# Supplementary material for: Longitudinal single-cell profiling of chemotherapy response in acute myeloid leukemia
Source: Nat Commun. 2023 Mar 8;14:1285. doi: 10.1038/s41467-023-36969-0 (PMC9995364; doi:10.1038/s41467-023-36969-0)
Supplement: Supplementary file 5 — Supplementary Data 1 [file 41467_2023_36969_MOESM5_ESM.xlsx]

## Sheet: AML scRNAseq metrics
PatientID	Timepoint	AMLclass	Classification	nCount_median	nFeature_mean	pc.mito_mean	n	n_group	freq
PT01	D14	AML	MUT	9803	2495.19	4.9	172	191	90.05
PT01	D14	AML	ND	3406	1244.18	5.74	11	191	5.76
PT01	D14	AML	NoCall	2565.5	945.38	7.4	8	191	4.19
PT01	D14	NoAML	ND	2184	661.22	5.96	45	258	17.44
PT01	D14	NoAML	NoCall	1600	695.81	6.81	16	258	6.2
PT01	D14	NoAML	WT	11495	2893.43	4.07	197	258	76.36
PT01	D30	AML	MUT	10568	2481.55	4.42	47	54	87.04
PT01	D30	AML	ND	3932	1398	11.65	5	54	9.26
PT01	D30	AML	NoCall	2105.5	815	8.23	2	54	3.7
PT01	D30	NoAML	ND	3064	1170.01	3.74	494	1263	39.11
PT01	D30	NoAML	NoCall	2398	848.56	6.11	723	1263	57.24
PT01	D30	NoAML	WT	7293.5	2120.78	4.24	46	1263	3.64
PT01	D30_RI	AML	ND	21210	3930	12.2	1	4	25
PT01	D30_RI	AML	NoCall	31133	2699	8.8	3	4	75
PT01	D30_RI	NoAML	ND	11640	2911.84	11	77	160	48.12
PT01	D30_RI	NoAML	NoCall	6478	2247.73	11.87	78	160	48.75
PT01	D30_RI	NoAML	WT	17552	4056.8	13.87	5	160	3.12
PT01	DX	AML	MUT	4214	1571.95	5.41	2011	3353	59.98
PT01	DX	AML	ND	3474.5	1359.63	6.01	640	3353	19.09
PT01	DX	AML	NoCall	2793	1113.36	6.82	702	3353	20.94
PT01	DX	NoAML	ND	2593	785	4.9	1	6	16.67
PT01	DX	NoAML	NoCall	698	375.33	13.04	3	6	50
PT01	DX	NoAML	WT	7249.5	2056	4.43	2	6	33.33
PT02	D30	AML	MUT	20727	3485.5	5.21	2	9	22.22
PT02	D30	AML	ND	5815.5	1724.5	4.61	2	9	22.22
PT02	D30	AML	NoCall	5398	1537.2	5	5	9	55.56
PT02	D30	NoAML	ND	9556.5	2132.76	4.07	1066	2143	49.74
PT02	D30	NoAML	NoCall	3418	1134.42	6.54	297	2143	13.86
PT02	D30	NoAML	WT	19180.5	3509.89	4.12	780	2143	36.4
PT02	DX	AML	MUT	9784	2667.26	4.78	1167	1433	81.44
PT02	DX	AML	ND	7403	2267.58	4.71	136	1433	9.49
PT02	DX	AML	NoCall	3716	1430.38	8.89	130	1433	9.07
PT02	DX	NoAML	ND	2806	1039.06	5.97	34	130	26.15
PT02	DX	NoAML	NoCall	1295.5	707.08	10.51	92	130	70.77
PT02	DX	NoAML	WT	10780.5	2672.75	4.83	4	130	3.08
PT06	D14	AML	MUT	1457	190	8.73	3	7	42.86
PT06	D14	AML	ND	3502.5	993	9.61	2	7	28.57
PT06	D14	AML	NoCall	1283	609.5	9.06	2	7	28.57
PT06	D14	NoAML	ND	3076.5	1072.08	4.8	74	478	15.48
PT06	D14	NoAML	NoCall	1638	535.6	5.94	47	478	9.83
PT06	D14	NoAML	WT	12923	3027.79	3.58	357	478	74.69
PT06	DX	AML	MUT	2457	1015.43	3.71	488	1419	34.39
PT06	DX	AML	ND	2277.5	943.86	4.01	284	1419	20.01
PT06	DX	AML	NoCall	1641	754.5	4.7	647	1419	45.6
PT06	DX	NoAML	ND	2465	927.25	2.55	1329	2011	66.09
PT06	DX	NoAML	NoCall	1008	556.72	6.39	533	2011	26.5
PT06	DX	NoAML	WT	4132	1474.11	2.95	149	2011	7.41
PT07	D14	AML	MUT	639	281	0.78	1	7	14.29
PT07	D14	AML	ND	1710.5	1319.5	1.89	4	7	57.14
PT07	D14	AML	NoCall	1058.5	545.5	1.6	2	7	28.57
PT07	D14	NoAML	ND	2418.5	1059.43	5.91	2640	6985	37.8
PT07	D14	NoAML	NoCall	2186	889.97	6.87	3901	6985	55.85
PT07	D14	NoAML	WT	19966	4089.07	4.17	444	6985	6.36
PT07	DX	AML	MUT	4168.5	1374.76	7.52	1002	3500	28.63
PT07	DX	AML	ND	3396	1171.88	8.17	457	3500	13.06
PT07	DX	AML	NoCall	2199	876.4	9.16	2041	3500	58.31
PT07	DX	NoAML	ND	3552	1149.59	5.76	283	726	38.98
PT07	DX	NoAML	NoCall	1310	581.33	11.62	310	726	42.7
PT07	DX	NoAML	WT	9049	3057.22	3.9	133	726	18.32
PT08	D14	AML	MUT	9357	1630.67	12.16	3	5	60
PT08	D14	AML	ND	32621	978.5	0.04	2	5	40
PT08	D14	NoAML	ND	6919	1565.42	9.41	36	60	60
PT08	D14	NoAML	NoCall	4536	1153.89	9.35	19	60	31.67
PT08	D14	NoAML	WT	35195	2203.6	11	5	60	8.33
PT08	D30	AML	MUT	9607	2894	8.49	1	37	2.7
PT08	D30	AML	ND	9059	2598.3	9.44	23	37	62.16
PT08	D30	AML	NoCall	9522	2149.77	8.01	13	37	35.14
PT08	D30	NoAML	ND	5904	2278.63	8.29	1249	2300	54.3
PT08	D30	NoAML	NoCall	4558	1866.99	8.92	926	2300	40.26
PT08	D30	NoAML	WT	12108	3516.2	8.77	125	2300	5.43
PT08	DX	AML	MUT	9231	2845.84	9.39	936	2698	34.69
PT08	DX	AML	ND	8612	2657	9.61	495	2698	18.35
PT08	DX	AML	NoCall	6342	2171.46	10.61	1267	2698	46.96
PT08	DX	NoAML	ND	6104	2139.9	7.06	60	184	32.61
PT08	DX	NoAML	NoCall	3025	1252.82	9.53	123	184	66.85
PT08	DX	NoAML	WT	42704	6546	8.17	1	184	0.54
PT08	REL	AML	MUT	9821	3153.54	11.17	659	1239	53.19
PT08	REL	AML	ND	8263	2844.42	12.09	271	1239	21.87
PT08	REL	AML	NoCall	6923	2516.53	12.63	309	1239	24.94
PT08	REL	NoAML	ND	7307.5	2352.64	9.58	804	2573	31.25
PT08	REL	NoAML	NoCall	2285	1278.73	9.34	1553	2573	60.36
PT08	REL	NoAML	WT	25340	4771.17	10.92	216	2573	8.39
PT08	REL_NR	AML	MUT	11697	3600.54	11.61	1845	3679	50.15
PT08	REL_NR	AML	ND	10030	3287.12	12.04	768	3679	20.88
PT08	REL_NR	AML	NoCall	8243.5	2982.16	12.47	1066	3679	28.98
PT08	REL_NR	NoAML	ND	4757	2059.84	9.05	95	338	28.11
PT08	REL_NR	NoAML	NoCall	3435	1509.56	10.04	242	338	71.6
PT08	REL_NR	NoAML	WT	16139	4215	17.29	1	338	0.3
PT09	D14	AML	MUT	16924.5	3606.44	8.15	18	19	94.74
PT09	D14	AML	ND	21868	3758	9.25	1	19	5.26
PT09	D14	NoAML	ND	6741	2216.97	8.28	164	293	55.97
PT09	D14	NoAML	NoCall	5988.5	1831.29	8.91	122	293	41.64
PT09	D14	NoAML	WT	11243	2851.71	8.31	7	293	2.39
PT09	D30	AML	MUT	20921	3807.43	10.06	7	34	20.59
PT09	D30	AML	ND	10582	3005.55	8.19	11	34	32.35
PT09	D30	AML	NoCall	5667.5	1874.81	9.25	16	34	47.06
PT09	D30	NoAML	ND	14232	3244.18	9.31	77	146	52.74
PT09	D30	NoAML	NoCall	6120	2038.49	8.28	53	146	36.3
PT09	D30	NoAML	WT	44881	5643.94	11.54	16	146	10.96
PT09	DX	AML	MUT	10185.5	2861.32	10.66	2550	6326	40.31
PT09	DX	AML	ND	8725.5	2641.3	10.78	1298	6326	20.52
PT09	DX	AML	NoCall	6726.5	2222.6	10.43	2478	6326	39.17
PT09	DX	NoAML	ND	1108.5	681.57	6.41	14	218	6.42
PT09	DX	NoAML	NoCall	803	587.98	8.78	203	218	93.12
PT09	DX	NoAML	WT	21854	4167	11.25	1	218	0.46
PT10	D14	AML	MUT	9549	2711.5	6.66	8	41	19.51
PT10	D14	AML	ND	6841	1858.79	8.3	14	41	34.15
PT10	D14	AML	NoCall	4124	1519.63	8.19	19	41	46.34
PT10	D14	NoAML	ND	5241	1865.1	8.14	133	382	34.82
PT10	D14	NoAML	NoCall	3439	1414.14	8.99	231	382	60.47
PT10	D14	NoAML	WT	32336.5	4701.67	6.8	18	382	4.71
PT10	D30	AML	MUT	21684.5	4519.89	11.24	18	35	51.43
PT10	D30	AML	ND	16103.5	3915.57	10.39	14	35	40
PT10	D30	AML	NoCall	7873	2752.33	13.05	3	35	8.57
PT10	D30	NoAML	ND	14488.5	3507.97	10.07	208	364	57.14
PT10	D30	NoAML	NoCall	3042.5	1681.19	8.88	52	364	14.29
PT10	D30	NoAML	WT	32732	5315.32	10.25	104	364	28.57
PT10	DX	AML	MUT	11936	3509.97	9.15	1389	3121	44.5
PT10	DX	AML	ND	10296.5	3161.09	9.22	574	3121	18.39
PT10	DX	AML	NoCall	7941.5	2567.73	9.48	1158	3121	37.1
PT10	DX	NoAML	ND	4471.5	1643.28	7.74	40	151	26.49
PT10	DX	NoAML	NoCall	2790	1103.83	10.64	107	151	70.86
PT10	DX	NoAML	WT	13268.5	3886	8.93	4	151	2.65
PT12	D14	AML	MUT	42170	5025.8	7.59	5	9	55.56
PT12	D14	AML	ND	45421	4748.5	4.78	2	9	22.22
PT12	D14	AML	NoCall	27253	3178	3.04	2	9	22.22
PT12	D14	NoAML	ND	9364.5	3285.69	7.33	32	121	26.45
PT12	D14	NoAML	NoCall	5794	1916.04	7.17	83	121	68.6
PT12	D14	NoAML	WT	39909.5	6054.5	7.43	6	121	4.96
PT12	D30	AML	ND	12581	3530.45	11.07	11	19	57.89
PT12	D30	AML	NoCall	8894	2484.5	11.13	8	19	42.11
PT12	D30	NoAML	ND	16830	3899.03	9.75	719	1345	53.46
PT12	D30	NoAML	NoCall	8279	2530.62	9.8	403	1345	29.96
PT12	D30	NoAML	WT	51495	6084	11.27	223	1345	16.58
PT12	DX	AML	MUT	19138	3741.61	8.71	1785	3069	58.16
PT12	DX	AML	ND	11605	3000.87	9.7	477	3069	15.54
PT12	DX	AML	NoCall	7798	2332.9	10.58	807	3069	26.3
PT12	DX	NoAML	ND	6257	1988.89	7.34	53	203	26.11
PT12	DX	NoAML	NoCall	1354	815.47	11.24	137	203	67.49
PT12	DX	NoAML	WT	24576	4945.15	9.65	13	203	6.4
PT13	D14	AML	MUT	45296	5706.18	11.48	423	570	74.21
PT13	D14	AML	ND	32869	4737.96	10.05	74	570	12.98
PT13	D14	AML	NoCall	3797	2156.44	7.63	73	570	12.81
PT13	D14	NoAML	ND	6222.5	1766.85	6.84	26	61	42.62
PT13	D14	NoAML	NoCall	6224	1781.41	6.68	32	61	52.46
PT13	D14	NoAML	WT	47732	5796.67	11.72	3	61	4.92
PT13	D30	AML	MUT	22512	4072.75	10.98	163	281	58.01
PT13	D30	AML	ND	15665	3464.57	10.13	65	281	23.13
PT13	D30	AML	NoCall	11515	3182.98	9.01	53	281	18.86
PT13	D30	NoAML	ND	4243	1167.67	9.62	6	21	28.57
PT13	D30	NoAML	NoCall	4728	1230.29	8.37	14	21	66.67
PT13	D30	NoAML	WT	19739	3417	11.55	1	21	4.76
PT13	DX	AML	MUT	15420	3731.14	10.57	2007	3593	55.86
PT13	DX	AML	ND	13850	3436.11	10.73	773	3593	21.51
PT13	DX	AML	NoCall	11346	2972.18	10.38	813	3593	22.63
PT13	DX	NoAML	WT	30657.5	5439	9.7	2	2	100
PT15	DX	AML	MUT	4913	1980.99	8.09	305	3682	8.28
PT15	DX	AML	ND	4642	1899.91	8.26	275	3682	7.47
PT15	DX	AML	NoCall	3387.5	1516.46	7.95	3102	3682	84.25
PT15	DX	NoAML	ND	2021	1053.75	5.7	28	160	17.5
PT15	DX	NoAML	NoCall	1546	755.3	5.58	132	160	82.5
PT15	REL	AML	MUT	3875	1573.16	10.48	619	3964	15.62
PT15	REL	AML	ND	3883.5	1553.94	10.32	494	3964	12.46
PT15	REL	AML	NoCall	3466	1413.58	10.3	2851	3964	71.92
PT15	REL	NoAML	ND	10348	2401.93	12.63	28	123	22.76
PT15	REL	NoAML	NoCall	1089	828.22	8.95	95	123	77.24
PT19	REL	AML	MUT	20718.5	4227.9	9.14	2634	5133	51.32
PT19	REL	AML	ND	17113	3909.12	9.72	1114	5133	21.7
PT19	REL	AML	NoCall	12359	3292.59	10.39	1385	5133	26.98
PT19	REL	NoAML	ND	1586.5	859.62	6.08	16	243	6.58
PT19	REL	NoAML	WT	28490.5	4732	11.77	2	243	0.82
PT19	REL	NoAML	NoCall	1156	700.92	7.48	225	243	92.59
PT20	REL	AML	MUT	13454	3430.96	9.84	2069	5257	39.36
PT20	REL	AML	ND	12445	3290.93	10.34	1115	5257	21.21
PT20	REL	AML	NoCall	10129	2957.37	11.76	2073	5257	39.43
PT20	REL	NoAML	ND	8011	2569.82	10.36	11	107	10.28
PT20	REL	NoAML	NoCall	5392	1930.6	13.03	96	107	89.72
PT11	D30	AML		7437.5	2459.93	4.88	1942	6490	29.92
PT11	D30	NoAML		7991.5	2730.68	10.12	4548	6490	70.08
PT11	DX	AML		12924	3275.61	4.22	6665	6774	98.39
PT11	DX	NoAML		3909	1601.77	9.13	109	6774	1.61
PT17	D14	AML		11715	3184.02	4.84	5512	5604	98.36
PT17	D14	NoAML		7648	2696.83	7.31	92	5604	1.64
PT17	D30	AML		10278.5	2801.6	8.75	1978	7364	26.86
PT17	D30	NoAML		9811.5	2930.62	10.36	5386	7364	73.14
PT17	DX	AML		14589.5	3134.39	6.48	7924	7941	99.79
PT17	DX	NoAML		4984	1365.41	8.3	17	7941	0.21
PT18	D14	AML		11797.5	3207.13	4.93	3440	3879	88.68
PT18	D14	NoAML		3979	1620.37	7.1	439	3879	11.32
PT18	D30	AML		16265	3382.29	7.58	7	416	1.68
PT18	D30	NoAML		6340	1994.98	9	409	416	98.32
PT18	DX	AML		12308	2960.9	8.07	5847	6935	84.31
PT18	DX	NoAML		4145.5	1580.73	9.33	1088	6935	15.69
