# Supplementary material for: Longitudinal single-cell profiling of chemotherapy response in acute myeloid leukemia
Source: Nat Commun. 2023 Mar 8;14:1285. doi: 10.1038/s41467-023-36969-0 (PMC9995364; doi:10.1038/s41467-023-36969-0)
Supplement: Supplementary file 6 — Supplementary Data 2 [file 41467_2023_36969_MOESM6_ESM.xlsx]

## Sheet: NPM1_cl0_res_0.6
gene	p_val	avg_logFC	pct.1	pct.2	p_val_adj	cluster	description	gene_biotype
JCHAIN	0	1.50498	0.362	0.053	0	0	joining chain of multimeric IgA and IgM [Source:HGNC Symbol;Acc:HGNC:5713]	protein_coding
CD52	0	1.00248	0.742	0.32	0	0	CD52 molecule [Source:HGNC Symbol;Acc:HGNC:1804]	protein_coding
FAM30A	0	0.999093	0.936	0.478	0	0	family with sequence similarity 30 member A [Source:HGNC Symbol;Acc:HGNC:19955]	lncRNA
IGHM	0	0.902244	0.588	0.139	0	0	immunoglobulin heavy constant mu [Source:HGNC Symbol;Acc:HGNC:5541]	IG_C_gene
CD99	0	0.860293	0.973	0.723	0	0	CD99 molecule (Xg blood group) [Source:HGNC Symbol;Acc:HGNC:7082]	protein_coding
VIM	0	0.801384	0.97	0.946	0	0	vimentin [Source:HGNC Symbol;Acc:HGNC:12692]	protein_coding
TNFRSF4	0	0.761751	0.452	0.088	0	0	TNF receptor superfamily member 4 [Source:HGNC Symbol;Acc:HGNC:11918]	protein_coding
DDIT4	0	0.729692	0.539	0.245	0	0	DNA damage inducible transcript 4 [Source:HGNC Symbol;Acc:HGNC:24944]	protein_coding
GUCY1A1	0	0.729161	0.7	0.264	0	0	guanylate cyclase 1 soluble subunit alpha 1 [Source:HGNC Symbol;Acc:HGNC:4685]	protein_coding
SPINK2	0	0.727004	0.899	0.557	0	0	serine peptidase inhibitor, Kazal type 2 [Source:HGNC Symbol;Acc:HGNC:11245]	protein_coding
TSC22D1	0	0.708152	0.73	0.364	0	0	TSC22 domain family member 1 [Source:HGNC Symbol;Acc:HGNC:16826]	protein_coding
ANXA1	0	0.693594	0.991	0.895	0	0	annexin A1 [Source:HGNC Symbol;Acc:HGNC:533]	protein_coding
KLF2	0	0.692397	0.749	0.444	0	0	Kruppel like factor 2 [Source:HGNC Symbol;Acc:HGNC:6347]	protein_coding
EGFL7	0	0.688238	0.807	0.42	0	0	EGF like domain multiple 7 [Source:HGNC Symbol;Acc:HGNC:20594]	protein_coding
ANGPT1	0	0.625854	0.693	0.335	0	0	angiopoietin 1 [Source:HGNC Symbol;Acc:HGNC:484]	protein_coding
ADGRE5	0	0.609115	0.828	0.553	0	0	adhesion G protein-coupled receptor E5 [Source:HGNC Symbol;Acc:HGNC:1711]	protein_coding
TSC22D3	0	0.603256	0.911	0.756	0	0	TSC22 domain family member 3 [Source:HGNC Symbol;Acc:HGNC:3051]	protein_coding
TAGLN2	0	0.599305	0.961	0.844	0	0	transgelin 2 [Source:HGNC Symbol;Acc:HGNC:11554]	protein_coding
TCF4	0	0.586323	0.683	0.38	0	0	transcription factor 4 [Source:HGNC Symbol;Acc:HGNC:11634]	protein_coding
ARL6IP5	0	0.584855	0.924	0.698	0	0	ADP ribosylation factor like GTPase 6 interacting protein 5 [Source:HGNC Symbol;Acc:HGNC:16937]	protein_coding
SVIL	0	0.576571	0.514	0.172	0	0	supervillin [Source:HGNC Symbol;Acc:HGNC:11480]	protein_coding
GLIPR1	0	0.57606	0.813	0.545	0	0	GLI pathogenesis related 1 [Source:HGNC Symbol;Acc:HGNC:17001]	protein_coding
RSRP1	0	0.549027	0.857	0.598	0	0	arginine and serine rich protein 1 [Source:HGNC Symbol;Acc:HGNC:25234]	protein_coding
AREG	4.57765e-118	0.54791	0.399	0.288	8.17705e-114	0	amphiregulin [Source:HGNC Symbol;Acc:HGNC:651]	protein_coding
CKLF	0	0.531015	0.737	0.498	0	0	chemokine like factor [Source:HGNC Symbol;Acc:HGNC:13253]	protein_coding
IL3RA	0	0.519214	0.583	0.245	0	0	interleukin 3 receptor subunit alpha [Source:HGNC Symbol;Acc:HGNC:6012]	protein_coding
LDHA	0	0.51485	0.929	0.751	0	0	lactate dehydrogenase A [Source:HGNC Symbol;Acc:HGNC:6535]	protein_coding
EMP3	0	0.509657	0.921	0.697	0	0	epithelial membrane protein 3 [Source:HGNC Symbol;Acc:HGNC:3335]	protein_coding
MBOAT7	0	0.499707	0.772	0.462	0	0	membrane bound O-acyltransferase domain containing 7 [Source:HGNC Symbol;Acc:HGNC:15505]	protein_coding
MEF2C	0	0.495708	0.718	0.438	0	0	myocyte enhancer factor 2C [Source:HGNC Symbol;Acc:HGNC:6996]	protein_coding
NPDC1	0	0.49339	0.401	0.171	0	0	neural proliferation, differentiation and control 1 [Source:HGNC Symbol;Acc:HGNC:7899]	protein_coding
LY6E	0	0.493319	0.766	0.522	0	0	lymphocyte antigen 6 family member E [Source:HGNC Symbol;Acc:HGNC:6727]	protein_coding
DDAH2	0	0.491902	0.747	0.447	0	0	dimethylarginine dimethylaminohydrolase 2 [Source:HGNC Symbol;Acc:HGNC:2716]	protein_coding
HCST	0	0.491711	0.929	0.715	0	0	hematopoietic cell signal transducer [Source:HGNC Symbol;Acc:HGNC:16977]	protein_coding
HOPX	0	0.489735	0.309	0.112	0	0	HOP homeobox [Source:HGNC Symbol;Acc:HGNC:24961]	protein_coding
CIRBP	0	0.485324	0.96	0.802	0	0	cold inducible RNA binding protein [Source:HGNC Symbol;Acc:HGNC:1982]	protein_coding
CXXC5	0	0.483467	0.688	0.382	0	0	CXXC finger protein 5 [Source:HGNC Symbol;Acc:HGNC:26943]	protein_coding
NABP1	0	0.47717	0.527	0.232	0	0	nucleic acid binding protein 1 [Source:HGNC Symbol;Acc:HGNC:26232]	protein_coding
ITM2C	0	0.476953	0.599	0.299	0	0	integral membrane protein 2C [Source:HGNC Symbol;Acc:HGNC:6175]	protein_coding
AKR1C3	0	0.474472	0.535	0.231	0	0	aldo-keto reductase family 1 member C3 [Source:HGNC Symbol;Acc:HGNC:386]	protein_coding
CD9	0	0.471235	0.421	0.139	0	0	CD9 molecule [Source:HGNC Symbol;Acc:HGNC:1709]	protein_coding
TRG-AS1	0	0.468106	0.525	0.226	0	0	T cell receptor gamma locus antisense RNA 1 [Source:HGNC Symbol;Acc:HGNC:48974]	lncRNA
CD34	0	0.465073	0.296	0.052	0	0	CD34 molecule [Source:HGNC Symbol;Acc:HGNC:1662]	protein_coding
LTB	0	0.455247	0.382	0.14	0	0	lymphotoxin beta [Source:HGNC Symbol;Acc:HGNC:6711]	protein_coding
S100Z	0	0.450444	0.477	0.19	0	0	S100 calcium binding protein Z [Source:HGNC Symbol;Acc:HGNC:30367]	protein_coding
SEPT11	0	0.44489	0.587	0.324	0	0
PNISR	0	0.444759	0.965	0.832	0	0	PNN interacting serine and arginine rich protein [Source:HGNC Symbol;Acc:HGNC:21222]	protein_coding
SLC38A1	0	0.442919	0.509	0.226	0	0	solute carrier family 38 member 1 [Source:HGNC Symbol;Acc:HGNC:13447]	protein_coding
PDLIM1	0	0.441285	0.694	0.453	0	0	PDZ and LIM domain 1 [Source:HGNC Symbol;Acc:HGNC:2067]	protein_coding
MALAT1	0	0.435277	1	0.997	0	0	metastasis associated lung adenocarcinoma transcript 1 [Source:HGNC Symbol;Acc:HGNC:29665]	lncRNA
COMMD7	0	0.434322	0.769	0.514	0	0	COMM domain containing 7 [Source:HGNC Symbol;Acc:HGNC:16223]	protein_coding
MPG	0	0.433489	0.799	0.56	0	0	N-methylpurine DNA glycosylase [Source:HGNC Symbol;Acc:HGNC:7211]	protein_coding
ORAI1	0	0.42825	0.678	0.402	0	0	ORAI calcium release-activated calcium modulator 1 [Source:HGNC Symbol;Acc:HGNC:25896]	protein_coding
C9orf139	0	0.415905	0.53	0.267	0	0	chromosome 9 open reading frame 139 [Source:HGNC Symbol;Acc:HGNC:31426]	lncRNA
FTX	0	0.40874	0.597	0.335	0	0	FTX transcript, XIST regulator [Source:HGNC Symbol;Acc:HGNC:37190]	lncRNA
SRSF5	0	0.40544	0.983	0.885	0	0	serine and arginine rich splicing factor 5 [Source:HGNC Symbol;Acc:HGNC:10787]	protein_coding
IDS	0	0.404511	0.686	0.417	0	0	iduronate 2-sulfatase [Source:HGNC Symbol;Acc:HGNC:5389]	protein_coding
FGFR1OP2	0	0.401966	0.704	0.461	0	0	FGFR1 oncogene partner 2 [Source:HGNC Symbol;Acc:HGNC:23098]	protein_coding
RABAC1	0	0.40114	0.747	0.497	0	0	Rab acceptor 1 [Source:HGNC Symbol;Acc:HGNC:9794]	protein_coding
SH3BGRL3	0	0.399773	0.993	0.937	0	0	SH3 domain binding glutamate rich protein like 3 [Source:HGNC Symbol;Acc:HGNC:15568]	protein_coding
RTN4	0	0.395989	0.885	0.714	0	0	reticulon 4 [Source:HGNC Symbol;Acc:HGNC:14085]	protein_coding
CNST	0	0.395693	0.599	0.332	0	0	consortin, connexin sorting protein [Source:HGNC Symbol;Acc:HGNC:26486]	protein_coding
ICAM3	0	0.391866	0.744	0.503	0	0	intercellular adhesion molecule 3 [Source:HGNC Symbol;Acc:HGNC:5346]	protein_coding
PTP4A3	0	0.391497	0.343	0.086	0	0	protein tyrosine phosphatase 4A3 [Source:HGNC Symbol;Acc:HGNC:9636]	protein_coding
CD47	0	0.388809	0.788	0.547	0	0	CD47 molecule [Source:HGNC Symbol;Acc:HGNC:1682]	protein_coding
NDFIP1	0	0.386954	0.645	0.393	0	0	Nedd4 family interacting protein 1 [Source:HGNC Symbol;Acc:HGNC:17592]	protein_coding
LMNA	0	0.386733	0.496	0.254	0	0	lamin A/C [Source:HGNC Symbol;Acc:HGNC:6636]	protein_coding
BCL11A	0	0.384904	0.66	0.421	0	0	BAF chromatin remodeling complex subunit BCL11A [Source:HGNC Symbol;Acc:HGNC:13221]	protein_coding
SUCNR1	0	0.384582	0.374	0.157	0	0	succinate receptor 1 [Source:HGNC Symbol;Acc:HGNC:4542]	protein_coding
B2M	0	0.382573	1	0.996	0	0	beta-2-microglobulin [Source:HGNC Symbol;Acc:HGNC:914]	protein_coding
MAP1A	0	0.38249	0.421	0.184	0	0	microtubule associated protein 1A [Source:HGNC Symbol;Acc:HGNC:6835]	protein_coding
TMEM173	0	0.382088	0.753	0.542	0	0
HLA-A	0	0.378935	0.982	0.926	0	0	major histocompatibility complex, class I, A [Source:HGNC Symbol;Acc:HGNC:4931]	protein_coding
TPM4	0	0.376336	0.758	0.563	0	0	tropomyosin 4 [Source:HGNC Symbol;Acc:HGNC:12013]	protein_coding
TGFB1	0	0.374465	0.727	0.525	0	0	transforming growth factor beta 1 [Source:HGNC Symbol;Acc:HGNC:11766]	protein_coding
CD69	0	0.374369	0.46	0.252	0	0	CD69 molecule [Source:HGNC Symbol;Acc:HGNC:1694]	protein_coding
YPEL5	0	0.373592	0.682	0.453	0	0	yippee like 5 [Source:HGNC Symbol;Acc:HGNC:18329]	protein_coding
CTSC	0	0.37356	0.793	0.63	0	0	cathepsin C [Source:HGNC Symbol;Acc:HGNC:2528]	protein_coding
SMIM3	0	0.373276	0.66	0.442	0	0	small integral membrane protein 3 [Source:HGNC Symbol;Acc:HGNC:30248]	protein_coding
TFPI	0	0.37302	0.451	0.189	0	0	tissue factor pathway inhibitor [Source:HGNC Symbol;Acc:HGNC:11760]	protein_coding
SARAF	0	0.371788	0.872	0.675	0	0	store-operated calcium entry associated regulatory factor [Source:HGNC Symbol;Acc:HGNC:28789]	protein_coding
TNFRSF18	0	0.371756	0.277	0.053	0	0	TNF receptor superfamily member 18 [Source:HGNC Symbol;Acc:HGNC:11914]	protein_coding
KLF6	0	0.362889	0.888	0.735	0	0	Kruppel like factor 6 [Source:HGNC Symbol;Acc:HGNC:2235]	protein_coding
CRBN	0	0.359892	0.628	0.39	0	0	cereblon [Source:HGNC Symbol;Acc:HGNC:30185]	protein_coding
NPR3	0	0.359726	0.39	0.173	0	0	natriuretic peptide receptor 3 [Source:HGNC Symbol;Acc:HGNC:7945]	protein_coding
CRIP1	0	0.355365	0.526	0.268	0	0	cysteine rich protein 1 [Source:HGNC Symbol;Acc:HGNC:2360]	protein_coding
CYTOR	0	0.355051	0.635	0.389	0	0	cytoskeleton regulator RNA [Source:HGNC Symbol;Acc:HGNC:28717]	lncRNA
CLIC1	0	0.351428	0.978	0.91	0	0	chloride intracellular channel 1 [Source:HGNC Symbol;Acc:HGNC:2062]	protein_coding
KRT18	0	0.349931	0.455	0.253	0	0	keratin 18 [Source:HGNC Symbol;Acc:HGNC:6430]	protein_coding
GCSAML	0	0.346657	0.37	0.134	0	0	germinal center associated signaling and motility like [Source:HGNC Symbol;Acc:HGNC:29583]	protein_coding
CD82	0	0.34592	0.669	0.426	0	0	CD82 molecule [Source:HGNC Symbol;Acc:HGNC:6210]	protein_coding
CARD19	0	0.342723	0.63	0.374	0	0	caspase recruitment domain family member 19 [Source:HGNC Symbol;Acc:HGNC:28148]	protein_coding
SYTL1	0	0.342426	0.62	0.375	0	0	synaptotagmin like 1 [Source:HGNC Symbol;Acc:HGNC:15584]	protein_coding
LPIN1	0	0.34203	0.49	0.265	0	0	lipin 1 [Source:HGNC Symbol;Acc:HGNC:13345]	protein_coding
N4BP2L2	0	0.341832	0.875	0.689	0	0	NEDD4 binding protein 2 like 2 [Source:HGNC Symbol;Acc:HGNC:26916]	protein_coding
TSTD1	0	0.340182	0.658	0.417	0	0	thiosulfate sulfurtransferase like domain containing 1 [Source:HGNC Symbol;Acc:HGNC:35410]	protein_coding
RNF125	0	0.33848	0.513	0.27	0	0	ring finger protein 125 [Source:HGNC Symbol;Acc:HGNC:21150]	protein_coding
PLP2	0	0.337351	0.778	0.562	0	0	proteolipid protein 2 [Source:HGNC Symbol;Acc:HGNC:9087]	protein_coding
PMAIP1	6.84274e-292	0.336471	0.497	0.308	1.22232e-287	0	phorbol-12-myristate-13-acetate-induced protein 1 [Source:HGNC Symbol;Acc:HGNC:9108]	protein_coding
CTSW	0	0.335561	0.663	0.449	0	0	cathepsin W [Source:HGNC Symbol;Acc:HGNC:2546]	protein_coding
SNHG7	0	0.334886	0.791	0.576	0	0	small nucleolar RNA host gene 7 [Source:HGNC Symbol;Acc:HGNC:28254]	lncRNA
CD164	0	0.334378	0.873	0.713	0	0	CD164 molecule [Source:HGNC Symbol;Acc:HGNC:1632]	protein_coding
AES	0	0.333021	0.759	0.578	0	0
CAMK1D	0	0.329217	0.349	0.118	0	0	calcium/calmodulin dependent protein kinase ID [Source:HGNC Symbol;Acc:HGNC:19341]	protein_coding
PRMT2	0	0.328601	0.639	0.413	0	0	protein arginine methyltransferase 2 [Source:HGNC Symbol;Acc:HGNC:5186]	protein_coding
IQGAP2	0	0.32709	0.702	0.507	0	0	IQ motif containing GTPase activating protein 2 [Source:HGNC Symbol;Acc:HGNC:6111]	protein_coding
BIN1	0	0.325937	0.349	0.12	0	0	bridging integrator 1 [Source:HGNC Symbol;Acc:HGNC:1052]	protein_coding
ACAP1	0	0.324955	0.663	0.47	0	0	ArfGAP with coiled-coil, ankyrin repeat and PH domains 1 [Source:HGNC Symbol;Acc:HGNC:16467]	protein_coding
LSP1	0	0.323523	0.712	0.458	0	0	lymphocyte specific protein 1 [Source:HGNC Symbol;Acc:HGNC:6707]	protein_coding
HIST1H2AC	0	0.323473	0.571	0.356	0	0
S1PR4	0	0.32266	0.543	0.325	0	0	sphingosine-1-phosphate receptor 4 [Source:HGNC Symbol;Acc:HGNC:3170]	protein_coding
JAML	1.24039e-306	0.320508	0.369	0.183	2.21571e-302	0	junction adhesion molecule like [Source:HGNC Symbol;Acc:HGNC:19084]	protein_coding
LGALS3BP	0	0.319614	0.612	0.403	0	0	galectin 3 binding protein [Source:HGNC Symbol;Acc:HGNC:6564]	protein_coding
PBXIP1	0	0.317745	0.509	0.297	0	0	PBX homeobox interacting protein 1 [Source:HGNC Symbol;Acc:HGNC:21199]	protein_coding
S100A4	0	0.316588	0.981	0.88	0	0	S100 calcium binding protein A4 [Source:HGNC Symbol;Acc:HGNC:10494]	protein_coding
ADAM28	0	0.316228	0.434	0.215	0	0	ADAM metallopeptidase domain 28 [Source:HGNC Symbol;Acc:HGNC:206]	protein_coding
ITM2A	0	0.314084	0.543	0.312	0	0	integral membrane protein 2A [Source:HGNC Symbol;Acc:HGNC:6173]	protein_coding
MYL12A	0	0.313626	0.94	0.788	0	0	myosin light chain 12A [Source:HGNC Symbol;Acc:HGNC:16701]	protein_coding
SMC4	0	0.312446	0.876	0.687	0	0	structural maintenance of chromosomes 4 [Source:HGNC Symbol;Acc:HGNC:14013]	protein_coding
BEX4	0	0.311275	0.665	0.443	0	0	brain expressed X-linked 4 [Source:HGNC Symbol;Acc:HGNC:25475]	protein_coding
MAP7	0	0.310465	0.499	0.275	0	0	microtubule associated protein 7 [Source:HGNC Symbol;Acc:HGNC:6869]	protein_coding
ARL4C	0	0.30937	0.261	0.104	0	0	ADP ribosylation factor like GTPase 4C [Source:HGNC Symbol;Acc:HGNC:698]	protein_coding
CD74	6.42888e-159	0.308924	0.935	0.839	1.14839e-154	0	CD74 molecule [Source:HGNC Symbol;Acc:HGNC:1697]	protein_coding
MANF	1.30344e-285	0.307558	0.515	0.328	2.32834e-281	0	mesencephalic astrocyte derived neurotrophic factor [Source:HGNC Symbol;Acc:HGNC:15461]	protein_coding
PRDX5	0	0.306818	0.863	0.69	0	0	peroxiredoxin 5 [Source:HGNC Symbol;Acc:HGNC:9355]	protein_coding
HSPA8	0	0.306589	0.901	0.737	0	0	heat shock protein family A (Hsp70) member 8 [Source:HGNC Symbol;Acc:HGNC:5241]	protein_coding
ISCU	3.0103e-296	0.305671	0.602	0.418	5.3773e-292	0	iron-sulfur cluster assembly enzyme [Source:HGNC Symbol;Acc:HGNC:29882]	protein_coding
MYADM	1.86077e-213	0.305378	0.636	0.497	3.32389e-209	0	myeloid associated differentiation marker [Source:HGNC Symbol;Acc:HGNC:7544]	protein_coding
GSN	0	0.304603	0.648	0.418	0	0	gelsolin [Source:HGNC Symbol;Acc:HGNC:4620]	protein_coding
ADA	0	0.303879	0.521	0.315	0	0	adenosine deaminase [Source:HGNC Symbol;Acc:HGNC:186]	protein_coding
TAF7	0	0.302828	0.771	0.58	0	0	TATA-box binding protein associated factor 7 [Source:HGNC Symbol;Acc:HGNC:11541]	protein_coding
EIF4A2	2.96071e-301	0.302768	0.873	0.708	5.28872e-297	0	eukaryotic translation initiation factor 4A2 [Source:HGNC Symbol;Acc:HGNC:3284]	protein_coding
DDX17	0	0.30246	0.891	0.798	0	0	DEAD-box helicase 17 [Source:HGNC Symbol;Acc:HGNC:2740]	protein_coding
LUC7L3	0	0.301629	0.898	0.758	0	0	LUC7 like 3 pre-mRNA splicing factor [Source:HGNC Symbol;Acc:HGNC:24309]	protein_coding
MZB1	0	0.301468	0.451	0.248	0	0	marginal zone B and B1 cell specific protein [Source:HGNC Symbol;Acc:HGNC:30125]	protein_coding
TMEM59	0	0.300203	0.866	0.7	0	0	transmembrane protein 59 [Source:HGNC Symbol;Acc:HGNC:1239]	protein_coding
SEPT6	0	0.299779	0.865	0.682	0	0
GABPB1-AS1	0	0.299483	0.829	0.648	0	0	GABPB1 antisense RNA 1 [Source:HGNC Symbol;Acc:HGNC:44157]	lncRNA
ITM2B	0	0.29894	0.949	0.827	0	0	integral membrane protein 2B [Source:HGNC Symbol;Acc:HGNC:6174]	protein_coding
KLF3	3.04339e-266	0.298027	0.557	0.381	5.4364e-262	0	Kruppel like factor 3 [Source:HGNC Symbol;Acc:HGNC:16516]	protein_coding
CCS	0	0.297911	0.528	0.346	0	0	copper chaperone for superoxide dismutase [Source:HGNC Symbol;Acc:HGNC:1613]	protein_coding
ANXA7	0	0.295392	0.671	0.471	0	0	annexin A7 [Source:HGNC Symbol;Acc:HGNC:545]	protein_coding
SERPINB1	0	0.292162	0.929	0.829	0	0	serpin family B member 1 [Source:HGNC Symbol;Acc:HGNC:3311]	protein_coding
RAB13	0	0.290736	0.608	0.41	0	0	RAB13, member RAS oncogene family [Source:HGNC Symbol;Acc:HGNC:9762]	protein_coding
GLIPR2	0	0.290252	0.449	0.216	0	0	GLI pathogenesis related 2 [Source:HGNC Symbol;Acc:HGNC:18007]	protein_coding
NBDY	0	0.290052	0.695	0.501	0	0	negative regulator of P-body association [Source:HGNC Symbol;Acc:HGNC:50713]	protein_coding
HLA-E	0	0.289369	0.925	0.782	0	0	major histocompatibility complex, class I, E [Source:HGNC Symbol;Acc:HGNC:4962]	protein_coding
PCMTD1	0	0.288653	0.556	0.352	0	0	protein-L-isoaspartate (D-aspartate) O-methyltransferase domain containing 1 [Source:HGNC Symbol;Acc:HGNC:30483]	protein_coding
TALDO1	0	0.28819	0.942	0.839	0	0	transaldolase 1 [Source:HGNC Symbol;Acc:HGNC:11559]	protein_coding
MAMDC2	0	0.288018	0.258	0.057	0	0	MAM domain containing 2 [Source:HGNC Symbol;Acc:HGNC:23673]	protein_coding
PFKP	0	0.287959	0.492	0.291	0	0	phosphofructokinase, platelet [Source:HGNC Symbol;Acc:HGNC:8878]	protein_coding
SLC50A1	0	0.286064	0.47	0.274	0	0	solute carrier family 50 member 1 [Source:HGNC Symbol;Acc:HGNC:30657]	protein_coding
LIMS1	4.44532e-290	0.285879	0.673	0.494	7.94067e-286	0	LIM zinc finger domain containing 1 [Source:HGNC Symbol;Acc:HGNC:6616]	protein_coding
PIM1	8.24498e-222	0.284485	0.441	0.279	1.4728e-217	0	Pim-1 proto-oncogene, serine/threonine kinase [Source:HGNC Symbol;Acc:HGNC:8986]	protein_coding
ANXA6	0	0.284382	0.5	0.264	0	0	annexin A6 [Source:HGNC Symbol;Acc:HGNC:544]	protein_coding
SSBP2	0	0.283917	0.508	0.286	0	0	single stranded DNA binding protein 2 [Source:HGNC Symbol;Acc:HGNC:15831]	protein_coding
DNAJC1	0	0.283195	0.751	0.553	0	0	DnaJ heat shock protein family (Hsp40) member C1 [Source:HGNC Symbol;Acc:HGNC:20090]	protein_coding
SFXN3	0	0.283042	0.402	0.177	0	0	sideroflexin 3 [Source:HGNC Symbol;Acc:HGNC:16087]	protein_coding
DUSP6	1.091e-223	0.280927	0.551	0.375	1.94885e-219	0	dual specificity phosphatase 6 [Source:HGNC Symbol;Acc:HGNC:3072]	protein_coding
TBCC	0	0.280874	0.418	0.224	0	0	tubulin folding cofactor C [Source:HGNC Symbol;Acc:HGNC:11580]	protein_coding
CD53	0	0.280791	0.687	0.45	0	0	CD53 molecule [Source:HGNC Symbol;Acc:HGNC:1686]	protein_coding
TRAF5	0	0.280355	0.333	0.119	0	0	TNF receptor associated factor 5 [Source:HGNC Symbol;Acc:HGNC:12035]	protein_coding
DSTN	3.6404e-297	0.2802	0.614	0.424	6.50285e-293	0	destrin, actin depolymerizing factor [Source:HGNC Symbol;Acc:HGNC:15750]	protein_coding
PPP1R18	0	0.280016	0.597	0.39	0	0	protein phosphatase 1 regulatory subunit 18 [Source:HGNC Symbol;Acc:HGNC:29413]	protein_coding
TIMP1	0	0.277967	0.816	0.618	0	0	TIMP metallopeptidase inhibitor 1 [Source:HGNC Symbol;Acc:HGNC:11820]	protein_coding
ARHGAP25	0	0.27746	0.423	0.225	0	0	Rho GTPase activating protein 25 [Source:HGNC Symbol;Acc:HGNC:28951]	protein_coding
KRAS	0	0.276849	0.585	0.393	0	0	KRAS proto-oncogene, GTPase [Source:HGNC Symbol;Acc:HGNC:6407]	protein_coding
EMB	0	0.276485	0.846	0.673	0	0	embigin [Source:HGNC Symbol;Acc:HGNC:30465]	protein_coding
CD79B	0	0.274309	0.42	0.206	0	0	CD79b molecule [Source:HGNC Symbol;Acc:HGNC:1699]	protein_coding
IL2RG	1.35781e-238	0.274024	0.485	0.314	2.42546e-234	0	interleukin 2 receptor subunit gamma [Source:HGNC Symbol;Acc:HGNC:6010]	protein_coding
IL18	1.01859e-301	0.272774	0.608	0.419	1.81951e-297	0	interleukin 18 [Source:HGNC Symbol;Acc:HGNC:5986]	protein_coding
HHEX	7.12742e-284	0.272163	0.65	0.461	1.27317e-279	0	hematopoietically expressed homeobox [Source:HGNC Symbol;Acc:HGNC:4901]	protein_coding
CAP1	8.1408e-306	0.271206	0.849	0.689	1.45419e-301	0	cyclase associated actin cytoskeleton regulatory protein 1 [Source:HGNC Symbol;Acc:HGNC:20040]	protein_coding
EIF1	0	0.271101	0.998	0.981	0	0	eukaryotic translation initiation factor 1 [Source:HGNC Symbol;Acc:HGNC:3249]	protein_coding
AHNAK	3.67114e-274	0.271033	0.747	0.55	6.55775e-270	0	AHNAK nucleoprotein [Source:HGNC Symbol;Acc:HGNC:347]	protein_coding
HLA-DMA	3.54661e-219	0.270052	0.661	0.482	6.3353e-215	0	major histocompatibility complex, class II, DM alpha [Source:HGNC Symbol;Acc:HGNC:4934]	protein_coding
HSD17B11	4.16655e-193	0.267193	0.703	0.543	7.44271e-189	0	hydroxysteroid 17-beta dehydrogenase 11 [Source:HGNC Symbol;Acc:HGNC:22960]	protein_coding
NRIP1	1.54296e-280	0.266163	0.502	0.319	2.7562e-276	0	nuclear receptor interacting protein 1 [Source:HGNC Symbol;Acc:HGNC:8001]	protein_coding
KLF13	6.49973e-244	0.265171	0.598	0.436	1.16105e-239	0	Kruppel like factor 13 [Source:HGNC Symbol;Acc:HGNC:13672]	protein_coding
ADD1	2.40961e-275	0.265142	0.578	0.401	4.30429e-271	0	adducin 1 [Source:HGNC Symbol;Acc:HGNC:243]	protein_coding
YPEL3	0	0.26473	0.573	0.37	0	0	yippee like 3 [Source:HGNC Symbol;Acc:HGNC:18327]	protein_coding
TWF2	3.57675e-293	0.264549	0.642	0.461	6.38914e-289	0	twinfilin actin binding protein 2 [Source:HGNC Symbol;Acc:HGNC:9621]	protein_coding
CCNI	0	0.26445	0.945	0.838	0	0	cyclin I [Source:HGNC Symbol;Acc:HGNC:1595]	protein_coding
IFI16	4.3922e-293	0.264172	0.65	0.447	7.84579e-289	0	interferon gamma inducible protein 16 [Source:HGNC Symbol;Acc:HGNC:5395]	protein_coding
SKP1	1.86117e-270	0.263246	0.922	0.781	3.32461e-266	0	S-phase kinase associated protein 1 [Source:HGNC Symbol;Acc:HGNC:10899]	protein_coding
ERGIC1	1.37016e-304	0.263186	0.562	0.371	2.44751e-300	0	endoplasmic reticulum-golgi intermediate compartment 1 [Source:HGNC Symbol;Acc:HGNC:29205]	protein_coding
DENND6B	0	0.262784	0.44	0.237	0	0	DENN domain containing 6B [Source:HGNC Symbol;Acc:HGNC:32690]	protein_coding
TPM3	0	0.26158	0.946	0.856	0	0	tropomyosin 3 [Source:HGNC Symbol;Acc:HGNC:12012]	protein_coding
RHOA	0	0.261208	0.921	0.794	0	0	ras homolog family member A [Source:HGNC Symbol;Acc:HGNC:667]	protein_coding
FERMT3	1.64924e-293	0.260649	0.664	0.482	2.94604e-289	0	fermitin family member 3 [Source:HGNC Symbol;Acc:HGNC:23151]	protein_coding
INKA1	0	0.259713	0.348	0.169	0	0	inka box actin regulator 1 [Source:HGNC Symbol;Acc:HGNC:32480]	protein_coding
TUBA1A	4.57368e-221	0.259386	0.763	0.62	8.16997e-217	0	tubulin alpha 1a [Source:HGNC Symbol;Acc:HGNC:20766]	protein_coding
EID1	0	0.258102	0.877	0.734	0	0	EP300 interacting inhibitor of differentiation 1 [Source:HGNC Symbol;Acc:HGNC:1191]	protein_coding
PIK3R1	1.53254e-228	0.258054	0.752	0.589	2.73758e-224	0	phosphoinositide-3-kinase regulatory subunit 1 [Source:HGNC Symbol;Acc:HGNC:8979]	protein_coding
QPRT	2.37948e-211	0.256798	0.454	0.296	4.25046e-207	0	quinolinate phosphoribosyltransferase [Source:HGNC Symbol;Acc:HGNC:9755]	protein_coding
HIP1	0	0.255531	0.439	0.248	0	0	huntingtin interacting protein 1 [Source:HGNC Symbol;Acc:HGNC:4913]	protein_coding
MGST3	2.40319e-292	0.254822	0.724	0.544	4.29282e-288	0	microsomal glutathione S-transferase 3 [Source:HGNC Symbol;Acc:HGNC:7064]	protein_coding
LRRFIP1	0	0.254355	0.896	0.78	0	0	LRR binding FLII interacting protein 1 [Source:HGNC Symbol;Acc:HGNC:6702]	protein_coding
ODF2L	9.68422e-283	0.25397	0.479	0.299	1.72989e-278	0	outer dense fiber of sperm tails 2 like [Source:HGNC Symbol;Acc:HGNC:29225]	protein_coding
LYRM1	6.87747e-255	0.253859	0.451	0.278	1.22852e-250	0	LYR motif containing 1 [Source:HGNC Symbol;Acc:HGNC:25074]	protein_coding
STK4	7.60296e-298	0.252275	0.727	0.539	1.35812e-293	0	serine/threonine kinase 4 [Source:HGNC Symbol;Acc:HGNC:11408]	protein_coding
VSIR	6.50547e-284	0.252172	0.811	0.607	1.16207e-279	0	V-set immunoregulatory receptor [Source:HGNC Symbol;Acc:HGNC:30085]	protein_coding
BIN2	0	0.251795	0.603	0.405	0	0	bridging integrator 2 [Source:HGNC Symbol;Acc:HGNC:1053]	protein_coding
LCP1	1.02185e-18	-0.250713	0.814	0.757	1.82533e-14	0	lymphocyte cytosolic protein 1 [Source:HGNC Symbol;Acc:HGNC:6528]	protein_coding
MRPL33	9.36025e-41	-0.250956	0.542	0.572	1.67202e-36	0	mitochondrial ribosomal protein L33 [Source:HGNC Symbol;Acc:HGNC:14487]	protein_coding
CTSZ	3.83507e-16	-0.252231	0.495	0.496	6.85059e-12	0	cathepsin Z [Source:HGNC Symbol;Acc:HGNC:2547]	protein_coding
AP2S1	5.65286e-94	-0.255776	0.592	0.633	1.00977e-89	0	adaptor related protein complex 2 subunit sigma 1 [Source:HGNC Symbol;Acc:HGNC:565]	protein_coding
LMNB1	9.03298e-170	-0.256062	0.158	0.296	1.61356e-165	0	lamin B1 [Source:HGNC Symbol;Acc:HGNC:6637]	protein_coding
UQCRH	1.65313e-234	-0.25717	0.876	0.865	2.95298e-230	0	ubiquinol-cytochrome c reductase hinge protein [Source:HGNC Symbol;Acc:HGNC:12590]	protein_coding
RPS27L	1.74026e-71	-0.257246	0.75	0.76	3.10863e-67	0	ribosomal protein S27 like [Source:HGNC Symbol;Acc:HGNC:18476]	protein_coding
H2AFV	4.65835e-126	-0.261595	0.735	0.744	8.3212e-122	0
FYB1	1.46322e-41	-0.263771	0.458	0.512	2.61375e-37	0	FYN binding protein 1 [Source:HGNC Symbol;Acc:HGNC:4036]	protein_coding
HSP90B1	1.18161e-94	-0.263973	0.758	0.768	2.11072e-90	0	heat shock protein 90 beta family member 1 [Source:HGNC Symbol;Acc:HGNC:12028]	protein_coding
ANP32E	5.20823e-113	-0.270044	0.384	0.483	9.30347e-109	0	acidic nuclear phosphoprotein 32 family member E [Source:HGNC Symbol;Acc:HGNC:16673]	protein_coding
MYB	1.19864e-124	-0.270534	0.322	0.436	2.14114e-120	0	MYB proto-oncogene, transcription factor [Source:HGNC Symbol;Acc:HGNC:7545]	protein_coding
IGFBP7	3.11988e-108	-0.270702	0.399	0.502	5.57304e-104	0	insulin like growth factor binding protein 7 [Source:HGNC Symbol;Acc:HGNC:5476]	protein_coding
RPL37A	0	-0.271559	0.997	0.993	0	0	ribosomal protein L37a [Source:HGNC Symbol;Acc:HGNC:10348]	protein_coding
RPL22	0	-0.277949	0.992	0.985	0	0	ribosomal protein L22 [Source:HGNC Symbol;Acc:HGNC:10315]	protein_coding
RANBP1	4.33809e-89	-0.281554	0.595	0.627	7.74913e-85	0	RAN binding protein 1 [Source:HGNC Symbol;Acc:HGNC:9847]	protein_coding
ZFAND5	4.67735e-45	-0.283465	0.444	0.496	8.35516e-41	0	zinc finger AN1-type containing 5 [Source:HGNC Symbol;Acc:HGNC:13008]	protein_coding
DUT	1.35932e-17	-0.285036	0.698	0.652	2.42814e-13	0	deoxyuridine triphosphatase [Source:HGNC Symbol;Acc:HGNC:3078]	protein_coding
SLC25A37	2.07937e-144	-0.286718	0.256	0.39	3.71438e-140	0	solute carrier family 25 member 37 [Source:HGNC Symbol;Acc:HGNC:29786]	protein_coding
P4HB	9.86489e-109	-0.293623	0.58	0.62	1.76216e-104	0	prolyl 4-hydroxylase subunit beta [Source:HGNC Symbol;Acc:HGNC:8548]	protein_coding
RPL35	0	-0.29623	0.996	0.99	0	0	ribosomal protein L35 [Source:HGNC Symbol;Acc:HGNC:10344]	protein_coding
UBA52	0	-0.297401	0.991	0.985	0	0	ubiquitin A-52 residue ribosomal protein fusion product 1 [Source:HGNC Symbol;Acc:HGNC:12458]	protein_coding
PLPPR3	1.39152e-157	-0.299517	0.215	0.351	2.48567e-153	0	phospholipid phosphatase related 3 [Source:HGNC Symbol;Acc:HGNC:23497]	protein_coding
FABP5	4.19958e-99	-0.299944	0.48	0.549	7.50172e-95	0	fatty acid binding protein 5 [Source:HGNC Symbol;Acc:HGNC:3560]	protein_coding
CPVL	4.29953e-99	-0.302978	0.255	0.363	7.68026e-95	0	carboxypeptidase vitellogenic like [Source:HGNC Symbol;Acc:HGNC:14399]	protein_coding
TNFSF13B	8.20052e-82	-0.303086	0.514	0.562	1.46486e-77	0	TNF superfamily member 13b [Source:HGNC Symbol;Acc:HGNC:11929]	protein_coding
ATP5MPL	6.93449e-108	-0.30509	0.714	0.748	1.23871e-103	0	ATP synthase membrane subunit 6.8PL [Source:HGNC Symbol;Acc:HGNC:1188]	protein_coding
RPL27A	0	-0.31092	0.997	0.993	0	0	ribosomal protein L27a [Source:HGNC Symbol;Acc:HGNC:10329]	protein_coding
NAA38	9.49852e-173	-0.311328	0.487	0.6	1.69672e-168	0	N(alpha)-acetyltransferase 38, NatC auxiliary subunit [Source:HGNC Symbol;Acc:HGNC:28212]	protein_coding
SAT1	1.0403e-26	-0.314972	0.841	0.734	1.85828e-22	0	spermidine/spermine N1-acetyltransferase 1 [Source:HGNC Symbol;Acc:HGNC:10540]	protein_coding
PTMA	0	-0.320114	0.999	0.997	0	0	prothymosin alpha [Source:HGNC Symbol;Acc:HGNC:9623]	protein_coding
RPS11	0	-0.320237	0.987	0.987	0	0	ribosomal protein S11 [Source:HGNC Symbol;Acc:HGNC:10384]	protein_coding
POLE4	2.56745e-180	-0.323668	0.26	0.407	4.58624e-176	0	DNA polymerase epsilon 4, accessory subunit [Source:HGNC Symbol;Acc:HGNC:18755]	protein_coding
PLEK	1.22027e-130	-0.324454	0.604	0.673	2.17977e-126	0	pleckstrin [Source:HGNC Symbol;Acc:HGNC:9070]	protein_coding
NFKBIZ	2.665e-85	-0.326278	0.224	0.317	4.76049e-81	0	NFKB inhibitor zeta [Source:HGNC Symbol;Acc:HGNC:29805]	protein_coding
CEBPB	5.41281e-11	-0.326706	0.356	0.37	9.66891e-07	0	CCAAT enhancer binding protein beta [Source:HGNC Symbol;Acc:HGNC:1834]	protein_coding
LGALS1	2.71579e-26	-0.327184	0.783	0.623	4.85122e-22	0	galectin 1 [Source:HGNC Symbol;Acc:HGNC:6561]	protein_coding
AGTRAP	7.97771e-187	-0.32744	0.174	0.325	1.42506e-182	0	angiotensin II receptor associated protein [Source:HGNC Symbol;Acc:HGNC:13539]	protein_coding
MCM7	1.46677e-164	-0.32878	0.195	0.327	2.6201e-160	0	minichromosome maintenance complex component 7 [Source:HGNC Symbol;Acc:HGNC:6950]	protein_coding
C4orf48	2.99361e-115	-0.334248	0.317	0.431	5.34749e-111	0	chromosome 4 open reading frame 48 [Source:HGNC Symbol;Acc:HGNC:34437]	protein_coding
TMPO	1.06818e-121	-0.335242	0.414	0.506	1.90808e-117	0	thymopoietin [Source:HGNC Symbol;Acc:HGNC:11875]	protein_coding
RFLNB	1.27204e-132	-0.338778	0.519	0.587	2.27225e-128	0	refilin B [Source:HGNC Symbol;Acc:HGNC:28705]	protein_coding
BLVRB	3.6852e-36	-0.339659	0.379	0.416	6.58288e-32	0	biliverdin reductase B [Source:HGNC Symbol;Acc:HGNC:1063]	protein_coding
DNMT1	1.739e-152	-0.345941	0.324	0.439	3.10638e-148	0	DNA methyltransferase 1 [Source:HGNC Symbol;Acc:HGNC:2976]	protein_coding
SLC44A1	4.88437e-116	-0.350351	0.186	0.294	8.72495e-112	0	solute carrier family 44 member 1 [Source:HGNC Symbol;Acc:HGNC:18798]	protein_coding
NASP	4.54599e-95	-0.350901	0.596	0.619	8.1205e-91	0	nuclear autoantigenic sperm protein [Source:HGNC Symbol;Acc:HGNC:7644]	protein_coding
PLIN2	9.63528e-128	-0.356903	0.183	0.301	1.72115e-123	0	perilipin 2 [Source:HGNC Symbol;Acc:HGNC:248]	protein_coding
FTH1	1.32653e-30	-0.35734	0.998	0.984	2.36958e-26	0	ferritin heavy chain 1 [Source:HGNC Symbol;Acc:HGNC:3976]	protein_coding
BTG1	1.00854e-70	-0.360369	0.621	0.654	1.80156e-66	0	BTG anti-proliferation factor 1 [Source:HGNC Symbol;Acc:HGNC:1130]	protein_coding
HOMER3	7.94861e-183	-0.361074	0.188	0.329	1.41986e-178	0	homer scaffold protein 3 [Source:HGNC Symbol;Acc:HGNC:17514]	protein_coding
SOX4	4.5798e-16	-0.364489	0.593	0.577	8.1809e-12	0	SRY-box transcription factor 4 [Source:HGNC Symbol;Acc:HGNC:11200]	protein_coding
DMXL2	2.14011e-143	-0.366319	0.202	0.324	3.82287e-139	0	Dmx like 2 [Source:HGNC Symbol;Acc:HGNC:2938]	protein_coding
FAM107B	2.28554e-179	-0.368741	0.168	0.304	4.08267e-175	0	family with sequence similarity 107 member B [Source:HGNC Symbol;Acc:HGNC:23726]	protein_coding
CAPG	4.53265e-48	-0.369863	0.434	0.457	8.09668e-44	0	capping actin protein, gelsolin like [Source:HGNC Symbol;Acc:HGNC:1474]	protein_coding
RPL36A	5.58141e-101	-0.373997	0.819	0.83	9.97007e-97	0	ribosomal protein L36a [Source:HGNC Symbol;Acc:HGNC:10359]	protein_coding
RPL23	0	-0.380579	0.96	0.966	0	0	ribosomal protein L23 [Source:HGNC Symbol;Acc:HGNC:10316]	protein_coding
RPS20	0	-0.38757	0.993	0.99	0	0	ribosomal protein S20 [Source:HGNC Symbol;Acc:HGNC:10405]	protein_coding
AC084033.3	4.79905e-218	-0.388541	0.541	0.647	8.57254e-214	0	suppression of tumorigenicity 13 (colon carcinoma) (Hsp70 interacting protein) (ST13) pseudogene	processed_pseudogene
PLAC8	8.33289e-39	-0.389002	0.654	0.645	1.4885e-34	0	placenta associated 8 [Source:HGNC Symbol;Acc:HGNC:19254]	protein_coding
RPS16	0	-0.396649	0.988	0.987	0	0	ribosomal protein S16 [Source:HGNC Symbol;Acc:HGNC:10396]	protein_coding
ANXA2	4.74106e-18	-0.403073	0.382	0.375	8.46895e-14	0	annexin A2 [Source:HGNC Symbol;Acc:HGNC:537]	protein_coding
CLEC12A	8.0083e-284	-0.407565	0.098	0.275	1.43052e-279	0	C-type lectin domain family 12 member A [Source:HGNC Symbol;Acc:HGNC:31713]	protein_coding
NAMPT	5.20486e-54	-0.414961	0.279	0.347	9.29744e-50	0	nicotinamide phosphoribosyltransferase [Source:HGNC Symbol;Acc:HGNC:30092]	protein_coding
CALR	1.4517e-292	-0.417546	0.763	0.794	2.59317e-288	0	calreticulin [Source:HGNC Symbol;Acc:HGNC:1455]	protein_coding
S100A11	9.97243e-46	-0.440495	0.523	0.367	1.78138e-41	0	S100 calcium binding protein A11 [Source:HGNC Symbol;Acc:HGNC:10488]	protein_coding
TUBA1B	5.85587e-66	-0.44688	0.863	0.825	1.04603e-61	0	tubulin alpha 1b [Source:HGNC Symbol;Acc:HGNC:18809]	protein_coding
RPLP2	0	-0.44847	0.999	0.996	0	0	ribosomal protein lateral stalk subunit P2 [Source:HGNC Symbol;Acc:HGNC:10377]	protein_coding
HMGB1	0	-0.468213	0.963	0.935	0	0	high mobility group box 1 [Source:HGNC Symbol;Acc:HGNC:4983]	protein_coding
LYST	9.38052e-228	-0.477931	0.269	0.427	1.67564e-223	0	lysosomal trafficking regulator [Source:HGNC Symbol;Acc:HGNC:1968]	protein_coding
MT2A	7.68605e-227	-0.498898	0.152	0.313	1.37296e-222	0	metallothionein 2A [Source:HGNC Symbol;Acc:HGNC:7406]	protein_coding
PCNA	1.26125e-204	-0.499518	0.199	0.344	2.25297e-200	0	proliferating cell nuclear antigen [Source:HGNC Symbol;Acc:HGNC:8729]	protein_coding
APLP2	0	-0.536272	0.676	0.751	0	0	amyloid beta precursor like protein 2 [Source:HGNC Symbol;Acc:HGNC:598]	protein_coding
C1orf162	6.89588e-176	-0.543457	0.356	0.482	1.23181e-171	0	chromosome 1 open reading frame 162 [Source:HGNC Symbol;Acc:HGNC:28344]	protein_coding
ZEB2	1.31531e-247	-0.548312	0.577	0.674	2.34954e-243	0	zinc finger E-box binding homeobox 2 [Source:HGNC Symbol;Acc:HGNC:14881]	protein_coding
SCPEP1	2.23692e-212	-0.552016	0.142	0.283	3.99581e-208	0	serine carboxypeptidase 1 [Source:HGNC Symbol;Acc:HGNC:29507]	protein_coding
STMN1	1.33986e-118	-0.558143	0.611	0.63	2.39339e-114	0	stathmin 1 [Source:HGNC Symbol;Acc:HGNC:6510]	protein_coding
CFD	1.41917e-276	-0.605462	0.774	0.822	2.53506e-272	0	complement factor D [Source:HGNC Symbol;Acc:HGNC:2771]	protein_coding
HMGB2	6.01793e-180	-0.619362	0.72	0.741	1.07498e-175	0	high mobility group box 2 [Source:HGNC Symbol;Acc:HGNC:5000]	protein_coding
FTL	1.34061e-89	-0.624367	0.999	0.995	2.39474e-85	0	ferritin light chain [Source:HGNC Symbol;Acc:HGNC:3999]	protein_coding
HMGN2	0	-0.633511	0.815	0.841	0	0	high mobility group nucleosomal binding domain 2 [Source:HGNC Symbol;Acc:HGNC:4986]	protein_coding
COTL1	1.54599e-174	-0.634218	0.464	0.568	2.7616e-170	0	coactosin like F-actin binding protein 1 [Source:HGNC Symbol;Acc:HGNC:18304]	protein_coding
TYMS	0	-0.638935	0.084	0.287	0	0	thymidylate synthetase [Source:HGNC Symbol;Acc:HGNC:12441]	protein_coding
TYMP	9.94732e-131	-0.667929	0.3	0.398	1.77689e-126	0	thymidine phosphorylase [Source:HGNC Symbol;Acc:HGNC:3148]	protein_coding
PSAP	2.59947e-63	-0.688328	0.525	0.567	4.64343e-59	0	prosaposin [Source:HGNC Symbol;Acc:HGNC:9498]	protein_coding
H2AFZ	0	-0.691124	0.747	0.785	0	0
CEBPD	0	-0.712787	0.063	0.285	0	0	CCAAT enhancer binding protein delta [Source:HGNC Symbol;Acc:HGNC:1835]	protein_coding
SAMHD1	2.65162e-129	-0.728113	0.251	0.337	4.73659e-125	0	SAM and HD domain containing deoxynucleoside triphosphate triphosphohydrolase 1 [Source:HGNC Symbol;Acc:HGNC:15925]	protein_coding
CLEC11A	0	-0.750708	0.343	0.538	0	0	C-type lectin domain containing 11A [Source:HGNC Symbol;Acc:HGNC:10576]	protein_coding
GRN	1.45202e-188	-0.761358	0.467	0.56	2.59374e-184	0	granulin precursor [Source:HGNC Symbol;Acc:HGNC:4601]	protein_coding
PCLAF	0	-0.771719	0.078	0.322	0	0	PCNA clamp associated factor [Source:HGNC Symbol;Acc:HGNC:28961]	protein_coding
NCF1	1.10057e-267	-0.783273	0.118	0.278	1.96596e-263	0	neutrophil cytosolic factor 1 [Source:HGNC Symbol;Acc:HGNC:7660]	protein_coding
CXCR4	0	-0.78793	0.101	0.37	0	0	C-X-C motif chemokine receptor 4 [Source:HGNC Symbol;Acc:HGNC:2561]	protein_coding
S100A10	5.13783e-187	-0.813623	0.291	0.414	9.17771e-183	0	S100 calcium binding protein A10 [Source:HGNC Symbol;Acc:HGNC:10487]	protein_coding
TMSB4X	1.15222e-62	-0.856223	0.997	0.979	2.05822e-58	0	thymosin beta 4 X-linked [Source:HGNC Symbol;Acc:HGNC:11881]	protein_coding
CSTA	0	-0.916836	0.133	0.45	0	0	cystatin A [Source:HGNC Symbol;Acc:HGNC:2481]	protein_coding
MNDA	0	-0.918367	0.069	0.322	0	0	myeloid cell nuclear differentiation antigen [Source:HGNC Symbol;Acc:HGNC:7183]	protein_coding
ELANE	9.72189e-128	-0.919989	0.177	0.283	1.73662e-123	0	elastase, neutrophil expressed [Source:HGNC Symbol;Acc:HGNC:3309]	protein_coding
FCER1G	3.23869e-21	-0.92747	0.467	0.427	5.78527e-17	0	Fc fragment of IgE receptor Ig [Source:HGNC Symbol;Acc:HGNC:3611]	protein_coding
MS4A6A	0	-0.93194	0.034	0.253	0	0	membrane spanning 4-domains A6A [Source:HGNC Symbol;Acc:HGNC:13375]	protein_coding
IGLL1	4.60919e-300	-0.944602	0.263	0.429	8.2334e-296	0	immunoglobulin lambda like polypeptide 1 [Source:HGNC Symbol;Acc:HGNC:5870]	protein_coding
SRGN	0	-0.971812	0.972	0.958	0	0	serglycin [Source:HGNC Symbol;Acc:HGNC:9361]	protein_coding
RNASE2	0	-1.12049	0.13	0.509	0	0	ribonuclease A family member 2 [Source:HGNC Symbol;Acc:HGNC:10045]	protein_coding
CTSG	0	-1.24746	0.172	0.434	0	0	cathepsin G [Source:HGNC Symbol;Acc:HGNC:2532]	protein_coding
MPO	2.18362e-301	-1.41673	0.194	0.375	3.9006e-297	0	myeloperoxidase [Source:HGNC Symbol;Acc:HGNC:7218]	protein_coding
AZU1	0	-1.4787	0.396	0.671	0	0	azurocidin 1 [Source:HGNC Symbol;Acc:HGNC:913]	protein_coding
VCAN	0	-1.6629	0.054	0.254	0	0	versican [Source:HGNC Symbol;Acc:HGNC:2464]	protein_coding
S100A8	0	-2.55194	0.105	0.283	0	0	S100 calcium binding protein A8 [Source:HGNC Symbol;Acc:HGNC:10498]	protein_coding
S100A9	1.62134e-148	-2.91394	0.239	0.339	2.8962e-144	0	S100 calcium binding protein A9 [Source:HGNC Symbol;Acc:HGNC:10499]	protein_coding
LYZ	0	-3.31383	0.387	0.554	0	0	lysozyme [Source:HGNC Symbol;Acc:HGNC:6740]	protein_coding

## Sheet: NPM1_cl1_res_0.6
gene	p_val	avg_logFC	pct.1	pct.2	p_val_adj	cluster	description	gene_biotype
MPO	0	1.35618	0.566	0.29	0	1	myeloperoxidase [Source:HGNC Symbol;Acc:HGNC:7218]	protein_coding
PRTN3	0	NPM1_	0.379	0.124	0	1	proteinase 3 [Source:HGNC Symbol;Acc:HGNC:9495]	protein_coding
ELANE	0	1.11416	0.502	0.212	0	1	elastase, neutrophil expressed [Source:HGNC Symbol;Acc:HGNC:3309]	protein_coding
AZU1	0	1.09643	0.822	0.57	0	1	azurocidin 1 [Source:HGNC Symbol;Acc:HGNC:913]	protein_coding
CXCL8	2.52493e-184	0.79004	0.324	0.186	4.51029e-180	1	C-X-C motif chemokine ligand 8 [Source:HGNC Symbol;Acc:HGNC:6025]	protein_coding
EGR1	0	0.752106	0.323	0.149	0	1	early growth response 1 [Source:HGNC Symbol;Acc:HGNC:3238]	protein_coding
SOX4	0	0.724564	0.807	0.534	0	1	SRY-box transcription factor 4 [Source:HGNC Symbol;Acc:HGNC:11200]	protein_coding
TRGC2	0	0.605042	0.475	0.211	0	1	T cell receptor gamma constant 2 [Source:HGNC Symbol;Acc:HGNC:12276]	TR_C_gene
PRSS57	0	0.538214	0.918	0.651	0	1	serine protease 57 [Source:HGNC Symbol;Acc:HGNC:31397]	protein_coding
AC084033.3	0	0.517987	0.831	0.582	0	1	suppression of tumorigenicity 13 (colon carcinoma) (Hsp70 interacting protein) (ST13) pseudogene	processed_pseudogene
CAT	0	0.511962	0.893	0.768	0	1	catalase [Source:HGNC Symbol;Acc:HGNC:1516]	protein_coding
PLPPR3	0	0.510811	0.536	0.279	0	1	phospholipid phosphatase related 3 [Source:HGNC Symbol;Acc:HGNC:23497]	protein_coding
TENT5A	9.54642e-264	0.500709	0.542	0.383	1.70528e-259	1	terminal nucleotidyltransferase 5A [Source:HGNC Symbol;Acc:HGNC:18345]	protein_coding
HIST1H1D	6.30787e-64	0.470772	0.362	0.29	1.12678e-59	1
CPA3	0	0.448861	0.498	0.254	0	1	carboxypeptidase A3 [Source:HGNC Symbol;Acc:HGNC:2298]	protein_coding
AREG	8.80271e-88	0.441166	0.397	0.294	1.57243e-83	1	amphiregulin [Source:HGNC Symbol;Acc:HGNC:651]	protein_coding
RHEX	0	0.435111	0.354	0.163	0	1	regulator of hemoglobinization and erythroid cell expansion [Source:HGNC Symbol;Acc:HGNC:25341]	protein_coding
MIR181A1HG	0	0.430816	0.525	0.326	0	1	MIR181A1 host gene [Source:HGNC Symbol;Acc:HGNC:48659]	lncRNA
H1FX	8.65496e-119	0.420269	0.784	0.737	1.54603e-114	1
FOSB	9.03353e-92	0.416928	0.663	0.58	1.61366e-87	1	FosB proto-oncogene, AP-1 transcription factor subunit [Source:HGNC Symbol;Acc:HGNC:3797]	protein_coding
TWISTNB	4.00496e-155	0.40986	0.619	0.492	7.15407e-151	1	TWIST neighbor [Source:HGNC Symbol;Acc:HGNC:18027]	protein_coding
JUN	1.37491e-57	0.393204	0.708	0.653	2.456e-53	1	Jun proto-oncogene, AP-1 transcription factor subunit [Source:HGNC Symbol;Acc:HGNC:6204]	protein_coding
MGST1	0	0.392811	0.867	0.694	0	1	microsomal glutathione S-transferase 1 [Source:HGNC Symbol;Acc:HGNC:7061]	protein_coding
H3F3B	6.20342e-305	0.39146	0.991	0.988	1.10812e-300	1
ANKRD28	0	0.390506	0.845	0.701	0	1	ankyrin repeat domain 28 [Source:HGNC Symbol;Acc:HGNC:29024]	protein_coding
SERPINB1	0	0.387315	0.92	0.836	0	1	serpin family B member 1 [Source:HGNC Symbol;Acc:HGNC:3311]	protein_coding
MYB	0	0.38439	0.584	0.377	0	1	MYB proto-oncogene, transcription factor [Source:HGNC Symbol;Acc:HGNC:7545]	protein_coding
CST7	4.59075e-190	0.383032	0.266	0.138	8.20045e-186	1	cystatin F [Source:HGNC Symbol;Acc:HGNC:2479]	protein_coding
MSI2	0	0.377161	0.776	0.576	0	1	musashi RNA binding protein 2 [Source:HGNC Symbol;Acc:HGNC:18585]	protein_coding
IRF2BP2	0	0.371848	0.854	0.742	0	1	interferon regulatory factor 2 binding protein 2 [Source:HGNC Symbol;Acc:HGNC:21729]	protein_coding
IER2	6.24712e-85	0.370214	0.71	0.647	1.11592e-80	1	immediate early response 2 [Source:HGNC Symbol;Acc:HGNC:28871]	protein_coding
IGLL1	0	0.366301	0.616	0.348	0	1	immunoglobulin lambda like polypeptide 1 [Source:HGNC Symbol;Acc:HGNC:5870]	protein_coding
AC103591.3	3.87363e-96	0.365806	0.514	0.413	6.91947e-92	1	novel transcript, antisense to DNAJB4	lncRNA
MYC	2.65735e-247	0.36143	0.32	0.163	4.74682e-243	1	MYC proto-oncogene, bHLH transcription factor [Source:HGNC Symbol;Acc:HGNC:7553]	protein_coding
SELENOP	3.02018e-251	0.347354	0.619	0.433	5.39495e-247	1	selenoprotein P [Source:HGNC Symbol;Acc:HGNC:10751]	protein_coding
RPS17	3.10377e-118	0.346398	0.782	0.666	5.54427e-114	1	ribosomal protein S17 [Source:HGNC Symbol;Acc:HGNC:10397]	protein_coding
TRGC1	3.39132e-274	0.345162	0.406	0.227	6.05791e-270	1	T cell receptor gamma constant 1 [Source:HGNC Symbol;Acc:HGNC:12275]	TR_C_gene
CDK6	1.75379e-287	0.344727	0.832	0.658	3.13279e-283	1	cyclin dependent kinase 6 [Source:HGNC Symbol;Acc:HGNC:1777]	protein_coding
CFD	0	0.344326	0.924	0.789	0	1	complement factor D [Source:HGNC Symbol;Acc:HGNC:2771]	protein_coding
HSH2D	7.41395e-279	0.339823	0.694	0.52	1.32435e-274	1	hematopoietic SH2 domain containing [Source:HGNC Symbol;Acc:HGNC:24920]	protein_coding
RASGRP3	1.227e-286	0.33893	0.321	0.152	2.19179e-282	1	RAS guanyl releasing protein 3 [Source:HGNC Symbol;Acc:HGNC:14545]	protein_coding
CD69	2.74446e-94	0.334104	0.381	0.278	4.90244e-90	1	CD69 molecule [Source:HGNC Symbol;Acc:HGNC:1694]	protein_coding
CALR	2.21602e-290	0.331108	0.864	0.772	3.95847e-286	1	calreticulin [Source:HGNC Symbol;Acc:HGNC:1455]	protein_coding
SNHG8	7.03066e-304	0.32681	0.827	0.699	1.25589e-299	1	small nucleolar RNA host gene 8 [Source:HGNC Symbol;Acc:HGNC:33098]	lncRNA
ZFAS1	0	0.32467	0.961	0.897	0	1	ZNFX1 antisense RNA 1 [Source:HGNC Symbol;Acc:HGNC:33101]	lncRNA
RPL7	0	0.306311	0.999	0.992	0	1	ribosomal protein L7 [Source:HGNC Symbol;Acc:HGNC:10363]	protein_coding
HIST2H2BE	4.29568e-142	0.30631	0.377	0.25	7.67338e-138	1
RPL36A	1.64534e-150	0.306291	0.896	0.814	2.93906e-146	1	ribosomal protein L36a [Source:HGNC Symbol;Acc:HGNC:10359]	protein_coding
SPN	1.74597e-276	0.304553	0.865	0.745	3.11883e-272	1	sialophorin [Source:HGNC Symbol;Acc:HGNC:11249]	protein_coding
RFLNB	1.90079e-211	0.303708	0.689	0.549	3.39538e-207	1	refilin B [Source:HGNC Symbol;Acc:HGNC:28705]	protein_coding
MT-ND4L	1.79894e-135	0.303266	0.872	0.816	3.21345e-131	1	mitochondrially encoded NADH:ubiquinone oxidoreductase core subunit 4L [Source:HGNC Symbol;Acc:HGNC:7460]	protein_coding
HSPA5	5.48594e-52	0.302219	0.691	0.655	9.79954e-48	1	heat shock protein family A (Hsp70) member 5 [Source:HGNC Symbol;Acc:HGNC:5238]	protein_coding
CCND2	8.14032e-157	0.299473	0.359	0.23	1.45411e-152	1	cyclin D2 [Source:HGNC Symbol;Acc:HGNC:1583]	protein_coding
GNA15	1.08513e-167	0.292806	0.663	0.531	1.93836e-163	1	G protein subunit alpha 15 [Source:HGNC Symbol;Acc:HGNC:4383]	protein_coding
FOS	2.5007e-41	0.291801	0.777	0.738	4.467e-37	1	Fos proto-oncogene, AP-1 transcription factor subunit [Source:HGNC Symbol;Acc:HGNC:3796]	protein_coding
RNASE2	2.61095e-155	0.289402	0.569	0.401	4.66394e-151	1	ribonuclease A family member 2 [Source:HGNC Symbol;Acc:HGNC:10045]	protein_coding
RPL31	1.1873e-211	0.286552	0.991	0.968	2.12087e-207	1	ribosomal protein L31 [Source:HGNC Symbol;Acc:HGNC:10334]	protein_coding
RPL39	2.94338e-295	0.284502	1	0.996	5.25776e-291	1	ribosomal protein L39 [Source:HGNC Symbol;Acc:HGNC:10350]	protein_coding
HNRNPA1	0	0.282032	0.98	0.942	0	1	heterogeneous nuclear ribonucleoprotein A1 [Source:HGNC Symbol;Acc:HGNC:5031]	protein_coding
RSL1D1	5.42801e-250	0.280434	0.835	0.729	9.69606e-246	1	ribosomal L1 domain containing 1 [Source:HGNC Symbol;Acc:HGNC:24534]	protein_coding
GATA2	9.05615e-161	0.279353	0.409	0.271	1.6177e-156	1	GATA binding protein 2 [Source:HGNC Symbol;Acc:HGNC:4171]	protein_coding
MARCKSL1	1.77736e-113	0.277709	0.275	0.169	3.1749e-109	1	MARCKS like 1 [Source:HGNC Symbol;Acc:HGNC:7142]	protein_coding
RPL12	0	0.277679	1	0.996	0	1	ribosomal protein L12 [Source:HGNC Symbol;Acc:HGNC:10302]	protein_coding
ARID1B	1.07881e-171	0.27564	0.757	0.659	1.92707e-167	1	AT-rich interaction domain 1B [Source:HGNC Symbol;Acc:HGNC:18040]	protein_coding
GLUL	2.80053e-206	0.273368	0.796	0.684	5.00258e-202	1	glutamate-ammonia ligase [Source:HGNC Symbol;Acc:HGNC:4341]	protein_coding
XBP1	4.40683e-182	0.27018	0.821	0.711	7.87193e-178	1	X-box binding protein 1 [Source:HGNC Symbol;Acc:HGNC:12801]	protein_coding
RPL17	2.54691e-133	0.2683	0.748	0.644	4.54954e-129	1	ribosomal protein L17 [Source:HGNC Symbol;Acc:HGNC:10307]	protein_coding
NUCB2	6.54342e-271	0.267992	0.898	0.763	1.16885e-266	1	nucleobindin 2 [Source:HGNC Symbol;Acc:HGNC:8044]	protein_coding
DDX21	2.88669e-175	0.267466	0.734	0.622	5.15649e-171	1	DExD-box helicase 21 [Source:HGNC Symbol;Acc:HGNC:2744]	protein_coding
PABPC1	6.05921e-304	0.265461	0.983	0.963	1.08236e-299	1	poly(A) binding protein cytoplasmic 1 [Source:HGNC Symbol;Acc:HGNC:8554]	protein_coding
SELL	3.31404e-153	0.265068	0.542	0.392	5.91987e-149	1	selectin L [Source:HGNC Symbol;Acc:HGNC:10720]	protein_coding
RPL34	4.27552e-236	0.264719	1	0.998	7.63735e-232	1	ribosomal protein L34 [Source:HGNC Symbol;Acc:HGNC:10340]	protein_coding
RPL35A	0	0.260205	0.998	0.988	0	1	ribosomal protein L35a [Source:HGNC Symbol;Acc:HGNC:10345]	protein_coding
RAB32	4.4321e-170	0.256488	0.646	0.514	7.91706e-166	1	RAB32, member RAS oncogene family [Source:HGNC Symbol;Acc:HGNC:9772]	protein_coding
BAHCC1	5.1658e-152	0.255382	0.562	0.433	9.22767e-148	1	BAH domain and coiled-coil containing 1 [Source:HGNC Symbol;Acc:HGNC:29279]	protein_coding
TAF1D	6.45524e-173	0.254714	0.738	0.635	1.1531e-168	1	TATA-box binding protein associated factor, RNA polymerase I subunit D [Source:HGNC Symbol;Acc:HGNC:28759]	protein_coding
FNDC3B	7.59333e-134	0.253797	0.47	0.346	1.3564e-129	1	fibronectin type III domain containing 3B [Source:HGNC Symbol;Acc:HGNC:24670]	protein_coding
CLEC11A	2.48084e-113	0.253027	0.593	0.477	4.43153e-109	1	C-type lectin domain containing 11A [Source:HGNC Symbol;Acc:HGNC:10576]	protein_coding
YBX3	4.38038e-127	0.252383	0.695	0.579	7.82467e-123	1	Y-box binding protein 3 [Source:HGNC Symbol;Acc:HGNC:2428]	protein_coding
NCOA7	3.67369e-63	0.251241	0.336	0.261	6.56232e-59	1	nuclear receptor coactivator 7 [Source:HGNC Symbol;Acc:HGNC:21081]	protein_coding
RPS6	0	0.250876	1	0.995	0	1	ribosomal protein S6 [Source:HGNC Symbol;Acc:HGNC:10429]	protein_coding
TGFB1	4.90718e-120	-0.251024	0.464	0.589	8.7657e-116	1	transforming growth factor beta 1 [Source:HGNC Symbol;Acc:HGNC:11766]	protein_coding
PLP2	1.72975e-119	-0.25169	0.505	0.628	3.08985e-115	1	proteolipid protein 2 [Source:HGNC Symbol;Acc:HGNC:9087]	protein_coding
PRKCB	1.24009e-124	-0.252058	0.365	0.511	2.21517e-120	1	protein kinase C beta [Source:HGNC Symbol;Acc:HGNC:9395]	protein_coding
TUBB4B	4.07567e-49	-0.252353	0.407	0.482	7.28037e-45	1	tubulin beta 4B class IVb [Source:HGNC Symbol;Acc:HGNC:20771]	protein_coding
MYH9	6.54833e-110	-0.254204	0.477	0.596	1.16973e-105	1	myosin heavy chain 9 [Source:HGNC Symbol;Acc:HGNC:7579]	protein_coding
RGS10	8.00084e-142	-0.257078	0.241	0.393	1.42919e-137	1	regulator of G protein signaling 10 [Source:HGNC Symbol;Acc:HGNC:9992]	protein_coding
GPSM3	3.245e-132	-0.258691	0.45	0.589	5.79654e-128	1	G protein signaling modulator 3 [Source:HGNC Symbol;Acc:HGNC:13945]	protein_coding
BLOC1S1	1.91544e-136	-0.260652	0.439	0.584	3.42156e-132	1	biogenesis of lysosomal organelles complex 1 subunit 1 [Source:HGNC Symbol;Acc:HGNC:4200]	protein_coding
RAC1	3.74379e-143	-0.261127	0.686	0.78	6.68753e-139	1	Rac family small GTPase 1 [Source:HGNC Symbol;Acc:HGNC:9801]	protein_coding
AIF1	3.15787e-85	-0.261165	0.939	0.93	5.6409e-81	1	allograft inflammatory factor 1 [Source:HGNC Symbol;Acc:HGNC:352]	protein_coding
AKAP13	5.69807e-102	-0.26198	0.419	0.537	1.01785e-97	1	A-kinase anchoring protein 13 [Source:HGNC Symbol;Acc:HGNC:371]	protein_coding
ATP6V0E1	5.03145e-148	-0.262207	0.64	0.752	8.98769e-144	1	ATPase H+ transporting V0 subunit e1 [Source:HGNC Symbol;Acc:HGNC:863]	protein_coding
LDHA	5.28902e-138	-0.263459	0.729	0.8	9.44778e-134	1	lactate dehydrogenase A [Source:HGNC Symbol;Acc:HGNC:6535]	protein_coding
PFN1	2.02702e-166	-0.263623	0.922	0.948	3.62086e-162	1	profilin 1 [Source:HGNC Symbol;Acc:HGNC:8881]	protein_coding
NKG7	1.0925e-92	-0.263686	0.195	0.311	1.95154e-88	1	natural killer cell granule protein 7 [Source:HGNC Symbol;Acc:HGNC:7830]	protein_coding
CYTIP	3.02354e-109	-0.263805	0.167	0.287	5.40095e-105	1	cytohesin 1 interacting protein [Source:HGNC Symbol;Acc:HGNC:9506]	protein_coding
LYN	8.92803e-117	-0.264064	0.427	0.558	1.59481e-112	1	LYN proto-oncogene, Src family tyrosine kinase [Source:HGNC Symbol;Acc:HGNC:6735]	protein_coding
MT2A	2.61084e-80	-0.264127	0.19	0.298	4.66374e-76	1	metallothionein 2A [Source:HGNC Symbol;Acc:HGNC:7406]	protein_coding
EVI2B	2.46203e-66	-0.264608	0.408	0.498	4.39793e-62	1	ecotropic viral integration site 2B [Source:HGNC Symbol;Acc:HGNC:3500]	protein_coding
SLC44A1	1.31427e-63	-0.265804	0.198	0.286	2.34769e-59	1	solute carrier family 44 member 1 [Source:HGNC Symbol;Acc:HGNC:18798]	protein_coding
SMAP2	5.27921e-96	-0.266716	0.34	0.461	9.43026e-92	1	small ArfGAP2 [Source:HGNC Symbol;Acc:HGNC:25082]	protein_coding
CFL1	2.99719e-231	-0.268397	0.92	0.948	5.35388e-227	1	cofilin 1 [Source:HGNC Symbol;Acc:HGNC:1874]	protein_coding
CASP1	3.15449e-114	-0.268883	0.24	0.371	5.63486e-110	1	caspase 1 [Source:HGNC Symbol;Acc:HGNC:1499]	protein_coding
TUBB	1.65158e-21	-0.269179	0.665	0.674	2.95022e-17	1	tubulin beta class I [Source:HGNC Symbol;Acc:HGNC:20778]	protein_coding
ARL6IP5	3.28787e-116	-0.269924	0.673	0.761	5.87311e-112	1	ADP ribosylation factor like GTPase 6 interacting protein 5 [Source:HGNC Symbol;Acc:HGNC:16937]	protein_coding
TMSB10	4.81563e-123	-0.273836	0.984	0.982	8.60215e-119	1	thymosin beta 10 [Source:HGNC Symbol;Acc:HGNC:11879]	protein_coding
FKBP1A	6.6998e-139	-0.275237	0.586	0.714	1.19679e-134	1	FKBP prolyl isomerase 1A [Source:HGNC Symbol;Acc:HGNC:3711]	protein_coding
CCND3	4.77149e-166	-0.277966	0.355	0.525	8.52331e-162	1	cyclin D3 [Source:HGNC Symbol;Acc:HGNC:1585]	protein_coding
CKS1B	9.66765e-121	-0.279588	0.183	0.312	1.72693e-116	1	CDC28 protein kinase regulatory subunit 1B [Source:HGNC Symbol;Acc:HGNC:19083]	protein_coding
TMPO	7.2083e-99	-0.282087	0.392	0.506	1.28762e-94	1	thymopoietin [Source:HGNC Symbol;Acc:HGNC:11875]	protein_coding
CARD16	3.18235e-124	-0.282574	0.205	0.345	5.68463e-120	1	caspase recruitment domain family member 16 [Source:HGNC Symbol;Acc:HGNC:33701]	protein_coding
ARRB2	2.26186e-161	-0.283094	0.228	0.392	4.04036e-157	1	arrestin beta 2 [Source:HGNC Symbol;Acc:HGNC:712]	protein_coding
ITM2B	3.45324e-160	-0.28751	0.803	0.863	6.16853e-156	1	integral membrane protein 2B [Source:HGNC Symbol;Acc:HGNC:6174]	protein_coding
PGAM1	5.81164e-143	-0.288778	0.472	0.607	1.03813e-138	1	phosphoglycerate mutase 1 [Source:HGNC Symbol;Acc:HGNC:8888]	protein_coding
PECAM1	2.82696e-133	-0.289314	0.23	0.373	5.04979e-129	1	platelet and endothelial cell adhesion molecule 1 [Source:HGNC Symbol;Acc:HGNC:8823]	protein_coding
THEMIS2	1.49396e-178	-0.290656	0.12	0.276	2.66866e-174	1	thymocyte selection associated family member 2 [Source:HGNC Symbol;Acc:HGNC:16839]	protein_coding
GLRX	1.89095e-145	-0.296744	0.338	0.493	3.3778e-141	1	glutaredoxin [Source:HGNC Symbol;Acc:HGNC:4330]	protein_coding
ZFP36	1.52152e-52	-0.29806	0.288	0.376	2.7179e-48	1	ZFP36 ring finger protein [Source:HGNC Symbol;Acc:HGNC:12862]	protein_coding
CXCR4	3.17597e-46	-0.298523	0.254	0.326	5.67323e-42	1	C-X-C motif chemokine receptor 4 [Source:HGNC Symbol;Acc:HGNC:2561]	protein_coding
PYCARD	3.41365e-204	-0.300289	0.745	0.827	6.0978e-200	1	PYD and CARD domain containing [Source:HGNC Symbol;Acc:HGNC:16608]	protein_coding
CDKN2D	3.0512e-192	-0.301116	0.154	0.324	5.45036e-188	1	cyclin dependent kinase inhibitor 2D [Source:HGNC Symbol;Acc:HGNC:1790]	protein_coding
GSN	1.63596e-138	-0.301603	0.349	0.491	2.92232e-134	1	gelsolin [Source:HGNC Symbol;Acc:HGNC:4620]	protein_coding
HCST	7.98112e-118	-0.301954	0.701	0.772	1.42567e-113	1	hematopoietic cell signal transducer [Source:HGNC Symbol;Acc:HGNC:16977]	protein_coding
SAT1	1.66676e-21	-0.307186	0.724	0.763	2.97733e-17	1	spermidine/spermine N1-acetyltransferase 1 [Source:HGNC Symbol;Acc:HGNC:10540]	protein_coding
ARPC3	0	-0.307802	0.903	0.94	0	1	actin related protein 2/3 complex subunit 3 [Source:HGNC Symbol;Acc:HGNC:706]	protein_coding
GNAI2	3.50256e-181	-0.310516	0.667	0.764	6.25663e-177	1	G protein subunit alpha i2 [Source:HGNC Symbol;Acc:HGNC:4385]	protein_coding
DBI	3.58007e-195	-0.31176	0.703	0.808	6.39509e-191	1	diazepam binding inhibitor, acyl-CoA binding protein [Source:HGNC Symbol;Acc:HGNC:2690]	protein_coding
RNH1	7.79112e-148	-0.313107	0.485	0.61	1.39173e-143	1	ribonuclease/angiogenin inhibitor 1 [Source:HGNC Symbol;Acc:HGNC:10074]	protein_coding
TLN1	3.85895e-162	-0.314755	0.521	0.65	6.89323e-158	1	talin 1 [Source:HGNC Symbol;Acc:HGNC:11845]	protein_coding
TXNIP	8.52744e-144	-0.321458	0.802	0.869	1.52326e-139	1	thioredoxin interacting protein [Source:HGNC Symbol;Acc:HGNC:16952]	protein_coding
SH3BGRL3	3.91564e-198	-0.322264	0.932	0.952	6.99452e-194	1	SH3 domain binding glutamate rich protein like 3 [Source:HGNC Symbol;Acc:HGNC:15568]	protein_coding
OAZ1	7.92084e-252	-0.322291	0.942	0.96	1.4149e-247	1	ornithine decarboxylase antizyme 1 [Source:HGNC Symbol;Acc:HGNC:8095]	protein_coding
MYL6	0	-0.326344	0.914	0.945	0	1	myosin light chain 6 [Source:HGNC Symbol;Acc:HGNC:7587]	protein_coding
EFHD2	2.54529e-141	-0.335477	0.387	0.527	4.54666e-137	1	EF-hand domain family member D2 [Source:HGNC Symbol;Acc:HGNC:28670]	protein_coding
HLA-DMA	4.57503e-135	-0.33777	0.4	0.544	8.17238e-131	1	major histocompatibility complex, class II, DM alpha [Source:HGNC Symbol;Acc:HGNC:4934]	protein_coding
HMGN2	4.98036e-64	-0.339584	0.818	0.839	8.89642e-60	1	high mobility group nucleosomal binding domain 2 [Source:HGNC Symbol;Acc:HGNC:4986]	protein_coding
TSPO	3.09592e-218	-0.343287	0.847	0.889	5.53024e-214	1	translocator protein [Source:HGNC Symbol;Acc:HGNC:1158]	protein_coding
ARPC1B	3.98391e-185	-0.351184	0.644	0.753	7.11646e-181	1	actin related protein 2/3 complex subunit 1B [Source:HGNC Symbol;Acc:HGNC:704]	protein_coding
NPC2	1.35443e-107	-0.352483	0.54	0.651	2.41941e-103	1	NPC intracellular cholesterol transporter 2 [Source:HGNC Symbol;Acc:HGNC:14537]	protein_coding
CAP1	7.11823e-249	-0.353618	0.599	0.748	1.27153e-244	1	cyclase associated actin cytoskeleton regulatory protein 1 [Source:HGNC Symbol;Acc:HGNC:20040]	protein_coding
UCP2	6.3668e-192	-0.354071	0.354	0.524	1.1373e-187	1	uncoupling protein 2 [Source:HGNC Symbol;Acc:HGNC:12518]	protein_coding
BRI3	1.88947e-133	-0.3594	0.493	0.614	3.37515e-129	1	brain protein I3 [Source:HGNC Symbol;Acc:HGNC:1109]	protein_coding
AP1S2	1.86972e-127	-0.363872	0.302	0.441	3.33989e-123	1	adaptor related protein complex 1 subunit sigma 2 [Source:HGNC Symbol;Acc:HGNC:560]	protein_coding
CYBA	0	-0.367052	0.946	0.967	0	1	cytochrome b-245 alpha chain [Source:HGNC Symbol;Acc:HGNC:2577]	protein_coding
CAST	8.42741e-149	-0.369638	0.395	0.525	1.50539e-144	1	calpastatin [Source:HGNC Symbol;Acc:HGNC:1515]	protein_coding
CTSD	4.99296e-83	-0.371285	0.689	0.749	8.91892e-79	1	cathepsin D [Source:HGNC Symbol;Acc:HGNC:2529]	protein_coding
GLIPR2	2.23659e-270	-0.372754	0.101	0.298	3.99521e-266	1	GLI pathogenesis related 2 [Source:HGNC Symbol;Acc:HGNC:18007]	protein_coding
CKLF	1.59098e-204	-0.37822	0.402	0.578	2.84197e-200	1	chemokine like factor [Source:HGNC Symbol;Acc:HGNC:13253]	protein_coding
CEBPB	1.02764e-69	-0.380508	0.287	0.384	1.83568e-65	1	CCAAT enhancer binding protein beta [Source:HGNC Symbol;Acc:HGNC:1834]	protein_coding
CSTB	2.05037e-266	-0.382652	0.359	0.571	3.66257e-262	1	cystatin B [Source:HGNC Symbol;Acc:HGNC:2482]	protein_coding
CAPG	3.74703e-145	-0.383646	0.333	0.476	6.69331e-141	1	capping actin protein, gelsolin like [Source:HGNC Symbol;Acc:HGNC:1474]	protein_coding
PLD3	6.70558e-148	-0.385679	0.224	0.374	1.19782e-143	1	phospholipase D family member 3 [Source:HGNC Symbol;Acc:HGNC:17158]	protein_coding
LAPTM5	1.39645e-205	-0.388101	0.677	0.782	2.49448e-201	1	lysosomal protein transmembrane 5 [Source:HGNC Symbol;Acc:HGNC:29612]	protein_coding
DDIT4	4.15732e-92	-0.391866	0.213	0.326	7.42622e-88	1	DNA damage inducible transcript 4 [Source:HGNC Symbol;Acc:HGNC:24944]	protein_coding
CFP	3.01712e-190	-0.396393	0.21	0.382	5.38949e-186	1	complement factor properdin [Source:HGNC Symbol;Acc:HGNC:8864]	protein_coding
RIPOR2	1.6727e-209	-0.396736	0.374	0.55	2.98795e-205	1	RHO family interacting cell polarization regulator 2 [Source:HGNC Symbol;Acc:HGNC:13872]	protein_coding
CTSB	6.09034e-185	-0.398772	0.299	0.466	1.08792e-180	1	cathepsin B [Source:HGNC Symbol;Acc:HGNC:2527]	protein_coding
EMP3	1.18187e-214	-0.403858	0.638	0.766	2.11118e-210	1	epithelial membrane protein 3 [Source:HGNC Symbol;Acc:HGNC:3335]	protein_coding
HLA-C	1.27689e-225	-0.405356	0.828	0.894	2.28092e-221	1	major histocompatibility complex, class I, C [Source:HGNC Symbol;Acc:HGNC:4933]	protein_coding
ARPC5	1.52349e-280	-0.406739	0.554	0.72	2.72142e-276	1	actin related protein 2/3 complex subunit 5 [Source:HGNC Symbol;Acc:HGNC:708]	protein_coding
TIMP1	7.00193e-258	-0.412214	0.511	0.69	1.25076e-253	1	TIMP metallopeptidase inhibitor 1 [Source:HGNC Symbol;Acc:HGNC:11820]	protein_coding
C1orf162	1.18111e-66	-0.41315	0.39	0.469	2.10982e-62	1	chromosome 1 open reading frame 162 [Source:HGNC Symbol;Acc:HGNC:28344]	protein_coding
PTPRC	1.62329e-197	-0.413721	0.65	0.757	2.89968e-193	1	protein tyrosine phosphatase receptor type C [Source:HGNC Symbol;Acc:HGNC:9666]	protein_coding
PCNA	3.93297e-156	-0.417723	0.192	0.338	7.02546e-152	1	proliferating cell nuclear antigen [Source:HGNC Symbol;Acc:HGNC:8729]	protein_coding
MEF2C	2.62459e-273	-0.418929	0.321	0.533	4.68831e-269	1	myocyte enhancer factor 2C [Source:HGNC Symbol;Acc:HGNC:6996]	protein_coding
DUSP6	1.76175e-166	-0.423586	0.279	0.44	3.14702e-162	1	dual specificity phosphatase 6 [Source:HGNC Symbol;Acc:HGNC:3072]	protein_coding
BLVRB	1.42574e-175	-0.427405	0.272	0.436	2.54681e-171	1	biliverdin reductase B [Source:HGNC Symbol;Acc:HGNC:1063]	protein_coding
B2M	0	-0.428864	0.997	0.997	0	1	beta-2-microglobulin [Source:HGNC Symbol;Acc:HGNC:914]	protein_coding
LCP1	1.39075e-215	-0.431318	0.703	0.783	2.48429e-211	1	lymphocyte cytosolic protein 1 [Source:HGNC Symbol;Acc:HGNC:6528]	protein_coding
MNDA	1.76567e-19	-0.434823	0.248	0.273	3.15402e-15	1	myeloid cell nuclear differentiation antigen [Source:HGNC Symbol;Acc:HGNC:7183]	protein_coding
IQGAP1	1.0924e-278	-0.440452	0.252	0.468	1.95135e-274	1	IQ motif containing GTPase activating protein 1 [Source:HGNC Symbol;Acc:HGNC:6110]	protein_coding
LSP1	1.178e-223	-0.441005	0.37	0.541	2.10427e-219	1	lymphocyte specific protein 1 [Source:HGNC Symbol;Acc:HGNC:6707]	protein_coding
CALM1	0	-0.442887	0.713	0.829	0	1	calmodulin 1 [Source:HGNC Symbol;Acc:HGNC:1442]	protein_coding
TUBA1B	1.21156e-76	-0.443081	0.833	0.833	2.16421e-72	1	tubulin alpha 1b [Source:HGNC Symbol;Acc:HGNC:18809]	protein_coding
HLA-B	0	-0.44751	0.906	0.954	0	1	major histocompatibility complex, class I, B [Source:HGNC Symbol;Acc:HGNC:4932]	protein_coding
NEAT1	1.18588e-75	-0.452968	0.945	0.944	2.11833e-71	1	nuclear paraspeckle assembly transcript 1 [Source:HGNC Symbol;Acc:HGNC:30815]	lncRNA
MYL12A	0	-0.45478	0.708	0.843	0	1	myosin light chain 12A [Source:HGNC Symbol;Acc:HGNC:16701]	protein_coding
CD53	0	-0.457819	0.296	0.542	0	1	CD53 molecule [Source:HGNC Symbol;Acc:HGNC:1686]	protein_coding
CORO1A	0	-0.460716	0.617	0.769	0	1	coronin 1A [Source:HGNC Symbol;Acc:HGNC:2252]	protein_coding
GLIPR1	1.94512e-237	-0.464145	0.468	0.629	3.47457e-233	1	GLI pathogenesis related 1 [Source:HGNC Symbol;Acc:HGNC:17001]	protein_coding
TYMS	6.68855e-148	-0.465584	0.134	0.267	1.19478e-143	1	thymidylate synthetase [Source:HGNC Symbol;Acc:HGNC:12441]	protein_coding
PCLAF	4.2046e-111	-0.466391	0.176	0.29	7.51067e-107	1	PCNA clamp associated factor [Source:HGNC Symbol;Acc:HGNC:28961]	protein_coding
H2AFZ	7.3285e-123	-0.484246	0.733	0.786	1.30909e-118	1
FAM30A	5.88112e-127	-0.485162	0.531	0.583	1.05054e-122	1	family with sequence similarity 30 member A [Source:HGNC Symbol;Acc:HGNC:19955]	lncRNA
AHNAK	2.46323e-186	-0.489831	0.482	0.614	4.40006e-182	1	AHNAK nucleoprotein [Source:HGNC Symbol;Acc:HGNC:347]	protein_coding
FTH1	7.73547e-196	-0.490703	0.979	0.988	1.38179e-191	1	ferritin heavy chain 1 [Source:HGNC Symbol;Acc:HGNC:3976]	protein_coding
FTL	1.26892e-18	-0.503525	0.999	0.995	2.26667e-14	1	ferritin light chain [Source:HGNC Symbol;Acc:HGNC:3999]	protein_coding
TMSB4X	2.34274e-140	-0.545933	0.993	0.98	4.18483e-136	1	thymosin beta 4 X-linked [Source:HGNC Symbol;Acc:HGNC:11881]	protein_coding
CTSZ	0	-0.558614	0.303	0.536	0	1	cathepsin Z [Source:HGNC Symbol;Acc:HGNC:2547]	protein_coding
CD52	6.49596e-117	-0.562749	0.3	0.431	1.16037e-112	1	CD52 molecule [Source:HGNC Symbol;Acc:HGNC:1804]	protein_coding
SCPEP1	0	-0.567477	0.066	0.292	0	1	serine carboxypeptidase 1 [Source:HGNC Symbol;Acc:HGNC:29507]	protein_coding
LMNA	0	-0.572978	0.115	0.343	0	1	lamin A/C [Source:HGNC Symbol;Acc:HGNC:6636]	protein_coding
HLA-DRB5	7.39198e-172	-0.580055	0.118	0.267	1.32043e-167	1	major histocompatibility complex, class II, DR beta 5 [Source:HGNC Symbol;Acc:HGNC:4953]	protein_coding
LGALS1	1.81975e-270	-0.587484	0.521	0.685	3.25061e-266	1	galectin 1 [Source:HGNC Symbol;Acc:HGNC:6561]	protein_coding
HMGB2	1.20019e-214	-0.589174	0.638	0.757	2.1439e-210	1	high mobility group box 2 [Source:HGNC Symbol;Acc:HGNC:5000]	protein_coding
JAML	0	-0.591929	0.031	0.262	0	1	junction adhesion molecule like [Source:HGNC Symbol;Acc:HGNC:19084]	protein_coding
VSIR	0	-0.593548	0.485	0.684	0	1	V-set immunoregulatory receptor [Source:HGNC Symbol;Acc:HGNC:30085]	protein_coding
COTL1	8.10099e-159	-0.594881	0.441	0.568	1.44708e-154	1	coactosin like F-actin binding protein 1 [Source:HGNC Symbol;Acc:HGNC:18304]	protein_coding
TYROBP	1.41729e-271	-0.595001	0.728	0.81	2.5317e-267	1	TYRO protein tyrosine kinase binding protein [Source:HGNC Symbol;Acc:HGNC:12449]	protein_coding
S100A10	3.05429e-92	-0.597597	0.301	0.406	5.45588e-88	1	S100 calcium binding protein A10 [Source:HGNC Symbol;Acc:HGNC:10487]	protein_coding
ACTB	0	-0.615057	0.986	0.989	0	1	actin beta [Source:HGNC Symbol;Acc:HGNC:132]	protein_coding
ALOX5AP	0	-0.62316	0.054	0.304	0	1	arachidonate 5-lipoxygenase activating protein [Source:HGNC Symbol;Acc:HGNC:436]	protein_coding
IGHM	0	-0.626363	0.054	0.27	0	1	immunoglobulin heavy constant mu [Source:HGNC Symbol;Acc:HGNC:5541]	IG_C_gene
CD68	0	-0.628358	0.156	0.404	0	1	CD68 molecule [Source:HGNC Symbol;Acc:HGNC:1693]	protein_coding
TYMP	2.18648e-173	-0.629387	0.251	0.403	3.90571e-169	1	thymidine phosphorylase [Source:HGNC Symbol;Acc:HGNC:3148]	protein_coding
HLA-DQB1	4.14341e-135	-0.631175	0.28	0.425	7.40137e-131	1	major histocompatibility complex, class II, DQ beta 1 [Source:HGNC Symbol;Acc:HGNC:4944]	protein_coding
ITGB2	0	-0.63795	0.489	0.662	0	1	integrin subunit beta 2 [Source:HGNC Symbol;Acc:HGNC:6155]	protein_coding
ANXA2	0	-0.663175	0.181	0.416	0	1	annexin A2 [Source:HGNC Symbol;Acc:HGNC:537]	protein_coding
GRN	3.97463e-199	-0.676799	0.412	0.567	7.09988e-195	1	granulin precursor [Source:HGNC Symbol;Acc:HGNC:4601]	protein_coding
HLA-DPB1	5.00808e-222	-0.706427	0.465	0.622	8.94594e-218	1	major histocompatibility complex, class II, DP beta 1 [Source:HGNC Symbol;Acc:HGNC:4940]	protein_coding
LST1	0	-0.711214	0.61	0.775	0	1	leukocyte specific transcript 1 [Source:HGNC Symbol;Acc:HGNC:14189]	protein_coding
PSAP	1.72989e-134	-0.717649	0.453	0.579	3.0901e-130	1	prosaposin [Source:HGNC Symbol;Acc:HGNC:9498]	protein_coding
CD74	0	-0.748069	0.75	0.882	0	1	CD74 molecule [Source:HGNC Symbol;Acc:HGNC:1697]	protein_coding
HLA-DPA1	4.11292e-249	-0.778323	0.458	0.618	7.34691e-245	1	major histocompatibility complex, class II, DP alpha 1 [Source:HGNC Symbol;Acc:HGNC:4938]	protein_coding
HLA-DRB1	2.07335e-300	-0.785097	0.523	0.692	3.70363e-296	1	major histocompatibility complex, class II, DR beta 1 [Source:HGNC Symbol;Acc:HGNC:4948]	protein_coding
NCF1	0	-0.792231	0.06	0.282	0	1	neutrophil cytosolic factor 1 [Source:HGNC Symbol;Acc:HGNC:7660]	protein_coding
CD36	0	-0.829761	0.027	0.295	0	1	CD36 molecule [Source:HGNC Symbol;Acc:HGNC:1663]	protein_coding
HLA-DRA	0	-0.839176	0.628	0.793	0	1	major histocompatibility complex, class II, DR alpha [Source:HGNC Symbol;Acc:HGNC:4947]	protein_coding
S100A4	0	-0.858966	0.797	0.923	0	1	S100 calcium binding protein A4 [Source:HGNC Symbol;Acc:HGNC:10494]	protein_coding
SAMHD1	0	-0.880461	0.096	0.364	0	1	SAM and HD domain containing deoxynucleoside triphosphate triphosphohydrolase 1 [Source:HGNC Symbol;Acc:HGNC:15925]	protein_coding
CTSS	2.70161e-263	-0.940353	0.504	0.666	4.82588e-259	1	cathepsin S [Source:HGNC Symbol;Acc:HGNC:2545]	protein_coding
S100A6	0	-0.948461	0.699	0.816	0	1	S100 calcium binding protein A6 [Source:HGNC Symbol;Acc:HGNC:10496]	protein_coding
CST3	0	-1.12568	0.734	0.878	0	1	cystatin C [Source:HGNC Symbol;Acc:HGNC:2475]	protein_coding
S100A11	0	-1.17886	0.131	0.455	0	1	S100 calcium binding protein A11 [Source:HGNC Symbol;Acc:HGNC:10488]	protein_coding
FCER1G	0	-1.21982	0.192	0.485	0	1	Fc fragment of IgE receptor Ig [Source:HGNC Symbol;Acc:HGNC:3611]	protein_coding
LYZ	8.57666e-112	-1.43988	0.441	0.535	1.53205e-107	1	lysozyme [Source:HGNC Symbol;Acc:HGNC:6740]	protein_coding
S100A8	9.74801e-272	-2.03815	0.092	0.277	1.74129e-267	1	S100 calcium binding protein A8 [Source:HGNC Symbol;Acc:HGNC:10498]	protein_coding
S100A9	1.61783e-295	-2.66314	0.151	0.352	2.88993e-291	1	S100 calcium binding protein A9 [Source:HGNC Symbol;Acc:HGNC:10499]	protein_coding

## Sheet: NPM1_cl2_res_0.6
gene	p_val	avg_logFC	pct.1	pct.2	p_val_adj	cluster	description	gene_biotype
PCLAF	0	1.42439	0.853	0.173	0	2	PCNA clamp associated factor [Source:HGNC Symbol;Acc:HGNC:28961]	protein_coding
TYMS	0	1.33791	0.822	0.147	0	2	thymidylate synthetase [Source:HGNC Symbol;Acc:HGNC:12441]	protein_coding
HIST1H4C	0	1.31131	0.857	0.596	0	2
STMN1	0	1.26958	0.975	0.568	0	2	stathmin 1 [Source:HGNC Symbol;Acc:HGNC:6510]	protein_coding
H2AFZ	0	1.18897	0.981	0.742	0	2
PCNA	0	1.17987	0.799	0.232	0	2	proliferating cell nuclear antigen [Source:HGNC Symbol;Acc:HGNC:8729]	protein_coding
TUBA1B	0	1.17761	0.989	0.807	0	2	tubulin alpha 1b [Source:HGNC Symbol;Acc:HGNC:18809]	protein_coding
IGLL1	0	1.12376	0.727	0.338	0	2	immunoglobulin lambda like polypeptide 1 [Source:HGNC Symbol;Acc:HGNC:5870]	protein_coding
HIST1H1B	0	1.09331	0.433	0.126	0	2
DUT	0	1.07188	0.919	0.619	0	2	deoxyuridine triphosphatase [Source:HGNC Symbol;Acc:HGNC:3078]	protein_coding
HMGN2	0	0.99741	0.985	0.81	0	2	high mobility group nucleosomal binding domain 2 [Source:HGNC Symbol;Acc:HGNC:4986]	protein_coding
TUBB	0	0.96427	0.875	0.638	0	2	tubulin beta class I [Source:HGNC Symbol;Acc:HGNC:20778]	protein_coding
NASP	0	0.914793	0.889	0.568	0	2	nuclear autoantigenic sperm protein [Source:HGNC Symbol;Acc:HGNC:7644]	protein_coding
HMGB2	0	0.902814	0.942	0.702	0	2	high mobility group box 2 [Source:HGNC Symbol;Acc:HGNC:5000]	protein_coding
TK1	0	0.871905	0.497	0.046	0	2	thymidine kinase 1 [Source:HGNC Symbol;Acc:HGNC:11830]	protein_coding
HELLS	0	0.860045	0.62	0.117	0	2	helicase, lymphoid specific [Source:HGNC Symbol;Acc:HGNC:4861]	protein_coding
MCM7	0	0.850967	0.702	0.231	0	2	minichromosome maintenance complex component 7 [Source:HGNC Symbol;Acc:HGNC:6950]	protein_coding
MCM4	0	0.790021	0.633	0.153	0	2	minichromosome maintenance complex component 4 [Source:HGNC Symbol;Acc:HGNC:6947]	protein_coding
HMGB1	0	0.784299	0.996	0.932	0	2	high mobility group box 1 [Source:HGNC Symbol;Acc:HGNC:4983]	protein_coding
CDT1	0	0.779093	0.601	0.115	0	2	chromatin licensing and DNA replication factor 1 [Source:HGNC Symbol;Acc:HGNC:24576]	protein_coding
DHFR	0	0.762403	0.577	0.132	0	2	dihydrofolate reductase [Source:HGNC Symbol;Acc:HGNC:2861]	protein_coding
DEK	0	0.75261	0.941	0.737	0	2	DEK proto-oncogene [Source:HGNC Symbol;Acc:HGNC:2768]	protein_coding
CKS1B	0	0.750593	0.644	0.231	0	2	CDC28 protein kinase regulatory subunit 1B [Source:HGNC Symbol;Acc:HGNC:19083]	protein_coding
MCM3	0	0.733882	0.658	0.232	0	2	minichromosome maintenance complex component 3 [Source:HGNC Symbol;Acc:HGNC:6945]	protein_coding
CENPF	0	0.701693	0.552	0.153	0	2	centromere protein F [Source:HGNC Symbol;Acc:HGNC:1857]	protein_coding
IGFBP2	0	0.698746	0.614	0.23	0	2	insulin like growth factor binding protein 2 [Source:HGNC Symbol;Acc:HGNC:5471]	protein_coding
DNMT1	0	0.69594	0.735	0.361	0	2	DNA methyltransferase 1 [Source:HGNC Symbol;Acc:HGNC:2976]	protein_coding
RANBP1	0	0.691874	0.846	0.582	0	2	RAN binding protein 1 [Source:HGNC Symbol;Acc:HGNC:9847]	protein_coding
TOP2A	0	0.684271	0.437	0.076	0	2	DNA topoisomerase II alpha [Source:HGNC Symbol;Acc:HGNC:11989]	protein_coding
BRCA1	0	0.677915	0.514	0.099	0	2	BRCA1 DNA repair associated [Source:HGNC Symbol;Acc:HGNC:1100]	protein_coding
CLSPN	0	0.675272	0.492	0.063	0	2	claspin [Source:HGNC Symbol;Acc:HGNC:19715]	protein_coding
PRTN3	1.21784e-186	0.670405	0.293	0.147	2.17542e-182	2	proteinase 3 [Source:HGNC Symbol;Acc:HGNC:9495]	protein_coding
NUCB2	0	0.653555	0.945	0.759	0	2	nucleobindin 2 [Source:HGNC Symbol;Acc:HGNC:8044]	protein_coding
CDCA7	0	0.642647	0.504	0.103	0	2	cell division cycle associated 7 [Source:HGNC Symbol;Acc:HGNC:14628]	protein_coding
FABP5	0	0.621255	0.794	0.491	0	2	fatty acid binding protein 5 [Source:HGNC Symbol;Acc:HGNC:3560]	protein_coding
GINS2	0	0.609884	0.465	0.054	0	2	GINS complex subunit 2 [Source:HGNC Symbol;Acc:HGNC:24575]	protein_coding
MKI67	0	0.605185	0.376	0.061	0	2	marker of proliferation Ki-67 [Source:HGNC Symbol;Acc:HGNC:7107]	protein_coding
NUCKS1	0	0.598279	0.894	0.699	0	2	nuclear casein kinase and cyclin dependent kinase substrate 1 [Source:HGNC Symbol;Acc:HGNC:29923]	protein_coding
MCM5	0	0.597354	0.595	0.24	0	2	minichromosome maintenance complex component 5 [Source:HGNC Symbol;Acc:HGNC:6948]	protein_coding
MCM6	0	0.588179	0.525	0.14	0	2	minichromosome maintenance complex component 6 [Source:HGNC Symbol;Acc:HGNC:6949]	protein_coding
SMC2	0	0.587128	0.57	0.225	0	2	structural maintenance of chromosomes 2 [Source:HGNC Symbol;Acc:HGNC:14011]	protein_coding
RPA3	0	0.586793	0.623	0.268	0	2	replication protein A3 [Source:HGNC Symbol;Acc:HGNC:10291]	protein_coding
FEN1	0	0.584753	0.481	0.087	0	2	flap structure-specific endonuclease 1 [Source:HGNC Symbol;Acc:HGNC:3650]	protein_coding
RAN	0	0.572591	0.923	0.761	0	2	RAN, member RAS oncogene family [Source:HGNC Symbol;Acc:HGNC:9846]	protein_coding
TMPO	0	0.568258	0.733	0.445	0	2	thymopoietin [Source:HGNC Symbol;Acc:HGNC:11875]	protein_coding
CENPH	0	0.564215	0.5	0.124	0	2	centromere protein H [Source:HGNC Symbol;Acc:HGNC:17268]	protein_coding
NUSAP1	0	0.559533	0.474	0.16	0	2	nucleolar and spindle associated protein 1 [Source:HGNC Symbol;Acc:HGNC:18538]	protein_coding
USP1	0	0.559517	0.606	0.282	0	2	ubiquitin specific peptidase 1 [Source:HGNC Symbol;Acc:HGNC:12607]	protein_coding
SNRPB	0	0.555322	0.871	0.689	0	2	small nuclear ribonucleoprotein polypeptides B and B1 [Source:HGNC Symbol;Acc:HGNC:11153]	protein_coding
ATAD5	0	0.549552	0.47	0.124	0	2	ATPase family AAA domain containing 5 [Source:HGNC Symbol;Acc:HGNC:25752]	protein_coding
SMC1A	0	0.548926	0.659	0.373	0	2	structural maintenance of chromosomes 1A [Source:HGNC Symbol;Acc:HGNC:11111]	protein_coding
ZWINT	0	0.544066	0.426	0.062	0	2	ZW10 interacting kinetochore protein [Source:HGNC Symbol;Acc:HGNC:13195]	protein_coding
ANP32B	0	0.536072	0.942	0.808	0	2	acidic nuclear phosphoprotein 32 family member B [Source:HGNC Symbol;Acc:HGNC:16677]	protein_coding
CENPU	0	0.535571	0.458	0.119	0	2	centromere protein U [Source:HGNC Symbol;Acc:HGNC:21348]	protein_coding
PRKDC	0	0.53529	0.753	0.519	0	2	protein kinase, DNA-activated, catalytic subunit [Source:HGNC Symbol;Acc:HGNC:9413]	protein_coding
MPO	4.18648e-225	0.534546	0.499	0.31	7.47832e-221	2	myeloperoxidase [Source:HGNC Symbol;Acc:HGNC:7218]	protein_coding
CENPM	0	0.533204	0.397	0.042	0	2	centromere protein M [Source:HGNC Symbol;Acc:HGNC:18352]	protein_coding
CBX5	0	0.529541	0.646	0.341	0	2	chromobox 5 [Source:HGNC Symbol;Acc:HGNC:1555]	protein_coding
CALR	0	0.519092	0.884	0.772	0	2	calreticulin [Source:HGNC Symbol;Acc:HGNC:1455]	protein_coding
DNAJC9	0	0.51483	0.553	0.224	0	2	DnaJ heat shock protein family (Hsp40) member C9 [Source:HGNC Symbol;Acc:HGNC:19123]	protein_coding
SNRPD1	0	0.514041	0.843	0.627	0	2	small nuclear ribonucleoprotein D1 polypeptide [Source:HGNC Symbol;Acc:HGNC:11158]	protein_coding
UNG	0	0.513609	0.429	0.11	0	2	uracil DNA glycosylase [Source:HGNC Symbol;Acc:HGNC:12572]	protein_coding
PRIM1	0	0.508426	0.466	0.126	0	2	DNA primase subunit 1 [Source:HGNC Symbol;Acc:HGNC:9369]	protein_coding
CHEK1	0	0.504142	0.423	0.072	0	2	checkpoint kinase 1 [Source:HGNC Symbol;Acc:HGNC:1925]	protein_coding
UHRF1	0	0.500594	0.41	0.064	0	2	ubiquitin like with PHD and ring finger domains 1 [Source:HGNC Symbol;Acc:HGNC:12556]	protein_coding
MSH6	0	0.499023	0.506	0.211	0	2	mutS homolog 6 [Source:HGNC Symbol;Acc:HGNC:7329]	protein_coding
SIVA1	0	0.494556	0.737	0.5	0	2	SIVA1 apoptosis inducing factor [Source:HGNC Symbol;Acc:HGNC:17712]	protein_coding
MZT2B	0	0.489038	0.931	0.787	0	2	mitotic spindle organizing protein 2B [Source:HGNC Symbol;Acc:HGNC:25886]	protein_coding
MAD2L1	0	0.488097	0.468	0.139	0	2	mitotic arrest deficient 2 like 1 [Source:HGNC Symbol;Acc:HGNC:6763]	protein_coding
LSM4	0	0.48451	0.765	0.539	0	2	LSM4 homolog, U6 small nuclear RNA and mRNA degradation associated [Source:NCBI gene;Acc:25804]	protein_coding
GGH	0	0.484035	0.45	0.123	0	2	gamma-glutamyl hydrolase [Source:HGNC Symbol;Acc:HGNC:4248]	protein_coding
MDK	0	0.481369	0.418	0.156	0	2	midkine [Source:HGNC Symbol;Acc:HGNC:6972]	protein_coding
SMC3	0	0.478277	0.732	0.513	0	2	structural maintenance of chromosomes 3 [Source:HGNC Symbol;Acc:HGNC:2468]	protein_coding
CENPK	0	0.477525	0.426	0.096	0	2	centromere protein K [Source:HGNC Symbol;Acc:HGNC:29479]	protein_coding
SRSF7	0	0.475044	0.858	0.665	0	2	serine and arginine rich splicing factor 7 [Source:HGNC Symbol;Acc:HGNC:10789]	protein_coding
RRM1	0	0.471975	0.463	0.15	0	2	ribonucleotide reductase catalytic subunit M1 [Source:HGNC Symbol;Acc:HGNC:10451]	protein_coding
HMGA1	0	0.471255	0.803	0.617	0	2	high mobility group AT-hook 1 [Source:HGNC Symbol;Acc:HGNC:5010]	protein_coding
ELANE	4.75113e-20	0.46982	0.294	0.255	8.48695e-16	2	elastase, neutrophil expressed [Source:HGNC Symbol;Acc:HGNC:3309]	protein_coding
MCM2	0	0.469419	0.439	0.107	0	2	minichromosome maintenance complex component 2 [Source:HGNC Symbol;Acc:HGNC:6944]	protein_coding
HSPD1	0	0.460966	0.852	0.693	0	2	heat shock protein family D (Hsp60) member 1 [Source:HGNC Symbol;Acc:HGNC:5261]	protein_coding
ATAD2	0	0.460043	0.489	0.231	0	2	ATPase family AAA domain containing 2 [Source:HGNC Symbol;Acc:HGNC:30123]	protein_coding
ORC6	0	0.458928	0.381	0.074	0	2	origin recognition complex subunit 6 [Source:HGNC Symbol;Acc:HGNC:17151]	protein_coding
C19orf48	0	0.457942	0.561	0.289	0	2	chromosome 19 open reading frame 48 [Source:HGNC Symbol;Acc:HGNC:29667]	protein_coding
RFC4	0	0.4552	0.426	0.112	0	2	replication factor C subunit 4 [Source:HGNC Symbol;Acc:HGNC:9972]	protein_coding
CHAF1A	0	0.453807	0.42	0.119	0	2	chromatin assembly factor 1 subunit A [Source:HGNC Symbol;Acc:HGNC:1910]	protein_coding
RAD51AP1	0	0.446572	0.349	0.043	0	2	RAD51 associated protein 1 [Source:HGNC Symbol;Acc:HGNC:16956]	protein_coding
LIG1	0	0.44231	0.402	0.095	0	2	DNA ligase 1 [Source:HGNC Symbol;Acc:HGNC:6598]	protein_coding
TUBB4B	0	0.440988	0.636	0.442	0	2	tubulin beta 4B class IVb [Source:HGNC Symbol;Acc:HGNC:20771]	protein_coding
TMEM106C	0	0.439138	0.399	0.091	0	2	transmembrane protein 106C [Source:HGNC Symbol;Acc:HGNC:28775]	protein_coding
HNRNPAB	0	0.436142	0.833	0.652	0	2	heterogeneous nuclear ribonucleoprotein A/B [Source:HGNC Symbol;Acc:HGNC:5034]	protein_coding
CRNDE	0	0.435681	0.498	0.244	0	2	colorectal neoplasia differentially expressed [Source:HGNC Symbol;Acc:HGNC:37078]	lncRNA
HSP90AA1	0	0.432095	0.988	0.94	0	2	heat shock protein 90 alpha family class A member 1 [Source:HGNC Symbol;Acc:HGNC:5253]	protein_coding
DCTPP1	0	0.426334	0.626	0.395	0	2	dCTP pyrophosphatase 1 [Source:HGNC Symbol;Acc:HGNC:28777]	protein_coding
NUDT1	0	0.425646	0.742	0.537	0	2	nudix hydrolase 1 [Source:HGNC Symbol;Acc:HGNC:8048]	protein_coding
PA2G4	0	0.425525	0.805	0.638	0	2	proliferation-associated 2G4 [Source:HGNC Symbol;Acc:HGNC:8550]	protein_coding
PTTG1	0	0.424408	0.442	0.172	0	2	PTTG1 regulator of sister chromatid separation, securin [Source:HGNC Symbol;Acc:HGNC:9690]	protein_coding
NME1	0	0.421716	0.713	0.506	0	2	NME/NM23 nucleoside diphosphate kinase 1 [Source:HGNC Symbol;Acc:HGNC:7849]	protein_coding
SRSF3	0	0.418485	0.928	0.803	0	2	serine and arginine rich splicing factor 3 [Source:HGNC Symbol;Acc:HGNC:10785]	protein_coding
GMNN	0	0.41599	0.384	0.097	0	2	geminin DNA replication inhibitor [Source:HGNC Symbol;Acc:HGNC:17493]	protein_coding
PSIP1	0	0.411897	0.694	0.481	0	2	PC4 and SFRS1 interacting protein 1 [Source:HGNC Symbol;Acc:HGNC:9527]	protein_coding
NCL	0	0.409758	0.938	0.834	0	2	nucleolin [Source:HGNC Symbol;Acc:HGNC:7667]	protein_coding
BRCA2	0	0.408782	0.394	0.123	0	2	BRCA2 DNA repair associated [Source:HGNC Symbol;Acc:HGNC:1101]	protein_coding
PARP1	0	0.407591	0.758	0.585	0	2	poly(ADP-ribose) polymerase 1 [Source:HGNC Symbol;Acc:HGNC:270]	protein_coding
PRSS21	2.64816e-281	0.405941	0.56	0.371	4.73041e-277	2	serine protease 21 [Source:HGNC Symbol;Acc:HGNC:9485]	protein_coding
PTMA	0	0.405154	1	0.997	0	2	prothymosin alpha [Source:HGNC Symbol;Acc:HGNC:9623]	protein_coding
LMNB1	0	0.404237	0.509	0.226	0	2	lamin B1 [Source:HGNC Symbol;Acc:HGNC:6637]	protein_coding
DTYMK	0	0.404094	0.492	0.215	0	2	deoxythymidylate kinase [Source:HGNC Symbol;Acc:HGNC:3061]	protein_coding
CENPW	0	0.403298	0.436	0.157	0	2	centromere protein W [Source:HGNC Symbol;Acc:HGNC:21488]	protein_coding
SRSF10	0	0.402637	0.796	0.639	0	2	serine and arginine rich splicing factor 10 [Source:HGNC Symbol;Acc:HGNC:16713]	protein_coding
ITM2A	2.29061e-287	0.401267	0.545	0.33	4.09171e-283	2	integral membrane protein 2A [Source:HGNC Symbol;Acc:HGNC:6173]	protein_coding
HIST1H2AG	0	0.398085	0.305	0.117	0	2
PAICS	0	0.397912	0.582	0.341	0	2	phosphoribosylaminoimidazole carboxylase and phosphoribosylaminoimidazolesuccinocarboxamide synthase [Source:HGNC Symbol;Acc:HGNC:8587]	protein_coding
HIRIP3	0	0.395935	0.384	0.112	0	2	HIRA interacting protein 3 [Source:HGNC Symbol;Acc:HGNC:4917]	protein_coding
NOP56	0	0.395021	0.689	0.493	0	2	NOP56 ribonucleoprotein [Source:HGNC Symbol;Acc:HGNC:15911]	protein_coding
MND1	0	0.393984	0.296	0.03	0	2	meiotic nuclear divisions 1 [Source:HGNC Symbol;Acc:HGNC:24839]	protein_coding
FANCI	0	0.393497	0.349	0.074	0	2	FA complementation group I [Source:HGNC Symbol;Acc:HGNC:25568]	protein_coding
HSPE1	0	0.390367	0.787	0.62	0	2	heat shock protein family E (Hsp10) member 1 [Source:HGNC Symbol;Acc:HGNC:5269]	protein_coding
CDK4	0	0.388622	0.56	0.322	0	2	cyclin dependent kinase 4 [Source:HGNC Symbol;Acc:HGNC:1773]	protein_coding
YEATS4	0	0.388445	0.445	0.187	0	2	YEATS domain containing 4 [Source:HGNC Symbol;Acc:HGNC:24859]	protein_coding
C21orf58	0	0.385278	0.322	0.086	0	2	chromosome 21 open reading frame 58 [Source:HGNC Symbol;Acc:HGNC:1300]	protein_coding
RRM2	0	0.382686	0.253	0.027	0	2	ribonucleotide reductase regulatory subunit M2 [Source:HGNC Symbol;Acc:HGNC:10452]	protein_coding
MYBL2	0	0.382344	0.278	0.022	0	2	MYB proto-oncogene like 2 [Source:HGNC Symbol;Acc:HGNC:7548]	protein_coding
GGCT	0	0.37888	0.601	0.372	0	2	gamma-glutamylcyclotransferase [Source:HGNC Symbol;Acc:HGNC:21705]	protein_coding
BIRC5	0	0.377941	0.298	0.044	0	2	baculoviral IAP repeat containing 5 [Source:HGNC Symbol;Acc:HGNC:593]	protein_coding
SLC25A5	0	0.373492	0.895	0.791	0	2	solute carrier family 25 member 5 [Source:HGNC Symbol;Acc:HGNC:10991]	protein_coding
IDH2	0	0.371135	0.633	0.45	0	2	isocitrate dehydrogenase (NADP(+)) 2 [Source:HGNC Symbol;Acc:HGNC:5383]	protein_coding
PHGDH	0	0.369601	0.355	0.088	0	2	phosphoglycerate dehydrogenase [Source:HGNC Symbol;Acc:HGNC:8923]	protein_coding
MZT2A	0	0.368971	0.692	0.502	0	2	mitotic spindle organizing protein 2A [Source:HGNC Symbol;Acc:HGNC:33187]	protein_coding
LSM5	0	0.368891	0.721	0.528	0	2	LSM5 homolog, U6 small nuclear RNA and mRNA degradation associated [Source:HGNC Symbol;Acc:HGNC:17162]	protein_coding
HNRNPA3	0	0.368672	0.904	0.798	0	2	heterogeneous nuclear ribonucleoprotein A3 [Source:HGNC Symbol;Acc:HGNC:24941]	protein_coding
SNRPE	0	0.367272	0.802	0.634	0	2	small nuclear ribonucleoprotein polypeptide E [Source:HGNC Symbol;Acc:HGNC:11161]	protein_coding
EEF1B2	0	0.367022	0.983	0.945	0	2	eukaryotic translation elongation factor 1 beta 2 [Source:HGNC Symbol;Acc:HGNC:3208]	protein_coding
SRSF2	0	0.365202	0.835	0.709	0	2	serine and arginine rich splicing factor 2 [Source:HGNC Symbol;Acc:HGNC:10783]	protein_coding
H2AFX	0	0.363842	0.396	0.178	0	2
CTNNAL1	0	0.363186	0.303	0.056	0	2	catenin alpha like 1 [Source:HGNC Symbol;Acc:HGNC:2512]	protein_coding
TPX2	0	0.360017	0.341	0.104	0	2	TPX2 microtubule nucleation factor [Source:HGNC Symbol;Acc:HGNC:1249]	protein_coding
SNRNP25	0	0.359422	0.464	0.213	0	2	small nuclear ribonucleoprotein U11/U12 subunit 25 [Source:HGNC Symbol;Acc:HGNC:14161]	protein_coding
HNRNPR	0	0.359243	0.799	0.652	0	2	heterogeneous nuclear ribonucleoprotein R [Source:HGNC Symbol;Acc:HGNC:5047]	protein_coding
SNRPF	0	0.357875	0.786	0.627	0	2	small nuclear ribonucleoprotein polypeptide F [Source:HGNC Symbol;Acc:HGNC:11162]	protein_coding
SNRPG	3.18368e-267	0.353633	0.724	0.557	5.68701e-263	2	small nuclear ribonucleoprotein polypeptide G [Source:HGNC Symbol;Acc:HGNC:11163]	protein_coding
UBE2T	0	0.351394	0.298	0.053	0	2	ubiquitin conjugating enzyme E2 T [Source:HGNC Symbol;Acc:HGNC:25009]	protein_coding
ERH	0	0.350485	0.801	0.659	0	2	ERH mRNA splicing and mitosis factor [Source:HGNC Symbol;Acc:HGNC:3447]	protein_coding
CKS2	0	0.349434	0.486	0.257	0	2	CDC28 protein kinase regulatory subunit 2 [Source:HGNC Symbol;Acc:HGNC:2000]	protein_coding
HNRNPD	0	0.348153	0.841	0.723	0	2	heterogeneous nuclear ribonucleoprotein D [Source:HGNC Symbol;Acc:HGNC:5036]	protein_coding
WDR76	0	0.34747	0.316	0.049	0	2	WD repeat domain 76 [Source:HGNC Symbol;Acc:HGNC:25773]	protein_coding
DTL	0	0.346519	0.289	0.048	0	2	denticleless E3 ubiquitin protein ligase homolog [Source:HGNC Symbol;Acc:HGNC:30288]	protein_coding
H2AFV	0	0.345416	0.843	0.725	0	2
FUS	7.21763e-296	0.344909	0.855	0.766	1.28928e-291	2	FUS RNA binding protein [Source:HGNC Symbol;Acc:HGNC:4010]	protein_coding
RPSA	0	0.344511	0.989	0.956	0	2	ribosomal protein SA [Source:HGNC Symbol;Acc:HGNC:6502]	protein_coding
HIST1H1E	1.63262e-124	0.341518	0.693	0.587	2.91635e-120	2
HSPB11	1.96057e-290	0.339371	0.581	0.37	3.50216e-286	2	heat shock protein family B (small) member 11 [Source:HGNC Symbol;Acc:HGNC:25019]	protein_coding
AZU1	5.91326e-211	0.339359	0.756	0.589	1.05629e-206	2	azurocidin 1 [Source:HGNC Symbol;Acc:HGNC:913]	protein_coding
XRCC2	0	0.338221	0.268	0.037	0	2	X-ray repair cross complementing 2 [Source:HGNC Symbol;Acc:HGNC:12829]	protein_coding
SSRP1	3.85432e-304	0.33684	0.546	0.338	6.88497e-300	2	structure specific recognition protein 1 [Source:HGNC Symbol;Acc:HGNC:11327]	protein_coding
SUPT16H	9.53065e-260	0.336587	0.645	0.476	1.70246e-255	2	SPT16 homolog, facilitates chromatin remodeling subunit [Source:HGNC Symbol;Acc:HGNC:11465]	protein_coding
PPM1G	9.44684e-269	0.335456	0.666	0.503	1.68749e-264	2	protein phosphatase, Mg2+/Mn2+ dependent 1G [Source:HGNC Symbol;Acc:HGNC:9278]	protein_coding
PPIA	0	0.335421	0.969	0.923	0	2	peptidylprolyl isomerase A [Source:HGNC Symbol;Acc:HGNC:9253]	protein_coding
PXMP2	0	0.333964	0.35	0.108	0	2	peroxisomal membrane protein 2 [Source:HGNC Symbol;Acc:HGNC:9716]	protein_coding
RMI2	0	0.329637	0.292	0.053	0	2	RecQ mediated genome instability 2 [Source:HGNC Symbol;Acc:HGNC:28349]	protein_coding
ASF1B	0	0.328499	0.259	0.027	0	2	anti-silencing function 1B histone chaperone [Source:HGNC Symbol;Acc:HGNC:20996]	protein_coding
SVIP	0	0.327536	0.573	0.35	0	2	small VCP interacting protein [Source:HGNC Symbol;Acc:HGNC:25238]	protein_coding
TOPBP1	0	0.326795	0.439	0.222	0	2	DNA topoisomerase II binding protein 1 [Source:HGNC Symbol;Acc:HGNC:17008]	protein_coding
MNS1	0	0.326543	0.279	0.059	0	2	meiosis specific nuclear structural 1 [Source:HGNC Symbol;Acc:HGNC:29636]	protein_coding
ASPM	0	0.326118	0.279	0.047	0	2	abnormal spindle microtubule assembly [Source:HGNC Symbol;Acc:HGNC:19048]	protein_coding
RFC2	0	0.325594	0.398	0.168	0	2	replication factor C subunit 2 [Source:HGNC Symbol;Acc:HGNC:9970]	protein_coding
NPW	2.99894e-281	0.324514	0.373	0.182	5.357e-277	2	neuropeptide W [Source:HGNC Symbol;Acc:HGNC:30509]	protein_coding
RFC1	8.39986e-264	0.323103	0.527	0.329	1.50047e-259	2	replication factor C subunit 1 [Source:HGNC Symbol;Acc:HGNC:9969]	protein_coding
CDCA5	0	0.321153	0.256	0.025	0	2	cell division cycle associated 5 [Source:HGNC Symbol;Acc:HGNC:14626]	protein_coding
ALYREF	1.1338e-304	0.320706	0.481	0.268	2.02531e-300	2	Aly/REF export factor [Source:HGNC Symbol;Acc:HGNC:19071]	protein_coding
LSM3	7.35548e-273	0.320577	0.74	0.582	1.31391e-268	2	LSM3 homolog, U6 small nuclear RNA and mRNA degradation associated [Source:HGNC Symbol;Acc:HGNC:17874]	protein_coding
HIST2H2AC	2.12913e-93	0.320194	0.434	0.329	3.80326e-89	2
KPNB1	9.65667e-245	0.319957	0.733	0.615	1.72497e-240	2	karyopherin subunit beta 1 [Source:HGNC Symbol;Acc:HGNC:6400]	protein_coding
PRSS57	1.18809e-252	0.319476	0.859	0.669	2.12228e-248	2	serine protease 57 [Source:HGNC Symbol;Acc:HGNC:31397]	protein_coding
RPLP0	0	0.315093	0.996	0.973	0	2	ribosomal protein lateral stalk subunit P0 [Source:HGNC Symbol;Acc:HGNC:10371]	protein_coding
ATP5MC3	3.28947e-271	0.314854	0.871	0.779	5.87598e-267	2	ATP synthase membrane subunit c locus 3 [Source:HGNC Symbol;Acc:HGNC:843]	protein_coding
NSD2	0	0.313444	0.432	0.222	0	2	nuclear receptor binding SET domain protein 2 [Source:HGNC Symbol;Acc:HGNC:12766]	protein_coding
LDHB	0	0.313204	0.927	0.817	0	2	lactate dehydrogenase B [Source:HGNC Symbol;Acc:HGNC:6541]	polymorphic_pseudogene
PDIA6	5.92248e-247	0.31193	0.744	0.616	1.05793e-242	2	protein disulfide isomerase family A member 6 [Source:HGNC Symbol;Acc:HGNC:30168]	protein_coding
SET	0	0.31171	0.928	0.833	0	2	SET nuclear proto-oncogene [Source:HGNC Symbol;Acc:HGNC:10760]	protein_coding
POLD2	4.29491e-275	0.311501	0.52	0.321	7.67199e-271	2	DNA polymerase delta 2, accessory subunit [Source:HGNC Symbol;Acc:HGNC:9176]	protein_coding
C1QBP	2.69868e-258	0.310339	0.81	0.688	4.82065e-254	2	complement C1q binding protein [Source:HGNC Symbol;Acc:HGNC:1243]	protein_coding
WDR34	0	0.309098	0.332	0.094	0	2	WD repeat domain 34 [Source:HGNC Symbol;Acc:HGNC:28296]	protein_coding
HNRNPF	1.89645e-236	0.308437	0.732	0.59	3.38762e-232	2	heterogeneous nuclear ribonucleoprotein F [Source:HGNC Symbol;Acc:HGNC:5039]	protein_coding
HNRNPA2B1	0	0.308254	0.977	0.925	0	2	heterogeneous nuclear ribonucleoprotein A2/B1 [Source:HGNC Symbol;Acc:HGNC:5033]	protein_coding
UQCC2	1.9262e-256	0.307794	0.528	0.327	3.44078e-252	2	ubiquinol-cytochrome c reductase complex assembly factor 2 [Source:HGNC Symbol;Acc:HGNC:21237]	protein_coding
E2F1	0	0.307392	0.273	0.032	0	2	E2F transcription factor 1 [Source:HGNC Symbol;Acc:HGNC:3113]	protein_coding
RBBP7	5.69952e-231	0.307316	0.598	0.426	1.01811e-226	2	RB binding protein 7, chromatin remodeling factor [Source:HGNC Symbol;Acc:HGNC:9890]	protein_coding
EXOSC8	1.7752e-305	0.305325	0.461	0.247	3.17104e-301	2	exosome component 8 [Source:HGNC Symbol;Acc:HGNC:17035]	protein_coding
MRPL11	7.16476e-239	0.304905	0.603	0.426	1.27984e-234	2	mitochondrial ribosomal protein L11 [Source:HGNC Symbol;Acc:HGNC:14042]	protein_coding
NAP1L1	0	0.304587	0.971	0.912	0	2	nucleosome assembly protein 1 like 1 [Source:HGNC Symbol;Acc:HGNC:7637]	protein_coding
ATP5MC1	5.16552e-226	0.30346	0.723	0.588	9.22717e-222	2	ATP synthase membrane subunit c locus 1 [Source:HGNC Symbol;Acc:HGNC:841]	protein_coding
VRK1	1.94324e-301	0.302614	0.403	0.2	3.4712e-297	2	VRK serine/threonine kinase 1 [Source:HGNC Symbol;Acc:HGNC:12718]	protein_coding
NUDC	8.53328e-228	0.302597	0.678	0.532	1.5243e-223	2	nuclear distribution C, dynein complex regulator [Source:HGNC Symbol;Acc:HGNC:8045]	protein_coding
ANP32E	2.07697e-212	0.301732	0.61	0.437	3.7101e-208	2	acidic nuclear phosphoprotein 32 family member E [Source:HGNC Symbol;Acc:HGNC:16673]	protein_coding
TIMELESS	0	0.301698	0.286	0.047	0	2	timeless circadian regulator [Source:HGNC Symbol;Acc:HGNC:11813]	protein_coding
HMGB3	0	0.30118	0.424	0.201	0	2	high mobility group box 3 [Source:HGNC Symbol;Acc:HGNC:5004]	protein_coding
PTGES3	2.9026e-296	0.300578	0.882	0.78	5.18492e-292	2	prostaglandin E synthase 3 [Source:HGNC Symbol;Acc:HGNC:16049]	protein_coding
PEBP1	2.59984e-238	0.298431	0.848	0.73	4.64409e-234	2	phosphatidylethanolamine binding protein 1 [Source:HGNC Symbol;Acc:HGNC:8630]	protein_coding
SNRPD3	3.97093e-223	0.298152	0.736	0.598	7.09328e-219	2	small nuclear ribonucleoprotein D3 polypeptide [Source:HGNC Symbol;Acc:HGNC:11160]	protein_coding
ITGB3BP	0	0.296455	0.382	0.172	0	2	integrin subunit beta 3 binding protein [Source:HGNC Symbol;Acc:HGNC:6157]	protein_coding
EIF4EBP1	1.1567e-230	0.295498	0.617	0.442	2.06621e-226	2	eukaryotic translation initiation factor 4E binding protein 1 [Source:HGNC Symbol;Acc:HGNC:3288]	protein_coding
SLBP	6.27979e-227	0.295296	0.53	0.344	1.12176e-222	2	stem-loop binding protein [Source:HGNC Symbol;Acc:HGNC:10904]	protein_coding
TTF2	6.45834e-243	0.294927	0.423	0.237	1.15365e-238	2	transcription termination factor 2 [Source:HGNC Symbol;Acc:HGNC:12398]	protein_coding
MRPS26	8.45631e-208	0.294894	0.525	0.356	1.51055e-203	2	mitochondrial ribosomal protein S26 [Source:HGNC Symbol;Acc:HGNC:14045]	protein_coding
KNL1	0	0.294195	0.251	0.065	0	2	kinetochore scaffold 1 [Source:HGNC Symbol;Acc:HGNC:24054]	protein_coding
CACYBP	2.10709e-223	0.293134	0.645	0.479	3.7639e-219	2	calcyclin binding protein [Source:HGNC Symbol;Acc:HGNC:30423]	protein_coding
HPRT1	2.53094e-220	0.291893	0.565	0.379	4.52102e-216	2	hypoxanthine phosphoribosyltransferase 1 [Source:HGNC Symbol;Acc:HGNC:5157]	protein_coding
C12orf57	1.30939e-186	0.290883	0.655	0.496	2.33896e-182	2	chromosome 12 open reading frame 57 [Source:HGNC Symbol;Acc:HGNC:29521]	protein_coding
TFDP1	1.35654e-282	0.289285	0.457	0.248	2.42318e-278	2	transcription factor Dp-1 [Source:HGNC Symbol;Acc:HGNC:11749]	protein_coding
CCDC34	0	0.28735	0.315	0.111	0	2	coiled-coil domain containing 34 [Source:HGNC Symbol;Acc:HGNC:25079]	protein_coding
KLHL23	0	0.286967	0.287	0.09	0	2	kelch like family member 23 [Source:HGNC Symbol;Acc:HGNC:27506]	protein_coding
HACD3	5.98623e-235	0.286142	0.431	0.249	1.06932e-230	2	3-hydroxyacyl-CoA dehydratase 3 [Source:HGNC Symbol;Acc:HGNC:24175]	protein_coding
RNASEH2B	3.82114e-211	0.285354	0.736	0.591	6.82571e-207	2	ribonuclease H2 subunit B [Source:HGNC Symbol;Acc:HGNC:25671]	protein_coding
PRDX4	1.21815e-196	0.283452	0.481	0.313	2.17598e-192	2	peroxiredoxin 4 [Source:HGNC Symbol;Acc:HGNC:17169]	protein_coding
HMGN5	0	0.283388	0.297	0.117	0	2	high mobility group nucleosome binding domain 5 [Source:HGNC Symbol;Acc:HGNC:8013]	protein_coding
RIF1	9.85299e-194	0.282201	0.559	0.39	1.76004e-189	2	replication timing regulatory factor 1 [Source:HGNC Symbol;Acc:HGNC:23207]	protein_coding
MMS22L	0	0.282189	0.33	0.137	0	2	MMS22 like, DNA repair protein [Source:HGNC Symbol;Acc:HGNC:21475]	protein_coding
POLD3	0	0.281418	0.345	0.134	0	2	DNA polymerase delta 3, accessory subunit [Source:HGNC Symbol;Acc:HGNC:20932]	protein_coding
CDKN3	0	0.280667	0.256	0.053	0	2	cyclin dependent kinase inhibitor 3 [Source:HGNC Symbol;Acc:HGNC:1791]	protein_coding
TMEM97	0	0.280591	0.285	0.074	0	2	transmembrane protein 97 [Source:HGNC Symbol;Acc:HGNC:28106]	protein_coding
MTHFD1	0	0.280341	0.365	0.16	0	2	methylenetetrahydrofolate dehydrogenase, cyclohydrolase and formyltetrahydrofolate synthetase 1 [Source:HGNC Symbol;Acc:HGNC:7432]	protein_coding
PSMC3	5.87066e-208	0.280085	0.531	0.359	1.04868e-203	2	proteasome 26S subunit, ATPase 3 [Source:HGNC Symbol;Acc:HGNC:9549]	protein_coding
LRRCC1	0	0.279837	0.326	0.12	0	2	leucine rich repeat and coiled-coil centrosomal protein 1 [Source:HGNC Symbol;Acc:HGNC:29373]	protein_coding
SRP9	1.11336e-194	0.278927	0.711	0.57	1.9888e-190	2	signal recognition particle 9 [Source:HGNC Symbol;Acc:HGNC:11304]	protein_coding
PPA1	7.50191e-226	0.2785	0.832	0.712	1.34007e-221	2	inorganic pyrophosphatase 1 [Source:HGNC Symbol;Acc:HGNC:9226]	protein_coding
CHCHD2	0	0.278469	0.952	0.901	0	2	coiled-coil-helix-coiled-coil-helix domain containing 2 [Source:HGNC Symbol;Acc:HGNC:21645]	protein_coding
SMC4	3.5056e-194	0.278444	0.853	0.705	6.26206e-190	2	structural maintenance of chromosomes 4 [Source:HGNC Symbol;Acc:HGNC:14013]	protein_coding
SERBP1	5.48614e-238	0.277811	0.872	0.785	9.79989e-234	2	SERPINE1 mRNA binding protein 1 [Source:HGNC Symbol;Acc:HGNC:17860]	protein_coding
POLE3	7.29357e-205	0.276605	0.529	0.353	1.30285e-200	2	DNA polymerase epsilon 3, accessory subunit [Source:HGNC Symbol;Acc:HGNC:13546]	protein_coding
CDCA7L	2.33627e-249	0.275614	0.442	0.249	4.17327e-245	2	cell division cycle associated 7 like [Source:HGNC Symbol;Acc:HGNC:30777]	protein_coding
DDB2	2.16693e-285	0.274875	0.352	0.161	3.87079e-281	2	damage specific DNA binding protein 2 [Source:HGNC Symbol;Acc:HGNC:2718]	protein_coding
RNASEH2C	1.50743e-198	0.274701	0.72	0.6	2.69273e-194	2	ribonuclease H2 subunit C [Source:HGNC Symbol;Acc:HGNC:24116]	protein_coding
NCAPD3	0	0.274654	0.317	0.121	0	2	non-SMC condensin II complex subunit D3 [Source:HGNC Symbol;Acc:HGNC:28952]	protein_coding
SUZ12	5.68872e-169	0.274321	0.576	0.43	1.01618e-164	2	SUZ12 polycomb repressive complex 2 subunit [Source:HGNC Symbol;Acc:HGNC:17101]	protein_coding
HMGN1	1.99029e-276	0.274213	0.921	0.838	3.55525e-272	2	high mobility group nucleosome binding domain 1 [Source:HGNC Symbol;Acc:HGNC:4984]	protein_coding
EZH2	1.39947e-279	0.274154	0.381	0.189	2.49986e-275	2	enhancer of zeste 2 polycomb repressive complex 2 subunit [Source:HGNC Symbol;Acc:HGNC:3527]	protein_coding
RPA2	6.88771e-202	0.273025	0.45	0.275	1.23035e-197	2	replication protein A2 [Source:HGNC Symbol;Acc:HGNC:10290]	protein_coding
MSH2	0	0.272167	0.357	0.161	0	2	mutS homolog 2 [Source:HGNC Symbol;Acc:HGNC:7325]	protein_coding
KIF11	0	0.272001	0.254	0.079	0	2	kinesin family member 11 [Source:HGNC Symbol;Acc:HGNC:6388]	protein_coding
DDX39A	8.91824e-244	0.271934	0.466	0.27	1.59306e-239	2	DExD-box helicase 39A [Source:HGNC Symbol;Acc:HGNC:17821]	protein_coding
HAUS1	5.64877e-241	0.271695	0.456	0.264	1.00904e-236	2	HAUS augmin like complex subunit 1 [Source:HGNC Symbol;Acc:HGNC:25174]	protein_coding
RPS16	0	0.271511	0.999	0.985	0	2	ribosomal protein S16 [Source:HGNC Symbol;Acc:HGNC:10396]	protein_coding
NDUFB11	1.06769e-216	0.271221	0.821	0.717	1.90721e-212	2	NADH:ubiquinone oxidoreductase subunit B11 [Source:HGNC Symbol;Acc:HGNC:20372]	protein_coding
HNRNPM	8.62306e-206	0.271118	0.786	0.686	1.54034e-201	2	heterogeneous nuclear ribonucleoprotein M [Source:HGNC Symbol;Acc:HGNC:5046]	protein_coding
FAM111A	4.73419e-143	0.270859	0.427	0.285	8.45669e-139	2	family with sequence similarity 111 member A [Source:HGNC Symbol;Acc:HGNC:24725]	protein_coding
ACTL6A	1.12866e-283	0.270799	0.382	0.186	2.01612e-279	2	actin like 6A [Source:HGNC Symbol;Acc:HGNC:24124]	protein_coding
SLC2A4RG	4.98129e-231	0.270358	0.416	0.231	8.89808e-227	2	SLC2A4 regulator [Source:HGNC Symbol;Acc:HGNC:15930]	protein_coding
DDX11	0	0.270279	0.304	0.097	0	2	DEAD/H-box helicase 11 [Source:HGNC Symbol;Acc:HGNC:2736]	protein_coding
NME4	2.09979e-178	0.270015	0.535	0.378	3.75085e-174	2	NME/NM23 nucleoside diphosphate kinase 4 [Source:HGNC Symbol;Acc:HGNC:7852]	protein_coding
ECI1	6.89716e-171	0.268656	0.47	0.313	1.23204e-166	2	enoyl-CoA delta isomerase 1 [Source:HGNC Symbol;Acc:HGNC:2703]	protein_coding
FBL	9.94851e-197	0.267089	0.685	0.55	1.7771e-192	2	fibrillarin [Source:HGNC Symbol;Acc:HGNC:3599]	protein_coding
KIF20B	2.43199e-178	0.266928	0.449	0.285	4.34426e-174	2	kinesin family member 20B [Source:HGNC Symbol;Acc:HGNC:7212]	protein_coding
CCDC167	0	0.26673	0.317	0.118	0	2	coiled-coil domain containing 167 [Source:HGNC Symbol;Acc:HGNC:21239]	protein_coding
SNRPA1	3.57557e-204	0.266581	0.503	0.327	6.38704e-200	2	small nuclear ribonucleoprotein polypeptide A' [Source:HGNC Symbol;Acc:HGNC:11152]	protein_coding
TPI1	7.67718e-219	0.266244	0.875	0.82	1.37137e-214	2	triosephosphate isomerase 1 [Source:HGNC Symbol;Acc:HGNC:12009]	protein_coding
XRCC5	1.81654e-175	0.266091	0.775	0.679	3.24489e-171	2	X-ray repair cross complementing 5 [Source:HGNC Symbol;Acc:HGNC:12833]	protein_coding
CENPX	2.31894e-206	0.265804	0.495	0.315	4.14231e-202	2	centromere protein X [Source:HGNC Symbol;Acc:HGNC:11422]	protein_coding
METTL26	8.15294e-184	0.265353	0.657	0.506	1.45636e-179	2	methyltransferase like 26 [Source:HGNC Symbol;Acc:HGNC:14141]	protein_coding
DDX46	4.64073e-185	0.263991	0.709	0.589	8.28973e-181	2	DEAD-box helicase 46 [Source:HGNC Symbol;Acc:HGNC:18681]	protein_coding
FDPS	1.06844e-175	0.26372	0.58	0.429	1.90856e-171	2	farnesyl diphosphate synthase [Source:HGNC Symbol;Acc:HGNC:3631]	protein_coding
CLEC11A	2.84701e-151	0.263712	0.635	0.474	5.08561e-147	2	C-type lectin domain containing 11A [Source:HGNC Symbol;Acc:HGNC:10576]	protein_coding
CPA3	8.95749e-173	0.263405	0.441	0.271	1.60008e-168	2	carboxypeptidase A3 [Source:HGNC Symbol;Acc:HGNC:2298]	protein_coding
HNRNPA1	0	0.262366	0.987	0.942	0	2	heterogeneous nuclear ribonucleoprotein A1 [Source:HGNC Symbol;Acc:HGNC:5031]	protein_coding
HPF1	1.96402e-221	0.262204	0.405	0.225	3.50834e-217	2	histone PARylation factor 1 [Source:HGNC Symbol;Acc:HGNC:26051]	protein_coding
CCT8	3.87556e-153	0.261764	0.758	0.638	6.92292e-149	2	chaperonin containing TCP1 subunit 8 [Source:HGNC Symbol;Acc:HGNC:1623]	protein_coding
DKC1	9.50827e-169	0.261505	0.575	0.419	1.69846e-164	2	dyskerin pseudouridine synthase 1 [Source:HGNC Symbol;Acc:HGNC:2890]	protein_coding
CENPN	0	0.260782	0.255	0.065	0	2	centromere protein N [Source:HGNC Symbol;Acc:HGNC:30873]	protein_coding
PHPT1	1.34829e-151	0.259873	0.74	0.62	2.40845e-147	2	phosphohistidine phosphatase 1 [Source:HGNC Symbol;Acc:HGNC:30033]	protein_coding
MLEC	7.23693e-156	0.25986	0.65	0.526	1.29273e-151	2	malectin [Source:HGNC Symbol;Acc:HGNC:28973]	protein_coding
TRIM28	3.34837e-168	0.259292	0.551	0.403	5.98119e-164	2	tripartite motif containing 28 [Source:HGNC Symbol;Acc:HGNC:16384]	protein_coding
DSN1	0	0.257642	0.251	0.065	0	2	DSN1 component of MIS12 kinetochore complex [Source:HGNC Symbol;Acc:HGNC:16165]	protein_coding
MIS18A	0	0.257143	0.317	0.128	0	2	MIS18 kinetochore protein A [Source:HGNC Symbol;Acc:HGNC:1286]	protein_coding
MAGOHB	2.17113e-253	0.257072	0.389	0.2	3.87829e-249	2	mago homolog B, exon junction complex subunit [Source:HGNC Symbol;Acc:HGNC:25504]	protein_coding
RPS5	0	0.256845	0.988	0.961	0	2	ribosomal protein S5 [Source:HGNC Symbol;Acc:HGNC:10426]	protein_coding
GMPS	1.09345e-196	0.255699	0.49	0.316	1.95322e-192	2	guanine monophosphate synthase [Source:HGNC Symbol;Acc:HGNC:4378]	protein_coding
PSMG1	2.6393e-212	0.255294	0.45	0.271	4.71458e-208	2	proteasome assembly chaperone 1 [Source:HGNC Symbol;Acc:HGNC:3043]	protein_coding
MGST1	5.7099e-195	0.254973	0.816	0.707	1.01996e-190	2	microsomal glutathione S-transferase 1 [Source:HGNC Symbol;Acc:HGNC:7061]	protein_coding
ACYP1	8.12411e-213	0.254781	0.406	0.229	1.45121e-208	2	acylphosphatase 1 [Source:HGNC Symbol;Acc:HGNC:179]	protein_coding
SPCS2	1.02377e-173	0.254497	0.719	0.584	1.82877e-169	2	signal peptidase complex subunit 2 [Source:HGNC Symbol;Acc:HGNC:28962]	protein_coding
C12orf75	0	0.254014	0.28	0.102	0	2	chromosome 12 open reading frame 75 [Source:HGNC Symbol;Acc:HGNC:35164]	protein_coding
PRDX3	5.9769e-165	0.253921	0.611	0.455	1.06765e-160	2	peroxiredoxin 3 [Source:HGNC Symbol;Acc:HGNC:9354]	protein_coding
ZNF22	1.41696e-135	0.253559	0.643	0.506	2.53112e-131	2	zinc finger protein 22 [Source:HGNC Symbol;Acc:HGNC:13012]	protein_coding
PAXX	4.87677e-172	0.253191	0.539	0.376	8.71137e-168	2	PAXX non-homologous end joining factor [Source:HGNC Symbol;Acc:HGNC:27849]	protein_coding
NPM1	1.1894e-292	0.252392	0.983	0.929	2.12462e-288	2	nucleophosmin 1 [Source:HGNC Symbol;Acc:HGNC:7910]	protein_coding
PDCD5	4.74227e-156	0.252303	0.572	0.433	8.47112e-152	2	programmed cell death 5 [Source:HGNC Symbol;Acc:HGNC:8764]	protein_coding
KIT	1.54034e-213	0.252275	0.353	0.182	2.75151e-209	2	KIT proto-oncogene, receptor tyrosine kinase [Source:HGNC Symbol;Acc:HGNC:6342]	protein_coding
CEP78	0	0.250871	0.29	0.106	0	2	centrosomal protein 78 [Source:HGNC Symbol;Acc:HGNC:25740]	protein_coding
BEX3	5.45219e-155	0.250434	0.533	0.377	9.73925e-151	2	brain expressed X-linked 3 [Source:HGNC Symbol;Acc:HGNC:13388]	protein_coding
HOMER3	5.25585e-60	-0.250532	0.223	0.313	9.38853e-56	2	homer scaffold protein 3 [Source:HGNC Symbol;Acc:HGNC:17514]	protein_coding
BLVRB	5.86259e-14	-0.251423	0.388	0.412	1.04723e-09	2	biliverdin reductase B [Source:HGNC Symbol;Acc:HGNC:1063]	protein_coding
ZBTB7A	1.76112e-90	-0.251635	0.329	0.442	3.14588e-86	2	zinc finger and BTB domain containing 7A [Source:HGNC Symbol;Acc:HGNC:18078]	protein_coding
CAP1	1.02122e-91	-0.25204	0.654	0.735	1.8242e-87	2	cyclase associated actin cytoskeleton regulatory protein 1 [Source:HGNC Symbol;Acc:HGNC:20040]	protein_coding
ITM2B	2.45853e-94	-0.252814	0.827	0.857	4.39167e-90	2	integral membrane protein 2B [Source:HGNC Symbol;Acc:HGNC:6174]	protein_coding
PRKCB	3.14203e-94	-0.253404	0.386	0.503	5.61261e-90	2	protein kinase C beta [Source:HGNC Symbol;Acc:HGNC:9395]	protein_coding
CRIP1	6.19967e-75	-0.253416	0.219	0.34	1.10745e-70	2	cysteine rich protein 1 [Source:HGNC Symbol;Acc:HGNC:2360]	protein_coding
YWHAZ	4.87294e-126	-0.255376	0.696	0.773	8.70453e-122	2	tyrosine 3-monooxygenase/tryptophan 5-monooxygenase activation protein zeta [Source:HGNC Symbol;Acc:HGNC:12855]	protein_coding
TNFSF13B	2.14827e-59	-0.25553	0.487	0.563	3.83745e-55	2	TNF superfamily member 13b [Source:HGNC Symbol;Acc:HGNC:11929]	protein_coding
ANKRD13D	2.9746e-77	-0.255811	0.333	0.436	5.31352e-73	2	ankyrin repeat domain 13D [Source:HGNC Symbol;Acc:HGNC:27880]	protein_coding
CIRBP	4.70414e-94	-0.256082	0.793	0.842	8.40301e-90	2	cold inducible RNA binding protein [Source:HGNC Symbol;Acc:HGNC:1982]	protein_coding
ZYX	2.91671e-105	-0.256492	0.354	0.473	5.21012e-101	2	zyxin [Source:HGNC Symbol;Acc:HGNC:13200]	protein_coding
TUBA1A	5.04229e-55	-0.256503	0.588	0.661	9.00704e-51	2	tubulin alpha 1a [Source:HGNC Symbol;Acc:HGNC:20766]	protein_coding
PPP1R15A	2.34231e-78	-0.257348	0.479	0.577	4.18406e-74	2	protein phosphatase 1 regulatory subunit 15A [Source:HGNC Symbol;Acc:HGNC:14375]	protein_coding
TKT	5.41752e-79	-0.257393	0.771	0.791	9.67732e-75	2	transketolase [Source:HGNC Symbol;Acc:HGNC:11834]	protein_coding
CTSA	4.75898e-109	-0.260726	0.407	0.533	8.50096e-105	2	cathepsin A [Source:HGNC Symbol;Acc:HGNC:9251]	protein_coding
DUSP6	3.30332e-24	-0.260797	0.378	0.418	5.90072e-20	2	dual specificity phosphatase 6 [Source:HGNC Symbol;Acc:HGNC:3072]	protein_coding
ATF7IP2	3.98389e-56	-0.261568	0.265	0.35	7.11643e-52	2	activating transcription factor 7 interacting protein 2 [Source:HGNC Symbol;Acc:HGNC:20397]	protein_coding
CSTA	5.58922e-32	-0.261901	0.337	0.391	9.98402e-28	2	cystatin A [Source:HGNC Symbol;Acc:HGNC:2481]	protein_coding
MYADM	4.82415e-72	-0.262385	0.443	0.54	8.61737e-68	2	myeloid associated differentiation marker [Source:HGNC Symbol;Acc:HGNC:7544]	protein_coding
GABPB1-AS1	4.24343e-69	-0.262749	0.635	0.695	7.58004e-65	2	GABPB1 antisense RNA 1 [Source:HGNC Symbol;Acc:HGNC:44157]	lncRNA
PECAM1	1.9592e-82	-0.263884	0.257	0.365	3.49972e-78	2	platelet and endothelial cell adhesion molecule 1 [Source:HGNC Symbol;Acc:HGNC:8823]	protein_coding
LYST	8.00313e-41	-0.264704	0.337	0.403	1.4296e-36	2	lysosomal trafficking regulator [Source:HGNC Symbol;Acc:HGNC:1968]	protein_coding
SMAP2	2.31025e-70	-0.26533	0.363	0.454	4.1268e-66	2	small ArfGAP2 [Source:HGNC Symbol;Acc:HGNC:25082]	protein_coding
UBC	3.28037e-165	-0.265868	0.902	0.92	5.85973e-161	2	ubiquitin C [Source:HGNC Symbol;Acc:HGNC:12468]	protein_coding
EIF4A2	6.41934e-129	-0.267398	0.666	0.756	1.14669e-124	2	eukaryotic translation initiation factor 4A2 [Source:HGNC Symbol;Acc:HGNC:3284]	protein_coding
TLN1	1.42065e-93	-0.268953	0.554	0.64	2.5377e-89	2	talin 1 [Source:HGNC Symbol;Acc:HGNC:11845]	protein_coding
PLIN2	2.10584e-35	-0.269459	0.223	0.285	3.76166e-31	2	perilipin 2 [Source:HGNC Symbol;Acc:HGNC:248]	protein_coding
TRIM38	1.62394e-116	-0.269926	0.326	0.46	2.90085e-112	2	tripartite motif containing 38 [Source:HGNC Symbol;Acc:HGNC:10059]	protein_coding
P2RX1	3.66906e-178	-0.27151	0.141	0.312	6.55404e-174	2	purinergic receptor P2X 1 [Source:HGNC Symbol;Acc:HGNC:8533]	protein_coding
IFNGR1	6.01875e-87	-0.27151	0.203	0.309	1.07513e-82	2	interferon gamma receptor 1 [Source:HGNC Symbol;Acc:HGNC:5439]	protein_coding
DDAH2	3.06907e-85	-0.272606	0.429	0.524	5.48227e-81	2	dimethylarginine dimethylaminohydrolase 2 [Source:HGNC Symbol;Acc:HGNC:2716]	protein_coding
MBOAT7	1.03051e-110	-0.275333	0.428	0.544	1.8408e-106	2	membrane bound O-acyltransferase domain containing 7 [Source:HGNC Symbol;Acc:HGNC:15505]	protein_coding
EFHD2	2.65349e-58	-0.276233	0.441	0.514	4.73993e-54	2	EF-hand domain family member D2 [Source:HGNC Symbol;Acc:HGNC:28670]	protein_coding
CORO1A	9.61381e-95	-0.281122	0.683	0.753	1.71731e-90	2	coronin 1A [Source:HGNC Symbol;Acc:HGNC:2252]	protein_coding
AC004687.1	2.42402e-69	-0.281947	0.442	0.532	4.33002e-65	2	novel transcript, MIR142 host	lncRNA
HOTAIRM1	1.49714e-174	-0.282221	0.146	0.318	2.67434e-170	2	HOXA transcript antisense RNA, myeloid-specific 1 [Source:HGNC Symbol;Acc:HGNC:37117]	lncRNA
RABAC1	6.84319e-140	-0.28296	0.434	0.569	1.2224e-135	2	Rab acceptor 1 [Source:HGNC Symbol;Acc:HGNC:9794]	protein_coding
PLAUR	2.03229e-56	-0.285293	0.199	0.28	3.63028e-52	2	plasminogen activator, urokinase receptor [Source:HGNC Symbol;Acc:HGNC:9053]	protein_coding
SARAF	1.1903e-143	-0.286625	0.62	0.733	2.12623e-139	2	store-operated calcium entry associated regulatory factor [Source:HGNC Symbol;Acc:HGNC:28789]	protein_coding
SPI1	2.25897e-92	-0.287996	0.504	0.603	4.03519e-88	2	Spi-1 proto-oncogene [Source:HGNC Symbol;Acc:HGNC:11241]	protein_coding
GLIPR2	4.34606e-110	-0.289543	0.159	0.283	7.76336e-106	2	GLI pathogenesis related 2 [Source:HGNC Symbol;Acc:HGNC:18007]	protein_coding
LSP1	9.39142e-71	-0.293114	0.439	0.524	1.67759e-66	2	lymphocyte specific protein 1 [Source:HGNC Symbol;Acc:HGNC:6707]	protein_coding
TRAF3IP3	7.08599e-156	-0.293635	0.232	0.393	1.26577e-151	2	TRAF3 interacting protein 3 [Source:HGNC Symbol;Acc:HGNC:30766]	protein_coding
WSB1	3.30079e-133	-0.294296	0.481	0.612	5.8962e-129	2	WD repeat and SOCS box containing 1 [Source:HGNC Symbol;Acc:HGNC:19221]	protein_coding
ALOX5AP	1.72195e-73	-0.295522	0.171	0.277	3.07592e-69	2	arachidonate 5-lipoxygenase activating protein [Source:HGNC Symbol;Acc:HGNC:436]	protein_coding
CARD16	4.07639e-79	-0.296508	0.233	0.336	7.28166e-75	2	caspase recruitment domain family member 16 [Source:HGNC Symbol;Acc:HGNC:33701]	protein_coding
ADGRE5	1.76537e-87	-0.298185	0.531	0.624	3.15348e-83	2	adhesion G protein-coupled receptor E5 [Source:HGNC Symbol;Acc:HGNC:1711]	protein_coding
HLA-A	8.11448e-148	-0.299221	0.939	0.937	1.44949e-143	2	major histocompatibility complex, class I, A [Source:HGNC Symbol;Acc:HGNC:4931]	protein_coding
HLA-DMA	1.23977e-68	-0.30096	0.447	0.532	2.21459e-64	2	major histocompatibility complex, class II, DM alpha [Source:HGNC Symbol;Acc:HGNC:4934]	protein_coding
NABP1	4.89903e-153	-0.30708	0.163	0.316	8.75114e-149	2	nucleic acid binding protein 1 [Source:HGNC Symbol;Acc:HGNC:26232]	protein_coding
MIDN	4.46046e-137	-0.307328	0.259	0.405	7.96772e-133	2	midnolin [Source:HGNC Symbol;Acc:HGNC:16298]	protein_coding
IQGAP1	1.53777e-66	-0.310023	0.359	0.443	2.74692e-62	2	IQ motif containing GTPase activating protein 1 [Source:HGNC Symbol;Acc:HGNC:6110]	protein_coding
NDFIP1	9.59012e-172	-0.311784	0.308	0.47	1.71308e-167	2	Nedd4 family interacting protein 1 [Source:HGNC Symbol;Acc:HGNC:17592]	protein_coding
CYTIP	4.73233e-133	-0.313046	0.149	0.286	8.45336e-129	2	cytohesin 1 interacting protein [Source:HGNC Symbol;Acc:HGNC:9506]	protein_coding
PTPRE	2.28328e-94	-0.317337	0.275	0.386	4.07862e-90	2	protein tyrosine phosphatase receptor type E [Source:HGNC Symbol;Acc:HGNC:9669]	protein_coding
RNF130	4.56684e-153	-0.31859	0.473	0.611	8.15775e-149	2	ring finger protein 130 [Source:HGNC Symbol;Acc:HGNC:18280]	protein_coding
FTX	1.02819e-160	-0.318614	0.253	0.413	1.83665e-156	2	FTX transcript, XIST regulator [Source:HGNC Symbol;Acc:HGNC:37190]	lncRNA
CFLAR	4.03098e-159	-0.318637	0.388	0.543	7.20054e-155	2	CASP8 and FADD like apoptosis regulator [Source:HGNC Symbol;Acc:HGNC:1876]	protein_coding
UCP2	8.84214e-111	-0.319185	0.395	0.512	1.57947e-106	2	uncoupling protein 2 [Source:HGNC Symbol;Acc:HGNC:12518]	protein_coding
THEMIS2	4.43451e-185	-0.320922	0.107	0.273	7.92137e-181	2	thymocyte selection associated family member 2 [Source:HGNC Symbol;Acc:HGNC:16839]	protein_coding
ACTB	3.48426e-111	-0.320961	0.988	0.989	6.22393e-107	2	actin beta [Source:HGNC Symbol;Acc:HGNC:132]	protein_coding
HIST2H2BE	2.94975e-188	-0.321594	0.122	0.297	5.26913e-184	2
LCP1	1.47575e-76	-0.322322	0.733	0.775	2.63614e-72	2	lymphocyte cytosolic protein 1 [Source:HGNC Symbol;Acc:HGNC:6528]	protein_coding
SLC2A3	2.76575e-122	-0.32236	0.135	0.265	4.94046e-118	2	solute carrier family 2 member 3 [Source:HGNC Symbol;Acc:HGNC:11007]	protein_coding
ARHGAP30	8.26974e-174	-0.322924	0.24	0.405	1.47722e-169	2	Rho GTPase activating protein 30 [Source:HGNC Symbol;Acc:HGNC:27414]	protein_coding
CTSB	1.13769e-75	-0.323073	0.358	0.451	2.03226e-71	2	cathepsin B [Source:HGNC Symbol;Acc:HGNC:2527]	protein_coding
BIN2	1.28576e-175	-0.324838	0.302	0.471	2.29676e-171	2	bridging integrator 2 [Source:HGNC Symbol;Acc:HGNC:1053]	protein_coding
CCNL1	9.0128e-121	-0.325237	0.674	0.756	1.60996e-116	2	cyclin L1 [Source:HGNC Symbol;Acc:HGNC:20569]	protein_coding
RNH1	9.7639e-128	-0.326442	0.494	0.605	1.74413e-123	2	ribonuclease/angiogenin inhibitor 1 [Source:HGNC Symbol;Acc:HGNC:10074]	protein_coding
IER2	1.35695e-77	-0.327823	0.578	0.671	2.42392e-73	2	immediate early response 2 [Source:HGNC Symbol;Acc:HGNC:28871]	protein_coding
AKAP13	5.6895e-136	-0.327955	0.402	0.537	1.01632e-131	2	A-kinase anchoring protein 13 [Source:HGNC Symbol;Acc:HGNC:371]	protein_coding
CTSZ	3.57068e-70	-0.328189	0.431	0.507	6.3783e-66	2	cathepsin Z [Source:HGNC Symbol;Acc:HGNC:2547]	protein_coding
LYN	3.63843e-146	-0.328621	0.419	0.555	6.49933e-142	2	LYN proto-oncogene, Src family tyrosine kinase [Source:HGNC Symbol;Acc:HGNC:6735]	protein_coding
SDCBP	4.19398e-159	-0.333134	0.367	0.521	7.4917e-155	2	syndecan binding protein [Source:HGNC Symbol;Acc:HGNC:10662]	protein_coding
MYO1G	2.98095e-167	-0.338586	0.31	0.471	5.32487e-163	2	myosin IG [Source:HGNC Symbol;Acc:HGNC:13880]	protein_coding
ARL6IP5	2.68322e-147	-0.341034	0.673	0.758	4.79303e-143	2	ADP ribosylation factor like GTPase 6 interacting protein 5 [Source:HGNC Symbol;Acc:HGNC:16937]	protein_coding
ZFAND5	1.08508e-110	-0.341492	0.377	0.503	1.93829e-106	2	zinc finger AN1-type containing 5 [Source:HGNC Symbol;Acc:HGNC:13008]	protein_coding
BRI3	4.75142e-112	-0.348801	0.501	0.609	8.48746e-108	2	brain protein I3 [Source:HGNC Symbol;Acc:HGNC:1109]	protein_coding
GPSM3	2.02386e-196	-0.350807	0.421	0.59	3.61522e-192	2	G protein signaling modulator 3 [Source:HGNC Symbol;Acc:HGNC:13945]	protein_coding
TIMP1	2.04386e-141	-0.351455	0.553	0.677	3.65094e-137	2	TIMP metallopeptidase inhibitor 1 [Source:HGNC Symbol;Acc:HGNC:11820]	protein_coding
PLD3	1.60542e-124	-0.354777	0.227	0.369	2.86777e-120	2	phospholipase D family member 3 [Source:HGNC Symbol;Acc:HGNC:17158]	protein_coding
TGFB1	1.02496e-209	-0.365713	0.427	0.591	1.83088e-205	2	transforming growth factor beta 1 [Source:HGNC Symbol;Acc:HGNC:11766]	protein_coding
ASAH1	4.6229e-143	-0.366053	0.462	0.594	8.25788e-139	2	N-acylsphingosine amidohydrolase 1 [Source:HGNC Symbol;Acc:HGNC:735]	protein_coding
LIMD2	8.72535e-200	-0.366279	0.436	0.597	1.55861e-195	2	LIM domain containing 2 [Source:HGNC Symbol;Acc:HGNC:28142]	protein_coding
VASP	7.16526e-180	-0.366879	0.319	0.485	1.27993e-175	2	vasodilator stimulated phosphoprotein [Source:HGNC Symbol;Acc:HGNC:12652]	protein_coding
LRRFIP1	3.44807e-247	-0.368932	0.724	0.818	6.15929e-243	2	LRR binding FLII interacting protein 1 [Source:HGNC Symbol;Acc:HGNC:6702]	protein_coding
ANXA1	3.59416e-172	-0.371952	0.904	0.917	6.42025e-168	2	annexin A1 [Source:HGNC Symbol;Acc:HGNC:533]	protein_coding
YPEL5	1.53589e-206	-0.372426	0.346	0.527	2.74357e-202	2	yippee like 5 [Source:HGNC Symbol;Acc:HGNC:18329]	protein_coding
TSPO	2.78261e-234	-0.372911	0.844	0.889	4.97058e-230	2	translocator protein [Source:HGNC Symbol;Acc:HGNC:1158]	protein_coding
EIF1	0	-0.373701	0.983	0.985	0	2	eukaryotic translation initiation factor 1 [Source:HGNC Symbol;Acc:HGNC:3249]	protein_coding
CD63	1.24592e-280	-0.375484	0.784	0.864	2.22558e-276	2	CD63 molecule [Source:HGNC Symbol;Acc:HGNC:1692]	protein_coding
B2M	1.28415e-168	-0.377725	0.999	0.996	2.29388e-164	2	beta-2-microglobulin [Source:HGNC Symbol;Acc:HGNC:914]	protein_coding
PTPN6	1.79219e-237	-0.379687	0.419	0.608	3.20139e-233	2	protein tyrosine phosphatase non-receptor type 6 [Source:HGNC Symbol;Acc:HGNC:9658]	protein_coding
FMNL1	3.79412e-213	-0.383454	0.376	0.552	6.77743e-209	2	formin like 1 [Source:HGNC Symbol;Acc:HGNC:1212]	protein_coding
DDX5	0	-0.385247	0.899	0.941	0	2	DEAD-box helicase 5 [Source:HGNC Symbol;Acc:HGNC:2746]	protein_coding
MYO1F	1.8142e-151	-0.385984	0.334	0.478	3.2407e-147	2	myosin IF [Source:HGNC Symbol;Acc:HGNC:7600]	protein_coding
ATP2B1-AS1	1.01891e-119	-0.38648	0.189	0.324	1.82007e-115	2	ATP2B1 antisense RNA 1 [Source:HGNC Symbol;Acc:HGNC:27883]	lncRNA
ZEB2	4.46763e-75	-0.387078	0.594	0.663	7.98052e-71	2	zinc finger E-box binding homeobox 2 [Source:HGNC Symbol;Acc:HGNC:14881]	protein_coding
FLNA	4.67208e-162	-0.387775	0.489	0.628	8.34574e-158	2	filamin A [Source:HGNC Symbol;Acc:HGNC:3754]	protein_coding
NFKBIZ	4.36231e-132	-0.389832	0.179	0.317	7.79239e-128	2	NFKB inhibitor zeta [Source:HGNC Symbol;Acc:HGNC:29805]	protein_coding
MCL1	5.20692e-153	-0.390335	0.629	0.743	9.30112e-149	2	MCL1 apoptosis regulator, BCL2 family member [Source:HGNC Symbol;Acc:HGNC:6943]	protein_coding
TSC22D3	7.39186e-111	-0.392439	0.726	0.799	1.32041e-106	2	TSC22 domain family member 3 [Source:HGNC Symbol;Acc:HGNC:3051]	protein_coding
HIST1H2AC	4.25479e-223	-0.397275	0.229	0.43	7.60033e-219	2
AP1S2	9.34346e-137	-0.397364	0.292	0.439	1.66902e-132	2	adaptor related protein complex 1 subunit sigma 2 [Source:HGNC Symbol;Acc:HGNC:560]	protein_coding
EVI2B	3.47913e-161	-0.399135	0.355	0.504	6.21476e-157	2	ecotropic viral integration site 2B [Source:HGNC Symbol;Acc:HGNC:3500]	protein_coding
CD99	5.22809e-99	-0.401818	0.754	0.779	9.33895e-95	2	CD99 molecule (Xg blood group) [Source:HGNC Symbol;Acc:HGNC:7082]	protein_coding
ARPC1B	2.5947e-219	-0.402519	0.615	0.754	4.63491e-215	2	actin related protein 2/3 complex subunit 1B [Source:HGNC Symbol;Acc:HGNC:704]	protein_coding
RSRP1	1.26595e-207	-0.413979	0.534	0.673	2.26137e-203	2	arginine and serine rich protein 1 [Source:HGNC Symbol;Acc:HGNC:25234]	protein_coding
KLF2	1.7692e-81	-0.415522	0.414	0.524	3.16033e-77	2	Kruppel like factor 2 [Source:HGNC Symbol;Acc:HGNC:6347]	protein_coding
HLA-C	2.57635e-198	-0.417087	0.849	0.889	4.60213e-194	2	major histocompatibility complex, class I, C [Source:HGNC Symbol;Acc:HGNC:4933]	protein_coding
TNFAIP2	7.71311e-207	-0.41962	0.158	0.338	1.37779e-202	2	TNF alpha induced protein 2 [Source:HGNC Symbol;Acc:HGNC:11895]	protein_coding
STK17B	1.21524e-198	-0.41999	0.52	0.661	2.17078e-194	2	serine/threonine kinase 17b [Source:HGNC Symbol;Acc:HGNC:11396]	protein_coding
AC103591.3	2.00017e-80	-0.421996	0.337	0.446	3.5729e-76	2	novel transcript, antisense to DNAJB4	lncRNA
SCPEP1	1.56535e-152	-0.42647	0.124	0.275	2.79618e-148	2	serine carboxypeptidase 1 [Source:HGNC Symbol;Acc:HGNC:29507]	protein_coding
CAPG	5.17418e-160	-0.428236	0.321	0.474	9.24264e-156	2	capping actin protein, gelsolin like [Source:HGNC Symbol;Acc:HGNC:1474]	protein_coding
TXNIP	1.69561e-213	-0.431823	0.815	0.865	3.02886e-209	2	thioredoxin interacting protein [Source:HGNC Symbol;Acc:HGNC:16952]	protein_coding
CFP	2.09566e-168	-0.434664	0.216	0.376	3.74347e-164	2	complement factor properdin [Source:HGNC Symbol;Acc:HGNC:8864]	protein_coding
FYB1	9.20913e-159	-0.442368	0.377	0.521	1.64503e-154	2	FYN binding protein 1 [Source:HGNC Symbol;Acc:HGNC:4036]	protein_coding
RIPOR2	1.2168e-211	-0.44602	0.371	0.546	2.17358e-207	2	RHO family interacting cell polarization regulator 2 [Source:HGNC Symbol;Acc:HGNC:13872]	protein_coding
PNRC1	0	-0.451619	0.62	0.773	0	2	proline rich nuclear receptor coactivator 1 [Source:HGNC Symbol;Acc:HGNC:17278]	protein_coding
KLF6	7.99206e-131	-0.455447	0.71	0.777	1.42762e-126	2	Kruppel like factor 6 [Source:HGNC Symbol;Acc:HGNC:2235]	protein_coding
NAMPT	1.48357e-86	-0.463862	0.244	0.348	2.6501e-82	2	nicotinamide phosphoribosyltransferase [Source:HGNC Symbol;Acc:HGNC:30092]	protein_coding
TMSB10	0	-0.465562	0.96	0.986	0	2	thymosin beta 10 [Source:HGNC Symbol;Acc:HGNC:11879]	protein_coding
CAST	1.05586e-227	-0.469614	0.356	0.528	1.88609e-223	2	calpastatin [Source:HGNC Symbol;Acc:HGNC:1515]	protein_coding
COTL1	2.35344e-43	-0.470582	0.515	0.552	4.20394e-39	2	coactosin like F-actin binding protein 1 [Source:HGNC Symbol;Acc:HGNC:18304]	protein_coding
C1orf162	1.22417e-105	-0.470926	0.36	0.472	2.18674e-101	2	chromosome 1 open reading frame 162 [Source:HGNC Symbol;Acc:HGNC:28344]	protein_coding
CD44	1.59995e-263	-0.471818	0.543	0.71	2.85798e-259	2	CD44 molecule (Indian blood group) [Source:HGNC Symbol;Acc:HGNC:1681]	protein_coding
BTG1	2.76077e-204	-0.474896	0.51	0.67	4.93157e-200	2	BTG anti-proliferation factor 1 [Source:HGNC Symbol;Acc:HGNC:1130]	protein_coding
VMP1	2.62591e-209	-0.47684	0.448	0.618	4.69067e-205	2	vacuole membrane protein 1 [Source:HGNC Symbol;Acc:HGNC:29559]	protein_coding
CEBPB	3.84888e-119	-0.477614	0.255	0.386	6.87526e-115	2	CCAAT enhancer binding protein beta [Source:HGNC Symbol;Acc:HGNC:1834]	protein_coding
CD53	6.88784e-301	-0.479004	0.302	0.534	1.23038e-296	2	CD53 molecule [Source:HGNC Symbol;Acc:HGNC:1686]	protein_coding
LGALS1	0	-0.48019	0.399	0.7	0	2	galectin 1 [Source:HGNC Symbol;Acc:HGNC:6561]	protein_coding
DDIT4	3.43787e-140	-0.481632	0.18	0.328	6.14107e-136	2	DNA damage inducible transcript 4 [Source:HGNC Symbol;Acc:HGNC:24944]	protein_coding
MYL12A	0	-0.4841	0.715	0.838	0	2	myosin light chain 12A [Source:HGNC Symbol;Acc:HGNC:16701]	protein_coding
CD37	0	-0.484642	0.627	0.79	0	2	CD37 molecule [Source:HGNC Symbol;Acc:HGNC:1666]	protein_coding
CTSD	9.72467e-175	-0.497131	0.638	0.756	1.73712e-170	2	cathepsin D [Source:HGNC Symbol;Acc:HGNC:2529]	protein_coding
ANXA2	2.45615e-189	-0.503714	0.22	0.403	4.38741e-185	2	annexin A2 [Source:HGNC Symbol;Acc:HGNC:537]	protein_coding
HLA-DRA	6.33101e-29	-0.509565	0.793	0.76	1.13091e-24	2	major histocompatibility complex, class II, DR alpha [Source:HGNC Symbol;Acc:HGNC:4947]	protein_coding
LMNA	4.14139e-213	-0.51674	0.142	0.332	7.39776e-209	2	lamin A/C [Source:HGNC Symbol;Acc:HGNC:6636]	protein_coding
HLA-E	0	-0.520519	0.702	0.831	0	2	major histocompatibility complex, class I, E [Source:HGNC Symbol;Acc:HGNC:4962]	protein_coding
ITGB2	1.52397e-162	-0.531365	0.541	0.648	2.72226e-158	2	integrin subunit beta 2 [Source:HGNC Symbol;Acc:HGNC:6155]	protein_coding
H3F3B	0	-0.536885	0.985	0.989	0	2
HLA-DPA1	7.98716e-36	-0.53732	0.58	0.592	1.42675e-31	2	major histocompatibility complex, class II, DP alpha 1 [Source:HGNC Symbol;Acc:HGNC:4938]	protein_coding
HLA-DPB1	1.30081e-49	-0.539635	0.568	0.6	2.32363e-45	2	major histocompatibility complex, class II, DP beta 1 [Source:HGNC Symbol;Acc:HGNC:4940]	protein_coding
ZFP36	1.09487e-206	-0.56188	0.202	0.388	1.95577e-202	2	ZFP36 ring finger protein [Source:HGNC Symbol;Acc:HGNC:12862]	protein_coding
FOS	3.89905e-157	-0.566829	0.662	0.759	6.96488e-153	2	Fos proto-oncogene, AP-1 transcription factor subunit [Source:HGNC Symbol;Acc:HGNC:3796]	protein_coding
MNDA	4.68966e-107	-0.568488	0.167	0.286	8.37713e-103	2	myeloid cell nuclear differentiation antigen [Source:HGNC Symbol;Acc:HGNC:7183]	protein_coding
NFKBIA	2.69774e-171	-0.585568	0.537	0.657	4.81898e-167	2	NFKB inhibitor alpha [Source:HGNC Symbol;Acc:HGNC:7797]	protein_coding
PTPRC	0	-0.599735	0.596	0.763	0	2	protein tyrosine phosphatase receptor type C [Source:HGNC Symbol;Acc:HGNC:9666]	protein_coding
AHNAK	9.43241e-260	-0.600165	0.441	0.616	1.68491e-255	2	AHNAK nucleoprotein [Source:HGNC Symbol;Acc:HGNC:347]	protein_coding
TMSB4X	0	-0.611173	0.984	0.982	0	2	thymosin beta 4 X-linked [Source:HGNC Symbol;Acc:HGNC:11881]	protein_coding
VSIR	0	-0.611315	0.49	0.677	0	2	V-set immunoregulatory receptor [Source:HGNC Symbol;Acc:HGNC:30085]	protein_coding
CD74	3.98979e-133	-0.614223	0.855	0.86	7.12696e-129	2	CD74 molecule [Source:HGNC Symbol;Acc:HGNC:1697]	protein_coding
HLA-DRB1	3.50325e-88	-0.616992	0.632	0.668	6.25786e-84	2	major histocompatibility complex, class II, DR beta 1 [Source:HGNC Symbol;Acc:HGNC:4948]	protein_coding
GRN	8.46844e-130	-0.617955	0.447	0.556	1.51272e-125	2	granulin precursor [Source:HGNC Symbol;Acc:HGNC:4601]	protein_coding
HLA-DQB1	3.95141e-61	-0.624319	0.332	0.412	7.05841e-57	2	major histocompatibility complex, class II, DQ beta 1 [Source:HGNC Symbol;Acc:HGNC:4944]	protein_coding
JUNB	0	-0.625113	0.366	0.589	0	2	JunB proto-oncogene, AP-1 transcription factor subunit [Source:HGNC Symbol;Acc:HGNC:6205]	protein_coding
CD68	0	-0.627005	0.161	0.396	0	2	CD68 molecule [Source:HGNC Symbol;Acc:HGNC:1693]	protein_coding
VIM	0	-0.628763	0.93	0.955	0	2	vimentin [Source:HGNC Symbol;Acc:HGNC:12692]	protein_coding
LST1	3.2547e-266	-0.637084	0.632	0.766	5.81387e-262	2	leukocyte specific transcript 1 [Source:HGNC Symbol;Acc:HGNC:14189]	protein_coding
CD52	1.10438e-91	-0.647395	0.323	0.423	1.97276e-87	2	CD52 molecule [Source:HGNC Symbol;Acc:HGNC:1804]	protein_coding
LAPTM5	0	-0.651331	0.576	0.796	0	2	lysosomal protein transmembrane 5 [Source:HGNC Symbol;Acc:HGNC:29612]	protein_coding
DUSP1	5.57512e-201	-0.654077	0.54	0.678	9.95884e-197	2	dual specificity phosphatase 1 [Source:HGNC Symbol;Acc:HGNC:3064]	protein_coding
NCF1	1.7871e-205	-0.658989	0.094	0.27	3.1923e-201	2	neutrophil cytosolic factor 1 [Source:HGNC Symbol;Acc:HGNC:7660]	protein_coding
HCST	0	-0.660111	0.582	0.79	0	2	hematopoietic cell signal transducer [Source:HGNC Symbol;Acc:HGNC:16977]	protein_coding
AREG	1.08254e-98	-0.665742	0.207	0.329	1.93374e-94	2	amphiregulin [Source:HGNC Symbol;Acc:HGNC:651]	protein_coding
GLIPR1	0	-0.667243	0.379	0.639	0	2	GLI pathogenesis related 1 [Source:HGNC Symbol;Acc:HGNC:17001]	protein_coding
SH3BGRL3	0	-0.676967	0.886	0.959	0	2	SH3 domain binding glutamate rich protein like 3 [Source:HGNC Symbol;Acc:HGNC:15568]	protein_coding
TYMP	3.58419e-219	-0.682185	0.217	0.404	6.40243e-215	2	thymidine phosphorylase [Source:HGNC Symbol;Acc:HGNC:3148]	protein_coding
EMP3	0	-0.683026	0.53	0.78	0	2	epithelial membrane protein 3 [Source:HGNC Symbol;Acc:HGNC:3335]	protein_coding
SAMHD1	2.17459e-184	-0.707387	0.177	0.343	3.88447e-180	2	SAM and HD domain containing deoxynucleoside triphosphate triphosphohydrolase 1 [Source:HGNC Symbol;Acc:HGNC:15925]	protein_coding
CD36	3.83026e-296	-0.723253	0.066	0.28	6.84199e-292	2	CD36 molecule [Source:HGNC Symbol;Acc:HGNC:1663]	protein_coding
FTL	0	-0.735818	0.996	0.996	0	2	ferritin light chain [Source:HGNC Symbol;Acc:HGNC:3999]	protein_coding
PSAP	1.79304e-156	-0.737221	0.447	0.577	3.2029e-152	2	prosaposin [Source:HGNC Symbol;Acc:HGNC:9498]	protein_coding
MALAT1	0	-0.749059	0.999	0.998	0	2	metastasis associated lung adenocarcinoma transcript 1 [Source:HGNC Symbol;Acc:HGNC:29665]	lncRNA
S100A10	3.07636e-209	-0.755948	0.22	0.417	5.4953e-205	2	S100 calcium binding protein A10 [Source:HGNC Symbol;Acc:HGNC:10487]	protein_coding
CST3	0	-0.838169	0.765	0.868	0	2	cystatin C [Source:HGNC Symbol;Acc:HGNC:2475]	protein_coding
TYROBP	0	-0.8454	0.573	0.834	0	2	TYRO protein tyrosine kinase binding protein [Source:HGNC Symbol;Acc:HGNC:12449]	protein_coding
S100A4	0	-0.855356	0.828	0.914	0	2	S100 calcium binding protein A4 [Source:HGNC Symbol;Acc:HGNC:10494]	protein_coding
LYZ	2.15207e-222	-0.907728	0.352	0.547	3.84424e-218	2	lysozyme [Source:HGNC Symbol;Acc:HGNC:6740]	protein_coding
S100A6	0	-0.942965	0.613	0.827	0	2	S100 calcium binding protein A6 [Source:HGNC Symbol;Acc:HGNC:10496]	protein_coding
CTSS	3.43602e-291	-0.969441	0.482	0.665	6.13776e-287	2	cathepsin S [Source:HGNC Symbol;Acc:HGNC:2545]	protein_coding
FTH1	0	-0.971174	0.981	0.988	0	2	ferritin heavy chain 1 [Source:HGNC Symbol;Acc:HGNC:3976]	protein_coding
S100A11	0	-1.00347	0.184	0.436	0	2	S100 calcium binding protein A11 [Source:HGNC Symbol;Acc:HGNC:10488]	protein_coding
FCER1G	0	-1.00932	0.215	0.472	0	2	Fc fragment of IgE receptor Ig [Source:HGNC Symbol;Acc:HGNC:3611]	protein_coding
NEAT1	0	-1.02032	0.894	0.953	0	2	nuclear paraspeckle assembly transcript 1 [Source:HGNC Symbol;Acc:HGNC:30815]	lncRNA
SAT1	0	-1.04951	0.546	0.792	0	2	spermidine/spermine N1-acetyltransferase 1 [Source:HGNC Symbol;Acc:HGNC:10540]	protein_coding
S100A8	5.07941e-167	-1.44864	0.112	0.268	9.07335e-163	2	S100 calcium binding protein A8 [Source:HGNC Symbol;Acc:HGNC:10498]	protein_coding
S100A9	9.84074e-205	-2.18994	0.166	0.343	1.75785e-200	2	S100 calcium binding protein A9 [Source:HGNC Symbol;Acc:HGNC:10499]	protein_coding

## Sheet: NPM1_cl3_res_0.6
gene	p_val	avg_logFC	pct.1	pct.2	p_val_adj	cluster	description	gene_biotype
SNHG8	0	0.387837	0.873	0.696	0	3	small nucleolar RNA host gene 8 [Source:HGNC Symbol;Acc:HGNC:33098]	lncRNA
SMIM24	0	0.385616	0.674	0.347	0	3	small integral membrane protein 24 [Source:HGNC Symbol;Acc:HGNC:37244]	protein_coding
ZFAS1	0	0.375033	0.967	0.898	0	3	ZNFX1 antisense RNA 1 [Source:HGNC Symbol;Acc:HGNC:33101]	lncRNA
RPL3	0	0.359484	0.999	0.993	0	3	ribosomal protein L3 [Source:HGNC Symbol;Acc:HGNC:10332]	protein_coding
EEF1B2	0	0.350655	0.976	0.946	0	3	eukaryotic translation elongation factor 1 beta 2 [Source:HGNC Symbol;Acc:HGNC:3208]	protein_coding
MSI2	0	0.346934	0.838	0.572	0	3	musashi RNA binding protein 2 [Source:HGNC Symbol;Acc:HGNC:18585]	protein_coding
RPL5	0	0.34453	0.993	0.973	0	3	ribosomal protein L5 [Source:HGNC Symbol;Acc:HGNC:10360]	protein_coding
RPS2	0	0.344253	1	0.995	0	3	ribosomal protein S2 [Source:HGNC Symbol;Acc:HGNC:10404]	protein_coding
SPINK2	1.98415e-251	0.333507	0.81	0.599	3.54429e-247	3	serine peptidase inhibitor, Kazal type 2 [Source:HGNC Symbol;Acc:HGNC:11245]	protein_coding
RPS18	0	0.330804	1	0.998	0	3	ribosomal protein S18 [Source:HGNC Symbol;Acc:HGNC:10401]	protein_coding
RPS3	0	0.329897	0.999	0.992	0	3	ribosomal protein S3 [Source:HGNC Symbol;Acc:HGNC:10420]	protein_coding
MZB1	0	0.325592	0.518	0.253	0	3	marginal zone B and B1 cell specific protein [Source:HGNC Symbol;Acc:HGNC:30125]	protein_coding
RPL10A	0	0.325047	0.997	0.982	0	3	ribosomal protein L10a [Source:HGNC Symbol;Acc:HGNC:10299]	protein_coding
SELENOP	2.3334e-298	0.323698	0.692	0.427	4.16815e-294	3	selenoprotein P [Source:HGNC Symbol;Acc:HGNC:10751]	protein_coding
RPS5	0	0.318879	0.988	0.961	0	3	ribosomal protein S5 [Source:HGNC Symbol;Acc:HGNC:10426]	protein_coding
EIF3E	0	0.315096	0.937	0.871	0	3	eukaryotic translation initiation factor 3 subunit E [Source:HGNC Symbol;Acc:HGNC:3277]	protein_coding
RPLP0	0	0.300642	0.995	0.973	0	3	ribosomal protein lateral stalk subunit P0 [Source:HGNC Symbol;Acc:HGNC:10371]	protein_coding
RACK1	0	0.298588	0.994	0.984	0	3	receptor for activated C kinase 1 [Source:HGNC Symbol;Acc:HGNC:4399]	protein_coding
RPS6	0	0.297511	1	0.995	0	3	ribosomal protein S6 [Source:HGNC Symbol;Acc:HGNC:10429]	protein_coding
HSP90AB1	0	0.296837	0.97	0.909	0	3	heat shock protein 90 alpha family class B member 1 [Source:HGNC Symbol;Acc:HGNC:5258]	protein_coding
BTF3	0	0.294331	0.99	0.96	0	3	basic transcription factor 3 [Source:HGNC Symbol;Acc:HGNC:1125]	protein_coding
RPS8	0	0.292365	1	0.995	0	3	ribosomal protein S8 [Source:HGNC Symbol;Acc:HGNC:10441]	protein_coding
RPS12	0	0.292019	0.999	0.996	0	3	ribosomal protein S12 [Source:HGNC Symbol;Acc:HGNC:10385]	protein_coding
RSL1D1	2.35415e-282	0.287839	0.869	0.727	4.20521e-278	3	ribosomal L1 domain containing 1 [Source:HGNC Symbol;Acc:HGNC:24534]	protein_coding
RPL35A	0	0.287119	0.999	0.988	0	3	ribosomal protein L35a [Source:HGNC Symbol;Acc:HGNC:10345]	protein_coding
NPM1	0	0.28506	0.979	0.929	0	3	nucleophosmin 1 [Source:HGNC Symbol;Acc:HGNC:7910]	protein_coding
IMPDH2	1.65387e-257	0.282204	0.772	0.574	2.95431e-253	3	inosine monophosphate dehydrogenase 2 [Source:HGNC Symbol;Acc:HGNC:6053]	protein_coding
PRSS57	2.31842e-264	0.280858	0.924	0.659	4.14139e-260	3	serine protease 57 [Source:HGNC Symbol;Acc:HGNC:31397]	protein_coding
NACA	0	0.278773	0.991	0.982	0	3	nascent polypeptide associated complex subunit alpha [Source:HGNC Symbol;Acc:HGNC:7629]	protein_coding
RPL29	0	0.277197	0.998	0.991	0	3	ribosomal protein L29 [Source:HGNC Symbol;Acc:HGNC:10331]	protein_coding
RPS23	0	0.273619	1	0.997	0	3	ribosomal protein S23 [Source:HGNC Symbol;Acc:HGNC:10410]	protein_coding
RPS27	0	0.273332	0.999	0.993	0	3	ribosomal protein S27 [Source:HGNC Symbol;Acc:HGNC:10416]	protein_coding
TFDP2	4.1723e-239	0.273123	0.79	0.556	7.45298e-235	3	transcription factor Dp-2 [Source:HGNC Symbol;Acc:HGNC:11751]	protein_coding
SERPINB1	8.7003e-265	0.272425	0.921	0.839	1.55413e-260	3	serpin family B member 1 [Source:HGNC Symbol;Acc:HGNC:3311]	protein_coding
RPS4X	0	0.271762	1	0.995	0	3	ribosomal protein S4 X-linked [Source:HGNC Symbol;Acc:HGNC:10424]	protein_coding
FAM30A	0	0.271729	0.84	0.53	0	3	family with sequence similarity 30 member A [Source:HGNC Symbol;Acc:HGNC:19955]	lncRNA
RPS3A	0	0.27136	1	0.996	0	3	ribosomal protein S3A [Source:HGNC Symbol;Acc:HGNC:10421]	protein_coding
SNHG7	2.10704e-206	0.270871	0.785	0.594	3.76381e-202	3	small nucleolar RNA host gene 7 [Source:HGNC Symbol;Acc:HGNC:28254]	lncRNA
RPSA	0	0.262809	0.98	0.957	0	3	ribosomal protein SA [Source:HGNC Symbol;Acc:HGNC:6502]	protein_coding
RPL31	1.10167e-194	0.259781	0.994	0.968	1.96792e-190	3	ribosomal protein L31 [Source:HGNC Symbol;Acc:HGNC:10334]	protein_coding
RPL36	0	0.258485	1	0.99	0	3	ribosomal protein L36 [Source:HGNC Symbol;Acc:HGNC:13631]	protein_coding
RPL37	0	0.257089	0.999	0.994	0	3	ribosomal protein L37 [Source:HGNC Symbol;Acc:HGNC:10347]	protein_coding
RPL12	0	0.252719	1	0.996	0	3	ribosomal protein L12 [Source:HGNC Symbol;Acc:HGNC:10302]	protein_coding
RPL15	0	0.252497	0.998	0.992	0	3	ribosomal protein L15 [Source:HGNC Symbol;Acc:HGNC:10306]	protein_coding
RPL18A	0	0.251123	1	0.995	0	3	ribosomal protein L18a [Source:HGNC Symbol;Acc:HGNC:10311]	protein_coding
LDHB	5.77759e-248	0.250499	0.927	0.817	1.03205e-243	3	lactate dehydrogenase B [Source:HGNC Symbol;Acc:HGNC:6541]	polymorphic_pseudogene
RPL13	0	0.250352	1	0.999	0	3	ribosomal protein L13 [Source:HGNC Symbol;Acc:HGNC:10303]	protein_coding
UBC	8.55392e-136	-0.250909	0.911	0.919	1.52799e-131	3	ubiquitin C [Source:HGNC Symbol;Acc:HGNC:12468]	protein_coding
EMILIN2	2.63018e-43	-0.253072	0.287	0.341	4.69829e-39	3	elastin microfibril interfacer 2 [Source:HGNC Symbol;Acc:HGNC:19881]	protein_coding
CORO1A	5.34544e-62	-0.255559	0.756	0.741	9.54857e-58	3	coronin 1A [Source:HGNC Symbol;Acc:HGNC:2252]	protein_coding
AP2S1	7.66266e-79	-0.260602	0.616	0.625	1.36878e-74	3	adaptor related protein complex 2 subunit sigma 1 [Source:HGNC Symbol;Acc:HGNC:565]	protein_coding
CD63	1.45903e-124	-0.261315	0.856	0.852	2.60627e-120	3	CD63 molecule [Source:HGNC Symbol;Acc:HGNC:1692]	protein_coding
MYADM	1.62328e-48	-0.262922	0.495	0.531	2.89967e-44	3	myeloid associated differentiation marker [Source:HGNC Symbol;Acc:HGNC:7544]	protein_coding
SPI1	3.78977e-55	-0.263127	0.581	0.59	6.76967e-51	3	Spi-1 proto-oncogene [Source:HGNC Symbol;Acc:HGNC:11241]	protein_coding
THEMIS2	9.33093e-60	-0.264983	0.184	0.26	1.66678e-55	3	thymocyte selection associated family member 2 [Source:HGNC Symbol;Acc:HGNC:16839]	protein_coding
CPVL	1.72831e-23	-0.265064	0.314	0.345	3.08728e-19	3	carboxypeptidase vitellogenic like [Source:HGNC Symbol;Acc:HGNC:14399]	protein_coding
METTL9	7.50009e-54	-0.26518	0.507	0.53	1.33974e-49	3	methyltransferase like 9 [Source:HGNC Symbol;Acc:HGNC:24586]	protein_coding
TSC22D3	6.557e-67	-0.268094	0.761	0.793	1.17128e-62	3	TSC22 domain family member 3 [Source:HGNC Symbol;Acc:HGNC:3051]	protein_coding
ARPC1B	2.56135e-69	-0.269979	0.741	0.733	4.57534e-65	3	actin related protein 2/3 complex subunit 1B [Source:HGNC Symbol;Acc:HGNC:704]	protein_coding
GLIPR2	1.64093e-83	-0.272754	0.177	0.28	2.93119e-79	3	GLI pathogenesis related 2 [Source:HGNC Symbol;Acc:HGNC:18007]	protein_coding
CLEC12A	6.23714e-68	-0.274479	0.163	0.251	1.11414e-63	3	C-type lectin domain family 12 member A [Source:HGNC Symbol;Acc:HGNC:31713]	protein_coding
STXBP2	8.7118e-41	-0.274929	0.339	0.384	1.55619e-36	3	syntaxin binding protein 2 [Source:HGNC Symbol;Acc:HGNC:11445]	protein_coding
DBI	3.59848e-113	-0.27546	0.79	0.79	6.42796e-109	3	diazepam binding inhibitor, acyl-CoA binding protein [Source:HGNC Symbol;Acc:HGNC:2690]	protein_coding
FAM107B	1.16349e-59	-0.277384	0.205	0.288	2.07833e-55	3	family with sequence similarity 107 member B [Source:HGNC Symbol;Acc:HGNC:23726]	protein_coding
DNMT1	4.02647e-57	-0.279159	0.374	0.422	7.19249e-53	3	DNA methyltransferase 1 [Source:HGNC Symbol;Acc:HGNC:2976]	protein_coding
RAC1	2.90142e-122	-0.280168	0.748	0.766	5.18281e-118	3	Rac family small GTPase 1 [Source:HGNC Symbol;Acc:HGNC:9801]	protein_coding
VASP	5.8461e-43	-0.282278	0.439	0.465	1.04429e-38	3	vasodilator stimulated phosphoprotein [Source:HGNC Symbol;Acc:HGNC:12652]	protein_coding
CSTB	9.43e-66	-0.284268	0.496	0.542	1.68448e-61	3	cystatin B [Source:HGNC Symbol;Acc:HGNC:2482]	protein_coding
MYH9	5.30991e-80	-0.286103	0.541	0.582	9.4851e-76	3	myosin heavy chain 9 [Source:HGNC Symbol;Acc:HGNC:7579]	protein_coding
DEK	1.50405e-94	-0.286854	0.778	0.765	2.68668e-90	3	DEK proto-oncogene [Source:HGNC Symbol;Acc:HGNC:2768]	protein_coding
PGAM1	2.55239e-73	-0.288867	0.567	0.587	4.55933e-69	3	phosphoglycerate mutase 1 [Source:HGNC Symbol;Acc:HGNC:8888]	protein_coding
CFL1	1.45115e-231	-0.289185	0.93	0.946	2.59219e-227	3	cofilin 1 [Source:HGNC Symbol;Acc:HGNC:1874]	protein_coding
PFN1	1.87517e-172	-0.290758	0.938	0.945	3.34962e-168	3	profilin 1 [Source:HGNC Symbol;Acc:HGNC:8881]	protein_coding
CDKN2D	2.02047e-103	-0.292661	0.197	0.311	3.60917e-99	3	cyclin dependent kinase inhibitor 2D [Source:HGNC Symbol;Acc:HGNC:1790]	protein_coding
SLC44A1	1.85531e-40	-0.293399	0.223	0.279	3.31414e-36	3	solute carrier family 44 member 1 [Source:HGNC Symbol;Acc:HGNC:18798]	protein_coding
JUN	8.74812e-19	-0.294024	0.664	0.662	1.56268e-14	3	Jun proto-oncogene, AP-1 transcription factor subunit [Source:HGNC Symbol;Acc:HGNC:6204]	protein_coding
HSP90B1	1.1173e-86	-0.294398	0.764	0.766	1.99583e-82	3	heat shock protein 90 beta family member 1 [Source:HGNC Symbol;Acc:HGNC:12028]	protein_coding
TMPO	2.41795e-51	-0.296603	0.47	0.489	4.31918e-47	3	thymopoietin [Source:HGNC Symbol;Acc:HGNC:11875]	protein_coding
UCP2	6.95563e-70	-0.296855	0.454	0.502	1.24248e-65	3	uncoupling protein 2 [Source:HGNC Symbol;Acc:HGNC:12518]	protein_coding
NFKBIZ	2.58957e-36	-0.296879	0.253	0.305	4.62575e-32	3	NFKB inhibitor zeta [Source:HGNC Symbol;Acc:HGNC:29805]	protein_coding
TSPO	8.14078e-114	-0.297771	0.882	0.882	1.45419e-109	3	translocator protein [Source:HGNC Symbol;Acc:HGNC:1158]	protein_coding
B2M	2.75153e-132	-0.298296	0.996	0.997	4.91505e-128	3	beta-2-microglobulin [Source:HGNC Symbol;Acc:HGNC:914]	protein_coding
BLOC1S1	6.12618e-99	-0.29994	0.515	0.567	1.09432e-94	3	biogenesis of lysosomal organelles complex 1 subunit 1 [Source:HGNC Symbol;Acc:HGNC:4200]	protein_coding
AGTRAP	1.29217e-61	-0.300329	0.229	0.304	2.30821e-57	3	angiotensin II receptor associated protein [Source:HGNC Symbol;Acc:HGNC:13539]	protein_coding
P4HB	9.66314e-88	-0.300474	0.599	0.614	1.72613e-83	3	prolyl 4-hydroxylase subunit beta [Source:HGNC Symbol;Acc:HGNC:8548]	protein_coding
TNFAIP2	3.28981e-40	-0.305162	0.271	0.319	5.87659e-36	3	TNF alpha induced protein 2 [Source:HGNC Symbol;Acc:HGNC:11895]	protein_coding
PTPRC	2.43886e-56	-0.30616	0.747	0.738	4.35653e-52	3	protein tyrosine phosphatase receptor type C [Source:HGNC Symbol;Acc:HGNC:9666]	protein_coding
HSPA5	4.06711e-66	-0.307061	0.654	0.662	7.26508e-62	3	heat shock protein family A (Hsp70) member 5 [Source:HGNC Symbol;Acc:HGNC:5238]	protein_coding
CFP	3.82699e-36	-0.307544	0.318	0.359	6.83616e-32	3	complement factor properdin [Source:HGNC Symbol;Acc:HGNC:8864]	protein_coding
FYB1	1.48389e-36	-0.311118	0.488	0.503	2.65067e-32	3	FYN binding protein 1 [Source:HGNC Symbol;Acc:HGNC:4036]	protein_coding
BRI3	1.71292e-39	-0.311883	0.602	0.592	3.0598e-35	3	brain protein I3 [Source:HGNC Symbol;Acc:HGNC:1109]	protein_coding
ZFAND5	7.57385e-55	-0.312432	0.449	0.491	1.35292e-50	3	zinc finger AN1-type containing 5 [Source:HGNC Symbol;Acc:HGNC:13008]	protein_coding
PLAUR	2.64979e-57	-0.313272	0.205	0.279	4.73332e-53	3	plasminogen activator, urokinase receptor [Source:HGNC Symbol;Acc:HGNC:9053]	protein_coding
NKG7	2.98192e-66	-0.315878	0.219	0.304	5.32661e-62	3	natural killer cell granule protein 7 [Source:HGNC Symbol;Acc:HGNC:7830]	protein_coding
DUSP6	3.18285e-39	-0.316844	0.371	0.419	5.68552e-35	3	dual specificity phosphatase 6 [Source:HGNC Symbol;Acc:HGNC:3072]	protein_coding
TUBB	2.78789e-18	-0.317461	0.728	0.663	4.98001e-14	3	tubulin beta class I [Source:HGNC Symbol;Acc:HGNC:20778]	protein_coding
PLIN2	1.97338e-51	-0.320731	0.216	0.286	3.52504e-47	3	perilipin 2 [Source:HGNC Symbol;Acc:HGNC:248]	protein_coding
TIMP1	7.31323e-106	-0.326078	0.597	0.67	1.30636e-101	3	TIMP metallopeptidase inhibitor 1 [Source:HGNC Symbol;Acc:HGNC:11820]	protein_coding
CD53	2.87732e-82	-0.326363	0.447	0.509	5.13975e-78	3	CD53 molecule [Source:HGNC Symbol;Acc:HGNC:1686]	protein_coding
MYL6	3.59764e-289	-0.328506	0.931	0.941	6.42646e-285	3	myosin light chain 6 [Source:HGNC Symbol;Acc:HGNC:7587]	protein_coding
CAST	1.33159e-58	-0.329815	0.478	0.507	2.37862e-54	3	calpastatin [Source:HGNC Symbol;Acc:HGNC:1515]	protein_coding
DMXL2	1.68764e-52	-0.330978	0.243	0.308	3.01462e-48	3	Dmx like 2 [Source:HGNC Symbol;Acc:HGNC:2938]	protein_coding
EVI2B	2.03667e-52	-0.333723	0.46	0.486	3.63811e-48	3	ecotropic viral integration site 2B [Source:HGNC Symbol;Acc:HGNC:3500]	protein_coding
HLA-C	2.60179e-99	-0.334246	0.867	0.886	4.64758e-95	3	major histocompatibility complex, class I, C [Source:HGNC Symbol;Acc:HGNC:4933]	protein_coding
FOSB	1.46096e-41	-0.335567	0.566	0.599	2.60971e-37	3	FosB proto-oncogene, AP-1 transcription factor subunit [Source:HGNC Symbol;Acc:HGNC:3797]	protein_coding
RAB11FIP1	3.14106e-96	-0.338786	0.416	0.494	5.61087e-92	3	RAB11 family interacting protein 1 [Source:HGNC Symbol;Acc:HGNC:30265]	protein_coding
IER2	2.66301e-71	-0.339278	0.639	0.661	4.75693e-67	3	immediate early response 2 [Source:HGNC Symbol;Acc:HGNC:28871]	protein_coding
PTPRE	3.7853e-79	-0.342604	0.305	0.381	6.76168e-75	3	protein tyrosine phosphatase receptor type E [Source:HGNC Symbol;Acc:HGNC:9669]	protein_coding
RNH1	1.07905e-114	-0.343321	0.548	0.595	1.9275e-110	3	ribonuclease/angiogenin inhibitor 1 [Source:HGNC Symbol;Acc:HGNC:10074]	protein_coding
PLAC8	1.80298e-24	-0.343836	0.687	0.641	3.22067e-20	3	placenta associated 8 [Source:HGNC Symbol;Acc:HGNC:19254]	protein_coding
HMGB1	5.46212e-135	-0.343861	0.956	0.938	9.75699e-131	3	high mobility group box 1 [Source:HGNC Symbol;Acc:HGNC:4983]	protein_coding
MYO1F	1.39195e-72	-0.344114	0.414	0.465	2.48644e-68	3	myosin IF [Source:HGNC Symbol;Acc:HGNC:7600]	protein_coding
ARPC5	1.96116e-133	-0.348717	0.67	0.696	3.50322e-129	3	actin related protein 2/3 complex subunit 5 [Source:HGNC Symbol;Acc:HGNC:708]	protein_coding
ATP2B1-AS1	1.15607e-60	-0.350518	0.236	0.316	2.06508e-56	3	ATP2B1 antisense RNA 1 [Source:HGNC Symbol;Acc:HGNC:27883]	lncRNA
KLF6	1.106e-73	-0.353584	0.747	0.771	1.97565e-69	3	Kruppel like factor 6 [Source:HGNC Symbol;Acc:HGNC:2235]	protein_coding
MYL12A	1.91632e-148	-0.356178	0.819	0.82	3.42312e-144	3	myosin light chain 12A [Source:HGNC Symbol;Acc:HGNC:16701]	protein_coding
EFHD2	1.24067e-85	-0.35742	0.458	0.511	2.21621e-81	3	EF-hand domain family member D2 [Source:HGNC Symbol;Acc:HGNC:28670]	protein_coding
TUBB4B	9.13218e-69	-0.362537	0.427	0.477	1.63128e-64	3	tubulin beta 4B class IVb [Source:HGNC Symbol;Acc:HGNC:20771]	protein_coding
NPC2	5.05922e-68	-0.366368	0.618	0.635	9.03728e-64	3	NPC intracellular cholesterol transporter 2 [Source:HGNC Symbol;Acc:HGNC:14537]	protein_coding
LAPTM5	2.05704e-128	-0.368731	0.76	0.765	3.6745e-124	3	lysosomal protein transmembrane 5 [Source:HGNC Symbol;Acc:HGNC:29612]	protein_coding
MT2A	2.38704e-66	-0.373759	0.207	0.291	4.26397e-62	3	metallothionein 2A [Source:HGNC Symbol;Acc:HGNC:7406]	protein_coding
HLA-DRB5	2.35026e-47	-0.379662	0.176	0.252	4.19826e-43	3	major histocompatibility complex, class II, DR beta 5 [Source:HGNC Symbol;Acc:HGNC:4953]	protein_coding
VMP1	1.26479e-77	-0.381352	0.561	0.599	2.2593e-73	3	vacuole membrane protein 1 [Source:HGNC Symbol;Acc:HGNC:29559]	protein_coding
BLVRB	6.79951e-50	-0.381561	0.376	0.414	1.2146e-45	3	biliverdin reductase B [Source:HGNC Symbol;Acc:HGNC:1063]	protein_coding
AP1S2	2.61808e-75	-0.394087	0.361	0.427	4.67668e-71	3	adaptor related protein complex 1 subunit sigma 2 [Source:HGNC Symbol;Acc:HGNC:560]	protein_coding
CYBA	3.55849e-299	-0.394304	0.953	0.965	6.35654e-295	3	cytochrome b-245 alpha chain [Source:HGNC Symbol;Acc:HGNC:2577]	protein_coding
PCNA	4.43413e-65	-0.395976	0.251	0.324	7.92069e-61	3	proliferating cell nuclear antigen [Source:HGNC Symbol;Acc:HGNC:8729]	protein_coding
CTSD	1.84477e-51	-0.39646	0.752	0.737	3.2953e-47	3	cathepsin D [Source:HGNC Symbol;Acc:HGNC:2529]	protein_coding
CTSB	1.24191e-95	-0.398469	0.37	0.449	2.21843e-91	3	cathepsin B [Source:HGNC Symbol;Acc:HGNC:2527]	protein_coding
PLD3	5.5517e-62	-0.401902	0.29	0.358	9.91701e-58	3	phospholipase D family member 3 [Source:HGNC Symbol;Acc:HGNC:17158]	protein_coding
CAPG	5.8921e-82	-0.403111	0.398	0.461	1.05251e-77	3	capping actin protein, gelsolin like [Source:HGNC Symbol;Acc:HGNC:1474]	protein_coding
OAZ1	0	-0.407403	0.946	0.959	0	3	ornithine decarboxylase antizyme 1 [Source:HGNC Symbol;Acc:HGNC:8095]	protein_coding
CALM1	1.63098e-259	-0.408647	0.774	0.816	2.91342e-255	3	calmodulin 1 [Source:HGNC Symbol;Acc:HGNC:1442]	protein_coding
CD74	2.8362e-87	-0.413077	0.859	0.86	5.06631e-83	3	CD74 molecule [Source:HGNC Symbol;Acc:HGNC:1697]	protein_coding
BTG1	2.79754e-118	-0.417858	0.602	0.654	4.99725e-114	3	BTG anti-proliferation factor 1 [Source:HGNC Symbol;Acc:HGNC:1130]	protein_coding
JUNB	1.30655e-94	-0.427381	0.505	0.565	2.33388e-90	3	JunB proto-oncogene, AP-1 transcription factor subunit [Source:HGNC Symbol;Acc:HGNC:6205]	protein_coding
TMSB10	7.52063e-302	-0.428231	0.975	0.984	1.34341e-297	3	thymosin beta 10 [Source:HGNC Symbol;Acc:HGNC:11879]	protein_coding
HLA-B	2.03772e-268	-0.43432	0.929	0.949	3.63997e-264	3	major histocompatibility complex, class I, B [Source:HGNC Symbol;Acc:HGNC:4932]	protein_coding
VSIR	2.18206e-105	-0.440833	0.638	0.652	3.89782e-101	3	V-set immunoregulatory receptor [Source:HGNC Symbol;Acc:HGNC:30085]	protein_coding
FLNA	2.52216e-164	-0.445198	0.543	0.619	4.50533e-160	3	filamin A [Source:HGNC Symbol;Acc:HGNC:3754]	protein_coding
DUSP1	2.43175e-66	-0.445616	0.631	0.663	4.34383e-62	3	dual specificity phosphatase 1 [Source:HGNC Symbol;Acc:HGNC:3064]	protein_coding
MCL1	5.73057e-179	-0.447855	0.665	0.737	1.02365e-174	3	MCL1 apoptosis regulator, BCL2 family member [Source:HGNC Symbol;Acc:HGNC:6943]	protein_coding
HLA-DPB1	6.98596e-48	-0.459671	0.554	0.602	1.2479e-43	3	major histocompatibility complex, class II, DP beta 1 [Source:HGNC Symbol;Acc:HGNC:4940]	protein_coding
CTSZ	8.12022e-135	-0.466349	0.427	0.508	1.45051e-130	3	cathepsin Z [Source:HGNC Symbol;Acc:HGNC:2547]	protein_coding
NAMPT	5.39203e-50	-0.466884	0.287	0.341	9.63178e-46	3	nicotinamide phosphoribosyltransferase [Source:HGNC Symbol;Acc:HGNC:30092]	protein_coding
HLA-DPA1	1.20988e-41	-0.470227	0.554	0.597	2.16122e-37	3	major histocompatibility complex, class II, DP alpha 1 [Source:HGNC Symbol;Acc:HGNC:4938]	protein_coding
LYST	3.63415e-159	-0.473344	0.276	0.413	6.49167e-155	3	lysosomal trafficking regulator [Source:HGNC Symbol;Acc:HGNC:1968]	protein_coding
TYMS	3.04501e-123	-0.481224	0.138	0.262	5.4393e-119	3	thymidylate synthetase [Source:HGNC Symbol;Acc:HGNC:12441]	protein_coding
APLP2	3.52737e-187	-0.484674	0.69	0.743	6.30093e-183	3	amyloid beta precursor like protein 2 [Source:HGNC Symbol;Acc:HGNC:598]	protein_coding
FOS	1.36322e-159	-0.488976	0.665	0.758	2.43512e-155	3	Fos proto-oncogene, AP-1 transcription factor subunit [Source:HGNC Symbol;Acc:HGNC:3796]	protein_coding
HMGN2	8.0897e-156	-0.489817	0.853	0.832	1.44506e-151	3	high mobility group nucleosomal binding domain 2 [Source:HGNC Symbol;Acc:HGNC:4986]	protein_coding
LCP1	2.17494e-212	-0.494942	0.745	0.773	3.88509e-208	3	lymphocyte cytosolic protein 1 [Source:HGNC Symbol;Acc:HGNC:6528]	protein_coding
ALOX5AP	1.17381e-175	-0.4972	0.123	0.284	2.09678e-171	3	arachidonate 5-lipoxygenase activating protein [Source:HGNC Symbol;Acc:HGNC:436]	protein_coding
PCLAF	8.04507e-98	-0.497423	0.177	0.287	1.43709e-93	3	PCNA clamp associated factor [Source:HGNC Symbol;Acc:HGNC:28961]	protein_coding
TUBA1B	1.09709e-107	-0.505472	0.865	0.828	1.95974e-103	3	tubulin alpha 1b [Source:HGNC Symbol;Acc:HGNC:18809]	protein_coding
ZFP36	3.21206e-124	-0.506746	0.255	0.379	5.73771e-120	3	ZFP36 ring finger protein [Source:HGNC Symbol;Acc:HGNC:12862]	protein_coding
CEBPB	2.75101e-119	-0.512823	0.266	0.384	4.91414e-115	3	CCAAT enhancer binding protein beta [Source:HGNC Symbol;Acc:HGNC:1834]	protein_coding
IQGAP1	2.11202e-280	-0.524375	0.255	0.46	3.7727e-276	3	IQ motif containing GTPase activating protein 1 [Source:HGNC Symbol;Acc:HGNC:6110]	protein_coding
ZEB2	5.71549e-168	-0.528596	0.608	0.661	1.02096e-163	3	zinc finger E-box binding homeobox 2 [Source:HGNC Symbol;Acc:HGNC:14881]	protein_coding
LST1	2.75414e-116	-0.537871	0.748	0.747	4.91972e-112	3	leukocyte specific transcript 1 [Source:HGNC Symbol;Acc:HGNC:14189]	protein_coding
C1orf162	1.42545e-128	-0.551704	0.375	0.469	2.54628e-124	3	chromosome 1 open reading frame 162 [Source:HGNC Symbol;Acc:HGNC:28344]	protein_coding
LMNA	9.80755e-194	-0.554405	0.158	0.329	1.75192e-189	3	lamin A/C [Source:HGNC Symbol;Acc:HGNC:6636]	protein_coding
CSTA	1.15936e-117	-0.5622	0.291	0.398	2.07096e-113	3	cystatin A [Source:HGNC Symbol;Acc:HGNC:2481]	protein_coding
CFD	8.85575e-162	-0.569326	0.773	0.818	1.5819e-157	3	complement factor D [Source:HGNC Symbol;Acc:HGNC:2771]	protein_coding
CD68	6.6843e-184	-0.570369	0.229	0.384	1.19402e-179	3	CD68 molecule [Source:HGNC Symbol;Acc:HGNC:1693]	protein_coding
AHNAK	7.96116e-200	-0.571971	0.488	0.608	1.4221e-195	3	AHNAK nucleoprotein [Source:HGNC Symbol;Acc:HGNC:347]	protein_coding
TYROBP	1.5667e-175	-0.577437	0.789	0.797	2.7986e-171	3	TYRO protein tyrosine kinase binding protein [Source:HGNC Symbol;Acc:HGNC:12449]	protein_coding
ITGB2	7.00015e-151	-0.582082	0.601	0.638	1.25044e-146	3	integrin subunit beta 2 [Source:HGNC Symbol;Acc:HGNC:6155]	protein_coding
SCPEP1	7.74888e-243	-0.583202	0.092	0.28	1.38418e-238	3	serine carboxypeptidase 1 [Source:HGNC Symbol;Acc:HGNC:29507]	protein_coding
EMP3	0	-0.601909	0.612	0.766	0	3	epithelial membrane protein 3 [Source:HGNC Symbol;Acc:HGNC:3335]	protein_coding
H2AFZ	1.90006e-180	-0.606152	0.774	0.777	3.39408e-176	3
CXCR4	8.27713e-235	-0.613483	0.147	0.342	1.47854e-230	3	C-X-C motif chemokine receptor 4 [Source:HGNC Symbol;Acc:HGNC:2561]	protein_coding
CEBPD	2.57931e-234	-0.614333	0.079	0.265	4.60742e-230	3	CCAAT enhancer binding protein delta [Source:HGNC Symbol;Acc:HGNC:1835]	protein_coding
HLA-DRB1	2.20693e-123	-0.614496	0.594	0.675	3.94223e-119	3	major histocompatibility complex, class II, DR beta 1 [Source:HGNC Symbol;Acc:HGNC:4948]	protein_coding
KLF2	1.26186e-161	-0.61624	0.38	0.53	2.25406e-157	3	Kruppel like factor 2 [Source:HGNC Symbol;Acc:HGNC:6347]	protein_coding
AZU1	3.20285e-32	-0.620858	0.616	0.613	5.72125e-28	3	azurocidin 1 [Source:HGNC Symbol;Acc:HGNC:913]	protein_coding
S100A4	7.54602e-284	-0.630625	0.892	0.903	1.34794e-279	3	S100 calcium binding protein A4 [Source:HGNC Symbol;Acc:HGNC:10494]	protein_coding
CD36	3.65742e-235	-0.640492	0.086	0.277	6.53325e-231	3	CD36 molecule [Source:HGNC Symbol;Acc:HGNC:1663]	protein_coding
HLA-DQB1	1.16685e-88	-0.64195	0.319	0.414	2.08435e-84	3	major histocompatibility complex, class II, DQ beta 1 [Source:HGNC Symbol;Acc:HGNC:4944]	protein_coding
HLA-DRA	1.39976e-142	-0.643627	0.715	0.774	2.50039e-138	3	major histocompatibility complex, class II, DR alpha [Source:HGNC Symbol;Acc:HGNC:4947]	protein_coding
ACTB	0	-0.64556	0.98	0.99	0	3	actin beta [Source:HGNC Symbol;Acc:HGNC:132]	protein_coding
FTL	3.98826e-219	-0.667434	0.996	0.996	7.12422e-215	3	ferritin light chain [Source:HGNC Symbol;Acc:HGNC:3999]	protein_coding
HMGB2	6.33602e-226	-0.683918	0.707	0.742	1.1318e-221	3	high mobility group box 2 [Source:HGNC Symbol;Acc:HGNC:5000]	protein_coding
NEAT1	8.32349e-254	-0.701961	0.937	0.946	1.48683e-249	3	nuclear paraspeckle assembly transcript 1 [Source:HGNC Symbol;Acc:HGNC:30815]	lncRNA
COTL1	8.11127e-205	-0.703637	0.449	0.563	1.44892e-200	3	coactosin like F-actin binding protein 1 [Source:HGNC Symbol;Acc:HGNC:18304]	protein_coding
RNASE2	1.22343e-180	-0.703657	0.312	0.449	2.18542e-176	3	ribonuclease A family member 2 [Source:HGNC Symbol;Acc:HGNC:10045]	protein_coding
FTH1	2.80787e-244	-0.707803	0.991	0.986	5.01569e-240	3	ferritin heavy chain 1 [Source:HGNC Symbol;Acc:HGNC:3976]	protein_coding
TYMP	2.98735e-192	-0.735494	0.246	0.399	5.3363e-188	3	thymidine phosphorylase [Source:HGNC Symbol;Acc:HGNC:3148]	protein_coding
ANXA2	1.81862e-287	-0.735589	0.194	0.407	3.2486e-283	3	annexin A2 [Source:HGNC Symbol;Acc:HGNC:537]	protein_coding
LGALS1	1.27714e-263	-0.77481	0.537	0.677	2.28136e-259	3	galectin 1 [Source:HGNC Symbol;Acc:HGNC:6561]	protein_coding
NCF1	4.50245e-259	-0.785906	0.078	0.272	8.04273e-255	3	neutrophil cytosolic factor 1 [Source:HGNC Symbol;Acc:HGNC:7660]	protein_coding
PSAP	2.0563e-144	-0.793257	0.489	0.569	3.67317e-140	3	prosaposin [Source:HGNC Symbol;Acc:HGNC:9498]	protein_coding
SAT1	2.81156e-227	-0.79886	0.702	0.765	5.02229e-223	3	spermidine/spermine N1-acetyltransferase 1 [Source:HGNC Symbol;Acc:HGNC:10540]	protein_coding
CTSG	3.45778e-27	-0.812074	0.372	0.38	6.17662e-23	3	cathepsin G [Source:HGNC Symbol;Acc:HGNC:2532]	protein_coding
TMSB4X	0	-0.814135	0.991	0.981	0	3	thymosin beta 4 X-linked [Source:HGNC Symbol;Acc:HGNC:11881]	protein_coding
MNDA	0	-0.818831	0.075	0.302	0	3	myeloid cell nuclear differentiation antigen [Source:HGNC Symbol;Acc:HGNC:7183]	protein_coding
GRN	4.24405e-213	-0.81942	0.446	0.556	7.58114e-209	3	granulin precursor [Source:HGNC Symbol;Acc:HGNC:4601]	protein_coding
CTSS	1.26292e-75	-0.82661	0.636	0.639	2.25595e-71	3	cathepsin S [Source:HGNC Symbol;Acc:HGNC:2545]	protein_coding
SAMHD1	0	-0.876067	0.123	0.351	0	3	SAM and HD domain containing deoxynucleoside triphosphate triphosphohydrolase 1 [Source:HGNC Symbol;Acc:HGNC:15925]	protein_coding
S100A10	4.41354e-289	-0.949901	0.192	0.421	7.8839e-285	3	S100 calcium binding protein A10 [Source:HGNC Symbol;Acc:HGNC:10487]	protein_coding
SRGN	0	-0.953822	0.94	0.964	0	3	serglycin [Source:HGNC Symbol;Acc:HGNC:9361]	protein_coding
CST3	2.82682e-259	-0.973387	0.846	0.855	5.04955e-255	3	cystatin C [Source:HGNC Symbol;Acc:HGNC:2475]	protein_coding
S100A6	0	-1.04969	0.689	0.814	0	3	S100 calcium binding protein A6 [Source:HGNC Symbol;Acc:HGNC:10496]	protein_coding
S100A11	0	-1.10907	0.193	0.434	0	3	S100 calcium binding protein A11 [Source:HGNC Symbol;Acc:HGNC:10488]	protein_coding
FCER1G	0	-1.20974	0.246	0.467	0	3	Fc fragment of IgE receptor Ig [Source:HGNC Symbol;Acc:HGNC:3611]	protein_coding
LYZ	3.15315e-298	-2.17295	0.377	0.543	5.63248e-294	3	lysozyme [Source:HGNC Symbol;Acc:HGNC:6740]	protein_coding
S100A8	1.93222e-246	-2.2174	0.085	0.273	3.45152e-242	3	S100 calcium binding protein A8 [Source:HGNC Symbol;Acc:HGNC:10498]	protein_coding
S100A9	9.28096e-268	-2.80887	0.146	0.346	1.65786e-263	3	S100 calcium binding protein A9 [Source:HGNC Symbol;Acc:HGNC:10499]	protein_coding

## Sheet: NPM1_cl4_res_0.6
gene	p_val	avg_logFC	pct.1	pct.2	p_val_adj	cluster	description	gene_biotype
S100A9	0		0.967	0.242	0	4	S100 calcium binding protein A9 [Source:HGNC Symbol;Acc:HGNC:10499]	protein_coding
S100A8	0	3.11457	0.968	0.162	0	4	S100 calcium binding protein A8 [Source:HGNC Symbol;Acc:HGNC:10498]	protein_coding
VCAN	0	2.53164	0.944	0.127	0	4	versican [Source:HGNC Symbol;Acc:HGNC:2464]	protein_coding
LYZ	0	2.32848	0.988	0.464	0	4	lysozyme [Source:HGNC Symbol;Acc:HGNC:6740]	protein_coding
S100A12	0	1.87756	0.606	0.024	0	4	S100 calcium binding protein A12 [Source:HGNC Symbol;Acc:HGNC:10489]	protein_coding
FCN1	0	1.70016	0.669	0.072	0	4	ficolin 1 [Source:HGNC Symbol;Acc:HGNC:3623]	protein_coding
AC020656.1	0	1.62957	0.689	0.144	0	4	novel transcript, antisense to LYZ	lncRNA
MNDA	0	1.58009	0.868	0.2	0	4	myeloid cell nuclear differentiation antigen [Source:HGNC Symbol;Acc:HGNC:7183]	protein_coding
CD14	0	1.57758	0.436	0.03	0	4	CD14 molecule [Source:HGNC Symbol;Acc:HGNC:1628]	protein_coding
NCF1	0	1.5667	0.815	0.178	0	4	neutrophil cytosolic factor 1 [Source:HGNC Symbol;Acc:HGNC:7660]	protein_coding
GRN	0	1.53742	0.905	0.498	0	4	granulin precursor [Source:HGNC Symbol;Acc:HGNC:4601]	protein_coding
S100A10	0	1.52674	0.935	0.325	0	4	S100 calcium binding protein A10 [Source:HGNC Symbol;Acc:HGNC:10487]	protein_coding
FCER1G	0	1.51833	0.955	0.375	0	4	Fc fragment of IgE receptor Ig [Source:HGNC Symbol;Acc:HGNC:3611]	protein_coding
TYMP	0	1.46672	0.858	0.321	0	4	thymidine phosphorylase [Source:HGNC Symbol;Acc:HGNC:3148]	protein_coding
S100A6	0	1.46041	0.993	0.773	0	4	S100 calcium binding protein A6 [Source:HGNC Symbol;Acc:HGNC:10496]	protein_coding
PSAP	0	1.41245	0.904	0.518	0	4	prosaposin [Source:HGNC Symbol;Acc:HGNC:9498]	protein_coding
CTSS	0	1.40445	0.86	0.613	0	4	cathepsin S [Source:HGNC Symbol;Acc:HGNC:2545]	protein_coding
FTL	0	1.39606	0.998	0.995	0	4	ferritin light chain [Source:HGNC Symbol;Acc:HGNC:3999]	protein_coding
S100A11	0	1.39341	0.895	0.342	0	4	S100 calcium binding protein A11 [Source:HGNC Symbol;Acc:HGNC:10488]	protein_coding
CEBPD	0	1.32973	0.725	0.182	0	4	CCAAT enhancer binding protein delta [Source:HGNC Symbol;Acc:HGNC:1835]	protein_coding
LGALS3	0	1.3233	0.716	0.107	0	4	galectin 3 [Source:HGNC Symbol;Acc:HGNC:6563]	protein_coding
NEAT1	0	1.28837	0.989	0.939	0	4	nuclear paraspeckle assembly transcript 1 [Source:HGNC Symbol;Acc:HGNC:30815]	lncRNA
MS4A6A	0	1.27759	0.79	0.139	0	4	membrane spanning 4-domains A6A [Source:HGNC Symbol;Acc:HGNC:13375]	protein_coding
LGALS2	0	1.25266	0.587	0.081	0	4	galectin 2 [Source:HGNC Symbol;Acc:HGNC:6562]	protein_coding
CTSD	0	1.23886	0.912	0.719	0	4	cathepsin D [Source:HGNC Symbol;Acc:HGNC:2529]	protein_coding
CYBB	0	1.18961	0.645	0.109	0	4	cytochrome b-245 beta chain [Source:HGNC Symbol;Acc:HGNC:2578]	protein_coding
SAT1	0	1.17924	0.951	0.734	0	4	spermidine/spermine N1-acetyltransferase 1 [Source:HGNC Symbol;Acc:HGNC:10540]	protein_coding
CD36	0	1.15877	0.701	0.197	0	4	CD36 molecule [Source:HGNC Symbol;Acc:HGNC:1663]	protein_coding
ANXA2	0	1.1521	0.852	0.321	0	4	annexin A2 [Source:HGNC Symbol;Acc:HGNC:537]	protein_coding
CD68	0	1.14877	0.771	0.315	0	4	CD68 molecule [Source:HGNC Symbol;Acc:HGNC:1693]	protein_coding
CSTA	0	1.14049	0.814	0.333	0	4	cystatin A [Source:HGNC Symbol;Acc:HGNC:2481]	protein_coding
TYROBP	0	1.13286	0.972	0.776	0	4	TYRO protein tyrosine kinase binding protein [Source:HGNC Symbol;Acc:HGNC:12449]	protein_coding
SCPEP1	0	1.12886	0.736	0.197	0	4	serine carboxypeptidase 1 [Source:HGNC Symbol;Acc:HGNC:29507]	protein_coding
FGL2	0	1.12758	0.681	0.154	0	4	fibrinogen like 2 [Source:HGNC Symbol;Acc:HGNC:3696]	protein_coding
TMSB4X	0	1.12672	0.998	0.981	0	4	thymosin beta 4 X-linked [Source:HGNC Symbol;Acc:HGNC:11881]	protein_coding
SERPINA1	0	1.12416	0.59	0.127	0	4	serpin family A member 1 [Source:HGNC Symbol;Acc:HGNC:8941]	protein_coding
CST3	0	1.09951	0.988	0.838	0	4	cystatin C [Source:HGNC Symbol;Acc:HGNC:2475]	protein_coding
CFD	0	1.09867	0.971	0.793	0	4	complement factor D [Source:HGNC Symbol;Acc:HGNC:2771]	protein_coding
MAFB	0	1.08076	0.392	0.039	0	4	MAF bZIP transcription factor B [Source:HGNC Symbol;Acc:HGNC:6408]	protein_coding
ADA2	0	1.04822	0.635	0.115	0	4	adenosine deaminase 2 [Source:HGNC Symbol;Acc:HGNC:1839]	protein_coding
NCF2	0	1.03072	0.65	0.151	0	4	neutrophil cytosolic factor 2 [Source:HGNC Symbol;Acc:HGNC:7661]	protein_coding
ITGB2	0	1.03029	0.821	0.611	0	4	integrin subunit beta 2 [Source:HGNC Symbol;Acc:HGNC:6155]	protein_coding
C1orf162	0	1.02641	0.803	0.415	0	4	chromosome 1 open reading frame 162 [Source:HGNC Symbol;Acc:HGNC:28344]	protein_coding
ZEB2	0	1.0095	0.806	0.636	0	4	zinc finger E-box binding homeobox 2 [Source:HGNC Symbol;Acc:HGNC:14881]	protein_coding
FCGRT	0	1.00508	0.614	0.138	0	4	Fc fragment of IgG receptor and transporter [Source:HGNC Symbol;Acc:HGNC:3621]	protein_coding
PLD3	0	1.00326	0.637	0.315	0	4	phospholipase D family member 3 [Source:HGNC Symbol;Acc:HGNC:17158]	protein_coding
MPEG1	0	0.998161	0.593	0.097	0	4	macrophage expressed 1 [Source:HGNC Symbol;Acc:HGNC:29619]	protein_coding
SRGN	0	0.997079	0.992	0.957	0	4	serglycin [Source:HGNC Symbol;Acc:HGNC:9361]	protein_coding
ZFP36	0	0.990111	0.679	0.325	0	4	ZFP36 ring finger protein [Source:HGNC Symbol;Acc:HGNC:12862]	protein_coding
APLP2	0	0.988917	0.878	0.718	0	4	amyloid beta precursor like protein 2 [Source:HGNC Symbol;Acc:HGNC:598]	protein_coding
IL17RA	0	0.987862	0.604	0.15	0	4	interleukin 17 receptor A [Source:HGNC Symbol;Acc:HGNC:5985]	protein_coding
CTSB	0	0.98495	0.722	0.405	0	4	cathepsin B [Source:HGNC Symbol;Acc:HGNC:2527]	protein_coding
ANXA5	0	0.945244	0.624	0.119	0	4	annexin A5 [Source:HGNC Symbol;Acc:HGNC:543]	protein_coding
LY86	0	0.93122	0.627	0.159	0	4	lymphocyte antigen 86 [Source:HGNC Symbol;Acc:HGNC:16837]	protein_coding
ALOX5AP	0	0.913388	0.614	0.22	0	4	arachidonate 5-lipoxygenase activating protein [Source:HGNC Symbol;Acc:HGNC:436]	protein_coding
LGALS1	0	0.906593	0.976	0.62	0	4	galectin 1 [Source:HGNC Symbol;Acc:HGNC:6561]	protein_coding
NPC2	0	0.90599	0.824	0.61	0	4	NPC intracellular cholesterol transporter 2 [Source:HGNC Symbol;Acc:HGNC:14537]	protein_coding
SAMHD1	0	0.904904	0.746	0.269	0	4	SAM and HD domain containing deoxynucleoside triphosphate triphosphohydrolase 1 [Source:HGNC Symbol;Acc:HGNC:15925]	protein_coding
FGR	0	0.90461	0.567	0.122	0	4	FGR proto-oncogene, Src family tyrosine kinase [Source:HGNC Symbol;Acc:HGNC:3697]	protein_coding
SLC11A1	0	0.900873	0.444	0.063	0	4	solute carrier family 11 member 1 [Source:HGNC Symbol;Acc:HGNC:10907]	protein_coding
NAMPT	0	0.900308	0.544	0.309	0	4	nicotinamide phosphoribosyltransferase [Source:HGNC Symbol;Acc:HGNC:30092]	protein_coding
COTL1	0	0.898401	0.845	0.512	0	4	coactosin like F-actin binding protein 1 [Source:HGNC Symbol;Acc:HGNC:18304]	protein_coding
CXCR4	0	0.879237	0.639	0.276	0	4	C-X-C motif chemokine receptor 4 [Source:HGNC Symbol;Acc:HGNC:2561]	protein_coding
CEBPB	0	0.876506	0.653	0.334	0	4	CCAAT enhancer binding protein beta [Source:HGNC Symbol;Acc:HGNC:1834]	protein_coding
VSIR	0	0.869755	0.84	0.628	0	4	V-set immunoregulatory receptor [Source:HGNC Symbol;Acc:HGNC:30085]	protein_coding
CTSH	0	0.867612	0.55	0.127	0	4	cathepsin H [Source:HGNC Symbol;Acc:HGNC:2535]	protein_coding
AP1S2	0	0.860289	0.669	0.388	0	4	adaptor related protein complex 1 subunit sigma 2 [Source:HGNC Symbol;Acc:HGNC:560]	protein_coding
FTH1	0	0.858334	0.994	0.986	0	4	ferritin heavy chain 1 [Source:HGNC Symbol;Acc:HGNC:3976]	protein_coding
BRI3	0	0.850674	0.748	0.576	0	4	brain protein I3 [Source:HGNC Symbol;Acc:HGNC:1109]	protein_coding
S100A4	0	0.849557	0.989	0.891	0	4	S100 calcium binding protein A4 [Source:HGNC Symbol;Acc:HGNC:10494]	protein_coding
KCTD12	0	0.847868	0.438	0.066	0	4	potassium channel tetramerization domain containing 12 [Source:HGNC Symbol;Acc:HGNC:14678]	protein_coding
CAPG	0	0.839805	0.756	0.417	0	4	capping actin protein, gelsolin like [Source:HGNC Symbol;Acc:HGNC:1474]	protein_coding
DUSP1	0	0.838349	0.789	0.643	0	4	dual specificity phosphatase 1 [Source:HGNC Symbol;Acc:HGNC:3064]	protein_coding
MS4A7	0	0.827656	0.505	0.113	0	4	membrane spanning 4-domains A7 [Source:NCBI gene;Acc:58475]	protein_coding
KLF4	0	0.821689	0.444	0.106	0	4	Kruppel like factor 4 [Source:HGNC Symbol;Acc:HGNC:6348]	protein_coding
LYST	0	0.819119	0.683	0.36	0	4	lysosomal trafficking regulator [Source:HGNC Symbol;Acc:HGNC:1968]	protein_coding
TMEM170B	0	0.815372	0.486	0.1	0	4	transmembrane protein 170B [Source:HGNC Symbol;Acc:HGNC:34244]	protein_coding
PLBD1	0	0.813253	0.277	0.014	0	4	phospholipase B domain containing 1 [Source:HGNC Symbol;Acc:HGNC:26215]	protein_coding
EVI2B	0	0.808373	0.721	0.455	0	4	ecotropic viral integration site 2B [Source:HGNC Symbol;Acc:HGNC:3500]	protein_coding
VMP1	0	0.805439	0.755	0.575	0	4	vacuole membrane protein 1 [Source:HGNC Symbol;Acc:HGNC:29559]	protein_coding
IQGAP1	0	0.805167	0.706	0.399	0	4	IQ motif containing GTPase activating protein 1 [Source:HGNC Symbol;Acc:HGNC:6110]	protein_coding
BTG1	0	0.794889	0.842	0.624	0	4	BTG anti-proliferation factor 1 [Source:HGNC Symbol;Acc:HGNC:1130]	protein_coding
CD300E	0	0.79393	0.342	0.03	0	4	CD300e molecule [Source:HGNC Symbol;Acc:HGNC:28874]	protein_coding
AHNAK	0	0.789048	0.782	0.569	0	4	AHNAK nucleoprotein [Source:HGNC Symbol;Acc:HGNC:347]	protein_coding
CDA	0	0.786902	0.442	0.05	0	4	cytidine deaminase [Source:HGNC Symbol;Acc:HGNC:1712]	protein_coding
TNFSF13B	0	0.786122	0.767	0.527	0	4	TNF superfamily member 13b [Source:HGNC Symbol;Acc:HGNC:11929]	protein_coding
MARCKS	0	0.782591	0.324	0.051	0	4	myristoylated alanine rich protein kinase C substrate [Source:HGNC Symbol;Acc:HGNC:6759]	protein_coding
ASAH1	0	0.78031	0.732	0.557	0	4	N-acylsphingosine amidohydrolase 1 [Source:HGNC Symbol;Acc:HGNC:735]	protein_coding
ZFAND5	0	0.779851	0.684	0.462	0	4	zinc finger AN1-type containing 5 [Source:HGNC Symbol;Acc:HGNC:13008]	protein_coding
LCP1	0	0.779556	0.869	0.758	0	4	lymphocyte cytosolic protein 1 [Source:HGNC Symbol;Acc:HGNC:6528]	protein_coding
LILRB3	0	0.773043	0.42	0.049	0	4	leukocyte immunoglobulin like receptor B3 [Source:HGNC Symbol;Acc:HGNC:6607]	protein_coding
MYO1F	0	0.771644	0.673	0.433	0	4	myosin IF [Source:HGNC Symbol;Acc:HGNC:7600]	protein_coding
TSPO	0	0.771068	0.935	0.876	0	4	translocator protein [Source:HGNC Symbol;Acc:HGNC:1158]	protein_coding
CLEC12A	0	0.765109	0.55	0.202	0	4	C-type lectin domain family 12 member A [Source:HGNC Symbol;Acc:HGNC:31713]	protein_coding
IFI30	0	0.761717	0.374	0.053	0	4	IFI30 lysosomal thiol reductase [Source:HGNC Symbol;Acc:HGNC:5398]	protein_coding
RNASE6	0	0.761066	0.471	0.101	0	4	ribonuclease A family member k6 [Source:HGNC Symbol;Acc:HGNC:10048]	protein_coding
CAST	0	0.758682	0.69	0.481	0	4	calpastatin [Source:HGNC Symbol;Acc:HGNC:1515]	protein_coding
ITGAM	0	0.755913	0.45	0.08	0	4	integrin subunit alpha M [Source:HGNC Symbol;Acc:HGNC:6149]	protein_coding
CTSZ	0	0.752888	0.699	0.472	0	4	cathepsin Z [Source:HGNC Symbol;Acc:HGNC:2547]	protein_coding
ACTB	0	0.752569	0.998	0.987	0	4	actin beta [Source:HGNC Symbol;Acc:HGNC:132]	protein_coding
ACSL1	0	0.747522	0.446	0.172	0	4	acyl-CoA synthetase long chain family member 1 [Source:HGNC Symbol;Acc:HGNC:3569]	protein_coding
LST1	0	0.746887	0.939	0.725	0	4	leukocyte specific transcript 1 [Source:HGNC Symbol;Acc:HGNC:14189]	protein_coding
RGS2	0	0.746275	0.275	0.072	0	4	regulator of G protein signaling 2 [Source:HGNC Symbol;Acc:HGNC:9998]	protein_coding
FYB1	0	0.744408	0.682	0.48	0	4	FYN binding protein 1 [Source:HGNC Symbol;Acc:HGNC:4036]	protein_coding
PTAFR	0	0.741012	0.471	0.12	0	4	platelet activating factor receptor [Source:HGNC Symbol;Acc:HGNC:9582]	protein_coding
PLAC8	9.44838e-156	0.739401	0.662	0.645	1.68776e-151	4	placenta associated 8 [Source:HGNC Symbol;Acc:HGNC:19254]	protein_coding
CFP	0	0.7387	0.611	0.323	0	4	complement factor properdin [Source:HGNC Symbol;Acc:HGNC:8864]	protein_coding
SLC2A3	0	0.73579	0.455	0.222	0	4	solute carrier family 2 member 3 [Source:HGNC Symbol;Acc:HGNC:11007]	protein_coding
DMXL2	0	0.727884	0.558	0.268	0	4	Dmx like 2 [Source:HGNC Symbol;Acc:HGNC:2938]	protein_coding
AGTRAP	0	0.725432	0.571	0.262	0	4	angiotensin II receptor associated protein [Source:HGNC Symbol;Acc:HGNC:13539]	protein_coding
RNASE2	0	0.722882	0.713	0.396	0	4	ribonuclease A family member 2 [Source:HGNC Symbol;Acc:HGNC:10045]	protein_coding
STXBP2	0	0.721651	0.567	0.356	0	4	syntaxin binding protein 2 [Source:HGNC Symbol;Acc:HGNC:11445]	protein_coding
LAPTM5	0	0.7178	0.849	0.755	0	4	lysosomal protein transmembrane 5 [Source:HGNC Symbol;Acc:HGNC:29612]	protein_coding
CLEC7A	0	0.71373	0.334	0.06	0	4	C-type lectin domain containing 7A [Source:HGNC Symbol;Acc:HGNC:14558]	protein_coding
CD93	0	0.710837	0.398	0.072	0	4	CD93 molecule [Source:HGNC Symbol;Acc:HGNC:15855]	protein_coding
HLA-B	0	0.710802	0.98	0.942	0	4	major histocompatibility complex, class I, B [Source:HGNC Symbol;Acc:HGNC:4932]	protein_coding
METTL9	0	0.710132	0.699	0.507	0	4	methyltransferase like 9 [Source:HGNC Symbol;Acc:HGNC:24586]	protein_coding
TNFAIP2	0	0.710031	0.555	0.284	0	4	TNF alpha induced protein 2 [Source:HGNC Symbol;Acc:HGNC:11895]	protein_coding
PTPRE	0	0.706468	0.589	0.345	0	4	protein tyrosine phosphatase receptor type E [Source:HGNC Symbol;Acc:HGNC:9669]	protein_coding
FOS	0	0.704161	0.887	0.728	0	4	Fos proto-oncogene, AP-1 transcription factor subunit [Source:HGNC Symbol;Acc:HGNC:3796]	protein_coding
CYBA	0	0.703345	0.987	0.961	0	4	cytochrome b-245 alpha chain [Source:HGNC Symbol;Acc:HGNC:2577]	protein_coding
FCGR2A	0	0.700919	0.368	0.06	0	4	Fc fragment of IgG receptor IIa [Source:HGNC Symbol;Acc:HGNC:3616]	protein_coding
MEGF9	0	0.698731	0.399	0.112	0	4	multiple EGF like domains 9 [Source:HGNC Symbol;Acc:HGNC:3234]	protein_coding
MCL1	0	0.688304	0.866	0.711	0	4	MCL1 apoptosis regulator, BCL2 family member [Source:HGNC Symbol;Acc:HGNC:6943]	protein_coding
IGSF6	0	0.688045	0.453	0.094	0	4	immunoglobulin superfamily member 6 [Source:NCBI gene;Acc:10261]	protein_coding
IGSF6	0	0.688045	0.453	0.094	0	4	immunoglobulin superfamily member 6 [Source:HGNC Symbol;Acc:HGNC:5953]	protein_coding
C5AR1	0	0.686739	0.261	0.027	0	4	complement C5a receptor 1 [Source:HGNC Symbol;Acc:HGNC:1338]	protein_coding
BCL6	0	0.685079	0.315	0.029	0	4	BCL6 transcription repressor [Source:HGNC Symbol;Acc:HGNC:1001]	protein_coding
AOAH	0	0.682785	0.451	0.105	0	4	acyloxyacyl hydrolase [Source:HGNC Symbol;Acc:HGNC:548]	protein_coding
EFHD2	0	0.681713	0.68	0.483	0	4	EF-hand domain family member D2 [Source:HGNC Symbol;Acc:HGNC:28670]	protein_coding
BLVRB	0	0.677174	0.633	0.382	0	4	biliverdin reductase B [Source:HGNC Symbol;Acc:HGNC:1063]	protein_coding
TKT	0	0.675619	0.835	0.783	0	4	transketolase [Source:HGNC Symbol;Acc:HGNC:11834]	protein_coding
THEMIS2	0	0.670221	0.523	0.217	0	4	thymocyte selection associated family member 2 [Source:HGNC Symbol;Acc:HGNC:16839]	protein_coding
TREM1	0	0.669665	0.394	0.09	0	4	triggering receptor expressed on myeloid cells 1 [Source:HGNC Symbol;Acc:HGNC:17760]	protein_coding
SAMSN1	0	0.669231	0.486	0.256	0	4	SAM domain, SH3 domain and nuclear localization signals 1 [Source:HGNC Symbol;Acc:HGNC:10528]	protein_coding
PILRA	0	0.668795	0.453	0.079	0	4	paired immunoglobin like type 2 receptor alpha [Source:HGNC Symbol;Acc:HGNC:20396]	protein_coding
PLAUR	0	0.667004	0.473	0.245	0	4	plasminogen activator, urokinase receptor [Source:HGNC Symbol;Acc:HGNC:9053]	protein_coding
H2AFJ	0	0.661991	0.529	0.28	0	4
PLIN2	7.37689e-275	0.661072	0.454	0.255	1.31773e-270	4	perilipin 2 [Source:HGNC Symbol;Acc:HGNC:248]	protein_coding
SLA	0	0.660689	0.407	0.121	0	4	Src like adaptor [Source:HGNC Symbol;Acc:HGNC:10902]	protein_coding
LMNA	4.77379e-280	0.657571	0.497	0.282	8.52742e-276	4	lamin A/C [Source:HGNC Symbol;Acc:HGNC:6636]	protein_coding
MARCH1	0	0.656514	0.444	0.127	0	4
FLNA	0	0.645704	0.731	0.594	0	4	filamin A [Source:HGNC Symbol;Acc:HGNC:3754]	protein_coding
TMEM176B	0	0.636043	0.27	0.019	0	4	transmembrane protein 176B [Source:HGNC Symbol;Acc:HGNC:29596]	protein_coding
TMSB10	0	0.635031	0.994	0.981	0	4	thymosin beta 10 [Source:HGNC Symbol;Acc:HGNC:11879]	protein_coding
GPCPD1	0	0.634956	0.507	0.283	0	4	glycerophosphocholine phosphodiesterase 1 [Source:HGNC Symbol;Acc:HGNC:26957]	protein_coding
IRS2	0	0.631755	0.387	0.151	0	4	insulin receptor substrate 2 [Source:HGNC Symbol;Acc:HGNC:6126]	protein_coding
OAZ1	0	0.628649	0.975	0.955	0	4	ornithine decarboxylase antizyme 1 [Source:HGNC Symbol;Acc:HGNC:8095]	protein_coding
IFNGR1	0	0.626178	0.506	0.269	0	4	interferon gamma receptor 1 [Source:HGNC Symbol;Acc:HGNC:5439]	protein_coding
GABARAP	4.09673e-214	0.62398	0.351	0.185	7.31798e-210	4	GABA type A receptor-associated protein [Source:HGNC Symbol;Acc:HGNC:4067]	protein_coding
LY96	0	0.623221	0.343	0.061	0	4	lymphocyte antigen 96 [Source:HGNC Symbol;Acc:HGNC:17156]	protein_coding
ATP2B1-AS1	5.11317e-185	0.622079	0.448	0.288	9.13366e-181	4	ATP2B1 antisense RNA 1 [Source:HGNC Symbol;Acc:HGNC:27883]	lncRNA
SMIM25	0	0.619989	0.365	0.043	0	4	small integral membrane protein 25 [Source:HGNC Symbol;Acc:HGNC:50328]	lncRNA
EMILIN2	0	0.611217	0.536	0.31	0	4	elastin microfibril interfacer 2 [Source:HGNC Symbol;Acc:HGNC:19881]	protein_coding
NFKBIZ	4.19784e-275	0.606763	0.478	0.277	7.49859e-271	4	NFKB inhibitor zeta [Source:HGNC Symbol;Acc:HGNC:29805]	protein_coding
DUSP6	7.25113e-181	0.603347	0.539	0.398	1.29527e-176	4	dual specificity phosphatase 6 [Source:HGNC Symbol;Acc:HGNC:3072]	protein_coding
SLC44A1	4.08113e-250	0.600792	0.439	0.252	7.29012e-246	4	solute carrier family 44 member 1 [Source:HGNC Symbol;Acc:HGNC:18798]	protein_coding
CSTB	0	0.596159	0.709	0.515	0	4	cystatin B [Source:HGNC Symbol;Acc:HGNC:2482]	protein_coding
TNFRSF1B	0	0.596076	0.443	0.173	0	4	TNF receptor superfamily member 1B [Source:HGNC Symbol;Acc:HGNC:11917]	protein_coding
HLA-C	0	0.593275	0.907	0.88	0	4	major histocompatibility complex, class I, C [Source:HGNC Symbol;Acc:HGNC:4933]	protein_coding
BST1	0	0.591692	0.433	0.174	0	4	bone marrow stromal cell antigen 1 [Source:HGNC Symbol;Acc:HGNC:1118]	protein_coding
AGFG1	0	0.59099	0.422	0.219	0	4	ArfGAP with FG repeats 1 [Source:HGNC Symbol;Acc:HGNC:5175]	protein_coding
USP3	0	0.586789	0.464	0.237	0	4	ubiquitin specific peptidase 3 [Source:HGNC Symbol;Acc:HGNC:12626]	protein_coding
AC007952.4	4.47313e-143	0.58175	0.416	0.294	7.99035e-139	4	novel transcript	lncRNA
SMAP2	2.74319e-213	0.581489	0.555	0.427	4.90015e-209	4	small ArfGAP2 [Source:HGNC Symbol;Acc:HGNC:25082]	protein_coding
HOMER3	0	0.581411	0.513	0.275	0	4	homer scaffold protein 3 [Source:HGNC Symbol;Acc:HGNC:17514]	protein_coding
SLC25A37	6.44214e-270	0.577456	0.524	0.343	1.15076e-265	4	solute carrier family 25 member 37 [Source:HGNC Symbol;Acc:HGNC:29786]	protein_coding
IFNGR2	0	0.576776	0.416	0.195	0	4	interferon gamma receptor 2 [Source:HGNC Symbol;Acc:HGNC:5440]	protein_coding
NAIP	1.36326e-297	0.576312	0.468	0.269	2.4352e-293	4	NLR family apoptosis inhibitory protein [Source:HGNC Symbol;Acc:HGNC:7634]	protein_coding
FBP1	0	0.574263	0.359	0.067	0	4	fructose-bisphosphatase 1 [Source:HGNC Symbol;Acc:HGNC:3606]	protein_coding
STX11	0	0.572837	0.341	0.091	0	4	syntaxin 11 [Source:HGNC Symbol;Acc:HGNC:11429]	protein_coding
NRGN	0	0.562396	0.325	0.055	0	4	neurogranin [Source:HGNC Symbol;Acc:HGNC:8000]	protein_coding
JUNB	0	0.562012	0.711	0.539	0	4	JunB proto-oncogene, AP-1 transcription factor subunit [Source:HGNC Symbol;Acc:HGNC:6205]	protein_coding
RBM47	0	0.560275	0.327	0.034	0	4	RNA binding motif protein 47 [Source:HGNC Symbol;Acc:HGNC:30358]	protein_coding
ARRB2	4.10454e-293	0.555871	0.54	0.344	7.33194e-289	4	arrestin beta 2 [Source:HGNC Symbol;Acc:HGNC:712]	protein_coding
CD302	7.52648e-271	0.555235	0.535	0.357	1.34446e-266	4	CD302 molecule [Source:HGNC Symbol;Acc:HGNC:30843]	protein_coding
LILRB2	0	0.551963	0.331	0.072	0	4	leukocyte immunoglobulin like receptor B2 [Source:HGNC Symbol;Acc:HGNC:6606]	protein_coding
RAB11FIP1	1.9123e-230	0.54641	0.603	0.469	3.41593e-226	4	RAB11 family interacting protein 1 [Source:HGNC Symbol;Acc:HGNC:30265]	protein_coding
PGAM1	9.64224e-289	0.545972	0.683	0.572	1.72239e-284	4	phosphoglycerate mutase 1 [Source:HGNC Symbol;Acc:HGNC:8888]	protein_coding
POU2F2	1.5543e-270	0.544034	0.387	0.185	2.77645e-266	4	POU class 2 homeobox 2 [Source:HGNC Symbol;Acc:HGNC:9213]	protein_coding
STAB1	1.39443e-249	0.541551	0.404	0.217	2.49088e-245	4	stabilin 1 [Source:HGNC Symbol;Acc:HGNC:18628]	protein_coding
GLRX	7.44312e-213	0.539285	0.589	0.453	1.32956e-208	4	glutaredoxin [Source:HGNC Symbol;Acc:HGNC:4330]	protein_coding
TNFSF10	0	0.53771	0.357	0.127	0	4	TNF superfamily member 10 [Source:HGNC Symbol;Acc:HGNC:11925]	protein_coding
C4orf48	5.95543e-238	0.535042	0.561	0.39	1.06382e-233	4	chromosome 4 open reading frame 48 [Source:HGNC Symbol;Acc:HGNC:34437]	protein_coding
RAB27A	0	0.534511	0.429	0.193	0	4	RAB27A, member RAS oncogene family [Source:HGNC Symbol;Acc:HGNC:9766]	protein_coding
HCST	0	0.53338	0.88	0.746	0	4	hematopoietic cell signal transducer [Source:HGNC Symbol;Acc:HGNC:16977]	protein_coding
HNMT	0	0.531979	0.356	0.104	0	4	histamine N-methyltransferase [Source:HGNC Symbol;Acc:HGNC:5028]	protein_coding
SLC7A7	0	0.528721	0.287	0.026	0	4	solute carrier family 7 member 7 [Source:HGNC Symbol;Acc:HGNC:11065]	protein_coding
CARD16	7.03022e-199	0.52774	0.465	0.305	1.25581e-194	4	caspase recruitment domain family member 16 [Source:HGNC Symbol;Acc:HGNC:33701]	protein_coding
TLR4	0	0.525842	0.329	0.062	0	4	toll like receptor 4 [Source:HGNC Symbol;Acc:HGNC:11850]	protein_coding
AKAP13	2.23751e-187	0.524394	0.6	0.508	3.99687e-183	4	A-kinase anchoring protein 13 [Source:HGNC Symbol;Acc:HGNC:371]	protein_coding
RNH1	9.78739e-277	0.523096	0.678	0.578	1.74832e-272	4	ribonuclease/angiogenin inhibitor 1 [Source:HGNC Symbol;Acc:HGNC:10074]	protein_coding
VASP	1.93956e-245	0.51628	0.589	0.446	3.46463e-241	4	vasodilator stimulated phosphoprotein [Source:HGNC Symbol;Acc:HGNC:12652]	protein_coding
HIF1A	4.42352e-159	0.514869	0.47	0.347	7.90174e-155	4	hypoxia inducible factor 1 subunit alpha [Source:HGNC Symbol;Acc:HGNC:4910]	protein_coding
LILRA2	0	0.514085	0.362	0.099	0	4	leukocyte immunoglobulin like receptor A2 [Source:HGNC Symbol;Acc:HGNC:6603]	protein_coding
LRRC25	0	0.513337	0.338	0.057	0	4	leucine rich repeat containing 25 [Source:HGNC Symbol;Acc:HGNC:29806]	protein_coding
PTPRC	8.30672e-248	0.510195	0.767	0.736	1.48383e-243	4	protein tyrosine phosphatase receptor type C [Source:HGNC Symbol;Acc:HGNC:9666]	protein_coding
ARHGAP26	0	0.509847	0.36	0.13	0	4	Rho GTPase activating protein 26 [Source:HGNC Symbol;Acc:HGNC:17073]	protein_coding
LRP1	0	0.508736	0.267	0.019	0	4	LDL receptor related protein 1 [Source:HGNC Symbol;Acc:HGNC:6692]	protein_coding
BASP1	0	0.50833	0.412	0.177	0	4	brain abundant membrane attached signal protein 1 [Source:HGNC Symbol;Acc:HGNC:957]	protein_coding
GNS	0	0.505847	0.376	0.16	0	4	glucosamine (N-acetyl)-6-sulfatase [Source:HGNC Symbol;Acc:HGNC:4422]	protein_coding
CD4	0	0.503017	0.367	0.125	0	4	CD4 molecule [Source:HGNC Symbol;Acc:HGNC:1678]	protein_coding
TMEM167A	1.19948e-173	0.501133	0.537	0.422	2.14263e-169	4	transmembrane protein 167A [Source:HGNC Symbol;Acc:HGNC:28330]	protein_coding
HCK	0	0.500011	0.397	0.172	0	4	HCK proto-oncogene, Src family tyrosine kinase [Source:HGNC Symbol;Acc:HGNC:4840]	protein_coding
LAMTOR4	0	0.499235	0.815	0.768	0	4	late endosomal/lysosomal adaptor, MAPK and MTOR activator 4 [Source:HGNC Symbol;Acc:HGNC:33772]	protein_coding
GLIPR2	8.42177e-241	0.497021	0.436	0.245	1.50438e-236	4	GLI pathogenesis related 2 [Source:HGNC Symbol;Acc:HGNC:18007]	protein_coding
ARPC1B	0	0.495746	0.79	0.728	0	4	actin related protein 2/3 complex subunit 1B [Source:HGNC Symbol;Acc:HGNC:704]	protein_coding
IRAK3	6.65169e-187	0.494632	0.57	0.461	1.18819e-182	4	interleukin 1 receptor associated kinase 3 [Source:HGNC Symbol;Acc:HGNC:17020]	protein_coding
SH3BGRL3	0	0.493654	0.974	0.946	0	4	SH3 domain binding glutamate rich protein like 3 [Source:HGNC Symbol;Acc:HGNC:15568]	protein_coding
ATP5F1E	0	0.493203	0.972	0.959	0	4	ATP synthase F1 subunit epsilon [Source:HGNC Symbol;Acc:HGNC:838]	protein_coding
SPI1	1.29628e-243	0.48974	0.679	0.578	2.31555e-239	4	Spi-1 proto-oncogene [Source:HGNC Symbol;Acc:HGNC:11241]	protein_coding
SDCBP	8.7329e-178	0.487979	0.59	0.488	1.55996e-173	4	syndecan binding protein [Source:HGNC Symbol;Acc:HGNC:10662]	protein_coding
RXRA	0	0.487952	0.353	0.129	0	4	retinoid X receptor alpha [Source:HGNC Symbol;Acc:HGNC:10477]	protein_coding
RAB31	0	0.485876	0.4	0.156	0	4	RAB31, member RAS oncogene family [Source:HGNC Symbol;Acc:HGNC:9771]	protein_coding
C19orf38	0	0.483162	0.326	0.058	0	4	chromosome 19 open reading frame 38 [Source:HGNC Symbol;Acc:HGNC:34073]	protein_coding
TXNIP	7.92672e-241	0.482479	0.855	0.858	1.41595e-236	4	thioredoxin interacting protein [Source:HGNC Symbol;Acc:HGNC:16952]	protein_coding
BCL2A1	1.37318e-181	0.482405	0.294	0.147	2.45291e-177	4	BCL2 related protein A1 [Source:HGNC Symbol;Acc:HGNC:991]	protein_coding
UPP1	0	0.480981	0.332	0.095	0	4	uridine phosphorylase 1 [Source:HGNC Symbol;Acc:HGNC:12576]	protein_coding
MYO1G	9.2252e-188	0.479463	0.562	0.435	1.6479e-183	4	myosin IG [Source:HGNC Symbol;Acc:HGNC:13880]	protein_coding
RASSF4	0	0.479166	0.341	0.096	0	4	Ras association domain family member 4 [Source:HGNC Symbol;Acc:HGNC:20793]	protein_coding
CD53	8.64452e-245	0.478098	0.648	0.483	1.54417e-240	4	CD53 molecule [Source:HGNC Symbol;Acc:HGNC:1686]	protein_coding
GLIPR1	0	0.476247	0.775	0.581	0	4	GLI pathogenesis related 1 [Source:HGNC Symbol;Acc:HGNC:17001]	protein_coding
RAC1	5.34003e-250	0.474107	0.807	0.759	9.5389e-246	4	Rac family small GTPase 1 [Source:HGNC Symbol;Acc:HGNC:9801]	protein_coding
CDC42EP3	1.33277e-271	0.473212	0.347	0.157	2.38073e-267	4	CDC42 effector protein 3 [Source:HGNC Symbol;Acc:HGNC:16943]	protein_coding
CTSA	3.59718e-191	0.472314	0.603	0.505	6.42565e-187	4	cathepsin A [Source:HGNC Symbol;Acc:HGNC:9251]	protein_coding
EMP3	0	0.470097	0.887	0.728	0	4	epithelial membrane protein 3 [Source:HGNC Symbol;Acc:HGNC:3335]	protein_coding
HEXB	0	0.469325	0.406	0.195	0	4	hexosaminidase subunit beta [Source:HGNC Symbol;Acc:HGNC:4879]	protein_coding
ATP6V0E1	1.93637e-247	0.468089	0.773	0.729	3.45893e-243	4	ATPase H+ transporting V0 subunit e1 [Source:HGNC Symbol;Acc:HGNC:863]	protein_coding
AIF1	0	0.467993	0.941	0.93	0	4	allograft inflammatory factor 1 [Source:HGNC Symbol;Acc:HGNC:352]	protein_coding
AAK1	2.56684e-187	0.467252	0.522	0.381	4.58514e-183	4	AP2 associated kinase 1 [Source:HGNC Symbol;Acc:HGNC:19679]	protein_coding
RIPOR2	3.31038e-94	0.466407	0.566	0.515	5.91334e-90	4	RHO family interacting cell polarization regulator 2 [Source:HGNC Symbol;Acc:HGNC:13872]	protein_coding
NINJ1	1.53747e-261	0.465224	0.356	0.169	2.74639e-257	4	ninjurin 1 [Source:HGNC Symbol;Acc:HGNC:7824]	protein_coding
TPP1	1.96989e-192	0.463096	0.601	0.492	3.51882e-188	4	tripeptidyl peptidase 1 [Source:HGNC Symbol;Acc:HGNC:2073]	protein_coding
OSCAR	2.76116e-264	0.461841	0.351	0.163	4.93225e-260	4	osteoclast associated Ig-like receptor [Source:HGNC Symbol;Acc:HGNC:29960]	protein_coding
TIMP2	3.23246e-164	0.45682	0.494	0.371	5.77415e-160	4	TIMP metallopeptidase inhibitor 2 [Source:HGNC Symbol;Acc:HGNC:11821]	protein_coding
DOK2	1.66696e-286	0.456623	0.388	0.183	2.97769e-282	4	docking protein 2 [Source:HGNC Symbol;Acc:HGNC:2991]	protein_coding
MYH9	1.45556e-184	0.456424	0.644	0.568	2.60006e-180	4	myosin heavy chain 9 [Source:HGNC Symbol;Acc:HGNC:7579]	protein_coding
REEP5	9.70408e-259	0.455812	0.361	0.176	1.73344e-254	4	receptor accessory protein 5 [Source:HGNC Symbol;Acc:HGNC:30077]	protein_coding
NFKBIA	2.52586e-53	0.453665	0.644	0.64	4.51194e-49	4	NFKB inhibitor alpha [Source:HGNC Symbol;Acc:HGNC:7797]	protein_coding
FBXL5	8.98492e-171	0.452535	0.439	0.297	1.60498e-166	4	F-box and leucine rich repeat protein 5 [Source:HGNC Symbol;Acc:HGNC:13602]	protein_coding
CD86	0	0.450448	0.304	0.063	0	4	CD86 molecule [Source:HGNC Symbol;Acc:HGNC:1705]	protein_coding
FOSL2	2.36338e-167	0.449233	0.451	0.3	4.22171e-163	4	FOS like 2, AP-1 transcription factor subunit [Source:HGNC Symbol;Acc:HGNC:3798]	protein_coding
CASP1	1.70882e-150	0.447654	0.464	0.335	3.05247e-146	4	caspase 1 [Source:HGNC Symbol;Acc:HGNC:1499]	protein_coding
OGFRL1	3.38946e-278	0.447178	0.374	0.176	6.05458e-274	4	opioid growth factor receptor like 1 [Source:HGNC Symbol;Acc:HGNC:21378]	protein_coding
DPYD	1.05706e-255	0.446888	0.339	0.159	1.88823e-251	4	dihydropyrimidine dehydrogenase [Source:HGNC Symbol;Acc:HGNC:3012]	protein_coding
SIRPB1	0	0.44302	0.258	0.035	0	4	signal regulatory protein beta 1 [Source:HGNC Symbol;Acc:HGNC:15928]	protein_coding
FCGR1A	0	0.441689	0.293	0.094	0	4	Fc fragment of IgG receptor Ia [Source:HGNC Symbol;Acc:HGNC:3613]	protein_coding
FMNL1	9.27961e-162	0.439899	0.604	0.518	1.65762e-157	4	formin like 1 [Source:HGNC Symbol;Acc:HGNC:1212]	protein_coding
GAS7	1.51054e-277	0.43963	0.365	0.169	2.69828e-273	4
AC245014.3	2.41594e-66	0.439202	0.261	0.177	4.31559e-62	4	novel transcript	lncRNA
POLE4	4.92418e-162	0.437583	0.497	0.362	8.79606e-158	4	DNA polymerase epsilon 4, accessory subunit [Source:HGNC Symbol;Acc:HGNC:18755]	protein_coding
OSTF1	3.36884e-161	0.436749	0.514	0.388	6.01776e-157	4	osteoclast stimulating factor 1 [Source:HGNC Symbol;Acc:HGNC:8510]	protein_coding
CSF3R	3.25422e-149	0.436465	0.574	0.467	5.81302e-145	4	colony stimulating factor 3 receptor [Source:HGNC Symbol;Acc:HGNC:2439]	protein_coding
ARPC5	7.80812e-236	0.436352	0.738	0.687	1.39476e-231	4	actin related protein 2/3 complex subunit 5 [Source:HGNC Symbol;Acc:HGNC:708]	protein_coding
TIMP1	1.43193e-231	0.436001	0.76	0.647	2.55785e-227	4	TIMP metallopeptidase inhibitor 1 [Source:HGNC Symbol;Acc:HGNC:11820]	protein_coding
ANKRD13D	1.33222e-125	0.435566	0.508	0.412	2.37974e-121	4	ankyrin repeat domain 13D [Source:HGNC Symbol;Acc:HGNC:27880]	protein_coding
AGTPBP1	0	0.433119	0.325	0.13	0	4	ATP/GTP binding protein 1 [Source:HGNC Symbol;Acc:HGNC:17258]	protein_coding
PLEC	4.43454e-249	0.432563	0.303	0.129	7.92142e-245	4	plectin [Source:HGNC Symbol;Acc:HGNC:9069]	protein_coding
KLF6	1.47865e-111	0.427197	0.809	0.763	2.64132e-107	4	Kruppel like factor 6 [Source:HGNC Symbol;Acc:HGNC:2235]	protein_coding
JAML	2.54148e-241	0.425785	0.407	0.201	4.53984e-237	4	junction adhesion molecule like [Source:HGNC Symbol;Acc:HGNC:19084]	protein_coding
MT2A	9.80698e-134	0.424628	0.405	0.265	1.75182e-129	4	metallothionein 2A [Source:HGNC Symbol;Acc:HGNC:7406]	protein_coding
SAP30	1.08683e-107	0.424145	0.443	0.348	1.9414e-103	4	Sin3A associated protein 30 [Source:HGNC Symbol;Acc:HGNC:10532]	protein_coding
TCIRG1	2.67281e-156	0.424067	0.445	0.307	4.77444e-152	4	T cell immune regulator 1, ATPase H+ transporting V0 subunit a3 [Source:HGNC Symbol;Acc:HGNC:11647]	protein_coding
HERPUD1	1.41668e-177	0.422297	0.384	0.227	2.53061e-173	4	homocysteine inducible ER protein with ubiquitin like domain 1 [Source:HGNC Symbol;Acc:HGNC:13744]	protein_coding
NUP214	3.71223e-124	0.421875	0.486	0.382	6.63116e-120	4	nucleoporin 214 [Source:HGNC Symbol;Acc:HGNC:8064]	protein_coding
CHP1	6.37515e-157	0.421392	0.406	0.268	1.13879e-152	4	calcineurin like EF-hand protein 1 [Source:HGNC Symbol;Acc:HGNC:17433]	protein_coding
IGF2R	0	0.420753	0.276	0.066	0	4	insulin like growth factor 2 receptor [Source:HGNC Symbol;Acc:HGNC:5467]	protein_coding
GAA	1.05112e-289	0.418296	0.323	0.136	1.87761e-285	4	glucosidase alpha, acid [Source:HGNC Symbol;Acc:HGNC:4065]	protein_coding
SLC16A3	8.81558e-170	0.417846	0.352	0.202	1.57473e-165	4	solute carrier family 16 member 3 [Source:HGNC Symbol;Acc:HGNC:10924]	protein_coding
AC096667.1	1.43912e-282	0.417337	0.287	0.11	2.57071e-278	4	proline-rich protein 18-like [Source:NCBI gene;Acc:105373780]	lncRNA
EVI2A	2.35772e-162	0.415704	0.417	0.264	4.2116e-158	4	ecotropic viral integration site 2A [Source:HGNC Symbol;Acc:HGNC:3499]	protein_coding
ARHGDIB	0	0.415182	0.929	0.908	0	4	Rho GDP dissociation inhibitor beta [Source:HGNC Symbol;Acc:HGNC:679]	protein_coding
DAZAP2	1.18486e-200	0.414975	0.73	0.696	2.11652e-196	4	DAZ associated protein 2 [Source:HGNC Symbol;Acc:HGNC:2684]	protein_coding
IL10RA	0	0.413579	0.252	0.037	0	4	interleukin 10 receptor subunit alpha [Source:HGNC Symbol;Acc:HGNC:5964]	protein_coding
PRKCB	5.32618e-139	0.411647	0.574	0.476	9.51416e-135	4	protein kinase C beta [Source:HGNC Symbol;Acc:HGNC:9395]	protein_coding
ITGAX	1.07535e-292	0.410434	0.353	0.152	1.92089e-288	4	integrin subunit alpha X [Source:HGNC Symbol;Acc:HGNC:6152]	protein_coding
ATP5MPL	3.20532e-130	0.410183	0.766	0.738	5.72566e-126	4	ATP synthase membrane subunit 6.8PL [Source:HGNC Symbol;Acc:HGNC:1188]	protein_coding
TLR2	1.57152e-220	0.409475	0.301	0.137	2.80721e-216	4	toll like receptor 2 [Source:HGNC Symbol;Acc:HGNC:11848]	protein_coding
QKI	1.85241e-105	0.408296	0.518	0.457	3.30896e-101	4	QKI, KH domain containing RNA binding [Source:HGNC Symbol;Acc:HGNC:21100]	protein_coding
FGD4	0	0.40773	0.277	0.068	0	4	FYVE, RhoGEF and PH domain containing 4 [Source:HGNC Symbol;Acc:HGNC:19125]	protein_coding
GADD45B	3.49247e-123	0.406257	0.297	0.173	6.2386e-119	4	growth arrest and DNA damage inducible beta [Source:HGNC Symbol;Acc:HGNC:4096]	protein_coding
CD55	5.76439e-93	0.405232	0.372	0.275	1.02969e-88	4	CD55 molecule (Cromer blood group) [Source:HGNC Symbol;Acc:HGNC:2665]	protein_coding
MXD1	8.53777e-70	0.403931	0.388	0.318	1.5251e-65	4	MAX dimerization protein 1 [Source:HGNC Symbol;Acc:HGNC:6761]	protein_coding
PGD	3.95767e-116	0.403815	0.506	0.42	7.06959e-112	4	phosphogluconate dehydrogenase [Source:HGNC Symbol;Acc:HGNC:8891]	protein_coding
GM2A	2.75585e-276	0.403237	0.308	0.128	4.92278e-272	4	GM2 ganglioside activator [Source:HGNC Symbol;Acc:HGNC:4367]	protein_coding
ATP6V0D1	3.93863e-136	0.402816	0.432	0.31	7.03557e-132	4	ATPase H+ transporting V0 subunit d1 [Source:HGNC Symbol;Acc:HGNC:13724]	protein_coding
PRNP	9.85758e-155	0.40159	0.345	0.206	1.76086e-150	4	prion protein [Source:HGNC Symbol;Acc:HGNC:9449]	protein_coding
CD44	1.04481e-189	0.401358	0.769	0.676	1.86635e-185	4	CD44 molecule (Indian blood group) [Source:HGNC Symbol;Acc:HGNC:1681]	protein_coding
RNF130	2.42284e-162	0.401068	0.658	0.583	4.32791e-158	4	ring finger protein 130 [Source:HGNC Symbol;Acc:HGNC:18280]	protein_coding
STK17B	2.15606e-153	0.400547	0.709	0.633	3.85137e-149	4	serine/threonine kinase 17b [Source:HGNC Symbol;Acc:HGNC:11396]	protein_coding
C9orf72	4.64151e-295	0.399571	0.298	0.114	8.29112e-291	4	C9orf72-SMCR8 complex subunit [Source:HGNC Symbol;Acc:HGNC:28337]	protein_coding
GRK2	5.03863e-120	0.399077	0.576	0.521	9.0005e-116	4	G protein-coupled receptor kinase 2 [Source:HGNC Symbol;Acc:HGNC:289]	protein_coding
RASSF2	3.63198e-166	0.396479	0.352	0.204	6.48781e-162	4	Ras association domain family member 2 [Source:HGNC Symbol;Acc:HGNC:9883]	protein_coding
CDKN2D	6.57615e-178	0.394591	0.443	0.278	1.1747e-173	4	cyclin dependent kinase inhibitor 2D [Source:HGNC Symbol;Acc:HGNC:1790]	protein_coding
GMFG	0	0.394576	0.896	0.896	0	4	glia maturation factor gamma [Source:HGNC Symbol;Acc:HGNC:4374]	protein_coding
HLA-DRA	8.61225e-299	0.392746	0.907	0.749	1.53841e-294	4	major histocompatibility complex, class II, DR alpha [Source:HGNC Symbol;Acc:HGNC:4947]	protein_coding
B2M	0	0.3923	0.997	0.997	0	4	beta-2-microglobulin [Source:HGNC Symbol;Acc:HGNC:914]	protein_coding
ODF3B	8.93433e-304	0.3923	0.257	0.086	1.59594e-299	4	outer dense fiber of sperm tails 3B [Source:HGNC Symbol;Acc:HGNC:34388]	protein_coding
TLN1	2.22798e-113	0.386908	0.634	0.627	3.97984e-109	4	talin 1 [Source:HGNC Symbol;Acc:HGNC:11845]	protein_coding
CCL23	3.11445e-153	0.385608	0.294	0.154	5.56334e-149	4	C-C motif chemokine ligand 23 [Source:HGNC Symbol;Acc:HGNC:10622]	protein_coding
APOBR	2.51896e-223	0.384761	0.292	0.13	4.49962e-219	4	apolipoprotein B receptor [Source:HGNC Symbol;Acc:HGNC:24087]	protein_coding
SEC11A	2.52386e-162	0.384321	0.705	0.688	4.50837e-158	4	SEC11 homolog A, signal peptidase complex subunit [Source:HGNC Symbol;Acc:HGNC:17718]	protein_coding
LRPAP1	6.29655e-95	0.3842	0.593	0.575	1.12475e-90	4	LDL receptor related protein associated protein 1 [Source:HGNC Symbol;Acc:HGNC:6701]	protein_coding
FAM107B	7.99985e-175	0.384099	0.43	0.258	1.42901e-170	4	family with sequence similarity 107 member B [Source:HGNC Symbol;Acc:HGNC:23726]	protein_coding
METRNL	2.55474e-157	0.383293	0.385	0.237	4.56354e-153	4	meteorin like, glial cell differentiation regulator [Source:HGNC Symbol;Acc:HGNC:27584]	protein_coding
HVCN1	0	0.382203	0.266	0.073	0	4	hydrogen voltage gated channel 1 [Source:HGNC Symbol;Acc:HGNC:28240]	protein_coding
SIRPA	1.14981e-244	0.381181	0.275	0.112	2.05391e-240	4	signal regulatory protein alpha [Source:HGNC Symbol;Acc:HGNC:9662]	protein_coding
CPVL	8.15015e-94	0.380696	0.429	0.33	1.45586e-89	4	carboxypeptidase vitellogenic like [Source:HGNC Symbol;Acc:HGNC:14399]	protein_coding
FAM49B	4.94659e-119	0.379471	0.579	0.515	8.8361e-115	4	family with sequence similarity 49 member B [Source:HGNC Symbol;Acc:HGNC:25216]	protein_coding
UBE2D1	5.75797e-126	0.378517	0.312	0.189	1.02855e-121	4	ubiquitin conjugating enzyme E2 D1 [Source:HGNC Symbol;Acc:HGNC:12474]	protein_coding
CAPN2	4.9712e-212	0.377872	0.356	0.182	8.88005e-208	4	calpain 2 [Source:HGNC Symbol;Acc:HGNC:1479]	protein_coding
PKM	1.36918e-153	0.376913	0.721	0.673	2.44576e-149	4	pyruvate kinase M1/2 [Source:HGNC Symbol;Acc:HGNC:9021]	protein_coding
TOMM7	1.64254e-178	0.376906	0.824	0.821	2.93406e-174	4	translocase of outer mitochondrial membrane 7 [Source:HGNC Symbol;Acc:HGNC:21648]	protein_coding
HLA-DRB1	1.33886e-239	0.375274	0.812	0.646	2.3916e-235	4	major histocompatibility complex, class II, DR beta 1 [Source:HGNC Symbol;Acc:HGNC:4948]	protein_coding
CD63	2.50003e-258	0.373795	0.854	0.853	4.46581e-254	4	CD63 molecule [Source:HGNC Symbol;Acc:HGNC:1692]	protein_coding
RHOG	9.97102e-114	0.370538	0.605	0.552	1.78112e-109	4	ras homolog family member G [Source:HGNC Symbol;Acc:HGNC:672]	protein_coding
CPPED1	1.01182e-116	0.369751	0.388	0.271	1.80741e-112	4	calcineurin like phosphoesterase domain containing 1 [Source:HGNC Symbol;Acc:HGNC:25632]	protein_coding
MYL12A	2.64207e-206	0.368949	0.849	0.816	4.71953e-202	4	myosin light chain 12A [Source:HGNC Symbol;Acc:HGNC:16701]	protein_coding
NAGK	3.61013e-127	0.368928	0.348	0.223	6.44878e-123	4	N-acetylglucosamine kinase [Source:HGNC Symbol;Acc:HGNC:17174]	protein_coding
PCAT18	8.88566e-127	0.367978	0.276	0.155	1.58725e-122	4	prostate cancer associated transcript 18 [Source:HGNC Symbol;Acc:HGNC:49211]	lncRNA
HCLS1	1.5117e-108	0.367385	0.584	0.539	2.70035e-104	4	hematopoietic cell-specific Lyn substrate 1 [Source:HGNC Symbol;Acc:HGNC:4844]	protein_coding
SYK	8.09999e-98	0.365072	0.49	0.41	1.4469e-93	4	spleen associated tyrosine kinase [Source:HGNC Symbol;Acc:HGNC:11491]	protein_coding
ZBTB7A	7.32779e-82	0.364908	0.48	0.419	1.30896e-77	4	zinc finger and BTB domain containing 7A [Source:HGNC Symbol;Acc:HGNC:18078]	protein_coding
NUMB	2.94329e-96	0.364462	0.397	0.298	5.2576e-92	4	NUMB endocytic adaptor protein [Source:HGNC Symbol;Acc:HGNC:8060]	protein_coding
BLOC1S1	2.24787e-113	0.364281	0.616	0.553	4.01537e-109	4	biogenesis of lysosomal organelles complex 1 subunit 1 [Source:HGNC Symbol;Acc:HGNC:4200]	protein_coding
HLA-DRB5	1.04763e-67	0.362905	0.336	0.231	1.87139e-63	4	major histocompatibility complex, class II, DR beta 5 [Source:HGNC Symbol;Acc:HGNC:4953]	protein_coding
ADD3	2.56118e-73	0.362145	0.408	0.327	4.57504e-69	4	adducin 3 [Source:HGNC Symbol;Acc:HGNC:245]	protein_coding
HIPK2	1.28133e-101	0.361785	0.349	0.242	2.28883e-97	4	homeodomain interacting protein kinase 2 [Source:HGNC Symbol;Acc:HGNC:14402]	protein_coding
SOAT1	1.49596e-205	0.360827	0.289	0.134	2.67223e-201	4	sterol O-acyltransferase 1 [Source:HGNC Symbol;Acc:HGNC:11177]	protein_coding
PECAM1	1.38987e-119	0.35925	0.454	0.337	2.48273e-115	4	platelet and endothelial cell adhesion molecule 1 [Source:HGNC Symbol;Acc:HGNC:8823]	protein_coding
ZNF106	9.49721e-87	0.358137	0.481	0.412	1.69649e-82	4	zinc finger protein 106 [Source:HGNC Symbol;Acc:HGNC:12886]	protein_coding
ARL4A	2.52001e-38	0.35741	0.492	0.477	4.50149e-34	4	ADP ribosylation factor like GTPase 4A [Source:HGNC Symbol;Acc:HGNC:695]	protein_coding
CSGALNACT2	1.65157e-103	0.355875	0.361	0.253	2.95019e-99	4	chondroitin sulfate N-acetylgalactosaminyltransferase 2 [Source:HGNC Symbol;Acc:HGNC:24292]	protein_coding
PLXDC2	9.28857e-120	0.35434	0.331	0.208	1.65922e-115	4	plexin domain containing 2 [Source:HGNC Symbol;Acc:HGNC:21013]	protein_coding
ELOB	2.20514e-133	0.352729	0.788	0.782	3.93904e-129	4	elongin B [Source:HGNC Symbol;Acc:HGNC:11619]	protein_coding
TRIM38	2.37191e-73	0.35216	0.49	0.435	4.23695e-69	4	tripartite motif containing 38 [Source:HGNC Symbol;Acc:HGNC:10059]	protein_coding
CPD	1.39069e-91	0.350797	0.325	0.223	2.48419e-87	4	carboxypeptidase D [Source:HGNC Symbol;Acc:HGNC:2301]	protein_coding
CCDC69	2.94109e-91	0.348612	0.351	0.251	5.25367e-87	4	coiled-coil domain containing 69 [Source:HGNC Symbol;Acc:HGNC:24487]	protein_coding
PLEK	4.6029e-104	0.348107	0.681	0.656	8.22216e-100	4	pleckstrin [Source:HGNC Symbol;Acc:HGNC:9070]	protein_coding
ZNF385A	3.44518e-214	0.347599	0.274	0.117	6.15412e-210	4	zinc finger protein 385A [Source:HGNC Symbol;Acc:HGNC:17521]	protein_coding
PFDN5	0	0.346388	0.955	0.967	0	4	prefoldin subunit 5 [Source:HGNC Symbol;Acc:HGNC:8869]	protein_coding
ASAP1	1.45722e-172	0.34551	0.288	0.145	2.60303e-168	4	ArfGAP with SH3 domain, ankyrin repeat and PH domain 1 [Source:HGNC Symbol;Acc:HGNC:2720]	protein_coding
CFL1	1.40278e-288	0.343924	0.953	0.943	2.50578e-284	4	cofilin 1 [Source:HGNC Symbol;Acc:HGNC:1874]	protein_coding
CYTIP	3.19656e-97	0.343426	0.367	0.254	5.71002e-93	4	cytohesin 1 interacting protein [Source:HGNC Symbol;Acc:HGNC:9506]	protein_coding
NCKAP1L	1.01904e-65	0.342476	0.573	0.569	1.82032e-61	4	NCK associated protein 1 like [Source:HGNC Symbol;Acc:HGNC:4862]	protein_coding
TET2	2.44252e-74	0.340101	0.4	0.322	4.36307e-70	4	tet methylcytosine dioxygenase 2 [Source:HGNC Symbol;Acc:HGNC:25941]	protein_coding
NADK	3.30065e-111	0.339792	0.283	0.171	5.89596e-107	4	NAD kinase [Source:HGNC Symbol;Acc:HGNC:29831]	protein_coding
ID2	2.33547e-137	0.338329	0.326	0.178	4.17185e-133	4	inhibitor of DNA binding 2 [Source:HGNC Symbol;Acc:HGNC:5361]	protein_coding
GPSM3	3.18945e-105	0.336603	0.611	0.56	5.69731e-101	4	G protein signaling modulator 3 [Source:HGNC Symbol;Acc:HGNC:13945]	protein_coding
LACTB	2.86354e-95	0.335556	0.329	0.224	5.11514e-91	4	lactamase beta [Source:HGNC Symbol;Acc:HGNC:16468]	protein_coding
SPG21	1.81609e-70	0.334998	0.424	0.351	3.24409e-66	4	SPG21 abhydrolase domain containing, maspardin [Source:HGNC Symbol;Acc:HGNC:20373]	protein_coding
ARPC4	8.44498e-87	0.334825	0.587	0.551	1.50853e-82	4	actin related protein 2/3 complex subunit 4 [Source:HGNC Symbol;Acc:HGNC:707]	protein_coding
CFLAR	4.55829e-66	0.334801	0.543	0.518	8.14247e-62	4	CASP8 and FADD like apoptosis regulator [Source:HGNC Symbol;Acc:HGNC:1876]	protein_coding
CHCHD10	1.04836e-73	0.333004	0.52	0.472	1.87269e-69	4	coiled-coil-helix-coiled-coil-helix domain containing 10 [Source:HGNC Symbol;Acc:HGNC:15559]	protein_coding
ACTR2	1.22385e-152	0.33288	0.771	0.786	2.18616e-148	4	actin related protein 2 [Source:HGNC Symbol;Acc:HGNC:169]	protein_coding
POLR2L	2.72491e-58	0.332838	0.62	0.598	4.86751e-54	4	RNA polymerase II subunit L [Source:HGNC Symbol;Acc:HGNC:9199]	protein_coding
SOD2	9.18437e-28	0.332494	0.315	0.279	1.6406e-23	4	superoxide dismutase 2 [Source:NCBI gene;Acc:6648]	protein_coding
SOD2	9.18437e-28	0.332494	0.315	0.279	1.6406e-23	4	superoxide dismutase 2 [Source:HGNC Symbol;Acc:HGNC:11180]	protein_coding
AP2S1	2.98672e-98	0.332044	0.648	0.621	5.33517e-94	4	adaptor related protein complex 2 subunit sigma 1 [Source:HGNC Symbol;Acc:HGNC:565]	protein_coding
MYADM	3.83013e-75	0.331954	0.572	0.521	6.84176e-71	4	myeloid associated differentiation marker [Source:HGNC Symbol;Acc:HGNC:7544]	protein_coding
NDUFB1	1.7891e-46	0.330983	0.617	0.618	3.19586e-42	4	NADH:ubiquinone oxidoreductase subunit B1 [Source:HGNC Symbol;Acc:HGNC:7695]	protein_coding
HLA-DMB	5.62121e-169	0.328726	0.339	0.176	1.00412e-164	4	major histocompatibility complex, class II, DM beta [Source:HGNC Symbol;Acc:HGNC:4935]	protein_coding
UBC	8.73831e-238	0.3287	0.907	0.919	1.56092e-233	4	ubiquitin C [Source:HGNC Symbol;Acc:HGNC:12468]	protein_coding
ADAM8	2.3189e-122	0.328513	0.304	0.178	4.14225e-118	4	ADAM metallopeptidase domain 8 [Source:HGNC Symbol;Acc:HGNC:215]	protein_coding
UBR4	3.99262e-70	0.327798	0.404	0.332	7.13202e-66	4	ubiquitin protein ligase E3 component n-recognin 4 [Source:HGNC Symbol;Acc:HGNC:30313]	protein_coding
SNX27	2.17323e-99	0.327647	0.298	0.189	3.88204e-95	4	sorting nexin 27 [Source:HGNC Symbol;Acc:HGNC:20073]	protein_coding
PDXK	2.33968e-106	0.327562	0.311	0.199	4.17937e-102	4	pyridoxal kinase [Source:HGNC Symbol;Acc:HGNC:8819]	protein_coding
ARPC3	5.87077e-289	0.326615	0.926	0.934	1.0487e-284	4	actin related protein 2/3 complex subunit 3 [Source:HGNC Symbol;Acc:HGNC:706]	protein_coding
HLA-F	2.57032e-112	0.325219	0.303	0.182	4.59136e-108	4	major histocompatibility complex, class I, F [Source:HGNC Symbol;Acc:HGNC:4963]	protein_coding
PSTPIP1	1.61023e-156	0.325164	0.279	0.142	2.87635e-152	4	proline-serine-threonine phosphatase interacting protein 1 [Source:HGNC Symbol;Acc:HGNC:9580]	protein_coding
CMIP	1.00125e-87	0.323274	0.362	0.265	1.78854e-83	4	c-Maf inducing protein [Source:HGNC Symbol;Acc:HGNC:24319]	protein_coding
CNPY3	6.47447e-89	0.322879	0.602	0.569	1.15653e-84	4	canopy FGF signaling regulator 3 [Source:HGNC Symbol;Acc:HGNC:11968]	protein_coding
UQCR11	5.66927e-93	0.320567	0.724	0.707	1.0127e-88	4	ubiquinol-cytochrome c reductase, complex III subunit XI [Source:HGNC Symbol;Acc:HGNC:30862]	protein_coding
AKIRIN2	3.58156e-38	0.320308	0.374	0.333	6.39774e-34	4	akirin 2 [Source:HGNC Symbol;Acc:HGNC:21407]	protein_coding
FAR1	3.90913e-74	0.319197	0.343	0.256	6.98288e-70	4	fatty acyl-CoA reductase 1 [Source:HGNC Symbol;Acc:HGNC:26222]	protein_coding
GGA1	4.26896e-40	0.317733	0.351	0.305	7.62565e-36	4	golgi associated, gamma adaptin ear containing, ARF binding protein 1 [Source:HGNC Symbol;Acc:HGNC:17842]	protein_coding
SERF2	0	0.317443	0.975	0.976	0	4	small EDRK-rich factor 2 [Source:HGNC Symbol;Acc:HGNC:10757]	protein_coding
CORO1A	1.88388e-147	0.317009	0.78	0.738	3.36518e-143	4	coronin 1A [Source:HGNC Symbol;Acc:HGNC:2252]	protein_coding
MFSD1	9.24745e-72	0.315412	0.494	0.441	1.65187e-67	4	major facilitator superfamily domain containing 1 [Source:HGNC Symbol;Acc:HGNC:25874]	protein_coding
NOP10	4.87083e-24	0.315381	0.584	0.624	8.70076e-20	4	NOP10 ribonucleoprotein [Source:HGNC Symbol;Acc:HGNC:14378]	protein_coding
GNB2	4.95864e-69	0.314061	0.559	0.535	8.85762e-65	4	G protein subunit beta 2 [Source:HGNC Symbol;Acc:HGNC:4398]	protein_coding
UCP2	1.10994e-42	0.312479	0.515	0.493	1.98269e-38	4	uncoupling protein 2 [Source:HGNC Symbol;Acc:HGNC:12518]	protein_coding
CCPG1	5.49121e-53	0.311923	0.424	0.379	9.80894e-49	4	cell cycle progression 1 [Source:HGNC Symbol;Acc:HGNC:24227]	protein_coding
CAPNS1	6.56978e-60	0.311888	0.572	0.556	1.17356e-55	4	calpain small subunit 1 [Source:HGNC Symbol;Acc:HGNC:1481]	protein_coding
PFN1	8.49353e-157	0.311504	0.951	0.943	1.5172e-152	4	profilin 1 [Source:HGNC Symbol;Acc:HGNC:8881]	protein_coding
EHBP1L1	2.75593e-67	0.311406	0.365	0.284	4.92291e-63	4	EH domain binding protein 1 like 1 [Source:HGNC Symbol;Acc:HGNC:30682]	protein_coding
KIAA0930	7.58705e-84	0.310702	0.345	0.245	1.35527e-79	4	KIAA0930 [Source:HGNC Symbol;Acc:HGNC:1314]	protein_coding
PRKAG2	3.49241e-84	0.309857	0.317	0.219	6.23849e-80	4	protein kinase AMP-activated non-catalytic subunit gamma 2 [Source:HGNC Symbol;Acc:HGNC:9386]	protein_coding
DIAPH1	1.10276e-55	0.30935	0.492	0.458	1.96986e-51	4	diaphanous related formin 1 [Source:HGNC Symbol;Acc:HGNC:2876]	protein_coding
PTK2B	1.78947e-71	0.309204	0.357	0.272	3.19653e-67	4	protein tyrosine kinase 2 beta [Source:HGNC Symbol;Acc:HGNC:9612]	protein_coding
CNIH4	7.91714e-79	0.309126	0.3	0.203	1.41424e-74	4	cornichon family AMPA receptor auxiliary protein 4 [Source:HGNC Symbol;Acc:HGNC:25013]	protein_coding
RBMS1	8.74511e-52	0.308653	0.399	0.342	1.56214e-47	4	RNA binding motif single stranded interacting protein 1 [Source:HGNC Symbol;Acc:HGNC:9907]	protein_coding
IL13RA1	2.98888e-219	0.308579	0.273	0.113	5.33904e-215	4	interleukin 13 receptor subunit alpha 1 [Source:HGNC Symbol;Acc:HGNC:5974]	protein_coding
LAMP1	2.13007e-60	0.307286	0.539	0.521	3.80494e-56	4	lysosomal associated membrane protein 1 [Source:HGNC Symbol;Acc:HGNC:6499]	protein_coding
HLA-DQB1	4.4015e-195	0.307264	0.581	0.38	7.8624e-191	4	major histocompatibility complex, class II, DQ beta 1 [Source:HGNC Symbol;Acc:HGNC:4944]	protein_coding
ATP6V1F	4.26946e-80	0.306673	0.647	0.657	7.62653e-76	4	ATPase H+ transporting V1 subunit F [Source:HGNC Symbol;Acc:HGNC:16832]	protein_coding
FKBP15	1.24843e-123	0.306536	0.262	0.143	2.23006e-119	4	FKBP prolyl isomerase 15 [Source:HGNC Symbol;Acc:HGNC:23397]	protein_coding
ARHGAP45	5.21315e-67	0.305928	0.426	0.356	9.31225e-63	4
SH3KBP1	1.0643e-62	0.304479	0.523	0.487	1.90117e-58	4	SH3 domain containing kinase binding protein 1 [Source:HGNC Symbol;Acc:HGNC:13867]	protein_coding
ARAP1	8.55927e-104	0.303918	0.274	0.164	1.52894e-99	4	ArfGAP with RhoGAP domain, ankyrin repeat and PH domain 1 [Source:HGNC Symbol;Acc:HGNC:16925]	protein_coding
MINOS1	1.29217e-31	0.300666	0.542	0.542	2.3082e-27	4
CD300LF	3.456e-111	0.300462	0.288	0.172	6.17345e-107	4	CD300 molecule like family member f [Source:HGNC Symbol;Acc:HGNC:29883]	protein_coding
DOCK10	4.96567e-182	0.299285	0.263	0.117	8.87018e-178	4	dedicator of cytokinesis 10 [Source:HGNC Symbol;Acc:HGNC:23479]	protein_coding
CACNA2D4	2.0154e-132	0.298816	0.264	0.142	3.6001e-128	4	calcium voltage-gated channel auxiliary subunit alpha2delta 4 [Source:HGNC Symbol;Acc:HGNC:20202]	protein_coding
GCA	7.28654e-20	0.298641	0.328	0.312	1.3016e-15	4	grancalcin [Source:HGNC Symbol;Acc:HGNC:15990]	protein_coding
TGOLN2	1.99487e-67	0.297947	0.617	0.627	3.56344e-63	4	trans-golgi network protein 2 [Source:HGNC Symbol;Acc:HGNC:15450]	protein_coding
NDUFB9	6.00212e-44	0.29774	0.558	0.557	1.07216e-39	4	NADH:ubiquinone oxidoreductase subunit B9 [Source:HGNC Symbol;Acc:HGNC:7704]	protein_coding
MRPL33	2.63432e-62	0.296875	0.584	0.564	4.70568e-58	4	mitochondrial ribosomal protein L33 [Source:HGNC Symbol;Acc:HGNC:14487]	protein_coding
LRRFIP1	1.44999e-99	0.29606	0.769	0.809	2.59011e-95	4	LRR binding FLII interacting protein 1 [Source:HGNC Symbol;Acc:HGNC:6702]	protein_coding
ST8SIA4	2.22915e-87	0.295636	0.28	0.178	3.98193e-83	4	ST8 alpha-N-acetyl-neuraminide alpha-2,8-sialyltransferase 4 [Source:HGNC Symbol;Acc:HGNC:10871]	protein_coding
ARHGEF40	2.37117e-82	0.295626	0.267	0.169	4.23561e-78	4	Rho guanine nucleotide exchange factor 40 [Source:HGNC Symbol;Acc:HGNC:25516]	protein_coding
FAM200B	3.47711e-62	0.294534	0.29	0.21	6.21115e-58	4	family with sequence similarity 200 member B [Source:HGNC Symbol;Acc:HGNC:27740]	protein_coding
PPT1	4.45869e-57	0.294405	0.371	0.304	7.96455e-53	4	palmitoyl-protein thioesterase 1 [Source:HGNC Symbol;Acc:HGNC:9325]	protein_coding
SH3BP2	2.7321e-75	0.294362	0.334	0.24	4.88036e-71	4	SH3 domain binding protein 2 [Source:HGNC Symbol;Acc:HGNC:10825]	protein_coding
SLCO3A1	2.04371e-63	0.294335	0.339	0.26	3.65068e-59	4	solute carrier organic anion transporter family member 3A1 [Source:HGNC Symbol;Acc:HGNC:10952]	protein_coding
PCNX1	7.33757e-41	0.292519	0.323	0.269	1.31071e-36	4	pecanex 1 [Source:HGNC Symbol;Acc:HGNC:19740]	protein_coding
LTB4R	6.80514e-73	0.291955	0.321	0.23	1.2156e-68	4	leukotriene B4 receptor [Source:HGNC Symbol;Acc:HGNC:6713]	protein_coding
GRB2	4.76941e-50	0.290947	0.577	0.599	8.5196e-46	4	growth factor receptor bound protein 2 [Source:HGNC Symbol;Acc:HGNC:4566]	protein_coding
PICALM	7.1721e-46	0.290449	0.334	0.272	1.28115e-41	4	phosphatidylinositol binding clathrin assembly protein [Source:HGNC Symbol;Acc:HGNC:15514]	protein_coding
YPEL2	3.8184e-63	0.289987	0.277	0.195	6.82081e-59	4	yippee like 2 [Source:HGNC Symbol;Acc:HGNC:18326]	protein_coding
MAP3K2	1.33046e-37	0.289033	0.403	0.373	2.37661e-33	4	mitogen-activated protein kinase kinase kinase 2 [Source:HGNC Symbol;Acc:HGNC:6854]	protein_coding
ANKRD44	6.67179e-58	0.287737	0.337	0.256	1.19178e-53	4	ankyrin repeat domain 44 [Source:HGNC Symbol;Acc:HGNC:25259]	protein_coding
PTPN18	7.83098e-60	0.287626	0.352	0.278	1.39885e-55	4	protein tyrosine phosphatase non-receptor type 18 [Source:HGNC Symbol;Acc:HGNC:9649]	protein_coding
ZYX	3.58514e-54	0.287573	0.49	0.452	6.40413e-50	4	zyxin [Source:HGNC Symbol;Acc:HGNC:13200]	protein_coding
ARHGAP30	7.83938e-58	0.287532	0.438	0.375	1.40035e-53	4	Rho GTPase activating protein 30 [Source:HGNC Symbol;Acc:HGNC:27414]	protein_coding
CD37	3.7613e-111	0.287399	0.766	0.766	6.71881e-107	4	CD37 molecule [Source:HGNC Symbol;Acc:HGNC:1666]	protein_coding
AHR	6.16804e-18	0.286475	0.274	0.246	1.1018e-13	4	aryl hydrocarbon receptor [Source:HGNC Symbol;Acc:HGNC:348]	protein_coding
CCDC88B	8.95352e-70	0.286453	0.314	0.224	1.59937e-65	4	coiled-coil domain containing 88B [Source:HGNC Symbol;Acc:HGNC:26757]	protein_coding
IGFBP7	6.72647e-69	0.285648	0.538	0.474	1.20155e-64	4	insulin like growth factor binding protein 7 [Source:HGNC Symbol;Acc:HGNC:5476]	protein_coding
IFI27L2	1.45072e-47	0.285262	0.429	0.373	2.59143e-43	4	interferon alpha inducible protein 27 like 2 [Source:HGNC Symbol;Acc:HGNC:19753]	protein_coding
FKBP1A	5.12013e-61	0.284957	0.685	0.693	9.14608e-57	4	FKBP prolyl isomerase 1A [Source:HGNC Symbol;Acc:HGNC:3711]	protein_coding
SELPLG	3.12263e-50	0.282539	0.377	0.312	5.57796e-46	4	selectin P ligand [Source:HGNC Symbol;Acc:HGNC:10722]	protein_coding
EMB	4.38184e-55	0.280755	0.675	0.714	7.82728e-51	4	embigin [Source:HGNC Symbol;Acc:HGNC:30465]	protein_coding
LTA4H	3.48839e-20	0.279888	0.382	0.375	6.23131e-16	4	leukotriene A4 hydrolase [Source:HGNC Symbol;Acc:HGNC:6710]	protein_coding
CHMP4B	3.40045e-33	0.279385	0.35	0.308	6.07422e-29	4	charged multivesicular body protein 4B [Source:HGNC Symbol;Acc:HGNC:16171]	protein_coding
PEPD	3.67901e-57	0.279306	0.304	0.23	6.57181e-53	4	peptidase D [Source:HGNC Symbol;Acc:HGNC:8840]	protein_coding
MSRB1	8.83731e-39	0.277854	0.325	0.272	1.57861e-34	4	methionine sulfoxide reductase B1 [Source:HGNC Symbol;Acc:HGNC:14133]	protein_coding
ATP6V0B	7.67492e-101	0.277827	0.733	0.748	1.37097e-96	4	ATPase H+ transporting V0 subunit b [Source:HGNC Symbol;Acc:HGNC:861]	protein_coding
FRAT2	2.42552e-71	0.276148	0.295	0.208	4.33271e-67	4	FRAT regulator of WNT signaling pathway 2 [Source:HGNC Symbol;Acc:HGNC:16048]	protein_coding
ADCY7	1.7392e-76	0.275154	0.265	0.169	3.10674e-72	4	adenylate cyclase 7 [Source:HGNC Symbol;Acc:HGNC:238]	protein_coding
LYN	1.46048e-48	0.274894	0.548	0.534	2.60886e-44	4	LYN proto-oncogene, Src family tyrosine kinase [Source:HGNC Symbol;Acc:HGNC:6735]	protein_coding
JUN	7.65433e-11	0.274682	0.639	0.665	1.36729e-06	4	Jun proto-oncogene, AP-1 transcription factor subunit [Source:HGNC Symbol;Acc:HGNC:6204]	protein_coding
SERP1	5.21243e-115	0.27457	0.813	0.834	9.31096e-111	4	stress associated endoplasmic reticulum protein 1 [Source:HGNC Symbol;Acc:HGNC:10759]	protein_coding
UNC93B1	6.4944e-62	0.273578	0.378	0.298	1.16009e-57	4	unc-93 homolog B1, TLR signaling regulator [Source:HGNC Symbol;Acc:HGNC:13481]	protein_coding
FAM45A	2.64133e-43	0.272597	0.364	0.303	4.71821e-39	4
CDC42	5.28371e-123	0.272234	0.814	0.836	9.4383e-119	4	cell division cycle 42 [Source:HGNC Symbol;Acc:HGNC:1736]	protein_coding
ATG3	6.69335e-36	0.272125	0.474	0.46	1.19563e-31	4	autophagy related 3 [Source:HGNC Symbol;Acc:HGNC:20962]	protein_coding
TMEM30A	5.37529e-41	0.270273	0.357	0.304	9.60187e-37	4	transmembrane protein 30A [Source:HGNC Symbol;Acc:HGNC:16667]	protein_coding
ITGAL	4.31323e-102	0.269165	0.271	0.155	7.70472e-98	4	integrin subunit alpha L [Source:HGNC Symbol;Acc:HGNC:6148]	protein_coding
QSOX1	3.18472e-44	0.269085	0.358	0.304	5.68886e-40	4	quiescin sulfhydryl oxidase 1 [Source:HGNC Symbol;Acc:HGNC:9756]	protein_coding
NCOA4	6.4262e-47	0.268562	0.577	0.594	1.14791e-42	4	nuclear receptor coactivator 4 [Source:HGNC Symbol;Acc:HGNC:7671]	protein_coding
HIPK3	1.50705e-34	0.268019	0.358	0.317	2.69204e-30	4	homeodomain interacting protein kinase 3 [Source:HGNC Symbol;Acc:HGNC:4915]	protein_coding
GRINA	6.59182e-45	0.266211	0.376	0.325	1.1775e-40	4	glutamate ionotropic receptor NMDA type subunit associated protein 1 [Source:HGNC Symbol;Acc:HGNC:4589]	protein_coding
MVP	4.395e-70	0.265273	0.307	0.216	7.85078e-66	4	major vault protein [Source:HGNC Symbol;Acc:HGNC:7531]	protein_coding
SSH2	6.05829e-40	0.264709	0.33	0.274	1.08219e-35	4	slingshot protein phosphatase 2 [Source:HGNC Symbol;Acc:HGNC:30580]	protein_coding
MBNL1	8.39404e-50	0.263431	0.651	0.684	1.49943e-45	4	muscleblind like splicing regulator 1 [Source:HGNC Symbol;Acc:HGNC:6923]	protein_coding
P4HB	1.49858e-46	0.263372	0.598	0.613	2.67691e-42	4	prolyl 4-hydroxylase subunit beta [Source:HGNC Symbol;Acc:HGNC:8548]	protein_coding
RFLNB	4.11042e-21	0.26287	0.552	0.575	7.34245e-17	4	refilin B [Source:HGNC Symbol;Acc:HGNC:28705]	protein_coding
NBEAL2	1.90328e-48	0.262773	0.257	0.187	3.39982e-44	4	neurobeachin like 2 [Source:HGNC Symbol;Acc:HGNC:31928]	protein_coding
WARS	2.05607e-60	0.262552	0.259	0.177	3.67275e-56	4
ZDHHC20	1.39439e-64	0.262018	0.275	0.191	2.49079e-60	4	zinc finger DHHC-type containing 20 [Source:HGNC Symbol;Acc:HGNC:20749]	protein_coding
IRF8	3.94135e-198	0.261431	0.253	0.102	7.04044e-194	4	interferon regulatory factor 8 [Source:HGNC Symbol;Acc:HGNC:5358]	protein_coding
ATP6AP2	7.1278e-29	0.259586	0.489	0.498	1.27324e-24	4	ATPase H+ transporting accessory protein 2 [Source:HGNC Symbol;Acc:HGNC:18305]	protein_coding
AGO4	1.33862e-67	0.259544	0.279	0.191	2.39118e-63	4	argonaute RISC component 4 [Source:HGNC Symbol;Acc:HGNC:18424]	protein_coding
SULT1A1	7.7245e-32	0.259415	0.328	0.286	1.37983e-27	4	sulfotransferase family 1A member 1 [Source:HGNC Symbol;Acc:HGNC:11453]	protein_coding
MAP4K4	1.6464e-45	0.256602	0.292	0.225	2.94096e-41	4	mitogen-activated protein kinase kinase kinase kinase 4 [Source:HGNC Symbol;Acc:HGNC:6866]	protein_coding
SAT2	9.56363e-39	0.255795	0.354	0.304	1.70835e-34	4	spermidine/spermine N1-acetyltransferase family member 2 [Source:HGNC Symbol;Acc:HGNC:23160]	protein_coding
MGAT1	6.66616e-35	0.255348	0.388	0.35	1.19078e-30	4	alpha-1,3-mannosyl-glycoprotein 2-beta-N-acetylglucosaminyltransferase [Source:HGNC Symbol;Acc:HGNC:7044]	protein_coding
PCBP1	2.20075e-78	0.254408	0.761	0.789	3.93119e-74	4	poly(rC) binding protein 1 [Source:HGNC Symbol;Acc:HGNC:8647]	protein_coding
OSBPL8	1.82415e-15	0.253409	0.515	0.562	3.25849e-11	4	oxysterol binding protein like 8 [Source:HGNC Symbol;Acc:HGNC:16396]	protein_coding
GNAI2	6.52307e-66	0.253104	0.709	0.752	1.16522e-61	4	G protein subunit alpha i2 [Source:HGNC Symbol;Acc:HGNC:4385]	protein_coding
ATP11A	6.00526e-57	0.251955	0.289	0.212	1.07272e-52	4	ATPase phospholipid transporting 11A [Source:HGNC Symbol;Acc:HGNC:13552]	protein_coding
PTP4A2	7.26796e-42	0.251306	0.651	0.694	1.29828e-37	4	protein tyrosine phosphatase 4A2 [Source:HGNC Symbol;Acc:HGNC:9635]	protein_coding
JOSD2	4.97305e-50	0.251164	0.278	0.206	8.88336e-46	4	Josephin domain containing 2 [Source:HGNC Symbol;Acc:HGNC:28853]	protein_coding
PFKP	7.97823e-201	-0.250129	0.118	0.359	1.42515e-196	4	phosphofructokinase, platelet [Source:HGNC Symbol;Acc:HGNC:8878]	protein_coding
HOXB3	7.03083e-174	-0.250342	0.225	0.478	1.25592e-169	4	homeobox B3 [Source:HGNC Symbol;Acc:HGNC:5114]	protein_coding
ACYP1	4.80437e-201	-0.250813	0.06	0.277	8.58205e-197	4	acylphosphatase 1 [Source:HGNC Symbol;Acc:HGNC:179]	protein_coding
FADS1	1.01333e-164	-0.251046	0.092	0.292	1.81012e-160	4	fatty acid desaturase 1 [Source:HGNC Symbol;Acc:HGNC:3574]	protein_coding
PSMA3	8.53121e-192	-0.25108	0.257	0.529	1.52393e-187	4	proteasome 20S subunit alpha 3 [Source:HGNC Symbol;Acc:HGNC:9532]	protein_coding
LGALS3BP	1.82362e-146	-0.251916	0.247	0.47	3.25754e-142	4	galectin 3 binding protein [Source:HGNC Symbol;Acc:HGNC:6564]	protein_coding
HMGB3	1.08667e-177	-0.252423	0.057	0.253	1.94111e-173	4	high mobility group box 3 [Source:HGNC Symbol;Acc:HGNC:5004]	protein_coding
MAP7D3	1.30003e-204	-0.252819	0.092	0.328	2.32224e-200	4	MAP7 domain containing 3 [Source:HGNC Symbol;Acc:HGNC:25742]	protein_coding
REXO2	5.2466e-195	-0.253354	0.077	0.298	9.372e-191	4	RNA exonuclease 2 [Source:HGNC Symbol;Acc:HGNC:17851]	protein_coding
PSME1	2.26856e-154	-0.253563	0.578	0.8	4.05233e-150	4	proteasome activator subunit 1 [Source:HGNC Symbol;Acc:HGNC:9568]	protein_coding
KAT6B	1.58111e-198	-0.253697	0.119	0.358	2.82434e-194	4	lysine acetyltransferase 6B [Source:HGNC Symbol;Acc:HGNC:17582]	protein_coding
ETV6	1.22384e-168	-0.253951	0.253	0.5	2.18615e-164	4	ETS variant transcription factor 6 [Source:HGNC Symbol;Acc:HGNC:3495]	protein_coding
TAF9	1.48229e-175	-0.254137	0.267	0.529	2.64782e-171	4	TATA-box binding protein associated factor 9 [Source:HGNC Symbol;Acc:HGNC:11542]	protein_coding
TFRC	5.13573e-186	-0.254414	0.136	0.375	9.17396e-182	4	transferrin receptor [Source:HGNC Symbol;Acc:HGNC:11763]	protein_coding
ENOSF1	1.51677e-218	-0.255041	0.065	0.295	2.7094e-214	4	enolase superfamily member 1 [Source:HGNC Symbol;Acc:HGNC:30365]	protein_coding
POLR2I	8.83936e-189	-0.255433	0.186	0.441	1.57898e-184	4	RNA polymerase II subunit I [Source:HGNC Symbol;Acc:HGNC:9196]	protein_coding
RPS25	1.44885e-269	-0.255509	0.966	0.992	2.58808e-265	4	ribosomal protein S25 [Source:HGNC Symbol;Acc:HGNC:10413]	protein_coding
STRBP	1.85459e-226	-0.255564	0.032	0.251	3.31285e-222	4	spermatid perinuclear RNA binding protein [Source:HGNC Symbol;Acc:HGNC:16462]	protein_coding
CEBPA	1.09357e-120	-0.255901	0.277	0.478	1.95345e-116	4	CCAAT enhancer binding protein alpha [Source:HGNC Symbol;Acc:HGNC:1833]	protein_coding
CEBPZ	9.46739e-197	-0.256397	0.147	0.396	1.69116e-192	4	CCAAT enhancer binding protein zeta [Source:HGNC Symbol;Acc:HGNC:24218]	protein_coding
NAE1	4.62744e-226	-0.256547	0.074	0.316	8.26599e-222	4	NEDD8 activating enzyme E1 subunit 1 [Source:HGNC Symbol;Acc:HGNC:621]	protein_coding
PWP1	1.24147e-221	-0.256616	0.089	0.335	2.21763e-217	4	PWP1 homolog, endonuclein [Source:HGNC Symbol;Acc:HGNC:17015]	protein_coding
GSPT1	3.48934e-184	-0.256874	0.23	0.488	6.23301e-180	4	G1 to S phase transition 1 [Source:HGNC Symbol;Acc:HGNC:4621]	protein_coding
EIF3B	2.05666e-171	-0.256982	0.291	0.542	3.67381e-167	4	eukaryotic translation initiation factor 3 subunit B [Source:HGNC Symbol;Acc:HGNC:3280]	protein_coding
SF3B6	2.18161e-184	-0.257153	0.443	0.713	3.89701e-180	4	splicing factor 3b subunit 6 [Source:HGNC Symbol;Acc:HGNC:30096]	protein_coding
FUBP1	1.23761e-197	-0.257367	0.209	0.474	2.21074e-193	4	far upstream element binding protein 1 [Source:HGNC Symbol;Acc:HGNC:4004]	protein_coding
PSMG1	1.64598e-229	-0.2579	0.076	0.322	2.94022e-225	4	proteasome assembly chaperone 1 [Source:HGNC Symbol;Acc:HGNC:3043]	protein_coding
SNU13	1.26296e-175	-0.257988	0.447	0.705	2.25603e-171	4	small nuclear ribonucleoprotein 13 [Source:HGNC Symbol;Acc:HGNC:7819]	protein_coding
CHD9	1.0734e-167	-0.258224	0.333	0.591	1.91742e-163	4	chromodomain helicase DNA binding protein 9 [Source:HGNC Symbol;Acc:HGNC:25701]	protein_coding
KIF20B	8.96528e-156	-0.258826	0.125	0.33	1.60147e-151	4	kinesin family member 20B [Source:HGNC Symbol;Acc:HGNC:7212]	protein_coding
TCEAL8	1.37e-190	-0.259189	0.142	0.382	2.44724e-186	4	transcription elongation factor A like 8 [Source:HGNC Symbol;Acc:HGNC:28683]	protein_coding
RPS28	1.16093e-216	-0.259506	0.983	0.997	2.07377e-212	4	ribosomal protein S28 [Source:HGNC Symbol;Acc:HGNC:10418]	protein_coding
RCN1	7.74088e-218	-0.259906	0.094	0.337	1.38275e-213	4	reticulocalbin 1 [Source:HGNC Symbol;Acc:HGNC:9934]	protein_coding
MRPL1	4.50547e-212	-0.260198	0.11	0.356	8.04813e-208	4	mitochondrial ribosomal protein L1 [Source:HGNC Symbol;Acc:HGNC:14275]	protein_coding
VPS51	3.89749e-217	-0.260224	0.167	0.437	6.96208e-213	4	VPS51 subunit of GARP complex [Source:HGNC Symbol;Acc:HGNC:1172]	protein_coding
RAB8A	7.19987e-175	-0.260337	0.302	0.568	1.28611e-170	4	RAB8A, member RAS oncogene family [Source:HGNC Symbol;Acc:HGNC:7007]	protein_coding
CBFA2T3	1.1246e-227	-0.26043	0.044	0.271	2.00887e-223	4	CBFA2/RUNX1 partner transcriptional co-repressor 3 [Source:HGNC Symbol;Acc:HGNC:1537]	protein_coding
PPA2	7.84833e-197	-0.260598	0.144	0.393	1.40195e-192	4	inorganic pyrophosphatase 2 [Source:HGNC Symbol;Acc:HGNC:28883]	protein_coding
NCOA7	9.89219e-183	-0.260821	0.082	0.296	1.76704e-178	4	nuclear receptor coactivator 7 [Source:HGNC Symbol;Acc:HGNC:21081]	protein_coding
DCAF13	4.27279e-221	-0.260895	0.091	0.333	7.63249e-217	4	DDB1 and CUL4 associated factor 13 [Source:HGNC Symbol;Acc:HGNC:24535]	protein_coding
GLS	9.85311e-179	-0.260942	0.189	0.435	1.76006e-174	4	glutaminase [Source:HGNC Symbol;Acc:HGNC:4331]	protein_coding
HNRNPA3	3.27427e-145	-0.261146	0.642	0.833	5.84884e-141	4	heterogeneous nuclear ribonucleoprotein A3 [Source:HGNC Symbol;Acc:HGNC:24941]	protein_coding
UBE2S	8.0241e-174	-0.261416	0.157	0.389	1.43334e-169	4	ubiquitin conjugating enzyme E2 S [Source:HGNC Symbol;Acc:HGNC:17895]	protein_coding
RPS24	0	-0.262005	0.994	0.999	0	4	ribosomal protein S24 [Source:HGNC Symbol;Acc:HGNC:10411]	protein_coding
ABI2	8.99753e-224	-0.262053	0.04	0.261	1.60723e-219	4	abl interactor 2 [Source:HGNC Symbol;Acc:HGNC:24011]	protein_coding
KTN1	1.49598e-151	-0.262073	0.444	0.684	2.67226e-147	4	kinectin 1 [Source:HGNC Symbol;Acc:HGNC:6467]	protein_coding
CFAP298	1.52892e-223	-0.262817	0.091	0.337	2.7311e-219	4	cilia and flagella associated protein 298 [Source:HGNC Symbol;Acc:HGNC:1301]	protein_coding
FAM117A	2.28328e-185	-0.263289	0.102	0.324	4.07862e-181	4	family with sequence similarity 117 member A [Source:HGNC Symbol;Acc:HGNC:24179]	protein_coding
MRPL51	3.57905e-189	-0.263297	0.339	0.615	6.39326e-185	4	mitochondrial ribosomal protein L51 [Source:HGNC Symbol;Acc:HGNC:14044]	protein_coding
HNRNPM	1.15808e-158	-0.263809	0.479	0.726	2.06867e-154	4	heterogeneous nuclear ribonucleoprotein M [Source:HGNC Symbol;Acc:HGNC:5046]	protein_coding
TAOK3	7.28851e-151	-0.26383	0.456	0.694	1.30195e-146	4	TAO kinase 3 [Source:HGNC Symbol;Acc:HGNC:18133]	protein_coding
CPSF6	7.11602e-204	-0.263839	0.203	0.47	1.27113e-199	4	cleavage and polyadenylation specific factor 6 [Source:HGNC Symbol;Acc:HGNC:13871]	protein_coding
ZNF326	1.52009e-180	-0.263967	0.237	0.492	2.71533e-176	4	zinc finger protein 326 [Source:HGNC Symbol;Acc:HGNC:14104]	protein_coding
OFD1	7.29433e-205	-0.264007	0.122	0.366	1.30299e-200	4	OFD1 centriole and centriolar satellite protein [Source:HGNC Symbol;Acc:HGNC:2567]	protein_coding
MMADHC	3.33481e-204	-0.264013	0.166	0.428	5.95698e-200	4	metabolism of cobalamin associated D [Source:HGNC Symbol;Acc:HGNC:25221]	protein_coding
GTF2I	1.92643e-160	-0.264493	0.429	0.668	3.44118e-156	4	general transcription factor IIi [Source:HGNC Symbol;Acc:HGNC:4659]	protein_coding
C9orf139	3.00645e-154	-0.264778	0.137	0.344	5.37043e-150	4	chromosome 9 open reading frame 139 [Source:HGNC Symbol;Acc:HGNC:31426]	lncRNA
RPL9	0	-0.264908	0.985	0.996	0	4	ribosomal protein L9 [Source:HGNC Symbol;Acc:HGNC:10369]	protein_coding
GRHPR	7.64884e-188	-0.265169	0.261	0.525	1.36631e-183	4	glyoxylate and hydroxypyruvate reductase [Source:HGNC Symbol;Acc:HGNC:4570]	protein_coding
MRPL3	7.25723e-217	-0.265219	0.147	0.412	1.29636e-212	4	mitochondrial ribosomal protein L3 [Source:HGNC Symbol;Acc:HGNC:10379]	protein_coding
IMP3	4.1741e-208	-0.265452	0.168	0.432	7.45619e-204	4	IMP U3 small nucleolar ribonucleoprotein 3 [Source:HGNC Symbol;Acc:HGNC:14497]	protein_coding
MEIS1	6.07541e-212	-0.265523	0.122	0.371	1.08525e-207	4	Meis homeobox 1 [Source:HGNC Symbol;Acc:HGNC:7000]	protein_coding
TOPORS	2.99773e-216	-0.265859	0.094	0.337	5.35485e-212	4	TOP1 binding arginine/serine rich protein [Source:HGNC Symbol;Acc:HGNC:21653]	protein_coding
GLRX5	2.67528e-191	-0.266835	0.214	0.475	4.77886e-187	4	glutaredoxin 5 [Source:HGNC Symbol;Acc:HGNC:20134]	protein_coding
EPRS	9.41292e-191	-0.266958	0.242	0.503	1.68143e-186	4
SSRP1	3.94864e-204	-0.267657	0.144	0.394	7.05346e-200	4	structure specific recognition protein 1 [Source:HGNC Symbol;Acc:HGNC:11327]	protein_coding
OLA1	7.12424e-207	-0.267785	0.228	0.504	1.2726e-202	4	Obg like ATPase 1 [Source:HGNC Symbol;Acc:HGNC:28833]	protein_coding
LDHA	3.48657e-106	-0.267852	0.64	0.805	6.22806e-102	4	lactate dehydrogenase A [Source:HGNC Symbol;Acc:HGNC:6535]	protein_coding
RPL22L1	2.22932e-143	-0.268125	0.485	0.692	3.98223e-139	4	ribosomal protein L22 like 1 [Source:HGNC Symbol;Acc:HGNC:27610]	protein_coding
G3BP1	3.12584e-192	-0.26876	0.243	0.508	5.5837e-188	4	G3BP stress granule assembly factor 1 [Source:HGNC Symbol;Acc:HGNC:30292]	protein_coding
THYN1	2.2379e-230	-0.269052	0.12	0.385	3.99756e-226	4	thymocyte nuclear protein 1 [Source:HGNC Symbol;Acc:HGNC:29560]	protein_coding
ODC1	3.00192e-193	-0.269082	0.107	0.333	5.36233e-189	4	ornithine decarboxylase 1 [Source:HGNC Symbol;Acc:HGNC:8109]	protein_coding
RPL37A	1.51963e-212	-0.269813	0.98	0.996	2.71452e-208	4	ribosomal protein L37a [Source:HGNC Symbol;Acc:HGNC:10348]	protein_coding
FKBP4	6.74395e-219	-0.270072	0.068	0.301	1.20467e-214	4	FKBP prolyl isomerase 4 [Source:HGNC Symbol;Acc:HGNC:3720]	protein_coding
HSPB1	7.93108e-192	-0.270208	0.198	0.457	1.41673e-187	4	heat shock protein family B (small) member 1 [Source:HGNC Symbol;Acc:HGNC:5246]	protein_coding
SLC25A36	1.20613e-199	-0.270278	0.245	0.517	2.15451e-195	4	solute carrier family 25 member 36 [Source:HGNC Symbol;Acc:HGNC:25554]	protein_coding
TCEAL3	1.48143e-213	-0.270528	0.061	0.286	2.64627e-209	4	transcription elongation factor A like 3 [Source:HGNC Symbol;Acc:HGNC:28247]	protein_coding
IARS	2.42533e-241	-0.270624	0.069	0.317	4.33237e-237	4
AC245297.3	1.42192e-196	-0.270697	0.205	0.469	2.53997e-192	4		misc_RNA
SEPT7	3.78907e-161	-0.270752	0.532	0.768	6.76842e-157	4
GPATCH4	1.51039e-216	-0.271071	0.083	0.32	2.69801e-212	4	G-patch domain containing 4 [Source:HGNC Symbol;Acc:HGNC:25982]	protein_coding
RIF1	3.89362e-169	-0.271366	0.202	0.439	6.95517e-165	4	replication timing regulatory factor 1 [Source:HGNC Symbol;Acc:HGNC:23207]	protein_coding
ITGA4	8.81824e-181	-0.271562	0.24	0.498	1.5752e-176	4	integrin subunit alpha 4 [Source:HGNC Symbol;Acc:HGNC:6140]	protein_coding
SLC39A10	1.61719e-209	-0.271736	0.101	0.34	2.88878e-205	4	solute carrier family 39 member 10 [Source:HGNC Symbol;Acc:HGNC:20861]	protein_coding
NT5C	7.84059e-202	-0.271766	0.257	0.533	1.40056e-197	4	5', 3'-nucleotidase, cytosolic [Source:HGNC Symbol;Acc:HGNC:17144]	protein_coding
ACP1	1.85957e-204	-0.272196	0.249	0.527	3.32174e-200	4	acid phosphatase 1 [Source:HGNC Symbol;Acc:HGNC:122]	protein_coding
CASP6	2.37709e-234	-0.272724	0.043	0.274	4.2462e-230	4	caspase 6 [Source:HGNC Symbol;Acc:HGNC:1507]	protein_coding
MTF2	1.12351e-203	-0.273277	0.171	0.429	2.00693e-199	4	metal response element binding transcription factor 2 [Source:HGNC Symbol;Acc:HGNC:29535]	protein_coding
UPF3A	1.6711e-201	-0.273345	0.231	0.503	2.98509e-197	4	UPF3A regulator of nonsense mediated mRNA decay [Source:HGNC Symbol;Acc:HGNC:20332]	protein_coding
SNRPD2	5.05602e-174	-0.273613	0.535	0.775	9.03157e-170	4	small nuclear ribonucleoprotein D2 polypeptide [Source:HGNC Symbol;Acc:HGNC:11159]	protein_coding
PPM1G	8.30943e-172	-0.273872	0.301	0.553	1.48431e-167	4	protein phosphatase, Mg2+/Mn2+ dependent 1G [Source:HGNC Symbol;Acc:HGNC:9278]	protein_coding
ATP5F1B	2.71228e-165	-0.274291	0.556	0.778	4.84494e-161	4	ATP synthase F1 subunit beta [Source:HGNC Symbol;Acc:HGNC:830]	protein_coding
OCIAD1	1.19463e-193	-0.27441	0.347	0.624	2.13397e-189	4	OCIA domain containing 1 [Source:HGNC Symbol;Acc:HGNC:16074]	protein_coding
HSD17B12	6.05324e-214	-0.274421	0.167	0.428	1.08129e-209	4	hydroxysteroid 17-beta dehydrogenase 12 [Source:HGNC Symbol;Acc:HGNC:18646]	protein_coding
LRBA	9.44663e-233	-0.274642	0.058	0.294	1.68745e-228	4	LPS responsive beige-like anchor protein [Source:HGNC Symbol;Acc:HGNC:1742]	protein_coding
PRPF40A	3.31528e-171	-0.274941	0.41	0.665	5.92208e-167	4	pre-mRNA processing factor 40 homolog A [Source:HGNC Symbol;Acc:HGNC:16463]	protein_coding
PAIP2	1.09848e-172	-0.275047	0.385	0.654	1.96222e-168	4	poly(A) binding protein interacting protein 2 [Source:HGNC Symbol;Acc:HGNC:17970]	protein_coding
PFDN4	2.01178e-183	-0.275605	0.172	0.419	3.59365e-179	4	prefoldin subunit 4 [Source:HGNC Symbol;Acc:HGNC:8868]	protein_coding
LAGE3	3.7235e-235	-0.275747	0.165	0.445	6.65129e-231	4	L antigen family member 3 [Source:HGNC Symbol;Acc:HGNC:26058]	protein_coding
HOXA5	7.83126e-192	-0.275887	0.164	0.413	1.3989e-187	4	homeobox A5 [Source:HGNC Symbol;Acc:HGNC:5106]	protein_coding
PDCD6	1.24252e-215	-0.275933	0.318	0.612	2.21952e-211	4	programmed cell death 6 [Source:HGNC Symbol;Acc:HGNC:8765]	protein_coding
U2SURP	1.96026e-177	-0.276489	0.388	0.65	3.50161e-173	4	U2 snRNP associated SURP domain containing [Source:HGNC Symbol;Acc:HGNC:30855]	protein_coding
CTSC	8.04319e-127	-0.276645	0.465	0.687	1.43676e-122	4	cathepsin C [Source:HGNC Symbol;Acc:HGNC:2528]	protein_coding
DDX1	2.20536e-244	-0.276991	0.131	0.411	3.93944e-240	4	DEAD-box helicase 1 [Source:HGNC Symbol;Acc:HGNC:2734]	protein_coding
THRAP3	7.48171e-184	-0.27705	0.388	0.644	1.33646e-179	4	thyroid hormone receptor associated protein 3 [Source:HGNC Symbol;Acc:HGNC:22964]	protein_coding
SMARCA5	2.07211e-195	-0.277377	0.271	0.54	3.70142e-191	4	SWI/SNF related, matrix associated, actin dependent regulator of chromatin, subfamily a, member 5 [Source:HGNC Symbol;Acc:HGNC:11101]	protein_coding
GTF3C6	4.07523e-199	-0.277526	0.319	0.599	7.27959e-195	4	general transcription factor IIIC subunit 6 [Source:HGNC Symbol;Acc:HGNC:20872]	protein_coding
HIST1H2AC	1.10482e-121	-0.277931	0.225	0.422	1.97355e-117	4
DENR	5.3171e-209	-0.278598	0.234	0.51	9.49794e-205	4	density regulated re-initiation and release factor [Source:HGNC Symbol;Acc:HGNC:2769]	protein_coding
AK3	5.81831e-229	-0.278653	0.104	0.359	1.03932e-224	4	adenylate kinase 3 [Source:HGNC Symbol;Acc:HGNC:17376]	protein_coding
PYURF	7.63618e-186	-0.279	0.304	0.578	1.36405e-181	4	PIGY upstream reading frame [Source:HGNC Symbol;Acc:HGNC:44317]	protein_coding
SPART	1.53535e-212	-0.279386	0.199	0.469	2.7426e-208	4	spartin [Source:HGNC Symbol;Acc:HGNC:18514]	protein_coding
NACA	1.92106e-296	-0.279479	0.959	0.986	3.43159e-292	4	nascent polypeptide associated complex subunit alpha [Source:HGNC Symbol;Acc:HGNC:7629]	protein_coding
MSH6	1.61834e-194	-0.279982	0.064	0.275	2.89085e-190	4	mutS homolog 6 [Source:HGNC Symbol;Acc:HGNC:7329]	protein_coding
RALA	1.87084e-226	-0.280291	0.142	0.409	3.34188e-222	4	RAS like proto-oncogene A [Source:HGNC Symbol;Acc:HGNC:9839]	protein_coding
CACYBP	3.506e-201	-0.280604	0.255	0.531	6.26276e-197	4	calcyclin binding protein [Source:HGNC Symbol;Acc:HGNC:30423]	protein_coding
ARHGAP22	1.06805e-245	-0.280756	0.042	0.279	1.90786e-241	4	Rho GTPase activating protein 22 [Source:HGNC Symbol;Acc:HGNC:30320]	protein_coding
TMEM123	1.26034e-188	-0.280932	0.366	0.636	2.25134e-184	4	transmembrane protein 123 [Source:HGNC Symbol;Acc:HGNC:30138]	protein_coding
CEP57	5.19369e-213	-0.281041	0.165	0.428	9.27749e-209	4	centrosomal protein 57 [Source:HGNC Symbol;Acc:HGNC:30794]	protein_coding
C8orf59	4.70843e-186	-0.28198	0.361	0.636	8.41067e-182	4
AC245060.5	1.06831e-174	-0.282355	0.069	0.266	1.90833e-170	4	novel transcript	lncRNA
IFITM3	5.84715e-112	-0.282407	0.13	0.296	1.04448e-107	4	interferon induced transmembrane protein 3 [Source:HGNC Symbol;Acc:HGNC:5414]	protein_coding
TPGS2	4.36054e-225	-0.282603	0.102	0.354	7.78923e-221	4	tubulin polyglutamylase complex subunit 2 [Source:HGNC Symbol;Acc:HGNC:24561]	protein_coding
PDCD4	1.82802e-166	-0.283128	0.246	0.49	3.2654e-162	4	programmed cell death 4 [Source:HGNC Symbol;Acc:HGNC:8763]	protein_coding
LPIN1	1.22383e-221	-0.28332	0.093	0.338	2.18612e-217	4	lipin 1 [Source:HGNC Symbol;Acc:HGNC:13345]	protein_coding
DAD1	7.36226e-169	-0.283521	0.47	0.724	1.31512e-164	4	defender against cell death 1 [Source:HGNC Symbol;Acc:HGNC:2664]	protein_coding
XRCC5	2.99158e-174	-0.283624	0.485	0.716	5.34387e-170	4	X-ray repair cross complementing 5 [Source:HGNC Symbol;Acc:HGNC:12833]	protein_coding
MRPS26	1.27458e-228	-0.285259	0.141	0.408	2.27679e-224	4	mitochondrial ribosomal protein S26 [Source:HGNC Symbol;Acc:HGNC:14045]	protein_coding
PM20D2	6.90662e-241	-0.285371	0.032	0.26	1.23373e-236	4	peptidase M20 domain containing 2 [Source:HGNC Symbol;Acc:HGNC:21408]	protein_coding
NAP1L4	1.6917e-233	-0.285375	0.2	0.485	3.02188e-229	4	nucleosome assembly protein 1 like 4 [Source:HGNC Symbol;Acc:HGNC:7640]	protein_coding
CKLF	1.82284e-125	-0.285447	0.346	0.572	3.25614e-121	4	chemokine like factor [Source:HGNC Symbol;Acc:HGNC:13253]	protein_coding
NUDC	1.34579e-193	-0.286039	0.311	0.581	2.40398e-189	4	nuclear distribution C, dynein complex regulator [Source:HGNC Symbol;Acc:HGNC:8045]	protein_coding
TOMM20	4.19673e-175	-0.286051	0.493	0.74	7.49663e-171	4	translocase of outer mitochondrial membrane 20 [Source:HGNC Symbol;Acc:HGNC:20947]	protein_coding
ATP5IF1	4.82377e-173	-0.286179	0.534	0.772	8.6167e-169	4	ATP synthase inhibitory factor subunit 1 [Source:HGNC Symbol;Acc:HGNC:871]	protein_coding
ETS2	1.27563e-182	-0.286188	0.281	0.544	2.27865e-178	4	ETS proto-oncogene 2, transcription factor [Source:HGNC Symbol;Acc:HGNC:3489]	protein_coding
SRP72	1.72479e-194	-0.286502	0.383	0.65	3.08099e-190	4	signal recognition particle 72 [Source:HGNC Symbol;Acc:HGNC:11303]	protein_coding
NOLC1	1.14426e-236	-0.286635	0.095	0.353	2.044e-232	4	nucleolar and coiled-body phosphoprotein 1 [Source:HGNC Symbol;Acc:HGNC:15608]	protein_coding
DNPH1	1.98599e-220	-0.286758	0.117	0.368	3.54757e-216	4	2'-deoxynucleoside 5'-phosphate N-hydrolase 1 [Source:HGNC Symbol;Acc:HGNC:21218]	protein_coding
SNRPG	1.17715e-178	-0.286771	0.338	0.609	2.10275e-174	4	small nuclear ribonucleoprotein polypeptide G [Source:HGNC Symbol;Acc:HGNC:11163]	protein_coding
RPL37	3.46645e-303	-0.287427	0.983	0.996	6.19212e-299	4	ribosomal protein L37 [Source:HGNC Symbol;Acc:HGNC:10347]	protein_coding
USP1	3.8149e-185	-0.287445	0.124	0.352	6.81456e-181	4	ubiquitin specific peptidase 1 [Source:HGNC Symbol;Acc:HGNC:12607]	protein_coding
TOMM40	8.16544e-223	-0.287563	0.123	0.378	1.45859e-218	4	translocase of outer mitochondrial membrane 40 [Source:HGNC Symbol;Acc:HGNC:18001]	protein_coding
RPL12	0	-0.287611	0.988	0.998	0	4	ribosomal protein L12 [Source:HGNC Symbol;Acc:HGNC:10302]	protein_coding
TXNL1	8.02492e-224	-0.287779	0.236	0.522	1.43349e-219	4	thioredoxin like 1 [Source:HGNC Symbol;Acc:HGNC:12436]	protein_coding
AMN	5.10039e-268	-0.288054	0.017	0.253	9.11082e-264	4	amnion associated transmembrane protein [Source:HGNC Symbol;Acc:HGNC:14604]	protein_coding
MCM5	2.25072e-180	-0.288291	0.1	0.314	4.02046e-176	4	minichromosome maintenance complex component 5 [Source:HGNC Symbol;Acc:HGNC:6948]	protein_coding
TUT4	1.42657e-225	-0.289032	0.169	0.441	2.54829e-221	4	terminal uridylyl transferase 4 [Source:HGNC Symbol;Acc:HGNC:28981]	protein_coding
SRP9	9.54686e-198	-0.289174	0.341	0.619	1.70536e-193	4	signal recognition particle 9 [Source:HGNC Symbol;Acc:HGNC:11304]	protein_coding
RPL11	0	-0.289225	0.99	0.997	0	4	ribosomal protein L11 [Source:HGNC Symbol;Acc:HGNC:10301]	protein_coding
ILF3	2.08264e-208	-0.289274	0.289	0.563	3.72021e-204	4	interleukin enhancer binding factor 3 [Source:HGNC Symbol;Acc:HGNC:6038]	protein_coding
NIT2	2.05589e-251	-0.28942	0.112	0.386	3.67244e-247	4	nitrilase family member 2 [Source:HGNC Symbol;Acc:HGNC:29878]	protein_coding
MYB	4.62582e-159	-0.290123	0.208	0.436	8.26311e-155	4	MYB proto-oncogene, transcription factor [Source:HGNC Symbol;Acc:HGNC:7545]	protein_coding
CLEC2B	3.19531e-189	-0.290348	0.254	0.518	5.70779e-185	4	C-type lectin domain family 2 member B [Source:HGNC Symbol;Acc:HGNC:2053]	protein_coding
RPL35	1.78784e-305	-0.290425	0.97	0.993	3.19362e-301	4	ribosomal protein L35 [Source:HGNC Symbol;Acc:HGNC:10344]	protein_coding
NUDT1	5.04909e-193	-0.29057	0.324	0.595	9.0192e-189	4	nudix hydrolase 1 [Source:HGNC Symbol;Acc:HGNC:8048]	protein_coding
HACD3	3.81779e-252	-0.290787	0.053	0.301	6.81973e-248	4	3-hydroxyacyl-CoA dehydratase 3 [Source:HGNC Symbol;Acc:HGNC:24175]	protein_coding
PHB2	5.47719e-197	-0.290969	0.333	0.6	9.7839e-193	4	prohibitin 2 [Source:HGNC Symbol;Acc:HGNC:30306]	protein_coding
NOB1	1.84071e-255	-0.291278	0.099	0.37	3.28806e-251	4	NIN1 (RPN12) binding protein 1 homolog [Source:HGNC Symbol;Acc:HGNC:29540]	protein_coding
CHST12	2.29641e-223	-0.291785	0.078	0.317	4.10208e-219	4	carbohydrate sulfotransferase 12 [Source:HGNC Symbol;Acc:HGNC:17423]	protein_coding
ANKRD36C	8.80895e-216	-0.291914	0.122	0.371	1.57354e-211	4	ankyrin repeat domain 36C [Source:HGNC Symbol;Acc:HGNC:32946]	protein_coding
RALBP1	6.28314e-210	-0.292184	0.35	0.627	1.12236e-205	4	ralA binding protein 1 [Source:HGNC Symbol;Acc:HGNC:9841]	protein_coding
TRMT10C	1.98614e-243	-0.29308	0.102	0.365	3.54785e-239	4	tRNA methyltransferase 10C, mitochondrial RNase P subunit [Source:HGNC Symbol;Acc:HGNC:26022]	protein_coding
EBNA1BP2	1.22762e-241	-0.293713	0.104	0.367	2.1929e-237	4	EBNA1 binding protein 2 [Source:HGNC Symbol;Acc:HGNC:15531]	protein_coding
ANKRD28	3.36507e-152	-0.293994	0.513	0.75	6.01103e-148	4	ankyrin repeat domain 28 [Source:HGNC Symbol;Acc:HGNC:29024]	protein_coding
KIF2A	3.66244e-241	-0.293996	0.128	0.401	6.54222e-237	4	kinesin family member 2A [Source:HGNC Symbol;Acc:HGNC:6318]	protein_coding
LSM5	1.5035e-201	-0.294073	0.302	0.586	2.6857e-197	4	LSM5 homolog, U6 small nuclear RNA and mRNA degradation associated [Source:HGNC Symbol;Acc:HGNC:17162]	protein_coding
CPNE1	2.75817e-226	-0.294356	0.204	0.484	4.92692e-222	4	copine 1 [Source:HGNC Symbol;Acc:HGNC:2314]	protein_coding
MTHFD2L	2.22411e-247	-0.295373	0.087	0.349	3.97294e-243	4	methylenetetrahydrofolate dehydrogenase (NADP+ dependent) 2 like [Source:HGNC Symbol;Acc:HGNC:31865]	protein_coding
SMARCB1	1.44962e-237	-0.295652	0.14	0.412	2.58945e-233	4	SWI/SNF related, matrix associated, actin dependent regulator of chromatin, subfamily b, member 1 [Source:HGNC Symbol;Acc:HGNC:11103]	protein_coding
RPA3	3.80165e-222	-0.296272	0.096	0.345	6.79088e-218	4	replication protein A3 [Source:HGNC Symbol;Acc:HGNC:10291]	protein_coding
RCN2	5.59085e-256	-0.296722	0.107	0.384	9.98694e-252	4	reticulocalbin 2 [Source:HGNC Symbol;Acc:HGNC:9935]	protein_coding
NIFK	5.30199e-228	-0.297085	0.173	0.448	9.47095e-224	4	nucleolar protein interacting with the FHA domain of MKI67 [Source:HGNC Symbol;Acc:HGNC:17838]	protein_coding
CD81	1.78277e-202	-0.297086	0.236	0.495	3.18456e-198	4	CD81 molecule [Source:HGNC Symbol;Acc:HGNC:1701]	protein_coding
ATXN7L3B	4.1443e-203	-0.297769	0.225	0.486	7.40297e-199	4	ataxin 7 like 3B [Source:HGNC Symbol;Acc:HGNC:37931]	protein_coding
NOP53	1.28886e-194	-0.298237	0.65	0.845	2.30229e-190	4	NOP53 ribosome biogenesis factor [Source:HGNC Symbol;Acc:HGNC:4333]	protein_coding
TRIM28	3.07745e-231	-0.298328	0.177	0.453	5.49725e-227	4	tripartite motif containing 28 [Source:HGNC Symbol;Acc:HGNC:16384]	protein_coding
RBM3	5.23958e-175	-0.298356	0.533	0.77	9.35946e-171	4	RNA binding motif protein 3 [Source:HGNC Symbol;Acc:HGNC:9900]	protein_coding
ODF2L	5.12359e-237	-0.298551	0.105	0.364	9.15227e-233	4	outer dense fiber of sperm tails 2 like [Source:HGNC Symbol;Acc:HGNC:29225]	protein_coding
EIF3L	2.32138e-184	-0.299534	0.574	0.799	4.14669e-180	4	eukaryotic translation initiation factor 3 subunit L [Source:HGNC Symbol;Acc:HGNC:18138]	protein_coding
GGCT	1.46439e-227	-0.299599	0.161	0.433	2.61584e-223	4	gamma-glutamylcyclotransferase [Source:HGNC Symbol;Acc:HGNC:21705]	protein_coding
HDAC2	6.9137e-236	-0.299633	0.188	0.472	1.23499e-231	4	histone deacetylase 2 [Source:HGNC Symbol;Acc:HGNC:4853]	protein_coding
GCC2	8.23322e-182	-0.299757	0.271	0.531	1.4707e-177	4	GRIP and coiled-coil domain containing 2 [Source:HGNC Symbol;Acc:HGNC:23218]	protein_coding
PRDX1	1.47587e-152	-0.300364	0.57	0.759	2.63635e-148	4	peroxiredoxin 1 [Source:HGNC Symbol;Acc:HGNC:9352]	protein_coding
CMSS1	5.35533e-268	-0.301178	0.041	0.293	9.56623e-264	4	cms1 ribosomal small subunit homolog [Source:HGNC Symbol;Acc:HGNC:28666]	protein_coding
RPL30	0	-0.301289	0.978	0.994	0	4	ribosomal protein L30 [Source:HGNC Symbol;Acc:HGNC:10333]	protein_coding
EVL	6.20935e-205	-0.301681	0.052	0.267	1.10918e-200	4	Enah/Vasp-like [Source:HGNC Symbol;Acc:HGNC:20234]	protein_coding
HNRNPA0	3.18601e-211	-0.302426	0.392	0.673	5.69117e-207	4	heterogeneous nuclear ribonucleoprotein A0 [Source:HGNC Symbol;Acc:HGNC:5030]	protein_coding
ZC3H13	2.1607e-206	-0.302531	0.256	0.532	3.85966e-202	4	zinc finger CCCH-type containing 13 [Source:HGNC Symbol;Acc:HGNC:20368]	protein_coding
SLC40A1	1.93545e-173	-0.303314	0.065	0.262	3.45729e-169	4	solute carrier family 40 member 1 [Source:HGNC Symbol;Acc:HGNC:10909]	protein_coding
RPL24	0	-0.30348	0.957	0.988	0	4	ribosomal protein L24 [Source:HGNC Symbol;Acc:HGNC:10325]	protein_coding
NDUFV2	1.57587e-212	-0.303689	0.38	0.661	2.81498e-208	4	NADH:ubiquinone oxidoreductase core subunit V2 [Source:HGNC Symbol;Acc:HGNC:7717]	protein_coding
BBX	3.97663e-241	-0.303854	0.138	0.413	7.10346e-237	4	BBX high mobility group box domain containing [Source:HGNC Symbol;Acc:HGNC:14422]	protein_coding
ESD	4.22102e-233	-0.30393	0.319	0.618	7.54001e-229	4	esterase D [Source:HGNC Symbol;Acc:HGNC:3465]	protein_coding
CD82	4.17555e-166	-0.304195	0.263	0.502	7.45879e-162	4	CD82 molecule [Source:HGNC Symbol;Acc:HGNC:6210]	protein_coding
HOXA6	3.90327e-232	-0.304965	0.108	0.363	6.97241e-228	4	homeobox A6 [Source:HGNC Symbol;Acc:HGNC:5107]	protein_coding
IFT57	2.29633e-253	-0.304976	0.098	0.367	4.10193e-249	4	intraflagellar transport 57 [Source:HGNC Symbol;Acc:HGNC:17367]	protein_coding
NUDT5	2.62126e-252	-0.305767	0.179	0.473	4.68235e-248	4	nudix hydrolase 5 [Source:HGNC Symbol;Acc:HGNC:8052]	protein_coding
HPRT1	3.20481e-240	-0.306117	0.155	0.435	5.72475e-236	4	hypoxanthine phosphoribosyltransferase 1 [Source:HGNC Symbol;Acc:HGNC:5157]	protein_coding
DNAJB6	2.65333e-201	-0.306682	0.372	0.644	4.73965e-197	4	DnaJ heat shock protein family (Hsp40) member B6 [Source:HGNC Symbol;Acc:HGNC:14888]	protein_coding
FSCN1	6.16182e-283	-0.307177	0.019	0.266	1.10069e-278	4	fascin actin-bundling protein 1 [Source:HGNC Symbol;Acc:HGNC:11148]	protein_coding
LYRM1	2.35216e-246	-0.307582	0.083	0.341	4.20167e-242	4	LYR motif containing 1 [Source:HGNC Symbol;Acc:HGNC:25074]	protein_coding
REST	1.63825e-221	-0.30763	0.221	0.503	2.92641e-217	4	RE1 silencing transcription factor [Source:HGNC Symbol;Acc:HGNC:9966]	protein_coding
TXN	7.91866e-211	-0.307955	0.676	0.868	1.41451e-206	4	thioredoxin [Source:HGNC Symbol;Acc:HGNC:12435]	protein_coding
RPS10	4.30519e-174	-0.308596	0.786	0.914	7.69037e-170	4	ribosomal protein S10 [Source:HGNC Symbol;Acc:HGNC:10383]	protein_coding
CDK4	1.54748e-264	-0.30961	0.106	0.386	2.76426e-260	4	cyclin dependent kinase 4 [Source:HGNC Symbol;Acc:HGNC:1773]	protein_coding
APPL1	4.50353e-225	-0.310614	0.252	0.537	8.04466e-221	4	adaptor protein, phosphotyrosine interacting with PH domain and leucine zipper 1 [Source:HGNC Symbol;Acc:HGNC:24035]	protein_coding
DNAJC19	2.46735e-268	-0.31064	0.126	0.417	4.40743e-264	4	DnaJ heat shock protein family (Hsp40) member C19 [Source:HGNC Symbol;Acc:HGNC:30528]	protein_coding
EVA1B	3.24586e-207	-0.311876	0.184	0.442	5.79807e-203	4	eva-1 homolog B [Source:HGNC Symbol;Acc:HGNC:25558]	protein_coding
CD59	1.97332e-283	-0.312208	0.014	0.259	3.52494e-279	4	CD59 molecule (CD59 blood group) [Source:HGNC Symbol;Acc:HGNC:1689]	protein_coding
HOXB4	3.96111e-233	-0.312974	0.204	0.491	7.07572e-229	4	homeobox B4 [Source:HGNC Symbol;Acc:HGNC:5115]	protein_coding
PTPN7	1.47094e-220	-0.312985	0.267	0.556	2.62753e-216	4	protein tyrosine phosphatase non-receptor type 7 [Source:HGNC Symbol;Acc:HGNC:9659]	protein_coding
SYPL1	1.54809e-226	-0.313397	0.267	0.556	2.76534e-222	4	synaptophysin like 1 [Source:HGNC Symbol;Acc:HGNC:11507]	protein_coding
MYL6B	9.22131e-268	-0.313406	0.082	0.352	1.6472e-263	4	myosin light chain 6B [Source:HGNC Symbol;Acc:HGNC:29823]	protein_coding
FLT3	4.19126e-171	-0.314418	0.288	0.532	7.48685e-167	4	fms related tyrosine kinase 3 [Source:HGNC Symbol;Acc:HGNC:3765]	protein_coding
MLEC	4.54153e-221	-0.314746	0.292	0.573	8.11253e-217	4	malectin [Source:HGNC Symbol;Acc:HGNC:28973]	protein_coding
CAMLG	4.45297e-236	-0.314799	0.214	0.503	7.95434e-232	4	calcium modulating ligand [Source:HGNC Symbol;Acc:HGNC:1471]	protein_coding
RPL26	0	-0.315076	0.983	0.996	0	4	ribosomal protein L26 [Source:HGNC Symbol;Acc:HGNC:10327]	protein_coding
NREP	7.6956e-231	-0.316546	0.14	0.409	1.37466e-226	4	neuronal regeneration related protein [Source:HGNC Symbol;Acc:HGNC:16834]	protein_coding
CMBL	2.80074e-290	-0.317326	0.022	0.277	5.00296e-286	4	carboxymethylenebutenolidase homolog [Source:HGNC Symbol;Acc:HGNC:25090]	protein_coding
GNL3	1.52214e-234	-0.31751	0.162	0.434	2.71899e-230	4	G protein nucleolar 3 [Source:HGNC Symbol;Acc:HGNC:29931]	protein_coding
EIF3D	3.32612e-217	-0.317622	0.408	0.683	5.94145e-213	4	eukaryotic translation initiation factor 3 subunit D [Source:HGNC Symbol;Acc:HGNC:3278]	protein_coding
ATP2C1	9.37722e-255	-0.317838	0.094	0.362	1.67505e-250	4	ATPase secretory pathway Ca2+ transporting 1 [Source:HGNC Symbol;Acc:HGNC:13211]	protein_coding
KRR1	5.71286e-276	-0.317875	0.125	0.419	1.02049e-271	4	KRR1 small subunit processome component homolog [Source:HGNC Symbol;Acc:HGNC:5176]	protein_coding
RPL8	0	-0.318115	0.969	0.993	0	4	ribosomal protein L8 [Source:HGNC Symbol;Acc:HGNC:10368]	protein_coding
SVIL	4.17956e-188	-0.318381	0.062	0.265	7.46595e-184	4	supervillin [Source:HGNC Symbol;Acc:HGNC:11480]	protein_coding
NBDY	4.63364e-223	-0.318675	0.281	0.572	8.27707e-219	4	negative regulator of P-body association [Source:HGNC Symbol;Acc:HGNC:50713]	protein_coding
FOXP1	5.38206e-234	-0.319	0.325	0.627	9.61397e-230	4	forkhead box P1 [Source:HGNC Symbol;Acc:HGNC:3823]	protein_coding
EMID1	1.52353e-307	-0.31942	0.015	0.278	2.72149e-303	4	EMI domain containing 1 [Source:HGNC Symbol;Acc:HGNC:18036]	protein_coding
RNF220	6.88461e-237	-0.319795	0.223	0.511	1.2298e-232	4	ring finger protein 220 [Source:HGNC Symbol;Acc:HGNC:25552]	protein_coding
NRIP1	5.52252e-240	-0.320466	0.12	0.385	9.86487e-236	4	nuclear receptor interacting protein 1 [Source:HGNC Symbol;Acc:HGNC:8001]	protein_coding
FKBP3	2.77538e-240	-0.320712	0.223	0.516	4.95765e-236	4	FKBP prolyl isomerase 3 [Source:HGNC Symbol;Acc:HGNC:3719]	protein_coding
RBM8A	1.23188e-238	-0.320925	0.395	0.687	2.2005e-234	4	RNA binding motif protein 8A [Source:HGNC Symbol;Acc:HGNC:9905]	protein_coding
NFIX	7.6802e-227	-0.320955	0.168	0.435	1.37191e-222	4	nuclear factor I X [Source:HGNC Symbol;Acc:HGNC:7788]	protein_coding
TEX30	4.07117e-265	-0.321098	0.028	0.271	7.27234e-261	4	testis expressed 30 [Source:HGNC Symbol;Acc:HGNC:25188]	protein_coding
ZNF428	5.68876e-266	-0.321533	0.191	0.499	1.01618e-261	4	zinc finger protein 428 [Source:HGNC Symbol;Acc:HGNC:20804]	protein_coding
NFE2	1.06882e-233	-0.322579	0.154	0.429	1.90924e-229	4	nuclear factor, erythroid 2 [Source:HGNC Symbol;Acc:HGNC:7780]	protein_coding
SCCPDH	1.92071e-282	-0.322697	0.161	0.473	3.43096e-278	4	saccharopine dehydrogenase (putative) [Source:HGNC Symbol;Acc:HGNC:24275]	protein_coding
CCT6A	2.53026e-228	-0.323574	0.311	0.597	4.5198e-224	4	chaperonin containing TCP1 subunit 6A [Source:HGNC Symbol;Acc:HGNC:1620]	protein_coding
PHF14	6.54421e-263	-0.323683	0.202	0.508	1.16899e-258	4	PHD finger protein 14 [Source:HGNC Symbol;Acc:HGNC:22203]	protein_coding
ST3GAL4	5.12294e-258	-0.325052	0.061	0.315	9.15111e-254	4	ST3 beta-galactoside alpha-2,3-sialyltransferase 4 [Source:HGNC Symbol;Acc:HGNC:10864]	protein_coding
RPL13	0	-0.325486	0.997	0.999	0	4	ribosomal protein L13 [Source:HGNC Symbol;Acc:HGNC:10303]	protein_coding
DNAJC9	2.0652e-244	-0.325881	0.055	0.296	3.68907e-240	4	DnaJ heat shock protein family (Hsp40) member C9 [Source:HGNC Symbol;Acc:HGNC:19123]	protein_coding
HNRNPA2B1	9.3028e-253	-0.326485	0.808	0.947	1.66176e-248	4	heterogeneous nuclear ribonucleoprotein A2/B1 [Source:HGNC Symbol;Acc:HGNC:5033]	protein_coding
NOL7	1.33314e-243	-0.326776	0.291	0.586	2.38139e-239	4	nucleolar protein 7 [Source:HGNC Symbol;Acc:HGNC:21040]	protein_coding
RPL4	0	-0.326815	0.907	0.97	0	4	ribosomal protein L4 [Source:HGNC Symbol;Acc:HGNC:10353]	protein_coding
TCP1	1.6603e-264	-0.327076	0.239	0.547	2.9658e-260	4	t-complex 1 [Source:HGNC Symbol;Acc:HGNC:11655]	protein_coding
ATP5F1A	2.55352e-228	-0.327315	0.48	0.746	4.56136e-224	4	ATP synthase F1 subunit alpha [Source:HGNC Symbol;Acc:HGNC:823]	protein_coding
RPL7L1	4.86999e-256	-0.327403	0.221	0.518	8.69927e-252	4	ribosomal protein L7 like 1 [Source:HGNC Symbol;Acc:HGNC:21370]	protein_coding
PIM1	1.1199e-203	-0.328695	0.104	0.337	2.00048e-199	4	Pim-1 proto-oncogene, serine/threonine kinase [Source:HGNC Symbol;Acc:HGNC:8986]	protein_coding
H3F3B	5.25239e-122	-0.328987	0.975	0.99	9.38234e-118	4
CBX3	2.1137e-244	-0.329256	0.428	0.716	3.77569e-240	4	chromobox 3 [Source:HGNC Symbol;Acc:HGNC:1553]	protein_coding
ATRX	1.8584e-213	-0.329357	0.375	0.649	3.31965e-209	4	ATRX chromatin remodeler [Source:HGNC Symbol;Acc:HGNC:886]	protein_coding
PPHLN1	1.35417e-270	-0.32963	0.243	0.556	2.41896e-266	4	periphilin 1 [Source:HGNC Symbol;Acc:HGNC:19369]	protein_coding
CCNG1	2.42334e-264	-0.330296	0.124	0.407	4.32882e-260	4	cyclin G1 [Source:HGNC Symbol;Acc:HGNC:1592]	protein_coding
CFAP36	4.82194e-288	-0.330535	0.061	0.335	8.61343e-284	4	cilia and flagella associated protein 36 [Source:HGNC Symbol;Acc:HGNC:30540]	protein_coding
VDAC3	7.48351e-264	-0.330837	0.241	0.552	1.33678e-259	4	voltage dependent anion channel 3 [Source:HGNC Symbol;Acc:HGNC:12674]	protein_coding
TRGC1	1.99625e-254	-0.330878	0.04	0.283	3.5659e-250	4	T cell receptor gamma constant 1 [Source:HGNC Symbol;Acc:HGNC:12275]	TR_C_gene
RPAP2	1.79649e-245	-0.331524	0.099	0.362	3.20906e-241	4	RNA polymerase II associated protein 2 [Source:HGNC Symbol;Acc:HGNC:25791]	protein_coding
RPL31	4.74834e-150	-0.33159	0.914	0.979	8.48196e-146	4	ribosomal protein L31 [Source:HGNC Symbol;Acc:HGNC:10334]	protein_coding
C11orf58	6.93316e-234	-0.332067	0.478	0.758	1.23847e-229	4	chromosome 11 open reading frame 58 [Source:HGNC Symbol;Acc:HGNC:16990]	protein_coding
RPL7	0	-0.332156	0.98	0.995	0	4	ribosomal protein L7 [Source:HGNC Symbol;Acc:HGNC:10363]	protein_coding
PLPPR3	4.31028e-149	-0.333156	0.148	0.343	7.69946e-145	4	phospholipid phosphatase related 3 [Source:HGNC Symbol;Acc:HGNC:23497]	protein_coding
SMC2	3.23681e-218	-0.333727	0.07	0.298	5.78191e-214	4	structural maintenance of chromosomes 2 [Source:HGNC Symbol;Acc:HGNC:14011]	protein_coding
RTRAF	9.52573e-240	-0.333984	0.48	0.753	1.70158e-235	4	RNA transcription, translation and transport factor [Source:HGNC Symbol;Acc:HGNC:23169]	protein_coding
HTATSF1	5.63468e-267	-0.335135	0.186	0.486	1.00652e-262	4	HIV-1 Tat specific factor 1 [Source:HGNC Symbol;Acc:HGNC:5276]	protein_coding
LSM4	7.06784e-235	-0.335319	0.306	0.602	1.26253e-230	4	LSM4 homolog, U6 small nuclear RNA and mRNA degradation associated [Source:NCBI gene;Acc:25804]	protein_coding
ATP5MC1	1.97091e-228	-0.3356	0.348	0.637	3.52064e-224	4	ATP synthase membrane subunit c locus 1 [Source:HGNC Symbol;Acc:HGNC:841]	protein_coding
RNF125	1.07846e-254	-0.335822	0.086	0.348	1.92645e-250	4	ring finger protein 125 [Source:HGNC Symbol;Acc:HGNC:21150]	protein_coding
RPS12	0	-0.335849	0.989	0.998	0	4	ribosomal protein S12 [Source:HGNC Symbol;Acc:HGNC:10385]	protein_coding
SATB1	3.27055e-249	-0.336256	0.217	0.516	5.84219e-245	4	SATB homeobox 1 [Source:HGNC Symbol;Acc:HGNC:10541]	protein_coding
HNRNPDL	5.72477e-233	-0.338119	0.602	0.835	1.02262e-228	4	heterogeneous nuclear ribonucleoprotein D like [Source:HGNC Symbol;Acc:HGNC:5037]	protein_coding
HIST1H1C	1.38072e-132	-0.338608	0.394	0.607	2.46638e-128	4
RPL41	0	-0.339408	0.993	0.999	0	4	ribosomal protein L41 [Source:HGNC Symbol;Acc:HGNC:10354]	protein_coding
CCNI	5.91105e-261	-0.339575	0.694	0.88	1.05589e-256	4	cyclin I [Source:HGNC Symbol;Acc:HGNC:1595]	protein_coding
EIF3M	8.24725e-244	-0.340265	0.468	0.748	1.47321e-239	4	eukaryotic translation initiation factor 3 subunit M [Source:HGNC Symbol;Acc:HGNC:24460]	protein_coding
GCSH	0	-0.340435	0.035	0.319	0	4	glycine cleavage system protein H [Source:HGNC Symbol;Acc:HGNC:4208]	protein_coding
SRM	4.90092e-236	-0.341534	0.225	0.506	8.75451e-232	4	spermidine synthase [Source:HGNC Symbol;Acc:HGNC:11296]	protein_coding
FUS	2.99662e-220	-0.341844	0.563	0.804	5.35286e-216	4	FUS RNA binding protein [Source:HGNC Symbol;Acc:HGNC:4010]	protein_coding
METAP2	3.59451e-267	-0.342713	0.281	0.594	6.42087e-263	4	methionyl aminopeptidase 2 [Source:HGNC Symbol;Acc:HGNC:16672]	protein_coding
LARS	5.11611e-266	-0.344635	0.229	0.532	9.1389e-262	4
URI1	1.46729e-256	-0.345256	0.255	0.55	2.62103e-252	4	URI1 prefoldin like chaperone [Source:HGNC Symbol;Acc:HGNC:13236]	protein_coding
SUMO2	8.56302e-278	-0.345514	0.708	0.896	1.52961e-273	4	small ubiquitin like modifier 2 [Source:HGNC Symbol;Acc:HGNC:11125]	protein_coding
HHEX	3.43603e-222	-0.345608	0.25	0.529	6.13778e-218	4	hematopoietically expressed homeobox [Source:HGNC Symbol;Acc:HGNC:4901]	protein_coding
KPNB1	8.00157e-243	-0.345973	0.377	0.661	1.42932e-238	4	karyopherin subunit beta 1 [Source:HGNC Symbol;Acc:HGNC:6400]	protein_coding
KDM5B	5.65322e-260	-0.346206	0.108	0.378	1.00983e-255	4	lysine demethylase 5B [Source:HGNC Symbol;Acc:HGNC:18039]	protein_coding
TPM4	2.5667e-152	-0.346905	0.422	0.625	4.58489e-148	4	tropomyosin 4 [Source:HGNC Symbol;Acc:HGNC:12013]	protein_coding
MLC1	0	-0.347457	0.014	0.286	0	4	modulator of VRAC current 1 [Source:HGNC Symbol;Acc:HGNC:17082]	protein_coding
ZCRB1	2.80342e-270	-0.348198	0.239	0.551	5.00775e-266	4	zinc finger CCHC-type and RNA binding motif containing 1 [Source:HGNC Symbol;Acc:HGNC:29620]	protein_coding
SLC25A5	4.51993e-227	-0.348558	0.608	0.829	8.07396e-223	4	solute carrier family 25 member 5 [Source:HGNC Symbol;Acc:HGNC:10991]	protein_coding
MIR181A1HG	6.41438e-207	-0.348718	0.138	0.385	1.1458e-202	4	MIR181A1 host gene [Source:HGNC Symbol;Acc:HGNC:48659]	lncRNA
SUPT16H	7.51128e-250	-0.34896	0.239	0.53	1.34174e-245	4	SPT16 homolog, facilitates chromatin remodeling subunit [Source:HGNC Symbol;Acc:HGNC:11465]	protein_coding
TARBP1	3.67314e-280	-0.349219	0.131	0.425	6.56134e-276	4	TAR (HIV-1) RNA binding protein 1 [Source:HGNC Symbol;Acc:HGNC:11568]	protein_coding
STOML2	2.30871e-292	-0.349588	0.177	0.49	4.12406e-288	4	stomatin like 2 [Source:HGNC Symbol;Acc:HGNC:14559]	protein_coding
NME4	2.57461e-294	-0.351199	0.13	0.432	4.59902e-290	4	NME/NM23 nucleoside diphosphate kinase 4 [Source:HGNC Symbol;Acc:HGNC:7852]	protein_coding
RPS27A	0	-0.351366	0.987	0.998	0	4	ribosomal protein S27a [Source:HGNC Symbol;Acc:HGNC:10417]	protein_coding
CALR	9.33178e-147	-0.352806	0.634	0.806	1.66694e-142	4	calreticulin [Source:HGNC Symbol;Acc:HGNC:1455]	protein_coding
IL2RG	4.84471e-235	-0.353233	0.116	0.377	8.65411e-231	4	interleukin 2 receptor subunit gamma [Source:HGNC Symbol;Acc:HGNC:6010]	protein_coding
ABCE1	5.68452e-293	-0.354773	0.139	0.444	1.01543e-288	4	ATP binding cassette subfamily E member 1 [Source:HGNC Symbol;Acc:HGNC:69]	protein_coding
RPS3A	0	-0.355434	0.986	0.997	0	4	ribosomal protein S3A [Source:HGNC Symbol;Acc:HGNC:10421]	protein_coding
CBX5	4.40647e-260	-0.356343	0.132	0.415	7.87129e-256	4	chromobox 5 [Source:HGNC Symbol;Acc:HGNC:1555]	protein_coding
GLUL	8.86187e-178	-0.356483	0.482	0.728	1.583e-173	4	glutamate-ammonia ligase [Source:HGNC Symbol;Acc:HGNC:4341]	protein_coding
HIST1H1D	2.31227e-43	-0.356642	0.219	0.312	4.1304e-39	4
MSRB3	1.44629e-253	-0.356806	0.194	0.482	2.58352e-249	4	methionine sulfoxide reductase B3 [Source:HGNC Symbol;Acc:HGNC:27375]	protein_coding
FBL	8.01009e-263	-0.357221	0.301	0.601	1.43084e-258	4	fibrillarin [Source:HGNC Symbol;Acc:HGNC:3599]	protein_coding
COMMD7	3.93405e-270	-0.357348	0.285	0.6	7.0274e-266	4	COMM domain containing 7 [Source:HGNC Symbol;Acc:HGNC:16223]	protein_coding
RBBP7	1.23157e-298	-0.357607	0.167	0.484	2.19996e-294	4	RB binding protein 7, chromatin remodeling factor [Source:HGNC Symbol;Acc:HGNC:9890]	protein_coding
LMAN1	1.53418e-301	-0.358269	0.154	0.467	2.74051e-297	4	lectin, mannose binding 1 [Source:HGNC Symbol;Acc:HGNC:6631]	protein_coding
RPS15	0	-0.358465	0.988	0.997	0	4	ribosomal protein S15 [Source:HGNC Symbol;Acc:HGNC:10388]	protein_coding
EEF2	7.01992e-297	-0.359923	0.782	0.928	1.25397e-292	4	eukaryotic translation elongation factor 2 [Source:HGNC Symbol;Acc:HGNC:3214]	protein_coding
FGFR1OP2	1.06463e-237	-0.360478	0.254	0.542	1.90175e-233	4	FGFR1 oncogene partner 2 [Source:HGNC Symbol;Acc:HGNC:23098]	protein_coding
RPL36	0	-0.360915	0.971	0.994	0	4	ribosomal protein L36 [Source:HGNC Symbol;Acc:HGNC:13631]	protein_coding
CKS2	4.89663e-263	-0.362585	0.059	0.317	8.74685e-259	4	CDC28 protein kinase regulatory subunit 2 [Source:HGNC Symbol;Acc:HGNC:2000]	protein_coding
KHDRBS1	1.46676e-278	-0.363072	0.377	0.683	2.62007e-274	4	KH RNA binding domain containing, signal transduction associated 1 [Source:HGNC Symbol;Acc:HGNC:18116]	protein_coding
POLD2	0	-0.363689	0.077	0.381	0	4	DNA polymerase delta 2, accessory subunit [Source:HGNC Symbol;Acc:HGNC:9176]	protein_coding
GAMT	0	-0.36419	0.029	0.319	0	4	guanidinoacetate N-methyltransferase [Source:HGNC Symbol;Acc:HGNC:4136]	protein_coding
DEK	3.11392e-181	-0.364279	0.561	0.79	5.56239e-177	4	DEK proto-oncogene [Source:HGNC Symbol;Acc:HGNC:2768]	protein_coding
SRSF10	1.23267e-254	-0.364868	0.404	0.691	2.20192e-250	4	serine and arginine rich splicing factor 10 [Source:HGNC Symbol;Acc:HGNC:16713]	protein_coding
TRG-AS1	2.26023e-273	-0.365035	0.056	0.316	4.03744e-269	4	T cell receptor gamma locus antisense RNA 1 [Source:HGNC Symbol;Acc:HGNC:48974]	lncRNA
PTGES3	3.42689e-268	-0.365388	0.568	0.821	6.12146e-264	4	prostaglandin E synthase 3 [Source:HGNC Symbol;Acc:HGNC:16049]	protein_coding
CNST	7.62341e-289	-0.365617	0.123	0.419	1.36177e-284	4	consortin, connexin sorting protein [Source:HGNC Symbol;Acc:HGNC:26486]	protein_coding
ADGRG1	0	-0.36631	0.01	0.27	0	4	adhesion G protein-coupled receptor G1 [Source:HGNC Symbol;Acc:HGNC:4512]	protein_coding
SMYD3	0	-0.3669	0.057	0.353	0	4	SET and MYND domain containing 3 [Source:HGNC Symbol;Acc:HGNC:15513]	protein_coding
SRSF7	6.48054e-254	-0.36699	0.427	0.723	1.15762e-249	4	serine and arginine rich splicing factor 7 [Source:HGNC Symbol;Acc:HGNC:10789]	protein_coding
GADD45A	4.20181e-255	-0.367013	0.058	0.306	7.50568e-251	4	growth arrest and DNA damage inducible alpha [Source:HGNC Symbol;Acc:HGNC:4095]	protein_coding
ZRANB2	4.53784e-266	-0.368352	0.338	0.641	8.10595e-262	4	zinc finger RANBP2-type containing 2 [Source:HGNC Symbol;Acc:HGNC:13058]	protein_coding
EPB41L4A-AS1	6.51698e-297	-0.368516	0.184	0.501	1.16413e-292	4	EPB41L4A antisense RNA 1 [Source:HGNC Symbol;Acc:HGNC:30749]	lncRNA
CCT7	2.96292e-295	-0.36866	0.262	0.585	5.29267e-291	4	chaperonin containing TCP1 subunit 7 [Source:HGNC Symbol;Acc:HGNC:1622]	protein_coding
SNRPF	1.03581e-282	-0.369944	0.364	0.683	1.85026e-278	4	small nuclear ribonucleoprotein polypeptide F [Source:HGNC Symbol;Acc:HGNC:11162]	protein_coding
PLAGL1	1.86744e-303	-0.370693	0.104	0.405	3.3358e-299	4	PLAG1 like zinc finger 1 [Source:HGNC Symbol;Acc:HGNC:9046]	protein_coding
LYL1	2.27177e-251	-0.371014	0.341	0.627	4.05806e-247	4	LYL1 basic helix-loop-helix family member [Source:HGNC Symbol;Acc:HGNC:6734]	protein_coding
GADD45GIP1	6.76649e-295	-0.371858	0.335	0.656	1.2087e-290	4	GADD45G interacting protein 1 [Source:HGNC Symbol;Acc:HGNC:29996]	protein_coding
SFPQ	2.31199e-254	-0.372662	0.623	0.847	4.12991e-250	4	splicing factor proline and glutamine rich [Source:HGNC Symbol;Acc:HGNC:10774]	protein_coding
EIF5B	7.24738e-270	-0.372779	0.36	0.664	1.2946e-265	4	eukaryotic translation initiation factor 5B [Source:HGNC Symbol;Acc:HGNC:30793]	protein_coding
SKP1	1.1556e-258	-0.373363	0.593	0.836	2.06424e-254	4	S-phase kinase associated protein 1 [Source:HGNC Symbol;Acc:HGNC:10899]	protein_coding
IL3RA	2.53514e-281	-0.374714	0.071	0.344	4.52852e-277	4	interleukin 3 receptor subunit alpha [Source:HGNC Symbol;Acc:HGNC:6012]	protein_coding
CPXM1	0	-0.375033	0.015	0.31	0	4	carboxypeptidase X, M14 family member 1 [Source:HGNC Symbol;Acc:HGNC:15771]	protein_coding
BCL2	0	-0.375225	0.037	0.323	0	4	BCL2 apoptosis regulator [Source:HGNC Symbol;Acc:HGNC:990]	protein_coding
MPC2	2.38319e-288	-0.375978	0.22	0.539	4.25709e-284	4	mitochondrial pyruvate carrier 2 [Source:HGNC Symbol;Acc:HGNC:24515]	protein_coding
DARS	0	-0.376117	0.239	0.57	0	4
CCND2	1.1808e-288	-0.377198	0.024	0.278	2.10926e-284	4	cyclin D2 [Source:HGNC Symbol;Acc:HGNC:1583]	protein_coding
GNAS	2.84479e-278	-0.377248	0.712	0.877	5.08165e-274	4	GNAS complex locus [Source:HGNC Symbol;Acc:HGNC:4392]	protein_coding
CDCA7L	0	-0.377285	0.015	0.307	0	4	cell division cycle associated 7 like [Source:HGNC Symbol;Acc:HGNC:30777]	protein_coding
PTMA	0	-0.378072	0.993	0.998	0	4	prothymosin alpha [Source:HGNC Symbol;Acc:HGNC:9623]	protein_coding
GTF3A	1.79963e-267	-0.378137	0.5	0.758	3.21468e-263	4	general transcription factor IIIA [Source:HGNC Symbol;Acc:HGNC:4662]	protein_coding
TAF7	6.60298e-275	-0.379587	0.34	0.652	1.17949e-270	4	TATA-box binding protein associated factor 7 [Source:HGNC Symbol;Acc:HGNC:11541]	protein_coding
SSBP2	0	-0.380277	0.069	0.363	0	4	single stranded DNA binding protein 2 [Source:HGNC Symbol;Acc:HGNC:15831]	protein_coding
TPR	5.7792e-260	-0.380337	0.38	0.674	1.03234e-255	4	translocated promoter region, nuclear basket protein [Source:HGNC Symbol;Acc:HGNC:12017]	protein_coding
RPL18A	0	-0.382245	0.986	0.997	0	4	ribosomal protein L18a [Source:HGNC Symbol;Acc:HGNC:10311]	protein_coding
CCT8	7.51291e-292	-0.382268	0.372	0.688	1.34203e-287	4	chaperonin containing TCP1 subunit 8 [Source:HGNC Symbol;Acc:HGNC:1623]	protein_coding
SLC39A3	1.73632e-306	-0.382368	0.136	0.444	3.10159e-302	4	solute carrier family 39 member 3 [Source:HGNC Symbol;Acc:HGNC:17128]	protein_coding
TRGC2	2.70528e-202	-0.382752	0.063	0.279	4.83244e-198	4	T cell receptor gamma constant 2 [Source:HGNC Symbol;Acc:HGNC:12276]	TR_C_gene
SNRPE	8.41092e-275	-0.385742	0.377	0.691	1.50244e-270	4	small nuclear ribonucleoprotein polypeptide E [Source:HGNC Symbol;Acc:HGNC:11161]	protein_coding
TAGLN2	2.25039e-218	-0.386813	0.704	0.888	4.01987e-214	4	transgelin 2 [Source:HGNC Symbol;Acc:HGNC:11554]	protein_coding
ARGLU1	1.65419e-260	-0.387396	0.566	0.81	2.95488e-256	4	arginine and glutamate rich 1 [Source:HGNC Symbol;Acc:HGNC:25482]	protein_coding
H1FX	1.06149e-121	-0.387783	0.583	0.764	1.89614e-117	4
PMAIP1	1.31826e-275	-0.388268	0.095	0.377	2.3548e-271	4	phorbol-12-myristate-13-acetate-induced protein 1 [Source:HGNC Symbol;Acc:HGNC:9108]	protein_coding
PRKACB	0	-0.389679	0.115	0.443	0	4	protein kinase cAMP-activated catalytic subunit beta [Source:HGNC Symbol;Acc:HGNC:9381]	protein_coding
RAB13	0	-0.389973	0.158	0.486	0	4	RAB13, member RAS oncogene family [Source:HGNC Symbol;Acc:HGNC:9762]	protein_coding
MAT2A	4.79805e-282	-0.390212	0.281	0.598	8.57075e-278	4	methionine adenosyltransferase 2A [Source:HGNC Symbol;Acc:HGNC:6904]	protein_coding
TIMM13	0	-0.390535	0.368	0.688	0	4	translocase of inner mitochondrial membrane 13 [Source:HGNC Symbol;Acc:HGNC:11816]	protein_coding
ST13	3.58172e-298	-0.390984	0.502	0.783	6.39802e-294	4	ST13 Hsp70 interacting protein [Source:HGNC Symbol;Acc:HGNC:11343]	protein_coding
HMGN2	1.11737e-92	-0.391344	0.696	0.851	1.99595e-88	4	high mobility group nucleosomal binding domain 2 [Source:HGNC Symbol;Acc:HGNC:4986]	protein_coding
ILF2	0	-0.391959	0.233	0.572	0	4	interleukin enhancer binding factor 2 [Source:HGNC Symbol;Acc:HGNC:6037]	protein_coding
RPS26	2.7712e-238	-0.392046	0.834	0.924	4.95019e-234	4	ribosomal protein S26 [Source:HGNC Symbol;Acc:HGNC:10414]	protein_coding
LSM2	0	-0.392123	0.217	0.573	0	4	LSM2 homolog, U6 small nuclear RNA and mRNA degradation associated [Source:HGNC Symbol;Acc:HGNC:13940]	protein_coding
VDAC1	0	-0.392457	0.255	0.589	0	4	voltage dependent anion channel 1 [Source:HGNC Symbol;Acc:HGNC:12669]	protein_coding
MCM3	2.49838e-270	-0.393816	0.061	0.321	4.46285e-266	4	minichromosome maintenance complex component 3 [Source:HGNC Symbol;Acc:HGNC:6945]	protein_coding
COMMD3	1.70605e-302	-0.396436	0.229	0.559	3.04752e-298	4	COMM domain containing 3 [Source:HGNC Symbol;Acc:HGNC:23332]	protein_coding
EIF5A	1.41541e-268	-0.396928	0.51	0.769	2.52834e-264	4	eukaryotic translation initiation factor 5A [Source:HGNC Symbol;Acc:HGNC:3300]	protein_coding
PHB	0	-0.397662	0.243	0.573	0	4	prohibitin [Source:HGNC Symbol;Acc:HGNC:8912]	protein_coding
C19orf48	0	-0.397934	0.059	0.359	0	4	chromosome 19 open reading frame 48 [Source:HGNC Symbol;Acc:HGNC:29667]	protein_coding
HNRNPR	2.88698e-291	-0.398073	0.405	0.704	5.15701e-287	4	heterogeneous nuclear ribonucleoprotein R [Source:HGNC Symbol;Acc:HGNC:5047]	protein_coding
RBMX	1.71409e-290	-0.398436	0.381	0.688	3.06188e-286	4	RNA binding motif protein X-linked [Source:HGNC Symbol;Acc:HGNC:9910]	protein_coding
RPL21	0	-0.398736	0.958	0.992	0	4	ribosomal protein L21 [Source:HGNC Symbol;Acc:HGNC:10313]	protein_coding
PRDX2	4.08261e-263	-0.398885	0.073	0.336	7.29277e-259	4	peroxiredoxin 2 [Source:HGNC Symbol;Acc:HGNC:9353]	protein_coding
CD164	9.343e-215	-0.399711	0.53	0.772	1.66894e-210	4	CD164 molecule [Source:HGNC Symbol;Acc:HGNC:1632]	protein_coding
MRPL57	0	-0.400592	0.384	0.707	0	4	mitochondrial ribosomal protein L57 [Source:HGNC Symbol;Acc:HGNC:14514]	protein_coding
HIST1H1E	2.22739e-157	-0.401847	0.407	0.625	3.97878e-153	4
ZNRF1	0	-0.402883	0.042	0.361	0	4	zinc and ring finger 1 [Source:HGNC Symbol;Acc:HGNC:18452]	protein_coding
RPS29	0	-0.403232	0.972	0.995	0	4	ribosomal protein S29 [Source:HGNC Symbol;Acc:HGNC:10419]	protein_coding
ITPR2	9.92189e-239	-0.403953	0.2	0.473	1.77235e-234	4	inositol 1,4,5-trisphosphate receptor type 2 [Source:HGNC Symbol;Acc:HGNC:6181]	protein_coding
TUBA1C	4.66527e-303	-0.404107	0.188	0.504	8.33357e-299	4	tubulin alpha 1c [Source:HGNC Symbol;Acc:HGNC:20768]	protein_coding
HOXA9	1.13584e-257	-0.404348	0.262	0.564	2.02896e-253	4	homeobox A9 [Source:HGNC Symbol;Acc:HGNC:5109]	protein_coding
CAT	3.7129e-225	-0.40444	0.574	0.815	6.63235e-221	4	catalase [Source:HGNC Symbol;Acc:HGNC:1516]	protein_coding
BAHCC1	0	-0.405006	0.16	0.489	0	4	BAH domain and coiled-coil containing 1 [Source:HGNC Symbol;Acc:HGNC:29279]	protein_coding
RPL7A	0	-0.405515	0.956	0.988	0	4	ribosomal protein L7a [Source:HGNC Symbol;Acc:HGNC:10364]	protein_coding
SRSF3	1.98145e-303	-0.407114	0.6	0.847	3.53947e-299	4	serine and arginine rich splicing factor 3 [Source:HGNC Symbol;Acc:HGNC:10785]	protein_coding
EIF1AX	8.68165e-307	-0.407272	0.391	0.71	1.5508e-302	4	eukaryotic translation initiation factor 1A X-linked [Source:HGNC Symbol;Acc:HGNC:3250]	protein_coding
RSL24D1	2.01645e-296	-0.408571	0.421	0.733	3.60199e-292	4	ribosomal L24 domain containing 1 [Source:HGNC Symbol;Acc:HGNC:18479]	protein_coding
DKC1	0	-0.409819	0.145	0.476	0	4	dyskerin pseudouridine synthase 1 [Source:HGNC Symbol;Acc:HGNC:2890]	protein_coding
DCTPP1	0	-0.411403	0.129	0.463	0	4	dCTP pyrophosphatase 1 [Source:HGNC Symbol;Acc:HGNC:28777]	protein_coding
TFPI	0	-0.413986	0.006	0.271	0	4	tissue factor pathway inhibitor [Source:HGNC Symbol;Acc:HGNC:11760]	protein_coding
CKS1B	9.07151e-254	-0.414146	0.065	0.316	1.62044e-249	4	CDC28 protein kinase regulatory subunit 1B [Source:HGNC Symbol;Acc:HGNC:19083]	protein_coding
MZT2B	0	-0.414351	0.586	0.834	0	4	mitotic spindle organizing protein 2B [Source:HGNC Symbol;Acc:HGNC:25886]	protein_coding
IDH2	0	-0.414547	0.172	0.512	0	4	isocitrate dehydrogenase (NADP(+)) 2 [Source:HGNC Symbol;Acc:HGNC:5383]	protein_coding
IGF2BP2	0	-0.416027	0.271	0.609	0	4	insulin like growth factor 2 mRNA binding protein 2 [Source:HGNC Symbol;Acc:HGNC:28867]	protein_coding
SRSF2	0	-0.416402	0.454	0.759	0	4	serine and arginine rich splicing factor 2 [Source:HGNC Symbol;Acc:HGNC:10783]	protein_coding
BEX4	0	-0.416507	0.187	0.525	0	4	brain expressed X-linked 4 [Source:HGNC Symbol;Acc:HGNC:25475]	protein_coding
MAP1A	0	-0.417544	0.005	0.261	0	4	microtubule associated protein 1A [Source:HGNC Symbol;Acc:HGNC:6835]	protein_coding
RPL18	0	-0.421733	0.971	0.993	0	4	ribosomal protein L18 [Source:HGNC Symbol;Acc:HGNC:10310]	protein_coding
MZT2A	0	-0.422531	0.23	0.564	0	4	mitotic spindle organizing protein 2A [Source:HGNC Symbol;Acc:HGNC:33187]	protein_coding
NOP58	0	-0.422715	0.181	0.513	0	4	NOP58 ribonucleoprotein [Source:HGNC Symbol;Acc:HGNC:29926]	protein_coding
CCT3	0	-0.422933	0.292	0.63	0	4	chaperonin containing TCP1 subunit 3 [Source:HGNC Symbol;Acc:HGNC:1616]	protein_coding
RPL14	0	-0.423208	0.964	0.991	0	4	ribosomal protein L14 [Source:HGNC Symbol;Acc:HGNC:10305]	protein_coding
RPS14	0	-0.424204	0.988	0.998	0	4	ribosomal protein S14 [Source:HGNC Symbol;Acc:HGNC:10387]	protein_coding
CCNB1IP1	0	-0.426417	0.119	0.463	0	4	cyclin B1 interacting protein 1 [Source:HGNC Symbol;Acc:HGNC:19437]	protein_coding
RPL23A	0	-0.427542	0.958	0.991	0	4	ribosomal protein L23a [Source:HGNC Symbol;Acc:HGNC:10317]	protein_coding
ATF7IP2	2.70555e-254	-0.428122	0.1	0.365	4.83293e-250	4	activating transcription factor 7 interacting protein 2 [Source:HGNC Symbol;Acc:HGNC:20397]	protein_coding
PSIP1	0	-0.42821	0.216	0.546	0	4	PC4 and SFRS1 interacting protein 1 [Source:HGNC Symbol;Acc:HGNC:9527]	protein_coding
MAP7	0	-0.428251	0.034	0.355	0	4	microtubule associated protein 7 [Source:HGNC Symbol;Acc:HGNC:6869]	protein_coding
RPS7	0	-0.431491	0.972	0.994	0	4	ribosomal protein S7 [Source:HGNC Symbol;Acc:HGNC:10440]	protein_coding
TAF1D	8.05135e-303	-0.431501	0.373	0.685	1.43821e-298	4	TATA-box binding protein associated factor, RNA polymerase I subunit D [Source:HGNC Symbol;Acc:HGNC:28759]	protein_coding
CLNS1A	0	-0.432852	0.311	0.66	0	4	chloride nucleotide-sensitive channel 1A [Source:HGNC Symbol;Acc:HGNC:2080]	protein_coding
RPL29	0	-0.433296	0.973	0.994	0	4	ribosomal protein L29 [Source:HGNC Symbol;Acc:HGNC:10331]	protein_coding
NHP2	0	-0.434034	0.246	0.6	0	4	NHP2 ribonucleoprotein [Source:HGNC Symbol;Acc:HGNC:14377]	protein_coding
SMARCC1	0	-0.434925	0.225	0.558	0	4	SWI/SNF related, matrix associated, actin dependent regulator of chromatin subfamily c member 1 [Source:HGNC Symbol;Acc:HGNC:11104]	protein_coding
SLC38A1	0	-0.435432	0.022	0.316	0	4	solute carrier family 38 member 1 [Source:HGNC Symbol;Acc:HGNC:13447]	protein_coding
BTF3	0	-0.435962	0.896	0.972	0	4	basic transcription factor 3 [Source:HGNC Symbol;Acc:HGNC:1125]	protein_coding
GYPC	0	-0.438475	0.061	0.375	0	4	glycophorin C (Gerbich blood group) [Source:HGNC Symbol;Acc:HGNC:4704]	protein_coding
SMC3	0	-0.442385	0.243	0.58	0	4	structural maintenance of chromosomes 3 [Source:HGNC Symbol;Acc:HGNC:2468]	protein_coding
ORAI1	0	-0.44244	0.167	0.494	0	4	ORAI calcium release-activated calcium modulator 1 [Source:HGNC Symbol;Acc:HGNC:25896]	protein_coding
PAICS	0	-0.444009	0.069	0.412	0	4	phosphoribosylaminoimidazole carboxylase and phosphoribosylaminoimidazolesuccinocarboxamide synthase [Source:HGNC Symbol;Acc:HGNC:8587]	protein_coding
PRKDC	7.37826e-305	-0.445446	0.271	0.585	1.31798e-300	4	protein kinase, DNA-activated, catalytic subunit [Source:HGNC Symbol;Acc:HGNC:9413]	protein_coding
HOXB-AS3	0	-0.446187	0.228	0.597	0	4	HOXB cluster antisense RNA 3 [Source:HGNC Symbol;Acc:HGNC:40283]	lncRNA
SNRPB	0	-0.446397	0.45	0.746	0	4	small nuclear ribonucleoprotein polypeptides B and B1 [Source:HGNC Symbol;Acc:HGNC:11153]	protein_coding
PRMT1	0	-0.446441	0.242	0.587	0	4	protein arginine methyltransferase 1 [Source:HGNC Symbol;Acc:HGNC:5187]	protein_coding
SSB	0	-0.447549	0.397	0.726	0	4	small RNA binding exonuclease protection factor La [Source:HGNC Symbol;Acc:HGNC:11316]	protein_coding
CRNDE	1.04554e-284	-0.448662	0.044	0.308	1.86765e-280	4	colorectal neoplasia differentially expressed [Source:HGNC Symbol;Acc:HGNC:37078]	lncRNA
ZFAS1	0	-0.454723	0.743	0.927	0	4	ZNFX1 antisense RNA 1 [Source:HGNC Symbol;Acc:HGNC:33101]	lncRNA
CD52	7.33807e-144	-0.45553	0.213	0.431	1.3108e-139	4	CD52 molecule [Source:HGNC Symbol;Acc:HGNC:1804]	protein_coding
MPG	0	-0.456255	0.31	0.645	0	4	N-methylpurine DNA glycosylase [Source:HGNC Symbol;Acc:HGNC:7211]	protein_coding
SERPINB1	3.43368e-274	-0.456445	0.735	0.864	6.13359e-270	4	serpin family B member 1 [Source:HGNC Symbol;Acc:HGNC:3311]	protein_coding
PIK3R1	4.69547e-300	-0.456735	0.352	0.655	8.38752e-296	4	phosphoinositide-3-kinase regulatory subunit 1 [Source:HGNC Symbol;Acc:HGNC:8979]	protein_coding
CD47	0	-0.4572	0.283	0.634	0	4	CD47 molecule [Source:HGNC Symbol;Acc:HGNC:1682]	protein_coding
HMGN1	0	-0.460876	0.598	0.879	0	4	high mobility group nucleosome binding domain 1 [Source:HGNC Symbol;Acc:HGNC:4984]	protein_coding
YBX3	7.75581e-264	-0.46103	0.353	0.628	1.38542e-259	4	Y-box binding protein 3 [Source:HGNC Symbol;Acc:HGNC:2428]	protein_coding
CD96	0	-0.462628	0.017	0.319	0	4	CD96 molecule [Source:HGNC Symbol;Acc:HGNC:16892]	protein_coding
YWHAQ	0	-0.463759	0.267	0.63	0	4	tyrosine 3-monooxygenase/tryptophan 5-monooxygenase activation protein theta [Source:HGNC Symbol;Acc:HGNC:12854]	protein_coding
DDIT4	6.94974e-125	-0.46462	0.148	0.325	1.24143e-120	4	DNA damage inducible transcript 4 [Source:HGNC Symbol;Acc:HGNC:24944]	protein_coding
KRT18	0	-0.466274	0.018	0.328	0	4	keratin 18 [Source:HGNC Symbol;Acc:HGNC:6430]	protein_coding
BZW2	0	-0.46845	0.146	0.523	0	4	basic leucine zipper and W2 domains 2 [Source:HGNC Symbol;Acc:HGNC:18808]	protein_coding
TUBB4B	1.09122e-225	-0.469261	0.235	0.497	1.94925e-221	4	tubulin beta 4B class IVb [Source:HGNC Symbol;Acc:HGNC:20771]	protein_coding
MCM7	0	-0.471237	0.046	0.329	0	4	minichromosome maintenance complex component 7 [Source:HGNC Symbol;Acc:HGNC:6950]	protein_coding
ARID1B	0	-0.472412	0.402	0.707	0	4	AT-rich interaction domain 1B [Source:HGNC Symbol;Acc:HGNC:18040]	protein_coding
CHD4	0	-0.472834	0.316	0.662	0	4	chromodomain helicase DNA binding protein 4 [Source:HGNC Symbol;Acc:HGNC:1919]	protein_coding
LUC7L3	0	-0.473389	0.529	0.818	0	4	LUC7 like 3 pre-mRNA splicing factor [Source:HGNC Symbol;Acc:HGNC:24309]	protein_coding
SEPT11	0	-0.473591	0.071	0.415	0	4
RUNX1	0	-0.474434	0.368	0.696	0	4	RUNX family transcription factor 1 [Source:HGNC Symbol;Acc:HGNC:10471]	protein_coding
RSL1D1	0	-0.475057	0.482	0.778	0	4	ribosomal L1 domain containing 1 [Source:HGNC Symbol;Acc:HGNC:24534]	protein_coding
LAPTM4B	1.61637e-291	-0.475799	0.015	0.266	2.88731e-287	4	lysosomal protein transmembrane 4 beta [Source:HGNC Symbol;Acc:HGNC:13646]	protein_coding
AKR1C3	0	-0.476198	0.012	0.327	0	4	aldo-keto reductase family 1 member C3 [Source:HGNC Symbol;Acc:HGNC:386]	protein_coding
RPS27	0	-0.476734	0.978	0.996	0	4	ribosomal protein S27 [Source:HGNC Symbol;Acc:HGNC:10416]	protein_coding
CCT4	0	-0.476828	0.248	0.626	0	4	chaperonin containing TCP1 subunit 4 [Source:HGNC Symbol;Acc:HGNC:1617]	protein_coding
ARMH1	0	-0.477996	0.201	0.529	0	4	armadillo like helical domain containing 1 [Source:HGNC Symbol;Acc:HGNC:34345]	protein_coding
RNASEH2B	0	-0.48179	0.281	0.65	0	4	ribonuclease H2 subunit B [Source:HGNC Symbol;Acc:HGNC:25671]	protein_coding
SLC25A3	0	-0.482658	0.564	0.832	0	4	solute carrier family 25 member 3 [Source:HGNC Symbol;Acc:HGNC:10989]	protein_coding
PRSS21	0	-0.483417	0.116	0.431	0	4	serine protease 21 [Source:HGNC Symbol;Acc:HGNC:9485]	protein_coding
SINHCAF	0	-0.483629	0.127	0.506	0	4	SIN3-HDAC complex associated factor [Source:HGNC Symbol;Acc:HGNC:30702]	protein_coding
TTC3	0	-0.486823	0.309	0.652	0	4	tetratricopeptide repeat domain 3 [Source:HGNC Symbol;Acc:HGNC:12393]	protein_coding
RPS23	0	-0.487975	0.992	0.998	0	4	ribosomal protein S23 [Source:HGNC Symbol;Acc:HGNC:10410]	protein_coding
TM7SF3	0	-0.489425	0.145	0.52	0	4	transmembrane 7 superfamily member 3 [Source:HGNC Symbol;Acc:HGNC:23049]	protein_coding
PA2G4	0	-0.489445	0.37	0.696	0	4	proliferation-associated 2G4 [Source:HGNC Symbol;Acc:HGNC:8550]	protein_coding
RPL15	0	-0.490451	0.971	0.995	0	4	ribosomal protein L15 [Source:HGNC Symbol;Acc:HGNC:10306]	protein_coding
RPS19	0	-0.490971	0.989	0.998	0	4	ribosomal protein S19 [Source:HGNC Symbol;Acc:HGNC:10402]	protein_coding
GATA2	0	-0.496748	0.017	0.327	0	4	GATA binding protein 2 [Source:HGNC Symbol;Acc:HGNC:4171]	protein_coding
RANBP1	0	-0.49688	0.323	0.655	0	4	RAN binding protein 1 [Source:HGNC Symbol;Acc:HGNC:9847]	protein_coding
PNISR	0	-0.497851	0.672	0.882	0	4	PNN interacting serine and arginine rich protein [Source:HGNC Symbol;Acc:HGNC:21222]	protein_coding
PRDX6	0	-0.503735	0.443	0.77	0	4	peroxiredoxin 6 [Source:HGNC Symbol;Acc:HGNC:16753]	protein_coding
TCEAL4	0	-0.505104	0.15	0.537	0	4	transcription elongation factor A like 4 [Source:HGNC Symbol;Acc:HGNC:26121]	protein_coding
PCNA	1.3862e-219	-0.506726	0.102	0.338	2.47618e-215	4	proliferating cell nuclear antigen [Source:HGNC Symbol;Acc:HGNC:8729]	protein_coding
RPS4X	0	-0.508262	0.985	0.997	0	4	ribosomal protein S4 X-linked [Source:HGNC Symbol;Acc:HGNC:10424]	protein_coding
CIRBP	0	-0.509051	0.629	0.859	0	4	cold inducible RNA binding protein [Source:HGNC Symbol;Acc:HGNC:1982]	protein_coding
MIF	0	-0.509418	0.294	0.629	0	4	macrophage migration inhibitory factor [Source:HGNC Symbol;Acc:HGNC:7097]	protein_coding
CYTOR	0	-0.509419	0.104	0.48	0	4	cytoskeleton regulator RNA [Source:HGNC Symbol;Acc:HGNC:28717]	lncRNA
SVIP	0	-0.511056	0.062	0.419	0	4	small VCP interacting protein [Source:HGNC Symbol;Acc:HGNC:25238]	protein_coding
HNRNPAB	0	-0.511493	0.389	0.711	0	4	heterogeneous nuclear ribonucleoprotein A/B [Source:HGNC Symbol;Acc:HGNC:5034]	protein_coding
DDAH2	0	-0.515429	0.198	0.547	0	4	dimethylarginine dimethylaminohydrolase 2 [Source:HGNC Symbol;Acc:HGNC:2716]	protein_coding
OCIAD2	0	-0.520406	0.027	0.413	0	4	OCIA domain containing 2 [Source:HGNC Symbol;Acc:HGNC:28685]	protein_coding
NOP56	0	-0.521362	0.189	0.559	0	4	NOP56 ribonucleoprotein [Source:HGNC Symbol;Acc:HGNC:15911]	protein_coding
RPS8	0	-0.524564	0.985	0.997	0	4	ribosomal protein S8 [Source:HGNC Symbol;Acc:HGNC:10441]	protein_coding
QPRT	0	-0.528919	0.021	0.365	0	4	quinolinate phosphoribosyltransferase [Source:HGNC Symbol;Acc:HGNC:9755]	protein_coding
TSTD1	0	-0.52946	0.116	0.508	0	4	thiosulfate sulfurtransferase like domain containing 1 [Source:HGNC Symbol;Acc:HGNC:35410]	protein_coding
SNRPD1	0	-0.530563	0.316	0.698	0	4	small nuclear ribonucleoprotein D1 polypeptide [Source:HGNC Symbol;Acc:HGNC:11158]	protein_coding
H2AFZ	7.24083e-143	-0.530834	0.612	0.796	1.29343e-138	4
AMD1	0	-0.532851	0.259	0.625	0	4	adenosylmethionine decarboxylase 1 [Source:HGNC Symbol;Acc:HGNC:457]	polymorphic_pseudogene
SYTL1	0	-0.533673	0.079	0.467	0	4	synaptotagmin like 1 [Source:HGNC Symbol;Acc:HGNC:15584]	protein_coding
GABPB1-AS1	0	-0.53918	0.399	0.72	0	4	GABPB1 antisense RNA 1 [Source:HGNC Symbol;Acc:HGNC:44157]	lncRNA
LSM7	0	-0.542654	0.468	0.807	0	4	LSM7 homolog, U6 small nuclear RNA and mRNA degradation associated [Source:HGNC Symbol;Acc:HGNC:20470]	protein_coding
SERBP1	0	-0.542875	0.554	0.826	0	4	SERPINE1 mRNA binding protein 1 [Source:HGNC Symbol;Acc:HGNC:17860]	protein_coding
ADA	0	-0.54433	0.039	0.395	0	4	adenosine deaminase [Source:HGNC Symbol;Acc:HGNC:186]	protein_coding
FABP5	0	-0.544883	0.225	0.57	0	4	fatty acid binding protein 5 [Source:HGNC Symbol;Acc:HGNC:3560]	protein_coding
NAP1L1	0	-0.54509	0.753	0.94	0	4	nucleosome assembly protein 1 like 1 [Source:HGNC Symbol;Acc:HGNC:7637]	protein_coding
RPL35A	0	-0.545838	0.956	0.994	0	4	ribosomal protein L35a [Source:HGNC Symbol;Acc:HGNC:10345]	protein_coding
EIF3E	0	-0.550327	0.687	0.903	0	4	eukaryotic translation initiation factor 3 subunit E [Source:HGNC Symbol;Acc:HGNC:3277]	protein_coding
MZB1	0	-0.550647	0.015	0.323	0	4	marginal zone B and B1 cell specific protein [Source:HGNC Symbol;Acc:HGNC:30125]	protein_coding
HSPE1	0	-0.551685	0.296	0.685	0	4	heat shock protein family E (Hsp10) member 1 [Source:HGNC Symbol;Acc:HGNC:5269]	protein_coding
RACK1	0	-0.555274	0.951	0.99	0	4	receptor for activated C kinase 1 [Source:HGNC Symbol;Acc:HGNC:4399]	protein_coding
LY6E	0	-0.557201	0.26	0.61	0	4	lymphocyte antigen 6 family member E [Source:HGNC Symbol;Acc:HGNC:6727]	protein_coding
ANP32B	0	-0.562828	0.581	0.855	0	4	acidic nuclear phosphoprotein 32 family member B [Source:HGNC Symbol;Acc:HGNC:16677]	protein_coding
HSH2D	0	-0.567118	0.198	0.591	0	4	hematopoietic SH2 domain containing [Source:HGNC Symbol;Acc:HGNC:24920]	protein_coding
UBB	0	-0.568591	0.723	0.925	0	4	ubiquitin B [Source:HGNC Symbol;Acc:HGNC:12463]	protein_coding
ITM2C	0	-0.568863	0.031	0.401	0	4	integral membrane protein 2C [Source:HGNC Symbol;Acc:HGNC:6175]	protein_coding
KCNQ1OT1	1.89614e-255	-0.569992	0.067	0.314	3.38708e-251	4	KCNQ1 opposite strand/antisense transcript 1 [Source:HGNC Symbol;Acc:HGNC:6295]	lncRNA
C1QBP	0	-0.570281	0.385	0.743	0	4	complement C1q binding protein [Source:HGNC Symbol;Acc:HGNC:1243]	protein_coding
RPS21	0	-0.575209	0.867	0.975	0	4	ribosomal protein S21 [Source:HGNC Symbol;Acc:HGNC:10409]	protein_coding
CYTL1	0	-0.580985	0.016	0.363	0	4	cytokine like 1 [Source:HGNC Symbol;Acc:HGNC:24435]	protein_coding
RPS18	0	-0.583575	0.992	0.999	0	4	ribosomal protein S18 [Source:HGNC Symbol;Acc:HGNC:10401]	protein_coding
IGHM	3.32217e-238	-0.584855	0.032	0.257	5.9344e-234	4	immunoglobulin heavy constant mu [Source:HGNC Symbol;Acc:HGNC:5541]	IG_C_gene
CD99	1.64812e-219	-0.584887	0.603	0.796	2.94404e-215	4	CD99 molecule (Xg blood group) [Source:HGNC Symbol;Acc:HGNC:7082]	protein_coding
SRSF5	0	-0.586181	0.745	0.924	0	4	serine and arginine rich splicing factor 5 [Source:HGNC Symbol;Acc:HGNC:10787]	protein_coding
CCT2	0	-0.591931	0.205	0.63	0	4	chaperonin containing TCP1 subunit 2 [Source:HGNC Symbol;Acc:HGNC:1615]	protein_coding
NUCKS1	0	-0.596875	0.421	0.762	0	4	nuclear casein kinase and cyclin dependent kinase substrate 1 [Source:HGNC Symbol;Acc:HGNC:29923]	protein_coding
PPP1R14B	0	-0.606343	0.3	0.643	0	4	protein phosphatase 1 regulatory inhibitor subunit 14B [Source:HGNC Symbol;Acc:HGNC:9057]	protein_coding
SPNS3	0	-0.616303	0.042	0.459	0	4	sphingolipid transporter 3 (putative) [Source:HGNC Symbol;Acc:HGNC:28433]	protein_coding
BCL11A	0	-0.619464	0.091	0.515	0	4	BAF chromatin remodeling complex subunit BCL11A [Source:HGNC Symbol;Acc:HGNC:13221]	protein_coding
RPS6	0	-0.619533	0.983	0.998	0	4	ribosomal protein S6 [Source:HGNC Symbol;Acc:HGNC:10429]	protein_coding
NASP	0	-0.621061	0.293	0.651	0	4	nuclear autoantigenic sperm protein [Source:HGNC Symbol;Acc:HGNC:7644]	protein_coding
SET	0	-0.622338	0.59	0.876	0	4	SET nuclear proto-oncogene [Source:HGNC Symbol;Acc:HGNC:10760]	protein_coding
ELANE	1.09479e-27	-0.623774	0.202	0.268	1.95563e-23	4	elastase, neutrophil expressed [Source:HGNC Symbol;Acc:HGNC:3309]	protein_coding
RPL10A	0	-0.62489	0.939	0.989	0	4	ribosomal protein L10a [Source:HGNC Symbol;Acc:HGNC:10299]	protein_coding
RAN	0	-0.626597	0.498	0.817	0	4	RAN, member RAS oncogene family [Source:HGNC Symbol;Acc:HGNC:9846]	protein_coding
BEX3	0	-0.62923	0.039	0.441	0	4	brain expressed X-linked 3 [Source:HGNC Symbol;Acc:HGNC:13388]	protein_coding
PARP1	0	-0.633619	0.214	0.656	0	4	poly(ADP-ribose) polymerase 1 [Source:HGNC Symbol;Acc:HGNC:270]	protein_coding
CPA3	0	-0.633958	0.007	0.329	0	4	carboxypeptidase A3 [Source:HGNC Symbol;Acc:HGNC:2298]	protein_coding
NME1	0	-0.636232	0.152	0.581	0	4	NME/NM23 nucleoside diphosphate kinase 1 [Source:HGNC Symbol;Acc:HGNC:7849]	protein_coding
ZNF22	0	-0.639392	0.112	0.574	0	4	zinc finger protein 22 [Source:HGNC Symbol;Acc:HGNC:13012]	protein_coding
CD69	0	-0.64035	0.017	0.328	0	4	CD69 molecule [Source:HGNC Symbol;Acc:HGNC:1694]	protein_coding
EBPL	0	-0.64392	0.184	0.649	0	4	EBP like [Source:HGNC Symbol;Acc:HGNC:18061]	protein_coding
GUCY1A1	0	-0.644461	0.013	0.395	0	4	guanylate cyclase 1 soluble subunit alpha 1 [Source:HGNC Symbol;Acc:HGNC:4685]	protein_coding
PNN	0	-0.650855	0.504	0.824	0	4	pinin, desmosome associated protein [Source:HGNC Symbol;Acc:HGNC:9162]	protein_coding
TYMS	1.26862e-278	-0.653466	0.025	0.27	2.26613e-274	4	thymidylate synthetase [Source:HGNC Symbol;Acc:HGNC:12441]	protein_coding
TCF4	0	-0.655417	0.098	0.484	0	4	transcription factor 4 [Source:HGNC Symbol;Acc:HGNC:11634]	protein_coding
HMGA1	0	-0.658806	0.288	0.685	0	4	high mobility group AT-hook 1 [Source:HGNC Symbol;Acc:HGNC:5010]	protein_coding
CXXC5	0	-0.666016	0.059	0.491	0	4	CXXC finger protein 5 [Source:HGNC Symbol;Acc:HGNC:26943]	protein_coding
CTSW	0	-0.667659	0.116	0.538	0	4	cathepsin W [Source:HGNC Symbol;Acc:HGNC:2546]	protein_coding
APEX1	0	-0.668793	0.287	0.712	0	4	apurinic/apyrimidinic endodeoxyribonuclease 1 [Source:HGNC Symbol;Acc:HGNC:587]	protein_coding
XBP1	0	-0.67156	0.43	0.765	0	4	X-box binding protein 1 [Source:HGNC Symbol;Acc:HGNC:12801]	protein_coding
HMGB1	0	-0.677993	0.804	0.957	0	4	high mobility group box 1 [Source:HGNC Symbol;Acc:HGNC:4983]	protein_coding
RPL3	0	-0.680907	0.976	0.996	0	4	ribosomal protein L3 [Source:HGNC Symbol;Acc:HGNC:10332]	protein_coding
AC084033.3	0	-0.68662	0.259	0.667	0	4	suppression of tumorigenicity 13 (colon carcinoma) (Hsp70 interacting protein) (ST13) pseudogene	processed_pseudogene
HSP90AA1	0	-0.688923	0.844	0.958	0	4	heat shock protein 90 alpha family class A member 1 [Source:HGNC Symbol;Acc:HGNC:5253]	protein_coding
RPS2	0	-0.690519	0.982	0.997	0	4	ribosomal protein S2 [Source:HGNC Symbol;Acc:HGNC:10404]	protein_coding
DNAJC1	0	-0.69248	0.185	0.642	0	4	DnaJ heat shock protein family (Hsp40) member C1 [Source:HGNC Symbol;Acc:HGNC:20090]	protein_coding
PDLIM1	0	-0.700772	0.117	0.549	0	4	PDZ and LIM domain 1 [Source:HGNC Symbol;Acc:HGNC:2067]	protein_coding
ITM2A	0	-0.701562	0.013	0.401	0	4	integral membrane protein 2A [Source:HGNC Symbol;Acc:HGNC:6173]	protein_coding
RPS3	0	-0.703139	0.972	0.996	0	4	ribosomal protein S3 [Source:HGNC Symbol;Acc:HGNC:10420]	protein_coding
SNHG8	0	-0.703458	0.388	0.76	0	4	small nucleolar RNA host gene 8 [Source:HGNC Symbol;Acc:HGNC:33098]	lncRNA
IGFBP2	0	-0.723088	0.007	0.318	0	4	insulin like growth factor binding protein 2 [Source:HGNC Symbol;Acc:HGNC:5471]	protein_coding
TWISTNB	0	-0.728255	0.144	0.557	0	4	TWIST neighbor [Source:HGNC Symbol;Acc:HGNC:18027]	protein_coding
RPL5	0	-0.730684	0.897	0.985	0	4	ribosomal protein L5 [Source:HGNC Symbol;Acc:HGNC:10360]	protein_coding
SMIM24	0	-0.733399	0.011	0.438	0	4	small integral membrane protein 24 [Source:HGNC Symbol;Acc:HGNC:37244]	protein_coding
DUT	0	-0.736817	0.294	0.705	0	4	deoxyuridine triphosphatase [Source:HGNC Symbol;Acc:HGNC:3078]	protein_coding
GNA15	0	-0.741296	0.147	0.601	0	4	G protein subunit alpha 15 [Source:HGNC Symbol;Acc:HGNC:4383]	protein_coding
HSPA8	0	-0.744282	0.448	0.809	0	4	heat shock protein family A (Hsp70) member 8 [Source:HGNC Symbol;Acc:HGNC:5241]	protein_coding
PCLAF	5.26853e-308	-0.758982	0.032	0.299	9.41117e-304	4	PCNA clamp associated factor [Source:HGNC Symbol;Acc:HGNC:28961]	protein_coding
IMPDH2	0	-0.761307	0.181	0.651	0	4	inosine monophosphate dehydrogenase 2 [Source:HGNC Symbol;Acc:HGNC:6053]	protein_coding
SPN	0	-0.771703	0.403	0.807	0	4	sialophorin [Source:HGNC Symbol;Acc:HGNC:11249]	protein_coding
ZFP36L2	0	-0.78482	0.684	0.901	0	4	ZFP36 ring finger protein like 2 [Source:HGNC Symbol;Acc:HGNC:1108]	protein_coding
SNHG7	0	-0.787428	0.211	0.669	0	4	small nucleolar RNA host gene 7 [Source:HGNC Symbol;Acc:HGNC:28254]	lncRNA
RPS5	0	-0.794875	0.867	0.976	0	4	ribosomal protein S5 [Source:HGNC Symbol;Acc:HGNC:10426]	protein_coding
HNRNPA1	0	-0.794952	0.803	0.965	0	4	heterogeneous nuclear ribonucleoprotein A1 [Source:HGNC Symbol;Acc:HGNC:5031]	protein_coding
NCL	0	-0.801999	0.595	0.878	0	4	nucleolin [Source:HGNC Symbol;Acc:HGNC:7667]	protein_coding
RPSA	0	-0.803575	0.858	0.973	0	4	ribosomal protein SA [Source:HGNC Symbol;Acc:HGNC:6502]	protein_coding
HSPD1	0	-0.812868	0.334	0.76	0	4	heat shock protein family D (Hsp60) member 1 [Source:HGNC Symbol;Acc:HGNC:5261]	protein_coding
ANGPT1	0	-0.815469	0.02	0.456	0	4	angiopoietin 1 [Source:HGNC Symbol;Acc:HGNC:484]	protein_coding
PEBP1	0	-0.845045	0.332	0.796	0	4	phosphatidylethanolamine binding protein 1 [Source:HGNC Symbol;Acc:HGNC:8630]	protein_coding
TUBB	0	-0.846057	0.303	0.715	0	4	tubulin beta class I [Source:HGNC Symbol;Acc:HGNC:20778]	protein_coding
HINT1	0	-0.870112	0.753	0.956	0	4	histidine triad nucleotide binding protein 1 [Source:HGNC Symbol;Acc:HGNC:4912]	protein_coding
EEF1B2	0	-0.884284	0.832	0.964	0	4	eukaryotic translation elongation factor 1 beta 2 [Source:HGNC Symbol;Acc:HGNC:3208]	protein_coding
TSC22D1	0	-0.895067	0.049	0.487	0	4	TSC22 domain family member 1 [Source:HGNC Symbol;Acc:HGNC:16826]	protein_coding
TUBA1B	0	-0.907185	0.547	0.866	0	4	tubulin alpha 1b [Source:HGNC Symbol;Acc:HGNC:18809]	protein_coding
AREG	4.32829e-180	-0.910663	0.126	0.333	7.73163e-176	4	amphiregulin [Source:HGNC Symbol;Acc:HGNC:651]	protein_coding
SELENOP	0	-0.913439	0.025	0.516	0	4	selenoprotein P [Source:HGNC Symbol;Acc:HGNC:10751]	protein_coding
SEPT6	0	-0.930958	0.265	0.773	0	4
RPLP0	0	-0.933518	0.902	0.985	0	4	ribosomal protein lateral stalk subunit P0 [Source:HGNC Symbol;Acc:HGNC:10371]	protein_coding
TFDP2	0	-0.968571	0.098	0.647	0	4	transcription factor Dp-2 [Source:HGNC Symbol;Acc:HGNC:11751]	protein_coding
LDHB	0	-0.987282	0.473	0.875	0	4	lactate dehydrogenase B [Source:HGNC Symbol;Acc:HGNC:6541]	polymorphic_pseudogene
EGFL7	0	-1.00301	0.03	0.556	0	4	EGF like domain multiple 7 [Source:HGNC Symbol;Acc:HGNC:20594]	protein_coding
NUCB2	0	-1.02577	0.388	0.832	0	4	nucleobindin 2 [Source:HGNC Symbol;Acc:HGNC:8044]	protein_coding
NPM1	0	-1.03529	0.734	0.96	0	4	nucleophosmin 1 [Source:HGNC Symbol;Acc:HGNC:7910]	protein_coding
SMC4	0	-1.03729	0.274	0.779	0	4	structural maintenance of chromosomes 4 [Source:HGNC Symbol;Acc:HGNC:14013]	protein_coding
MSI2	0	-1.17688	0.08	0.671	0	4	musashi RNA binding protein 2 [Source:HGNC Symbol;Acc:HGNC:18585]	protein_coding
HIST1H4C	0	-1.1937	0.229	0.681	0	4
HSP90AB1	0	-1.19511	0.667	0.947	0	4	heat shock protein 90 alpha family class B member 1 [Source:HGNC Symbol;Acc:HGNC:5258]	protein_coding
CDK6	0	-1.19846	0.189	0.745	0	4	cyclin dependent kinase 6 [Source:HGNC Symbol;Acc:HGNC:1777]	protein_coding
STMN1	0	-1.34035	0.091	0.689	0	4	stathmin 1 [Source:HGNC Symbol;Acc:HGNC:6510]	protein_coding
FAM30A	0	-1.34812	0.038	0.637	0	4	family with sequence similarity 30 member A [Source:HGNC Symbol;Acc:HGNC:19955]	lncRNA
IGLL1	0	-1.37141	0.024	0.437	0	4	immunoglobulin lambda like polypeptide 1 [Source:HGNC Symbol;Acc:HGNC:5870]	protein_coding
MPO	1.3213e-130	-1.39645	0.191	0.354	2.36025e-126	4	myeloperoxidase [Source:HGNC Symbol;Acc:HGNC:7218]	protein_coding
SOX4	0	-1.41604	0.117	0.634	0	4	SRY-box transcription factor 4 [Source:HGNC Symbol;Acc:HGNC:11200]	protein_coding
PRSS57	0	-1.75353	0.069	0.77	0	4	serine protease 57 [Source:HGNC Symbol;Acc:HGNC:31397]	protein_coding
SPINK2	0	-1.87102	0.099	0.69	0	4	serine peptidase inhibitor, Kazal type 2 [Source:HGNC Symbol;Acc:HGNC:11245]	protein_coding

## Sheet: NPM1_cl5_res_0.6
gene	p_val	avg_logFC	pct.1	pct.2	p_val_adj	cluster	description	gene_biotype
CTSG	0	2.00538	0.885	0.346	0	5	cathepsin G [Source:HGNC Symbol;Acc:HGNC:2532]	protein_coding
LYZ	0	1.29664	0.962	0.49	0	5	lysozyme [Source:HGNC Symbol;Acc:HGNC:6740]	protein_coding
LGALS1	0	1.20048	0.994	0.635	0	5	galectin 1 [Source:HGNC Symbol;Acc:HGNC:6561]	protein_coding
AC020656.1	0	1.11848	0.739	0.165	0	5	novel transcript, antisense to LYZ	lncRNA
SRGN	0	1.09165	0.995	0.958	0	5	serglycin [Source:HGNC Symbol;Acc:HGNC:9361]	protein_coding
CLEC11A	0	1.0601	0.823	0.476	0	5	C-type lectin domain containing 11A [Source:HGNC Symbol;Acc:HGNC:10576]	protein_coding
FAM107B	0	0.916625	0.771	0.243	0	5	family with sequence similarity 107 member B [Source:HGNC Symbol;Acc:HGNC:23726]	protein_coding
SAMHD1	0	0.911091	0.88	0.282	0	5	SAM and HD domain containing deoxynucleoside triphosphate triphosphohydrolase 1 [Source:HGNC Symbol;Acc:HGNC:15925]	protein_coding
SLC44A1	0	0.910211	0.709	0.242	0	5	solute carrier family 44 member 1 [Source:HGNC Symbol;Acc:HGNC:18798]	protein_coding
MRPL33	0	0.801907	0.921	0.543	0	5	mitochondrial ribosomal protein L33 [Source:HGNC Symbol;Acc:HGNC:14487]	protein_coding
IGFBP7	0	0.797452	0.856	0.455	0	5	insulin like growth factor binding protein 7 [Source:HGNC Symbol;Acc:HGNC:5476]	protein_coding
RNASE2	0	0.786439	0.907	0.398	0	5	ribonuclease A family member 2 [Source:HGNC Symbol;Acc:HGNC:10045]	protein_coding
CST3	0	0.784287	0.997	0.844	0	5	cystatin C [Source:HGNC Symbol;Acc:HGNC:2475]	protein_coding
ANXA2	0	0.767635	0.862	0.344	0	5	annexin A2 [Source:HGNC Symbol;Acc:HGNC:537]	protein_coding
CSTA	0	0.757908	0.89	0.35	0	5	cystatin A [Source:HGNC Symbol;Acc:HGNC:2481]	protein_coding
CAPG	0	0.750367	0.866	0.425	0	5	capping actin protein, gelsolin like [Source:HGNC Symbol;Acc:HGNC:1474]	protein_coding
ALOX5AP	0	0.715899	0.783	0.227	0	5	arachidonate 5-lipoxygenase activating protein [Source:HGNC Symbol;Acc:HGNC:436]	protein_coding
PLAC8	0	0.702662	0.896	0.631	0	5	placenta associated 8 [Source:HGNC Symbol;Acc:HGNC:19254]	protein_coding
CCL23	0	0.695718	0.643	0.137	0	5	C-C motif chemokine ligand 23 [Source:HGNC Symbol;Acc:HGNC:10622]	protein_coding
CXCR4	0	0.693195	0.848	0.279	0	5	C-X-C motif chemokine receptor 4 [Source:HGNC Symbol;Acc:HGNC:2561]	protein_coding
H2AFZ	0	0.682225	0.93	0.767	0	5
P4HB	0	0.672138	0.876	0.594	0	5	prolyl 4-hydroxylase subunit beta [Source:HGNC Symbol;Acc:HGNC:8548]	protein_coding
IL17RA	0	0.659664	0.674	0.166	0	5	interleukin 17 receptor A [Source:HGNC Symbol;Acc:HGNC:5985]	protein_coding
CCL5	0	0.654675	0.574	0.13	0	5	C-C motif chemokine ligand 5 [Source:HGNC Symbol;Acc:HGNC:10632]	protein_coding
RNASE6	0	0.654339	0.636	0.107	0	5	ribonuclease A family member k6 [Source:HGNC Symbol;Acc:HGNC:10048]	protein_coding
SCPEP1	0	0.649564	0.766	0.22	0	5	serine carboxypeptidase 1 [Source:HGNC Symbol;Acc:HGNC:29507]	protein_coding
PLD3	0	0.646205	0.646	0.329	0	5	phospholipase D family member 3 [Source:HGNC Symbol;Acc:HGNC:17158]	protein_coding
LCP1	0	0.6239	0.955	0.757	0	5	lymphocyte cytosolic protein 1 [Source:HGNC Symbol;Acc:HGNC:6528]	protein_coding
HMGB2	5.78653e-307	0.623181	0.926	0.724	1.03365e-302	5	high mobility group box 2 [Source:HGNC Symbol;Acc:HGNC:5000]	protein_coding
KCNE5	0	0.616406	0.358	0.02	0	5	potassium voltage-gated channel subfamily E regulatory subunit 5 [Source:HGNC Symbol;Acc:HGNC:6241]	protein_coding
HMGN2	0	0.602976	0.967	0.826	0	5	high mobility group nucleosomal binding domain 2 [Source:HGNC Symbol;Acc:HGNC:4986]	protein_coding
GRN	0	0.58204	0.894	0.517	0	5	granulin precursor [Source:HGNC Symbol;Acc:HGNC:4601]	protein_coding
CXorf21	0	0.573992	0.535	0.18	0	5	chromosome X open reading frame 21 [Source:HGNC Symbol;Acc:HGNC:25667]	protein_coding
MKI67	0	0.573065	0.365	0.089	0	5	marker of proliferation Ki-67 [Source:HGNC Symbol;Acc:HGNC:7107]	protein_coding
TMSB4X	0	0.565579	1	0.981	0	5	thymosin beta 4 X-linked [Source:HGNC Symbol;Acc:HGNC:11881]	protein_coding
DNMT1	0	0.563821	0.728	0.394	0	5	DNA methyltransferase 1 [Source:HGNC Symbol;Acc:HGNC:2976]	protein_coding
MS4A6A	0	0.559189	0.683	0.175	0	5	membrane spanning 4-domains A6A [Source:HGNC Symbol;Acc:HGNC:13375]	protein_coding
VCAN	0	0.555424	0.639	0.184	0	5	versican [Source:HGNC Symbol;Acc:HGNC:2464]	protein_coding
SERPINB8	0	0.550423	0.504	0.064	0	5	serpin family B member 8 [Source:HGNC Symbol;Acc:HGNC:8952]	protein_coding
HSP90B1	0	0.549679	0.94	0.754	0	5	heat shock protein 90 beta family member 1 [Source:HGNC Symbol;Acc:HGNC:12028]	protein_coding
RNASEH2C	0	0.549315	0.853	0.602	0	5	ribonuclease H2 subunit C [Source:HGNC Symbol;Acc:HGNC:24116]	protein_coding
IRF8	0	0.549196	0.517	0.091	0	5	interferon regulatory factor 8 [Source:HGNC Symbol;Acc:HGNC:5358]	protein_coding
MRC1	0	0.539466	0.261	0.053	0	5	mannose receptor C-type 1 [Source:HGNC Symbol;Acc:HGNC:7228]	protein_coding
AK2	0	0.535612	0.808	0.499	0	5	adenylate kinase 2 [Source:HGNC Symbol;Acc:HGNC:362]	protein_coding
NCF1	0	0.530978	0.741	0.212	0	5	neutrophil cytosolic factor 1 [Source:HGNC Symbol;Acc:HGNC:7660]	protein_coding
TOP2A	0	0.527567	0.365	0.113	0	5	DNA topoisomerase II alpha [Source:HGNC Symbol;Acc:HGNC:11989]	protein_coding
PGAM1	0	0.525794	0.84	0.567	0	5	phosphoglycerate mutase 1 [Source:HGNC Symbol;Acc:HGNC:8888]	protein_coding
MNDA	0	0.525202	0.769	0.236	0	5	myeloid cell nuclear differentiation antigen [Source:HGNC Symbol;Acc:HGNC:7183]	protein_coding
ITGB2	0	0.521351	0.895	0.615	0	5	integrin subunit beta 2 [Source:HGNC Symbol;Acc:HGNC:6155]	protein_coding
ZEB2	0	0.519742	0.872	0.639	0	5	zinc finger E-box binding homeobox 2 [Source:HGNC Symbol;Acc:HGNC:14881]	protein_coding
ANXA5	0	0.519461	0.616	0.142	0	5	annexin A5 [Source:HGNC Symbol;Acc:HGNC:543]	protein_coding
MT2A	0	0.51353	0.607	0.258	0	5	metallothionein 2A [Source:HGNC Symbol;Acc:HGNC:7406]	protein_coding
BASP1	0	0.512092	0.608	0.175	0	5	brain abundant membrane attached signal protein 1 [Source:HGNC Symbol;Acc:HGNC:957]	protein_coding
METTL9	0	0.507637	0.817	0.508	0	5	methyltransferase like 9 [Source:HGNC Symbol;Acc:HGNC:24586]	protein_coding
NKG7	0	0.498562	0.678	0.266	0	5	natural killer cell granule protein 7 [Source:HGNC Symbol;Acc:HGNC:7830]	protein_coding
TUBA1B	1.79454e-231	0.490517	0.942	0.826	3.20558e-227	5	tubulin alpha 1b [Source:HGNC Symbol;Acc:HGNC:18809]	protein_coding
TSPO	0	0.489381	0.97	0.876	0	5	translocator protein [Source:HGNC Symbol;Acc:HGNC:1158]	protein_coding
MPEG1	0	0.488357	0.549	0.123	0	5	macrophage expressed 1 [Source:HGNC Symbol;Acc:HGNC:29619]	protein_coding
LY86	0	0.487131	0.654	0.179	0	5	lymphocyte antigen 86 [Source:HGNC Symbol;Acc:HGNC:16837]	protein_coding
FLNA	2.26376e-300	0.485282	0.852	0.592	4.04375e-296	5	filamin A [Source:HGNC Symbol;Acc:HGNC:3754]	protein_coding
ACTB	0	0.482981	1	0.988	0	5	actin beta [Source:HGNC Symbol;Acc:HGNC:132]	protein_coding
BRI3BP	0	0.478663	0.573	0.222	0	5	BRI3 binding protein [Source:HGNC Symbol;Acc:HGNC:14251]	polymorphic_pseudogene
LYST	0	0.476264	0.744	0.37	0	5	lysosomal trafficking regulator [Source:HGNC Symbol;Acc:HGNC:1968]	protein_coding
PPIB	7.30535e-302	0.474815	0.907	0.747	1.30495e-297	5	peptidylprolyl isomerase B [Source:HGNC Symbol;Acc:HGNC:9255]	protein_coding
MEF2D	0	0.474809	0.562	0.221	0	5	myocyte enhancer factor 2D [Source:HGNC Symbol;Acc:HGNC:6997]	protein_coding
CITED4	0	0.467659	0.663	0.339	0	5	Cbp/p300 interacting transactivator with Glu/Asp rich carboxy-terminal domain 4 [Source:HGNC Symbol;Acc:HGNC:18696]	protein_coding
MT1X	0	0.463109	0.455	0.149	0	5	metallothionein 1X [Source:HGNC Symbol;Acc:HGNC:7405]	protein_coding
CYBA	0	0.458341	0.997	0.961	0	5	cytochrome b-245 alpha chain [Source:HGNC Symbol;Acc:HGNC:2577]	protein_coding
RNH1	1.38743e-247	0.457239	0.793	0.575	2.47837e-243	5	ribonuclease/angiogenin inhibitor 1 [Source:HGNC Symbol;Acc:HGNC:10074]	protein_coding
MCM4	0	0.451727	0.508	0.203	0	5	minichromosome maintenance complex component 4 [Source:HGNC Symbol;Acc:HGNC:6947]	protein_coding
KIAA0930	0	0.451111	0.603	0.233	0	5	KIAA0930 [Source:HGNC Symbol;Acc:HGNC:1314]	protein_coding
FABP5	7.45353e-238	0.448274	0.791	0.517	1.33142e-233	5	fatty acid binding protein 5 [Source:HGNC Symbol;Acc:HGNC:3560]	protein_coding
LMNB1	0	0.446874	0.576	0.246	0	5	lamin B1 [Source:HGNC Symbol;Acc:HGNC:6637]	protein_coding
BLOC1S1	7.60087e-308	0.442652	0.833	0.541	1.35774e-303	5	biogenesis of lysosomal organelles complex 1 subunit 1 [Source:HGNC Symbol;Acc:HGNC:4200]	protein_coding
DCXR	1.92062e-287	0.441309	0.652	0.353	3.4308e-283	5	dicarbonyl and L-xylulose reductase [Source:HGNC Symbol;Acc:HGNC:18985]	protein_coding
SDF2L1	1.16162e-300	0.438315	0.615	0.301	2.07499e-296	5	stromal cell derived factor 2 like 1 [Source:HGNC Symbol;Acc:HGNC:10676]	protein_coding
PCNA	8.55614e-226	0.435626	0.582	0.296	1.52838e-221	5	proliferating cell nuclear antigen [Source:HGNC Symbol;Acc:HGNC:8729]	protein_coding
AP2S1	3.21141e-295	0.432171	0.847	0.609	5.73655e-291	5	adaptor related protein complex 2 subunit sigma 1 [Source:HGNC Symbol;Acc:HGNC:565]	protein_coding
CALM1	4.38675e-297	0.430904	0.931	0.802	7.83604e-293	5	calmodulin 1 [Source:HGNC Symbol;Acc:HGNC:1442]	protein_coding
ANP32E	3.96937e-199	0.430092	0.685	0.447	7.09049e-195	5	acidic nuclear phosphoprotein 32 family member E [Source:HGNC Symbol;Acc:HGNC:16673]	protein_coding
PLD4	3.01632e-277	0.425036	0.484	0.203	5.38804e-273	5	phospholipase D family member 4 [Source:HGNC Symbol;Acc:HGNC:23792]	protein_coding
HMGB1	1.10315e-218	0.423703	0.979	0.938	1.97056e-214	5	high mobility group box 1 [Source:HGNC Symbol;Acc:HGNC:4983]	protein_coding
COX8A	1.84461e-281	0.421925	0.911	0.726	3.29504e-277	5	cytochrome c oxidase subunit 8A [Source:HGNC Symbol;Acc:HGNC:2294]	protein_coding
AAK1	4.86334e-280	0.419897	0.693	0.376	8.68739e-276	5	AP2 associated kinase 1 [Source:HGNC Symbol;Acc:HGNC:19679]	protein_coding
SH3KBP1	9.95154e-251	0.419351	0.748	0.474	1.77764e-246	5	SH3 domain containing kinase binding protein 1 [Source:HGNC Symbol;Acc:HGNC:13867]	protein_coding
RPS27L	8.41821e-225	0.418499	0.921	0.747	1.50374e-220	5	ribosomal protein S27 like [Source:HGNC Symbol;Acc:HGNC:18476]	protein_coding
AKR7A2	1.31909e-238	0.418024	0.649	0.384	2.35628e-234	5	aldo-keto reductase family 7 member A2 [Source:HGNC Symbol;Acc:HGNC:389]	protein_coding
GPR183	0	0.417475	0.468	0.145	0	5	G protein-coupled receptor 183 [Source:HGNC Symbol;Acc:HGNC:3128]	protein_coding
NDUFS6	8.20846e-272	0.412599	0.841	0.605	1.46628e-267	5	NADH:ubiquinone oxidoreductase subunit S6 [Source:HGNC Symbol;Acc:HGNC:7713]	protein_coding
CTSZ	1.92746e-293	0.411262	0.78	0.477	3.44302e-289	5	cathepsin Z [Source:HGNC Symbol;Acc:HGNC:2547]	protein_coding
MPO	6.49865e-83	0.409343	0.514	0.325	1.16085e-78	5	myeloperoxidase [Source:HGNC Symbol;Acc:HGNC:7218]	protein_coding
ATG3	1.68372e-231	0.407747	0.722	0.444	3.00763e-227	5	autophagy related 3 [Source:HGNC Symbol;Acc:HGNC:20962]	protein_coding
GSTP1	1.62469e-269	0.40754	0.984	0.917	2.90218e-265	5	glutathione S-transferase pi 1 [Source:HGNC Symbol;Acc:HGNC:4638]	protein_coding
PYCARD	5.26083e-294	0.405212	0.931	0.805	9.39743e-290	5	PYD and CARD domain containing [Source:HGNC Symbol;Acc:HGNC:16608]	protein_coding
ZFR	1.0602e-206	0.4036	0.656	0.403	1.89384e-202	5	zinc finger RNA binding protein [Source:HGNC Symbol;Acc:HGNC:17277]	protein_coding
IQGAP1	0	0.402615	0.762	0.409	0	5	IQ motif containing GTPase activating protein 1 [Source:HGNC Symbol;Acc:HGNC:6110]	protein_coding
APLP2	9.08085e-232	0.401791	0.905	0.724	1.62211e-227	5	amyloid beta precursor like protein 2 [Source:HGNC Symbol;Acc:HGNC:598]	protein_coding
SUB1	8.50136e-301	0.399681	0.961	0.866	1.5186e-296	5	SUB1 regulator of transcription [Source:HGNC Symbol;Acc:HGNC:19985]	protein_coding
TYMS	5.04232e-254	0.396956	0.528	0.226	9.0071e-250	5	thymidylate synthetase [Source:HGNC Symbol;Acc:HGNC:12441]	protein_coding
ERP29	8.19024e-252	0.394825	0.889	0.733	1.46302e-247	5	endoplasmic reticulum protein 29 [Source:HGNC Symbol;Acc:HGNC:13799]	protein_coding
RANBP1	1.82946e-206	0.394359	0.822	0.607	3.26797e-202	5	RAN binding protein 1 [Source:HGNC Symbol;Acc:HGNC:9847]	protein_coding
OAZ1	0	0.392189	0.994	0.954	0	5	ornithine decarboxylase antizyme 1 [Source:HGNC Symbol;Acc:HGNC:8095]	protein_coding
PTTG1	4.78234e-217	0.391745	0.441	0.196	8.54269e-213	5	PTTG1 regulator of sister chromatid separation, securin [Source:HGNC Symbol;Acc:HGNC:9690]	protein_coding
ARPC5	1.53147e-235	0.391102	0.873	0.68	2.73566e-231	5	actin related protein 2/3 complex subunit 5 [Source:HGNC Symbol;Acc:HGNC:708]	protein_coding
PKM	2.46075e-224	0.390768	0.871	0.665	4.39564e-220	5	pyruvate kinase M1/2 [Source:HGNC Symbol;Acc:HGNC:9021]	protein_coding
CLSPN	0	0.389335	0.379	0.108	0	5	claspin [Source:HGNC Symbol;Acc:HGNC:19715]	protein_coding
CFL1	0	0.387601	0.992	0.94	0	5	cofilin 1 [Source:HGNC Symbol;Acc:HGNC:1874]	protein_coding
PTAFR	0	0.384655	0.498	0.134	0	5	platelet activating factor receptor [Source:HGNC Symbol;Acc:HGNC:9582]	protein_coding
DOCK10	0	0.384392	0.486	0.108	0	5	dedicator of cytokinesis 10 [Source:HGNC Symbol;Acc:HGNC:23479]	protein_coding
LILRB4	0	0.384266	0.389	0.049	0	5	leukocyte immunoglobulin like receptor B4 [Source:HGNC Symbol;Acc:HGNC:6608]	protein_coding
POLE4	7.72365e-284	0.383931	0.679	0.356	1.37968e-279	5	DNA polymerase epsilon 4, accessory subunit [Source:HGNC Symbol;Acc:HGNC:18755]	protein_coding
NAA38	8.06455e-249	0.379463	0.834	0.56	1.44057e-244	5	N(alpha)-acetyltransferase 38, NatC auxiliary subunit [Source:HGNC Symbol;Acc:HGNC:28212]	protein_coding
C4orf48	2.84578e-252	0.377351	0.7	0.388	5.08342e-248	5	chromosome 4 open reading frame 48 [Source:HGNC Symbol;Acc:HGNC:34437]	protein_coding
PDIA6	3.64833e-199	0.373991	0.816	0.622	6.51701e-195	5	protein disulfide isomerase family A member 6 [Source:HGNC Symbol;Acc:HGNC:30168]	protein_coding
PPM1G	2.37083e-192	0.373912	0.73	0.513	4.23502e-188	5	protein phosphatase, Mg2+/Mn2+ dependent 1G [Source:HGNC Symbol;Acc:HGNC:9278]	protein_coding
PPIA	6.57089e-301	0.373361	0.989	0.925	1.17376e-296	5	peptidylprolyl isomerase A [Source:HGNC Symbol;Acc:HGNC:9253]	protein_coding
HIST1H1B	2.10646e-93	0.371912	0.312	0.161	3.76278e-89	5
DBI	1.42017e-269	0.368984	0.937	0.78	2.53684e-265	5	diazepam binding inhibitor, acyl-CoA binding protein [Source:HGNC Symbol;Acc:HGNC:2690]	protein_coding
FUT4	0	0.368972	0.456	0.162	0	5	fucosyltransferase 4 [Source:HGNC Symbol;Acc:HGNC:4015]	protein_coding
EMILIN2	9.61806e-228	0.367253	0.603	0.316	1.71807e-223	5	elastin microfibril interfacer 2 [Source:HGNC Symbol;Acc:HGNC:19881]	protein_coding
TMSB10	0	0.367163	1	0.981	0	5	thymosin beta 10 [Source:HGNC Symbol;Acc:HGNC:11879]	protein_coding
HLA-DRA	4.7608e-232	0.366758	0.952	0.753	8.50421e-228	5	major histocompatibility complex, class II, DR alpha [Source:HGNC Symbol;Acc:HGNC:4947]	protein_coding
CALM3	5.8867e-186	0.362361	0.748	0.53	1.05154e-181	5	calmodulin 3 [Source:HGNC Symbol;Acc:HGNC:1449]	protein_coding
CENPF	2.36045e-143	0.361462	0.401	0.198	4.21648e-139	5	centromere protein F [Source:HGNC Symbol;Acc:HGNC:1857]	protein_coding
MFSD10	1.13405e-183	0.359193	0.763	0.559	2.02576e-179	5	major facilitator superfamily domain containing 10 [Source:HGNC Symbol;Acc:HGNC:16894]	protein_coding
TNFSF13B	4.39222e-222	0.356799	0.814	0.535	7.84582e-218	5	TNF superfamily member 13b [Source:HGNC Symbol;Acc:HGNC:11929]	protein_coding
S100A10	5.31407e-258	0.351258	0.754	0.364	9.49252e-254	5	S100 calcium binding protein A10 [Source:HGNC Symbol;Acc:HGNC:10487]	protein_coding
SMC1A	3.78166e-152	0.350197	0.623	0.401	6.75519e-148	5	structural maintenance of chromosomes 1A [Source:HGNC Symbol;Acc:HGNC:11111]	protein_coding
TPI1	4.3914e-231	0.348565	0.941	0.82	7.84436e-227	5	triosephosphate isomerase 1 [Source:HGNC Symbol;Acc:HGNC:12009]	protein_coding
COX4I1	0	0.3475	0.985	0.934	0	5	cytochrome c oxidase subunit 4I1 [Source:HGNC Symbol;Acc:HGNC:2265]	protein_coding
SERF2	0	0.34651	0.998	0.974	0	5	small EDRK-rich factor 2 [Source:HGNC Symbol;Acc:HGNC:10757]	protein_coding
TUBB	3.23484e-39	0.345913	0.732	0.668	5.77839e-35	5	tubulin beta class I [Source:HGNC Symbol;Acc:HGNC:20778]	protein_coding
CDC42EP3	5.94794e-255	0.345644	0.42	0.161	1.06248e-250	5	CDC42 effector protein 3 [Source:HGNC Symbol;Acc:HGNC:16943]	protein_coding
CEBPD	0	0.344493	0.602	0.215	0	5	CCAAT enhancer binding protein delta [Source:HGNC Symbol;Acc:HGNC:1835]	protein_coding
IFI27L2	1.3676e-218	0.344004	0.657	0.361	2.44295e-214	5	interferon alpha inducible protein 27 like 2 [Source:HGNC Symbol;Acc:HGNC:19753]	protein_coding
SSR4	5.92873e-222	0.343856	0.929	0.792	1.05905e-217	5	signal sequence receptor subunit 4 [Source:HGNC Symbol;Acc:HGNC:11326]	protein_coding
PDIA3	3.50683e-177	0.341757	0.846	0.681	6.26425e-173	5	protein disulfide isomerase family A member 3 [Source:HGNC Symbol;Acc:HGNC:4606]	protein_coding
SNRNP25	5.83032e-253	0.341253	0.513	0.232	1.04147e-248	5	small nuclear ribonucleoprotein U11/U12 subunit 25 [Source:HGNC Symbol;Acc:HGNC:14161]	protein_coding
MINOS1	2.95019e-174	0.340477	0.772	0.527	5.26992e-170	5
NUP210	1.57987e-231	0.338144	0.569	0.292	2.82211e-227	5	nucleoporin 210 [Source:HGNC Symbol;Acc:HGNC:30052]	protein_coding
MCM5	1.561e-175	0.337411	0.518	0.277	2.78841e-171	5	minichromosome maintenance complex component 5 [Source:HGNC Symbol;Acc:HGNC:6948]	protein_coding
PAK1	7.30812e-280	0.336763	0.48	0.187	1.30545e-275	5	p21 (RAC1) activated kinase 1 [Source:HGNC Symbol;Acc:HGNC:8590]	protein_coding
PSME2	1.47229e-162	0.336439	0.833	0.656	2.62995e-158	5	proteasome activator subunit 2 [Source:HGNC Symbol;Acc:HGNC:9569]	protein_coding
AURKAIP1	8.0663e-179	0.333828	0.752	0.554	1.44088e-174	5	aurora kinase A interacting protein 1 [Source:HGNC Symbol;Acc:HGNC:24114]	protein_coding
MCM6	9.0184e-233	0.332559	0.433	0.179	1.61096e-228	5	minichromosome maintenance complex component 6 [Source:HGNC Symbol;Acc:HGNC:6949]	protein_coding
LAMTOR2	7.49253e-180	0.332226	0.772	0.546	1.33839e-175	5	late endosomal/lysosomal adaptor, MAPK and MTOR activator 2 [Source:HGNC Symbol;Acc:HGNC:29796]	protein_coding
AZU1	5.55454e-268	0.332173	0.885	0.595	9.92207e-264	5	azurocidin 1 [Source:HGNC Symbol;Acc:HGNC:913]	protein_coding
PTMA	0	0.332126	1	0.997	0	5	prothymosin alpha [Source:HGNC Symbol;Acc:HGNC:9623]	protein_coding
PCLAF	8.45379e-198	0.331463	0.538	0.253	1.5101e-193	5	PCNA clamp associated factor [Source:HGNC Symbol;Acc:HGNC:28961]	protein_coding
ASRGL1	0	0.331452	0.43	0.144	0	5	asparaginase and isoaspartyl peptidase 1 [Source:HGNC Symbol;Acc:HGNC:16448]	protein_coding
ATP5MF	1.42161e-181	0.33097	0.881	0.697	2.53942e-177	5	ATP synthase membrane subunit f [Source:HGNC Symbol;Acc:HGNC:848]	protein_coding
PRELID1	6.42482e-154	0.329409	0.821	0.677	1.14767e-149	5	PRELI domain containing 1 [Source:HGNC Symbol;Acc:HGNC:30255]	protein_coding
CORO1A	1.4306e-197	0.329406	0.912	0.732	2.55548e-193	5	coronin 1A [Source:HGNC Symbol;Acc:HGNC:2252]	protein_coding
FOSL2	4.63801e-169	0.328498	0.551	0.3	8.28488e-165	5	FOS like 2, AP-1 transcription factor subunit [Source:HGNC Symbol;Acc:HGNC:3798]	protein_coding
NUCKS1	4.14108e-125	0.328151	0.861	0.718	7.39721e-121	5	nuclear casein kinase and cyclin dependent kinase substrate 1 [Source:HGNC Symbol;Acc:HGNC:29923]	protein_coding
YBX1	9.17658e-286	0.327717	0.99	0.949	1.63921e-281	5	Y-box binding protein 1 [Source:HGNC Symbol;Acc:HGNC:8014]	protein_coding
NASP	9.37982e-129	0.326525	0.775	0.604	1.67552e-124	5	nuclear autoantigenic sperm protein [Source:HGNC Symbol;Acc:HGNC:7644]	protein_coding
MYDGF	2.34246e-147	0.326461	0.743	0.556	4.18433e-143	5	myeloid derived growth factor [Source:HGNC Symbol;Acc:HGNC:16948]	protein_coding
DEK	1.17993e-116	0.325234	0.85	0.761	2.1077e-112	5	DEK proto-oncogene [Source:HGNC Symbol;Acc:HGNC:2768]	protein_coding
PGP	3.66923e-202	0.325177	0.571	0.308	6.55435e-198	5	phosphoglycolate phosphatase [Source:HGNC Symbol;Acc:HGNC:8909]	protein_coding
IGSF6	0	0.324889	0.468	0.109	0	5	immunoglobulin superfamily member 6 [Source:NCBI gene;Acc:10261]	protein_coding
IGSF6	0	0.324889	0.468	0.109	0	5	immunoglobulin superfamily member 6 [Source:HGNC Symbol;Acc:HGNC:5953]	protein_coding
MRPS34	7.00533e-144	0.323947	0.718	0.525	1.25136e-139	5	mitochondrial ribosomal protein S34 [Source:HGNC Symbol;Acc:HGNC:16618]	protein_coding
EIF4G1	8.39853e-158	0.323706	0.657	0.435	1.50023e-153	5	eukaryotic translation initiation factor 4 gamma 1 [Source:HGNC Symbol;Acc:HGNC:3296]	protein_coding
CRYBG1	0	0.323361	0.426	0.109	0	5	crystallin beta-gamma domain containing 1 [Source:HGNC Symbol;Acc:HGNC:356]	protein_coding
AL355922.1	9.53521e-291	0.320544	0.347	0.106	1.70327e-286	5	novel transcript	lncRNA
GRK2	2.39675e-147	0.320086	0.719	0.514	4.28131e-143	5	G protein-coupled receptor kinase 2 [Source:HGNC Symbol;Acc:HGNC:289]	protein_coding
CHCHD10	1.19038e-142	0.318958	0.677	0.464	2.12638e-138	5	coiled-coil-helix-coiled-coil-helix domain containing 10 [Source:HGNC Symbol;Acc:HGNC:15559]	protein_coding
BRCA2	2.8726e-238	0.316074	0.388	0.147	5.13133e-234	5	BRCA2 DNA repair associated [Source:HGNC Symbol;Acc:HGNC:1101]	protein_coding
ARPC4	7.81163e-172	0.313919	0.764	0.541	1.39539e-167	5	actin related protein 2/3 complex subunit 4 [Source:HGNC Symbol;Acc:HGNC:707]	protein_coding
RAN	2.32233e-152	0.312625	0.914	0.775	4.14837e-148	5	RAN, member RAS oncogene family [Source:HGNC Symbol;Acc:HGNC:9846]	protein_coding
MDM2	5.33079e-102	0.312139	0.4	0.224	9.52239e-98	5	MDM2 proto-oncogene [Source:HGNC Symbol;Acc:HGNC:6973]	protein_coding
PFN1	7.48012e-222	0.311649	0.992	0.941	1.33617e-217	5	profilin 1 [Source:HGNC Symbol;Acc:HGNC:8881]	protein_coding
TESC	5.78285e-199	0.311303	0.572	0.299	1.03299e-194	5	tescalcin [Source:HGNC Symbol;Acc:HGNC:26065]	protein_coding
HLA-DRB1	7.53156e-204	0.310726	0.896	0.648	1.34536e-199	5	major histocompatibility complex, class II, DR beta 1 [Source:HGNC Symbol;Acc:HGNC:4948]	protein_coding
ATP6V0B	1.0147e-172	0.310676	0.876	0.738	1.81256e-168	5	ATPase H+ transporting V0 subunit b [Source:HGNC Symbol;Acc:HGNC:861]	protein_coding
ACTR2	2.00864e-163	0.310278	0.909	0.776	3.58803e-159	5	actin related protein 2 [Source:HGNC Symbol;Acc:HGNC:169]	protein_coding
PPDPF	1.02585e-138	0.309728	0.848	0.647	1.83247e-134	5	pancreatic progenitor cell differentiation and proliferation factor [Source:HGNC Symbol;Acc:HGNC:16142]	protein_coding
MT1F	0	0.309129	0.322	0.064	0	5	metallothionein 1F [Source:HGNC Symbol;Acc:HGNC:7398]	protein_coding
CHML	2.96872e-165	0.309056	0.453	0.229	5.30302e-161	5	CHM like Rab escort protein [Source:HGNC Symbol;Acc:HGNC:1941]	protein_coding
LRPAP1	9.54199e-117	0.308776	0.726	0.567	1.70449e-112	5	LDL receptor related protein associated protein 1 [Source:HGNC Symbol;Acc:HGNC:6701]	protein_coding
BIRC5	9.18324e-300	0.307528	0.271	0.068	1.6404e-295	5	baculoviral IAP repeat containing 5 [Source:HGNC Symbol;Acc:HGNC:593]	protein_coding
SRM	2.01895e-122	0.305682	0.658	0.465	3.60646e-118	5	spermidine synthase [Source:HGNC Symbol;Acc:HGNC:11296]	protein_coding
ATP5MPL	1.72801e-156	0.305494	0.912	0.73	3.08674e-152	5	ATP synthase membrane subunit 6.8PL [Source:HGNC Symbol;Acc:HGNC:1188]	protein_coding
RFLNB	1.38824e-110	0.304862	0.756	0.561	2.47981e-106	5	refilin B [Source:HGNC Symbol;Acc:HGNC:28705]	protein_coding
CD63	8.4335e-153	0.301564	0.94	0.847	1.50648e-148	5	CD63 molecule [Source:HGNC Symbol;Acc:HGNC:1692]	protein_coding
PRKAR2B	0	0.301488	0.469	0.141	0	5	protein kinase cAMP-dependent type II regulatory subunit beta [Source:HGNC Symbol;Acc:HGNC:9392]	protein_coding
DDX39A	3.1046e-181	0.301304	0.527	0.283	5.54574e-177	5	DExD-box helicase 39A [Source:HGNC Symbol;Acc:HGNC:17821]	protein_coding
GAPDH	0	0.300769	0.999	0.985	0	5	glyceraldehyde-3-phosphate dehydrogenase [Source:HGNC Symbol;Acc:HGNC:4141]	protein_coding
ARHGDIA	2.24603e-142	0.299867	0.746	0.555	4.01209e-138	5	Rho GDP dissociation inhibitor alpha [Source:HGNC Symbol;Acc:HGNC:678]	protein_coding
NDUFB9	1.46487e-140	0.297406	0.759	0.544	2.6167e-136	5	NADH:ubiquinone oxidoreductase subunit B9 [Source:HGNC Symbol;Acc:HGNC:7704]	protein_coding
CD180	0	0.296479	0.355	0.08	0	5	CD180 molecule [Source:HGNC Symbol;Acc:HGNC:6726]	protein_coding
NREP	1.37936e-111	0.29596	0.569	0.368	2.46394e-107	5	neuronal regeneration related protein [Source:HGNC Symbol;Acc:HGNC:16834]	protein_coding
IL13RA1	0	0.295127	0.379	0.114	0	5	interleukin 13 receptor subunit alpha 1 [Source:HGNC Symbol;Acc:HGNC:5974]	protein_coding
PSMA7	2.48605e-164	0.294032	0.927	0.831	4.44083e-160	5	proteasome 20S subunit alpha 7 [Source:HGNC Symbol;Acc:HGNC:9536]	protein_coding
ENO1	1.71864e-189	0.293601	0.979	0.909	3.07001e-185	5	enolase 1 [Source:HGNC Symbol;Acc:HGNC:3350]	protein_coding
TK1	3.93555e-248	0.293475	0.317	0.097	7.03007e-244	5	thymidine kinase 1 [Source:HGNC Symbol;Acc:HGNC:11830]	protein_coding
MRPL41	5.53147e-152	0.29061	0.703	0.481	9.88086e-148	5	mitochondrial ribosomal protein L41 [Source:HGNC Symbol;Acc:HGNC:14492]	protein_coding
PARVG	9.20821e-143	0.290509	0.646	0.422	1.64486e-138	5	parvin gamma [Source:HGNC Symbol;Acc:HGNC:14654]	protein_coding
AFF3	0	0.289838	0.33	0.077	0	5	AF4/FMR2 family member 3 [Source:HGNC Symbol;Acc:HGNC:6473]	protein_coding
MCM3	3.77686e-126	0.289718	0.487	0.281	6.74661e-122	5	minichromosome maintenance complex component 3 [Source:HGNC Symbol;Acc:HGNC:6945]	protein_coding
MICAL1	0	0.289395	0.389	0.106	0	5	microtubule associated monooxygenase, calponin and LIM domain containing 1 [Source:HGNC Symbol;Acc:HGNC:20619]	protein_coding
PHPT1	2.2516e-148	0.289231	0.819	0.625	4.02203e-144	5	phosphohistidine phosphatase 1 [Source:HGNC Symbol;Acc:HGNC:30033]	protein_coding
FBP1	0	0.289198	0.375	0.079	0	5	fructose-bisphosphatase 1 [Source:HGNC Symbol;Acc:HGNC:3606]	protein_coding
COX6C	2.40782e-157	0.288161	0.926	0.784	4.30109e-153	5	cytochrome c oxidase subunit 6C [Source:HGNC Symbol;Acc:HGNC:2285]	protein_coding
HNRNPAB	5.89764e-114	0.287961	0.822	0.668	1.0535e-109	5	heterogeneous nuclear ribonucleoprotein A/B [Source:HGNC Symbol;Acc:HGNC:5034]	protein_coding
UQCRH	7.2435e-159	0.287884	0.952	0.862	1.29391e-154	5	ubiquinol-cytochrome c reductase hinge protein [Source:HGNC Symbol;Acc:HGNC:12590]	protein_coding
RPLP2	8.05905e-107	0.287429	1	0.996	1.43959e-102	5	ribosomal protein lateral stalk subunit P2 [Source:HGNC Symbol;Acc:HGNC:10377]	protein_coding
UQCC2	4.24855e-163	0.286483	0.587	0.341	7.58918e-159	5	ubiquinol-cytochrome c reductase complex assembly factor 2 [Source:HGNC Symbol;Acc:HGNC:21237]	protein_coding
CARHSP1	1.97492e-195	0.285556	0.48	0.224	3.5278e-191	5	calcium regulated heat stable protein 1 [Source:HGNC Symbol;Acc:HGNC:17150]	protein_coding
RNPEP	1.20721e-218	0.28516	0.521	0.247	2.15644e-214	5	arginyl aminopeptidase [Source:HGNC Symbol;Acc:HGNC:10078]	protein_coding
UNC93B1	1.86802e-199	0.284986	0.566	0.29	3.33685e-195	5	unc-93 homolog B1, TLR signaling regulator [Source:HGNC Symbol;Acc:HGNC:13481]	protein_coding
SPCS3	5.48654e-138	0.283705	0.719	0.509	9.8006e-134	5	signal peptidase complex subunit 3 [Source:HGNC Symbol;Acc:HGNC:26212]	protein_coding
H2AFJ	2.59857e-197	0.282834	0.567	0.289	4.64182e-193	5
HNRNPA3	1.09351e-143	0.282618	0.919	0.806	1.95334e-139	5	heterogeneous nuclear ribonucleoprotein A3 [Source:HGNC Symbol;Acc:HGNC:24941]	protein_coding
HEXB	1.27089e-248	0.28261	0.483	0.199	2.27019e-244	5	hexosaminidase subunit beta [Source:HGNC Symbol;Acc:HGNC:4879]	protein_coding
SURF4	3.60689e-161	0.282434	0.523	0.293	6.44299e-157	5	surfeit 4 [Source:HGNC Symbol;Acc:HGNC:11476]	protein_coding
HMGN1	1.52906e-153	0.281874	0.951	0.843	2.73136e-149	5	high mobility group nucleosome binding domain 1 [Source:HGNC Symbol;Acc:HGNC:4984]	protein_coding
ISOC2	3.24026e-142	0.280918	0.502	0.291	5.78808e-138	5	isochorismatase domain containing 2 [Source:HGNC Symbol;Acc:HGNC:26278]	protein_coding
EIF2S2	2.67247e-134	0.280821	0.79	0.601	4.77383e-130	5	eukaryotic translation initiation factor 2 subunit beta [Source:HGNC Symbol;Acc:HGNC:3266]	protein_coding
S100A4	3.35736e-178	0.279632	0.995	0.895	5.99725e-174	5	S100 calcium binding protein A4 [Source:HGNC Symbol;Acc:HGNC:10494]	protein_coding
UQCRQ	4.81064e-124	0.279108	0.824	0.619	8.59325e-120	5	ubiquinol-cytochrome c reductase complex III subunit VII [Source:HGNC Symbol;Acc:HGNC:29594]	protein_coding
TMEM167A	6.44132e-135	0.278457	0.645	0.42	1.15061e-130	5	transmembrane protein 167A [Source:HGNC Symbol;Acc:HGNC:28330]	protein_coding
NRGN	0	0.278046	0.318	0.068	0	5	neurogranin [Source:HGNC Symbol;Acc:HGNC:8000]	protein_coding
UHRF1	1.83337e-277	0.277558	0.33	0.1	3.27495e-273	5	ubiquitin like with PHD and ring finger domains 1 [Source:HGNC Symbol;Acc:HGNC:12556]	protein_coding
ATP5ME	1.21144e-123	0.277304	0.872	0.712	2.16399e-119	5	ATP synthase membrane subunit e [Source:HGNC Symbol;Acc:HGNC:846]	protein_coding
MZT2B	1.18108e-149	0.276993	0.924	0.8	2.10977e-145	5	mitotic spindle organizing protein 2B [Source:HGNC Symbol;Acc:HGNC:25886]	protein_coding
TMPO	2.8576e-94	0.276609	0.649	0.476	5.10453e-90	5	thymopoietin [Source:HGNC Symbol;Acc:HGNC:11875]	protein_coding
KIF22	6.02074e-154	0.276571	0.453	0.232	1.07548e-149	5	kinesin family member 22 [Source:HGNC Symbol;Acc:HGNC:6391]	protein_coding
COX5A	1.69116e-130	0.27643	0.877	0.743	3.02092e-126	5	cytochrome c oxidase subunit 5A [Source:HGNC Symbol;Acc:HGNC:2267]	protein_coding
EIF5A	1.52579e-124	0.276416	0.874	0.733	2.72552e-120	5	eukaryotic translation initiation factor 5A [Source:HGNC Symbol;Acc:HGNC:3300]	protein_coding
LSM5	1.44808e-123	0.275999	0.753	0.543	2.5867e-119	5	LSM5 homolog, U6 small nuclear RNA and mRNA degradation associated [Source:HGNC Symbol;Acc:HGNC:17162]	protein_coding
ACAT1	3.48138e-211	0.275968	0.457	0.206	6.2188e-207	5	acetyl-CoA acetyltransferase 1 [Source:HGNC Symbol;Acc:HGNC:93]	protein_coding
HNRNPD	5.29388e-124	0.273256	0.858	0.732	9.45647e-120	5	heterogeneous nuclear ribonucleoprotein D [Source:HGNC Symbol;Acc:HGNC:5036]	protein_coding
GGA2	1.80154e-271	0.27285	0.43	0.16	3.21809e-267	5	golgi associated, gamma adaptin ear containing, ARF binding protein 2 [Source:HGNC Symbol;Acc:HGNC:16064]	protein_coding
CENPX	4.36774e-120	0.271524	0.53	0.329	7.80209e-116	5	centromere protein X [Source:HGNC Symbol;Acc:HGNC:11422]	protein_coding
DIAPH1	1.33626e-118	0.2714	0.651	0.449	2.38695e-114	5	diaphanous related formin 1 [Source:HGNC Symbol;Acc:HGNC:2876]	protein_coding
HNRNPU	6.68047e-120	0.271205	0.96	0.882	1.19333e-115	5	heterogeneous nuclear ribonucleoprotein U [Source:HGNC Symbol;Acc:HGNC:5048]	protein_coding
NCF2	0	0.27119	0.532	0.181	0	5	neutrophil cytosolic factor 2 [Source:HGNC Symbol;Acc:HGNC:7661]	protein_coding
C20orf27	5.82932e-173	0.271189	0.506	0.266	1.04129e-168	5	chromosome 20 open reading frame 27 [Source:HGNC Symbol;Acc:HGNC:15873]	protein_coding
SEC61B	2.17506e-113	0.270887	0.893	0.758	3.88531e-109	5	SEC61 translocon beta subunit [Source:HGNC Symbol;Acc:HGNC:16993]	protein_coding
COX7B	5.92215e-129	0.269766	0.852	0.682	1.05787e-124	5	cytochrome c oxidase subunit 7B [Source:HGNC Symbol;Acc:HGNC:2291]	protein_coding
HELLS	5.10758e-151	0.269669	0.385	0.177	9.12368e-147	5	helicase, lymphoid specific [Source:HGNC Symbol;Acc:HGNC:4861]	protein_coding
SIVA1	1.17152e-97	0.269358	0.683	0.524	2.09268e-93	5	SIVA1 apoptosis inducing factor [Source:HGNC Symbol;Acc:HGNC:17712]	protein_coding
ARL2	1.2136e-133	0.268633	0.585	0.367	2.16786e-129	5	ADP ribosylation factor like GTPase 2 [Source:HGNC Symbol;Acc:HGNC:693]	protein_coding
ANAPC11	3.33708e-133	0.268217	0.759	0.555	5.96103e-129	5	anaphase promoting complex subunit 11 [Source:HGNC Symbol;Acc:HGNC:14452]	protein_coding
ZNF106	2.61236e-133	0.266082	0.628	0.405	4.66646e-129	5	zinc finger protein 106 [Source:HGNC Symbol;Acc:HGNC:12886]	protein_coding
DDT	2.81346e-126	0.266082	0.842	0.679	5.02569e-122	5	D-dopachrome tautomerase [Source:HGNC Symbol;Acc:HGNC:2732]	protein_coding
MYL6	2.06354e-211	0.265892	0.989	0.936	3.6861e-207	5	myosin light chain 6 [Source:HGNC Symbol;Acc:HGNC:7587]	protein_coding
EMB	5.61588e-125	0.265391	0.872	0.699	1.00316e-120	5	embigin [Source:HGNC Symbol;Acc:HGNC:30465]	protein_coding
NCL	3.44915e-83	0.265366	0.918	0.844	6.16122e-79	5	nucleolin [Source:HGNC Symbol;Acc:HGNC:7667]	protein_coding
CTSH	4.09999e-298	0.264512	0.456	0.153	7.32381e-294	5	cathepsin H [Source:HGNC Symbol;Acc:HGNC:2535]	protein_coding
RUNX2	2.4489e-123	0.263578	0.419	0.227	4.37447e-119	5	RUNX family transcription factor 2 [Source:HGNC Symbol;Acc:HGNC:10472]	protein_coding
PRDX3	5.11818e-124	0.261687	0.67	0.465	9.14261e-120	5	peroxiredoxin 3 [Source:HGNC Symbol;Acc:HGNC:9354]	protein_coding
ZNF503	0	0.261627	0.251	0.041	0	5	zinc finger protein 503 [Source:HGNC Symbol;Acc:HGNC:23589]	protein_coding
S100A6	4.97564e-212	0.259583	0.967	0.785	8.88799e-208	5	S100 calcium binding protein A6 [Source:HGNC Symbol;Acc:HGNC:10496]	protein_coding
TMED10	7.7946e-126	0.259344	0.73	0.52	1.39235e-121	5	transmembrane p24 trafficking protein 10 [Source:HGNC Symbol;Acc:HGNC:16998]	protein_coding
MRPL12	3.00273e-126	0.259212	0.585	0.373	5.36378e-122	5	mitochondrial ribosomal protein L12 [Source:HGNC Symbol;Acc:HGNC:10378]	protein_coding
HNRNPM	3.04548e-113	0.258928	0.843	0.691	5.44014e-109	5	heterogeneous nuclear ribonucleoprotein M [Source:HGNC Symbol;Acc:HGNC:5046]	protein_coding
HSPA5	1.66367e-132	0.258783	0.838	0.649	2.97182e-128	5	heat shock protein family A (Hsp70) member 5 [Source:HGNC Symbol;Acc:HGNC:5238]	protein_coding
METTL26	4.9518e-109	0.258749	0.708	0.516	8.84539e-105	5	methyltransferase like 26 [Source:HGNC Symbol;Acc:HGNC:14141]	protein_coding
SYNCRIP	1.65631e-100	0.258653	0.747	0.585	2.95867e-96	5	synaptotagmin binding cytoplasmic RNA interacting protein [Source:HGNC Symbol;Acc:HGNC:16918]	protein_coding
C1QBP	4.12897e-95	0.258307	0.822	0.698	7.37559e-91	5	complement C1q binding protein [Source:HGNC Symbol;Acc:HGNC:1243]	protein_coding
NDUFA2	1.51812e-123	0.257978	0.771	0.562	2.71183e-119	5	NADH:ubiquinone oxidoreductase subunit A2 [Source:HGNC Symbol;Acc:HGNC:7685]	protein_coding
H2AFV	9.55804e-118	0.25787	0.869	0.734	1.70735e-113	5
MYH9	8.92908e-112	0.257835	0.757	0.564	1.595e-107	5	myosin heavy chain 9 [Source:HGNC Symbol;Acc:HGNC:7579]	protein_coding
SNRPG	7.16271e-110	0.257605	0.76	0.569	1.27947e-105	5	small nuclear ribonucleoprotein polypeptide G [Source:HGNC Symbol;Acc:HGNC:11163]	protein_coding
QSOX1	1.19688e-146	0.25693	0.523	0.295	2.13798e-142	5	quiescin sulfhydryl oxidase 1 [Source:HGNC Symbol;Acc:HGNC:9756]	protein_coding
ARHGAP45	3.76654e-146	0.256817	0.583	0.349	6.72817e-142	5
TKT	4.83928e-106	0.2566	0.886	0.782	8.64441e-102	5	transketolase [Source:HGNC Symbol;Acc:HGNC:11834]	protein_coding
AGTRAP	9.70736e-182	0.256125	0.547	0.277	1.73402e-177	5	angiotensin II receptor associated protein [Source:HGNC Symbol;Acc:HGNC:13539]	protein_coding
MT-ND4L	1.15564e-59	0.256117	0.894	0.821	2.06432e-55	5	mitochondrially encoded NADH:ubiquinone oxidoreductase core subunit 4L [Source:HGNC Symbol;Acc:HGNC:7460]	protein_coding
SNRPD3	4.2419e-118	0.255711	0.778	0.607	7.57731e-114	5	small nuclear ribonucleoprotein D3 polypeptide [Source:HGNC Symbol;Acc:HGNC:11160]	protein_coding
NSD2	5.66185e-134	0.255384	0.444	0.24	1.01138e-129	5	nuclear receptor binding SET domain protein 2 [Source:HGNC Symbol;Acc:HGNC:12766]	protein_coding
LRRC8C	0	0.255324	0.328	0.091	0	5	leucine rich repeat containing 8 VRAC subunit C [Source:HGNC Symbol;Acc:HGNC:25075]	protein_coding
UBA52	2.22901e-242	0.255322	0.998	0.985	3.98167e-238	5	ubiquitin A-52 residue ribosomal protein fusion product 1 [Source:HGNC Symbol;Acc:HGNC:12458]	protein_coding
MAPKAPK2	1.90767e-163	0.25523	0.494	0.258	3.40767e-159	5	MAPK activated protein kinase 2 [Source:HGNC Symbol;Acc:HGNC:6887]	protein_coding
MBNL1	5.06342e-106	0.254575	0.833	0.67	9.04479e-102	5	muscleblind like splicing regulator 1 [Source:HGNC Symbol;Acc:HGNC:6923]	protein_coding
CNIH4	3.67193e-202	0.25456	0.449	0.197	6.55917e-198	5	cornichon family AMPA receptor auxiliary protein 4 [Source:HGNC Symbol;Acc:HGNC:25013]	protein_coding
ATAD2	1.45497e-97	0.2539	0.433	0.258	2.59901e-93	5	ATPase family AAA domain containing 2 [Source:HGNC Symbol;Acc:HGNC:30123]	protein_coding
EFHD2	2.74535e-166	0.253687	0.731	0.489	4.90401e-162	5	EF-hand domain family member D2 [Source:HGNC Symbol;Acc:HGNC:28670]	protein_coding
CCDC167	5.75048e-244	0.253603	0.37	0.132	1.02721e-239	5	coiled-coil domain containing 167 [Source:HGNC Symbol;Acc:HGNC:21239]	protein_coding
DAP	8.28644e-164	0.253129	0.442	0.219	1.48021e-159	5	death associated protein [Source:HGNC Symbol;Acc:HGNC:2672]	protein_coding
CTSB	4.90542e-177	0.25309	0.693	0.421	8.76255e-173	5	cathepsin B [Source:HGNC Symbol;Acc:HGNC:2527]	protein_coding
RAB27A	2.43333e-218	0.252004	0.471	0.201	4.34666e-214	5	RAB27A, member RAS oncogene family [Source:HGNC Symbol;Acc:HGNC:9766]	protein_coding
TUBA4A	0	0.251605	0.283	0.068	0	5	tubulin alpha 4a [Source:HGNC Symbol;Acc:HGNC:12407]	protein_coding
VAMP8	1.49727e-158	0.251499	0.968	0.896	2.67457e-154	5	vesicle associated membrane protein 8 [Source:HGNC Symbol;Acc:HGNC:12647]	protein_coding
ADA2	0	0.251332	0.46	0.15	0	5	adenosine deaminase 2 [Source:HGNC Symbol;Acc:HGNC:1839]	protein_coding
POMP	1.93395e-124	0.251304	0.856	0.701	3.45462e-120	5	proteasome maturation protein [Source:HGNC Symbol;Acc:HGNC:20330]	protein_coding
CCDC85B	1.99747e-92	0.251193	0.748	0.583	3.56808e-88	5	coiled-coil domain containing 85B [Source:HGNC Symbol;Acc:HGNC:24926]	protein_coding
NUTM2B-AS1	2.03964e-49	-0.250746	0.317	0.435	3.64341e-45	5	NUTM2B antisense RNA 1 [Source:HGNC Symbol;Acc:HGNC:51204]	lncRNA
MBP	2.78168e-45	-0.251408	0.375	0.477	4.96891e-41	5	myelin basic protein [Source:HGNC Symbol;Acc:HGNC:6925]	protein_coding
CPXM1	9.07134e-85	-0.251423	0.122	0.29	1.62041e-80	5	carboxypeptidase X, M14 family member 1 [Source:HGNC Symbol;Acc:HGNC:15771]	protein_coding
VAV3	2.98414e-56	-0.251793	0.237	0.37	5.33056e-52	5	vav guanine nucleotide exchange factor 3 [Source:HGNC Symbol;Acc:HGNC:12659]	protein_coding
PSAP	2.81557e-19	-0.252331	0.678	0.55	5.02946e-15	5	prosaposin [Source:HGNC Symbol;Acc:HGNC:9498]	protein_coding
NRIP1	2.70071e-62	-0.252679	0.218	0.367	4.82427e-58	5	nuclear receptor interacting protein 1 [Source:HGNC Symbol;Acc:HGNC:8001]	protein_coding
LYRM1	4.69967e-54	-0.252825	0.195	0.322	8.39502e-50	5	LYR motif containing 1 [Source:HGNC Symbol;Acc:HGNC:25074]	protein_coding
BTF3	4.77306e-134	-0.254421	0.979	0.963	8.52611e-130	5	basic transcription factor 3 [Source:HGNC Symbol;Acc:HGNC:1125]	protein_coding
EPB41L4A-AS1	1.90924e-45	-0.255398	0.377	0.474	3.41047e-41	5	EPB41L4A antisense RNA 1 [Source:HGNC Symbol;Acc:HGNC:30749]	lncRNA
CUX1	3.52996e-49	-0.255765	0.393	0.502	6.30557e-45	5	cut like homeobox 1 [Source:HGNC Symbol;Acc:HGNC:2557]	protein_coding
SARAF	6.0164e-47	-0.256148	0.684	0.719	1.07471e-42	5	store-operated calcium entry associated regulatory factor [Source:HGNC Symbol;Acc:HGNC:28789]	protein_coding
SINHCAF	2.29008e-50	-0.257197	0.37	0.473	4.09077e-46	5	SIN3-HDAC complex associated factor [Source:HGNC Symbol;Acc:HGNC:30702]	protein_coding
LITAF	2.12519e-41	-0.25749	0.389	0.482	3.79623e-37	5	lipopolysaccharide induced TNF factor [Source:HGNC Symbol;Acc:HGNC:16841]	protein_coding
ADGRE2	2.74085e-66	-0.257786	0.149	0.296	4.89598e-62	5	adhesion G protein-coupled receptor E2 [Source:HGNC Symbol;Acc:HGNC:3337]	protein_coding
TALDO1	3.08452e-92	-0.258056	0.877	0.86	5.50987e-88	5	transaldolase 1 [Source:HGNC Symbol;Acc:HGNC:11559]	protein_coding
LPCAT2	4.94774e-59	-0.258187	0.238	0.378	8.83815e-55	5	lysophosphatidylcholine acyltransferase 2 [Source:HGNC Symbol;Acc:HGNC:26032]	protein_coding
TRGC2	1.39744e-22	-0.259405	0.186	0.261	2.49624e-18	5	T cell receptor gamma constant 2 [Source:HGNC Symbol;Acc:HGNC:12276]	TR_C_gene
SF1	5.35703e-58	-0.259819	0.735	0.758	9.56926e-54	5	splicing factor 1 [Source:HGNC Symbol;Acc:HGNC:12950]	protein_coding
NACA	1.78338e-186	-0.260183	0.994	0.983	3.18565e-182	5	nascent polypeptide associated complex subunit alpha [Source:HGNC Symbol;Acc:HGNC:7629]	protein_coding
GCC2	5.92867e-41	-0.260828	0.421	0.51	1.05904e-36	5	GRIP and coiled-coil domain containing 2 [Source:HGNC Symbol;Acc:HGNC:23218]	protein_coding
BIN2	9.66662e-39	-0.261119	0.359	0.452	1.72675e-34	5	bridging integrator 2 [Source:HGNC Symbol;Acc:HGNC:1053]	protein_coding
ARHGAP22	1.11167e-99	-0.26131	0.085	0.266	1.98577e-95	5	Rho GTPase activating protein 22 [Source:HGNC Symbol;Acc:HGNC:30320]	protein_coding
CRNDE	3.98884e-23	-0.261464	0.21	0.285	7.12527e-19	5	colorectal neoplasia differentially expressed [Source:HGNC Symbol;Acc:HGNC:37078]	lncRNA
ORAI3	4.76779e-62	-0.261913	0.258	0.404	8.51671e-58	5	ORAI calcium release-activated calcium modulator 3 [Source:HGNC Symbol;Acc:HGNC:28185]	protein_coding
GADD45A	6.5533e-56	-0.262402	0.155	0.289	1.17062e-51	5	growth arrest and DNA damage inducible alpha [Source:HGNC Symbol;Acc:HGNC:4095]	protein_coding
PLAGL1	1.35951e-57	-0.264003	0.248	0.382	2.42849e-53	5	PLAG1 like zinc finger 1 [Source:HGNC Symbol;Acc:HGNC:9046]	protein_coding
AC245060.5	6.33611e-78	-0.264213	0.095	0.255	1.13182e-73	5	novel transcript	lncRNA
TRG-AS1	6.35939e-63	-0.265285	0.156	0.298	1.13598e-58	5	T cell receptor gamma locus antisense RNA 1 [Source:HGNC Symbol;Acc:HGNC:48974]	lncRNA
RABAC1	8.78718e-45	-0.266262	0.476	0.554	1.56965e-40	5	Rab acceptor 1 [Source:HGNC Symbol;Acc:HGNC:9794]	protein_coding
TAF1D	2.49322e-43	-0.26632	0.631	0.654	4.45364e-39	5	TATA-box binding protein associated factor, RNA polymerase I subunit D [Source:HGNC Symbol;Acc:HGNC:28759]	protein_coding
RAB13	1.2256e-53	-0.26789	0.342	0.459	2.18929e-49	5	RAB13, member RAS oncogene family [Source:HGNC Symbol;Acc:HGNC:9762]	protein_coding
RACK1	1.64802e-216	-0.268501	0.993	0.985	2.94385e-212	5	receptor for activated C kinase 1 [Source:HGNC Symbol;Acc:HGNC:4399]	protein_coding
CD37	2.86587e-50	-0.268814	0.761	0.767	5.1193e-46	5	CD37 molecule [Source:HGNC Symbol;Acc:HGNC:1666]	protein_coding
CMBL	4.94947e-120	-0.26983	0.062	0.263	8.84124e-116	5	carboxymethylenebutenolidase homolog [Source:HGNC Symbol;Acc:HGNC:25090]	protein_coding
PCMTD1	5.16868e-67	-0.270434	0.256	0.405	9.23281e-63	5	protein-L-isoaspartate (D-aspartate) O-methyltransferase domain containing 1 [Source:HGNC Symbol;Acc:HGNC:30483]	protein_coding
DDX17	2.2695e-70	-0.273959	0.824	0.817	4.05402e-66	5	DEAD-box helicase 17 [Source:HGNC Symbol;Acc:HGNC:2740]	protein_coding
RPL34	4.49971e-107	-0.274053	1	0.998	8.03784e-103	5	ribosomal protein L34 [Source:HGNC Symbol;Acc:HGNC:10340]	protein_coding
TAOK3	6.37442e-53	-0.274574	0.628	0.672	1.13866e-48	5	TAO kinase 3 [Source:HGNC Symbol;Acc:HGNC:18133]	protein_coding
ATP2C1	2.11597e-68	-0.274615	0.19	0.344	3.77976e-64	5	ATPase secretory pathway Ca2+ transporting 1 [Source:HGNC Symbol;Acc:HGNC:13211]	protein_coding
SH3BGRL3	1.51918e-38	-0.275009	0.984	0.946	2.71371e-34	5	SH3 domain binding glutamate rich protein like 3 [Source:HGNC Symbol;Acc:HGNC:15568]	protein_coding
LGALS3BP	2.75459e-49	-0.275228	0.342	0.454	4.92053e-45	5	galectin 3 binding protein [Source:HGNC Symbol;Acc:HGNC:6564]	protein_coding
SLC39A3	7.83683e-57	-0.27584	0.299	0.419	1.39989e-52	5	solute carrier family 39 member 3 [Source:HGNC Symbol;Acc:HGNC:17128]	protein_coding
C9orf139	2.1803e-63	-0.276487	0.185	0.331	3.89466e-59	5	chromosome 9 open reading frame 139 [Source:HGNC Symbol;Acc:HGNC:31426]	lncRNA
RSL24D1	5.84103e-54	-0.276731	0.665	0.703	1.04338e-49	5	ribosomal L24 domain containing 1 [Source:HGNC Symbol;Acc:HGNC:18479]	protein_coding
CCNL1	9.0553e-46	-0.278808	0.714	0.746	1.61755e-41	5	cyclin L1 [Source:HGNC Symbol;Acc:HGNC:20569]	protein_coding
CRBN	1.08039e-57	-0.278873	0.321	0.448	1.9299e-53	5	cereblon [Source:HGNC Symbol;Acc:HGNC:30185]	protein_coding
SKP1	3.29562e-68	-0.278891	0.803	0.811	5.88697e-64	5	S-phase kinase associated protein 1 [Source:HGNC Symbol;Acc:HGNC:10899]	protein_coding
LUC7L3	4.55722e-73	-0.279291	0.804	0.786	8.14057e-69	5	LUC7 like 3 pre-mRNA splicing factor [Source:HGNC Symbol;Acc:HGNC:24309]	protein_coding
EMID1	3.02308e-131	-0.281318	0.052	0.263	5.40013e-127	5	EMI domain containing 1 [Source:HGNC Symbol;Acc:HGNC:18036]	protein_coding
FOXP1	6.27939e-52	-0.28151	0.518	0.6	1.12169e-47	5	forkhead box P1 [Source:HGNC Symbol;Acc:HGNC:3823]	protein_coding
SMC4	1.24836e-34	-0.282637	0.741	0.726	2.22994e-30	5	structural maintenance of chromosomes 4 [Source:HGNC Symbol;Acc:HGNC:14013]	protein_coding
ARGLU1	1.96815e-72	-0.282812	0.768	0.786	3.5157e-68	5	arginine and glutamate rich 1 [Source:HGNC Symbol;Acc:HGNC:25482]	protein_coding
HIST2H2BE	4.08609e-53	-0.283513	0.15	0.28	7.29898e-49	5
TM7SF3	4.6669e-57	-0.290933	0.387	0.487	8.33649e-53	5	transmembrane 7 superfamily member 3 [Source:HGNC Symbol;Acc:HGNC:23049]	protein_coding
ACAP1	9.18689e-55	-0.293226	0.421	0.517	1.64105e-50	5	ArfGAP with coiled-coil, ankyrin repeat and PH domains 1 [Source:HGNC Symbol;Acc:HGNC:16467]	protein_coding
STAT3	2.45396e-62	-0.294077	0.418	0.533	4.38351e-58	5	signal transducer and activator of transcription 3 [Source:HGNC Symbol;Acc:HGNC:11364]	protein_coding
RUNX1	1.10551e-60	-0.294618	0.589	0.667	1.97478e-56	5	RUNX family transcription factor 1 [Source:HGNC Symbol;Acc:HGNC:10471]	protein_coding
S100Z	5.35272e-86	-0.294828	0.094	0.261	9.56157e-82	5	S100 calcium binding protein Z [Source:HGNC Symbol;Acc:HGNC:30367]	protein_coding
KDM5B	1.3679e-92	-0.29513	0.178	0.361	2.44348e-88	5	lysine demethylase 5B [Source:HGNC Symbol;Acc:HGNC:18039]	protein_coding
ERGIC1	7.36385e-81	-0.295393	0.259	0.421	1.3154e-76	5	endoplasmic reticulum-golgi intermediate compartment 1 [Source:HGNC Symbol;Acc:HGNC:29205]	protein_coding
MLC1	8.07123e-133	-0.297838	0.055	0.271	1.44176e-128	5	modulator of VRAC current 1 [Source:HGNC Symbol;Acc:HGNC:17082]	protein_coding
TSTD1	1.80089e-65	-0.298519	0.346	0.475	3.21694e-61	5	thiosulfate sulfurtransferase like domain containing 1 [Source:HGNC Symbol;Acc:HGNC:35410]	protein_coding
BEX4	2.55733e-62	-0.299556	0.37	0.497	4.56817e-58	5	brain expressed X-linked 4 [Source:HGNC Symbol;Acc:HGNC:25475]	protein_coding
LAMTOR1	2.85415e-73	-0.299766	0.678	0.72	5.09837e-69	5	late endosomal/lysosomal adaptor, MAPK and MTOR activator 1 [Source:HGNC Symbol;Acc:HGNC:26068]	protein_coding
IRF1	1.48235e-29	-0.301076	0.539	0.583	2.64792e-25	5	interferon regulatory factor 1 [Source:HGNC Symbol;Acc:HGNC:6116]	protein_coding
EIF4A2	3.6399e-76	-0.302965	0.698	0.746	6.50196e-72	5	eukaryotic translation initiation factor 4A2 [Source:HGNC Symbol;Acc:HGNC:3284]	protein_coding
BTG2	4.96829e-64	-0.303554	0.145	0.294	8.87486e-60	5	BTG anti-proliferation factor 2 [Source:HGNC Symbol;Acc:HGNC:1131]	protein_coding
RPS4Y1	1.80732e-40	-0.304934	0.363	0.474	3.22842e-36	5	ribosomal protein S4 Y-linked 1 [Source:HGNC Symbol;Acc:HGNC:10425]	protein_coding
RPL35A	1.43278e-216	-0.306909	0.997	0.989	2.55937e-212	5	ribosomal protein L35a [Source:HGNC Symbol;Acc:HGNC:10345]	protein_coding
TTC3	3.40574e-66	-0.307933	0.549	0.621	6.08368e-62	5	tetratricopeptide repeat domain 3 [Source:HGNC Symbol;Acc:HGNC:12393]	protein_coding
SLC38A1	3.70059e-98	-0.308243	0.108	0.297	6.61036e-94	5	solute carrier family 38 member 1 [Source:HGNC Symbol;Acc:HGNC:13447]	protein_coding
MBOAT7	8.1775e-57	-0.308966	0.439	0.533	1.46075e-52	5	membrane bound O-acyltransferase domain containing 7 [Source:HGNC Symbol;Acc:HGNC:15505]	protein_coding
CCNI	3.93419e-124	-0.311932	0.854	0.861	7.02765e-120	5	cyclin I [Source:HGNC Symbol;Acc:HGNC:1595]	protein_coding
EIF1	3.35029e-190	-0.312686	0.984	0.985	5.98463e-186	5	eukaryotic translation initiation factor 1 [Source:HGNC Symbol;Acc:HGNC:3249]	protein_coding
HLA-A	7.2356e-101	-0.31315	0.955	0.937	1.2925e-96	5	major histocompatibility complex, class I, A [Source:HGNC Symbol;Acc:HGNC:4931]	protein_coding
PNN	5.00154e-78	-0.314793	0.793	0.791	8.93424e-74	5	pinin, desmosome associated protein [Source:HGNC Symbol;Acc:HGNC:9162]	protein_coding
CNST	2.52683e-79	-0.314911	0.237	0.398	4.51368e-75	5	consortin, connexin sorting protein [Source:HGNC Symbol;Acc:HGNC:26486]	protein_coding
RAP1B	2.17375e-65	-0.315647	0.698	0.727	3.88297e-61	5	RAP1B, member of RAS oncogene family [Source:HGNC Symbol;Acc:HGNC:9857]	protein_coding
TBXAS1	3.97721e-84	-0.316369	0.261	0.431	7.10448e-80	5	thromboxane A synthase 1 [Source:HGNC Symbol;Acc:HGNC:11609]	protein_coding
EVA1B	2.6665e-71	-0.317306	0.282	0.424	4.76317e-67	5	eva-1 homolog B [Source:HGNC Symbol;Acc:HGNC:25558]	protein_coding
SVIL	3.92915e-78	-0.317993	0.101	0.253	7.01863e-74	5	supervillin [Source:HGNC Symbol;Acc:HGNC:11480]	protein_coding
ATF7IP2	5.33058e-39	-0.319296	0.242	0.344	9.52201e-35	5	activating transcription factor 7 interacting protein 2 [Source:HGNC Symbol;Acc:HGNC:20397]	protein_coding
CCND2	3.94441e-102	-0.32019	0.079	0.263	7.04591e-98	5	cyclin D2 [Source:HGNC Symbol;Acc:HGNC:1583]	protein_coding
SPNS3	2.89785e-88	-0.320622	0.25	0.427	5.17643e-84	5	sphingolipid transporter 3 (putative) [Source:HGNC Symbol;Acc:HGNC:28433]	protein_coding
HSD17B11	3.80511e-56	-0.320888	0.488	0.583	6.79707e-52	5	hydroxysteroid 17-beta dehydrogenase 11 [Source:HGNC Symbol;Acc:HGNC:22960]	protein_coding
CAMLG	1.83334e-81	-0.321581	0.331	0.482	3.27489e-77	5	calcium modulating ligand [Source:HGNC Symbol;Acc:HGNC:1471]	protein_coding
EBPL	8.09843e-77	-0.321734	0.507	0.606	1.44662e-72	5	EBP like [Source:HGNC Symbol;Acc:HGNC:18061]	protein_coding
NOP53	7.12074e-124	-0.321976	0.815	0.826	1.27198e-119	5	NOP53 ribosome biogenesis factor [Source:HGNC Symbol;Acc:HGNC:4333]	protein_coding
S1PR4	1.91798e-94	-0.322808	0.198	0.382	3.42609e-90	5	sphingosine-1-phosphate receptor 4 [Source:HGNC Symbol;Acc:HGNC:3170]	protein_coding
PBXIP1	2.7237e-104	-0.324807	0.16	0.354	4.86534e-100	5	PBX homeobox interacting protein 1 [Source:HGNC Symbol;Acc:HGNC:21199]	protein_coding
AIF1	8.46036e-92	-0.3252	0.943	0.93	1.51127e-87	5	allograft inflammatory factor 1 [Source:HGNC Symbol;Acc:HGNC:352]	protein_coding
CD82	1.6633e-52	-0.327549	0.38	0.484	2.97115e-48	5	CD82 molecule [Source:HGNC Symbol;Acc:HGNC:6210]	protein_coding
PMAIP1	1.9522e-74	-0.327849	0.195	0.357	3.48721e-70	5	phorbol-12-myristate-13-acetate-induced protein 1 [Source:HGNC Symbol;Acc:HGNC:9108]	protein_coding
RNF125	4.47701e-114	-0.330629	0.128	0.333	7.99728e-110	5	ring finger protein 125 [Source:HGNC Symbol;Acc:HGNC:21150]	protein_coding
XBP1	5.44269e-51	-0.334083	0.712	0.731	9.72228e-47	5	X-box binding protein 1 [Source:HGNC Symbol;Acc:HGNC:12801]	protein_coding
AMD1	1.4385e-66	-0.334933	0.507	0.592	2.56959e-62	5	adenosylmethionine decarboxylase 1 [Source:HGNC Symbol;Acc:HGNC:457]	polymorphic_pseudogene
IER2	4.05131e-32	-0.336683	0.613	0.661	7.23685e-28	5	immediate early response 2 [Source:HGNC Symbol;Acc:HGNC:28871]	protein_coding
RSL1D1	6.57306e-99	-0.337799	0.71	0.75	1.17414e-94	5	ribosomal L1 domain containing 1 [Source:HGNC Symbol;Acc:HGNC:24534]	protein_coding
MIR181A1HG	2.18129e-59	-0.337978	0.23	0.368	3.89645e-55	5	MIR181A1 host gene [Source:HGNC Symbol;Acc:HGNC:48659]	lncRNA
CASP4	4.29998e-92	-0.33802	0.356	0.51	7.68105e-88	5	caspase 4 [Source:HGNC Symbol;Acc:HGNC:1505]	protein_coding
HHEX	1.97046e-66	-0.34051	0.383	0.508	3.51983e-62	5	hematopoietically expressed homeobox [Source:HGNC Symbol;Acc:HGNC:4901]	protein_coding
SLC40A1	4.65585e-103	-0.340799	0.068	0.253	8.31675e-99	5	solute carrier family 40 member 1 [Source:HGNC Symbol;Acc:HGNC:10909]	protein_coding
ZBTB20	2.38894e-93	-0.343284	0.174	0.358	4.26736e-89	5	zinc finger and BTB domain containing 20 [Source:HGNC Symbol;Acc:HGNC:13503]	protein_coding
BNIP3L	2.18907e-86	-0.343458	0.327	0.487	3.91033e-82	5	BCL2 interacting protein 3 like [Source:HGNC Symbol;Acc:HGNC:1085]	protein_coding
IFITM2	7.00631e-44	-0.343707	0.475	0.547	1.25154e-39	5	interferon induced transmembrane protein 2 [Source:HGNC Symbol;Acc:HGNC:5413]	protein_coding
ATP6V1G1	6.48238e-98	-0.345519	0.66	0.735	1.15795e-93	5	ATPase H+ transporting V1 subunit G1 [Source:HGNC Symbol;Acc:HGNC:864]	protein_coding
ADGRG1	7.79974e-165	-0.346283	0.019	0.258	1.39327e-160	5	adhesion G protein-coupled receptor G1 [Source:HGNC Symbol;Acc:HGNC:4512]	protein_coding
MAP7	2.51015e-136	-0.347948	0.11	0.336	4.48389e-132	5	microtubule associated protein 7 [Source:HGNC Symbol;Acc:HGNC:6869]	protein_coding
ADGRE5	5.64989e-41	-0.348586	0.571	0.614	1.00924e-36	5	adhesion G protein-coupled receptor E5 [Source:HGNC Symbol;Acc:HGNC:1711]	protein_coding
STK17B	8.6291e-50	-0.349101	0.603	0.643	1.54142e-45	5	serine/threonine kinase 17b [Source:HGNC Symbol;Acc:HGNC:11396]	protein_coding
LEPROT	1.89532e-92	-0.351802	0.36	0.517	3.3856e-88	5	leptin receptor overlapping transcript [Source:HGNC Symbol;Acc:HGNC:29477]	protein_coding
ZNRF1	1.00445e-148	-0.352221	0.102	0.342	1.79425e-144	5	zinc and ring finger 1 [Source:HGNC Symbol;Acc:HGNC:18452]	protein_coding
ADA	2.1574e-120	-0.352474	0.151	0.372	3.85376e-116	5	adenosine deaminase [Source:HGNC Symbol;Acc:HGNC:186]	protein_coding
ZNF22	2.85156e-95	-0.354829	0.378	0.536	5.09374e-91	5	zinc finger protein 22 [Source:HGNC Symbol;Acc:HGNC:13012]	protein_coding
SORL1	2.40829e-89	-0.357538	0.171	0.347	4.30192e-85	5	sortilin related receptor 1 [Source:HGNC Symbol;Acc:HGNC:11185]	protein_coding
BEX3	1.24436e-83	-0.357796	0.241	0.41	2.2228e-79	5	brain expressed X-linked 3 [Source:HGNC Symbol;Acc:HGNC:13388]	protein_coding
YPEL3	2.84948e-113	-0.357933	0.218	0.425	5.09003e-109	5	yippee like 3 [Source:HGNC Symbol;Acc:HGNC:18327]	protein_coding
TAF7	5.18503e-97	-0.357997	0.505	0.628	9.26202e-93	5	TATA-box binding protein associated factor 7 [Source:HGNC Symbol;Acc:HGNC:11541]	protein_coding
TCEAL4	8.46473e-97	-0.358489	0.345	0.506	1.51205e-92	5	transcription elongation factor A like 4 [Source:HGNC Symbol;Acc:HGNC:26121]	protein_coding
RPS27	2.68214e-180	-0.359762	0.998	0.994	4.7911e-176	5	ribosomal protein S27 [Source:HGNC Symbol;Acc:HGNC:10416]	protein_coding
TXNIP	2.30324e-61	-0.360497	0.851	0.858	4.11427e-57	5	thioredoxin interacting protein [Source:HGNC Symbol;Acc:HGNC:16952]	protein_coding
DNAJB6	2.26798e-91	-0.363488	0.511	0.622	4.05129e-87	5	DnaJ heat shock protein family (Hsp40) member B6 [Source:HGNC Symbol;Acc:HGNC:14888]	protein_coding
NABP1	2.95419e-117	-0.364149	0.099	0.307	5.27708e-113	5	nucleic acid binding protein 1 [Source:HGNC Symbol;Acc:HGNC:26232]	protein_coding
OCIAD2	1.96009e-127	-0.365412	0.164	0.387	3.5013e-123	5	OCIA domain containing 2 [Source:HGNC Symbol;Acc:HGNC:28685]	protein_coding
SPN	2.56982e-92	-0.365721	0.772	0.765	4.59046e-88	5	sialophorin [Source:HGNC Symbol;Acc:HGNC:11249]	protein_coding
FTX	1.96559e-98	-0.366038	0.215	0.401	3.51113e-94	5	FTX transcript, XIST regulator [Source:HGNC Symbol;Acc:HGNC:37190]	lncRNA
FGFR1OP2	4.21363e-92	-0.367115	0.37	0.522	7.5268e-88	5	FGFR1 oncogene partner 2 [Source:HGNC Symbol;Acc:HGNC:23098]	protein_coding
PIK3R1	9.94885e-73	-0.368282	0.553	0.628	1.77716e-68	5	phosphoinositide-3-kinase regulatory subunit 1 [Source:HGNC Symbol;Acc:HGNC:8979]	protein_coding
KLF3	6.35109e-108	-0.37671	0.234	0.43	1.13449e-103	5	Kruppel like factor 3 [Source:HGNC Symbol;Acc:HGNC:16516]	protein_coding
PRAM1	1.67386e-125	-0.378099	0.208	0.431	2.99001e-121	5	PML-RARA regulated adaptor molecule 1 [Source:HGNC Symbol;Acc:HGNC:30091]	protein_coding
TPM4	6.93395e-66	-0.381987	0.546	0.608	1.23861e-61	5	tropomyosin 4 [Source:HGNC Symbol;Acc:HGNC:12013]	protein_coding
ARID1B	1.59643e-87	-0.382036	0.617	0.679	2.8517e-83	5	AT-rich interaction domain 1B [Source:HGNC Symbol;Acc:HGNC:18040]	protein_coding
NEAT1	1.46551e-24	-0.382683	0.954	0.944	2.61784e-20	5	nuclear paraspeckle assembly transcript 1 [Source:HGNC Symbol;Acc:HGNC:30815]	lncRNA
KRT18	2.54447e-145	-0.385915	0.08	0.31	4.54519e-141	5	keratin 18 [Source:HGNC Symbol;Acc:HGNC:6430]	protein_coding
RAB8A	2.36592e-129	-0.387553	0.347	0.553	4.22624e-125	5	RAB8A, member RAS oncogene family [Source:HGNC Symbol;Acc:HGNC:7007]	protein_coding
BCL11A	2.26678e-106	-0.388211	0.285	0.483	4.04916e-102	5	BAF chromatin remodeling complex subunit BCL11A [Source:HGNC Symbol;Acc:HGNC:13221]	protein_coding
HLA-E	3.17552e-97	-0.389305	0.787	0.814	5.67242e-93	5	major histocompatibility complex, class I, E [Source:HGNC Symbol;Acc:HGNC:4962]	protein_coding
SSBP2	5.29653e-159	-0.389884	0.098	0.348	9.46119e-155	5	single stranded DNA binding protein 2 [Source:HGNC Symbol;Acc:HGNC:15831]	protein_coding
B2M	5.07416e-98	-0.391531	0.999	0.997	9.06396e-94	5	beta-2-microglobulin [Source:HGNC Symbol;Acc:HGNC:914]	protein_coding
N4BP2L2	1.75668e-122	-0.392679	0.634	0.734	3.13795e-118	5	NEDD4 binding protein 2 like 2 [Source:HGNC Symbol;Acc:HGNC:26916]	protein_coding
YPEL5	6.08998e-88	-0.392839	0.356	0.511	1.08785e-83	5	yippee like 5 [Source:HGNC Symbol;Acc:HGNC:18329]	protein_coding
CD96	3.22114e-161	-0.393587	0.055	0.302	5.75392e-157	5	CD96 molecule [Source:HGNC Symbol;Acc:HGNC:16892]	protein_coding
CYTOR	1.25271e-116	-0.393981	0.251	0.453	2.23771e-112	5	cytoskeleton regulator RNA [Source:HGNC Symbol;Acc:HGNC:28717]	lncRNA
ARL6IP5	7.32538e-102	-0.395615	0.685	0.75	1.30853e-97	5	ADP ribosylation factor like GTPase 6 interacting protein 5 [Source:HGNC Symbol;Acc:HGNC:16937]	protein_coding
GABPB1-AS1	1.20159e-76	-0.395767	0.624	0.69	2.1464e-72	5	GABPB1 antisense RNA 1 [Source:HGNC Symbol;Acc:HGNC:44157]	lncRNA
NAMPT	1.05359e-24	-0.397444	0.26	0.338	1.88203e-20	5	nicotinamide phosphoribosyltransferase [Source:HGNC Symbol;Acc:HGNC:30092]	protein_coding
TFPI	9.24019e-176	-0.397553	0.012	0.259	1.65057e-171	5	tissue factor pathway inhibitor [Source:HGNC Symbol;Acc:HGNC:11760]	protein_coding
TCF4	1.00389e-81	-0.399658	0.297	0.453	1.79324e-77	5	transcription factor 4 [Source:HGNC Symbol;Acc:HGNC:11634]	protein_coding
RSRP1	9.34861e-95	-0.402531	0.546	0.66	1.66994e-90	5	arginine and serine rich protein 1 [Source:HGNC Symbol;Acc:HGNC:25234]	protein_coding
GYPC	2.63609e-135	-0.405851	0.124	0.357	4.70884e-131	5	glycophorin C (Gerbich blood group) [Source:HGNC Symbol;Acc:HGNC:4704]	protein_coding
SNHG8	2.31218e-111	-0.406303	0.67	0.724	4.13025e-107	5	small nucleolar RNA host gene 8 [Source:HGNC Symbol;Acc:HGNC:33098]	lncRNA
IDS	1.88024e-98	-0.407872	0.311	0.484	3.35867e-94	5	iduronate 2-sulfatase [Source:HGNC Symbol;Acc:HGNC:5389]	protein_coding
EIF1B	7.16512e-94	-0.407917	0.456	0.592	1.2799e-89	5	eukaryotic translation initiation factor 1B [Source:HGNC Symbol;Acc:HGNC:30792]	protein_coding
ICAM3	9.82073e-123	-0.411006	0.387	0.565	1.75428e-118	5	intercellular adhesion molecule 3 [Source:HGNC Symbol;Acc:HGNC:5346]	protein_coding
CTSW	2.46743e-99	-0.413261	0.342	0.504	4.40757e-95	5	cathepsin W [Source:HGNC Symbol;Acc:HGNC:2546]	protein_coding
IL18	2.12017e-149	-0.414463	0.241	0.473	3.78727e-145	5	interleukin 18 [Source:HGNC Symbol;Acc:HGNC:5986]	protein_coding
CD47	7.10601e-113	-0.418282	0.456	0.607	1.26935e-108	5	CD47 molecule [Source:HGNC Symbol;Acc:HGNC:1682]	protein_coding
HIST1H2AC	1.53649e-84	-0.41972	0.247	0.412	2.74463e-80	5
ITM2B	3.5021e-147	-0.421843	0.816	0.855	6.2558e-143	5	integral membrane protein 2B [Source:HGNC Symbol;Acc:HGNC:6174]	protein_coding
TUBA1A	7.17989e-71	-0.423118	0.569	0.656	1.28254e-66	5	tubulin alpha 1a [Source:HGNC Symbol;Acc:HGNC:20766]	protein_coding
SEPT6	3.24185e-132	-0.423975	0.629	0.726	5.79091e-128	5
YBX3	7.84404e-82	-0.424044	0.531	0.603	1.40118e-77	5	Y-box binding protein 3 [Source:HGNC Symbol;Acc:HGNC:2428]	protein_coding
QPRT	2.11858e-148	-0.424112	0.106	0.344	3.78442e-144	5	quinolinate phosphoribosyltransferase [Source:HGNC Symbol;Acc:HGNC:9755]	protein_coding
NFE2	5.55102e-173	-0.428832	0.143	0.417	9.91579e-169	5	nuclear factor, erythroid 2 [Source:HGNC Symbol;Acc:HGNC:7780]	protein_coding
AKR1C3	8.14359e-195	-0.431228	0.035	0.312	1.45469e-190	5	aldo-keto reductase family 1 member C3 [Source:HGNC Symbol;Acc:HGNC:386]	protein_coding
CTSS	1.64833e-15	-0.435653	0.748	0.632	2.94442e-11	5	cathepsin S [Source:HGNC Symbol;Acc:HGNC:2545]	protein_coding
ORAI1	1.54175e-139	-0.436359	0.259	0.473	2.75403e-135	5	ORAI calcium release-activated calcium modulator 1 [Source:HGNC Symbol;Acc:HGNC:25896]	protein_coding
CIRBP	2.10895e-147	-0.440429	0.808	0.837	3.76722e-143	5	cold inducible RNA binding protein [Source:HGNC Symbol;Acc:HGNC:1982]	protein_coding
DNAJC1	7.65735e-124	-0.440747	0.457	0.603	1.36783e-119	5	DnaJ heat shock protein family (Hsp40) member C1 [Source:HGNC Symbol;Acc:HGNC:20090]	protein_coding
MZB1	1.21076e-162	-0.445068	0.057	0.306	2.16278e-158	5	marginal zone B and B1 cell specific protein [Source:HGNC Symbol;Acc:HGNC:30125]	protein_coding
EIF3E	1.91778e-228	-0.445124	0.868	0.881	3.42572e-224	5	eukaryotic translation initiation factor 3 subunit E [Source:HGNC Symbol;Acc:HGNC:3277]	protein_coding
LYL1	6.31555e-148	-0.450208	0.435	0.607	1.12815e-143	5	LYL1 basic helix-loop-helix family member [Source:HGNC Symbol;Acc:HGNC:6734]	protein_coding
HSPA1A	6.14734e-81	-0.453873	0.14	0.311	1.0981e-76	5	heat shock protein family A (Hsp70) member 1A [Source:HGNC Symbol;Acc:HGNC:5232]	protein_coding
MGST1	1.239e-136	-0.454263	0.643	0.728	2.21322e-132	5	microsomal glutathione S-transferase 1 [Source:HGNC Symbol;Acc:HGNC:7061]	protein_coding
LIMD2	4.10133e-156	-0.460853	0.359	0.588	7.3262e-152	5	LIM domain containing 2 [Source:HGNC Symbol;Acc:HGNC:28142]	protein_coding
LAPTM4A	8.74363e-152	-0.461814	0.491	0.659	1.56187e-147	5	lysosomal protein transmembrane 4 alpha [Source:HGNC Symbol;Acc:HGNC:6924]	protein_coding
ITPR2	3.54759e-132	-0.464393	0.244	0.458	6.33705e-128	5	inositol 1,4,5-trisphosphate receptor type 2 [Source:HGNC Symbol;Acc:HGNC:6181]	protein_coding
ZFAS1	1.45986e-201	-0.47081	0.903	0.908	2.60776e-197	5	ZNFX1 antisense RNA 1 [Source:HGNC Symbol;Acc:HGNC:33101]	lncRNA
KLF6	1.17884e-92	-0.472258	0.675	0.774	2.10576e-88	5	Kruppel like factor 6 [Source:HGNC Symbol;Acc:HGNC:2235]	protein_coding
JUN	3.87e-74	-0.472579	0.54	0.671	6.91298e-70	5	Jun proto-oncogene, AP-1 transcription factor subunit [Source:HGNC Symbol;Acc:HGNC:6204]	protein_coding
NFKBIA	7.19966e-71	-0.473057	0.557	0.645	1.28607e-66	5	NFKB inhibitor alpha [Source:HGNC Symbol;Acc:HGNC:7797]	protein_coding
SELL	3.20919e-137	-0.473384	0.199	0.432	5.73258e-133	5	selectin L [Source:HGNC Symbol;Acc:HGNC:10720]	protein_coding
SYTL1	8.23143e-210	-0.480981	0.15	0.445	1.47038e-205	5	synaptotagmin like 1 [Source:HGNC Symbol;Acc:HGNC:15584]	protein_coding
HINT1	0	-0.483842	0.95	0.934	0	5	histidine triad nucleotide binding protein 1 [Source:HGNC Symbol;Acc:HGNC:4912]	protein_coding
TSC22D3	4.04299e-57	-0.491271	0.803	0.788	7.22199e-53	5	TSC22 domain family member 3 [Source:HGNC Symbol;Acc:HGNC:3051]	protein_coding
ZFP36L2	2.7036e-137	-0.496401	0.874	0.879	4.82945e-133	5	ZFP36 ring finger protein like 2 [Source:HGNC Symbol;Acc:HGNC:1108]	protein_coding
GATA2	2.2545e-211	-0.499286	0.026	0.312	4.02721e-207	5	GATA binding protein 2 [Source:HGNC Symbol;Acc:HGNC:4171]	protein_coding
PNRC1	1.10845e-183	-0.502626	0.646	0.758	1.98002e-179	5	proline rich nuclear receptor coactivator 1 [Source:HGNC Symbol;Acc:HGNC:17278]	protein_coding
PDLIM1	6.25194e-124	-0.506718	0.331	0.515	1.11678e-119	5	PDZ and LIM domain 1 [Source:HGNC Symbol;Acc:HGNC:2067]	protein_coding
TWISTNB	4.68699e-93	-0.510168	0.39	0.522	8.37237e-89	5	TWIST neighbor [Source:HGNC Symbol;Acc:HGNC:18027]	protein_coding
JUND	1.37642e-203	-0.525275	0.885	0.899	2.45869e-199	5	JunD proto-oncogene, AP-1 transcription factor subunit [Source:HGNC Symbol;Acc:HGNC:6206]	protein_coding
CD164	3.13567e-181	-0.526104	0.632	0.754	5.60125e-177	5	CD164 molecule [Source:HGNC Symbol;Acc:HGNC:1632]	protein_coding
IFITM3	1.67615e-165	-0.541452	0.05	0.294	2.9941e-161	5	interferon induced transmembrane protein 3 [Source:HGNC Symbol;Acc:HGNC:5414]	protein_coding
SAT1	3.00681e-24	-0.548276	0.771	0.755	5.37107e-20	5	spermidine/spermine N1-acetyltransferase 1 [Source:HGNC Symbol;Acc:HGNC:10540]	protein_coding
CYTL1	9.15042e-230	-0.550139	0.039	0.346	1.63454e-225	5	cytokine like 1 [Source:HGNC Symbol;Acc:HGNC:24435]	protein_coding
DDAH2	1.18824e-205	-0.562615	0.254	0.527	2.12256e-201	5	dimethylarginine dimethylaminohydrolase 2 [Source:HGNC Symbol;Acc:HGNC:2716]	protein_coding
FTH1	1.03101e-23	-0.566245	0.996	0.986	1.8417e-19	5	ferritin heavy chain 1 [Source:HGNC Symbol;Acc:HGNC:3976]	protein_coding
LY6E	3.95578e-143	-0.570234	0.414	0.584	7.06621e-139	5	lymphocyte antigen 6 family member E [Source:HGNC Symbol;Acc:HGNC:6727]	protein_coding
CD69	5.9738e-150	-0.571292	0.074	0.31	1.0671e-145	5	CD69 molecule [Source:HGNC Symbol;Acc:HGNC:1694]	protein_coding
KCNQ1OT1	1.02097e-128	-0.571339	0.091	0.302	1.82376e-124	5	KCNQ1 opposite strand/antisense transcript 1 [Source:HGNC Symbol;Acc:HGNC:6295]	lncRNA
SNHG7	4.45434e-179	-0.578573	0.46	0.632	7.95679e-175	5	small nucleolar RNA host gene 7 [Source:HGNC Symbol;Acc:HGNC:28254]	lncRNA
H3F3B	7.44549e-252	-0.580129	0.994	0.988	1.32999e-247	5
SRSF5	0	-0.595964	0.879	0.907	0	5	serine and arginine rich splicing factor 5 [Source:HGNC Symbol;Acc:HGNC:10787]	protein_coding
ANXA1	8.82737e-214	-0.596003	0.916	0.915	1.57683e-209	5	annexin A1 [Source:HGNC Symbol;Acc:HGNC:533]	protein_coding
CXXC5	5.60465e-266	-0.59729	0.122	0.468	1.00116e-261	5	CXXC finger protein 5 [Source:HGNC Symbol;Acc:HGNC:26943]	protein_coding
IGFBP2	3.30931e-129	-0.598038	0.09	0.298	5.91141e-125	5	insulin like growth factor binding protein 2 [Source:HGNC Symbol;Acc:HGNC:5471]	protein_coding
GUCY1A1	1.89969e-261	-0.606306	0.04	0.376	3.39342e-257	5	guanylate cyclase 1 soluble subunit alpha 1 [Source:HGNC Symbol;Acc:HGNC:4685]	protein_coding
DUSP1	4.57965e-100	-0.606369	0.489	0.669	8.18063e-96	5	dual specificity phosphatase 1 [Source:HGNC Symbol;Acc:HGNC:3064]	protein_coding
SERPINB1	7.56981e-260	-0.608083	0.83	0.852	1.3522e-255	5	serpin family B member 1 [Source:HGNC Symbol;Acc:HGNC:3311]	protein_coding
CPA3	5.70629e-228	-0.611997	0.014	0.314	1.01931e-223	5	carboxypeptidase A3 [Source:HGNC Symbol;Acc:HGNC:2298]	protein_coding
PNISR	0	-0.612924	0.81	0.863	0	5	PNN interacting serine and arginine rich protein [Source:HGNC Symbol;Acc:HGNC:21222]	protein_coding
GLUL	1.59366e-192	-0.638661	0.564	0.712	2.84676e-188	5	glutamate-ammonia ligase [Source:HGNC Symbol;Acc:HGNC:4341]	protein_coding
ITM2A	2.55788e-271	-0.649283	0.037	0.382	4.56914e-267	5	integral membrane protein 2A [Source:HGNC Symbol;Acc:HGNC:6173]	protein_coding
GNA15	2.30873e-253	-0.658808	0.285	0.571	4.12408e-249	5	G protein subunit alpha 15 [Source:HGNC Symbol;Acc:HGNC:4383]	protein_coding
SMIM24	1.99571e-307	-0.665518	0.04	0.417	3.56494e-303	5	small integral membrane protein 24 [Source:HGNC Symbol;Acc:HGNC:37244]	protein_coding
TFDP2	8.74752e-304	-0.742218	0.316	0.608	1.56257e-299	5	transcription factor Dp-2 [Source:HGNC Symbol;Acc:HGNC:11751]	protein_coding
CD99	1.36566e-188	-0.743829	0.719	0.78	2.43947e-184	5	CD99 molecule (Xg blood group) [Source:HGNC Symbol;Acc:HGNC:7082]	protein_coding
ANGPT1	0	-0.759679	0.057	0.434	0	5	angiopoietin 1 [Source:HGNC Symbol;Acc:HGNC:484]	protein_coding
CDK6	5.23681e-275	-0.766068	0.509	0.699	9.35451e-271	5	cyclin dependent kinase 6 [Source:HGNC Symbol;Acc:HGNC:1777]	protein_coding
KLF2	8.16887e-62	-0.811428	0.439	0.513	1.4592e-57	5	Kruppel like factor 2 [Source:HGNC Symbol;Acc:HGNC:6347]	protein_coding
MALAT1	0	-0.819188	0.999	0.998	0	5	metastasis associated lung adenocarcinoma transcript 1 [Source:HGNC Symbol;Acc:HGNC:29665]	lncRNA
TSC22D1	1.53279e-290	-0.830369	0.105	0.463	2.73802e-286	5	TSC22 domain family member 1 [Source:HGNC Symbol;Acc:HGNC:16826]	protein_coding
SPINK2	2.03993e-234	-0.862063	0.389	0.645	3.64392e-230	5	serine peptidase inhibitor, Kazal type 2 [Source:HGNC Symbol;Acc:HGNC:11245]	protein_coding
SELENOP	0	-0.866094	0.061	0.492	0	5	selenoprotein P [Source:HGNC Symbol;Acc:HGNC:10751]	protein_coding
EGFL7	0	-0.950631	0.071	0.529	0	5	EGF like domain multiple 7 [Source:HGNC Symbol;Acc:HGNC:20594]	protein_coding
SOX4	2.60746e-200	-0.96965	0.38	0.594	4.6577e-196	5	SRY-box transcription factor 4 [Source:HGNC Symbol;Acc:HGNC:11200]	protein_coding
CD52	1.67321e-231	-1.06572	0.109	0.428	2.98886e-227	5	CD52 molecule [Source:HGNC Symbol;Acc:HGNC:1804]	protein_coding
MSI2	0	-1.06866	0.182	0.638	0	5	musashi RNA binding protein 2 [Source:HGNC Symbol;Acc:HGNC:18585]	protein_coding
FAM30A	0	-1.20409	0.101	0.605	0	5	family with sequence similarity 30 member A [Source:HGNC Symbol;Acc:HGNC:19955]	lncRNA
IGLL1	1.56798e-287	-1.2205	0.056	0.416	2.80089e-283	5	immunoglobulin lambda like polypeptide 1 [Source:HGNC Symbol;Acc:HGNC:5870]	protein_coding
PRSS57	0	-1.26831	0.299	0.723	0	5	serine protease 57 [Source:HGNC Symbol;Acc:HGNC:31397]	protein_coding

## Sheet: NPM1_cl6_res_0.6
gene	p_val	avg_logFC	pct.1	pct.2	p_val_adj	cluster	description	gene_biotype
HLA-DQA1	0	2.15969	0.677	0.124	0	6	major histocompatibility complex, class II, DQ alpha 1 [Source:HGNC Symbol;Acc:HGNC:4942]	protein_coding
HLA-DQB1	0	2.01721	0.779	0.383	0	6	major histocompatibility complex, class II, DQ beta 1 [Source:HGNC Symbol;Acc:HGNC:4944]	protein_coding
LGALS2	0	1.84492	0.629	0.111	0	6	galectin 2 [Source:HGNC Symbol;Acc:HGNC:6562]	protein_coding
HLA-DRA	0	1.80639	0.978	0.755	0	6	major histocompatibility complex, class II, DR alpha [Source:HGNC Symbol;Acc:HGNC:4947]	protein_coding
HLA-DPB1	0	1.79846	0.932	0.58	0	6	major histocompatibility complex, class II, DP beta 1 [Source:HGNC Symbol;Acc:HGNC:4940]	protein_coding
HLA-DPA1	0	1.77744	0.901	0.576	0	6	major histocompatibility complex, class II, DP alpha 1 [Source:HGNC Symbol;Acc:HGNC:4938]	protein_coding
HLA-DRB1	0	1.74496	0.944	0.65	0	6	major histocompatibility complex, class II, DR beta 1 [Source:HGNC Symbol;Acc:HGNC:4948]	protein_coding
CD74	0	1.55769	0.995	0.853	0	6	CD74 molecule [Source:HGNC Symbol;Acc:HGNC:1697]	protein_coding
SAMHD1	0	1.50281	0.831	0.295	0	6	SAM and HD domain containing deoxynucleoside triphosphate triphosphohydrolase 1 [Source:HGNC Symbol;Acc:HGNC:15925]	protein_coding
ACY3	0	1.48388	0.416	0.058	0	6	aminoacylase 3 [Source:HGNC Symbol;Acc:HGNC:24104]	protein_coding
PKIB	0	1.47437	0.421	0.011	0	6	cAMP-dependent protein kinase inhibitor beta [Source:HGNC Symbol;Acc:HGNC:9018]	protein_coding
CST3	0	1.41289	0.946	0.849	0	6	cystatin C [Source:HGNC Symbol;Acc:HGNC:2475]	protein_coding
MS4A6A	0	1.26792	0.514	0.193	0	6	membrane spanning 4-domains A6A [Source:HGNC Symbol;Acc:HGNC:13375]	protein_coding
HLA-DMB	0	1.17319	0.699	0.17	0	6	major histocompatibility complex, class II, DM beta [Source:HGNC Symbol;Acc:HGNC:4935]	protein_coding
FCER1A	0	1.13118	0.456	0.054	0	6	Fc fragment of IgE receptor Ia [Source:HGNC Symbol;Acc:HGNC:3609]	protein_coding
FGL2	0	1.10085	0.64	0.189	0	6	fibrinogen like 2 [Source:HGNC Symbol;Acc:HGNC:3696]	protein_coding
LSP1	0	1.06688	0.883	0.495	0	6	lymphocyte specific protein 1 [Source:HGNC Symbol;Acc:HGNC:6707]	protein_coding
S100B	0	1.05566	0.307	0.06	0	6	S100 calcium binding protein B [Source:HGNC Symbol;Acc:HGNC:10500]	protein_coding
PLD4	0	1.03481	0.684	0.199	0	6	phospholipase D family member 4 [Source:HGNC Symbol;Acc:HGNC:23792]	protein_coding
JAML	0	1.03197	0.64	0.203	0	6	junction adhesion molecule like [Source:HGNC Symbol;Acc:HGNC:19084]	protein_coding
TMSB4X	0	1.01992	1	0.982	0	6	thymosin beta 4 X-linked [Source:HGNC Symbol;Acc:HGNC:11881]	protein_coding
HLA-DRB5	6.33061e-129	0.987437	0.435	0.233	1.13084e-124	6	major histocompatibility complex, class II, DR beta 5 [Source:HGNC Symbol;Acc:HGNC:4953]	protein_coding
HLA-DMA	0	0.962293	0.84	0.505	0	6	major histocompatibility complex, class II, DM alpha [Source:HGNC Symbol;Acc:HGNC:4934]	protein_coding
CPVL	8.06731e-97	0.92602	0.474	0.334	1.44106e-92	6	carboxypeptidase vitellogenic like [Source:HGNC Symbol;Acc:HGNC:14399]	protein_coding
DBI	8.94333e-293	0.907272	0.907	0.785	1.59755e-288	6	diazepam binding inhibitor, acyl-CoA binding protein [Source:HGNC Symbol;Acc:HGNC:2690]	protein_coding
TMSB10	0	0.878591	0.998	0.982	0	6	thymosin beta 10 [Source:HGNC Symbol;Acc:HGNC:11879]	protein_coding
DDIT4	3.47358e-241	0.848935	0.588	0.294	6.20485e-237	6	DNA damage inducible transcript 4 [Source:HGNC Symbol;Acc:HGNC:24944]	protein_coding
ITGB7	0	0.841457	0.555	0.091	0	6	integrin subunit beta 7 [Source:HGNC Symbol;Acc:HGNC:6162]	protein_coding
C1orf162	3.90867e-224	0.822338	0.703	0.444	6.98205e-220	6	chromosome 1 open reading frame 162 [Source:HGNC Symbol;Acc:HGNC:28344]	protein_coding
ACTB	0	0.822022	0.997	0.988	0	6	actin beta [Source:HGNC Symbol;Acc:HGNC:132]	protein_coding
GSN	0	0.820766	0.795	0.452	0	6	gelsolin [Source:HGNC Symbol;Acc:HGNC:4620]	protein_coding
COTL1	3.2791e-245	0.8098	0.764	0.537	5.85746e-241	6	coactosin like F-actin binding protein 1 [Source:HGNC Symbol;Acc:HGNC:18304]	protein_coding
FCER1G	6.30318e-294	0.772149	0.774	0.42	1.12594e-289	6	Fc fragment of IgE receptor Ig [Source:HGNC Symbol;Acc:HGNC:3611]	protein_coding
MYL12A	0	0.761356	0.939	0.814	0	6	myosin light chain 12A [Source:HGNC Symbol;Acc:HGNC:16701]	protein_coding
CAPG	0	0.755316	0.769	0.437	0	6	capping actin protein, gelsolin like [Source:HGNC Symbol;Acc:HGNC:1474]	protein_coding
ITGAX	0	0.750825	0.486	0.158	0	6	integrin subunit alpha X [Source:HGNC Symbol;Acc:HGNC:6152]	protein_coding
TNNI2	0	0.734185	0.421	0.081	0	6	troponin I2, fast skeletal type [Source:HGNC Symbol;Acc:HGNC:11946]	protein_coding
IGSF6	0	0.731335	0.463	0.116	0	6	immunoglobulin superfamily member 6 [Source:NCBI gene;Acc:10261]	protein_coding
IGSF6	0	0.731335	0.463	0.116	0	6	immunoglobulin superfamily member 6 [Source:HGNC Symbol;Acc:HGNC:5953]	protein_coding
CORO1A	0	0.713185	0.926	0.734	0	6	coronin 1A [Source:HGNC Symbol;Acc:HGNC:2252]	protein_coding
CTSZ	3.30061e-243	0.710989	0.733	0.485	5.89588e-239	6	cathepsin Z [Source:HGNC Symbol;Acc:HGNC:2547]	protein_coding
MAP3K8	8.65078e-99	0.707627	0.459	0.291	1.54529e-94	6	mitogen-activated protein kinase kinase kinase 8 [Source:HGNC Symbol;Acc:HGNC:6860]	protein_coding
OGFRL1	4.42679e-297	0.69657	0.49	0.183	7.90758e-293	6	opioid growth factor receptor like 1 [Source:HGNC Symbol;Acc:HGNC:21378]	protein_coding
ENTPD1	0	0.694847	0.333	0.036	0	6	ectonucleoside triphosphate diphosphohydrolase 1 [Source:HGNC Symbol;Acc:HGNC:3363]	protein_coding
IL13RA1	0	0.692296	0.465	0.115	0	6	interleukin 13 receptor subunit alpha 1 [Source:HGNC Symbol;Acc:HGNC:5974]	protein_coding
BASP1	3.71703e-227	0.689419	0.463	0.189	6.63973e-223	6	brain abundant membrane attached signal protein 1 [Source:HGNC Symbol;Acc:HGNC:957]	protein_coding
PAK1	0	0.67748	0.527	0.19	0	6	p21 (RAC1) activated kinase 1 [Source:HGNC Symbol;Acc:HGNC:8590]	protein_coding
RUNX2	1.71499e-239	0.675038	0.5	0.226	3.06348e-235	6	RUNX family transcription factor 2 [Source:HGNC Symbol;Acc:HGNC:10472]	protein_coding
AFF3	0	0.671137	0.462	0.076	0	6	AF4/FMR2 family member 3 [Source:HGNC Symbol;Acc:HGNC:6473]	protein_coding
LY86	0	0.644703	0.635	0.188	0	6	lymphocyte antigen 86 [Source:HGNC Symbol;Acc:HGNC:16837]	protein_coding
CTSH	0	0.643202	0.484	0.157	0	6	cathepsin H [Source:HGNC Symbol;Acc:HGNC:2535]	protein_coding
CCL5	5.0471e-144	0.622368	0.349	0.148	9.01563e-140	6	C-C motif chemokine ligand 5 [Source:HGNC Symbol;Acc:HGNC:10632]	protein_coding
PLEKHO1	7.88661e-192	0.616954	0.655	0.438	1.40879e-187	6	pleckstrin homology domain containing O1 [Source:HGNC Symbol;Acc:HGNC:24310]	protein_coding
LCP1	3.32422e-293	0.615535	0.917	0.762	5.93805e-289	6	lymphocyte cytosolic protein 1 [Source:HGNC Symbol;Acc:HGNC:6528]	protein_coding
IRF8	0	0.605498	0.423	0.103	0	6	interferon regulatory factor 8 [Source:HGNC Symbol;Acc:HGNC:5358]	protein_coding
HDAC9	0	0.596134	0.432	0.076	0	6	histone deacetylase 9 [Source:HGNC Symbol;Acc:HGNC:14065]	protein_coding
SLC38A1	7.99859e-193	0.587682	0.529	0.274	1.42879e-188	6	solute carrier family 38 member 1 [Source:HGNC Symbol;Acc:HGNC:13447]	protein_coding
RUNX3	2.75282e-147	0.583525	0.263	0.093	4.91735e-143	6	RUNX family transcription factor 3 [Source:HGNC Symbol;Acc:HGNC:10473]	protein_coding
ADAM8	3.52264e-240	0.577707	0.451	0.179	6.29249e-236	6	ADAM metallopeptidase domain 8 [Source:HGNC Symbol;Acc:HGNC:215]	protein_coding
GSTP1	3.03396e-274	0.575347	0.968	0.919	5.41956e-270	6	glutathione S-transferase pi 1 [Source:HGNC Symbol;Acc:HGNC:4638]	protein_coding
CIITA	5.42473e-308	0.575187	0.451	0.148	9.69019e-304	6	class II major histocompatibility complex transactivator [Source:HGNC Symbol;Acc:HGNC:7067]	protein_coding
EVL	1.21312e-272	0.574128	0.545	0.23	2.16699e-268	6	Enah/Vasp-like [Source:HGNC Symbol;Acc:HGNC:20234]	protein_coding
MYL6	0	0.57134	0.989	0.937	0	6	myosin light chain 6 [Source:HGNC Symbol;Acc:HGNC:7587]	protein_coding
LTB	1.23314e-49	0.563311	0.308	0.185	2.20276e-45	6	lymphotoxin beta [Source:HGNC Symbol;Acc:HGNC:6711]	protein_coding
ITGB2	1.19557e-196	0.560272	0.825	0.624	2.13565e-192	6	integrin subunit beta 2 [Source:HGNC Symbol;Acc:HGNC:6155]	protein_coding
ALDH2	1.30492e-301	0.559654	0.368	0.104	2.33098e-297	6	aldehyde dehydrogenase 2 family member [Source:HGNC Symbol;Acc:HGNC:404]	protein_coding
CYTH4	1.14604e-227	0.551638	0.447	0.177	2.04717e-223	6	cytohesin 4 [Source:HGNC Symbol;Acc:HGNC:9505]	protein_coding
UVRAG	5.1222e-213	0.551348	0.501	0.239	9.14979e-209	6	UV radiation resistance associated [Source:HGNC Symbol;Acc:HGNC:12640]	protein_coding
FAM107B	1.5298e-184	0.549154	0.533	0.264	2.73268e-180	6	family with sequence similarity 107 member B [Source:HGNC Symbol;Acc:HGNC:23726]	protein_coding
DAPP1	2.63249e-232	0.54624	0.458	0.186	4.70242e-228	6	dual adaptor of phosphotyrosine and 3-phosphoinositides 1 [Source:HGNC Symbol;Acc:HGNC:16500]	protein_coding
POU2F2	2.53216e-261	0.545638	0.502	0.193	4.5232e-257	6	POU class 2 homeobox 2 [Source:HGNC Symbol;Acc:HGNC:9213]	protein_coding
RAB11FIP1	2.13425e-168	0.544132	0.69	0.473	3.8124e-164	6	RAB11 family interacting protein 1 [Source:HGNC Symbol;Acc:HGNC:30265]	protein_coding
NCF1	0	0.543746	0.636	0.227	0	6	neutrophil cytosolic factor 1 [Source:HGNC Symbol;Acc:HGNC:7660]	protein_coding
EFHD2	4.9526e-139	0.543443	0.677	0.496	8.84683e-135	6	EF-hand domain family member D2 [Source:HGNC Symbol;Acc:HGNC:28670]	protein_coding
CFP	1.26203e-118	0.538391	0.546	0.344	2.25436e-114	6	complement factor properdin [Source:HGNC Symbol;Acc:HGNC:8864]	protein_coding
ARPC1B	4.94663e-147	0.535474	0.83	0.73	8.83617e-143	6	actin related protein 2/3 complex subunit 1B [Source:HGNC Symbol;Acc:HGNC:704]	protein_coding
S100A11	9.36996e-160	0.531744	0.661	0.388	1.67376e-155	6	S100 calcium binding protein A11 [Source:HGNC Symbol;Acc:HGNC:10488]	protein_coding
LST1	1.99064e-233	0.524825	0.917	0.739	3.55588e-229	6	leukocyte specific transcript 1 [Source:HGNC Symbol;Acc:HGNC:14189]	protein_coding
MPEG1	3.55978e-280	0.521744	0.442	0.136	6.35883e-276	6	macrophage expressed 1 [Source:HGNC Symbol;Acc:HGNC:29619]	protein_coding
STK17B	2.16003e-151	0.520935	0.813	0.633	3.85846e-147	6	serine/threonine kinase 17b [Source:HGNC Symbol;Acc:HGNC:11396]	protein_coding
PRELID1	5.40405e-156	0.520415	0.804	0.68	9.65325e-152	6	PRELI domain containing 1 [Source:HGNC Symbol;Acc:HGNC:30255]	protein_coding
RGS10	1.07211e-175	0.512163	0.611	0.356	1.91511e-171	6	regulator of G protein signaling 10 [Source:HGNC Symbol;Acc:HGNC:9992]	protein_coding
CX3CR1	0	0.50119	0.323	0.065	0	6	C-X3-C motif chemokine receptor 1 [Source:HGNC Symbol;Acc:HGNC:2558]	protein_coding
GPSM3	9.6754e-174	0.499372	0.757	0.557	1.72832e-169	6	G protein signaling modulator 3 [Source:HGNC Symbol;Acc:HGNC:13945]	protein_coding
BLNK	0	0.493467	0.282	0.024	0	6	B cell linker [Source:HGNC Symbol;Acc:HGNC:14211]	protein_coding
DOK2	1.45171e-204	0.493178	0.46	0.192	2.59319e-200	6	docking protein 2 [Source:HGNC Symbol;Acc:HGNC:2991]	protein_coding
PTPRC	3.74978e-205	0.491087	0.891	0.732	6.69824e-201	6	protein tyrosine phosphatase receptor type C [Source:HGNC Symbol;Acc:HGNC:9666]	protein_coding
ARPC5	2.19531e-180	0.486379	0.845	0.685	3.92148e-176	6	actin related protein 2/3 complex subunit 5 [Source:HGNC Symbol;Acc:HGNC:708]	protein_coding
GRN	2.17828e-156	0.481737	0.737	0.531	3.89106e-152	6	granulin precursor [Source:HGNC Symbol;Acc:HGNC:4601]	protein_coding
GPR183	1.76171e-102	0.4807	0.329	0.157	3.14694e-98	6	G protein-coupled receptor 183 [Source:HGNC Symbol;Acc:HGNC:3128]	protein_coding
TESC	2.97035e-130	0.47979	0.521	0.307	5.30593e-126	6	tescalcin [Source:HGNC Symbol;Acc:HGNC:26065]	protein_coding
CNN2	3.76249e-126	0.479024	0.443	0.246	6.72094e-122	6	calponin 2 [Source:HGNC Symbol;Acc:HGNC:2156]	protein_coding
S100A10	1.13948e-56	0.475822	0.537	0.382	2.03544e-52	6	S100 calcium binding protein A10 [Source:HGNC Symbol;Acc:HGNC:10487]	protein_coding
PSTPIP2	4.59253e-101	0.475662	0.439	0.267	8.20364e-97	6	proline-serine-threonine phosphatase interacting protein 2 [Source:HGNC Symbol;Acc:HGNC:9581]	protein_coding
CALM2	1.12615e-98	0.474744	0.906	0.863	2.01164e-94	6	calmodulin 2 [Source:HGNC Symbol;Acc:HGNC:1445]	protein_coding
RIPOR2	3.70491e-134	0.471912	0.705	0.512	6.61808e-130	6	RHO family interacting cell polarization regulator 2 [Source:HGNC Symbol;Acc:HGNC:13872]	protein_coding
C12orf75	4.1685e-119	0.467195	0.29	0.121	7.44618e-115	6	chromosome 12 open reading frame 75 [Source:HGNC Symbol;Acc:HGNC:35164]	protein_coding
DOCK10	1.96698e-296	0.466015	0.404	0.119	3.51361e-292	6	dedicator of cytokinesis 10 [Source:HGNC Symbol;Acc:HGNC:23479]	protein_coding
AC004687.1	9.06373e-54	0.464009	0.611	0.515	1.61905e-49	6	novel transcript, MIR142 host	lncRNA
SH3KBP1	3.4252e-130	0.460267	0.663	0.483	6.11844e-126	6	SH3 domain containing kinase binding protein 1 [Source:HGNC Symbol;Acc:HGNC:13867]	protein_coding
PTPRE	2.47215e-123	0.455478	0.568	0.361	4.41601e-119	6	protein tyrosine phosphatase receptor type E [Source:HGNC Symbol;Acc:HGNC:9669]	protein_coding
ADAM28	1.47653e-148	0.45357	0.479	0.251	2.63753e-144	6	ADAM metallopeptidase domain 28 [Source:HGNC Symbol;Acc:HGNC:206]	protein_coding
CD36	2.29537e-239	0.452548	0.585	0.234	4.10021e-235	6	CD36 molecule [Source:HGNC Symbol;Acc:HGNC:1663]	protein_coding
DST	7.02427e-96	0.452509	0.316	0.157	1.25475e-91	6	dystonin [Source:HGNC Symbol;Acc:HGNC:1090]	protein_coding
AIF1	4.61922e-195	0.450388	0.973	0.929	8.25131e-191	6	allograft inflammatory factor 1 [Source:HGNC Symbol;Acc:HGNC:352]	protein_coding
REL	6.50352e-124	0.448978	0.691	0.533	1.16172e-119	6	REL proto-oncogene, NF-kB subunit [Source:HGNC Symbol;Acc:HGNC:9954]	protein_coding
ANKRD44	1.08821e-157	0.447185	0.492	0.254	1.94386e-153	6	ankyrin repeat domain 44 [Source:HGNC Symbol;Acc:HGNC:25259]	protein_coding
ARPC2	1.28647e-196	0.446673	0.958	0.887	2.29802e-192	6	actin related protein 2/3 complex subunit 2 [Source:HGNC Symbol;Acc:HGNC:705]	protein_coding
AHNAK	4.28453e-80	0.444939	0.72	0.585	7.65346e-76	6	AHNAK nucleoprotein [Source:HGNC Symbol;Acc:HGNC:347]	protein_coding
RPS6KA3	7.79412e-104	0.444658	0.526	0.347	1.39226e-99	6	ribosomal protein S6 kinase A3 [Source:HGNC Symbol;Acc:HGNC:10432]	protein_coding
ERP29	8.82401e-170	0.444202	0.848	0.738	1.57623e-165	6	endoplasmic reticulum protein 29 [Source:HGNC Symbol;Acc:HGNC:13799]	protein_coding
ITGB2-AS1	0	0.441668	0.312	0.068	0	6	ITGB2 antisense RNA 1 [Source:HGNC Symbol;Acc:HGNC:44304]	lncRNA
CD53	3.99509e-156	0.440863	0.725	0.49	7.13643e-152	6	CD53 molecule [Source:HGNC Symbol;Acc:HGNC:1686]	protein_coding
LGALS1	4.58907e-147	0.440351	0.88	0.647	8.19746e-143	6	galectin 1 [Source:HGNC Symbol;Acc:HGNC:6561]	protein_coding
S100A4	2.66389e-118	0.439941	0.94	0.9	4.75851e-114	6	S100 calcium binding protein A4 [Source:HGNC Symbol;Acc:HGNC:10494]	protein_coding
ARF6	3.09408e-88	0.435292	0.609	0.457	5.52695e-84	6	ADP ribosylation factor 6 [Source:HGNC Symbol;Acc:HGNC:659]	protein_coding
FAM49B	2.94179e-125	0.432864	0.687	0.514	5.25492e-121	6	family with sequence similarity 49 member B [Source:HGNC Symbol;Acc:HGNC:25216]	protein_coding
UCP2	3.06259e-101	0.431841	0.65	0.488	5.4707e-97	6	uncoupling protein 2 [Source:HGNC Symbol;Acc:HGNC:12518]	protein_coding
RNASE6	6.16442e-240	0.43165	0.4	0.128	1.10115e-235	6	ribonuclease A family member k6 [Source:HGNC Symbol;Acc:HGNC:10048]	protein_coding
TYROBP	4.17421e-225	0.431066	0.96	0.789	7.45639e-221	6	TYRO protein tyrosine kinase binding protein [Source:HGNC Symbol;Acc:HGNC:12449]	protein_coding
SCIMP	0	0.428834	0.283	0.047	0	6	SLP adaptor and CSK interacting membrane protein [Source:HGNC Symbol;Acc:HGNC:33504]	protein_coding
ACTR3	2.87924e-114	0.428597	0.756	0.643	5.14319e-110	6	actin related protein 3 [Source:HGNC Symbol;Acc:HGNC:170]	protein_coding
PLP2	1.00677e-128	0.428396	0.763	0.6	1.7984e-124	6	proteolipid protein 2 [Source:HGNC Symbol;Acc:HGNC:9087]	protein_coding
EZR	1.61308e-84	0.426766	0.373	0.213	2.88144e-80	6	ezrin [Source:HGNC Symbol;Acc:HGNC:12691]	protein_coding
SCPEP1	1.85708e-220	0.425632	0.567	0.239	3.3173e-216	6	serine carboxypeptidase 1 [Source:HGNC Symbol;Acc:HGNC:29507]	protein_coding
ARF5	5.19356e-81	0.422879	0.554	0.419	9.27725e-77	6	ADP ribosylation factor 5 [Source:HGNC Symbol;Acc:HGNC:658]	protein_coding
MEF2C	1.23749e-116	0.422293	0.671	0.489	2.21052e-112	6	myocyte enhancer factor 2C [Source:HGNC Symbol;Acc:HGNC:6996]	protein_coding
PYCARD	8.8768e-151	0.421854	0.891	0.81	1.58566e-146	6	PYD and CARD domain containing [Source:HGNC Symbol;Acc:HGNC:16608]	protein_coding
IQGAP1	1.95796e-112	0.421193	0.625	0.422	3.4975e-108	6	IQ motif containing GTPase activating protein 1 [Source:HGNC Symbol;Acc:HGNC:6110]	protein_coding
PFN1	2.12942e-130	0.418578	0.974	0.943	3.80378e-126	6	profilin 1 [Source:HGNC Symbol;Acc:HGNC:8881]	protein_coding
PTPN1	2.10334e-114	0.417054	0.509	0.324	3.75719e-110	6	protein tyrosine phosphatase non-receptor type 1 [Source:HGNC Symbol;Acc:HGNC:9642]	protein_coding
METRNL	1.61289e-103	0.414156	0.432	0.245	2.8811e-99	6	meteorin like, glial cell differentiation regulator [Source:HGNC Symbol;Acc:HGNC:27584]	protein_coding
CXorf21	7.00284e-75	0.41254	0.346	0.195	1.25092e-70	6	chromosome X open reading frame 21 [Source:HGNC Symbol;Acc:HGNC:25667]	protein_coding
CD37	9.25447e-146	0.412207	0.868	0.762	1.65313e-141	6	CD37 molecule [Source:HGNC Symbol;Acc:HGNC:1666]	protein_coding
C7orf50	2.38473e-108	0.409366	0.482	0.3	4.25984e-104	6	chromosome 7 open reading frame 50 [Source:HGNC Symbol;Acc:HGNC:22421]	protein_coding
SLC8A1	0	0.40789	0.279	0.054	0	6	solute carrier family 8 member A1 [Source:HGNC Symbol;Acc:HGNC:11068]	protein_coding
ZNF385A	7.93849e-198	0.402455	0.352	0.124	1.41805e-193	6	zinc finger protein 385A [Source:HGNC Symbol;Acc:HGNC:17521]	protein_coding
AHR	3.01216e-107	0.40209	0.427	0.24	5.38062e-103	6	aryl hydrocarbon receptor [Source:HGNC Symbol;Acc:HGNC:348]	protein_coding
ARPC3	1.32398e-205	0.401806	0.971	0.932	2.36502e-201	6	actin related protein 2/3 complex subunit 3 [Source:HGNC Symbol;Acc:HGNC:706]	protein_coding
TLN1	3.41759e-114	0.401497	0.748	0.622	6.10484e-110	6	talin 1 [Source:HGNC Symbol;Acc:HGNC:11845]	protein_coding
GAPT	1.20204e-61	0.401156	0.509	0.381	2.1472e-57	6	GRB2 binding adaptor protein, transmembrane [Source:HGNC Symbol;Acc:HGNC:26588]	protein_coding
CYBA	1.12335e-216	0.39786	0.988	0.962	2.00664e-212	6	cytochrome b-245 alpha chain [Source:HGNC Symbol;Acc:HGNC:2577]	protein_coding
IER5	9.31313e-41	0.394723	0.302	0.196	1.6636e-36	6	immediate early response 5 [Source:HGNC Symbol;Acc:HGNC:5393]	protein_coding
OSBPL8	1.52868e-95	0.393173	0.686	0.551	2.73068e-91	6	oxysterol binding protein like 8 [Source:HGNC Symbol;Acc:HGNC:16396]	protein_coding
AREG	7.52239e-45	0.392185	0.445	0.305	1.34372e-40	6	amphiregulin [Source:HGNC Symbol;Acc:HGNC:651]	protein_coding
ERCC1	3.67331e-98	0.392011	0.586	0.428	6.56163e-94	6	ERCC excision repair 1, endonuclease non-catalytic subunit [Source:HGNC Symbol;Acc:HGNC:3433]	protein_coding
BANK1	0	0.383125	0.274	0.046	0	6	B cell scaffold protein with ankyrin repeats 1 [Source:HGNC Symbol;Acc:HGNC:18233]	protein_coding
CLN8	3.74557e-123	0.382485	0.367	0.176	6.6907e-119	6	CLN8 transmembrane ER and ERGIC protein [Source:HGNC Symbol;Acc:HGNC:2079]	protein_coding
PTAFR	3.57903e-128	0.382217	0.346	0.148	6.39322e-124	6	platelet activating factor receptor [Source:HGNC Symbol;Acc:HGNC:9582]	protein_coding
DEGS1	3.26168e-80	0.3822	0.376	0.222	5.82634e-76	6	delta 4-desaturase, sphingolipid 1 [Source:HGNC Symbol;Acc:HGNC:13709]	protein_coding
SARAF	1.38185e-128	0.380863	0.836	0.711	2.4684e-124	6	store-operated calcium entry associated regulatory factor [Source:HGNC Symbol;Acc:HGNC:28789]	protein_coding
ID2	4.51453e-79	0.38074	0.358	0.186	8.0643e-75	6	inhibitor of DNA binding 2 [Source:HGNC Symbol;Acc:HGNC:5361]	protein_coding
NFIL3	5.0932e-31	0.380008	0.294	0.208	9.09798e-27	6	nuclear factor, interleukin 3 regulated [Source:HGNC Symbol;Acc:HGNC:7787]	protein_coding
UNC93B1	5.39758e-117	0.378515	0.502	0.298	9.64169e-113	6	unc-93 homolog B1, TLR signaling regulator [Source:HGNC Symbol;Acc:HGNC:13481]	protein_coding
HCLS1	4.20676e-93	0.374105	0.681	0.538	7.51454e-89	6	hematopoietic cell-specific Lyn substrate 1 [Source:HGNC Symbol;Acc:HGNC:4844]	protein_coding
LITAF	3.73802e-76	0.372658	0.607	0.47	6.67722e-72	6	lipopolysaccharide induced TNF factor [Source:HGNC Symbol;Acc:HGNC:16841]	protein_coding
VOPP1	1.83932e-170	0.372249	0.301	0.105	3.28558e-166	6	VOPP1 WW domain binding protein [Source:HGNC Symbol;Acc:HGNC:34518]	protein_coding
CKLF	2.14674e-94	0.370808	0.702	0.541	3.83471e-90	6	chemokine like factor [Source:HGNC Symbol;Acc:HGNC:13253]	protein_coding
MARCH1	8.49936e-140	0.370621	0.367	0.15	1.51824e-135	6
B2M	6.01025e-173	0.363233	0.999	0.997	1.07361e-168	6	beta-2-microglobulin [Source:HGNC Symbol;Acc:HGNC:914]	protein_coding
RNH1	3.60433e-68	0.360768	0.682	0.584	6.43841e-64	6	ribonuclease/angiogenin inhibitor 1 [Source:HGNC Symbol;Acc:HGNC:10074]	protein_coding
BTG2	4.00496e-33	0.360403	0.371	0.28	7.15407e-29	6	BTG anti-proliferation factor 2 [Source:HGNC Symbol;Acc:HGNC:1131]	protein_coding
NFKB1	3.15124e-63	0.360377	0.392	0.257	5.62905e-59	6	nuclear factor kappa B subunit 1 [Source:HGNC Symbol;Acc:HGNC:7794]	protein_coding
OSTF1	2.26566e-88	0.359363	0.564	0.393	4.04714e-84	6	osteoclast stimulating factor 1 [Source:HGNC Symbol;Acc:HGNC:8510]	protein_coding
RNASET2	1.33165e-97	0.359033	0.815	0.707	2.37873e-93	6	ribonuclease T2 [Source:HGNC Symbol;Acc:HGNC:21686]	protein_coding
DPYSL2	4.39707e-198	0.356715	0.276	0.078	7.85448e-194	6	dihydropyrimidinase like 2 [Source:HGNC Symbol;Acc:HGNC:3014]	protein_coding
ITM2C	1.24257e-43	0.352617	0.46	0.358	2.2196e-39	6	integral membrane protein 2C [Source:HGNC Symbol;Acc:HGNC:6175]	protein_coding
PHACTR1	3.11596e-37	0.352469	0.403	0.311	5.56603e-33	6	phosphatase and actin regulator 1 [Source:HGNC Symbol;Acc:HGNC:20990]	protein_coding
ACAA1	1.24707e-74	0.351973	0.513	0.37	2.22764e-70	6	acetyl-CoA acyltransferase 1 [Source:HGNC Symbol;Acc:HGNC:82]	protein_coding
AP1S2	3.2699e-82	0.351919	0.578	0.41	5.84102e-78	6	adaptor related protein complex 1 subunit sigma 2 [Source:HGNC Symbol;Acc:HGNC:560]	protein_coding
TMEM131	7.02708e-70	0.350632	0.412	0.268	1.25525e-65	6	transmembrane protein 131 [Source:HGNC Symbol;Acc:HGNC:30366]	protein_coding
ELOVL5	1.08316e-64	0.348773	0.315	0.186	1.93484e-60	6	ELOVL fatty acid elongase 5 [Source:HGNC Symbol;Acc:HGNC:21308]	protein_coding
PRCP	1.51596e-65	0.34556	0.347	0.211	2.70796e-61	6	prolylcarboxypeptidase [Source:HGNC Symbol;Acc:HGNC:9344]	protein_coding
BLOC1S1	4.75394e-90	0.345157	0.693	0.553	8.49196e-86	6	biogenesis of lysosomal organelles complex 1 subunit 1 [Source:HGNC Symbol;Acc:HGNC:4200]	protein_coding
SPINK2	3.51091e-21	0.344769	0.686	0.626	6.27155e-17	6	serine peptidase inhibitor, Kazal type 2 [Source:HGNC Symbol;Acc:HGNC:11245]	protein_coding
SPECC1	1.02579e-81	0.344723	0.458	0.295	1.83237e-77	6	sperm antigen with calponin homology and coiled-coil domains 1 [Source:HGNC Symbol;Acc:HGNC:30615]	protein_coding
CNPY3	8.42455e-80	0.344452	0.685	0.567	1.50488e-75	6	canopy FGF signaling regulator 3 [Source:HGNC Symbol;Acc:HGNC:11968]	protein_coding
PIP4K2A	2.79279e-57	0.344151	0.417	0.292	4.98875e-53	6	phosphatidylinositol-5-phosphate 4-kinase type 2 alpha [Source:HGNC Symbol;Acc:HGNC:8997]	protein_coding
TXNIP	1.54195e-89	0.343639	0.917	0.855	2.75438e-85	6	thioredoxin interacting protein [Source:HGNC Symbol;Acc:HGNC:16952]	protein_coding
GDI2	1.96873e-63	0.34226	0.75	0.685	3.51674e-59	6	GDP dissociation inhibitor 2 [Source:HGNC Symbol;Acc:HGNC:4227]	protein_coding
PREX1	6.52369e-115	0.34167	0.424	0.224	1.16533e-110	6	phosphatidylinositol-3,4,5-trisphosphate dependent Rac exchange factor 1 [Source:HGNC Symbol;Acc:HGNC:32594]	protein_coding
ZFP36	2.1943e-76	0.340097	0.532	0.354	3.91968e-72	6	ZFP36 ring finger protein [Source:HGNC Symbol;Acc:HGNC:12862]	protein_coding
PSMB9	5.84108e-65	0.339994	0.598	0.475	1.04339e-60	6	proteasome 20S subunit beta 9 [Source:HGNC Symbol;Acc:HGNC:9546]	protein_coding
CAP1	2.78933e-82	0.33949	0.808	0.719	4.98257e-78	6	cyclase associated actin cytoskeleton regulatory protein 1 [Source:HGNC Symbol;Acc:HGNC:20040]	protein_coding
SYNGR2	5.62309e-61	0.339346	0.45	0.319	1.00445e-56	6	synaptogyrin 2 [Source:HGNC Symbol;Acc:HGNC:11499]	protein_coding
VASP	9.6053e-70	0.336605	0.581	0.455	1.71579e-65	6	vasodilator stimulated phosphoprotein [Source:HGNC Symbol;Acc:HGNC:12652]	protein_coding
BRK1	1.03938e-79	0.336349	0.771	0.678	1.85665e-75	6	BRICK1 subunit of SCAR/WAVE actin nucleating complex [Source:HGNC Symbol;Acc:HGNC:23057]	protein_coding
PLAUR	1.9695e-26	0.334703	0.349	0.265	3.51811e-22	6	plasminogen activator, urokinase receptor [Source:HGNC Symbol;Acc:HGNC:9053]	protein_coding
CFL1	6.31407e-144	0.332036	0.968	0.942	1.12788e-139	6	cofilin 1 [Source:HGNC Symbol;Acc:HGNC:1874]	protein_coding
ARF3	3.85254e-69	0.330359	0.494	0.356	6.8818e-65	6	ADP ribosylation factor 3 [Source:HGNC Symbol;Acc:HGNC:654]	protein_coding
NCF2	4.16739e-119	0.328919	0.414	0.193	7.4442e-115	6	neutrophil cytosolic factor 2 [Source:HGNC Symbol;Acc:HGNC:7661]	protein_coding
LCP2	3.98869e-66	0.328837	0.406	0.261	7.125e-62	6	lymphocyte cytosolic protein 2 [Source:HGNC Symbol;Acc:HGNC:6529]	protein_coding
NREP	2.64815e-40	0.328071	0.47	0.377	4.73039e-36	6	neuronal regeneration related protein [Source:HGNC Symbol;Acc:HGNC:16834]	protein_coding
STK4	7.46852e-61	0.328006	0.677	0.574	1.3341e-56	6	serine/threonine kinase 4 [Source:HGNC Symbol;Acc:HGNC:11408]	protein_coding
GABARAPL2	7.53899e-74	0.326602	0.68	0.566	1.34669e-69	6	GABA type A receptor associated protein like 2 [Source:HGNC Symbol;Acc:HGNC:13291]	protein_coding
SP110	5.973e-73	0.326589	0.472	0.321	1.06696e-68	6	SP110 nuclear body protein [Source:HGNC Symbol;Acc:HGNC:5401]	protein_coding
CDKN2D	6.54e-83	0.325212	0.468	0.287	1.16824e-78	6	cyclin dependent kinase inhibitor 2D [Source:HGNC Symbol;Acc:HGNC:1790]	protein_coding
PTEN	7.94258e-55	0.323646	0.588	0.488	1.41878e-50	6	phosphatase and tensin homolog [Source:HGNC Symbol;Acc:HGNC:9588]	protein_coding
FAM89B	6.51028e-71	0.322897	0.413	0.265	1.16293e-66	6	family with sequence similarity 89 member B [Source:HGNC Symbol;Acc:HGNC:16708]	protein_coding
FTH1	5.21424e-224	0.321753	0.998	0.986	9.31419e-220	6	ferritin heavy chain 1 [Source:HGNC Symbol;Acc:HGNC:3976]	protein_coding
JAK2	4.3744e-74	0.319568	0.315	0.171	7.81399e-70	6	Janus kinase 2 [Source:HGNC Symbol;Acc:HGNC:6192]	protein_coding
SMDT1	1.73362e-69	0.317717	0.697	0.601	3.09676e-65	6	single-pass membrane protein with aspartate rich tail 1 [Source:HGNC Symbol;Acc:HGNC:25055]	protein_coding
MALT1	1.1895e-117	0.316145	0.297	0.125	2.1248e-113	6	MALT1 paracaspase [Source:HGNC Symbol;Acc:HGNC:6819]	protein_coding
ITGAL	3.28199e-117	0.31544	0.351	0.159	5.86263e-113	6	integrin subunit alpha L [Source:HGNC Symbol;Acc:HGNC:6148]	protein_coding
AKNA	7.92519e-74	0.314588	0.443	0.287	1.41568e-69	6	AT-hook transcription factor [Source:HGNC Symbol;Acc:HGNC:24108]	protein_coding
STX7	1.02837e-57	0.313595	0.446	0.314	1.83697e-53	6	syntaxin 7 [Source:HGNC Symbol;Acc:HGNC:11442]	protein_coding
EVI2B	2.53343e-83	0.312448	0.649	0.475	4.52547e-79	6	ecotropic viral integration site 2B [Source:HGNC Symbol;Acc:HGNC:3500]	protein_coding
ANAPC16	8.0846e-71	0.312318	0.736	0.637	1.44415e-66	6	anaphase promoting complex subunit 16 [Source:HGNC Symbol;Acc:HGNC:26976]	protein_coding
MOB1B	3.19672e-69	0.311144	0.317	0.178	5.7103e-65	6	MOB kinase activator 1B [Source:HGNC Symbol;Acc:HGNC:29801]	protein_coding
CAPN2	8.1233e-58	0.310723	0.325	0.194	1.45107e-53	6	calpain 2 [Source:HGNC Symbol;Acc:HGNC:1479]	protein_coding
DCK	2.41384e-56	0.310229	0.338	0.212	4.31184e-52	6	deoxycytidine kinase [Source:HGNC Symbol;Acc:HGNC:2704]	protein_coding
ACTR2	1.23717e-89	0.30956	0.855	0.781	2.20996e-85	6	actin related protein 2 [Source:HGNC Symbol;Acc:HGNC:169]	protein_coding
OAZ1	9.51322e-161	0.308521	0.986	0.956	1.69935e-156	6	ornithine decarboxylase antizyme 1 [Source:HGNC Symbol;Acc:HGNC:8095]	protein_coding
ARPC4	1.8416e-65	0.307922	0.657	0.55	3.28966e-61	6	actin related protein 2/3 complex subunit 4 [Source:HGNC Symbol;Acc:HGNC:707]	protein_coding
KIAA0930	3.15784e-91	0.306858	0.43	0.247	5.64086e-87	6	KIAA0930 [Source:HGNC Symbol;Acc:HGNC:1314]	protein_coding
PDLIM2	9.14218e-63	0.304215	0.433	0.292	1.63307e-58	6	PDZ and LIM domain 2 [Source:HGNC Symbol;Acc:HGNC:13992]	protein_coding
LPGAT1	2.0057e-60	0.304201	0.389	0.254	3.58278e-56	6	lysophosphatidylglycerol acyltransferase 1 [Source:HGNC Symbol;Acc:HGNC:28985]	protein_coding
FMNL1	1.91616e-68	0.303714	0.649	0.521	3.42284e-64	6	formin like 1 [Source:HGNC Symbol;Acc:HGNC:1212]	protein_coding
ERBIN	1.1051e-61	0.301798	0.413	0.274	1.97404e-57	6	erbb2 interacting protein [Source:HGNC Symbol;Acc:HGNC:15842]	protein_coding
NCOA3	1.14208e-72	0.301274	0.371	0.218	2.04009e-68	6	nuclear receptor coactivator 3 [Source:HGNC Symbol;Acc:HGNC:7670]	protein_coding
BID	2.52728e-58	0.301128	0.569	0.46	4.51449e-54	6	BH3 interacting domain death agonist [Source:HGNC Symbol;Acc:HGNC:1050]	protein_coding
ATP5F1E	1.5922e-150	0.30058	0.99	0.959	2.84414e-146	6	ATP synthase F1 subunit epsilon [Source:HGNC Symbol;Acc:HGNC:838]	protein_coding
CALM1	6.06715e-69	0.296842	0.866	0.807	1.08378e-64	6	calmodulin 1 [Source:HGNC Symbol;Acc:HGNC:1442]	protein_coding
SMAP2	3.6573e-60	0.296732	0.563	0.435	6.53303e-56	6	small ArfGAP2 [Source:HGNC Symbol;Acc:HGNC:25082]	protein_coding
PRMT2	2.14745e-51	0.294884	0.564	0.456	3.83599e-47	6	protein arginine methyltransferase 2 [Source:HGNC Symbol;Acc:HGNC:5186]	protein_coding
SPI1	7.12645e-47	0.293981	0.657	0.585	1.273e-42	6	Spi-1 proto-oncogene [Source:HGNC Symbol;Acc:HGNC:11241]	protein_coding
RBPJ	2.43838e-24	0.292173	0.471	0.425	4.35567e-20	6	recombination signal binding protein for immunoglobulin kappa J region [Source:HGNC Symbol;Acc:HGNC:5724]	protein_coding
TCOF1	1.73293e-29	0.291886	0.351	0.269	3.09553e-25	6	treacle ribosome biogenesis factor 1 [Source:HGNC Symbol;Acc:HGNC:11654]	protein_coding
SH3BGRL3	1.00268e-85	0.29171	0.978	0.947	1.79109e-81	6	SH3 domain binding glutamate rich protein like 3 [Source:HGNC Symbol;Acc:HGNC:15568]	protein_coding
LAT2	3.86323e-52	0.290653	0.642	0.539	6.90088e-48	6	linker for activation of T cells family member 2 [Source:HGNC Symbol;Acc:HGNC:12749]	protein_coding
CARD16	7.6561e-63	0.289162	0.464	0.315	1.36761e-58	6	caspase recruitment domain family member 16 [Source:HGNC Symbol;Acc:HGNC:33701]	protein_coding
KCTD12	3.35228e-141	0.288122	0.282	0.097	5.98817e-137	6	potassium channel tetramerization domain containing 12 [Source:HGNC Symbol;Acc:HGNC:14678]	protein_coding
YWHAZ	1.21008e-68	0.28544	0.832	0.758	2.16157e-64	6	tyrosine 3-monooxygenase/tryptophan 5-monooxygenase activation protein zeta [Source:HGNC Symbol;Acc:HGNC:12855]	protein_coding
MEF2A	1.2186e-48	0.284502	0.321	0.205	2.17678e-44	6	myocyte enhancer factor 2A [Source:HGNC Symbol;Acc:HGNC:6993]	protein_coding
CYLD	9.76018e-47	0.284433	0.514	0.405	1.74346e-42	6	CYLD lysine 63 deubiquitinase [Source:HGNC Symbol;Acc:HGNC:2584]	protein_coding
WDFY2	2.31459e-49	0.284055	0.523	0.408	4.13455e-45	6	WD repeat and FYVE domain containing 2 [Source:HGNC Symbol;Acc:HGNC:20482]	protein_coding
GNAS	9.62488e-69	0.283547	0.902	0.858	1.71929e-64	6	GNAS complex locus [Source:HGNC Symbol;Acc:HGNC:4392]	protein_coding
CDC42	4.74661e-83	0.283456	0.899	0.831	8.47887e-79	6	cell division cycle 42 [Source:HGNC Symbol;Acc:HGNC:1736]	protein_coding
KYNU	8.66001e-108	0.280254	0.253	0.1	1.54694e-103	6	kynureninase [Source:HGNC Symbol;Acc:HGNC:6469]	protein_coding
CYSLTR1	1.38668e-49	0.27968	0.367	0.242	2.47703e-45	6	cysteinyl leukotriene receptor 1 [Source:HGNC Symbol;Acc:HGNC:17451]	protein_coding
HLA-B	5.80945e-118	0.279458	0.975	0.944	1.03774e-113	6	major histocompatibility complex, class I, B [Source:HGNC Symbol;Acc:HGNC:4932]	protein_coding
PGLS	3.49962e-60	0.276754	0.736	0.66	6.25137e-56	6	6-phosphogluconolactonase [Source:HGNC Symbol;Acc:HGNC:8903]	protein_coding
TRIM38	1.41504e-46	0.274951	0.543	0.436	2.52769e-42	6	tripartite motif containing 38 [Source:HGNC Symbol;Acc:HGNC:10059]	protein_coding
PARVG	5.4925e-45	0.274087	0.535	0.431	9.81125e-41	6	parvin gamma [Source:HGNC Symbol;Acc:HGNC:14654]	protein_coding
HLA-C	3.03788e-61	0.273998	0.92	0.881	5.42656e-57	6	major histocompatibility complex, class I, C [Source:HGNC Symbol;Acc:HGNC:4933]	protein_coding
RASSF4	4.86361e-86	0.273572	0.261	0.115	8.68786e-82	6	Ras association domain family member 4 [Source:HGNC Symbol;Acc:HGNC:20793]	protein_coding
RAP1A	6.08245e-53	0.272861	0.539	0.418	1.08651e-48	6	RAP1A, member of RAS oncogene family [Source:HGNC Symbol;Acc:HGNC:9855]	protein_coding
UNC119	2.40906e-81	0.271738	0.284	0.137	4.3033e-77	6	unc-119 lipid binding chaperone [Source:HGNC Symbol;Acc:HGNC:12565]	protein_coding
NKG7	1.43381e-51	0.271262	0.423	0.286	2.56122e-47	6	natural killer cell granule protein 7 [Source:HGNC Symbol;Acc:HGNC:7830]	protein_coding
TACC1	3.77378e-41	0.271027	0.486	0.39	6.7411e-37	6	transforming acidic coiled-coil containing protein 1 [Source:HGNC Symbol;Acc:HGNC:11522]	protein_coding
CD86	2.45287e-148	0.270674	0.253	0.08	4.38156e-144	6	CD86 molecule [Source:HGNC Symbol;Acc:HGNC:1705]	protein_coding
SH2B3	1.80623e-66	0.268328	0.328	0.185	3.22648e-62	6	SH2B adaptor protein 3 [Source:HGNC Symbol;Acc:HGNC:29605]	protein_coding
ARHGAP30	5.08716e-55	0.268192	0.51	0.375	9.08719e-51	6	Rho GTPase activating protein 30 [Source:HGNC Symbol;Acc:HGNC:27414]	protein_coding
IKZF1	1.71893e-43	0.266583	0.634	0.559	3.07052e-39	6	IKAROS family zinc finger 1 [Source:HGNC Symbol;Acc:HGNC:13176]	protein_coding
FXYD5	1.31133e-42	0.266552	0.809	0.775	2.34242e-38	6	FXYD domain containing ion transport regulator 5 [Source:HGNC Symbol;Acc:HGNC:4029]	protein_coding
HIP1	1.20535e-40	0.265804	0.393	0.283	2.15312e-36	6	huntingtin interacting protein 1 [Source:HGNC Symbol;Acc:HGNC:4913]	protein_coding
ATG3	1.87532e-36	0.26567	0.545	0.458	3.34988e-32	6	autophagy related 3 [Source:HGNC Symbol;Acc:HGNC:20962]	protein_coding
FYB1	3.88212e-54	0.265153	0.616	0.495	6.93462e-50	6	FYN binding protein 1 [Source:HGNC Symbol;Acc:HGNC:4036]	protein_coding
ACTG1	9.03472e-86	0.264157	0.991	0.982	1.61387e-81	6	actin gamma 1 [Source:HGNC Symbol;Acc:HGNC:144]	protein_coding
CELF2	2.50406e-52	0.262615	0.734	0.654	4.47301e-48	6	CUGBP Elav-like family member 2 [Source:HGNC Symbol;Acc:HGNC:2550]	protein_coding
PDE7A	1.37093e-29	0.26173	0.372	0.283	2.44889e-25	6	phosphodiesterase 7A [Source:HGNC Symbol;Acc:HGNC:8791]	protein_coding
C15orf39	1.02555e-62	0.261513	0.361	0.218	1.83194e-58	6	chromosome 15 open reading frame 39 [Source:HGNC Symbol;Acc:HGNC:24497]	protein_coding
RASSF5	1.19565e-83	0.261274	0.293	0.141	2.13579e-79	6	Ras association domain family member 5 [Source:HGNC Symbol;Acc:HGNC:17609]	protein_coding
RELT	4.35209e-55	0.261213	0.329	0.2	7.77413e-51	6	RELT TNF receptor [Source:HGNC Symbol;Acc:HGNC:13764]	protein_coding
NAGK	5.46014e-55	0.261037	0.364	0.23	9.75345e-51	6	N-acetylglucosamine kinase [Source:HGNC Symbol;Acc:HGNC:17174]	protein_coding
PIK3AP1	2.60861e-58	0.260588	0.366	0.225	4.65975e-54	6	phosphoinositide-3-kinase adaptor protein 1 [Source:HGNC Symbol;Acc:HGNC:30034]	protein_coding
HERPUD1	9.09454e-40	0.259408	0.353	0.239	1.62456e-35	6	homocysteine inducible ER protein with ubiquitin like domain 1 [Source:HGNC Symbol;Acc:HGNC:13744]	protein_coding
SNX3	5.7989e-35	0.258818	0.815	0.774	1.03586e-30	6	sorting nexin 3 [Source:HGNC Symbol;Acc:HGNC:11174]	protein_coding
ANXA2	3.57037e-44	0.258486	0.52	0.37	6.37776e-40	6	annexin A2 [Source:HGNC Symbol;Acc:HGNC:537]	protein_coding
ZNF652	6.6019e-46	0.258373	0.314	0.2	1.1793e-41	6	zinc finger protein 652 [Source:HGNC Symbol;Acc:HGNC:29147]	protein_coding
AOAH	4.88071e-62	0.257346	0.267	0.135	8.71841e-58	6	acyloxyacyl hydrolase [Source:HGNC Symbol;Acc:HGNC:548]	protein_coding
EVI2A	3.0449e-51	0.256873	0.412	0.274	5.43911e-47	6	ecotropic viral integration site 2A [Source:HGNC Symbol;Acc:HGNC:3499]	protein_coding
CCDC107	3.4601e-54	0.256494	0.313	0.188	6.18077e-50	6	coiled-coil domain containing 107 [Source:HGNC Symbol;Acc:HGNC:28465]	protein_coding
JUNB	2.34768e-26	0.256381	0.619	0.554	4.19366e-22	6	JunB proto-oncogene, AP-1 transcription factor subunit [Source:HGNC Symbol;Acc:HGNC:6205]	protein_coding
UBC	1.0986e-54	0.255951	0.931	0.917	1.96243e-50	6	ubiquitin C [Source:HGNC Symbol;Acc:HGNC:12468]	protein_coding
LMNA	5.41107e-13	0.255866	0.363	0.302	9.6658e-09	6	lamin A/C [Source:HGNC Symbol;Acc:HGNC:6636]	protein_coding
APOBR	2.01233e-81	0.255806	0.29	0.14	3.59463e-77	6	apolipoprotein B receptor [Source:HGNC Symbol;Acc:HGNC:24087]	protein_coding
FLT3	6.01295e-30	0.254832	0.58	0.504	1.07409e-25	6	fms related tyrosine kinase 3 [Source:HGNC Symbol;Acc:HGNC:3765]	protein_coding
APAF1	4.10454e-40	0.254688	0.343	0.234	7.33195e-36	6	apoptotic peptidase activating factor 1 [Source:HGNC Symbol;Acc:HGNC:576]	protein_coding
DNAJC4	1.36463e-45	0.254592	0.491	0.382	2.43764e-41	6	DnaJ heat shock protein family (Hsp40) member C4 [Source:HGNC Symbol;Acc:HGNC:5271]	protein_coding
ZYX	6.86184e-44	0.253681	0.553	0.451	1.22573e-39	6	zyxin [Source:HGNC Symbol;Acc:HGNC:13200]	protein_coding
JMJD1C	4.48087e-27	0.252111	0.595	0.543	8.00417e-23	6	jumonji domain containing 1C [Source:HGNC Symbol;Acc:HGNC:12313]	protein_coding
TRAF3IP3	9.00984e-37	0.251542	0.47	0.365	1.60943e-32	6	TRAF3 interacting protein 3 [Source:HGNC Symbol;Acc:HGNC:30766]	protein_coding
MED13L	1.50254e-18	0.251508	0.535	0.502	2.68398e-14	6	mediator complex subunit 13L [Source:HGNC Symbol;Acc:HGNC:22962]	protein_coding
IL18	1.80562e-29	0.251269	0.529	0.455	3.22539e-25	6	interleukin 18 [Source:HGNC Symbol;Acc:HGNC:5986]	protein_coding
CSTB	2.39898e-42	0.251169	0.63	0.531	4.28531e-38	6	cystatin B [Source:HGNC Symbol;Acc:HGNC:2482]	protein_coding
CD4	2.3815e-63	0.250401	0.278	0.144	4.25407e-59	6	CD4 molecule [Source:HGNC Symbol;Acc:HGNC:1678]	protein_coding
CDC42SE1	8.03171e-39	0.25036	0.378	0.27	1.4347e-34	6	CDC42 small effector 1 [Source:HGNC Symbol;Acc:HGNC:17719]	protein_coding
COMT	5.52859e-51	-0.251117	0.534	0.683	9.87571e-47	6	catechol-O-methyltransferase [Source:HGNC Symbol;Acc:HGNC:2228]	protein_coding
MT-ND3	4.68097e-87	-0.251496	0.999	0.995	8.36161e-83	6	mitochondrially encoded NADH:ubiquinone oxidoreductase core subunit 3 [Source:HGNC Symbol;Acc:HGNC:7458]	protein_coding
PAICS	2.63898e-64	-0.252781	0.182	0.385	4.71402e-60	6	phosphoribosylaminoimidazole carboxylase and phosphoribosylaminoimidazolesuccinocarboxamide synthase [Source:HGNC Symbol;Acc:HGNC:8587]	protein_coding
C19orf48	3.57708e-66	-0.253871	0.138	0.337	6.38974e-62	6	chromosome 19 open reading frame 48 [Source:HGNC Symbol;Acc:HGNC:29667]	protein_coding
MRPL57	1.67765e-57	-0.254817	0.501	0.682	2.99678e-53	6	mitochondrial ribosomal protein L57 [Source:HGNC Symbol;Acc:HGNC:14514]	protein_coding
TENT5A	3.98438e-31	-0.255331	0.275	0.416	7.1173e-27	6	terminal nucleotidyltransferase 5A [Source:HGNC Symbol;Acc:HGNC:18345]	protein_coding
SNRPD1	5.27929e-40	-0.255961	0.527	0.664	9.4304e-36	6	small nuclear ribonucleoprotein D1 polypeptide [Source:HGNC Symbol;Acc:HGNC:11158]	protein_coding
TM7SF3	1.64403e-60	-0.257754	0.286	0.49	2.93673e-56	6	transmembrane 7 superfamily member 3 [Source:HGNC Symbol;Acc:HGNC:23049]	protein_coding
NOP53	4.4512e-62	-0.258291	0.742	0.829	7.95117e-58	6	NOP53 ribosome biogenesis factor [Source:HGNC Symbol;Acc:HGNC:4333]	protein_coding
[truncated: 165 more rows]

## Sheet: NPM1_cl7_res_0.6
gene	p_val	avg_logFC	pct.1	pct.2	p_val_adj	cluster	description	gene_biotype
[truncated: 262 more rows]

[truncated: 21 more sheets: NPM1_cl8_res_0.6, NPM1_cl9_res_0.6, NPM1_cl10_res_0.6, NPM1_cl11_res_0.6, NPM1_cl12_res_0.6, NPM1_cl13_res_0.6, NPM1_cl14_res_0.6, INTRA-cl7 MUT vs Rest, Sheet1, del7_cl0, del7_cl1, del7_cl2, del7_cl3, del7_cl4, del7_cl5, del7_cl6, del7_cl7, del7_cl8, del7_cl9, del7_cl10 …]
