# Supplementary material for: Longitudinal single-cell profiling of chemotherapy response in acute myeloid leukemia
Source: Nat Commun. 2023 Mar 8;14:1285. doi: 10.1038/s41467-023-36969-0 (PMC9995364; doi:10.1038/s41467-023-36969-0)
Supplement: Supplementary file 7 — Supplementary Data 3 [file 41467_2023_36969_MOESM7_ESM.xlsx]

## Sheet: Info
miR-126 Gene signatures:
126High gene signature is composed of genes with logFC >0 & FDR <0,05 within the LvsH contrast
126Low gene signature is composed of genes with logFC <0 & FDR <0,05 within the LvsH contrast
Chemotherapy related transcriptional changes:
Genes deregulated in treated vs control contrast of all samples (GFPhigh and GFPlow) are reported in the TvsC sheet. Positive logFC values indicate increased expression in treated samples.
Genes deregulated in treated vs control contrast of GFPlow/miR-126high samples only are reported in the TLvsCL sheet. Positive logFC values indicate increased expression in treated samples.
Genes deregulated in treated vs control contrast of GFPhigh/miR-126low samples only are reported in the TLvsCL sheet. Positive logFC values indicate increased expression in treated samples.
Gene signature used for Survival analysis:
126High gene signature was filtered based on genes whose expression in single cell RNA sequencing correlated positively with the overall 126High module score. Genes with Bonferroni corrected p value < 0.05 and Spearman rho > 0.3 were selected and used for surival analysis. Gene list is reported in the refinedLvsH sheet

## Sheet: LvsH
Gene	logFC	lfcSE	baseMean	PValue	FDR
IGHM	3.21721	0.274322	3336.7	9.17436e-32	1.96368e-27
LYZ	-3.39643	0.300443	9086.16	1.24316e-29	1.33043e-25
IGHJ2P	2.89174	0.261257	60.5681	1.78225e-28	1.27158e-24
CD34	3.75349	0.34574	1263.18	1.85968e-27	9.95115e-24
IGHJ3	3.08502	0.286635	55.6571	5.15458e-27	2.20657e-23
RBPMS	2.7025	0.25324	285.231	1.38063e-26	4.71e-23
CEBPD	-3.33247	0.312569	117.158	1.54037e-26	4.71e-23
SERPINB8	-4.24116	0.41796	507.144	3.40743e-24	9.11659e-21
EFNA1	3.17444	0.319769	105.528	3.16693e-23	7.53165e-20
MUC4	3.00004	0.305061	136.184	8.01643e-23	1.71584e-19
JCHAIN	3.78084	0.398886	5407.49	2.58002e-21	5.02024e-18
DNTT	3.16865	0.339748	827.263	1.09442e-20	1.95207e-17
MNDA	-3.39959	0.367932	2017.24	2.47167e-20	4.06951e-17
LINC00887	3.1434	0.344894	161.637	7.93255e-20	1.21277e-16
CD109	1.94128	0.213551	462.122	9.86275e-20	1.40735e-16
AL356275.1	2.03291	0.223923	123.458	1.09975e-19	1.47118e-16
ELN	2.82098	0.311843	32.9993	1.48095e-19	1.86461e-16
CSTA	-3.12297	0.350701	1940	5.34167e-19	6.35183e-16
RXFP1	2.82042	0.318925	796.355	9.27567e-19	1.04493e-15
MMP28	3.02276	0.345141	122.099	1.98665e-18	2.12611e-15
FCGR1A	-2.94502	0.337442	134.676	2.60364e-18	2.65373e-15
TNFSF8	2.41231	0.279504	557.309	6.10029e-18	5.93503e-15
TRBC2	2.85812	0.333271	358.705	9.82711e-18	9.1452e-15
IGSF6	-3.23495	0.378513	279.159	1.26919e-17	1.13191e-14
PILRA	-2.25305	0.269424	193.529	6.14141e-17	5.0558e-14
ODF3B	-3.96057	0.473607	77.3662	6.13721e-17	5.0558e-14
LGALS2	-5.70882	0.685927	348.678	8.59225e-17	6.81142e-14
SPARC	1.46742	0.177563	1694.56	1.40625e-16	1.07498e-13
IGHV1-3	2.6795	0.324408	32.7863	1.46085e-16	1.07821e-13
AC009318.1	1.85912	0.225217	315.205	1.52155e-16	1.08558e-13
PRSS2	4.32405	0.528664	634.155	2.85735e-16	1.96088e-13
FGL2	-2.62667	0.321262	893.874	2.93161e-16	1.96088e-13
CTSG	-2.77418	0.339924	35906.2	3.31753e-16	2.15177e-13
CDA	-2.73085	0.336807	144.305	5.14395e-16	3.23827e-13
LYST	-1.5609	0.19327	2296.94	6.67907e-16	4.08454e-13
AC026801.2	3.37526	0.419958	22.0365	9.19619e-16	5.46764e-13
ASRGL1	-1.62933	0.203139	738.421	1.05121e-15	6.08109e-13
INPP4B	1.64616	0.20617	998.583	1.41108e-15	7.9481e-13
SAMHD1	-2.54838	0.323529	2753.51	3.35857e-15	1.84325e-12
SCIMP	-3.51436	0.447753	249.91	4.19773e-15	2.24621e-12
NPR3	1.73605	0.221841	1308.24	5.05084e-15	2.63679e-12
PTP4A3	1.03999	0.133387	589.468	6.35002e-15	3.23609e-12
LCK	2.71645	0.348979	143.252	7.02769e-15	3.49815e-12
CACNA2D3	-2.7771	0.360483	345.919	1.32033e-14	6.42281e-12
CD200	2.21617	0.287844	330.513	1.36937e-14	6.51334e-12
P2RY13	-2.32663	0.302319	146.611	1.40454e-14	6.53537e-12
GPR146	1.58815	0.206765	198.728	1.57937e-14	7.08141e-12
CLEC12A	-1.32708	0.172791	2160.33	1.58806e-14	7.08141e-12
IGHJ1	3.58675	0.467694	11.84	1.73344e-14	7.4205e-12
TMEM272	2.53241	0.330137	33.3605	1.70935e-14	7.4205e-12
NAIP	-1.34966	0.177289	203.348	2.68318e-14	1.12609e-11
RHOU	-2.6219	0.344659	57.2815	2.80074e-14	1.15283e-11
SIRPB1	-2.9336	0.386406	132.274	3.14927e-14	1.27183e-11
PROM1	1.96918	0.259765	1597.87	3.43949e-14	1.36331e-11
TLR4	-2.60536	0.346824	242.781	5.82073e-14	2.26522e-11
CA2	-1.67631	0.22342	1668.85	6.24087e-14	2.38535e-11
SYTL4	1.93279	0.258443	324.504	7.5127e-14	2.82108e-11
PLEKHG5	2.55662	0.343186	110.759	9.35837e-14	3.40806e-11
TMEM221	2.05339	0.275817	120.738	9.71275e-14	3.40806e-11
DAPK1	1.40308	0.188386	2044.27	9.48456e-14	3.40806e-11
MS4A7	-2.88664	0.387714	381.01	9.67281e-14	3.40806e-11
MIR1-1HG-AS1	1.31814	0.17718	714.582	1.01031e-13	3.48784e-11
KLRF2	3.20425	0.431259	18.0161	1.08611e-13	3.69003e-11
ROBO3	1.38366	0.186449	568.933	1.16142e-13	3.85042e-11
FCN1	-2.47685	0.333797	907.893	1.1693e-13	3.85042e-11
GUCY1A1	1.32873	0.179415	3715.72	1.30259e-13	4.22435e-11
BIVM	0.940247	0.127206	559.159	1.45157e-13	4.56904e-11
TLR8	-3.82897	0.51795	25.1246	1.44054e-13	4.56904e-11
ANXA5	-2.36563	0.320372	857.821	1.53597e-13	4.76463e-11
ENAM	3.12653	0.424045	79.7549	1.6669e-13	5.0969e-11
RAG2	2.69303	0.366861	71.0691	2.12403e-13	6.40319e-11
RAB27A	-1.60612	0.218986	868.996	2.22837e-13	6.62444e-11
IGHD	2.7556	0.378645	62.4425	3.3996e-13	9.96781e-11
CALCRL	1.77923	0.246971	210.731	5.83836e-13	1.68871e-10
BEX1	-3.43568	0.478499	652.589	6.96548e-13	1.98786e-10
RFX8	-1.69328	0.236653	120.09	8.36014e-13	2.35448e-10
CCDC148	1.57288	0.219973	56.5737	8.65679e-13	2.40636e-10
CPM	-2.51481	0.353287	155.428	1.09251e-12	2.99795e-10
HTR1F	1.81827	0.255976	309.101	1.21839e-12	3.30107e-10
TRBJ2-2P	2.72434	0.384973	12.207	1.47628e-12	3.90104e-10
AURKA	-1.08428	0.15321	1079.07	1.47223e-12	3.90104e-10
SRPX2	1.98215	0.280414	58.1948	1.56433e-12	4.08327e-10
TRBJ2-3	2.37669	0.337197	14.3175	1.81028e-12	4.66834e-10
AC021915.2	3.18209	0.452905	9.20217	2.12596e-12	5.41716e-10
TFPI	1.22916	0.17573	687.39	2.65998e-12	6.69815e-10
TNFRSF4	1.62578	0.233002	541.338	3.00414e-12	7.47683e-10
EHD2	1.8977	0.272986	554.069	3.61142e-12	8.78395e-10
IL10RA	-3.78402	0.544298	223.234	3.59842e-12	8.78395e-10
S100A8	-3.32556	0.478644	1028.24	3.70845e-12	8.91862e-10
DHRS9	-2.10398	0.303828	1357.81	4.36283e-12	1.03758e-09
ATP9A	1.96262	0.283936	117.599	4.77248e-12	1.12253e-09
IGHVII-60-1	2.59812	0.377447	11.8913	5.84366e-12	1.35954e-09
RXFP2	-2.00531	0.291847	66.5361	6.37069e-12	1.46622e-09
PRKCH	1.22835	0.17929	540.923	7.32306e-12	1.66748e-09
ATP8B2	1.32086	0.193409	218.433	8.52889e-12	1.9216e-09
PPM1F	0.888976	0.130548	1229.8	9.78996e-12	2.18275e-09
BAALC	1.71655	0.253196	519.489	1.20568e-11	2.66046e-09
HLA-DQA1	-2.35283	0.34744	1010.17	1.27093e-11	2.77581e-09
ACOX2	2.22169	0.32831	36.3593	1.3145e-11	2.81355e-09
CD1D	-4.11305	0.607709	190.562	1.30458e-11	2.81355e-09
MS4A6A	-3.05537	0.453111	2092.66	1.55037e-11	3.28555e-09
TYMP	-1.82601	0.271584	406.877	1.77358e-11	3.72175e-09
OLFML2A	1.88917	0.28105	59.1386	1.79445e-11	3.72896e-09
GRN	-0.964438	0.143629	7912.72	1.88345e-11	3.87628e-09
BCAT1	1.14831	0.17128	2130.79	2.02421e-11	4.12631e-09
RAI14	2.22345	0.331935	31.6562	2.10662e-11	4.25378e-09
TNFRSF18	1.98167	0.296116	378.442	2.19841e-11	4.39764e-09
MN1	1.8853	0.282141	57.6045	2.35498e-11	4.66721e-09
FUT4	-1.13386	0.170557	964.215	2.97108e-11	5.83421e-09
LPIN1	0.674426	0.101782	2263.22	3.44485e-11	6.70305e-09
AL592430.1	-2.07921	0.313868	24.9189	3.48512e-11	6.72031e-09
LTB	1.56959	0.237321	979.661	3.74606e-11	7.15899e-09
MPEG1	-4.02961	0.61069	725.179	4.15476e-11	7.86978e-09
IGHV3-43	2.3254	0.353075	13.73	4.51442e-11	8.25868e-09
GNAI1	1.50404	0.228321	592.912	4.4764e-11	8.25868e-09
CENPE	-1.24695	0.18923	1215	4.41112e-11	8.25868e-09
S100A10	-2.65749	0.4034	210.58	4.46575e-11	8.25868e-09
HOPX	2.04867	0.312367	1458.98	5.43446e-11	9.85755e-09
FCMR	1.88829	0.288168	304.306	5.64848e-11	1.01597e-08
PTAFR	-1.21579	0.186696	1477.37	7.40858e-11	1.32144e-08
LINC00926	-1.37736	0.211553	279.981	7.47925e-11	1.32302e-08
EGF	2.25801	0.347049	42.5641	7.70145e-11	1.35116e-08
RASSF4	-1.48587	0.228793	647.085	8.33661e-11	1.45071e-08
FCER2	-3.29926	0.50847	108.637	8.66403e-11	1.49552e-08
JAM3	1.2965	0.200105	417.314	9.22632e-11	1.57984e-08
HEMGN	2.16638	0.334732	905.82	9.67334e-11	1.62188e-08
COBLL1	1.55184	0.239715	216.679	9.56401e-11	1.62188e-08
KPNA2	-0.77875	0.120334	8720.23	9.69914e-11	1.62188e-08
ELANE	-3.73979	0.578394	9575.85	1.00755e-10	1.67175e-08
SRGN	-1.66796	0.258863	87015.8	1.16802e-10	1.9231e-08
SIGLEC7	-3.83569	0.595891	17.5302	1.21939e-10	1.99235e-08
XIRP2	1.99085	0.309617	142.455	1.2757e-10	2.0226e-08
MPO	-2.35858	0.366769	10843.3	1.2701e-10	2.0226e-08
CES1	-2.81054	0.436901	34.2276	1.25196e-10	2.0226e-08
SLPI	-2.93174	0.455831	246.945	1.2623e-10	2.0226e-08
FAM49A	-2.75436	0.429669	401.517	1.45107e-10	2.28373e-08
ADGRG1	1.71401	0.268188	1448.52	1.64724e-10	2.57353e-08
TCF4	0.629946	0.0989535	3678.13	1.93925e-10	3.0078e-08
MS4A4E	-2.64782	0.416214	73.515	1.99575e-10	3.07317e-08
C1R	1.1908	0.187255	187.058	2.02746e-10	3.0997e-08
SCN2A	2.36102	0.372122	214.164	2.2277e-10	3.33438e-08
COTL1	-0.953056	0.150178	6940.57	2.2074e-10	3.33438e-08
ASGR2	-3.21301	0.506363	42.4431	2.22055e-10	3.33438e-08
AOAH	-1.43695	0.226648	1428.91	2.29747e-10	3.41494e-08
FCGR1B	-2.82213	0.446102	26.6355	2.51266e-10	3.70904e-08
AC233755.2	2.3722	0.375469	16.2633	2.65017e-10	3.88523e-08
BACE2	1.6299	0.258773	244.14	3.00387e-10	4.37379e-08
ELOVL3	-2.60763	0.415176	12.5718	3.36898e-10	4.87228e-08
IGKV2-24	1.66435	0.265673	122.956	3.73614e-10	5.367e-08
TRGC1	-1.06945	0.170779	995.341	3.79615e-10	5.41686e-08
ALDH1A1	1.7399	0.279691	1300.55	4.94627e-10	7.01126e-08
MYBPH	-4.32503	0.695436	36.3189	4.99808e-10	7.03809e-08
FCGRT	-1.635	0.263379	754.319	5.37311e-10	7.51673e-08
TBXA2R	1.70386	0.274588	200.004	5.46441e-10	7.59481e-08
TSPAN13	1.08106	0.175163	459.748	6.75372e-10	9.32624e-08
PALLD	-1.45638	0.236341	170.176	7.17476e-10	9.84414e-08
AL359711.2	1.38244	0.224547	153.361	7.43286e-10	1.01333e-07
ZAP70	2.05135	0.333309	161.986	7.53184e-10	1.02033e-07
APLP2	-0.849213	0.138119	8913.42	7.82501e-10	1.05337e-07
DPEP1	2.3971	0.390131	61.7619	8.03003e-10	1.07422e-07
CXorf21	-1.10933	0.18094	2456.14	8.73636e-10	1.16145e-07
PGLYRP2	2.78307	0.454569	28.8507	9.21555e-10	1.21759e-07
CCR6	-3.65883	0.598484	192.359	9.74683e-10	1.27988e-07
AZU1	-2.09351	0.342588	34614.9	9.9095e-10	1.29331e-07
IGHJ2	3.11153	0.509326	5.04461	1.00186e-09	1.29962e-07
EGLN3	1.86668	0.30582	69.6303	1.03543e-09	1.33508e-07
ARHGAP24	-2.37804	0.389906	79.0724	1.06735e-09	1.36799e-07
IL27RA	0.770337	0.126565	1151.07	1.15424e-09	1.47056e-07
CDK1	-0.958019	0.157676	2572.68	1.2332e-09	1.56186e-07
CD22	1.84557	0.303841	249.917	1.24665e-09	1.56899e-07
BCL6	-2.69922	0.444444	63.2574	1.25349e-09	1.56899e-07
RNASE3	-2.21458	0.365485	17631.8	1.36718e-09	1.70134e-07
FGR	-1.01736	0.167958	889.534	1.38496e-09	1.71351e-07
LAPTM4B	0.99483	0.164479	2785.59	1.46325e-09	1.79996e-07
CXXC5	0.87229	0.14464	3337.03	1.63174e-09	1.99576e-07
IGHJ6	3.3976	0.564052	2.48174	1.70639e-09	2.06678e-07
THBS4	-2.32185	0.385479	51.5037	1.70912e-09	2.06678e-07
BIN1	2.01759	0.335346	1115.28	1.78302e-09	2.14404e-07
MFAP2	2.14418	0.357441	169.494	1.98897e-09	2.37832e-07
FYB1	-0.789123	0.131597	2512.22	2.01616e-09	2.39744e-07
F2RL1	1.55764	0.260236	180.399	2.15754e-09	2.55138e-07
AL359220.1	1.57392	0.263659	29.7008	2.37952e-09	2.79843e-07
MT1E	-2.28134	0.382919	81.2908	2.55716e-09	2.9909e-07
PKIB	-2.29999	0.387438	992.906	2.91356e-09	3.37986e-07
C15orf48	-2.86957	0.483421	25.8217	2.9213e-09	3.37986e-07
FNDC3B	-0.89413	0.150918	1522.25	3.13013e-09	3.60201e-07
GCSAML	1.12031	0.189234	1500.07	3.21461e-09	3.65986e-07
ATP13A2	1.04122	0.175863	1218.52	3.20751e-09	3.65986e-07
AC117513.1	1.66032	0.28051	53.2589	3.24051e-09	3.66983e-07
IL24	2.33372	0.394356	20.8762	3.2627e-09	3.67552e-07
MIS18BP1	-0.560539	0.0947934	4749.99	3.35381e-09	3.75837e-07
LGALS3	-1.96616	0.332578	307.94	3.38234e-09	3.7706e-07
PLCH1	1.74303	0.29494	434.315	3.42514e-09	3.77896e-07
PADI2	-1.88913	0.31965	110.832	3.42091e-09	3.77896e-07
S100A11	-1.81201	0.306707	1026.62	3.46366e-09	3.80185e-07
GLA	-0.552031	0.0935807	2454.44	3.65744e-09	3.99407e-07
CMTM2	2.08207	0.353169	161.099	3.73809e-09	4.06142e-07
ITGA6	1.00186	0.170197	726.929	3.94509e-09	4.26468e-07
NXF3	-1.89662	0.32227	179.435	3.97608e-09	4.27658e-07
IL17RA	-1.48193	0.252018	364.638	4.09653e-09	4.3841e-07
MCOLN2	-2.65509	0.452517	66.729	4.42689e-09	4.69075e-07
PLA2G7	-3.87158	0.659795	21.2847	4.41463e-09	4.69075e-07
IGHV3-20	2.28527	0.38965	23.2166	4.49304e-09	4.73739e-07
C1orf162	-1.04494	0.178695	3651.63	4.98679e-09	5.23222e-07
GBP4	0.99073	0.16985	640.084	5.44521e-09	5.68533e-07
CST7	-1.8545	0.318179	12665.3	5.59309e-09	5.81138e-07
ARVCF	1.95913	0.336313	75.1787	5.70046e-09	5.89433e-07
SLC36A1	-1.17739	0.202157	164.977	5.74155e-09	5.90828e-07
HMMR	-1.00335	0.17256	1223.44	6.08096e-09	6.22761e-07
DNMT3B	1.00831	0.173648	1232.06	6.37349e-09	6.49611e-07
ERG	0.839284	0.14474	1516.37	6.68801e-09	6.78437e-07
KCNIP1	1.69757	0.292833	46.9248	6.74972e-09	6.81467e-07
LINC00482	-2.34842	0.405526	7.85804	6.99446e-09	7.02861e-07
AP1S2	-0.903057	0.156154	1516.83	7.33355e-09	7.33492e-07
SPOCK2	1.75292	0.30426	278.004	8.34834e-09	8.31106e-07
JPH4	1.5615	0.271436	49.3636	8.78143e-09	8.70175e-07
PIK3C2B	1.21684	0.211564	113.858	8.83875e-09	8.71819e-07
LINC02037	2.43857	0.424467	21.0469	9.1909e-09	9.02395e-07
PLK1	-1.17275	0.204209	1484.31	9.30674e-09	9.09596e-07
SERPINA1	-0.840196	0.146366	1987.38	9.44692e-09	9.19099e-07
IRF4	-2.93365	0.511569	92.387	9.77332e-09	9.46553e-07
COL24A1	1.06277	0.185667	904.255	1.04002e-08	1.00272e-06
ABLIM1	1.31219	0.229429	714.523	1.06916e-08	1.0262e-06
CCL1	1.73631	0.30364	642.869	1.07582e-08	1.02799e-06
PXK	-0.704383	0.123477	2830.27	1.16648e-08	1.10966e-06
SCPEP1	-1.26885	0.22263	1040.39	1.20247e-08	1.13884e-06
TNFSF4	1.2894	0.226338	331.18	1.22076e-08	1.15106e-06
FCN2	-4.98506	0.875284	21.3271	1.2311e-08	1.15572e-06
SERPINB9	1.30133	0.228563	484.384	1.24433e-08	1.16304e-06
CD7	1.41011	0.247914	123.853	1.28603e-08	1.19227e-06
CFD	-2.14858	0.377751	25461.2	1.28674e-08	1.19227e-06
DEFA4	-5.7598	1.01397	99.617	1.34346e-08	1.23946e-06
RNH1	-0.572204	0.10084	4610.83	1.39212e-08	1.27884e-06
XXYLT1-AS2	1.84152	0.324673	140.958	1.41203e-08	1.29159e-06
P2RY2	-1.5757	0.277996	233.6	1.44415e-08	1.31534e-06
CD79A	0.988206	0.174412	99.9131	1.46234e-08	1.32626e-06
VNN1	1.4655	0.258894	2132.49	1.50825e-08	1.36171e-06
AL355922.1	-1.78787	0.31588	2688.49	1.51415e-08	1.36171e-06
SAMD14	1.44712	0.255744	51.4996	1.52723e-08	1.36774e-06
HLF	2.30333	0.407249	280.665	1.55089e-08	1.38313e-06
UMODL1	1.78868	0.316325	290.728	1.56258e-08	1.38778e-06
HNRNPLL	-1.31123	0.231939	558.045	1.57357e-08	1.38956e-06
GNLY	-2.01369	0.356222	42.5498	1.57757e-08	1.38956e-06
AC109779.1	-1.32772	0.235351	64.4869	1.68655e-08	1.47947e-06
CPVL	-1.21749	0.215964	5262.27	1.72576e-08	1.50768e-06
IGHV4-4	2.43136	0.431682	3.64094	1.77831e-08	1.54728e-06
CD164	0.96011	0.170516	31685.4	1.79575e-08	1.54985e-06
ZBTB46	0.908093	0.161261	194.183	1.78943e-08	1.54985e-06
GPR183	-1.24245	0.221062	636.006	1.9055e-08	1.63141e-06
S1PR3	-2.22968	0.396701	21.0654	1.90343e-08	1.63141e-06
ROBO4	2.11891	0.377244	40.8159	1.94531e-08	1.65886e-06
GALNT2	0.741235	0.132054	1082.55	1.9873e-08	1.68794e-06
PRR5	0.862243	0.153663	273.533	2.00848e-08	1.69919e-06
TNC	1.75897	0.313768	62.8557	2.07112e-08	1.74529e-06
ZNF827	1.40727	0.251183	207.291	2.112e-08	1.77276e-06
KIAA0087	2.34168	0.418406	101.351	2.18525e-08	1.82707e-06
CD82	0.601916	0.107566	8011.44	2.1962e-08	1.82909e-06
SPON1	2.31511	0.413876	46.4334	2.22241e-08	1.84374e-06
FGF16	3.10771	0.555814	7.497	2.254e-08	1.85015e-06
JUP	1.29801	0.232156	1095.59	2.25607e-08	1.85015e-06
ASPM	-1.16713	0.208742	1667.5	2.25441e-08	1.85015e-06
SPINK8	-2.65372	0.474756	21.5545	2.2752e-08	1.85871e-06
TNFAIP8	-0.827139	0.148188	3742.85	2.38194e-08	1.93852e-06
IL13RA1	-1.90745	0.34276	323.613	2.62213e-08	2.12592e-06
SERPING1	1.04808	0.188429	1777.1	2.66386e-08	2.1516e-06
VPS37B	0.825107	0.148369	591.945	2.67976e-08	2.1563e-06
ZNF503	-2.23259	0.401624	11.9861	2.71474e-08	2.17626e-06
DEFB1	-3.1003	0.558102	257.7	2.775e-08	2.21627e-06
TRIM15	1.56676	0.282085	146.009	2.78872e-08	2.21895e-06
PRTN3	-2.96163	0.533339	38261.5	2.80794e-08	2.22597e-06
RNASE2	-1.81181	0.326887	57469.4	2.97983e-08	2.35352e-06
AC022239.1	2.05275	0.370932	34.704	3.1294e-08	2.46256e-06
TMEM105	-2.26479	0.409399	34.1005	3.16634e-08	2.4825e-06
HCK	-0.937031	0.169598	1591.71	3.29487e-08	2.57385e-06
IRGM	1.13926	0.206547	140.857	3.47276e-08	2.69315e-06
CCR5	-3.47489	0.629972	115.142	3.46919e-08	2.69315e-06
AIF1L	1.14666	0.207989	819.309	3.52583e-08	2.72443e-06
PIWIL4	-1.13207	0.205448	372.166	3.58301e-08	2.75866e-06
IDO1	-2.71682	0.493177	120.677	3.61252e-08	2.77141e-06
SERPINB10	-2.47568	0.450298	639.029	3.84385e-08	2.93835e-06
SLC1A3	-1.40416	0.255739	181.274	4.00564e-08	3.05113e-06
CXCL16	-3.02766	0.551637	52.0786	4.05367e-08	3.07677e-06
ZEB1	0.914048	0.166821	466.232	4.27201e-08	3.23103e-06
TTC24	1.19656	0.219019	494.797	4.67377e-08	3.52244e-06
ABCG1	1.02273	0.187536	631.511	4.93817e-08	3.70866e-06
IGHD7-27	3.37449	0.618997	3.32903	4.99331e-08	3.73695e-06
HOMER3	-1.65464	0.30356	365.241	5.01452e-08	3.73975e-06
NDRG1	-0.837688	0.153741	514.076	5.07376e-08	3.77079e-06
GLP1R	1.88606	0.346389	32.2943	5.18293e-08	3.83859e-06
TRO	2.04116	0.374997	110.882	5.23481e-08	3.86365e-06
IGKV1-22	1.78999	0.329077	67.4037	5.34569e-08	3.93193e-06
EMP1	1.71666	0.31593	54.1657	5.52091e-08	4.0469e-06
MMP11	1.69975	0.312921	48.1481	5.57638e-08	4.07361e-06
PDE9A	1.70534	0.314292	137.862	5.76383e-08	4.1933e-06
ARHGAP25	0.668884	0.123285	3601.64	5.77941e-08	4.1933e-06
MERTK	1.59423	0.293939	62.7668	5.83859e-08	4.22193e-06
CCNB1	-0.804425	0.148376	3617.09	5.9089e-08	4.25839e-06
FAM72D	-1.20865	0.223098	35.2937	6.04135e-08	4.33923e-06
DOCK1	1.40277	0.258983	519.506	6.079e-08	4.35167e-06
AFAP1L2	1.44665	0.267131	136.676	6.1114e-08	4.36028e-06
MT1F	-1.49481	0.276142	205.898	6.19094e-08	4.40235e-06
KBTBD11	-1.56883	0.289883	188.035	6.23392e-08	4.41824e-06
AMIGO2	2.52449	0.467263	32.7832	6.56385e-08	4.63672e-06
SLC23A1	1.37557	0.255036	30.0754	6.90503e-08	4.86169e-06
SCARF1	1.11847	0.207485	868.162	7.02159e-08	4.92754e-06
GAS2	1.78102	0.33063	178.751	7.17416e-08	5.00181e-06
OSTF1	-0.622876	0.115628	2376.67	7.16864e-08	5.00181e-06
SEPT1	1.0233	0.190076	452.213	7.30057e-08	5.07342e-06
NDC80	-0.920787	0.17107	1301.99	7.3448e-08	5.08764e-06
PDLIM2	0.555861	0.103294	945.75	7.39215e-08	5.10392e-06
TSC22D1	0.827084	0.153844	4026.57	7.61077e-08	5.23797e-06
SLC52A3	1.09124	0.203997	373.05	8.83079e-08	6.05815e-06
S100B	-1.67682	0.313584	629.739	8.92922e-08	6.10611e-06
PAQR6	1.4053	0.262928	110.29	9.05103e-08	6.16969e-06
HJURP	-0.886616	0.166363	1232.21	9.85345e-08	6.69534e-06
SSBP2	0.744145	0.139732	3056.33	1.00666e-07	6.81854e-06
TRGC2	-1.06555	0.200589	1383.91	1.08357e-07	7.31629e-06
OPTN	1.08912	0.205088	370.501	1.09321e-07	7.3582e-06
RHBDF1	1.50614	0.284416	81.7436	1.18656e-07	7.96151e-06
F13A1	-1.99609	0.376983	261.626	1.19079e-07	7.96491e-06
PPP1R16B	1.78875	0.338151	128.214	1.22453e-07	8.16509e-06
TRAF5	1.25661	0.237834	510.551	1.26702e-07	8.42212e-06
CARD11	1.18682	0.224738	243.541	1.28561e-07	8.51928e-06
TUSC8	1.24725	0.23622	65.0394	1.29163e-07	8.53271e-06
IGHD3-16	2.21608	0.420021	5.1379	1.31952e-07	8.69014e-06
AC233755.1	1.92125	0.364497	37.3693	1.35708e-07	8.91008e-06
C2CD2	0.721064	0.136965	300.147	1.40503e-07	9.1829e-06
CCNB2	-0.860313	0.163424	3362.21	1.40721e-07	9.1829e-06
CENPA	-1.16179	0.221153	540.268	1.49389e-07	9.71891e-06
ASCL2	-1.19659	0.228184	71.5932	1.57167e-07	1.0194e-05
CLEC10A	-3.25617	0.621157	16.4003	1.58759e-07	1.02661e-05
AC004947.1	3.16953	0.604772	17.0046	1.59822e-07	1.03037e-05
KIF14	-1.14832	0.219211	480.552	1.61963e-07	1.04104e-05
GIMAP6	1.04701	0.199956	416.272	1.6391e-07	1.0504e-05
SMIM14	-1.55769	0.297608	88.14	1.65836e-07	1.05957e-05
HTR7	-2.41985	0.462853	98.1885	1.71239e-07	1.09083e-05
RAB15	1.04938	0.200871	125.309	1.74972e-07	1.1113e-05
AC245128.3	-2.67213	0.511946	10.0488	1.79367e-07	1.13585e-05
IGHV4-59	1.8662	0.357882	91.1294	1.84251e-07	1.15644e-05
CAVIN1	1.48961	0.28569	478.329	1.84739e-07	1.15644e-05
MAP1A	1.17445	0.225267	1274.17	1.85212e-07	1.15644e-05
AC009495.3	-1.8757	0.359778	10.0643	1.8532e-07	1.15644e-05
FRMD3	-2.05198	0.393561	155.056	1.84928e-07	1.15644e-05
ADGRE3	-2.62085	0.503068	82.2697	1.89104e-07	1.17662e-05
AC016831.7	0.860444	0.16522	143.401	1.91031e-07	1.18516e-05
CAPN11	1.00414	0.192913	325.778	1.93873e-07	1.19932e-05
IGKV2-23	1.52741	0.293494	66.2083	1.94798e-07	1.20157e-05
GNA14	-1.99921	0.384435	56.5342	1.9887e-07	1.22317e-05
MS4A3	-1.80008	0.346374	284.872	2.02616e-07	1.24263e-05
EGFL7	1.15592	0.222501	3991.29	2.04568e-07	1.25102e-05
HAGHL	-1.17134	0.225561	80.5783	2.06925e-07	1.26183e-05
TSPAN7	2.72326	0.525091	25.3662	2.14557e-07	1.30465e-05
SNAI1	1.64607	0.317584	47.5798	2.18207e-07	1.32309e-05
ACE	1.42348	0.274933	29.5601	2.2483e-07	1.3594e-05
FRY	-1.20281	0.232343	567.031	2.25657e-07	1.36055e-05
LINC01887	1.84774	0.35703	11.1763	2.27535e-07	1.3654e-05
RAPGEF3	1.18072	0.228152	87.1185	2.27737e-07	1.3654e-05
LY6E-DT	1.61108	0.312142	19.4459	2.45141e-07	1.46564e-05
DOPEY2	-0.966384	0.187254	363.619	2.45869e-07	1.4659e-05
SERPINB2	-2.94484	0.570697	139.06	2.46855e-07	1.46769e-05
KNSTRN	-0.735526	0.142593	936.192	2.49313e-07	1.4782e-05
NCF1	-1.31405	0.254955	1449.81	2.54928e-07	1.50731e-05
MLLT11	0.912838	0.17749	517.488	2.70342e-07	1.59405e-05
CCDC175	1.34299	0.261163	117.054	2.71352e-07	1.59561e-05
MPI	0.444216	0.0864198	1685.12	2.74433e-07	1.60931e-05
RBPMS-AS1	2.40717	0.468548	13.7871	2.78416e-07	1.6282e-05
CDH4	1.94799	0.379703	26.2707	2.89305e-07	1.68727e-05
GDPD4	1.77927	0.34733	21.8181	3.01178e-07	1.75174e-05
NLRC4	-1.62734	0.317754	76.1259	3.03278e-07	1.75918e-05
CHD7	-1.46822	0.287303	267.745	3.21533e-07	1.86002e-05
BIRC5	-0.645361	0.126376	3062.25	3.27903e-07	1.89176e-05
PBK	-1.59327	0.312388	356.594	3.39106e-07	1.95113e-05
TRGJP1	-1.11588	0.218869	70.822	3.42581e-07	1.96585e-05
MYOZ3	1.08563	0.213405	156.132	3.63408e-07	2.07423e-05
SPC25	-0.903567	0.177609	1067.61	3.63028e-07	2.07423e-05
TRBJ2-1	2.41378	0.475168	3.58613	3.77736e-07	2.15028e-05
MTFR2	-0.874356	0.172311	563.827	3.88929e-07	2.20228e-05
DOCK10	-1.20499	0.237453	763.038	3.88259e-07	2.20228e-05
IL22RA2	-3.21458	0.633925	22.9811	3.95904e-07	2.23586e-05
LINC01506	-2.37468	0.468368	11.2506	3.9759e-07	2.23948e-05
MIR3142HG	1.14155	0.225213	174.802	4.00452e-07	2.24968e-05
LINC01468	2.25094	0.444263	5.99092	4.04796e-07	2.26813e-05
CLIC2	0.894332	0.17657	500.434	4.0836e-07	2.28213e-05
CNBD1	2.5125	0.496189	22.695	4.11421e-07	2.29189e-05
S100A9	-2.15665	0.425945	1880.42	4.1225e-07	2.29189e-05
IQGAP1	-1.28831	0.254907	1010.99	4.32536e-07	2.39845e-05
SGO2	-0.898754	0.177914	1021.52	4.38099e-07	2.42302e-05
HAL	-1.35088	0.267614	265.691	4.4681e-07	2.46483e-05
MT1G	-2.21548	0.439887	32.9644	4.74153e-07	2.60894e-05
ENTPD1	-1.62423	0.322535	721.525	4.7579e-07	2.61123e-05
NPM2	1.01144	0.20088	311.866	4.77802e-07	2.61557e-05
LINC02036	1.99989	0.397317	26.2853	4.81629e-07	2.62979e-05
MARC1	-1.36207	0.270897	873.125	4.95597e-07	2.69917e-05
CDH9	1.49302	0.297537	264.011	5.22317e-07	2.83748e-05
TXNRD3	0.733838	0.146404	240.119	5.37455e-07	2.91233e-05
TTLL10	1.28681	0.256884	117.917	5.46265e-07	2.95259e-05
KIF4A	-0.936218	0.187447	747.21	5.89625e-07	3.17893e-05
CXCR4	-1.14172	0.228712	4490.98	5.9769e-07	3.21431e-05
KCNK17	1.45746	0.292332	1819.46	6.17618e-07	3.31316e-05
SLC28A3	-1.58129	0.317664	30.2569	6.42895e-07	3.44013e-05
SMIM25	-2.03645	0.409793	75.8441	6.71417e-07	3.58379e-05
CCNA2	-0.837376	0.168525	2215.33	6.73478e-07	3.58585e-05
SLC7A11	-1.66643	0.335991	70.3755	7.05815e-07	3.7487e-05
CX3CR1	-1.79026	0.361055	1729.38	7.10697e-07	3.76529e-05
CD86	-2.10479	0.424694	283.749	7.19554e-07	3.8028e-05
TESPA1	0.625041	0.126138	3231.96	7.22564e-07	3.8093e-05
ZDHHC15	1.37176	0.276936	97.9626	7.29503e-07	3.83643e-05
DUSP10	0.650401	0.131324	1121.12	7.32124e-07	3.84078e-05
IL9R	1.27701	0.257935	44.284	7.38725e-07	3.86593e-05
MAP7D2	1.30297	0.263525	139.108	7.63772e-07	3.98726e-05
AURKB	-1.02988	0.208438	2470.52	7.77493e-07	4.04902e-05
NUF2	-0.789325	0.159874	1521.51	7.92653e-07	4.11795e-05
MCUB	-1.29835	0.263167	110.957	8.0744e-07	4.18461e-05
AC099063.4	1.76273	0.357512	11.3167	8.20052e-07	4.23971e-05
IDO2	-2.45632	0.498522	20.4802	8.3418e-07	4.30236e-05
DNASE1L3	-2.01876	0.409807	38.2683	8.38754e-07	4.31555e-05
KIF20B	-0.599324	0.121704	2113.31	8.45954e-07	4.34216e-05
LINC01624	2.21159	0.44931	16.3866	8.55821e-07	4.38229e-05
GRIP1	-1.69992	0.345662	124.106	8.74852e-07	4.46905e-05
PGF	1.25917	0.25625	381.652	8.93212e-07	4.54117e-05
HNMT	-1.26965	0.258381	366.194	8.92974e-07	4.54117e-05
FAM219B	0.41722	0.0849784	777.044	9.12075e-07	4.62608e-05
LINC00623	-0.766279	0.156144	111.792	9.22327e-07	4.66702e-05
BAALC-AS1	1.07545	0.219708	26.7496	9.83614e-07	4.96539e-05
CCNA1	-1.12702	0.230454	957.362	1.00609e-06	5.0669e-05
GPR65	-1.55878	0.319481	90.7603	1.06576e-06	5.35483e-05
SYNJ2	0.840756	0.17267	356.804	1.12073e-06	5.61785e-05
POC1A	-0.677519	0.139205	1078.99	1.13281e-06	5.66508e-05
RALGDS	0.579478	0.119313	127.098	1.193e-06	5.95219e-05
LRRN2	1.61511	0.332609	68.1977	1.1985e-06	5.96575e-05
AC046168.2	-2.61606	0.538912	11.227	1.20791e-06	5.99863e-05
ME1	1.75574	0.362402	133.609	1.26792e-06	6.28209e-05
CLEC4G	-2.6543	0.547998	11.2413	1.27484e-06	6.30179e-05
UBE2C	-1.15529	0.238678	3327.43	1.29609e-06	6.37737e-05
FGD2	-1.75758	0.363077	217.429	1.29324e-06	6.37737e-05
CNN2	-0.95221	0.196899	2055.81	1.32448e-06	6.50208e-05
KCNIP2	1.21538	0.251579	26.9173	1.35826e-06	6.6527e-05
CD300C	-1.01917	0.211021	376.217	1.36741e-06	6.68223e-05
NTN1	1.09232	0.226429	44.7654	1.4062e-06	6.85613e-05
MAS1	1.78872	0.370914	22.505	1.41785e-06	6.89283e-05
GOLT1A	1.39779	0.289923	37.4669	1.42661e-06	6.89283e-05
FAM89A	1.24881	0.258986	372.803	1.42172e-06	6.89283e-05
AKR1C3	0.705527	0.146332	2241.12	1.42541e-06	6.89283e-05
TRBV27	1.51242	0.314437	183.846	1.50988e-06	7.27873e-05
DYRK3	0.978776	0.203685	290.535	1.54491e-06	7.43084e-05
LINC00355	2.54207	0.529219	6.36754	1.55968e-06	7.46832e-05
ST6GALNAC4	0.887527	0.184755	406.12	1.55671e-06	7.46832e-05
ZNF462	1.61294	0.335861	19.9511	1.56779e-06	7.49038e-05
CTSH	-1.01955	0.212614	1480.29	1.6241e-06	7.74214e-05
LINC01645	-2.31801	0.484175	8.8716	1.68824e-06	8.03001e-05
DHRS12	0.760953	0.159246	192.907	1.76628e-06	8.3826e-05
KIAA1522	0.870716	0.182326	191.886	1.79172e-06	8.47071e-05
LINC02158	-1.4566	0.305016	27.5512	1.79276e-06	8.47071e-05
AC084859.1	3.26888	0.68463	10.4797	1.80004e-06	8.48638e-05
ETNK2	1.2589	0.263734	42.2721	1.81171e-06	8.52261e-05
C3orf80	0.632418	0.132514	901.575	1.81997e-06	8.54268e-05
PLCB4	1.63285	0.342528	34.911	1.86944e-06	8.75569e-05
COL9A2	-0.818907	0.171973	756.014	1.91842e-06	8.96549e-05
DMXL2	-1.20607	0.253371	897.897	1.93515e-06	9.02395e-05
CEACAM4	-1.1313	0.237732	118.053	1.94843e-06	9.06612e-05
CDCA3	-0.980575	0.206426	1716.9	2.03167e-06	9.43293e-05
MEX3B	0.887334	0.186832	161.948	2.0405e-06	9.45342e-05
PLEKHA5	0.640424	0.1349	651.687	2.06034e-06	9.51652e-05
HCAR2	-1.95467	0.411757	38.2595	2.06301e-06	9.51652e-05
RAPGEF2	0.836486	0.176237	407.291	2.07104e-06	9.53302e-05
FAM198B-AS1	-1.57185	0.331217	21.3216	2.07826e-06	9.5457e-05
CD96	0.494821	0.104283	9305.26	2.08524e-06	9.55726e-05
WASF1	0.876352	0.184789	475.112	2.1114e-06	9.65649e-05
CLTCL1	-1.55586	0.328641	106.859	2.19883e-06	0.000100349
ZNF251	0.56514	0.119442	369.548	2.2285e-06	0.000101487
RNASE6	-1.38765	0.293399	849.078	2.24993e-06	0.000102029
RND1	-1.51233	0.319744	23.1456	2.24707e-06	0.000102029
DOCK3	0.962818	0.203803	237.195	2.30969e-06	0.000104517
LY6E	0.712684	0.150933	2556.26	2.33684e-06	0.000105523
STAT4	0.779264	0.16525	230.385	2.40925e-06	0.000108335
HLA-DQA2	-1.59521	0.338264	78.4882	2.40662e-06	0.000108335
MKI67	-0.920906	0.195329	2531.24	2.42135e-06	0.000108651
XKR3	1.35502	0.287707	42.939	2.48057e-06	0.000111076
HDAC11	1.02424	0.217681	54.1375	2.53551e-06	0.000113299
SKA1	-0.839447	0.17847	473.651	2.55636e-06	0.000113992
CDC20	-0.9337	0.198553	2632.94	2.5697e-06	0.000114349
ETS2	0.613203	0.130491	4676.3	2.6117e-06	0.000115977
ITM2A	0.933429	0.198747	5909.1	2.6457e-06	0.000117244
FAM30A	1.28535	0.273769	8224.4	2.66577e-06	0.000117889
SH3BP5	1.64146	0.349699	33.2278	2.6801e-06	0.000118278
TRBVB	1.52284	0.324505	190.256	2.69472e-06	0.000118679
SLC10A2	-2.69528	0.575242	12.4225	2.79321e-06	0.000122764
HSPG2	0.998121	0.213223	132.545	2.85336e-06	0.00012515
SLC22A4	-1.35749	0.29017	129.39	2.89311e-06	0.000126634
CLEC17A	-2.11733	0.452692	13.3936	2.90814e-06	0.000127032
ESAM	2.23467	0.477926	84.5566	2.92862e-06	0.000127562
SIGLEC9	-2.18773	0.467913	29.7815	2.93218e-06	0.000127562
AC021546.1	1.50486	0.322028	61.4001	2.96726e-06	0.000128436
TOP2A	-0.999172	0.213824	6200.64	2.97028e-06	0.000128436
SIRPB2	-2.18786	0.468146	173.812	2.96164e-06	0.000128436
SHTN1	-1.58025	0.338205	95.9224	2.97635e-06	0.000128439
GALNT6	0.725135	0.15525	376.17	3.00109e-06	0.000129246
SV2A	0.857867	0.183809	414.063	3.05379e-06	0.000131252
GIMAP7	2.02172	0.433782	31.4326	3.15161e-06	0.000135184
FBP1	-1.38726	0.297872	233.802	3.20506e-06	0.000137202
UCMA	2.55653	0.549193	20.1343	3.2387e-06	0.00013809
C19orf66	0.501025	0.10763	382.651	3.23838e-06	0.00013809
CD1C	-3.65976	0.786506	65.8692	3.2684e-06	0.000139079
TMEM176B	-3.51913	0.756564	132.826	3.29593e-06	0.000139972
CENPP	-0.511313	0.109946	460.457	3.31019e-06	0.000140299
CEP55	-0.870672	0.187275	747.201	3.33277e-06	0.000140977
NEK2	-0.975527	0.209881	797.358	3.35174e-06	0.0001415
LILRB4	-2.57725	0.554649	142.262	3.37394e-06	0.000142157
AC243960.1	1.05544	0.227188	523.338	3.39022e-06	0.000142562
CDKN3	-1.02003	0.219767	1760.41	3.46004e-06	0.000145213
TBKBP1	0.879675	0.189623	79.1304	3.49972e-06	0.000146019
LYN	0.574461	0.123821	4015.64	3.49345e-06	0.000146019
CLCF1	-1.84491	0.39764	31.0848	3.4898e-06	0.000146019
CEL	1.49158	0.32207	27.3576	3.63514e-06	0.000151375
HHEX	0.506986	0.109544	3580.68	3.68975e-06	0.00015335
UBA7	0.636729	0.137828	4841.93	3.84236e-06	0.000159383
TCN1	-2.46542	0.534697	149.937	4.00987e-06	0.00016601
PDK4	-2.86905	0.622565	39.9987	4.05704e-06	0.000167639
AL035681.1	1.28536	0.279274	24.5536	4.17407e-06	0.000172142
RASAL1	-2.55227	0.554707	14.2773	4.20262e-06	0.000172986
GCA	-0.486659	0.105795	2908.58	4.22482e-06	0.000173566
GNA15	0.706755	0.15389	2310.28	4.3775e-06	0.000179151
PLAUR	-0.659422	0.143579	1253.48	4.37435e-06	0.000179151
TMEM163	1.06561	0.232105	327.84	4.40989e-06	0.000180132
VIPR1	1.53996	0.335506	63.965	4.43352e-06	0.000180753
KIF20A	-1.06628	0.232477	1169.13	4.50546e-06	0.000183336
HSD17B14	1.89659	0.413842	7.71052	4.58598e-06	0.000186259
CD1E	-3.37166	0.736291	30.1289	4.66659e-06	0.000189174
SLC9A7	0.549604	0.120111	938.443	4.74387e-06	0.000191943
RAD51AP1	-0.832921	0.182225	1689.93	4.85749e-06	0.000196169
TRERF1	-0.931914	0.203927	208.891	4.88116e-06	0.000196754
ANK3	-1.38948	0.304145	129.085	4.91274e-06	0.000197655
TUBB4B	-0.587414	0.128705	10966.4	5.01795e-06	0.000201509
ADRB2	-0.964265	0.211333	877.91	5.04802e-06	0.000202337
NMUR1	-2.13907	0.469081	29.0627	5.11211e-06	0.000204523
FBXO5	-0.520668	0.114225	1036.22	5.15721e-06	0.000205942
BNIP3L	0.439366	0.0964378	4603.14	5.21498e-06	0.000207861
NEIL2	0.623025	0.136818	360.49	5.27127e-06	0.000209325
KIF2C	-0.756765	0.166185	1803.88	5.26955e-06	0.000209325
TGFBI	-1.93389	0.424986	70.2461	5.35269e-06	0.000212165
SLC8A3	1.96773	0.432688	149.406	5.42414e-06	0.00021386
DEPP1	1.37124	0.301529	232.031	5.42543e-06	0.00021386
OLIG1	-1.59481	0.350634	109.44	5.4067e-06	0.00021386
CAVIN3	-2.32907	0.512212	24.9626	5.43962e-06	0.000214025
FAM196A	1.52413	0.335492	97.5437	5.54694e-06	0.000217847
GRPEL1	-0.559795	0.123242	1671.91	5.56569e-06	0.000218183
BLK	1.85594	0.408754	6.99683	5.61248e-06	0.000219615
RGS9	1.39698	0.307887	35.078	5.69796e-06	0.000222174
STARD9	0.962275	0.212082	107.01	5.69864e-06	0.000222174
N4BP3	1.47591	0.325559	38.9065	5.80264e-06	0.000225718
TLR5	-2.19967	0.48524	36.9779	5.81063e-06	0.000225718
AC096667.1	-0.894021	0.19729	80.9009	5.8563e-06	0.00022708
AC013402.1	2.21426	0.488803	5.40594	5.89915e-06	0.000228328
PPP1R27	-1.63227	0.360418	25.8598	5.93168e-06	0.000229173
OLR1	-1.96993	0.435234	15.7777	6.0068e-06	0.000231657
MITF	-0.753492	0.166642	375.852	6.13651e-06	0.000236233
SLC43A2	1.11385	0.246467	165.096	6.20559e-06	0.000238464
PID1	-2.09665	0.46439	33.0518	6.3361e-06	0.000243043
AC073359.2	2.33949	0.518739	8.00484	6.48412e-06	0.000248276
GIPC3	1.83745	0.407501	44.6321	6.51137e-06	0.000248874
ANXA2	-1.3809	0.306463	1135.75	6.60885e-06	0.000252149
B4GALT1-AS1	-1.46765	0.326126	9.12265	6.78704e-06	0.000258487
CLEC7A	-1.56779	0.348521	172.007	6.84671e-06	0.000260296
ENO2	0.801618	0.178236	153.14	6.87552e-06	0.000260928
AL590226.1	1.56286	0.347564	251.921	6.90424e-06	0.000261555
UBE2T	-0.804818	0.179087	2177.86	6.98965e-06	0.000264322
AC021188.1	1.11765	0.248785	60.7538	7.04105e-06	0.000265797
RDH13	0.508675	0.113326	931.836	7.16872e-06	0.000270139
LINC02384	1.34954	0.30074	836.285	7.20997e-06	0.000271216
CARMIL2	1.07004	0.238506	317.789	7.24255e-06	0.000271964
TRIM58	0.655519	0.146247	761.594	7.38552e-06	0.000276847
EFCC1	1.06665	0.238002	32.4298	7.40542e-06	0.000277108
AC064805.1	-2.74734	0.613391	10.9397	7.5015e-06	0.000280213
ABCC1	0.640002	0.14293	1048.29	7.54447e-06	0.000281327
AC022726.2	2.00367	0.447619	5.39312	7.59576e-06	0.000282747
SH3BP4	1.58462	0.354301	64.0728	7.73011e-06	0.000287249
TGM5	-2.00217	0.447734	176.536	7.75686e-06	0.000287743
PRC1	-0.892847	0.199704	167.982	7.79071e-06	0.000288499
ECHDC1	-0.3759	0.084122	2447.05	7.87668e-06	0.000291179
C16orf74	-1.37877	0.308831	646.111	8.02661e-06	0.00029621
CCL22	-3.00331	0.672832	107.855	8.05632e-06	0.000296794
AJM1	-0.974673	0.218511	40.2807	8.17613e-06	0.000300691
MARCKS	-1.11754	0.250921	186.847	8.43875e-06	0.000309816
PPP1R14C	1.97648	0.443941	39.0962	8.50225e-06	0.000311347
KIF23	-0.940468	0.211249	1022.94	8.50953e-06	0.000311347
CD207	-4.08035	0.91666	56.2513	8.5344e-06	0.000311724
LRRC26	1.38026	0.310166	50.8206	8.58434e-06	0.000312543
RGCC	-1.48161	0.332944	653.101	8.58601e-06	0.000312543
FUT1	1.52951	0.343969	49.6258	8.72159e-06	0.000316939
ECT2	-0.903798	0.203295	557.203	8.75893e-06	0.000317756
GAS2L3	-1.31874	0.296723	118.569	8.81574e-06	0.000319276
MYLK2	1.76625	0.397561	11.4642	8.88339e-06	0.000321182
NLRP2	0.991325	0.223393	247.833	9.0976e-06	0.000328373
OAF	0.82743	0.186503	562.182	9.14084e-06	0.000329378
SHANK3	1.78781	0.403025	42.429	9.16556e-06	0.000329714
IGHG3	2.78797	0.628583	6.33554	9.19325e-06	0.000330155
RTN1	-2.25068	0.508186	24.8909	9.47316e-06	0.000339637
AADAT	1.53566	0.346889	65.2283	9.55687e-06	0.000342066
CCDC173	1.3247	0.299373	92.5944	9.64769e-06	0.000344469
FAM151B	-1.13439	0.256374	40.7401	9.6562e-06	0.000344469
AC139720.1	2.03695	0.46052	3.90351	9.72738e-06	0.000346431
AC022568.1	1.39922	0.316432	129.555	9.78495e-06	0.000347325
PTPRJ	-1.21037	0.273716	103.227	9.77959e-06	0.000347325
IL15	1.49532	0.338372	34.9851	9.90773e-06	0.000351101
CAPSL	2.83661	0.641975	4.37675	9.93552e-06	0.000351504
IL17RC	0.81498	0.184549	217.702	1.00512e-05	0.000353843
ADAP2	-1.49745	0.339071	108.922	1.00393e-05	0.000353843
CD101	-2.15889	0.488827	93.7011	1.00324e-05	0.000353843
APOBR	-0.992496	0.224829	175.047	1.01263e-05	0.000355899
GTSE1	-1.01453	0.22986	796.17	1.0163e-05	0.000356606
P2RY6	-2.09872	0.475676	76.6073	1.02384e-05	0.000358662
C9orf116	-1.25873	0.285399	22.9846	1.03165e-05	0.000360807
CEBPE	-1.80127	0.40845	793.226	1.03363e-05	0.00036091
TMEM255A	-2.16033	0.490077	12.4934	1.04256e-05	0.000363437
AK2	-0.425014	0.0964376	10639.6	1.04744e-05	0.000364542
ZNF541	1.61816	0.367245	28.3175	1.05197e-05	0.000365527
MAST4	0.624169	0.141692	820.168	1.05736e-05	0.000366801
GSTM2	0.663047	0.150544	254.453	1.0611e-05	0.000367505
MEF2C	0.645292	0.146594	4049.5	1.0731e-05	0.000371059
TMEM273	0.949634	0.215835	1363.02	1.08343e-05	0.000374028
ZNF334	0.974507	0.221517	155.046	1.08628e-05	0.000374408
AJ009632.2	1.82604	0.415234	55.0497	1.09443e-05	0.000376612
AL596442.1	-2.08711	0.474655	6.39645	1.097e-05	0.000376888
KCTD17	1.198	0.272696	28.8846	1.117e-05	0.000383145
AL138960.1	2.27884	0.519349	3.49399	1.1446e-05	0.000389257
CCDC24	0.669025	0.152461	160.385	1.14314e-05	0.000389257
LOXL1-AS1	0.626284	0.142709	357.574	1.14114e-05	0.000389257
SESN1	0.610742	0.139195	2039.07	1.14573e-05	0.000389257
VIM	-0.835502	0.190385	4267.5	1.14139e-05	0.000389257
MTMR11	-1.36871	0.311885	24.096	1.14126e-05	0.000389257
DOK4	1.07597	0.245293	175.444	1.15207e-05	0.000390791
TRBC1	1.65366	0.377057	41.2262	1.15617e-05	0.000391467
SMCO4	-0.91477	0.208594	961.691	1.15772e-05	0.000391467
NUAK2	-1.51477	0.34552	47.1017	1.16502e-05	0.000393314
LAMP3	-2.33067	0.53262	59.0393	1.20957e-05	0.00040771
PLBD1	-1.79929	0.411425	58.0907	1.22373e-05	0.000411834
QSOX1	-0.641646	0.146762	971.799	1.23106e-05	0.000413651
SOCS2	0.795026	0.181914	2776.54	1.24054e-05	0.000416185
CWC27	-0.432221	0.0989314	1638.67	1.24876e-05	0.000418285
LAMA3	1.33547	0.305705	41.8671	1.2511e-05	0.000418414
RNF149	0.379756	0.086988	2114.77	1.26763e-05	0.000423282
FCGR2A	-1.92147	0.440391	210.763	1.28235e-05	0.000427528
ID3	1.41694	0.325064	11.5525	1.30678e-05	0.000433649
FAM45A	-0.623018	0.142925	1470.97	1.30629e-05	0.000433649
GALNT3	-1.30344	0.299012	168.517	1.30577e-05	0.000433649
VCAN	-2.04433	0.469116	312.739	1.31355e-05	0.000435219
SPC24	-0.617505	0.141722	857.081	1.31762e-05	0.000435894
SLC8A1	-1.5604	0.358607	192.786	1.35345e-05	0.000447055
HOMER3-AS1	-1.41658	0.325589	19.0688	1.35632e-05	0.000447315
LINC01358	1.22027	0.280914	25.368	1.39966e-05	0.000460188
EVI2B	-0.681903	0.156969	1228.95	1.39787e-05	0.000460188
AP001636.3	0.946966	0.218103	49.2212	1.41307e-05	0.000463884
TRAF3IP2	0.57421	0.132333	590.267	1.43049e-05	0.000468886
CD79B	0.776469	0.179092	1310.79	1.45371e-05	0.000475767
TMEM170B	-0.907143	0.209386	177.394	1.47502e-05	0.000482004
AC015909.2	2.2443	0.518489	3.90976	1.50104e-05	0.00048976
ARHGAP27	0.715377	0.165331	1214.75	1.51196e-05	0.000492572
LSAMP	2.39902	0.554519	17.9729	1.51628e-05	0.00049323
AC004069.1	-1.01206	0.234002	42.1985	1.52543e-05	0.000495451
DLEU7-AS1	-1.45006	0.335324	22.9153	1.52966e-05	0.000496074
HK3	-1.97232	0.456405	149.806	1.55028e-05	0.000502
NKAIN2	2.37514	0.549966	12.5702	1.56944e-05	0.000507435
AP001099.1	1.36683	0.316527	23.9224	1.57305e-05	0.000507835
CYBB	-2.03559	0.471684	477.116	1.59183e-05	0.000512354
C1QA	-2.62162	0.607473	9.13988	1.59162e-05	0.000512354
TUBB6	-0.78404	0.181751	812.359	1.60453e-05	0.000514892
EVI5	-0.925632	0.214563	271.175	1.60308e-05	0.000514892
ADHFE1	0.548724	0.127228	672.502	1.61118e-05	0.000516252
BASP1	-0.845395	0.196213	630.241	1.64316e-05	0.000525713
DSC2	-1.34532	0.312487	179.378	1.6683e-05	0.00053296
CD244	0.517158	0.120172	1822.52	1.68138e-05	0.000536337
MEF2C-AS1	0.813144	0.189148	148.982	1.7159e-05	0.000546533
SYNE1	0.58459	0.136255	589.616	1.78333e-05	0.000567169
GRAMD1C	1.37647	0.320974	80.2497	1.79954e-05	0.000571474
RAB32	-0.755059	0.176093	5791.62	1.80426e-05	0.000572123
FAM107B	-0.756988	0.17658	1856.15	1.81146e-05	0.000573556
KLHL33	0.983883	0.229725	271.337	1.84501e-05	0.000583317
PALD1	1.35867	0.318068	203.66	1.94047e-05	0.000612594
SLC26A8	-1.06965	0.250781	102.096	1.99637e-05	0.000629312
CYSTM1	-1.04546	0.245248	274.963	2.01838e-05	0.000635314
FSCN1	0.787275	0.184716	533.122	2.02521e-05	0.000635595
SFMBT1	-1.11836	0.26238	244.977	2.02288e-05	0.000635595
PRKD2	0.791788	0.185811	497.394	2.03282e-05	0.00063705
JHY	1.09556	0.257151	93.6216	2.04078e-05	0.000638609
GUSB	-0.475842	0.11172	6193.67	2.0514e-05	0.000640994
AP001267.3	1.34964	0.316997	5.9112	2.06643e-05	0.000643813
IDS	0.62226	0.146151	681.073	2.06587e-05	0.000643813
ITPRIPL1	0.718211	0.168753	421.741	2.0812e-05	0.00064747
MEST	1.06377	0.250058	2664.76	2.09909e-05	0.000652089
CENPV	-0.447619	0.105238	385.098	2.10543e-05	0.000653111
DEPDC1	-0.940711	0.221195	558.569	2.11063e-05	0.000653776
ARPC5	-0.43071	0.101314	8180.76	2.12599e-05	0.000657581
BAZ1A	-0.632858	0.14918	3147.63	2.21292e-05	0.000683483
ZNF683	2.54482	0.600167	13.7117	2.23328e-05	0.000688524
BTG1	-0.817163	0.192737	2353.55	2.23744e-05	0.000688524
LONRF3	-1.65605	0.390611	16.3262	2.23889e-05	0.000688524
AAK1	-1.06042	0.250251	756.844	2.26076e-05	0.000694251
PADI3	1.82215	0.430407	46.4742	2.30032e-05	0.000705387
MS4A14	-2.66293	0.629176	27.9573	2.31208e-05	0.00070798
SEMA3A	1.22999	0.290798	86.3521	2.33993e-05	0.000715484
EIF5A2	-1.49466	0.35343	31.2977	2.3473e-05	0.000716714
TMEM63A	0.539864	0.12771	787.736	2.36531e-05	0.000720159
DNAJC18	0.467221	0.110524	247.479	2.36494e-05	0.000720159
CAT	-0.704574	0.166854	36481.6	2.41403e-05	0.000733949
ANGPT1	0.754	0.178617	5303.35	2.42878e-05	0.000737385
G0S2	-2.17058	0.515369	33.8581	2.5345e-05	0.000768392
RBKS	-0.899828	0.213808	458.389	2.56984e-05	0.000776906
CAMSAP2	-1.31638	0.312773	37.9269	2.56796e-05	0.000776906
CISH	0.505047	0.120085	2288.9	2.60212e-05	0.000785555
AC005381.1	2.96066	0.70413	9.89693	2.61417e-05	0.000788079
GMPPA	-0.518171	0.123264	990.337	2.62522e-05	0.000790299
Z98752.4	-1.37606	0.327385	20.6442	2.63189e-05	0.000791193
CYP27A1	-2.16356	0.514849	122.225	2.64208e-05	0.000793144
CNNM1	0.879411	0.209402	95.9009	2.67357e-05	0.000798117
CPNE7	0.683602	0.162754	217.978	2.66665e-05	0.000798117
PGP	-0.515561	0.122757	1435.16	2.67096e-05	0.000798117
CENPK	-0.723808	0.17232	1702.72	2.6648e-05	0.000798117
AL359094.1	1.3185	0.314143	27.6394	2.70309e-05	0.000805806
SLC41A1	1.38193	0.329334	39.5491	2.71517e-05	0.000808282
NAGK	-0.605759	0.144425	1777.97	2.73731e-05	0.000813743
CMBL	0.722268	0.172395	837.79	2.79427e-05	0.000829521
PHYKPL	0.327216	0.0781748	1726.63	2.84287e-05	0.000842781
CCR1	-1.10241	0.263595	231.681	2.88714e-05	0.000854721
CPQ	-0.600197	0.143568	562.374	2.90785e-05	0.000859662
FBXO43	-0.766754	0.183548	264.925	2.94852e-05	0.000870485
DTX4	-1.96094	0.469597	94.2618	2.96948e-05	0.000875464
ADGRE2	0.577072	0.138265	1343.34	2.9974e-05	0.000882482
GRK3	-0.665818	0.1597	347.64	3.05714e-05	0.000898834
CEACAM1	1.03537	0.248371	94.3092	3.06422e-05	0.000899679
ACER3	-0.72934	0.175189	513.734	3.13871e-05	0.000920288
NPDC1	0.999405	0.240175	108.864	3.16643e-05	0.000925879
SYT17	-2.29705	0.552	16.6618	3.16417e-05	0.000925879
CYFIP2	0.697083	0.167545	2785.15	3.17465e-05	0.000927016
ZBTB8A	0.88828	0.213732	87.7979	3.23794e-05	0.000944208
CNIH4	-0.907843	0.218664	1356.85	3.2992e-05	0.000960764
RHOH	0.556127	0.133962	883.121	3.30453e-05	0.000961009
VWF	1.16069	0.279782	160.854	3.34597e-05	0.000971739
IRX3	-1.14404	0.275806	153.9	3.35421e-05	0.000972811
SMC2	-0.542726	0.130862	3300.73	3.36403e-05	0.00097434
SGSH	-2.44807	0.590606	33.6457	3.39806e-05	0.000982866
PGAM1	-0.426615	0.102946	1740.56	3.41184e-05	0.000985519
HES1	1.75007	0.422421	55.0388	3.4287e-05	0.000987094
CLEC14A	1.11051	0.268079	285.541	3.43574e-05	0.000987094
CORO6	1.00246	0.241976	67.1965	3.4308e-05	0.000987094
LINC01011	0.663816	0.160245	144.461	3.43537e-05	0.000987094
VWA1	1.08136	0.261065	32.9423	3.44104e-05	0.000987293
MDGA2	1.66698	0.402571	21.9142	3.46055e-05	0.00099156
FYN	0.633038	0.152916	614.89	3.47663e-05	0.000994836
IL4I1	-2.20442	0.532554	179.635	3.48304e-05	0.000995339
ZEB1-AS1	0.723484	0.174861	216.682	3.51138e-05	0.0010021
PRR11	-0.660561	0.159732	656.498	3.54272e-05	0.0010097
SEMA4A	-0.80994	0.195925	731.905	3.56617e-05	0.00101503
FCAR	-1.88059	0.45505	33.6077	3.58511e-05	0.00101907
AC104232.1	-0.985137	0.238686	601.684	3.66987e-05	0.00104178
TRIM10	1.24044	0.300646	47.0582	3.69269e-05	0.00104687
APOBEC3B	-0.585371	0.141891	1251.68	3.69919e-05	0.00104732
AC012414.5	1.84221	0.446702	2.46585	3.72304e-05	0.00105268
ARMCX1	0.844497	0.204826	180.144	3.73969e-05	0.001056
GRAMD1A	0.653126	0.158487	537.35	3.77218e-05	0.00106377
HVCN1	-0.865852	0.210282	150.519	3.82889e-05	0.00107834
NUCB2	-0.691671	0.168088	21863.2	3.87305e-05	0.00108934
AL157371.2	-1.74303	0.423925	58.0832	3.92833e-05	0.00110344
ISYNA1	0.506995	0.123317	2550.05	3.93426e-05	0.00110365
ANKRD18A	-2.32249	0.565083	36.4115	3.9565e-05	0.00110844
APLF	-0.85232	0.207691	540.979	4.0643e-05	0.00113715
BHLHE41	-1.47744	0.360047	7.16026	4.07022e-05	0.00113732
CNST	0.621701	0.151529	2463.22	4.08061e-05	0.00113874
FAM57A	0.714721	0.174263	78.865	4.10687e-05	0.00114458
NR1D1	1.00156	0.244238	39.4556	4.11829e-05	0.00114485
FAM124B	0.626954	0.152889	537.128	4.11854e-05	0.00114485
HSP90B1	-0.37374	0.0911741	14820.7	4.14591e-05	0.00115096
ADARB2	1.18591	0.289337	23.0783	4.15466e-05	0.00115189
PROSER2	0.836358	0.204163	199.5	4.194e-05	0.0011613
LPO	-1.17534	0.287052	30.8976	4.23045e-05	0.00116988
SLC27A1	0.596347	0.145698	198.059	4.25747e-05	0.00117492
SYNGR1	-0.963529	0.235413	1908.5	4.25965e-05	0.00117492
PEAR1	1.0883	0.266087	98.0515	4.31323e-05	0.00118817
IFNGR2	-0.363646	0.0889563	1246.37	4.35272e-05	0.0011975
SPATA13	0.692663	0.169638	238.39	4.4424e-05	0.00121904
PMM1	-0.896757	0.21961	167.875	4.43807e-05	0.00121904
ITM2C	0.675618	0.165544	2215.97	4.48024e-05	0.00122785
TNFSF10	-0.731705	0.179396	382.558	4.52859e-05	0.00123951
HERPUD1	-0.517764	0.12702	2080.99	4.57671e-05	0.00125109
VTI1B	-0.303446	0.074477	954.98	4.61416e-05	0.00125971
GPR132	-1.12398	0.275963	152.423	4.64248e-05	0.00126583
SLFN12	-0.859337	0.211215	304.617	4.73073e-05	0.00128825
TAX1BP1	-0.397817	0.0978077	4720.22	4.75521e-05	0.00129327
HES6	-1.05126	0.258751	146.162	4.84847e-05	0.00131696
MYO1B	1.09492	0.26956	342.897	4.86812e-05	0.00132062
ABR	-0.585586	0.144188	454.264	4.88092e-05	0.00132242
ZNF300	1.08341	0.266916	65.95	4.92866e-05	0.00133367
TBC1D9	-1.91493	0.471875	23.3774	4.94648e-05	0.0013368
STX1A	-1.77544	0.437685	6.01522	4.98287e-05	0.00134493
PAK1	-0.717502	0.176979	2189.92	5.03159e-05	0.00135637
SH3RF3	1.24888	0.30821	50.795	5.07696e-05	0.00136555
LCT	1.06098	0.261841	293.777	5.0784e-05	0.00136555
ALS2CL	1.08061	0.266746	102.416	5.09801e-05	0.00136911
ZDHHC12	-0.498877	0.123319	1177.27	5.22267e-05	0.00140083
ERVFRD-1	0.894794	0.221249	88.7825	5.24817e-05	0.00140481
CLIP2	0.81776	0.202207	530.588	5.25065e-05	0.00140481
DDOST	-0.426341	0.105476	10066.5	5.29862e-05	0.00141588
ABCD2	-1.81574	0.449388	34.1201	5.33429e-05	0.00142363
FAM83D	-0.904309	0.223862	533.091	5.35469e-05	0.0014273
B4GALT6	0.630775	0.156183	223.866	5.37515e-05	0.00143097
TSPAN33	0.611746	0.151683	1139.41	5.50561e-05	0.00146388
OR2L13	1.08912	0.270095	40.3837	5.52183e-05	0.00146637
CCDC187	1.85119	0.459603	8.76695	5.63015e-05	0.00148775
GPRC5C	0.999333	0.248107	298.914	5.62924e-05	0.00148775
UVRAG	-0.532869	0.132293	1024	5.62677e-05	0.00148775
HPD	-1.05974	0.263063	75.0212	5.61469e-05	0.00148775
ADAMTS2	1.52348	0.378295	10.4071	5.64409e-05	0.0014896
TNFRSF25	1.03995	0.258542	1310.25	5.76143e-05	0.00151869
LHX6	1.38381	0.344602	62.2203	5.92739e-05	0.00156051
CRTAM	1.24134	0.309222	22.7248	5.9596e-05	0.00156707
RASAL3	0.7875	0.196328	676.076	6.04256e-05	0.00158693
FAM95C	-1.68259	0.41972	27.6102	6.10164e-05	0.00160048
PTGDR2	1.15939	0.289303	390.03	6.13572e-05	0.00160745
PLCB1	0.807493	0.201613	546.657	6.19747e-05	0.00162165
SPACA9	0.751319	0.18768	148.798	6.24925e-05	0.0016332
ZFPM2	1.30829	0.326909	16.9745	6.28109e-05	0.00163952
CDC25C	-0.746528	0.18666	430.726	6.35054e-05	0.00165563
RAPGEF5	1.40091	0.350469	39.5338	6.40796e-05	0.00166857
SPDL1	-0.494972	0.123849	966.234	6.42617e-05	0.00167127
DYNC1LI1	-0.360457	0.0902582	1268.02	6.50708e-05	0.00169026
KHDRBS2	0.895001	0.224255	89.0966	6.57971e-05	0.00170706
DNAJB11	-0.392711	0.0984789	1440.81	6.66981e-05	0.00172625
ALAS1	-0.515589	0.129289	2381.05	6.66708e-05	0.00172625
IGHV4-39	1.78466	0.447959	4.15788	6.77725e-05	0.00174982
MZB1	1.20007	0.301213	3600.54	6.77323e-05	0.00174982
AC026353.1	-1.83364	0.460708	14.1476	6.89034e-05	0.00177688
LINC02100	0.974124	0.244957	23.0188	6.98755e-05	0.00179761
IRF1	0.508443	0.12785	2111.43	6.98295e-05	0.00179761
ACAT1	-0.513234	0.129083	2593.31	7.00884e-05	0.00180093
PDK2	0.603866	0.151969	463.819	7.07875e-05	0.00181313
ACTB	-0.498053	0.125332	220066	7.07164e-05	0.00181313
CLDN10	-1.75568	0.441846	62.2929	7.08174e-05	0.00181313
TSPAN5	0.687089	0.172957	414.978	7.10923e-05	0.00181799
RETN	-1.42643	0.359494	588.286	7.25135e-05	0.00185212
KDELC1	0.870843	0.219602	409.904	7.32293e-05	0.00186818
DUSP27	1.56256	0.394326	19.3369	7.41324e-05	0.00188896
BPI	-2.02769	0.511812	69.5389	7.43878e-05	0.00189322
ZNF528	0.518355	0.130854	277.423	7.45371e-05	0.00189476
GLIPR2	0.682908	0.172466	901.765	7.50542e-05	0.00190565
TNIP1	0.568344	0.143548	934.232	7.51836e-05	0.00190667
MLEC	-0.458702	0.115902	4942.04	7.56881e-05	0.00191719
CHIC1	0.996435	0.251798	57.4285	7.58082e-05	0.00191797
ITK	1.35118	0.341706	20.3069	7.67855e-05	0.0019404
NUSAP1	-0.616806	0.156057	6874.65	7.73583e-05	0.00195257
FRMD4B	0.537535	0.136044	841.67	7.7766e-05	0.00196055
HIST1H1A	-1.57766	0.399321	60.9156	7.78757e-05	0.001961
TSPAN2	1.01645	0.257504	63.8284	7.90361e-05	0.00198717
AC009948.3	-1.2522	0.317246	7.59415	7.91004e-05	0.00198717
SH2D2A	0.880488	0.22319	54.3295	7.97947e-05	0.00200226
GZMH	-3.10579	0.787503	13.5052	8.01866e-05	0.00200974
FAM102A	0.701558	0.177992	130.453	8.09675e-05	0.00202693
AMIGO1	1.03947	0.263826	73.9488	8.14835e-05	0.00203424
IL2RA	0.966963	0.245447	981.68	8.16192e-05	0.00203424
HPCAL1	0.729575	0.18519	1292.49	8.16182e-05	0.00203424
WARS	-0.608938	0.154571	2253.93	8.16396e-05	0.00203424
AL162377.1	0.935091	0.237468	31.7479	8.22489e-05	0.00204704
TMIE	1.44808	0.367786	8.84572	8.24089e-05	0.00204864
AKT3	-1.28421	0.326508	35.4622	8.38345e-05	0.00208166
C20orf203	0.863211	0.219556	66.0119	8.43719e-05	0.00209258
PRDX1	0.515826	0.13133	8481.05	8.57544e-05	0.00212441
SLC36A4	-0.491712	0.125318	1242.74	8.71938e-05	0.00215757
AP005264.3	1.31073	0.334818	6.46298	9.04968e-05	0.00223671
BACH2	-1.51884	0.388148	55.6236	9.11448e-05	0.00225013
HPGDS	1.07784	0.275537	292.79	9.16131e-05	0.00225909
C9orf47	-2.57478	0.658815	5.18232	9.29898e-05	0.0022904
ICK	-0.900127	0.230436	124.483	9.37651e-05	0.00230684
FRY-AS1	-1.03457	0.264914	28.4051	9.41087e-05	0.00231263
TSPOAP1	-1.14184	0.292547	876.839	9.49757e-05	0.00232859
TLE1	-1.19511	0.306194	280.945	9.49639e-05	0.00232859
IL10RB-DT	-1.22201	0.31331	34.851	9.60685e-05	0.00235269
CLEC4A	-1.48947	0.381967	94.5645	9.64042e-05	0.00235821
IL12A	0.606115	0.155557	397.306	9.76276e-05	0.00238541
GK	-0.631005	0.162067	570.838	9.88189e-05	0.00241177
CCL24	-2.27085	0.584088	4.06992	0.000101135	0.00246548
EPYC	-1.4187	0.365003	17.9872	0.000101572	0.00247331
SH3TC1	0.814096	0.20948	424.191	0.000101794	0.0024759
ESCO2	-0.711674	0.183139	745.311	0.000101918	0.00247611
KIF5B	-0.32516	0.0837508	4045.15	0.000103399	0.00250924
ITGA7	-1.35967	0.350247	34.1119	0.000103586	0.00251092
PDE3B	-1.10058	0.28376	273.319	0.000105072	0.00254406
ZDHHC3	-0.241649	0.0623123	1250.92	0.000105308	0.00254691
S100P	-1.65196	0.42613	238.927	0.0001059	0.00255833
PRR5L	0.878787	0.226722	814.53	0.000106163	0.00256178
SRPK1	-0.439274	0.113411	2597.88	0.000107381	0.00258826
GPSM1	0.884895	0.228611	317.77	0.000108503	0.00261238
RAB26	0.823648	0.212818	38.9907	0.000108748	0.00261239
LINC00500	-1.95199	0.504358	4.2284	0.000108725	0.00261239
RAB38	0.486872	0.125893	1100.23	0.000110027	0.00264016
E2F5	0.496687	0.128473	240.442	0.000110598	0.00265088
LOX	1.27047	0.328682	150.58	0.000110929	0.00265558
HS6ST1	0.507776	0.131374	246.031	0.000111042	0.00265558
AL035563.1	0.696355	0.180326	146.772	0.000112621	0.00269032
FGF10	-2.14508	0.555562	62.8058	0.000112873	0.00269335
AFF2	-1.31937	0.341835	142.421	0.000113542	0.00270629
NEK5	1.02018	0.264451	62.1533	0.000114454	0.00272501
SPEG	1.27739	0.331222	15.1623	0.000114971	0.00273427
CROCC	0.752693	0.195199	119.361	0.000115241	0.00273764
CKAP2L	-0.756742	0.19629	1053.06	0.000115619	0.00274358
PRLR	-1.80382	0.468002	12.384	0.000116063	0.00275108
GPR160	-0.733293	0.190301	258.225	0.000116518	0.0027588
NDFIP2	-1.26279	0.327823	198.591	0.000117131	0.00277024
TRIM2	1.09874	0.285387	50.4271	0.000118114	0.00279042
AL357060.1	0.682122	0.177338	225.581	0.000119837	0.00282799
TLR7	-1.614	0.419743	78.5174	0.000120447	0.00283926
ZSCAN18	0.560727	0.145846	363.991	0.00012072	0.0028416
UGGT2	-0.944071	0.245566	341.173	0.000120812	0.0028416
MUC1	-1.67509	0.43588	12.4463	0.000121538	0.00285555
PROC	1.6453	0.428419	43.083	0.000122828	0.00288242
SLC15A3	-1.88734	0.491473	17.7354	0.000122951	0.00288242
AC097534.2	0.90532	0.23608	79.7615	0.000125667	0.00294287
SIGLEC1	-2.06767	0.539615	16.4718	0.000127235	0.00297633
CERS4	1.20705	0.315044	47.0364	0.000127428	0.00297759
SMCR2	1.38055	0.360512	9.22453	0.000128451	0.00299821
ANLN	-0.755394	0.197301	788.593	0.000128851	0.00300428
SCN4B	-2.19014	0.572881	10.1128	0.000131824	0.00307026
CASP10	0.394918	0.103338	731.184	0.000132573	0.00308435
SLC35G2	0.977467	0.255854	151.16	0.000133231	0.00309628
CDCA2	-0.838333	0.21947	698.717	0.000133559	0.00310053
TNS1	0.912312	0.238961	138.707	0.00013463	0.00311999
TST	-0.7298	0.19118	549.624	0.000134896	0.00311999
HLA-DQB2	-1.38139	0.361851	77.897	0.000134772	0.00311999
SLC22A15	-2.13431	0.559131	45.422	0.00013498	0.00311999
ADRB1	1.01171	0.265099	301.992	0.000135438	0.00312721
ATG7	-0.681829	0.178753	1262.91	0.000136533	0.00314909
DIAPH3	-0.782377	0.205215	440.055	0.000137577	0.00316975
KNL1	-0.850071	0.223039	814.689	0.000138231	0.00318139
FAM189A1	2.06482	0.542098	4.90898	0.000139557	0.00320847
CFAP161	1.60163	0.420712	39.3263	0.000140688	0.00323098
TRDC	-1.23032	0.323486	44.2243	0.000142766	0.00327521
STBD1	0.708421	0.1863	96.4861	0.000143195	0.00328154
C7	1.87732	0.49395	22.9614	0.000144332	0.00330404
PXN	0.595918	0.156829	504.828	0.000144819	0.00331165
KYNU	-1.02723	0.270472	850.201	0.000145923	0.00333007
C6orf52	-1.45546	0.383228	13.1835	0.000145936	0.00333007
ADCY9	-1.18657	0.312454	47.0472	0.000146106	0.0033304
AC008676.1	0.846955	0.223042	20.3376	0.000146291	0.00333109
SNX18	-0.79507	0.209434	138.848	0.000146887	0.00334109
ORC6	-0.428679	0.112933	1322.84	0.000147134	0.00334315
AL157895.1	1.28017	0.337354	2910.91	0.0001478	0.00334762
STMN3	0.709811	0.187026	252.283	0.00014749	0.00334762
C3AR1	-0.679041	0.178931	2511.91	0.00014765	0.00334762
FAM83H	-1.32292	0.349243	12.8153	0.000151896	0.00343677
IGKV4-1	2.56172	0.67654	7.09978	0.000152782	0.00345317
FEZ1	-2.05745	0.543603	52.4874	0.000153811	0.00347276
HMGB2	-0.631528	0.166923	34424	0.000154732	0.00348745
IPCEF1	-1.52554	0.403234	36.0285	0.000154788	0.00348745
ULK3	0.637528	0.168534	2067.15	0.000155087	0.00349052
PRICKLE2	1.39884	0.369979	25.9482	0.000156289	0.00351388
HKDC1	1.91821	0.507393	7.69802	0.000156503	0.00351499
TUBA1C	-0.681634	0.180449	1498.95	0.000158451	0.00355501
L3HYPDH	0.524623	0.13892	930.879	0.000159077	0.0035616
FCER1G	-1.08141	0.286337	2854.47	0.000158921	0.0035616
AP002761.1	-1.74215	0.461415	3.66311	0.000159579	0.00356909
PLAC8	-0.905163	0.240139	7331.21	0.000163681	0.00365702
UST	1.00065	0.265513	83.2554	0.000164075	0.003662
JAKMIP2	1.05652	0.280402	79.4741	0.00016465	0.00366754
DPH1	0.495888	0.131611	733.678	0.000164666	0.00366754
CD200R1	-1.20316	0.319372	142.057	0.000165052	0.00367233
PSD3	0.958626	0.254772	58.9882	0.000168098	0.00373621
TPMT	-0.359776	0.0956253	871.041	0.000168322	0.00373731
NALT1	0.92555	0.246135	26.824	0.000169683	0.00375616
AC018552.2	0.815067	0.216745	35.9235	0.000169587	0.00375616
PCBD2	-0.591647	0.15734	574.992	0.000169697	0.00375616
LINC02048	2.39309	0.636537	2.58741	0.000170217	0.00376377
SLAMF7	-2.12587	0.565507	110.458	0.00017044	0.0037648
BCR	0.435533	0.115943	1306.7	0.000172352	0.00380312
NYNRIN	0.762926	0.203117	451.014	0.00017259	0.00380444
CACNG4	1.3164	0.350792	32.407	0.000174967	0.00385287
GTF2A1	-0.505834	0.134807	205.475	0.00017523	0.00385471
IGHV1-67	3.99559	1.06501	14.1547	0.000175639	0.00385973
SULT1C4	0.662278	0.176627	244.352	0.000177133	0.00388857
CLEC12B	-1.32119	0.352609	39.7341	0.000179045	0.00392651
SLC2A4	2.283	0.609559	9.00879	0.000180154	0.00394679
RASGRP3	-0.828861	0.221381	1444.15	0.000181078	0.00396298
ENPP7	1.9431	0.5193	4.62003	0.000182728	0.00399499
PLIN2	-0.67061	0.179271	1096.25	0.000183456	0.00400684
B4GALT5	-0.762714	0.203956	193.89	0.000184318	0.00402155
MTCH2	-0.45955	0.122955	3731.43	0.00018582	0.00405019
NCAPH	-0.698364	0.186924	1492.66	0.000186907	0.00406975
CTSA	-0.494585	0.132448	6859.17	0.000188336	0.00409668
LDLRAD4	0.664263	0.177905	611.838	0.000188612	0.00409852
HSPA4L	-0.914754	0.245109	67.2477	0.000189947	0.00412335
FXYD3	1.47771	0.396047	116.57	0.000190605	0.00413167
TP53INP2	-1.14282	0.306303	122.03	0.000190716	0.00413167
PHLDB2	1.7682	0.474077	24.0412	0.000191657	0.00414786
BRI3BP	-0.485235	0.130108	1196.72	0.000191882	0.00414852
SAMMSON	-1.36667	0.366518	54.0313	0.000192403	0.0041556
CEP70	0.654222	0.175484	1373.53	0.000192934	0.00416286
APAF1	-0.633032	0.169847	785.753	0.00019372	0.00417561
CDK2AP2	-0.611829	0.16424	3748.06	0.000195157	0.00420234
PREX2	1.64648	0.442079	24.4324	0.00019578	0.00421154
LAMP5	-2.70097	0.725269	17.7752	0.000196016	0.00421237
STK17A	-0.453588	0.121863	1100.68	0.000197571	0.00424154
HPGD	1.24289	0.334139	62.943	0.000199477	0.00427816
KCNE1	-1.79958	0.483863	14.8945	0.000199858	0.00428204
CHEK2	-0.427077	0.114923	1378.67	0.000202234	0.00432428
NFE4	-1.18108	0.317804	130.824	0.000202105	0.00432428
CIP2A	-0.745089	0.200803	1192.33	0.000206804	0.0044176
ERGIC1	0.596502	0.16083	757.406	0.000208164	0.00444222
SERINC2	-1.83386	0.494696	72.699	0.000209699	0.00447051
SP140	-0.909899	0.245586	68.6526	0.000211387	0.00450202
ADGRG6	1.30032	0.351132	138.154	0.000212881	0.00452933
IGFBP7	-0.577435	0.156	2017.17	0.00021432	0.00455542
SCHIP1	0.441132	0.119279	1050.32	0.000217038	0.00460861
CYTH4	0.850631	0.230266	838.811	0.000220644	0.00468053
MYORG	1.14886	0.311079	40.3809	0.000221505	0.00469416
ATG9B	1.10438	0.299184	19.569	0.000223088	0.00472302
IGHV1-58	1.87419	0.507886	7.45186	0.000224088	0.00473951
AL356417.3	-1.59898	0.433432	26.6092	0.000225031	0.00475475
STYK1	0.959548	0.260162	116.754	0.000225786	0.004766
AL356414.1	-1.78712	0.485387	3.62803	0.000231551	0.00488287
RAB11FIP1	-0.564451	0.153446	739.229	0.000234614	0.0049426
CH25H	2.40814	0.654938	54.2148	0.000236082	0.00496864
ZEB2-AS1	-1.0532	0.28649	53.1488	0.000236723	0.00497482
AC025164.1	-1.36226	0.370574	24.8297	0.000236841	0.00497482
EMILIN1	0.933088	0.253931	309.81	0.000238245	0.00499451
TMC8	0.497385	0.135358	1396.73	0.000238232	0.00499451
KIF6	0.933861	0.254266	98.3228	0.000239925	0.00501916
ERP44	-0.329757	0.0897874	4098.62	0.00024006	0.00501916
FAM72A	-0.745017	0.20286	63.7292	0.000240124	0.00501916
SALL4	1.42211	0.387258	34.5942	0.000240409	0.00501948
TRGV9	-1.33186	0.362721	170.188	0.000240789	0.00501948
SCGB3A1	-1.49344	0.406731	24.9573	0.000240843	0.00501948
ARHGEF3	0.773622	0.210775	1410.66	0.000242207	0.005043
NECAP2	0.414936	0.11309	2862.37	0.000243433	0.00506359
SEMA7A	1.0848	0.295697	53.7677	0.000243849	0.00506469
MMRN1	1.04992	0.286198	1696.71	0.000243959	0.00506469
RBM41	-0.324322	0.0884206	585.265	0.00024451	0.0050712
CLEC5A	-2.10844	0.575004	390.848	0.000245576	0.0050884
FAM198B	-1.21765	0.332153	61.2982	0.000246449	0.00510153
ATP23	-0.608162	0.166014	1008.5	0.00024897	0.00514875
DEGS1	-0.465844	0.127263	2825.16	0.000251736	0.00520093
SIDT1	0.73556	0.201108	103.135	0.000254651	0.00525608
RABGGTA	-0.286035	0.0782477	907.36	0.000256679	0.00529282
INKA1	0.682077	0.186604	2437.85	0.000256962	0.00529357
FAM72C	-0.77515	0.212111	33.1167	0.000257733	0.00530435
AL357673.2	1.78565	0.488811	11.0669	0.000259156	0.00532339
CENPJ	-0.412207	0.112832	1385.42	0.000258914	0.00532339
TMEM176A	-2.90402	0.79513	87.4454	0.000259951	0.00533461
CPXM1	0.442973	0.121317	7166.72	0.000260855	0.00534803
CFH	0.662775	0.181555	300.195	0.000261679	0.00535978
B3GNT7	-2.18645	0.599747	25.4051	0.000266739	0.00545821
C1orf226	1.52663	0.418974	46.3321	0.00026871	0.00549329
CACNB3	0.636668	0.174773	86.6056	0.000269666	0.00550757
MAPKBP1	0.737685	0.202524	126.31	0.000270047	0.00551009
OBSCN	0.790224	0.216991	197.446	0.000270798	0.00552016
AC116366.2	1.09644	0.301302	136.002	0.000273686	0.00557372
CEP41	0.316034	0.0868548	1719.47	0.000274068	0.00557619
AC109826.1	1.7238	0.474255	11.6098	0.000278245	0.0056558
PIK3R3	-1.23043	0.338562	40.862	0.000278766	0.005661
AC089983.1	-1.56979	0.432063	10.5099	0.000279883	0.00567831
ADAMTS10	1.15608	0.318605	21.5127	0.000284975	0.00577614
AP002852.1	2.09581	0.577651	5.35692	0.00028545	0.0057803
LINC00877	-0.98895	0.272708	153.536	0.000287395	0.00581418
FAT3	1.52855	0.421686	31.2674	0.000289121	0.00584358
NCBP3	-0.269018	0.0742663	1461.19	0.000291939	0.00589496
AC068870.2	1.03936	0.286984	26.8524	0.000292723	0.00590523
EREG	-1.41329	0.390308	123.905	0.000293502	0.00591536
RFTN1	0.553907	0.153129	1430.13	0.00029774	0.00598949
AC234772.3	-1.40854	0.389384	21.1265	0.000297632	0.00598949
LRPAP1	-0.544062	0.150446	6102.69	0.000298816	0.00600551
IGHV1-24	2.63961	0.729981	6.76792	0.000299198	0.00600753
APPL2	0.4856	0.13432	464.795	0.000300078	0.00601956
MYO5C	0.825137	0.228479	414.996	0.000304499	0.00610253
PDZRN4	1.86441	0.516497	10.5387	0.000306532	0.00613751
SORBS3	0.937194	0.259722	60.9926	0.000308032	0.00616179
TRPS1	1.32059	0.366065	83.804	0.000309132	0.00617346
CKM	-0.923658	0.25604	166.516	0.000309192	0.00617346
AC027306.1	1.31767	0.365285	10.7706	0.000309487	0.00617359
LRBA	0.520124	0.144266	1147.57	0.000311793	0.00621379
TRGJP	-1.27624	0.354058	11.2105	0.000312638	0.00622484
TRBV28	1.16067	0.322077	45.5823	0.000313723	0.00624064
TPST2	0.495414	0.13756	3011.57	0.000316467	0.00628937
AC113382.2	1.82843	0.508152	4.60315	0.000320431	0.00635968
BMP2	-1.97021	0.547575	9.77673	0.000320599	0.00635968
CENPF	-0.701346	0.194964	3552.1	0.000321532	0.00637228
TMEM67	0.800142	0.22252	439.301	0.000323361	0.00639669
NEIL3	-0.849846	0.236331	1231.24	0.000323157	0.00639669
NFATC2	0.413771	0.115108	520.518	0.000324864	0.00642048
AC246787.2	0.991781	0.275941	846.336	0.000325422	0.00642559
PIEZO2	0.793059	0.220797	385.837	0.000328406	0.00647853
CDKN2B	-1.76486	0.491393	9.51959	0.000328733	0.006479
AL110505.1	2.39829	0.668431	2.94224	0.000333312	0.00655116
IGKC	1.79369	0.499872	60.4328	0.000332846	0.00655116
TRAK1	0.550435	0.153405	566.092	0.000333076	0.00655116
CCR2	-1.91234	0.533391	235.571	0.000336755	0.00661275
LAYN	1.35256	0.377364	40.7991	0.000338085	0.00663278
TIFAB	-1.84619	0.515145	95.7639	0.000338612	0.00663704
PTPRJ-AS1	-1.75146	0.488808	4.87849	0.000339496	0.00664828
MPIG6B	1.20551	0.336501	817.921	0.000340341	0.00665017
DGKA	0.654159	0.182613	1437.19	0.000340693	0.00665017
MND1	-0.798062	0.222782	760.705	0.000340649	0.00665017
NKG7	-1.11609	0.311573	1385.16	0.000340835	0.00665017
CCDC150	-0.641493	0.179162	298.377	0.000342905	0.00668446
CSRNP1	0.87525	0.244494	241.481	0.000343796	0.00669573
DNASE2	0.911859	0.254886	392.207	0.000346876	0.00674369
MAP3K7CL	0.710111	0.198493	95.1679	0.000346888	0.00674369
LINC01229	1.4045	0.39266	18.4405	0.000347719	0.00675371
REEP5	-0.547264	0.153024	637.56	0.000348452	0.0067618
STAMBPL1	0.503654	0.140865	352.054	0.000349647	0.00677885
MSRB1	-0.49785	0.139295	2155.26	0.000351472	0.00680807
MCEMP1	-1.12864	0.315905	105.902	0.000353298	0.00683723
ACBD4	0.468992	0.131293	276.278	0.000354125	0.00684705
LINC00891	0.969076	0.271309	17.5242	0.000354459	0.00684734
AC145343.1	-1.44759	0.405571	11.5499	0.000357981	0.00690913
DYNAP	1.80748	0.506571	17.805	0.000359631	0.00693471
C6orf141	1.7119	0.479915	7.75657	0.000360983	0.00695454
LINC02147	-1.05435	0.295651	157.914	0.000362196	0.00697163
DOK3	0.418152	0.117355	3055.04	0.00036646	0.007043
SKA3	-0.570004	0.159976	1401.76	0.000366562	0.007043
LINC01747	1.95609	0.549616	9.46985	0.000372246	0.00713939
XRCC4	-0.460206	0.129304	776.536	0.000372131	0.00713939
TMEM200A	1.94467	0.546567	38.7954	0.000373736	0.00716154
PRSS12	-1.11663	0.31389	36.436	0.000374573	0.00717117
Z94721.1	-0.991444	0.278823	38.7039	0.000376798	0.00720732
NHSL2	-1.30902	0.368733	59.4729	0.000385174	0.00736094
CCDC189	-0.527555	0.148617	350.174	0.000385577	0.00736208
CDKL1	0.581393	0.163827	101.088	0.000386977	0.00738222
BCL7A	0.645916	0.182068	467.047	0.000388657	0.00740766
HOXA10	-0.252518	0.0711974	1733.44	0.000390041	0.00742743
AGTPBP1	-0.690063	0.194646	428.465	0.000392287	0.00746356
SOCS1	0.771609	0.217735	435.917	0.00039441	0.00749729
ROS1	-1.59379	0.449934	18.0903	0.000396691	0.00753396
LACTB	-0.562451	0.15881	385.204	0.000397625	0.007545
NEGR1	1.42365	0.4021	175.373	0.000399331	0.00757067
C16orf45	-1.18309	0.334282	36.6245	0.000401347	0.00760215
PLAGL1	0.391537	0.110695	2181.15	0.000404584	0.00765668
DNM1	0.791528	0.223868	95.1069	0.000406696	0.00768987
CENPU	-0.426272	0.120629	3234.73	0.000409699	0.00773981
MSR1	1.35835	0.384516	27.4263	0.000411458	0.00776618
AL138995.1	-1.70666	0.4833	10.7924	0.000413578	0.00779931
HKR1	0.57189	0.162097	874.926	0.000418611	0.00788729
TSPAN6	1.68393	0.477332	16.9064	0.000419018	0.007888
PLD1	-0.732876	0.207776	531.864	0.000419921	0.00789113
CD4	-0.900592	0.255315	896.489	0.000419706	0.00789113
P2RX7	0.672264	0.190698	332.539	0.000423034	0.00794265
AL139041.1	-1.76714	0.501412	3.21219	0.000424554	0.00796421
CALHM2	0.764769	0.217183	350.668	0.000429431	0.00804159
TRGV10	-1.75789	0.499191	110.873	0.000429163	0.00804159
NECTIN2	0.829541	0.235864	481.79	0.000436394	0.00816484
SCAI	0.470532	0.13386	475.663	0.000439585	0.00821736
CTSV	-2.0278	0.576957	238.444	0.000440353	0.00822453
LRG1	-0.683485	0.194532	1403.9	0.000442263	0.008253
NNMT	-1.45571	0.414654	14.6434	0.000446978	0.00833373
AQP10	1.73053	0.492986	12.3887	0.000447613	0.0083371
C1orf115	1.28399	0.365799	28.4551	0.000447938	0.0083371
AC239798.2	-2.01772	0.575329	7.20673	0.000453074	0.00842537
FAM83G	0.709283	0.202306	110.726	0.000454902	0.00845201
CENPI	-0.63885	0.182311	178.596	0.000458039	0.00850293
CLIP4	0.64354	0.183688	485.219	0.000459304	0.00851902
GFI1B	1.24771	0.356638	2809.36	0.000467803	0.0086658
MCTP2	0.496782	0.142002	1309.79	0.000468028	0.0086658
GALM	-0.661615	0.189191	215.777	0.000470402	0.00870223
GNA12	0.629506	0.180047	1157.87	0.000471673	0.00871821
CIB2	0.761834	0.218065	116.704	0.000476537	0.00880051
SLC9A3R1	0.363964	0.104234	4081.57	0.000479782	0.00884519
HES4	-1.43966	0.41228	48.8758	0.00047953	0.00884519
ZNF226	0.293273	0.0840385	838.221	0.000483477	0.00889797
SLC24A3	-1.01232	0.290072	26.1598	0.000483237	0.00889797
ACP6	0.329106	0.0943446	799.385	0.000486027	0.00892955
MYL12A	-0.554395	0.158927	9391.99	0.000485991	0.00892955
FAM13A	0.615239	0.176473	349.715	0.000489746	0.00899015
CDKN2A	-1.03638	0.29739	237.53	0.000492287	0.00902906
ACTG1	-0.303437	0.0870945	68702.4	0.000493981	0.00905237
SRP72	-0.269541	0.0773811	6035.75	0.000495287	0.00906079
CXorf56	-0.540984	0.155307	534.182	0.000495243	0.00906079
CD70	-1.75426	0.503901	23.0144	0.000498889	0.00911888
ZNF106	-0.370368	0.106407	2119.08	0.000500124	0.00913366
LRRC74B	2.26902	0.65211	12.2508	0.000502341	0.00916633
SHF	0.790286	0.227176	60.3497	0.000503772	0.00918461
AC092723.1	-2.4223	0.697467	2.69354	0.000514694	0.00937576
AC116351.1	1.71084	0.492991	8.83795	0.00051984	0.00944538
ELK3	0.593558	0.171038	640.702	0.000519811	0.00944538
PHF19	-0.698094	0.20114	584.27	0.000519122	0.00944538
AKAP2	-1.51497	0.436682	4.4397	0.000521866	0.00947414
KIF22	-0.396453	0.114285	3853.25	0.000522453	0.00947677
HP	-0.991676	0.2861	52.0351	0.000527891	0.00956446
LINC02169	-2.20457	0.636048	8.43012	0.000528181	0.00956446
HDAC7	0.534995	0.154433	345.369	0.000531699	0.00961945
DDX39A	-0.299817	0.0865511	8441.21	0.000532117	0.00961945
LGR6	1.68507	0.486602	27.7432	0.00053432	0.00965112
TSPAN15	-1.85589	0.536013	9.9123	0.000535386	0.00966222
TMOD3	-0.422787	0.12214	1070.42	0.000537201	0.00968681
WT1	0.556391	0.160778	621.879	0.000538951	0.00971019
RBP4	-1.59309	0.460385	24.6295	0.000539493	0.00971178
PTK7	0.72009	0.20822	273.325	0.000543572	0.00977698
DNAI2	1.03447	0.299149	7.55411	0.000544082	0.00977795
SPATA18	-1.51989	0.439706	7.6892	0.00054702	0.0098225
AC005165.1	1.50898	0.436599	8.37484	0.000547796	0.00982819
NANOS3	1.55111	0.449034	10.6877	0.000551689	0.00988146
KCNH3	0.961683	0.278384	29.0926	0.000551266	0.00988146
RGS16	1.1195	0.324133	82.8351	0.000552653	0.00989045
GLI2	1.56491	0.453138	46.9324	0.000553376	0.00989513
USP6NL	0.584744	0.169352	551.44	0.000554742	0.00991126
AC022535.1	2.43873	0.706374	14.867	0.000555481	0.00991619
SLC39A11	-0.375401	0.108761	1033.13	0.000557258	0.00993963
IL1B	0.793149	0.230116	2832.64	0.000567399	0.0101121
OIP5	-0.535703	0.155446	1143.31	0.000568443	0.0101223
TSLP	-1.00694	0.292272	282.297	0.000570638	0.0101445
PIF1	-1.0426	0.302613	151.106	0.000570385	0.0101445
AGMO	0.841158	0.24428	33.2901	0.000574411	0.0102031
AQP4-AS1	-0.920498	0.267684	47.3916	0.000584417	0.0103722
PTPRD	1.15079	0.334864	42.7333	0.000589077	0.0104462
XG	1.58997	0.462852	7.96858	0.000592209	0.0104577
AC106795.3	1.44511	0.420575	4.72147	0.000590283	0.0104577
ALDH3A2	-0.412979	0.120224	1109.4	0.000592398	0.0104577
CEP128	-0.567403	0.165154	583.154	0.000591227	0.0104577
TTK	-0.833583	0.242677	987.296	0.000592653	0.0104577
INCENP	-0.875794	0.254959	112.386	0.000592483	0.0104577
LRR1	-0.480901	0.140061	1429.47	0.000595808	0.0105031
CD24	-1.54792	0.450851	210.928	0.000596211	0.0105031
SLC15A2	-0.60714	0.176913	686.659	0.000599467	0.0105518
GMPPB	-0.58027	0.169106	732.412	0.000600482	0.010561
ADORA2B	-0.838327	0.244599	238.769	0.000609504	0.0107109
GRIA4	2.00698	0.585785	10.5684	0.000612235	0.0107426
PCOLCE	-0.755232	0.220435	19.3062	0.000612317	0.0107426
CYB561	0.582649	0.170434	593.738	0.000629385	0.0110331
RHPN1	0.67762	0.19825	802.265	0.000630791	0.0110486
AHNAK	-0.939752	0.275024	395.359	0.000633208	0.0110819
ZWINT	-0.465216	0.136176	4044.79	0.000634825	0.0111011
MARCH1	-1.08039	0.316346	336.348	0.000637324	0.0111357
LINC02458	2.29264	0.671613	12.1207	0.000641013	0.0111911
MNS1	-0.674061	0.197558	575.883	0.000644978	0.0112419
TLR10	-1.91215	0.560394	106.726	0.000644521	0.0112419
YWHAH	-0.336032	0.0984953	5545.36	0.000645709	0.0112455
CCL5	-0.860578	0.252341	1301.37	0.000648723	0.0112888
CDCA8	-0.621257	0.182234	1530.1	0.000651744	0.0113322
MDFI	1.63307	0.479649	240.533	0.000662324	0.0115068
LINGO2	1.80772	0.531012	12.65	0.000663351	0.0115153
CACNA1C-AS1	0.783358	0.230188	47.7852	0.00066619	0.0115552
ARHGEF39	-0.659416	0.193833	722.69	0.000668982	0.0115942
AC078883.1	0.600854	0.176744	163.79	0.000674936	0.011688
LRRK2	-1.6419	0.483007	71.1925	0.000675532	0.0116888
ASAP2	0.726286	0.213697	119.005	0.000677141	0.0117072
BCAM	1.25771	0.370145	14.7055	0.000679081	0.0117313
LINC01659	1.35501	0.398832	6.72857	0.000680154	0.0117389
TLR8-AS1	-1.96925	0.579657	3.02411	0.000680618	0.0117389
SH3TC2-DT	1.46216	0.430488	26.0478	0.000682497	0.01175
ADCY6	1.00881	0.296999	61.5633	0.000682078	0.01175
CLEC4C	-1.79566	0.528704	42.4327	0.00068291	0.01175
LINC01122	0.724572	0.213354	96.2134	0.000683513	0.0117509
BCL2L1	0.846039	0.249641	325.116	0.00070143	0.0120493
HTR2A	1.08974	0.32159	26.7233	0.000702535	0.0120586
SCN9A	0.909345	0.268457	1140.88	0.000705832	0.0121055
KCNMB2-AS1	1.60294	0.47327	4.61979	0.00070677	0.0121119
TMSB4X	-1.11391	0.328914	79797.4	0.00070758	0.012116
DYTN	0.66518	0.196623	663.741	0.000716918	0.0122661
CKMT2-AS1	0.345888	0.102271	322.556	0.000719425	0.0122894
IQGAP3	-0.723582	0.213945	201.933	0.000719346	0.0122894
ADGRE1	-0.57093	0.168822	522.04	0.000720002	0.0122894
RAG1	0.896485	0.265116	48.6326	0.000720947	0.0122957
COL5A1	0.709464	0.209838	266.613	0.000722203	0.0123074
RCN1	0.282485	0.0835927	1050.46	0.00072669	0.012374
TET2	-0.42643	0.126212	1797.72	0.00072838	0.0123929
FAM171A2	1.38507	0.410102	22.2613	0.000731776	0.0124309
DDAH1	-1.03403	0.306149	81.0217	0.000731403	0.0124309
CDH5	1.7015	0.503882	7.245	0.000733387	0.0124484
PPFIBP1	0.428639	0.126946	491.273	0.000734026	0.0124494
AGBL2	0.680528	0.201573	148.007	0.000735241	0.0124601
C5AR1	-1.11391	0.330003	29.0398	0.000736943	0.0124791
HIPK2	-0.356821	0.105834	906.356	0.000747523	0.0126482
TMEM268	0.737409	0.218732	211.508	0.000748158	0.012649
ORAI1	0.549304	0.162963	4795.39	0.000749701	0.012665
BTN3A2	0.330396	0.0980435	996.282	0.000751967	0.0126933
EFNB2	1.04349	0.309935	23.0931	0.000760441	0.0128262
TREM1	-1.37161	0.407585	50.434	0.000764852	0.0128905
CFLAR-AS1	-1.05902	0.314825	27.4611	0.000768648	0.0129442
UPK3A	-1.88469	0.560538	13.6833	0.000772999	0.0130073
GRM4	1.83613	0.546242	6.71677	0.000775543	0.0130398
MRAS	-1.52048	0.452489	13.7644	0.000778665	0.0130821
CACNA1D	1.02195	0.304188	40.2261	0.000780593	0.0131042
SLC17A3	1.14627	0.341255	40.2835	0.000782261	0.0131219
AC010247.2	-2.09773	0.625006	8.57611	0.000789821	0.0132383
LMNB1-DT	-1.47441	0.439384	8.16112	0.000791834	0.0132617
CYP2U1	0.804955	0.239929	225.378	0.000793715	0.013262
CKAP2	-0.404205	0.120474	3092.34	0.000793297	0.013262
F3	-0.640748	0.190975	113.579	0.000793232	0.013262
NETO2	-0.642772	0.191682	553.728	0.000798473	0.0133311
AQP9	-2.31955	0.691841	14.0855	0.000800223	0.0133499
QPCT	-1.58752	0.473724	40.2286	0.000804731	0.0134147
PPA2	-0.386903	0.115508	7107.56	0.00080934	0.0134601
CTNNAL1	-0.616956	0.184186	1214.67	0.000809189	0.0134601
FAM198A	-1.53322	0.457691	7.81429	0.000808406	0.0134601
COLEC11	2.84569	0.8497	14.4477	0.0008109	0.0134723
KCNS3	1.30671	0.390191	11.7976	0.000811334	0.0134723
ZNF423	2.0234	0.604447	5.7229	0.000815367	0.0135231
AASS	1.56529	0.46761	12.3889	0.00081566	0.0135231
GPR33	-1.81065	0.541117	13.0714	0.000819497	0.0135762
CCDC70	2.10756	0.629991	3.90514	0.000821699	0.0135812
PCED1A	0.419789	0.125482	584.706	0.000821558	0.0135812
WNT10B	-1.62724	0.486368	13.134	0.000820754	0.0135812
HMGN2	-0.505965	0.151273	22200.8	0.000823684	0.0136035
SLC4A10	1.70353	0.509385	21.3237	0.000824936	0.0136137
MED8	-0.398251	0.119093	1272.01	0.000825675	0.0136154
KANK2	0.547581	0.16376	421.381	0.000826351	0.013616
SERPINE2	0.936557	0.280128	459.776	0.000827817	0.0136297
RASGEF1B	0.797434	0.238549	174.283	0.000829214	0.0136422
CEACAM6	-1.78297	0.533491	47.3801	0.000831501	0.0136693
SMAD1	0.655227	0.196155	498.864	0.000836699	0.0137337
ACPP	-0.570507	0.17079	306.258	0.000836549	0.0137337
ZIK1	0.779054	0.233351	192.527	0.000842152	0.013802
SOWAHD	-0.915723	0.274278	204.096	0.000841812	0.013802
ACSBG1	1.02176	0.306085	28.5162	0.000843363	0.0138113
HIST1H3C	-1.38631	0.415425	119.997	0.000846601	0.0138537
RAB4B	-0.909302	0.272533	11.2064	0.000848466	0.0138736
SYT11	0.484817	0.14536	421.169	0.000852092	0.0139223
COLQ	0.798747	0.239523	108.609	0.00085381	0.0139397
P4HB	-0.541884	0.162522	9329.06	0.000855423	0.0139554
NAB1	0.363327	0.109009	415.591	0.000859187	0.0139955
KIF18A	-0.583567	0.175085	791.962	0.000859022	0.0139955
CERS1	-1.40146	0.42071	5.47133	0.000864805	0.0140763
AL391832.2	-0.773722	0.232528	73.1751	0.000876467	0.0142552
ARHGAP22	0.409187	0.122991	1141.15	0.000878006	0.0142694
ACSS1	0.522407	0.157043	1662.05	0.000879391	0.0142811
AC007638.2	2.23685	0.67258	2.75801	0.00088173	0.0143082
DIRC2	-0.658685	0.198222	193.873	0.000890639	0.0144419
NOTCH1	0.613794	0.184738	493.558	0.000892123	0.014455
ITGB8	1.06311	0.320127	200.237	0.000897334	0.0145262
GPR34	-1.6128	0.48568	99.8028	0.000897878	0.0145262
PTCRA	1.91328	0.576322	31.2057	0.000900805	0.0145626
WDR31	0.618535	0.186331	137.091	0.000901617	0.0145647
MFSD1	-0.417873	0.125919	7768.28	0.00090479	0.0146049
BCL11B	1.90136	0.573287	8.37243	0.000911216	0.0146976
DENND1B	-0.451638	0.136202	878.883	0.000913361	0.0147211
SEC63	-0.258572	0.0780178	1825.13	0.00091884	0.0147982
AC008619.1	1.62967	0.491898	3.48136	0.000922919	0.0148416
RASGEF1C	1.50633	0.454648	9.84114	0.000922403	0.0148416
ADORA2A	1.42615	0.430562	5.05816	0.00092533	0.0148681
ANXA6	0.66672	0.201298	829.053	0.000925954	0.0148681
REM1	2.37154	0.716679	2.55221	0.000936078	0.0150193
AEBP1	0.773717	0.233847	262.344	0.000937499	0.0150309
KCTD12	-1.05788	0.319807	117.275	0.000940052	0.0150605
VEGFC	1.83506	0.554978	5.52793	0.000944567	0.0151215
FGFR1OP	-0.318623	0.0964021	1092.32	0.000949262	0.0151627
HIST1H2AI	-0.945823	0.286162	104.966	0.000949067	0.0151627
CA3-AS1	-1.09393	0.330942	8.05681	0.000948096	0.0151627
HCAR3	-1.57225	0.475928	12.8614	0.000954672	0.0152377
MIXL1	1.40316	0.424796	8.51068	0.000956089	0.015249
PDGFD	0.7316	0.221702	451.986	0.000967124	0.0154135
GPC3	1.08978	0.330621	44.1483	0.000980146	0.0155903
MXRA7	0.83833	0.254345	163.484	0.000980612	0.0155903
FH	-0.259902	0.0788472	2460.97	0.000979769	0.0155903
DENND1A	-0.460874	0.139833	523.391	0.000981131	0.0155903
CHRNA6	-1.87947	0.570451	67.7602	0.000985229	0.0156438
CCDC102A	0.643047	0.195215	252.521	0.000987576	0.0156694
AC105285.1	0.464103	0.140905	160.636	0.000988706	0.0156757
PCLAF	-0.529976	0.160957	2486.58	0.000992462	0.0157237
TOR2A	-0.353872	0.10749	1297.34	0.000994293	0.015741
AMOTL2	1.43381	0.435616	13.8521	0.00099675	0.0157566
CD3E	1.01656	0.308831	32.3789	0.000996078	0.0157566
MAST1	0.981041	0.298285	27.4101	0.00100568	0.015886
SMPD2	0.379034	0.115287	638.914	0.00100993	0.0159395
BAG3	-1.46405	0.445329	15.1621	0.00101055	0.0159395
CDK18	0.708073	0.21543	86.1922	0.00101333	0.0159716
CD276	1.05097	0.319903	106.265	0.00101888	0.0160471
SLFN14	1.07702	0.327883	81.5574	0.00102062	0.016051
HOXB5	-0.583542	0.177645	299.711	0.00102029	0.016051
FAM234A	0.357092	0.108764	1086.65	0.00102636	0.0161263
AC018462.1	-0.948839	0.289012	31.3375	0.00102692	0.0161263
TUBB	-0.410445	0.125116	17256.8	0.00103618	0.0162598
CCDC77	-0.422623	0.128838	548.568	0.00103712	0.0162627
PARM1	-1.78937	0.54567	168.579	0.00104097	0.0163111
DGKE	0.353402	0.107841	310.758	0.00104897	0.0164244
IL12A-AS1	0.679387	0.207412	161.703	0.00105457	0.0165001
AP5B1	-0.805566	0.245967	767.721	0.00105624	0.0165141
KIF18B	-0.649819	0.198448	263.329	0.00105845	0.0165366
MYLK4	0.76122	0.232527	123.633	0.00106153	0.0165605
SDCBP	-0.436274	0.133266	5481.66	0.00106143	0.0165605
AC091045.1	-1.10075	0.336268	8.5647	0.00106248	0.0165632
PHACTR3	-1.58081	0.482961	64.7087	0.00106355	0.0165679
AC025278.1	-2.15022	0.657417	2.92829	0.0010728	0.0166998
LINC02246	0.84105	0.25717	8.10751	0.00107393	0.0167052
FCGR3A	-2.18862	0.669281	10.4099	0.00107506	0.0167107
TMEM51	1.03528	0.316797	95.1169	0.0010833	0.0168265
SMCHD1	-0.336438	0.103031	2249.14	0.00109308	0.0169661
SLC5A10	0.89768	0.275039	99.7446	0.00109916	0.0170359
PTMS	-0.835584	0.255999	14.3193	0.00109847	0.0170359
CST3	-0.70318	0.215519	9415.38	0.00110347	0.0170781
ENPP2	-0.879867	0.269673	1110.58	0.00110349	0.0170781
MRVI1-AS1	1.163	0.356498	16.8708	0.00110513	0.0170912
VIPR1-AS1	1.01386	0.310885	11.5646	0.00110935	0.0171441
BIN2	0.461781	0.141621	4337.58	0.00111146	0.0171643
USP16	-0.493425	0.151367	1295.05	0.00111494	0.0172056
NRIP1	0.769336	0.236131	1713.44	0.00112167	0.017297
SIRPA	-0.50151	0.153978	264.094	0.00112585	0.0173489
AL512625.2	0.816631	0.250863	16.7004	0.0011328	0.0174238
SLC4A8	0.649603	0.199558	101.551	0.00113312	0.0174238
CPD	-0.691862	0.212541	738.603	0.00113315	0.0174238
ROPN1L	-0.902358	0.277287	195.445	0.00113698	0.0174702
MAD2L1	-0.461474	0.141904	3696.47	0.00114589	0.0175849
MELK	-0.644637	0.19823	952.436	0.00114609	0.0175849
RIMKLB	0.609794	0.18762	662.645	0.00115341	0.0176719
RNF175	-0.833375	0.256397	137.005	0.00115271	0.0176719
TLE4	-0.460745	0.141793	1386.34	0.00115646	0.0177058
TGIF1	-0.614806	0.18928	372.834	0.0011617	0.0177734
GPR82	-2.12332	0.653903	89.3577	0.00116568	0.0178216
F2R	0.907293	0.279431	569.6	0.00116656	0.0178223
ABI2	0.506018	0.155896	621.547	0.00117096	0.0178768
AL109910.2	2.09	0.644055	2.6496	0.00117422	0.0179137
PTPRM	0.9715	0.299402	34.9371	0.00117534	0.017918
ZNF608	0.781324	0.24083	61.4904	0.00117738	0.0179365
AZI2	-0.384102	0.118426	710.657	0.0011811	0.0179547
BX322234.1	-1.02392	0.315667	27.9137	0.00117994	0.0179547
ANKRD65	-1.51064	0.465755	27.1844	0.00118106	0.0179547
DRAM1	0.500758	0.154503	1242.63	0.00119071	0.0180815
SEPT6	0.215586	0.0665187	7562.27	0.00119118	0.0180815
EIF3A	-0.339082	0.104629	5537.59	0.00119197	0.0180815
ZMAT4	1.66481	0.513854	9.13543	0.0011959	0.0181154
TRGJP2	-0.73443	0.226675	123.906	0.00119522	0.0181154
AC135279.3	0.84385	0.260611	12.061	0.00120384	0.0182228
TYROBP	-0.909204	0.280885	6644.32	0.00120822	0.0182761
ST7	-1.1266	0.348261	51.2897	0.0012167	0.0183915
HLA-DQB1	-1.0632	0.328693	2502.16	0.00121808	0.0183993
ITGA4	-0.494381	0.152852	5637.49	0.00121907	0.0184013
TMED10	-0.361919	0.11191	6420.25	0.00122062	0.0184054
FPR1	-1.39296	0.430735	84.3001	0.00122107	0.0184054
SLC5A9	1.7464	0.540173	8.28071	0.0012248	0.0184366
SLC31A2	-0.669119	0.206964	44.0557	0.00122486	0.0184366
DUSP5	0.899113	0.278213	59.597	0.00123039	0.0185068
HMGN1	-0.288044	0.0891551	9543.97	0.00123435	0.0185533
DEXI	0.513063	0.158968	157.224	0.00124894	0.0187464
FAM72B	-0.65846	0.204009	104.793	0.00124833	0.0187464
TFAP4	0.969405	0.300448	40.2998	0.00125301	0.0187824
AHSP	-1.8126	0.561784	9.84206	0.00125309	0.0187824
GP6	1.1598	0.359515	94.8253	0.0012553	0.0188023
CXCL2	1.06707	0.331327	932.829	0.00127919	0.0191468
LY86	-0.962235	0.298829	797.988	0.00128181	0.0191726
CPSF3	-0.245129	0.0761347	2990.35	0.00128333	0.0191819
AMOT	1.01452	0.315127	41.3462	0.00128453	0.0191863
CD302	-0.408919	0.127047	380.901	0.00128793	0.0192238
SPAG4	-1.05908	0.329338	32.6735	0.00130086	0.0194033
FILIP1L	-0.905719	0.281704	97.968	0.00130382	0.0194338
TROAP	-0.719027	0.223764	807.28	0.00131207	0.0195432
SPINT2	0.342363	0.106564	5303.66	0.00131474	0.0195693
SUCO	-0.57766	0.180001	977.863	0.00133104	0.0197982
AC004585.1	-2.03027	0.632707	7.03475	0.00133262	0.0198079
ME3	0.723914	0.225618	504.976	0.00133392	0.0198134
ACKR3	1.19837	0.373752	104.317	0.00134444	0.0199559
PLEK	-0.552739	0.172487	16356.1	0.00135282	0.0200663
AC106795.2	0.902933	0.281941	45.3914	0.00136209	0.0201899
LINC00665	0.498678	0.155749	551.428	0.00136566	0.0202211
SERPINB6	0.443102	0.138395	5639.39	0.00136608	0.0202211
NIF3L1	-0.521236	0.162891	994.967	0.00137471	0.0203346
TP53I11	0.724769	0.226603	268.236	0.00138191	0.020413
PHTF1	0.253472	0.079247	1785.99	0.00138143	0.020413
AC074327.1	0.997613	0.312002	143.743	0.00138645	0.0204659
ATG3	-0.426207	0.13333	3632.46	0.00139038	0.0205097
TOX	0.768258	0.240506	422.405	0.00140151	0.0206341
KLHL21	0.498763	0.156136	519.447	0.00140117	0.0206341
PIGU	-0.362045	0.113341	1401.4	0.0014017	0.0206341
SPATA48	1.83957	0.575973	4.67603	0.00140392	0.0206454
AC068631.1	0.996794	0.312108	33.2461	0.00140439	0.0206454
MAN1C1	0.983466	0.307959	40.3904	0.00140562	0.0206492
HIST1H2AJ	-1.31195	0.410888	136.354	0.00140828	0.0206742
ATP6V0B	-0.510738	0.159983	8907.89	0.00141076	0.0206821
RNASEH2C	-0.891615	0.279276	9676.21	0.00141001	0.0206821
RPS6KL1	0.637733	0.199838	106.243	0.00141656	0.0207529
CMA1	-1.46743	0.459884	9.11777	0.00141846	0.0207666
SGK1	-1.2112	0.379673	92.8409	0.00142217	0.0208067
TRGV3	1.10629	0.346844	18.36	0.0014247	0.0208295
RNASEH2B-AS1	-0.879057	0.27571	46.6498	0.00143091	0.020906
MUM1	0.314685	0.0987105	819.006	0.0014328	0.0209158
AP003031.2	-1.20978	0.379501	12.4197	0.00143354	0.0209158
MROH1	-0.508599	0.159572	558.95	0.00143622	0.0209264
AL845331.2	-1.97962	0.621083	3.86989	0.00143575	0.0209264
SYT8	1.81444	0.569346	7.98593	0.00143811	0.0209396
AP003059.2	1.70009	0.533934	2.57471	0.00145218	0.0211158
ASL	-0.320151	0.100546	784.879	0.00145185	0.0211158
IL12RB1	0.399876	0.125632	310.947	0.00145805	0.0211867
AATBC	-1.15226	0.362145	36.8709	0.00146383	0.0212563
PLS1	0.893414	0.28082	320.195	0.00146538	0.0212644
MYOF	-1.00506	0.316083	146.738	0.00147406	0.0213759
PMAIP1	0.547368	0.172182	1902.6	0.00147785	0.0214163
AL133371.3	-1.48656	0.467836	3.70907	0.00148538	0.0215109
KLHL4	-1.83797	0.578619	28.753	0.00149072	0.0215736
H2AFZ	-0.580853	0.182873	28416.5	0.00149189	0.021576
MOV10	0.416341	0.131142	1079.03	0.00149975	0.021675
CHST15	-1.50408	0.474013	34.9298	0.00150833	0.0217843
VSTM1	-1.583	0.498966	31.7459	0.00151102	0.0218084
AL390860.1	1.38906	0.437969	6.52739	0.00151602	0.021851
IGHV3-15	1.32112	0.416526	3.988	0.00151518	0.021851
SLC22A18AS	0.965897	0.304617	15.5462	0.00151991	0.0218924
TNNT1	-1.3008	0.410289	29.3108	0.00152206	0.0219087
OR52K1	-1.93837	0.61164	9.661	0.00152889	0.0219922
IL18R1	0.869909	0.27454	96.1926	0.00153175	0.0220038
ESPL1	-0.706672	0.223017	338.556	0.00153126	0.0220038
TEPP	1.24312	0.392463	9.16582	0.00153769	0.0220594
GIT1	0.529363	0.167118	807.321	0.00153703	0.0220594
TMSB15A	-1.77718	0.561114	5.06791	0.00153895	0.0220627
ITSN1	-0.727805	0.229924	109.251	0.00154858	0.0221741
MS4A4A	-1.87151	0.591242	37.2477	0.00154879	0.0221741
RHOBTB2	0.466795	0.147501	165.337	0.00155252	0.0222126
MGAT4A	0.578505	0.182812	487.394	0.00155366	0.0222141
LINC01964	2.14235	0.677218	7.68113	0.00155909	0.0222621
HIP1R	0.68984	0.218058	135.03	0.00155853	0.0222621
AP1S3	-0.7522	0.237829	222.237	0.00156273	0.0222991
SLC37A3	0.948174	0.299937	58.7657	0.00157095	0.0223866
GRAP	0.570754	0.180538	49.3907	0.00157006	0.0223866
LMO1	2.04627	0.647593	3.93502	0.00157871	0.0224822
TMPRSS11D	1.18839	0.376161	7.82724	0.00158177	0.0225108
MYL4	1.28329	0.406238	165.036	0.0015834	0.022519
ANKEF1	0.59734	0.18919	128.922	0.00159207	0.0226273
SPG7	0.248314	0.07868	2320.05	0.00159953	0.0227181
RMDN1	-0.238329	0.075568	1620.57	0.00161138	0.0228713
TIMP4	1.65789	0.525831	22.4054	0.00161664	0.0229308
SNED1	0.985476	0.312772	65.9351	0.00162832	0.0230617
MICU3	0.832743	0.264296	92.4356	0.00162826	0.0230617
CERKL	-0.417667	0.132565	924.184	0.0016291	0.0230617
PARL	-0.467573	0.14842	633.432	0.00163082	0.0230708
CRACR2B	-0.595478	0.189055	151.846	0.00163406	0.0231013
ZNF496	0.497385	0.15799	757.481	0.00164274	0.0232087
TMPRSS2	1.99285	0.633149	5.00957	0.00164659	0.0232325
TRBV2	1.54397	0.490536	4.85988	0.00164659	0.0232325
PLEKHF1	0.586755	0.186503	352.234	0.00165467	0.023331
DGAT2	-1.02463	0.325809	28.9084	0.00166149	0.0234117
SCN1B	0.933919	0.297061	29.1892	0.00166732	0.0234786
DDTL	0.517244	0.164562	38.6038	0.00167133	0.0235195
SERPINH1	-0.939921	0.299236	57.0808	0.00168332	0.0236571
AP001266.2	-1.08803	0.346378	9.37798	0.00168274	0.0236571
SH2D1B	-1.56333	0.497771	42.5713	0.0016857	0.023675
MR1	-0.266264	0.0848272	1797.94	0.00169584	0.0237861
AIM2	-0.906333	0.28873	40.4379	0.00169508	0.0237861
MBD4	-0.264156	0.0841788	2803.33	0.00170085	0.0238409
NEBL	1.6112	0.513494	21.4242	0.00170264	0.0238457
TSPAN16	-0.917788	0.292514	26.9701	0.00170342	0.0238457
PADI1	2.26677	0.722868	3.69731	0.00171381	0.0239754
NHLRC4	0.902466	0.287848	37.3125	0.00171729	0.0240084
LINC01504	-0.848048	0.270684	76.5237	0.00173043	0.0241763
HDAC5	0.469682	0.149976	571.852	0.00173785	0.0242642
HEXA	-0.394944	0.126129	2103.97	0.00174059	0.0242707
EDEM3	-0.454511	0.145151	1561.02	0.00174039	0.0242707
TCF7L2	0.64356	0.205585	148.731	0.00174579	0.0243274
FOXO3	0.406692	0.129963	635.14	0.00175234	0.0243553
PRKCB	0.350174	0.111882	3834.67	0.00174899	0.0243553
LMNA	-1.19321	0.381298	711.883	0.00175199	0.0243553
AL365361.1	-2.85808	0.913325	2.66235	0.00175216	0.0243553
TRBV6-6	-0.870495	0.278421	34.5864	0.00176877	0.0245676
ULBP3	1.32054	0.422638	8.3863	0.00178104	0.024722
MEG3	1.25831	0.403003	28.4526	0.00179417	0.0248881
ANG	-1.38912	0.44495	3.89181	0.0017964	0.0249029
GPI	-0.337709	0.108197	5248.59	0.0018009	0.0249492
DDAH2	0.389274	0.124751	1982.43	0.00180594	0.0249866
CKS1B	-0.670713	0.214935	2224.6	0.00180516	0.0249866
OSMR	1.5263	0.489667	14.4613	0.00182686	0.0252271
FXR1	-0.360555	0.115669	1953.63	0.00182622	0.0252271
MT-CO3	-0.868111	0.278477	111240	0.00182482	0.0252271
ATP8B3	-0.499566	0.16037	227.425	0.00183893	0.0253775
UPP1	-0.530285	0.170272	447.574	0.00184356	0.0254249
SMARCD3	-0.846475	0.271873	34.3601	0.00184884	0.0254814
AC105206.2	1.29001	0.41442	4.04037	0.00185313	0.0255241
LGR5	1.69417	0.54451	9.03054	0.00186227	0.0256169
POC1B-AS1	0.664016	0.213429	175.528	0.00186339	0.0256169
EFHD2	-0.379893	0.122106	2176.01	0.00186346	0.0256169
AC005392.2	0.996174	0.320314	138.678	0.00187094	0.0256867
TNK1	0.694043	0.223164	31.5683	0.00187076	0.0256867
TREH	3.065	0.986162	2.82869	0.00188351	0.0258427
MSI2	0.562965	0.181197	2379.47	0.0018905	0.025922
F5	-1.26649	0.407752	114.192	0.00189621	0.0259837
THBS1	-1.39689	0.450085	195.374	0.00191165	0.0261785
UCP2	-0.382091	0.123154	9036.09	0.00191866	0.0262577
HIST1H2AB	-1.02103	0.329185	37.5663	0.00192426	0.0263175
PTPDC1	-0.838928	0.270502	74.9829	0.00192627	0.0263282
DCDC2C	1.95622	0.630916	4.55948	0.00193131	0.0263802
KIF1B	-0.551017	0.177733	363.81	0.00193357	0.0263942
IGHV7-81	1.5054	0.485641	5.87937	0.00193644	0.0264165
GPAT3	0.936849	0.30225	911.21	0.00193794	0.0264202
ZNF792	0.748904	0.241641	320.072	0.00194014	0.0264334
CKAP5	-0.48306	0.155896	2147.16	0.00194436	0.0264739
PDXK	-0.503087	0.162404	982.456	0.00194995	0.0265332
CALCOCO2	-0.324238	0.104772	3085.15	0.00197008	0.0267562
CCDC18	-0.47834	0.154549	1550.78	0.00196767	0.0267562
ACVR1B	-0.812444	0.262515	46.1491	0.00196916	0.0267562
CHD2	0.237423	0.076757	1743.44	0.00198023	0.0268768
LCE3E	1.92459	0.622501	3.49524	0.00199014	0.0269843
MASTL	-0.649743	0.210163	585.419	0.00199067	0.0269843
AL683807.2	1.36093	0.44043	2.84306	0.00200151	0.027097
HMOX1	-1.19784	0.387641	106.738	0.002001	0.027097
AL355512.1	1.253	0.405711	34.5643	0.00201241	0.0272273
CXCL6	1.42386	0.461228	16.9475	0.00202107	0.0273272
AC092119.3	1.58409	0.513268	2.53788	0.00202675	0.0273867
AP000356.2	1.00384	0.32531	12.5448	0.00203003	0.0274137
ACTR3C	0.502472	0.162848	79.0552	0.00203191	0.0274218
NLRC3	0.653309	0.211773	375.354	0.00203588	0.027458
UNC5CL	0.707295	0.229407	30.0948	0.00204824	0.0276074
BCL2L10	-1.61973	0.525446	19.761	0.00205217	0.0276429
PEX6	0.323178	0.104889	875.552	0.00206207	0.0277259
ARPC2	-0.356057	0.115561	23974	0.00206222	0.0277259
POLR2K	-0.593541	0.19262	1778.21	0.00206023	0.0277259
NR5A1	1.28358	0.416743	10.0749	0.00206985	0.0277936
CCDC32	-0.318787	0.103501	501.434	0.0020698	0.0277936
SYNCRIP	-0.221576	0.0719481	3817.44	0.00207235	0.0278098
GRINA	0.712892	0.231614	249.817	0.00208444	0.0279545
TRIM3	0.886393	0.288063	67.2151	0.00209041	0.028017
AC025040.1	-0.636811	0.206987	146.102	0.00209395	0.0280469
CTSS	-0.400748	0.130267	3392.11	0.00209549	0.0280499
LILRB3	-1.12406	0.36545	46.6248	0.00209912	0.028081
BAALC-AS2	1.5596	0.507227	10.1493	0.00210679	0.0281555
JPT1	-0.652807	0.212318	3969.32	0.00210732	0.0281555
FLI1	0.303177	0.0986155	2199.07	0.00210971	0.0281698
CD19	0.73912	0.240474	489.718	0.00211501	0.028223
NACAD	1.31815	0.429039	12.0777	0.00212386	0.0283059
MIR99AHG	0.942506	0.306756	104.583	0.00212275	0.0283059
SLC44A1	-0.554319	0.180481	3252.78	0.00213105	0.0283839
PROB1	0.782703	0.255544	79.3019	0.00219209	0.0291788
ZBED2	0.79763	0.260608	49.564	0.00220861	0.0293804
GDF3	1.37091	0.448022	6.53449	0.00221396	0.0294149
TENM1	0.795717	0.260044	42.1964	0.00221391	0.0294149
AL590652.1	0.653208	0.213485	10.964	0.00221532	0.0294149
KCNK16	1.44913	0.473781	6.40499	0.00222333	0.0294372
ARAP2	0.576133	0.188322	550.016	0.00221854	0.0294372
CCT8	-0.231875	0.0758111	7372.4	0.00222382	0.0294372
ANXA3	-0.996199	0.325652	1002	0.00222008	0.0294372
IRF8	-1.01765	0.332739	2492.13	0.00222524	0.0294372
ARHGAP31	-1.47805	0.483277	36.4261	0.00222525	0.0294372
FAM69B	0.799394	0.26141	576.742	0.00222813	0.0294513
AP001257.1	-2.43877	0.797536	2.52827	0.00222908	0.0294513
AL023803.2	-1.43225	0.468422	3.30573	0.00223109	0.0294597
HPDL	0.57378	0.187715	334.961	0.00223827	0.0295363
AL049869.2	-1.58523	0.518681	3.03112	0.00224107	0.0295551
CMTM1	0.759883	0.24866	25.7368	0.00224376	0.0295723
UPB1	1.06917	0.350005	32.6586	0.00225267	0.0296643
ERLIN1	-0.46086	0.150889	4196.19	0.00225593	0.0296643
ADA2	-0.669062	0.21906	968.916	0.00225629	0.0296643
ADGRG3	-0.737194	0.241353	1168.73	0.0022549	0.0296643
CDH1	-1.58359	0.518784	25.6229	0.00226937	0.029818
PEAK1	0.498367	0.163312	270.907	0.00227601	0.029887
TNFRSF8	0.716547	0.234966	78.2604	0.00229167	0.0300741
GXYLT2	-1.1721	0.384423	20.0573	0.00229626	0.0300987
AC005162.3	-1.26857	0.416066	12.9139	0.00229636	0.0300987
CSN1S1	0.966854	0.317142	31.8464	0.00229875	0.0301116
CKS2	-0.821882	0.269684	5483.98	0.00230696	0.0302007
ZNF674-AS1	0.506195	0.166126	390.787	0.00231101	0.0302353
BAZ2B	-0.32262	0.105924	2368.41	0.00232081	0.0303264
CCNF	-0.676259	0.222021	708.408	0.00231967	0.0303264
ZFYVE19	0.370617	0.121695	603.664	0.00232322	0.0303273
VRK1	-0.385495	0.126583	3040.16	0.00232372	0.0303273
ZNF71	0.502675	0.165113	212.579	0.00233125	0.0304072
LINC00211	0.727103	0.238868	239.035	0.00233491	0.0304363
IKBIP	-0.420716	0.138225	1109.02	0.00233688	0.0304434
PSORS1C1	2.38286	0.783136	3.83674	0.00234452	0.0305244
HSPBAP1	-0.327212	0.107599	662.011	0.00235776	0.0306595
EGR3	-1.7864	0.587403	2.82831	0.00235655	0.0306595
LINC00528	0.411459	0.135363	215.144	0.00236833	0.0307782
DNAJC13	-0.459563	0.151223	725.295	0.00237384	0.0308311
STAP2	1.21548	0.400048	35.2454	0.00237889	0.0308779
GNPDA1	-0.475429	0.156507	310.947	0.00238351	0.0309192
UNC5B	0.962895	0.317067	57.0857	0.00239036	0.0309607
MPHOSPH10	-0.232269	0.0764799	1775.85	0.00238946	0.0309607
FAM20C	-1.21535	0.400231	40.333	0.00239238	0.0309607
AP003774.3	-2.21542	0.729567	4.66684	0.0023925	0.0309607
PANK2	-0.275842	0.0908491	1262.08	0.00239531	0.0309784
AL137025.1	1.74086	0.573406	3.41343	0.00239742	0.030987
GZMB	-2.53344	0.835117	30.6378	0.00241627	0.0312117
ZMIZ1-AS1	0.873243	0.287912	62.2255	0.00242123	0.031257
ABCB9	0.698384	0.230279	96.5844	0.00242319	0.0312634
GPR18	-0.870702	0.287193	175.989	0.00243127	0.0313488
PRICKLE1	0.470225	0.155114	491.94	0.00243354	0.0313591
TOM1	-0.32003	0.105678	568.296	0.00245904	0.03166
PSRC1	-0.581222	0.191934	622.559	0.00245985	0.03166
SGO1	-0.539166	0.178072	1302.78	0.00246349	0.0316878
ZNF2	0.327025	0.108066	247.677	0.00247674	0.0318391
ERP29	-0.480269	0.158745	4140.13	0.0024829	0.0318991
SDSL	0.464498	0.153547	964.418	0.00248534	0.0319114
AKAP3	1.09094	0.360927	14.5749	0.00250618	0.0321409
SPRY1	0.801381	0.265147	187.034	0.00250772	0.0321409
KIAA0586	-0.310422	0.102702	800.705	0.00250657	0.0321409
AC068389.4	-1.05449	0.348954	12.6083	0.00251224	0.0321795
RARB	-0.730386	0.241733	58.1047	0.00251558	0.0322031
FIRRE	0.457449	0.15143	769.157	0.00252051	0.0322195
NAPSA	-0.705634	0.233594	91.628	0.00252138	0.0322195
MAP3K21	-1.12611	0.372779	40.2279	0.00252074	0.0322195
CHN2	-0.721709	0.238953	61.2633	0.00252532	0.0322506
IGHV4-34	1.25165	0.414686	4.96886	0.00254186	0.0324425
PLA2G15	0.468261	0.155153	811.989	0.00254403	0.0324508
PCAT18	-0.893509	0.296091	119.792	0.00254718	0.0324716
TRMT10A	-0.501938	0.166384	204.122	0.00255505	0.0325525
MTX1	-0.411814	0.136539	1004.56	0.00256055	0.0326033
AC108159.1	1.67429	0.555157	3.25662	0.00256235	0.0326067
ACSM1	-0.814327	0.270066	115.311	0.00256736	0.0326511
AC008033.3	1.5696	0.520593	4.99936	0.00256962	0.0326605
ENG	0.45525	0.15104	686.475	0.00257745	0.0327185
CD55	-0.52512	0.174241	1341.8	0.0025803	0.0327185
HERC5	-0.606609	0.201257	321.475	0.00257747	0.0327185
CLECL1	-0.848685	0.281602	143.766	0.00258016	0.0327185
BUB1	-0.625308	0.207664	1763.23	0.00260255	0.032981
AC104248.1	1.20719	0.400943	7.39014	0.00260499	0.0329925
RGS3	0.42818	0.142296	386.466	0.00262033	0.0331671
EAF2	-0.551764	0.183399	4348.09	0.00262504	0.033207
TANC1	0.794613	0.264175	53.2262	0.00263055	0.0332571
MT1X	-0.988266	0.328606	420.974	0.00263447	0.0332871
VEPH1	0.973896	0.323906	24.1372	0.00264074	0.0333466
RBPJ	-0.318033	0.105784	3713.1	0.00264332	0.0333578
CD68	-0.598712	0.199154	847.665	0.00264474	0.0333578
BUB1B	-0.617655	0.205477	1198.26	0.00264749	0.0333728
CEP68	0.568405	0.189108	1030.15	0.00264948	0.0333782
SPNS2	0.783331	0.260642	321.24	0.00265239	0.0333952
ANKS6	0.676236	0.225104	110.827	0.0026636	0.0335166
NCF2	-0.738083	0.246055	718.429	0.00270277	0.0339894
NCAPG	-0.685347	0.228561	1356.34	0.00271288	0.0340966
MYCL	-2.65009	0.884018	23.6524	0.00271955	0.0341604
AC110285.3	1.49703	0.499487	3.78678	0.00272541	0.0342056
TSPAN17	0.432682	0.144371	244.376	0.00272635	0.0342056
ACRBP	-0.520561	0.17371	512.717	0.00272889	0.0342175
LINC01770	0.951619	0.317593	34.554	0.00273232	0.0342404
ARHGAP11B	-0.588704	0.196581	9.02309	0.0027471	0.0343801
SULF2	-0.838359	0.279959	266.482	0.00274829	0.0343801
HIST1H2BO	-0.970578	0.324081	20.8912	0.00274567	0.0343801
HDAC2-AS2	-0.697791	0.233072	49.7831	0.00275446	0.0344372
UFL1	-0.330986	0.110585	999.059	0.002762	0.0345113
SNX22	-0.868346	0.290205	35.1247	0.00276991	0.03459
PTPN7	0.268018	0.0895981	9221.81	0.00277759	0.0346359
ATP6V1E1	-0.398225	0.13313	3005.43	0.00277844	0.0346359
ADAP1	-0.62772	0.209836	82.8559	0.00277626	0.0346359
ENDOD1	-1.25971	0.421215	50.3629	0.00278379	0.0346824
ESYT3	0.962952	0.322014	48.7842	0.00278605	0.0346902
ZNF727	1.19078	0.398253	19.0247	0.00278966	0.0347036
CXCL3	0.872718	0.291885	205.72	0.00279036	0.0347036
FANCB	-0.537269	0.179735	444.633	0.00279688	0.0347644
SLC46A2	-2.00989	0.672419	6.23267	0.0027986	0.0347657
BCL2L12	-0.522675	0.174905	543.942	0.00280496	0.0348245
ABCB4	-1.25029	0.418732	31.6255	0.0028276	0.0350852
CDCP1	0.734958	0.246165	110.016	0.00282994	0.0350939
CBX2	0.617034	0.206719	332.687	0.00283683	0.0351442
B3GALNT1	0.430123	0.144103	967.711	0.00283728	0.0351442
DEPDC1B	-0.388744	0.130327	1232.09	0.00285602	0.0353559
HLA-DRA	-0.57444	0.192636	30903.6	0.00286379	0.0354315
SPTBN1	0.545002	0.182801	981.961	0.00286938	0.0354802
OR2T8	0.686821	0.230383	13.422	0.00287106	0.0354804
HHAT	0.555051	0.18625	216.077	0.00288114	0.035576
PARP15	0.478461	0.160555	214.152	0.00288211	0.035576
C9orf84	0.800778	0.268764	25.5606	0.00288733	0.0356199
EFEMP2	1.14847	0.385757	25.9573	0.00290914	0.0358682
FGF14	1.25085	0.420175	25.4443	0.00291114	0.0358723
PM20D1	1.50617	0.506027	5.93931	0.00291602	0.0358782
TTLL10-AS1	1.45462	0.488721	9.79249	0.00291666	0.0358782
HAT1	-0.310229	0.104225	4148.18	0.00291527	0.0358782
IGHV4-61	1.3215	0.444062	4.52264	0.00292092	0.0359
HIST1H4E	-0.926809	0.311443	112.019	0.00292178	0.0359
IFNGR1	-0.425726	0.143184	2885.1	0.00294643	0.036182
MAP7	0.425575	0.143204	1018.2	0.00296054	0.0363345
AC092614.1	1.57864	0.531276	3.04079	0.00296432	0.0363501
AC004908.3	0.901963	0.303576	6.73278	0.00296708	0.0363501
CRNDE	-0.712365	0.239775	937.404	0.0029686	0.0363501
CD300LB	-0.726689	0.244592	332.052	0.00296806	0.0363501
AL731569.1	0.69364	0.233508	159.574	0.002973	0.0363832
TP63	-1.26299	0.425532	36.5484	0.00299707	0.0366567
SLA2	0.554248	0.186828	275.499	0.00301097	0.036786
PTPN6	-0.349503	0.117812	7864.15	0.00301108	0.036786
TAS2R30	-1.10934	0.373987	6.98129	0.00301453	0.0368071
ANKDD1A	0.421258	0.142064	94.257	0.00302426	0.0368908
SPCS3	-0.440714	0.148629	2507.43	0.00302482	0.0368908
TAPT1-AS1	0.39955	0.13476	190.35	0.00302774	0.0369053
C9orf66	-0.446382	0.150564	236.827	0.00302947	0.0369054
NPR2	0.628602	0.212122	53.7254	0.00304257	0.0370439
FOXN3	0.320527	0.108189	949.086	0.00305002	0.0371136
DLL1	1.23505	0.416966	7.96793	0.00305646	0.0371497
RTN4IP1	-0.391707	0.132241	446.023	0.00305585	0.0371497
ZNF30	0.661103	0.22342	140.688	0.00308625	0.0374904
TLR2	-0.556171	0.187974	1159.19	0.00308872	0.0374992
FAM160B2	0.344659	0.116533	524.381	0.00310037	0.0376192
MIF4GD	-0.304017	0.102843	2088.75	0.00311531	0.0377791
LINC00987	0.654438	0.221454	38.7456	0.00312473	0.037829
GDI2	-0.310178	0.104957	9418.24	0.00312383	0.037829
RGS2	-1.0736	0.363267	731.472	0.00312268	0.037829
CDCA5	-0.518443	0.175449	1604.95	0.00312713	0.0378367
HIST1H3B	-1.14441	0.387333	142.88	0.00313097	0.0378617
NTRK3	1.2227	0.413967	45.9603	0.00314063	0.0378743
TMEM184B	0.516462	0.17485	351.855	0.00313951	0.0378743
HK1	0.48258	0.163384	1511.06	0.00314043	0.0378743
TRIM38	-0.266887	0.0903575	1867.53	0.00314007	0.0378743
GRPR	-1.31715	0.445945	5.54335	0.00314086	0.0378743
SLC25A19	-0.328089	0.111092	927.316	0.00314402	0.0378911
ZNF354A	0.441102	0.149444	508.195	0.00316099	0.0380742
CDKN2C	-0.492854	0.167034	664.58	0.00317127	0.0381764
GIPR	-1.5795	0.535341	17.4483	0.00317305	0.0381764
AGA	-0.353318	0.119795	1013.57	0.00318431	0.0382905
AC131934.1	0.908928	0.308245	32.2452	0.00319092	0.0383483
MYCBP	-0.281213	0.0954314	1464.25	0.00321131	0.0385717
BX323046.1	-1.35786	0.460891	7.23412	0.00321745	0.0386238
DNMT3A	0.414923	0.140846	784.368	0.00321988	0.0386313
IGHV4-80	1.36037	0.461879	3.65671	0.00322656	0.0386653
ZNF436-AS1	0.55517	0.188501	166.816	0.00322756	0.0386653
SNX30	-0.594432	0.201835	267.21	0.00322813	0.0386653
DDHD2	0.390322	0.13257	920.334	0.00323714	0.0387377
E2F7	-0.810557	0.275305	346.179	0.00323779	0.0387377
AP003064.2	-2.22624	0.756186	2.8213	0.00323964	0.0387382
ZBTB18	-0.729635	0.247899	66.8412	0.00324758	0.0388114
TGIF2	0.250227	0.085045	1330.52	0.003258	0.0388945
CPPED1	-0.368768	0.12534	1958.11	0.00325946	0.0388945
DISC1	-0.566256	0.192467	181.864	0.00325998	0.0388945
ST8SIA6-AS1	-0.856967	0.291304	56.6159	0.00326279	0.0389063
AC004801.6	-1.32753	0.451411	4.28623	0.00327323	0.039009
AL591895.1	0.816301	0.277623	42.0607	0.00327871	0.0390092
SLC49A3	0.66419	0.225876	28.711	0.0032768	0.0390092
MXD1	-0.542842	0.184609	781.445	0.00327689	0.0390092
A2M-AS1	0.652679	0.22207	120.232	0.00329196	0.0391451
AC009318.4	0.981665	0.334146	12.8061	0.00330515	0.0392583
RGS12	-0.794778	0.270532	199.067	0.00330513	0.0392583
BANP	0.279517	0.0951661	689.804	0.0033125	0.0393237
BUB3	-0.294485	0.100325	6941.72	0.00333219	0.0395356
KCNA3	-2.57869	0.878896	7.46651	0.00334616	0.0396793
TTC36	0.884787	0.301669	8.21484	0.00335727	0.0397231
OXER1	0.770557	0.26272	105.945	0.00335714	0.0397231
AC022364.1	0.620405	0.211524	68.5699	0.00335685	0.0397231
KIFC1	-0.640216	0.218276	987.817	0.00335641	0.0397231
PAQR5	0.918273	0.313276	26.6949	0.00337659	0.0398776
RABGAP1	0.483316	0.164886	985.432	0.00337646	0.0398776
CEP63	-0.315944	0.107778	1601.47	0.00337418	0.0398776
PTPRO	-0.829433	0.282978	80.356	0.00337779	0.0398776
SLTM	-0.265279	0.0905395	3816.16	0.00338983	0.0399978
AC018682.1	-0.821121	0.28033	33.8394	0.00339923	0.0400866
CHI3L1	-1.68622	0.575998	113.103	0.00341737	0.0402783
WRNIP1	0.328091	0.112083	2108.27	0.00341999	0.040287
ORAI3	0.388261	0.132801	3233.19	0.00345977	0.0407332
PHETA1	0.801912	0.274403	56.2206	0.00347357	0.0408732
AC126696.1	1.61101	0.551575	3.92099	0.00349203	0.0410679
AC007319.1	0.8672	0.297017	19.6794	0.00350366	0.0411368
CEP85L	0.662138	0.226771	169.852	0.00350201	0.0411368
VWCE	0.602578	0.206374	147.497	0.00350227	0.0411368
MICAL3	0.452232	0.154987	183.611	0.00352428	0.0413335
AC073611.1	-0.747232	0.256076	19.7766	0.00352278	0.0413335
KDELR2	-0.210257	0.0720685	2994.66	0.0035289	0.0413424
CD83	-0.573948	0.196722	926.429	0.00352788	0.0413424
ZNF714	-0.258348	0.0885697	1035.86	0.00353542	0.0413962
CCR9	1.42217	0.487833	8.86647	0.00355365	0.0415868
TBC1D29	0.974639	0.334504	20.2066	0.00357192	0.0417203
KCNK5	0.46063	0.158096	941.18	0.00357285	0.0417203
AC002553.2	-0.893365	0.306601	15.2097	0.00357093	0.0417203
AC006270.1	-1.34349	0.46107	4.48199	0.00357003	0.0417203
AC005920.1	1.13929	0.391227	15.9501	0.00359005	0.0418983
AC004816.1	-1.36745	0.469701	7.66792	0.00359894	0.0419791
LINC00102	1.24374	0.427327	6.2015	0.00360851	0.0420356
SND1-IT1	-0.632396	0.217266	126.41	0.00360617	0.0420356
DLGAP5	-0.669543	0.230052	1539.03	0.00360968	0.0420356
YTHDF1	0.329922	0.113386	1159.39	0.00361735	0.0421021
SIGLEC11	-1.55762	0.535456	4.50073	0.00362631	0.0421834
TNFSF9	-1.26903	0.436324	64.9187	0.00363213	0.0422282
TNKS1BP1	0.739173	0.254244	47.6224	0.00364518	0.0423569
RFC3	-0.506319	0.17423	1732.63	0.00366033	0.0425098
BCL3	0.548715	0.188853	216.054	0.00366657	0.0425593
KAZALD1	1.64178	0.565337	7.73041	0.00368334	0.0427307
SCLT1	-0.405331	0.139641	918.84	0.00370008	0.0429016
TMEM184A	0.83551	0.287962	28.8186	0.00371427	0.0430429
SLCO1B3	1.36021	0.468925	7.53635	0.00372335	0.0430548
UBR5-AS1	0.506869	0.174736	270.759	0.00372237	0.0430548
INIP	-0.337399	0.116316	1422.58	0.00372323	0.0430548
CENPM	-0.602318	0.207636	3263.47	0.00372177	0.0430548
AL159169.3	1.61166	0.555755	6.12818	0.00373238	0.043136
AL031429.1	-1.96433	0.67755	4.26396	0.00374155	0.0432187
MYH2	1.37058	0.472905	7.47783	0.00375304	0.0433073
ZNF578	0.705718	0.243503	43.1923	0.00375327	0.0433073
EMP3	-0.719903	0.248605	1719.72	0.00378231	0.0436188
HNRNPA2B1	-0.25687	0.0887368	27882.3	0.00379475	0.0437388
HSPA6	-1.39151	0.481019	29.4427	0.00381785	0.0439813
DNAJC5	-0.389183	0.134662	414.145	0.00385143	0.0443443
LINC02288	1.56626	0.542093	8.53387	0.00386131	0.0443895
ZC3H3	1.00801	0.348942	408.577	0.0038678	0.0443895
SLC9C1	0.863339	0.298786	48.8648	0.00385863	0.0443895
HNRNPA3	-0.325286	0.112604	3036.69	0.00386768	0.0443895
AC015969.1	-1.05857	0.366411	22.2892	0.00386429	0.0443895
TDRKH	-1.12813	0.39052	50.284	0.00386743	0.0443895
ENOX1	0.820465	0.284088	97.4727	0.00387623	0.0444386
SLC16A13	0.643808	0.222913	46.6324	0.00387509	0.0444386
DHRSX	-0.384717	0.133232	795.538	0.00388225	0.0444838
THEM6	0.474931	0.164499	547.768	0.00388771	0.0444998
SCUBE1	-1.08059	0.374279	31.517	0.00388781	0.0444998
SLC37A1	0.431641	0.149529	357.699	0.00389336	0.0445396
AC004951.1	-0.9814	0.34	21.8554	0.00389588	0.0445446
PANK1	0.4748	0.164517	211.671	0.00390135	0.0445833
OSCAR	-0.368113	0.127599	480.56	0.00391508	0.0447163
TRGV7	-0.949534	0.329196	10.5603	0.00392157	0.0447666
TNFRSF12A	-0.786731	0.272806	41.2124	0.00392855	0.0448223
SRSF8	-1.14855	0.398344	76.4405	0.00393518	0.0448741
NCR3	0.667096	0.231437	197.347	0.00394637	0.0449777
ZNF134	0.481189	0.167008	677.066	0.00396112	0.0451218
FAM173B	-0.383906	0.133262	488.162	0.00396622	0.0451558
BX640514.2	-0.685828	0.23815	44.4938	0.0039791	0.0452784
SCUBE2	1.18103	0.410269	15.1018	0.0039934	0.0453687
HIST1H4C	-1.14856	0.398959	38693	0.00399085	0.0453687
RNASE1	-1.25211	0.434952	54.4269	0.00399292	0.0453687
DBNDD1	1.65589	0.575298	9.21847	0.00399791	0.0453719
TMEM150B	0.801391	0.278416	35.7192	0.00399702	0.0453719
TIGAR	-0.570397	0.19821	500.614	0.00400524	0.04541
PI4K2A	-1.09827	0.381646	32.6916	0.00400552	0.04541
SYTL3	1.03633	0.360206	15.266	0.0040142	0.0454843
CD46	-0.370907	0.128934	5001.5	0.00401824	0.0455061
KPNA5	0.335116	0.1165	423.529	0.00402076	0.0455105
IQCG	-0.464772	0.161592	418.026	0.00402483	0.0455325
ACOT11	0.53363	0.185565	383.754	0.00403121	0.0455806
INAVA	-0.826169	0.287322	16.657	0.00403499	0.0455992
CYCS	-0.4335	0.150778	4219.71	0.0040391	0.0456216
ARHGAP5	-0.807515	0.280925	131.955	0.00404688	0.0456854
AL050344.1	-1.35504	0.471542	5.10348	0.0040578	0.0457845
MIR1-1HG	1.10506	0.384822	7.52928	0.00408367	0.0460276
MREG	1.04436	0.363745	39.6923	0.0040901	0.0460276
AC093159.1	1.00011	0.348294	6.46849	0.00408598	0.0460276
ACVR1	0.619714	0.215842	325.718	0.00408989	0.0460276
FAM81A	-0.952658	0.33176	78.545	0.00408498	0.0460276
SLC7A7	-1.08312	0.377286	58.9518	0.00409405	0.0460479
MACROD1	0.430226	0.149901	347.601	0.00410378	0.046133
SPPL2A	-0.291335	0.101574	1467.07	0.00412805	0.0463815
ZNF586	0.358297	0.124962	506.823	0.00414067	0.0464989
NOL4L	0.499362	0.174188	1971.99	0.00414649	0.0465399
KSR1	0.633967	0.221196	89.3064	0.00415575	0.0466194
OVGP1	0.744741	0.259906	23.7088	0.00416454	0.0466935
ADAM8	-0.792664	0.276648	772.485	0.00416687	0.0466951
AL009031.1	1.4299	0.499191	6.31595	0.00417757	0.0467434
GGNBP2	-0.191566	0.0668715	2996.37	0.00417418	0.0467434
MRPS22	-0.314045	0.109636	1258.85	0.00417773	0.0467434
SNAI3	0.602005	0.210184	356.139	0.00418081	0.0467534
AC113143.1	-1.42554	0.497748	2.78031	0.00418345	0.0467585
LINC01277	-1.66301	0.580878	5.15926	0.00419749	0.0468909
AC007298.2	-1.10423	0.385736	8.40211	0.00420093	0.0469049
ERBIN	-0.507246	0.177233	764.408	0.00420936	0.0469745
PEAK3	-0.895541	0.312924	17.6443	0.0042118	0.0469773
ARL2	-0.492891	0.172322	1315.34	0.00423247	0.0471833
HBB	-1.43928	0.503644	4812.76	0.00426693	0.0475426
PYGM	0.880204	0.308073	32.581	0.00427485	0.0476061
FBXO44	0.568636	0.199058	118.213	0.0042816	0.047607
SULT1B1	-0.614103	0.214966	107.434	0.00428011	0.047607
PHOSPHO1	-1.88615	0.660235	2.83523	0.00427944	0.047607
MORN2	-0.716703	0.251077	451.628	0.00431033	0.0479015
DBF4	-0.327239	0.114724	950.559	0.00433915	0.0481968
CLIP1	-0.253554	0.088936	994.868	0.00435865	0.0483883
AC005332.5	1.99456	0.699698	4.67835	0.00436369	0.0483968
PIP5K1C	0.523668	0.183711	214.982	0.00436513	0.0483968
WNT7B	-1.11814	0.392273	16.39	0.0043662	0.0483968
AC092652.1	-0.855189	0.300046	30.7968	0.00436924	0.0484054
SLC25A42	0.409862	0.143818	164.328	0.00437372	0.0484299
CD84	-0.606319	0.212784	3226.2	0.00437939	0.0484513
TNFAIP6	-1.46954	0.515738	162.856	0.00438017	0.0484513
TGM3	-1.11348	0.390879	16.3161	0.00439057	0.0485412
GH1	1.67575	0.5884	4.97795	0.00439984	0.0486186
AC073320.1	1.35251	0.475031	17.4463	0.00441043	0.0487104
RRAGC	-0.595951	0.209331	357.475	0.00441423	0.0487273
MFSD4A	0.684505	0.240528	46.3547	0.00442947	0.0488703
ARNTL	-1.02963	0.362053	125.66	0.00445696	0.0491482
ZNF446	0.51212	0.180118	80.0318	0.00446574	0.0492198
CAST	-0.296591	0.104322	910.451	0.00446865	0.0492264
ANXA9	0.668941	0.235418	69.7827	0.00449014	0.0494256
SMIM35	-1.21707	0.428331	8.53869	0.00449135	0.0494256
EEF2K	0.458912	0.161561	462.408	0.00450436	0.0495433
FNDC11	1.48753	0.523802	3.49492	0.00451327	0.0496158
MYZAP	1.3805	0.486348	9.25115	0.00453252	0.0496646
SCN4A	0.891543	0.31408	32.8396	0.00453137	0.0496646
RASGRP1	0.828828	0.291952	25.7475	0.00452671	0.0496646
FKBP9	0.798601	0.281289	114.789	0.00452445	0.0496646
ZNF583	0.389537	0.137238	247.908	0.00453395	0.0496646
HIST1H3I	-0.961364	0.338586	63.8765	0.00452051	0.0496646
ORM1	-1.77562	0.625512	4.20822	0.00453018	0.0496646
MAG	1.16101	0.409379	14.7311	0.00456765	0.0499883
PGK1	-0.227359	0.080171	17271.6	0.00456925	0.0499883
ADIPOR2	-0.459178	0.16192	396.768	0.0045705	0.0499883

## Sheet: TvsC
Gene	logFC	lfcSE	baseMean	PValue	FDR
FHL2	3.61136	0.281864	395.777	1.39699e-37	2.56432e-33
RHAG	3.90176	0.309712	1151.47	2.1654e-36	1.9874e-32
LAT	3.06699	0.270789	1320.1	9.74319e-30	5.96154e-26
C2orf88	2.75691	0.250127	395.329	2.99184e-28	1.37296e-24
RRN3	1.96219	0.179679	3803.78	9.19131e-28	3.37432e-24
LMNA	2.934	0.276589	711.883	2.74114e-26	8.38606e-23
TNF	2.74264	0.271892	117.375	6.29361e-24	1.65036e-20
PDLIM5	1.04496	0.104332	1079.77	1.30017e-23	2.98323e-20
ZFP36L1	2.99713	0.307954	99.3161	2.19384e-22	4.47446e-19
XK	2.9547	0.309054	112.743	1.17213e-21	2.15155e-18
ITGA2B	2.16189	0.234128	2250.54	2.61236e-20	4.35931e-17
PIM2	2.29524	0.249052	1893.38	3.08638e-20	4.72114e-17
KEL	3.091	0.336544	319.376	4.13279e-20	5.75542e-17
CD36	2.82138	0.307405	2628.78	4.38962e-20	5.75542e-17
GJA4	3.80195	0.415252	90.5938	5.39793e-20	6.60563e-17
DNM3	1.88534	0.206154	131.94	5.94664e-20	6.82228e-17
MINPP1	1.21028	0.133145	1431.14	9.9119e-20	1.07025e-16
PTGS1	1.63507	0.180005	2105.53	1.05172e-19	1.07253e-16
PSTPIP2	1.43483	0.15867	4472.52	1.52682e-19	1.47507e-16
TIMP3	2.67378	0.296322	187.13	1.82596e-19	1.67587e-16
NPL	2.53333	0.280962	170.366	1.93968e-19	1.6841e-16
TM6SF1	2.31619	0.257004	39.3497	2.01842e-19	1.6841e-16
DLC1	2.04695	0.228059	1019.23	2.82017e-19	2.25074e-16
TPM1	2.32152	0.259147	427.897	3.29768e-19	2.4427e-16
TTC27	1.13153	0.126324	1838.63	3.32685e-19	2.4427e-16
IGFBP6	-2.28934	0.256132	229.623	3.95871e-19	2.79485e-16
WIPI1	2.05164	0.230602	179.242	5.74246e-19	3.90402e-16
CA1	3.73144	0.420604	678.544	7.20883e-19	4.7259e-16
LRRFIP2	0.778301	0.088127	1346.76	1.03206e-18	6.53256e-16
SPON2	-1.51209	0.171303	236.447	1.07542e-18	6.58014e-16
GATA1	2.59994	0.295807	1974.89	1.50519e-18	8.91267e-16
TUBB1	2.65556	0.303991	122.934	2.42266e-18	1.3897e-15
PHGDH	-1.39568	0.160002	1950.16	2.71086e-18	1.5079e-15
ABCC4	1.81823	0.208844	1542.56	3.14369e-18	1.69418e-15
C22orf15	-1.74018	0.19995	211.861	3.23035e-18	1.69418e-15
HBD	3.13938	0.362544	8209.5	4.74634e-18	2.4201e-15
POTEF	2.56822	0.298997	55.6475	8.73928e-18	4.33563e-15
DNAJC6	2.56881	0.30039	247.935	1.21396e-17	5.86406e-15
KLF2	3.31236	0.387794	54.0446	1.32463e-17	6.23459e-15
EGR1	3.24885	0.383106	143.48	2.24637e-17	1.03086e-14
MFSD2B	2.20152	0.261824	162.84	4.15575e-17	1.86056e-14
NACC2	2.39092	0.284782	18.0843	4.63487e-17	2.02566e-14
PPP1R15A	1.92893	0.229916	1695.67	4.87314e-17	2.08027e-14
BMP2K	1.36049	0.162876	351.816	6.65912e-17	2.71633e-14
VPREB3	-3.73365	0.446878	15.8704	6.54512e-17	2.71633e-14
IGLL1	-1.87216	0.226018	10167.6	1.19852e-16	4.78263e-14
STXBP5	1.45722	0.176314	1459.06	1.39818e-16	5.46065e-14
HBA1	3.50766	0.426638	64.7583	2.00771e-16	7.67782e-14
RHOB	2.53337	0.311287	41.2156	4.0055e-16	1.50051e-13
TRBV12-3	-1.94284	0.239418	656.058	4.86424e-16	1.78576e-13
KALRN	2.19148	0.270696	139.453	5.69309e-16	2.04906e-13
TNFAIP6	3.49516	0.432976	162.856	6.89215e-16	2.43293e-13
MICAL2	1.92444	0.239028	318.184	8.20584e-16	2.84201e-13
FAM19A2	2.20512	0.275617	1097.19	1.23767e-15	4.20716e-13
LIMS1	0.746227	0.0933451	3210.91	1.30326e-15	4.34958e-13
GYPE	2.59756	0.325924	77.7968	1.58876e-15	5.20773e-13
TP53INP1	1.39602	0.175504	1160.98	1.8007e-15	5.79889e-13
TRIP10	2.20956	0.278214	69.192	1.99029e-15	6.29892e-13
ST8SIA6	1.94433	0.245155	531.961	2.1733e-15	6.76153e-13
RTN4R	-1.58744	0.200439	633.934	2.37799e-15	7.27506e-13
HBA2	4.28124	0.541255	111.287	2.5774e-15	7.75585e-13
AC132807.2	-1.82385	0.231665	46.2578	3.46798e-15	1.02675e-12
PRAM1	-1.11753	0.142061	2212.98	3.64618e-15	1.06237e-12
PROS1	2.55489	0.324979	44.1225	3.78964e-15	1.08261e-12
VCL	1.35215	0.172023	1661.21	3.8336e-15	1.08261e-12
SLC9A9	2.83207	0.361462	66.1626	4.6861e-15	1.28385e-12
RIPOR3	2.31677	0.295637	135.194	4.63169e-15	1.28385e-12
FCGR2A	2.89202	0.369778	210.763	5.24195e-15	1.41502e-12
CCND1	2.99037	0.382489	80.5942	5.35831e-15	1.42547e-12
ITGB5	1.94375	0.250021	119.942	7.58356e-15	1.98863e-12
CLEC7A	2.39947	0.309165	172.007	8.41701e-15	2.13107e-12
FCER1A	2.21089	0.284899	7763.73	8.47506e-15	2.13107e-12
STAT3	0.812625	0.10471	3353.08	8.44465e-15	2.13107e-12
TM4SF1	-2.62353	0.339565	216.562	1.10842e-14	2.74949e-12
OSBP2	2.1874	0.28387	150.734	1.30202e-14	3.18664e-12
NFKB2	2.19392	0.285934	99.1771	1.68275e-14	4.06429e-12
HMOX1	2.52454	0.330287	106.738	2.11464e-14	5.04108e-12
AC005833.3	-2.37144	0.310533	10.5243	2.22935e-14	5.2464e-12
FAM47E	-1.95615	0.256467	301.169	2.39739e-14	5.57044e-12
MYL9	2.12168	0.278829	61.1768	2.75701e-14	6.32597e-12
CCDC74A	-1.50828	0.198349	124.793	2.86754e-14	6.49834e-12
GYPB	3.03139	0.399244	74.4323	3.13002e-14	7.00667e-12
MTSS1	2.06514	0.272285	84.3036	3.33877e-14	7.3839e-12
ANK1	2.81376	0.371067	77.9452	3.37976e-14	7.38557e-12
ATP6V0A2	0.924069	0.122413	2257.62	4.39361e-14	9.48813e-12
IFITM3	-1.87229	0.249956	848.718	6.86168e-14	1.46457e-11
KCNH2	2.85177	0.381614	327.443	7.844e-14	1.65499e-11
MYEOV	3.67114	0.492399	23.6153	8.94414e-14	1.86567e-11
OSTM1	0.959832	0.128904	569.066	9.61494e-14	1.98305e-11
POTEE	1.98273	0.267248	64.0791	1.17939e-13	2.38929e-11
AF064858.3	-1.76822	0.238352	151.422	1.18449e-13	2.38929e-11
SORL1	-1.12496	0.151968	2456.41	1.33567e-13	2.66495e-11
SELP	2.4437	0.331248	1126.61	1.61598e-13	3.18955e-11
KLF1	1.98289	0.269268	991.541	1.78495e-13	3.48559e-11
AC011899.2	-1.46426	0.199103	110.268	1.91995e-13	3.70975e-11
IGFBP2	-1.42527	0.194349	3657.47	2.24135e-13	4.28565e-11
AF064858.1	-1.48517	0.202641	222.433	2.31722e-13	4.38504e-11
STX11	1.58081	0.215873	471.625	2.42775e-13	4.54732e-11
HDC	2.75133	0.375918	303.179	2.49872e-13	4.63299e-11
MAFB	3.11809	0.427036	110.494	2.84125e-13	5.21539e-11
RAB3IL1	2.19439	0.301584	15.0833	3.433e-13	6.23923e-11
IL21R	2.02579	0.279023	76.0633	3.86182e-13	6.94976e-11
DLX1	4.04036	0.55768	11.8343	4.32617e-13	7.70982e-11
PLXDC2	1.71	0.236403	653.769	4.71067e-13	8.31433e-11
PTGR1	-1.23971	0.171561	437.554	4.972e-13	8.692e-11
CYP7B1	1.63023	0.22595	411.323	5.39338e-13	9.33971e-11
MGST1	-1.38739	0.192668	9325.33	5.97936e-13	1.02577e-10
LCP2	0.743724	0.103744	1641.48	7.56198e-13	1.28526e-10
ADRA2A	2.45068	0.342801	184.984	8.74087e-13	1.47199e-10
PIK3CB	1.0896	0.152738	1469.36	9.76551e-13	1.6296e-10
CSF3R	-0.984783	0.13821	6746.04	1.03878e-12	1.71782e-10
AP001189.1	3.68517	0.517408	5.80919	1.0609e-12	1.73874e-10
FAH	-0.81519	0.114619	2560.68	1.14221e-12	1.85543e-10
MOK	-0.868412	0.122142	515.946	1.1614e-12	1.87006e-10
FAM180B	-1.81251	0.255038	139.641	1.18759e-12	1.89561e-10
PRG2	2.74437	0.38627	1186.45	1.205e-12	1.90681e-10
CSF1	2.11207	0.29807	76.523	1.38232e-12	2.16871e-10
SIPA1L1	1.15635	0.163466	320.226	1.50584e-12	2.34248e-10
TEK	2.74603	0.389122	49.1389	1.70163e-12	2.62481e-10
HSPA6	2.93351	0.415809	29.4427	1.72675e-12	2.64135e-10
PTK2	1.87812	0.266732	75.224	1.90554e-12	2.89075e-10
PDZD8	1.34413	0.190966	881.393	1.94197e-12	2.92188e-10
RAB7B	-1.5385	0.21863	1272.93	1.96384e-12	2.93076e-10
VPREB1	-3.30329	0.470103	378.104	2.11409e-12	3.12954e-10
HBG2	4.70497	0.670007	89.922	2.18302e-12	3.19131e-10
TSC22D3	1.95086	0.277829	959.378	2.19059e-12	3.19131e-10
BANK1	1.43471	0.204844	863.754	2.48871e-12	3.59707e-10
CAVIN2	1.34314	0.19193	1994.77	2.59539e-12	3.72195e-10
SLC2A3	1.63191	0.23356	1118.9	2.80553e-12	3.99211e-10
ETV5	1.19878	0.171861	454.189	3.05223e-12	4.30975e-10
ZFP36	1.50587	0.216131	1529.66	3.22906e-12	4.52463e-10
FDFT1	-0.618201	0.0889625	7087.76	3.67876e-12	5.11571e-10
TSPOAP1	-1.81601	0.261855	876.839	4.05763e-12	5.60014e-10
USP41	-1.71222	0.247126	32.7217	4.25214e-12	5.82479e-10
PFKM	1.07268	0.155526	213.71	5.30739e-12	7.21648e-10
MBOAT2	1.35372	0.196623	789.346	5.78604e-12	7.80945e-10
RAB8B	1.10259	0.160859	943.395	7.16005e-12	9.59343e-10
ACTG2	2.19768	0.320831	36.9494	7.38687e-12	9.8256e-10
RBPMS2	2.31135	0.337726	63.0216	7.70836e-12	1.01795e-09
TNFAIP3	1.69177	0.247474	615.446	8.13524e-12	1.06665e-09
UBASH3A	2.37175	0.3472	64.7946	8.42748e-12	1.09713e-09
CDKN1A	1.53668	0.22534	1194	9.14337e-12	1.18194e-09
IL7R	2.46281	0.361814	50.8297	9.97594e-12	1.28055e-09
PTGS2	2.12878	0.312834	121.749	1.01169e-11	1.28868e-09
SELENOP	-0.908939	0.13359	1335.28	1.01797e-11	1.28868e-09
SUSD3	-0.871734	0.128414	976.229	1.13347e-11	1.42507e-09
DIRAS3	-1.85321	0.274749	376.418	1.52924e-11	1.90958e-09
DENND6B	-1.38249	0.205079	563.485	1.57029e-11	1.94758e-09
ADGRB1	-1.9813	0.295151	74.2655	1.90872e-11	2.35144e-09
CEBPA	-1.14179	0.170288	513.055	2.01306e-11	2.46345e-09
WNT11	2.50303	0.373416	40.3836	2.04103e-11	2.48114e-09
AL157895.1	2.01133	0.30045	2910.91	2.16576e-11	2.61544e-09
THBS1	2.6232	0.392036	195.374	2.21317e-11	2.65522e-09
NINJ1	-0.870686	0.130206	1206.69	2.27786e-11	2.71509e-09
KLHDC8B	1.51185	0.226225	260.753	2.34193e-11	2.77344e-09
CXCL8	2.79611	0.419078	310.863	2.52241e-11	2.95645e-09
RGS18	1.01738	0.152492	3151.53	2.52867e-11	2.95645e-09
IFI44L	1.67143	0.250934	219.758	2.72263e-11	3.16307e-09
MYH10	1.61743	0.243247	175.968	2.94429e-11	3.39908e-09
AC007731.3	-2.24147	0.337425	5.78227	3.07647e-11	3.52948e-09
LINC00989	3.1947	0.481207	19.9572	3.15977e-11	3.60253e-09
C1orf226	2.41063	0.363717	46.3321	3.40834e-11	3.86194e-09
AMD1	0.916404	0.138545	5225.45	3.72809e-11	4.19833e-09
SIGIRR	-0.700069	0.10591	1686.79	3.84198e-11	4.3002e-09
LTBP1	2.56624	0.389962	524.889	4.68102e-11	5.20756e-09
POLR1C	-0.662019	0.100684	2081.49	4.85897e-11	5.37297e-09
LPL	2.3196	0.35308	187.384	5.04414e-11	5.54433e-09
PDCD4	0.757659	0.115427	5825.71	5.24046e-11	5.72583e-09
MYL4	2.266	0.345321	165.036	5.30924e-11	5.76665e-09
IL4I1	3.20487	0.489359	179.635	5.78776e-11	6.22559e-09
ERN1	1.24554	0.190203	269.497	5.81283e-11	6.22559e-09
SPNS3	-1.10219	0.168349	4586.12	5.86744e-11	6.22559e-09
AC080038.1	-1.66047	0.253608	37.5791	5.85511e-11	6.22559e-09
DUSP1	2.35503	0.360281	6563.44	6.29144e-11	6.62216e-09
BTG2	1.22683	0.1877	2832.46	6.31335e-11	6.62216e-09
PRKAR2B	1.58667	0.24292	1568.87	6.50415e-11	6.78353e-09
TOX	1.3327	0.204438	422.405	7.08505e-11	7.34188e-09
CD55	0.958318	0.147024	1341.8	7.1195e-11	7.34188e-09
RAB20	-0.918502	0.141343	397.927	8.11735e-11	8.32414e-09
CAV2	2.31282	0.356282	42.6994	8.49679e-11	8.61813e-09
KRT17	-1.74532	0.268861	647.43	8.49794e-11	8.61813e-09
ECE1	1.64304	0.253254	121.41	8.7151e-11	8.7898e-09
SIGLEC10	1.443	0.222481	363.571	8.81833e-11	8.84531e-09
CSF2RB	1.45827	0.224972	1750.18	9.05077e-11	9.02912e-09
DTD1	0.928161	0.143309	820.746	9.37774e-11	9.30475e-09
ARNTL	2.05852	0.318182	125.66	9.82456e-11	9.69567e-09
FILIP1L	1.58849	0.245809	97.968	1.03129e-10	1.01232e-08
GP1BA	1.75385	0.271551	93.5785	1.05648e-10	1.03152e-08
SLC25A20	0.534172	0.0828478	1744.24	1.13612e-10	1.10342e-08
LITAF	-0.690835	0.107468	5075.55	1.2905e-10	1.24676e-08
WDR54	-0.820301	0.128297	1234.99	1.6184e-10	1.55535e-08
MED12L	1.76546	0.276194	121.808	1.63599e-10	1.56408e-08
FPR3	3.33505	0.523532	11.3267	1.88682e-10	1.79453e-08
TNFSF13	-0.681018	0.107123	413.437	2.05301e-10	1.94253e-08
CA5B	0.777871	0.122658	184.521	2.2713e-10	2.13805e-08
GDF15	2.6	0.410588	69.2719	2.41413e-10	2.26091e-08
ACTR1A	0.485445	0.0767047	1460.6	2.4716e-10	2.30298e-08
SDS	-1.8296	0.289534	57.2027	2.63046e-10	2.43863e-08
GLOD5	2.01756	0.319773	20.2103	2.80202e-10	2.58461e-08
RPL10L	2.37623	0.377103	21.8344	2.95213e-10	2.70947e-08
FRY	1.38571	0.220223	567.031	3.12779e-10	2.8564e-08
SPX	2.53641	0.403395	42.1641	3.22293e-10	2.92872e-08
RGS1	2.89101	0.460322	592.636	3.37674e-10	3.0384e-08
NINJ2	-1.08164	0.172208	1825.51	3.36434e-10	3.0384e-08
CITED2	1.41624	0.225985	2404.06	3.68132e-10	3.29631e-08
ATP6V0D2	2.46034	0.393522	8.80003	4.04946e-10	3.60834e-08
TMEM177	-0.598848	0.0959079	1107.1	4.26536e-10	3.78236e-08
HYLS1	-0.993936	0.159218	538.174	4.30341e-10	3.79776e-08
LINC01094	1.91768	0.307329	82.5454	4.38096e-10	3.8477e-08
SELL	-0.911565	0.146747	13408.2	5.23727e-10	4.57787e-08
RPUSD3	-0.662422	0.106661	2268.83	5.27948e-10	4.5929e-08
ARL5C	-1.52894	0.246555	119.473	5.6028e-10	4.85118e-08
STAM	1.0788	0.174035	1082.71	5.69242e-10	4.8831e-08
RMI2	-0.774848	0.125002	2312.2	5.69287e-10	4.8831e-08
C1orf141	2.48818	0.402161	52.8671	6.1306e-10	5.23411e-08
AQP10	2.67079	0.431771	12.3887	6.18371e-10	5.25501e-08
KPTN	-0.866331	0.1404	457.252	6.81044e-10	5.76094e-08
TEX2	1.02899	0.166957	606.252	7.12787e-10	6.0018e-08
CNRIP1	1.60763	0.26115	545.158	7.46277e-10	6.2551e-08
OSBPL3	0.898291	0.146158	1291.43	7.94553e-10	6.62946e-08
IL1RL1	1.82544	0.297102	209.508	8.0385e-10	6.67668e-08
CLEC9A	2.46186	0.400922	9.30247	8.22628e-10	6.80187e-08
GDF11	0.96389	0.157182	276.583	8.66068e-10	7.12895e-08
H3F3C	1.48494	0.24223	40.0267	8.77142e-10	7.18787e-08
RELB	1.44407	0.235666	133.553	8.92045e-10	7.2775e-08
SSX2IP	0.767419	0.125333	807.358	9.18179e-10	7.45756e-08
NR4A2	2.32028	0.37905	163.781	9.28067e-10	7.50467e-08
TFR2	1.25529	0.205439	1052.35	9.94579e-10	8.00724e-08
NDFIP2	1.85319	0.303673	198.591	1.04368e-09	8.36586e-08
PIP5K1B	1.42453	0.234292	268.691	1.20075e-09	9.58305e-08
CD84	1.11479	0.183431	3226.2	1.2211e-09	9.66141e-08
AC019069.1	-1.41183	0.23229	55.2572	1.21795e-09	9.66141e-08
SNORC	-1.94767	0.320563	17.3521	1.23399e-09	9.7215e-08
PIR	2.10128	0.346035	602.524	1.25987e-09	9.84093e-08
FUT7	-1.0662	0.175563	213.136	1.25505e-09	9.84093e-08
CHPF	1.71311	0.282635	35.4289	1.35096e-09	1.05077e-07
EIF1AY	2.68493	0.44409	367.195	1.48558e-09	1.15061e-07
ARL15	1.42461	0.235851	434.777	1.5381e-09	1.18628e-07
CHCHD7	-0.820568	0.136254	2331.97	1.71922e-09	1.32042e-07
MCL1	1.05915	0.176081	2000.45	1.79754e-09	1.37482e-07
C12orf75	-1.22795	0.204682	1188.16	1.98161e-09	1.50931e-07
LINC01667	-1.56853	0.261515	14.1679	1.99964e-09	1.51675e-07
AC024909.2	1.66031	0.27698	31.946	2.04332e-09	1.54351e-07
ATP2C1	0.80543	0.134677	2447.9	2.22515e-09	1.67397e-07
THEMIS2	0.701198	0.117445	1056.57	2.36649e-09	1.77303e-07
CTSL	2.00125	0.335534	77.9151	2.4558e-09	1.82954e-07
ANXA3	1.76358	0.295706	1002	2.46185e-09	1.82954e-07
EIF4G3	0.608532	0.10211	1354.81	2.5293e-09	1.87209e-07
SUN1	1.34557	0.226251	523.219	2.72679e-09	2.00212e-07
FADS3	1.16237	0.195435	619.525	2.72072e-09	2.00212e-07
TNIK	1.83558	0.30913	75.9695	2.88704e-09	2.11134e-07
GAL	2.28645	0.385608	27.9565	3.03894e-09	2.2136e-07
ACSM3	1.34884	0.227551	2740.53	3.07309e-09	2.21577e-07
AC104232.1	1.32595	0.223699	601.684	3.07812e-09	2.21577e-07
AC099489.1	-1.38839	0.234231	246.658	3.07656e-09	2.21577e-07
MDFI	-2.57359	0.434387	240.533	3.12966e-09	2.24407e-07
TAL1	2.45714	0.414809	58.3059	3.151e-09	2.25058e-07
PEMT	-1.01269	0.171064	1051.56	3.2212e-09	2.2918e-07
PLEK	0.897486	0.151629	16356.1	3.24011e-09	2.29635e-07
EDARADD	1.03506	0.175064	147.099	3.37103e-09	2.37994e-07
FOS	2.37719	0.402762	17461.4	3.5866e-09	2.51281e-07
FAM92A	-0.795582	0.134781	867.806	3.57407e-09	2.51281e-07
PIK3IP1	1.41235	0.239559	262.487	3.73243e-09	2.60504e-07
KY	-1.29079	0.219266	30.5547	3.93601e-09	2.73672e-07
ENPP2	1.45362	0.247143	1110.58	4.06114e-09	2.81306e-07
GATA5	3.62232	0.615955	6.06461	4.08225e-09	2.81706e-07
CKB	1.33766	0.227818	986.077	4.31593e-09	2.96716e-07
PSMB8-AS1	-0.786416	0.134052	990.15	4.45076e-09	3.04844e-07
EREG	2.1915	0.373804	123.905	4.5541e-09	3.10762e-07
LEPROT	0.595809	0.101655	2532.67	4.59794e-09	3.12592e-07
PSRC1	-0.995204	0.169823	622.559	4.62214e-09	3.13077e-07
BCL6B	2.97416	0.507993	12.4227	4.77775e-09	3.22428e-07
EVA1B	-1.19907	0.205087	199.771	5.01638e-09	3.37292e-07
MIR22HG	2.04244	0.349987	45.6703	5.35474e-09	3.58728e-07
UGT2B11	2.41866	0.414857	5.0968	5.53938e-09	3.69749e-07
P2RX1	0.825497	0.141653	1843.08	5.62255e-09	3.7259e-07
AL031708.1	-1.13528	0.194805	89.4281	5.61744e-09	3.7259e-07
GMPR	1.07059	0.183937	1692.88	5.86878e-09	3.87508e-07
AOAH	1.35804	0.233668	1428.91	6.17834e-09	4.06486e-07
IL15RA	-0.637318	0.109693	837.105	6.24624e-09	4.09485e-07
SLC44A2	1.19384	0.205834	477.648	6.63169e-09	4.33208e-07
TRPV2	0.933837	0.161313	746.984	7.08109e-09	4.60923e-07
GALC	1.04612	0.180849	506.996	7.27391e-09	4.71802e-07
EHD3	1.47697	0.255382	139.062	7.32047e-09	4.7315e-07
NFKBIZ	1.29642	0.224383	640.357	7.57208e-09	4.87695e-07
C6orf223	3.07	0.531518	10.5004	7.65404e-09	4.9125e-07
CLEC1B	1.51677	0.262871	174.051	7.92549e-09	5.069e-07
EMCN	2.39418	0.415402	24.4123	8.23737e-09	5.25018e-07
B3GNT8	-0.995241	0.173365	380.769	9.4275e-09	5.98793e-07
SLA	0.857811	0.149656	2159.92	9.93296e-09	6.28722e-07
KLF11	1.21844	0.212636	236.016	1.00337e-08	6.32913e-07
TLE1	1.63826	0.286024	280.945	1.01807e-08	6.39987e-07
SLC25A4	1.34799	0.235459	73.9014	1.03465e-08	6.48192e-07
OSER1	-0.685003	0.1198	1500.28	1.07849e-08	6.73361e-07
CLNS1A	-0.439029	0.0769412	6587.4	1.15643e-08	7.19575e-07
TRBV12-4	-1.55564	0.272795	25.6935	1.17993e-08	7.31716e-07
MELTF-AS1	-1.40102	0.246064	31.9537	1.24311e-08	7.68301e-07
JUNB	1.20195	0.211128	1491.77	1.24826e-08	7.68895e-07
ZBTB7C	-1.94678	0.342316	20.5775	1.29219e-08	7.93293e-07
TMEM37	-1.98349	0.349081	46.5898	1.33094e-08	8.14358e-07
IKBKE	-0.670641	0.11815	921.836	1.37741e-08	8.39994e-07
PPBP	2.15854	0.380747	1172.17	1.43443e-08	8.71866e-07
RASGRP3	1.15783	0.204381	1444.15	1.46956e-08	8.883e-07
ATP6V0A1	0.974904	0.172096	1061.81	1.47114e-08	8.883e-07
CLCN4	2.31917	0.409881	19.046	1.53006e-08	9.20225e-07
HIST2H2BE	1.42477	0.251827	1139.82	1.53404e-08	9.20225e-07
RHOC	1.23198	0.217782	163.676	1.54091e-08	9.21332e-07
VWA5A	1.00797	0.178289	704.189	1.57164e-08	9.36657e-07
KIFC3	1.21894	0.215875	187.86	1.63767e-08	9.72852e-07
GATM	1.77225	0.314126	85.0779	1.68222e-08	9.96089e-07
HRH2	-1.48128	0.262748	1076.39	1.72415e-08	1.01764e-06
DUSP6	1.15576	0.205049	3864.66	1.73506e-08	1.0208e-06
ABHD2	0.683767	0.121432	2277.48	1.79283e-08	1.05141e-06
ALDH1A1	1.64059	0.291624	1300.55	1.84759e-08	1.08007e-06
FBN1	1.50793	0.268076	137.779	1.85499e-08	1.08096e-06
AC093766.1	3.21298	0.57223	23.625	1.96757e-08	1.13595e-06
KLF6	1.182	0.210515	3399.97	1.96793e-08	1.13595e-06
MAP3K5	0.813148	0.144804	1149.99	1.95988e-08	1.13595e-06
FKBP9	1.40924	0.25159	114.789	2.12718e-08	1.22403e-06
OLMALINC	-1.40686	0.251237	135.932	2.14699e-08	1.23157e-06
LIMA1	0.621223	0.110956	547.071	2.15795e-08	1.234e-06
SERPINB9	1.30223	0.232643	484.384	2.1744e-08	1.23955e-06
GPD2	0.726221	0.130179	873.748	2.42406e-08	1.37333e-06
AGXT	-2.03506	0.364775	729.18	2.41975e-08	1.37333e-06
PLD1	1.05907	0.189885	531.864	2.44135e-08	1.37887e-06
LINC00996	-1.46761	0.263219	355.769	2.46614e-08	1.3886e-06
SLC2A5	-0.917425	0.164711	2743.98	2.54862e-08	1.43066e-06
TFRC	0.793509	0.142511	3274.74	2.57626e-08	1.43738e-06
TET2	0.630078	0.113154	1797.72	2.57186e-08	1.43738e-06
ARHGEF12	1.5793	0.283693	136.355	2.59268e-08	1.44216e-06
AP001033.1	1.64244	0.29516	35.8843	2.62782e-08	1.45729e-06
CXCL12	2.37733	0.427538	17.5445	2.69003e-08	1.48283e-06
PRIM1	-0.647291	0.116399	1643.39	2.68287e-08	1.48283e-06
EFCAB2	-0.702253	0.126382	649.59	2.7511e-08	1.51195e-06
NAALADL1	-1.00465	0.180982	232.531	2.83824e-08	1.55519e-06
BEND5	-0.867056	0.156215	454.258	2.84997e-08	1.55697e-06
ZMYND8	0.94744	0.170818	1879.08	2.91486e-08	1.58769e-06
ZC3HAV1	0.516713	0.0932422	2074.9	2.99674e-08	1.62746e-06
MCU	1.17704	0.212425	523.964	3.00856e-08	1.62906e-06
QPCT	2.46368	0.444803	40.2286	3.04529e-08	1.6441e-06
ABCC5	0.75972	0.137199	1073.36	3.07062e-08	1.65291e-06
TOP1MT	-0.68736	0.12452	2582.95	3.38859e-08	1.81874e-06
CYTH3	1.04628	0.189587	77.7656	3.41392e-08	1.827e-06
FBXO9	0.60304	0.109303	2234.02	3.44586e-08	1.83873e-06
SQOR	-0.628975	0.114051	1088.96	3.49054e-08	1.85717e-06
TRIB1	1.12798	0.204663	565.641	3.56002e-08	1.88866e-06
EXT1	1.59925	0.290827	29.4059	3.82003e-08	2.02076e-06
AMMECR1	1.14514	0.208414	329.647	3.91742e-08	2.06633e-06
GPT2	-0.740214	0.134784	914.516	3.97727e-08	2.09189e-06
GGH	-0.610122	0.111147	3416.13	4.03434e-08	2.11584e-06
DDX5	0.727662	0.132603	28501.2	4.07652e-08	2.13187e-06
ADAMTSL4	-1.06722	0.194665	162.877	4.19799e-08	2.18915e-06
AP001189.5	2.78517	0.508264	7.11314	4.2585e-08	2.20816e-06
LINC00861	2.37285	0.432983	221.321	4.24739e-08	2.20816e-06
LINC01979	-1.93473	0.353366	18.2489	4.37187e-08	2.26057e-06
SGK1	1.92432	0.35152	92.8409	4.39273e-08	2.26497e-06
VSIG10	-1.21308	0.22192	955.373	4.59514e-08	2.3627e-06
FFAR4	-2.06641	0.37839	71.7394	4.73292e-08	2.42674e-06
PIK3R6	0.702777	0.128842	1552.47	4.90939e-08	2.51022e-06
ST6GALNAC1	2.29058	0.420443	59.066	5.09336e-08	2.59705e-06
HSPA5	0.665571	0.122396	22275.5	5.393e-08	2.74221e-06
HILPDA	-0.734227	0.135087	1368.28	5.47328e-08	2.77534e-06
AKR1B1	-0.501846	0.0923587	3530.6	5.52104e-08	2.79185e-06
C1QTNF4	-1.39812	0.258068	118.601	6.03918e-08	3.04547e-06
ENPP3	1.95234	0.360423	47.488	6.06784e-08	3.05154e-06
AMN	-0.952135	0.175921	442.594	6.22206e-08	3.12055e-06
SPECC1	-0.733099	0.135607	1072.02	6.44271e-08	3.22241e-06
FOSB	2.3705	0.439175	914.786	6.75274e-08	3.36829e-06
ADGRE3	2.66973	0.495306	82.2697	7.04378e-08	3.50394e-06
AMHR2	1.91194	0.354884	167.761	7.14376e-08	3.54408e-06
PPARD	1.31389	0.243941	29.7463	7.20075e-08	3.56272e-06
BIK	-1.16242	0.21596	1912.97	7.34174e-08	3.62272e-06
KYNU	1.3899	0.258439	850.201	7.52977e-08	3.70553e-06
ZNF385C	-1.59987	0.297613	42.7737	7.62965e-08	3.74465e-06
HSH2D	-0.355578	0.0661868	9530.29	7.77225e-08	3.80447e-06
AHR	1.10792	0.206314	592.284	7.87089e-08	3.8425e-06
DERL3	-0.731782	0.13641	324.03	8.11321e-08	3.9503e-06
LCN2	2.01351	0.375398	46.8916	8.15507e-08	3.96017e-06
JCAD	1.57452	0.293584	233.975	8.18061e-08	3.96209e-06
ELOVL7	1.25458	0.233985	250.605	8.24028e-08	3.98049e-06
SLC27A6	1.77638	0.331542	382.066	8.41764e-08	4.05549e-06
JUN	1.98505	0.370594	1430.73	8.48981e-08	4.07955e-06
SLC35D1	1.01306	0.189375	475.113	8.82072e-08	4.2275e-06
MDM1	0.755594	0.141299	1444.41	8.91918e-08	4.26355e-06
PLXNC1	1.00809	0.188647	1313.84	9.10224e-08	4.33976e-06
FSTL4	2.20742	0.41319	13.3282	9.17299e-08	4.36216e-06
PLIN2	0.89576	0.16771	1096.25	9.23666e-08	4.38109e-06
BLZF1	0.577189	0.108086	921.526	9.28949e-08	4.39479e-06
PTGER2	0.892671	0.167672	1146.88	1.01554e-07	4.79208e-06
FAXDC2	1.14437	0.215086	145.893	1.03462e-07	4.86961e-06
SLC40A1	1.15806	0.217735	9375.89	1.04532e-07	4.89488e-06
PHF19	-0.984783	0.185145	584.27	1.04356e-07	4.89488e-06
TEC	0.631742	0.118934	1701.31	1.08607e-07	5.07276e-06
RARB	-1.1619	0.21882	58.1047	1.09711e-07	5.11132e-06
AP001469.3	-1.06124	0.199903	92.9537	1.1036e-07	5.12853e-06
MRC2	-0.906353	0.170837	265.967	1.12439e-07	5.21196e-06
NAA20	-0.692295	0.130753	2245.6	1.19226e-07	5.51265e-06
LGALS12	-1.03278	0.195246	761.755	1.22563e-07	5.65268e-06
GSDMD	-0.560322	0.105955	2034.73	1.23443e-07	5.679e-06
PRR33	-1.12062	0.211936	117.244	1.23975e-07	5.68919e-06
MYO5A	0.748757	0.141662	389.311	1.25353e-07	5.73812e-06
AL354892.2	-1.1341	0.214669	36.4485	1.2706e-07	5.80179e-06
GPR85	1.15703	0.21903	103.562	1.27424e-07	5.80398e-06
HGD	1.76608	0.334404	16.687	1.28297e-07	5.82927e-06
MB21D2	2.75643	0.522159	8.4588	1.29948e-07	5.8752e-06
KCNC4	-0.962335	0.182288	150.345	1.29745e-07	5.8752e-06
PSAT1	1.53529	0.291098	63.3794	1.33373e-07	6.00049e-06
DNTTIP1	-0.605385	0.114782	1639.65	1.3333e-07	6.00049e-06
GGT7	1.07615	0.204475	64.2724	1.41726e-07	6.3607e-06
TMCC2	1.59006	0.302301	30.4593	1.44163e-07	6.4386e-06
MPP7	0.994147	0.188992	156.34	1.43852e-07	6.4386e-06
TWSG1	1.05935	0.201903	1617.56	1.54751e-07	6.89468e-06
ENTPD1	1.69932	0.323913	721.525	1.55256e-07	6.90043e-06
CYBB	2.40321	0.458407	477.116	1.58398e-07	7.02306e-06
CAMK1	1.90889	0.364228	36.0397	1.5979e-07	7.06772e-06
ATP2B1-AS1	1.80627	0.344801	337.272	1.61824e-07	7.1063e-06
AC015969.1	1.71799	0.327944	22.2892	1.61743e-07	7.1063e-06
HERPUD2	0.429467	0.0819686	839.777	1.61091e-07	7.1063e-06
CASC10	-0.818777	0.156384	529.264	1.64382e-07	7.20142e-06
ELL2	1.0401	0.19877	241.18	1.67044e-07	7.28329e-06
PRSS36	-0.817768	0.156274	138.099	1.66853e-07	7.28329e-06
FGFRL1	-1.59238	0.304351	151.075	1.67643e-07	7.29207e-06
SGPP1	2.56891	0.491286	16.7217	1.70477e-07	7.3978e-06
CPA3	-0.842314	0.1612	6619.6	1.73897e-07	7.52845e-06
UBR1	0.591756	0.113334	835.265	1.77639e-07	7.67235e-06
TAX1BP1	0.483472	0.0926082	4720.22	1.78332e-07	7.68419e-06
LINC00665	-0.737895	0.141596	551.428	1.87541e-07	8.06206e-06
MVP	1.03485	0.198789	902.984	1.93174e-07	8.28483e-06
CLEC4D	2.01638	0.387509	34.9387	1.95647e-07	8.37134e-06
RUFY1	0.574013	0.110394	2775.8	1.99637e-07	8.52218e-06
SGMS1	0.992171	0.190926	365.919	2.02939e-07	8.64303e-06
GSR	0.692465	0.133333	542.013	2.06364e-07	8.76855e-06
F2R	1.37087	0.264376	569.6	2.15679e-07	9.14319e-06
NAA11	2.1326	0.411322	5.0861	2.16324e-07	9.14941e-06
PDE3A	2.04612	0.39524	49.4121	2.25586e-07	9.48992e-06
AC007325.4	-1.08143	0.208907	64.8135	2.25926e-07	9.48992e-06
DOC2A	-1.31319	0.25367	54.6797	2.25785e-07	9.48992e-06
AGTR1	1.97838	0.382297	8.46574	2.27922e-07	9.55191e-06
GSEC	-0.968078	0.187099	852.31	2.28951e-07	9.57316e-06
ACP5	-1.32349	0.255858	86.1552	2.30654e-07	9.62246e-06
PCTP	0.683556	0.13232	1009.99	2.39227e-07	9.95748e-06
ENDOD1	2.06023	0.398859	50.3629	2.40047e-07	9.96902e-06
PSAP	0.725499	0.140715	9314.52	2.52559e-07	1.04469e-05
PPA1	-0.666987	0.129369	5347.14	2.52692e-07	1.04469e-05
NECTIN1	-1.1857	0.230238	134.815	2.60617e-07	1.07503e-05
LINC00426	-1.23047	0.239222	126.504	2.69451e-07	1.10898e-05
POTEI	1.74338	0.339107	10.7161	2.73151e-07	1.12169e-05
SLC2A4RG	-1.73498	0.337866	80.6643	2.81993e-07	1.15542e-05
TRIM16	-0.832914	0.162381	382.398	2.90713e-07	1.18849e-05
DHRS4	-0.627994	0.122679	611.63	3.07156e-07	1.25292e-05
CRY1	1.57623	0.307973	312.788	3.08694e-07	1.25641e-05
MMP14	2.23365	0.436674	7.45991	3.13482e-07	1.27294e-05
PLBD1	2.04653	0.400123	58.0907	3.14144e-07	1.27294e-05
EHD4	0.91123	0.178207	160.354	3.16518e-07	1.27973e-05
GLCCI1	0.915728	0.179202	238.739	3.22103e-07	1.29946e-05
NEXN	-1.13021	0.221244	463.677	3.24864e-07	1.30772e-05
HEMGN	1.80168	0.353009	905.82	3.32949e-07	1.33733e-05
GFI1B	1.70794	0.334825	2809.36	3.3787e-07	1.34949e-05
UCP3	1.57147	0.308082	23.8937	3.38182e-07	1.34949e-05
RAB6B	1.34567	0.26381	60.1414	3.38052e-07	1.34949e-05
LYRM1	-0.701353	0.137679	2488.95	3.50339e-07	1.39497e-05
BPIFB3	2.25303	0.442767	9.55964	3.60858e-07	1.43065e-05
COPRS	-0.908767	0.178578	1317.93	3.60125e-07	1.43065e-05
CPB1	1.8657	0.367272	27.998	3.7767e-07	1.49408e-05
ACSL4	0.817221	0.160976	932.598	3.84109e-07	1.51628e-05
AC004949.1	1.50455	0.296483	9.36026	3.88213e-07	1.52919e-05
RABEPK	-0.591306	0.11668	1338.49	4.0253e-07	1.58219e-05
SYNPO	-1.65097	0.326062	12.7402	4.11931e-07	1.61568e-05
PAPSS2	1.47676	0.292077	40.7409	4.27988e-07	1.67508e-05
LILRB3	1.74763	0.34571	46.6248	4.29965e-07	1.67924e-05
PELI1	1.12373	0.222484	173.829	4.39838e-07	1.71415e-05
ARFGAP3	0.446601	0.0884997	1276.87	4.50327e-07	1.75131e-05
ATP7A	0.744152	0.147516	324.259	4.54557e-07	1.76403e-05
TGFBI	2.18421	0.433396	70.2461	4.66119e-07	1.80508e-05
FCGRT	1.42928	0.283716	754.319	4.71113e-07	1.82058e-05
ACCS	0.640304	0.127159	886.558	4.76738e-07	1.83845e-05
AL158175.1	-1.89603	0.376704	23.8033	4.82302e-07	1.856e-05
SELENOM	1.6853	0.3351	20.1332	4.92375e-07	1.8908e-05
LAPTM5	0.655565	0.130412	6974.9	4.9859e-07	1.91067e-05
WDR86	-1.42387	0.283425	72.5936	5.0664e-07	1.93747e-05
MIR155HG	-1.0094	0.201099	540.554	5.18298e-07	1.97794e-05
MRPS9	-0.542217	0.108122	1421.24	5.30758e-07	2.02128e-05
PTGER4	0.905087	0.180587	584.192	5.38927e-07	2.04814e-05
CAVIN1	1.45915	0.291401	478.329	5.51857e-07	2.09295e-05
LINC00539	-0.770764	0.15396	687.171	5.54998e-07	2.10053e-05
LINC02284	2.18894	0.437331	7.42836	5.57951e-07	2.10736e-05
ENTPD7	1.33449	0.266701	335.753	5.62398e-07	2.11979e-05
IL6ST	1.06311	0.2125	183.406	5.64791e-07	2.12445e-05
TC2N	2.14987	0.429796	48.082	5.67189e-07	2.12911e-05
POLD2	-0.457248	0.0914779	4368.5	5.77912e-07	2.16493e-05
TMEM11	-0.594791	0.119011	1967.64	5.7997e-07	2.16821e-05
TP53RK	0.488021	0.097691	1454.9	5.86666e-07	2.18879e-05
RXFP1	1.90111	0.380965	796.355	6.03053e-07	2.24537e-05
APOLD1	-1.02973	0.206397	504.8	6.06674e-07	2.25427e-05
RRAGD	-0.658276	0.131975	424.454	6.10431e-07	2.26365e-05
GINS2	-0.684759	0.137357	3122.8	6.18864e-07	2.2903e-05
RGS2	1.70589	0.342322	731.472	6.25168e-07	2.30897e-05
SLC11A2	0.842449	0.169108	658.237	6.30217e-07	2.32295e-05
RAP1B	0.504926	0.101494	5513.58	6.52753e-07	2.40119e-05
HNRNPD	-0.573122	0.115224	7191.83	6.55865e-07	2.40781e-05
HMOX2	-0.640291	0.128886	1779.42	6.76834e-07	2.47983e-05
CFP	-0.843863	0.169937	1031.24	6.84349e-07	2.50237e-05
TMEM39A	0.515617	0.103844	864.869	6.85993e-07	2.5034e-05
SNAI3	-0.955005	0.192848	356.139	7.34107e-07	2.67366e-05
ETV4	1.85051	0.373759	16.1506	7.38044e-07	2.67924e-05
NR6A1	-1.35176	0.273031	729.462	7.38556e-07	2.67924e-05
NTNG2	-0.982527	0.198649	97.0374	7.5736e-07	2.74203e-05
CSF1R	-1.39706	0.282605	992.218	7.67235e-07	2.77232e-05
BIRC2	0.660214	0.133763	1612.97	7.98577e-07	2.87425e-05
CD33	-0.443674	0.0898891	3898.91	7.98271e-07	2.87425e-05
SPTA1	1.38803	0.281352	233.059	8.07978e-07	2.9024e-05
CFAP161	1.97537	0.40059	39.3263	8.17464e-07	2.91933e-05
FAM241A	-0.68178	0.138255	618.467	8.16756e-07	2.91933e-05
MYBPHL	-2.08843	0.42347	15.7562	8.15114e-07	2.91933e-05
TXNIP	0.632726	0.128357	28964.3	8.24721e-07	2.93953e-05
ITGB3	2.25911	0.458378	37.7654	8.28684e-07	2.94793e-05
ZNF438	1.02632	0.208386	430.841	8.43216e-07	2.99382e-05
DPEP2	-0.664791	0.135165	878.215	8.72772e-07	3.09278e-05
TMEM92	-1.55688	0.316692	62.9936	8.82933e-07	3.12276e-05
SOS1	0.824005	0.167893	800.698	9.20419e-07	3.24908e-05
ZNF25	1.04504	0.213086	195.917	9.3768e-07	3.30366e-05
PROSER3	-1.05935	0.216167	136.11	9.55435e-07	3.35976e-05
EFHC2	1.05525	0.215574	342.082	9.82643e-07	3.44883e-05
JAGN1	-0.596829	0.122046	1952.24	1.00727e-06	3.52852e-05
PSMB8	-0.587775	0.120246	6231.56	1.01807e-06	3.55956e-05
SIAE	1.39879	0.286288	38.7544	1.02927e-06	3.58508e-05
KLRG1	-0.681403	0.139452	528.982	1.0275e-06	3.58508e-05
GPR171	1.48794	0.304917	35.7739	1.06177e-06	3.69127e-05
HBB	2.39666	0.491252	4812.76	1.06795e-06	3.70574e-05
STXBP6	1.62098	0.332506	75.243	1.08782e-06	3.76047e-05
PDGFRB	-1.16551	0.239059	272.13	1.08587e-06	3.76047e-05
CCDC126	0.704654	0.144629	288.809	1.10383e-06	3.80862e-05
DEFB1	-2.76639	0.567941	257.7	1.11082e-06	3.82555e-05
TMBIM1	0.862607	0.177131	1881.09	1.11671e-06	3.83865e-05
TMEM53	-0.730881	0.150125	527.625	1.12454e-06	3.85832e-05
SNED1	1.42672	0.293129	65.9351	1.1318e-06	3.87235e-05
MARCKS	1.22714	0.252132	186.847	1.13285e-06	3.87235e-05
CDKN3	-1.06945	0.219755	1760.41	1.1356e-06	3.87455e-05
SEPT4	1.63729	0.336667	31.0215	1.15486e-06	3.93296e-05
GDPD1	1.11622	0.229593	107.333	1.16352e-06	3.95511e-05
MPP1	0.624033	0.128471	5754.21	1.18944e-06	4.03575e-05
MRPL39	-0.612388	0.126176	1584.64	1.21342e-06	4.10952e-05
EPOR	0.919171	0.189531	339.628	1.23639e-06	4.16424e-05
AC119396.2	-1.36567	0.281592	13.8789	1.23577e-06	4.16424e-05
MMP2	-1.41057	0.290821	1065.96	1.2328e-06	4.16424e-05
LRP12	1.01873	0.210134	226.396	1.24715e-06	4.19281e-05
COG3	0.455038	0.0938777	699.576	1.25254e-06	4.20324e-05
BAIAP2-DT	-1.11664	0.230436	185.456	1.26108e-06	4.22416e-05
ACE2	2.28179	0.471129	59.1757	1.2774e-06	4.25554e-05
LINC01978	-1.66103	0.342946	18.7427	1.27621e-06	4.25554e-05
PLPPR3	-1.81784	0.375302	128.021	1.27466e-06	4.25554e-05
FAM96A	-0.764274	0.157867	4171.48	1.29029e-06	4.29068e-05
H1F0	1.18035	0.243883	122.093	1.29952e-06	4.31356e-05
P2RY14	1.7253	0.356534	170.963	1.30426e-06	4.32147e-05
MARCH2	0.847867	0.175234	494.43	1.30838e-06	4.32733e-05
SERPINI1	1.02496	0.212151	232.634	1.35646e-06	4.47828e-05
NTHL1	-0.787742	0.16315	1341.83	1.37689e-06	4.53757e-05
SAPCD2	-1.13451	0.235105	130.391	1.39623e-06	4.59306e-05
ADA	-0.67371	0.139661	4905.16	1.40768e-06	4.62242e-05
SLC9B1	1.23502	0.25614	23.7058	1.42356e-06	4.66623e-05
PSMG2	-0.596558	0.123748	2344.06	1.43029e-06	4.67992e-05
NEGR1	1.85033	0.384065	175.373	1.45192e-06	4.74225e-05
SFXN4	-0.566145	0.117579	2140.23	1.47182e-06	4.79872e-05
SNRPA1	-0.54562	0.113363	2962.04	1.48666e-06	4.82992e-05
MATN4	-1.01064	0.209979	1097.83	1.48648e-06	4.82992e-05
EPB42	2.10139	0.436954	18.0927	1.51546e-06	4.91481e-05
IER2	0.757476	0.157537	1908.13	1.52269e-06	4.92955e-05
CMTM7	-0.67474	0.140356	4422.84	1.52942e-06	4.94261e-05
STIM1	0.730152	0.151951	403.536	1.54599e-06	4.98738e-05
SLC12A6	0.762489	0.158872	649.816	1.59144e-06	5.12501e-05
TRUB2	-0.37045	0.0772045	2088.15	1.60025e-06	5.14434e-05
SPATC1L	1.1543	0.240592	330.597	1.60451e-06	5.14902e-05
HAUS4	-0.434831	0.0906626	770.552	1.61745e-06	5.18147e-05
SURF4	0.642935	0.13408	3709.56	1.62533e-06	5.19765e-05
HIST1H4C	-1.74884	0.364988	38693	1.6554e-06	5.28461e-05
NR4A3	2.25783	0.471386	19.959	1.66968e-06	5.32094e-05
RUVBL2	-0.525827	0.109829	5688.76	1.687e-06	5.36683e-05
PRELID3A	-1.09727	0.229434	80.7825	1.73117e-06	5.4978e-05
FERMT3	0.440212	0.092053	6859.25	1.73424e-06	5.49804e-05
TLR7	1.96712	0.411429	78.5174	1.74255e-06	5.51487e-05
EPX	2.21448	0.463792	3676.1	1.79949e-06	5.68528e-05
CLEC11A	-0.888753	0.186187	3908.91	1.81111e-06	5.71214e-05
FMO5	0.80194	0.168066	271.395	1.82791e-06	5.75524e-05
CCDC122	-1.08953	0.228484	144.892	1.85597e-06	5.83359e-05
CRAT	0.835402	0.175234	348.94	1.86669e-06	5.85725e-05
LINC01700	-2.06712	0.433735	24.9477	1.88062e-06	5.89088e-05
HPF1	-0.696051	0.146093	1629.66	1.89386e-06	5.9214e-05
AL591845.1	-1.03688	0.217644	101.192	1.89681e-06	5.9214e-05
MYOZ3	-1.0467	0.219891	156.132	1.93508e-06	6.03062e-05
GRIN3A	2.24183	0.471087	14.2808	1.94714e-06	6.0579e-05
PI4K2A	1.71415	0.360357	32.6916	1.96687e-06	6.09862e-05
AC234772.2	-1.57078	0.330205	20.141	1.965e-06	6.09862e-05
DCAF6	0.484721	0.101972	621.247	1.99944e-06	6.18916e-05
CDC42EP3	0.543518	0.114358	819.209	2.0063e-06	6.19994e-05
NMNAT3	0.583003	0.12276	781.523	2.04281e-06	6.30215e-05
GUCY1B1	0.929722	0.195822	940.381	2.05648e-06	6.33368e-05
DCTPP1	-0.765156	0.161266	3570.11	2.08819e-06	6.42058e-05
EIF4G2	0.774194	0.163264	11183	2.11639e-06	6.48554e-05
BCL11A	-1.23536	0.260507	3756.3	2.11482e-06	6.48554e-05
ADRB1	-1.22496	0.258579	301.992	2.16632e-06	6.6275e-05
MRPL15	-0.52542	0.110943	2687.4	2.18022e-06	6.65892e-05
ORAI3	-0.581933	0.122924	3233.19	2.20037e-06	6.70929e-05
ST3GAL1	0.487022	0.102926	1266.11	2.22563e-06	6.77506e-05
TDRKH	1.73211	0.366179	50.284	2.24264e-06	6.8107e-05
NXF1	0.55498	0.117331	3241.49	2.24476e-06	6.8107e-05
BCL2L13	0.499782	0.105673	1649.12	2.25063e-06	6.81361e-05
AL591518.1	-2.14935	0.454476	14.9723	2.25314e-06	6.81361e-05
CROT	0.827515	0.17502	280.415	2.26623e-06	6.83979e-05
RSU1	0.485294	0.102646	4413.38	2.26925e-06	6.83979e-05
UCK2	-0.624275	0.132147	2017.52	2.31151e-06	6.95576e-05
LY6G6C	2.39562	0.507211	9.02243	2.3225e-06	6.97739e-05
F5	1.86077	0.39412	114.192	2.34317e-06	7.02797e-05
MTRNR2L6	1.82652	0.387308	23.1669	2.40601e-06	7.20468e-05
SESN2	1.10749	0.23488	203.357	2.41562e-06	7.22168e-05
FAM161A	-0.836325	0.177385	414.377	2.42018e-06	7.22354e-05
LKAAEAR1	-1.44694	0.307036	164.537	2.44571e-06	7.28789e-05
EFCAB14	0.531446	0.112878	2443.61	2.49977e-06	7.43693e-05
ERG28	-0.558428	0.118661	1746.25	2.52517e-06	7.50031e-05
CXCL2	1.51125	0.321378	932.829	2.57127e-06	7.62491e-05
AC022075.1	2.1418	0.455632	27.0116	2.59247e-06	7.66301e-05
CXCL3	1.30295	0.277177	205.72	2.5915e-06	7.66301e-05
NBR1	0.796188	0.169424	1285.45	2.60951e-06	7.70099e-05
AC026254.2	-1.91258	0.407618	16.671	2.70423e-06	7.96771e-05
HIST3H2A	2.2316	0.475905	165.103	2.74302e-06	8.06904e-05
DHRS4L2	-0.623732	0.133199	599.565	2.83097e-06	8.31444e-05
AL355432.1	1.76509	0.377598	6.95639	2.94654e-06	8.62627e-05
STK17A	0.549149	0.11747	1100.68	2.94217e-06	8.62627e-05
MAEL	-1.16871	0.25012	89.8871	2.97408e-06	8.69302e-05
TYSND1	-0.652362	0.139634	547.281	2.98376e-06	8.70744e-05
MIA3	0.386812	0.0828336	1264.95	3.0157e-06	8.78334e-05
ORAI1	-0.71908	0.153995	4795.39	3.01933e-06	8.78334e-05
CHAC1	2.15458	0.46148	12.1462	3.02893e-06	8.78343e-05
STRIP2	0.973754	0.208562	66.9237	3.02827e-06	8.78343e-05
YOD1	1.01107	0.216582	230.943	3.03708e-06	8.79315e-05
ARHGAP6	1.82901	0.392175	44.9236	3.10493e-06	8.96133e-05
ANGPT2	1.14552	0.245616	604.598	3.10338e-06	8.96133e-05
RASGRP4	0.875361	0.187769	216.359	3.13285e-06	9.02772e-05
ESD	-0.576123	0.123656	6504.23	3.17643e-06	9.13896e-05
AC016773.1	-0.833372	0.178908	362.335	3.19127e-06	9.16729e-05
BAIAP2L1	1.56628	0.336335	49.5637	3.21022e-06	9.20732e-05
ITGA4	0.671518	0.144246	5637.49	3.23396e-06	9.26094e-05
SKIDA1	-1.00648	0.216596	379.404	3.37143e-06	9.63955e-05
AP002478.1	1.63203	0.351335	11.9518	3.39727e-06	9.69834e-05
CD40	0.87272	0.188132	214.028	3.50315e-06	9.9696e-05
AC095030.1	-1.65175	0.356062	12.143	3.50231e-06	9.9696e-05
AC090921.1	-1.3846	0.298538	77.498	3.51933e-06	0.000100001
CASP4	-0.43498	0.0938172	2507.12	3.54426e-06	0.000100554
AL391988.1	1.57249	0.339458	17.4421	3.61566e-06	0.000102421
AC046168.2	-2.58813	0.559316	11.227	3.7044e-06	0.000104773
LDLR	-1.27881	0.276449	78.5146	3.73071e-06	0.000105355
ZNF511	-0.556061	0.120301	625.589	3.79587e-06	0.000107031
NANS	-0.70871	0.153356	1420.96	3.81284e-06	0.000107344
MPIG6B	1.51632	0.328213	817.921	3.83842e-06	0.000107899
NAAA	-0.47987	0.103957	1066.14	3.91107e-06	0.000109773
EPSTI1	1.02265	0.221614	306.312	3.93901e-06	0.000110388
TRIM5	0.539792	0.117273	616.537	4.16701e-06	0.0001166
AC127024.5	-1.12694	0.244909	23.0899	4.19525e-06	0.000117212
TMEM97	-0.604146	0.131344	1695.49	4.23061e-06	0.00011802
TUBB2A	1.56613	0.340845	8.08287	4.33089e-06	0.000120621
ZDHHC9	0.725824	0.157975	840.738	4.33698e-06	0.000120621
NDFIP1	0.765337	0.166749	1085.82	4.43787e-06	0.00012324
ITFG2	-0.29193	0.0636209	1264.22	4.46259e-06	0.000123552
S100Z	-1.05789	0.230545	1252.2	4.46146e-06	0.000123552
TTC39C	-0.969781	0.211511	586.126	4.53952e-06	0.000125493
MMRN1	1.27163	0.277604	1696.71	4.63304e-06	0.000127886
IL7	1.59773	0.348982	21.7521	4.6884e-06	0.00012922
IRF9	0.82056	0.179267	167.692	4.71029e-06	0.000129628
BEGAIN	-1.22537	0.267781	46.193	4.73933e-06	0.000130232
PNPLA7	0.827235	0.180966	82.0502	4.84905e-06	0.000133032
RB1	0.735756	0.160964	1443.4	4.85571e-06	0.000133032
SLC38A2	0.810047	0.177244	3963.87	4.87191e-06	0.000133277
EBI3	2.34959	0.514205	22.725	4.89227e-06	0.000133455
LINC01366	1.2855	0.281334	32.7028	4.89298e-06	0.000133455
PPARG	1.52371	0.333542	22.0523	4.9173e-06	0.000133721
CSRNP1	1.08021	0.236452	241.481	4.91501e-06	0.000133721
RAB5B	0.907941	0.198807	960.792	4.94883e-06	0.00013438
ANO10	0.776864	0.170166	337.814	4.98687e-06	0.000135213
GALNT8	-1.59009	0.348415	13.0998	5.02381e-06	0.000136013
C16orf74	-1.42702	0.312923	646.111	5.1081e-06	0.000138092
HSD17B4	0.531239	0.116506	3853.11	5.12132e-06	0.000138245
KLF4	2.18035	0.478526	91.315	5.20427e-06	0.000140278
PRG3	2.9162	0.640122	852.406	5.22115e-06	0.000140527
OIP5	-0.67671	0.148649	1143.31	5.3037e-06	0.00014254
UBE2M	-1.33363	0.293092	415.917	5.35896e-06	0.000143815
ZNF821	1.08941	0.239447	61.8067	5.37308e-06	0.000143983
AC245128.3	2.4387	0.536309	10.0488	5.43664e-06	0.000145474
CREB3L3	1.9218	0.422803	5.3019	5.48376e-06	0.000146521
BST2	-0.909578	0.20023	3902.96	5.55493e-06	0.000148207
INTS6L	0.781095	0.171974	711.459	5.57424e-06	0.000148506
ISCA2	-0.717236	0.15793	1890.41	5.58597e-06	0.000148603
TWF2	-0.48642	0.10715	2026.19	5.63629e-06	0.000149725
MAGIX	0.905088	0.199532	68.5021	5.73189e-06	0.000152044
CKAP4	1.73781	0.383812	32.8307	5.96098e-06	0.000157893
NPAT	0.522003	0.115312	1170.89	5.98644e-06	0.000158111
LYRM2	-0.608016	0.134311	2098.51	5.98509e-06	0.000158111
EBP	-0.691088	0.152802	3227.98	6.10318e-06	0.000160963
IRX3	-1.24421	0.275119	153.9	6.11329e-06	0.000160998
MS4A7	2.06985	0.458394	381.01	6.31869e-06	0.000166169
HK3	2.03742	0.451737	149.806	6.47697e-06	0.000170088
CYP11A1	2.00407	0.444451	10.0555	6.51088e-06	0.000170734
AC020571.1	1.92783	0.427582	45.4851	6.52325e-06	0.000170814
SYCE1L	-1.44527	0.321306	55.7736	6.856e-06	0.000179272
MICAL1	0.793373	0.176395	799.626	6.86871e-06	0.000179349
CCL28	-0.956562	0.212977	138.977	7.07604e-06	0.0001845
SNRNP35	-0.785559	0.175258	1046.55	7.38453e-06	0.000191998
GGT5	-0.869771	0.194043	810.662	7.38206e-06	0.000191998
KCNK6	0.853371	0.190432	389.066	7.42085e-06	0.000192397
AP2B1	0.67547	0.150726	1605.96	7.41417e-06	0.000192397
DLGAP4	0.71481	0.159556	271.311	7.4646e-06	0.000193258
APOO	-0.711103	0.158838	746.6	7.57317e-06	0.000195793
FAM216A	-0.629567	0.140676	1626.42	7.63001e-06	0.000196985
AL117381.1	2.02188	0.451981	6.28221	7.69961e-06	0.000197947
EPS8	1.46578	0.327658	242.468	7.69424e-06	0.000197947
AK5	-0.799514	0.178709	934.814	7.68307e-06	0.000197947
RASA1	0.512219	0.114529	411.175	7.7342e-06	0.000198558
NRIP1	1.01244	0.226463	1713.44	7.79733e-06	0.000199899
HMCES	-0.461711	0.103296	1363.34	7.82981e-06	0.000200452
RPS6KA2	1.16171	0.259972	40.5894	7.87345e-06	0.000201288
MYRF	-1.31031	0.293269	78.9775	7.89693e-06	0.000201608
LYG2	-1.12134	0.25108	36.3423	7.96736e-06	0.000203123
ADAM9	1.04	0.233213	186.915	8.21699e-06	0.000209197
MBNL1	0.631416	0.141607	5093.12	8.2376e-06	0.000209431
ARFIP1	0.718438	0.161163	666.938	8.27954e-06	0.000210206
MDH1	-0.556941	0.125019	8773.56	8.39505e-06	0.000212845
AC138696.2	-1.16789	0.262185	19.2456	8.41056e-06	0.000212944
GPR35	-1.14594	0.257339	141.635	8.46627e-06	0.000214059
ZBTB7B	1.46568	0.329265	28.4578	8.53298e-06	0.000215449
FCAR	2.04346	0.45912	33.6077	8.55415e-06	0.000215687
COQ4	-0.547055	0.122936	1542.25	8.58952e-06	0.000216281
KYAT1	-0.531968	0.119757	380.451	8.9099e-06	0.000224041
RTN2	0.898625	0.202332	76.2042	8.94005e-06	0.000224492
GEMIN6	-0.849655	0.191407	721.94	9.03769e-06	0.000226634
ADCY6	1.28544	0.289682	61.5633	9.10484e-06	0.000227819
IVNS1ABP	0.856468	0.193016	3776.98	9.10978e-06	0.000227819
BX649601.1	-2.01696	0.454699	8.12521	9.17232e-06	0.000229071
ESYT1	0.861044	0.194156	3157.13	9.21571e-06	0.000229842
MOB3A	0.753839	0.17025	1232.97	9.51881e-06	0.000236806
NRXN2	-1.2826	0.289672	63.7756	9.52075e-06	0.000236806
FNBP1L	1.6459	0.371954	44.1505	9.64357e-06	0.000239536
MAMLD1	1.92857	0.436154	17.085	9.78973e-06	0.000242838
DCAF5	0.525431	0.118878	775.359	9.87354e-06	0.000244587
IFIT2	0.966169	0.218821	581.956	1.00855e-05	0.000249499
MARCKSL1	0.959396	0.217405	1230.5	1.01974e-05	0.000251929
SLC17A2	-2.15599	0.488602	5.77863	1.02152e-05	0.00025203
Z94721.1	-1.1905	0.269938	38.7039	1.0324e-05	0.000254373
SUCO	0.761481	0.172788	977.863	1.04795e-05	0.000257859
ANKRD28	0.651143	0.1478	1719.74	1.05504e-05	0.000259254
SH3BP5	1.56468	0.355307	33.2278	1.06396e-05	0.000261098
S100A1	-1.34717	0.305943	23.3066	1.06593e-05	0.000261231
SWT1	0.931324	0.211545	208.268	1.07022e-05	0.000261933
PSMA3	-0.621878	0.141329	6028.18	1.08143e-05	0.000264323
NOS1AP	1.41569	0.322122	68.3431	1.10829e-05	0.000270529
MDK	-1.04837	0.238627	3129.08	1.1162e-05	0.000272097
LRRC25	1.47355	0.335494	167.256	1.12214e-05	0.000273182
ABHD14A	-0.897748	0.20444	788.134	1.12702e-05	0.000273689
MPP6	-1.02471	0.233355	315.004	1.1272e-05	0.000273689
RASGRP2	-0.583814	0.133148	2195.73	1.16144e-05	0.000281629
ATG9A	1.14163	0.260452	241.233	1.1692e-05	0.000283138
DDX3Y	0.785236	0.179174	1029.23	1.17311e-05	0.00028371
TNFRSF19	1.54897	0.353531	50.3804	1.17903e-05	0.000284767
CPPED1	0.516593	0.117985	1958.11	1.19529e-05	0.000288315
XBP1	-0.455565	0.104099	27807.5	1.20735e-05	0.00029084
CYC1	-0.593099	0.135578	7860.71	1.21663e-05	0.000292694
GPR137B	1.00765	0.230405	105.768	1.22327e-05	0.000293906
NET1	0.775977	0.177452	1647.26	1.22622e-05	0.000294228
APOL4	-0.967857	0.221363	1366.23	1.22965e-05	0.000294667
DEPDC1-AS1	-1.42389	0.325691	23.4897	1.23176e-05	0.000294786
CBLB	0.479794	0.109787	540.133	1.24115e-05	0.000296648
MAD2L2	-0.626968	0.143476	2718.04	1.2433e-05	0.000296774
DGCR6L	-0.614739	0.140722	1831.13	1.25119e-05	0.00029827
SPOPL	0.621881	0.142403	299.242	1.25934e-05	0.000299824
PDXDC1	0.581297	0.133121	2909.84	1.26149e-05	0.000299948
BSPRY	-0.827993	0.189691	813.407	1.27148e-05	0.000301931
CHRNE	1.32262	0.30306	14.1553	1.27578e-05	0.000302395
PET117	-0.813887	0.186498	151.381	1.27673e-05	0.000302395
NID1	1.64716	0.377659	21.0251	1.29169e-05	0.000305545
AC148476.1	-1.58696	0.36419	10.2807	1.31554e-05	0.000310787
CCL25	-1.70802	0.392032	20.1578	1.31955e-05	0.000311332
TUBAL3	2.36374	0.54281	12.1511	1.33288e-05	0.000313672
CHST14	-0.642502	0.147544	224.075	1.33278e-05	0.000313672
RAP1GAP2	-0.916176	0.210497	183.168	1.34626e-05	0.000316413
C6orf89	0.300042	0.0689466	1299.59	1.3502e-05	0.000316934
RPN1	0.408119	0.0938211	9408.81	1.36152e-05	0.000319184
CAMK2D	1.87819	0.432058	62.0389	1.37971e-05	0.000323036
TNNI2	-1.47814	0.340141	359.733	1.38845e-05	0.000324667
PHYHD1	-1.01437	0.233473	121.816	1.39472e-05	0.000325719
FDPS	-0.485491	0.111754	2295.03	1.3972e-05	0.000325883
TUBA1A	0.869729	0.20031	2096.42	1.41247e-05	0.000329026
TCEA2	-0.719656	0.165761	633.548	1.41495e-05	0.000329186
NPW	-0.957471	0.220576	344.424	1.41984e-05	0.000329907
SPTB	1.5998	0.36879	13.3377	1.43804e-05	0.000333713
TRIB2	1.87757	0.432988	32.1181	1.44899e-05	0.000335829
CR1L	2.29552	0.529574	10.7594	1.45993e-05	0.000337937
OSBPL2	0.426786	0.0984818	720.283	1.46657e-05	0.000339047
CTTNBP2NL	1.49092	0.344224	71.0802	1.48257e-05	0.000342314
BSDC1	0.340474	0.0786414	1686.55	1.49484e-05	0.000344587
NXT1	-0.620718	0.143378	2510.48	1.49616e-05	0.000344587
AP000345.2	-1.41114	0.326284	31.3002	1.52627e-05	0.00035108
CAPN1	0.545419	0.12622	3032.95	1.55193e-05	0.000356535
EMG1	-0.673476	0.155867	2565.82	1.55447e-05	0.000356674
PER3	0.794524	0.183907	299.135	1.55855e-05	0.000357163
HERC6	0.489728	0.113479	353.584	1.59195e-05	0.000364362
TADA3	0.553576	0.128287	1123.69	1.59489e-05	0.000364581
AC021683.2	2.27043	0.526529	13.3648	1.61726e-05	0.000369233
PXMP2	-0.750825	0.174212	546.261	1.63385e-05	0.000372558
AC020911.2	2.02648	0.470607	8.91154	1.6616e-05	0.000378416
SMIM24	-1.22257	0.28405	3889.4	1.67694e-05	0.000381437
C17orf50	-1.50115	0.348812	48.1651	1.68036e-05	0.000381742
MAPK7	0.862085	0.200342	87.1148	1.68454e-05	0.000381747
TLCD1	-0.883567	0.205328	107.421	1.68357e-05	0.000381747
CD4	1.07275	0.24951	896.489	1.71241e-05	0.000387105
BTAF1	0.719324	0.167305	1628.02	1.71193e-05	0.000387105
ATF3	1.26065	0.293284	66.8282	1.72041e-05	0.000388435
BACE1	-0.878827	0.204476	211.073	1.72393e-05	0.000388753
FOSL1	0.851317	0.198095	156.499	1.72717e-05	0.000389004
F2RL3	1.84909	0.430491	18.1014	1.74443e-05	0.000392412
SOCS1	-0.916636	0.213483	435.917	1.75698e-05	0.00039475
RTCA-AS1	0.738774	0.172073	68.7704	1.75974e-05	0.000394888
PGGHG	0.892427	0.207895	146.54	1.76529e-05	0.000395649
AC021755.3	-2.20845	0.514724	8.84865	1.78232e-05	0.000398979
LINC00884	-0.912931	0.213001	180.889	1.81883e-05	0.000406656
KDM4C	0.6846	0.159772	816.285	1.82853e-05	0.000408328
UHMK1	0.73116	0.170723	2064.69	1.84618e-05	0.000411767
CD2	-1.18482	0.27683	156.973	1.86935e-05	0.00041643
CNST	0.649074	0.151744	2463.22	1.89064e-05	0.000420661
FMNL3	1.17072	0.27381	93.0366	1.90555e-05	0.000423466
DNTT	1.83886	0.430135	827.263	1.9107e-05	0.000424096
GSN	0.637302	0.14909	9594.41	1.91464e-05	0.000424458
RHEB	-0.572817	0.134049	2784.79	1.92696e-05	0.000426675
NTRK1	1.45046	0.339495	192.545	1.93387e-05	0.000427688
TIGD5	-0.897571	0.210191	79.2974	1.95234e-05	0.000431252
PRSS57	-0.789815	0.185005	18302.4	1.96208e-05	0.000432884
SIGLEC6	1.65809	0.38871	32.3723	1.99344e-05	0.000438749
AC005696.1	-0.930526	0.218141	51.7931	1.99272e-05	0.000438749
ABHD4	1.03551	0.242876	1016.58	2.01207e-05	0.000442318
SRD5A1	0.849773	0.1994	86.0822	2.02918e-05	0.000445545
IGSF9	1.82522	0.428974	13.6202	2.09199e-05	0.000457149
SH3BP5-AS1	1.07527	0.252685	59.8311	2.08713e-05	0.000457149
THOC6	-0.481919	0.11325	1884.85	2.08727e-05	0.000457149
ACAT2	-0.516065	0.121288	1892.71	2.0917e-05	0.000457149
LRRC32	1.97438	0.464209	18.6549	2.10733e-05	0.000459954
GP9	1.16299	0.273473	912.476	2.11243e-05	0.00046052
NRBP2	1.49844	0.352479	16.6146	2.12689e-05	0.000463122
UST	1.12381	0.264381	83.2554	2.13087e-05	0.000463439
SH2D4A	-0.919525	0.216341	135.163	2.13433e-05	0.000463641
CASS4	0.829502	0.195177	533.051	2.13769e-05	0.000463823
PPP1R15B	0.563426	0.132652	1026.9	2.16276e-05	0.000468709
CLEC5A	2.3909	0.563171	390.848	2.18173e-05	0.000472263
C16orf45	1.40036	0.330015	36.6245	2.20231e-05	0.000475906
LINC00676	1.12919	0.266119	13.7502	2.20375e-05	0.000475906
PSMB5	-0.640291	0.150937	3817.8	2.21424e-05	0.000477609
DUT	-0.644984	0.15207	10661	2.22159e-05	0.000478633
BLOC1S3	-1.06564	0.251365	537.525	2.24099e-05	0.000482247
GALK1	-0.479516	0.113273	1673.71	2.30309e-05	0.000495029
B3GNTL1	-0.526159	0.124322	1503.32	2.31404e-05	0.00049645
CCNB2	-0.737568	0.174279	3362.21	2.31511e-05	0.00049645
EXOC3L4	1.6036	0.379191	20.6939	2.34725e-05	0.000502755
TUT7	0.531265	0.125661	1010.96	2.36026e-05	0.000504953
TACC1	0.525973	0.124418	1181.28	2.3633e-05	0.000505015
NT5DC3	-1.17283	0.277454	480.552	2.36706e-05	0.000505231
KHDC1	-0.636423	0.150634	494.216	2.38971e-05	0.000509472
HSDL1	0.932184	0.220668	446.033	2.39602e-05	0.000510224
AC006504.5	-0.522434	0.123687	807.407	2.40186e-05	0.000510876
AC093297.2	-0.999132	0.23661	69.107	2.41405e-05	0.000512873
LTB	1.13274	0.268309	979.661	2.42377e-05	0.000514344
BTG1	0.826351	0.195974	2353.55	2.47974e-05	0.000525613
MMAB	-0.623496	0.147906	1154.01	2.49249e-05	0.000527705
RARRES3	-1.23163	0.29235	964.005	2.52144e-05	0.00053322
TNNT3	-0.655279	0.155568	201.736	2.52923e-05	0.000534252
PF4	2.02085	0.47997	362.737	2.5497e-05	0.000536723
SFRP5	1.89762	0.450684	54.853	2.54759e-05	0.000536723
KNOP1	-0.682889	0.162173	609.106	2.54397e-05	0.000536723
PIM1	0.757043	0.179896	3372.74	2.57392e-05	0.000541201
AC127521.1	-1.13925	0.270778	126.264	2.58421e-05	0.000542742
CD19	-0.978838	0.232731	489.718	2.60062e-05	0.000545565
FBL	-0.769463	0.183093	1745.79	2.63899e-05	0.000552431
AC116366.2	-1.24372	0.295946	136.002	2.63937e-05	0.000552431
WDR44	0.711589	0.169351	404.315	2.64724e-05	0.000553448
CES4A	0.723727	0.172266	177.937	2.65471e-05	0.000553954
CS	0.586105	0.139511	3554.77	2.65569e-05	0.000553954
CEBPA-DT	-1.19265	0.283931	73.4694	2.66338e-05	0.000554927
MRPS26	-0.649635	0.154712	3836.18	2.68089e-05	0.000557942
MAPRE2	0.540999	0.128875	4435.71	2.69448e-05	0.000560134
HMGN2	-0.615311	0.146619	22200.8	2.70883e-05	0.00056248
CALB2	2.4814	0.59145	6.81814	2.72317e-05	0.000564182
FZD6	1.08211	0.25791	205.742	2.72039e-05	0.000564182
ZNF395	-0.652401	0.155513	307.1	2.72692e-05	0.000564321
PID1	1.97139	0.470081	33.0518	2.744e-05	0.000567218
GYPA	2.37083	0.565503	10.7927	2.75986e-05	0.000569854
ARHGAP18	0.353545	0.0843447	1151.57	2.76917e-05	0.000571133
CHFR	0.479461	0.11445	844.75	2.7984e-05	0.000575867
GCNT1	0.410849	0.0980675	1647.02	2.79633e-05	0.000575867
B4GALNT1	1.83576	0.438453	11.2817	2.82786e-05	0.000581279
ZER1	0.717325	0.171365	860.717	2.83964e-05	0.000582198
RNF11	0.614297	0.146758	354.802	2.84185e-05	0.000582198
LRP5L	-0.723471	0.172825	268.074	2.83712e-05	0.000582198
AMPD3	0.677404	0.161857	864.117	2.84921e-05	0.000583055
MYLK	0.88833	0.212394	405.215	2.88358e-05	0.000589432
SRD5A3	-0.466188	0.111472	1410.68	2.88823e-05	0.000589725
AC073534.2	-2.45245	0.586464	9.1405	2.89252e-05	0.000589945
AFTPH	0.422009	0.100962	1332.44	2.91644e-05	0.000593858
ZP3	-0.776789	0.185845	237.1	2.91817e-05	0.000593858
KLHL13	1.25622	0.300837	154.215	2.97001e-05	0.00060307
RAB3GAP1	0.664216	0.159063	597.325	2.96919e-05	0.00060307
NDUFAF6	-0.487383	0.116726	1663.59	2.97418e-05	0.00060325
TNFRSF1A	-0.410238	0.0982594	2748.64	2.97925e-05	0.00060361
ATPAF2	-0.41785	0.100123	1215.05	3.00113e-05	0.000606854
AKR1A1	-0.471028	0.112866	7237.84	3.00187e-05	0.000606854
CNKSR3	1.02502	0.245642	111.328	3.00829e-05	0.000607483
P2RY1	0.817827	0.196163	298.174	3.05787e-05	0.000616815
UBE2Q1	-0.848716	0.203621	531.727	3.07143e-05	0.00061887
FPGT-TNNI3K	1.25441	0.301059	19.8414	3.0911e-05	0.000621977
TSR2	-0.42624	0.102303	919.599	3.09362e-05	0.000621977
METTL1	-0.497456	0.119441	812.801	3.1151e-05	0.000625611
CRYGD	-1.38577	0.332761	466.383	3.12093e-05	0.000626096
STAT1	0.684808	0.164597	2073.19	3.17551e-05	0.000636351
METTL7B	-1.12946	0.271578	343.806	3.19835e-05	0.000640227
TMEM18	-0.57939	0.139331	1179.04	3.20539e-05	0.000640938
GALNT10	0.608418	0.146354	469.438	3.22222e-05	0.000643603
TGM5	1.86691	0.449372	176.536	3.26011e-05	0.000650463
ADK	-0.347188	0.0835996	3584.05	3.28172e-05	0.000654064
SAMSN1	0.40228	0.0968728	1419.09	3.28626e-05	0.000654258
ANTXR2	0.64014	0.154259	1363.28	3.32809e-05	0.000661867
PDCD6	-0.615823	0.148452	5761.96	3.3498e-05	0.000665465
SARM1	0.88474	0.213314	66.1443	3.35984e-05	0.000666738
ESAM	1.99282	0.480825	84.5566	3.40417e-05	0.000674805
DUSP11	-0.654014	0.157841	1841.7	3.42061e-05	0.000677333
MARS	0.596986	0.144095	2975.14	3.428e-05	0.000678064
PLEKHA6	-1.05944	0.2558	161.788	3.44821e-05	0.000681328
MOB1B	0.831941	0.201137	534.22	3.53132e-05	0.000696999
CDC123	-0.509009	0.123132	5029.54	3.56724e-05	0.000703332
NUDT6	-0.500882	0.121236	247.625	3.60462e-05	0.000709939
RAB34	-0.394565	0.0955254	2417.27	3.62017e-05	0.000711476
YEATS4	-0.720024	0.174314	1915.24	3.61804e-05	0.000711476
SOS2	0.560155	0.135698	706.591	3.66006e-05	0.000717779
SYK	0.329947	0.0799271	6429.16	3.65779e-05	0.000717779
SOD2	0.633989	0.153608	1751.39	3.67036e-05	0.000719031
OPTN	0.914806	0.221708	370.501	3.68852e-05	0.000721817
COQ9	-0.54217	0.131517	2036.57	3.74897e-05	0.000732866
LDLRAD3	1.85385	0.44977	58.8555	3.75959e-05	0.00073416
IL18R1	1.10049	0.267105	96.1926	3.7878e-05	0.000738882
SPAST	0.469823	0.114048	499.817	3.79638e-05	0.000739771
CLCN3	0.455409	0.110575	403.584	3.81255e-05	0.000742134
SERINC3	0.379337	0.09213	6177.13	3.83145e-05	0.000744234
QDPR	-0.494186	0.120023	2454.14	3.83118e-05	0.000744234
IGFBP4	1.35311	0.328776	35.8063	3.8618e-05	0.000749336
P4HB	0.658431	0.160019	9329.06	3.87683e-05	0.000751459
KCNT2	1.77585	0.431782	11.1655	3.90815e-05	0.00075673
WDR18	-0.402273	0.0980199	3206.06	4.06073e-05	0.000785446
ATP11B	0.70112	0.170883	1049.6	4.07936e-05	0.000788219
FLNA	0.734332	0.17901	2286.92	4.0927e-05	0.000789247
HLA-DMA	-0.566094	0.137999	6165.53	4.09328e-05	0.000789247
TSPAN17	0.571128	0.139307	244.376	4.13559e-05	0.000795733
SWSAP1	-0.65896	0.160724	751.551	4.13262e-05	0.000795733
GYG2	1.09435	0.267157	53.1188	4.19829e-05	0.000806951
ZNF709	-1.25514	0.306524	14.411	4.22638e-05	0.0008115
MESD	-0.565771	0.138185	3516.74	4.23457e-05	0.000812224
NUDT4	0.527051	0.128747	497.995	4.24552e-05	0.000813474
APBA2	1.28677	0.314392	206.635	4.26041e-05	0.000815475
FN3K	1.22799	0.300437	15.4531	4.36339e-05	0.000834317
P2RX6	1.67501	0.409886	10.4271	4.37872e-05	0.000836066
CCT6B	-0.531746	0.130127	162.486	4.38165e-05	0.000836066
VPS8	0.523199	0.128149	1013.99	4.45085e-05	0.000848389
AC139749.1	1.73149	0.424483	7.4674	4.52178e-05	0.000860122
COG6	0.695975	0.170614	871.873	4.51819e-05	0.000860122
RHOXF1-AS1	1.47745	0.362329	30.7587	4.54949e-05	0.000864498
DENND4A	0.600658	0.147355	546.502	4.57654e-05	0.000868739
JAKMIP2	1.13784	0.279466	79.4741	4.67123e-05	0.000885796
AL954650.1	1.94376	0.477519	4.9412	4.69046e-05	0.000888524
MPG	-0.616828	0.151607	1822.29	4.72993e-05	0.000895078
ZNF710-AS1	-0.609662	0.14988	155.465	4.74843e-05	0.00089696
RUNX3	-0.683963	0.168148	431.85	4.74965e-05	0.00089696
CLC	1.85768	0.456947	18833.5	4.79466e-05	0.000902675
TBC1D13	0.588999	0.144876	1247.16	4.79219e-05	0.000902675
ZNF467	-0.936298	0.230301	109.645	4.79196e-05	0.000902675
SMYD2	-0.398481	0.0980462	1286.28	4.81934e-05	0.000906392
MDGA1	-0.936659	0.230564	106.045	4.85566e-05	0.000912288
SIT1	-1.57357	0.387441	22.4645	4.87697e-05	0.000915355
GALT	-0.390274	0.096147	1374.05	4.92547e-05	0.000923513
SNAPIN	-0.596806	0.147094	2716.59	4.96405e-05	0.000929797
MATK	-0.536751	0.132342	649.686	4.99655e-05	0.000934931
AC093159.1	1.38456	0.34145	6.46849	5.01463e-05	0.000937358
MYOM1	1.04076	0.256697	194.127	5.02565e-05	0.000937568
TLN1	0.670106	0.165278	6133.98	5.02597e-05	0.000937568
APOA1	-1.36259	0.336161	74.2777	5.04806e-05	0.000940733
MFN1	0.422484	0.104245	529.678	5.06062e-05	0.000942117
TESPA1	0.541256	0.133575	3231.96	5.07639e-05	0.000942302
SDHD	-0.561383	0.138543	3889.43	5.07701e-05	0.000942302
AC022762.2	-1.879	0.463686	13.0713	5.07118e-05	0.000942302
LYZ	1.7156	0.424047	9086.16	5.21503e-05	0.000966941
GNG11	1.63556	0.404323	60.9731	5.22828e-05	0.000968418
UBL7	-0.396464	0.0980195	2706.7	5.23801e-05	0.000968754
CLUAP1	-0.485328	0.119993	734.912	5.24064e-05	0.000968754
SLC25A1	-0.464079	0.114775	1582.49	5.26899e-05	0.000973014
WLS	1.74203	0.430905	10.8501	5.28342e-05	0.000974698
BASP1	0.817972	0.202364	630.241	5.29801e-05	0.000976409
ZMYM4-AS1	-1.48121	0.366554	8.5324	5.32483e-05	0.000980368
CD46	0.499025	0.123577	5001.5	5.3873e-05	0.000990495
PBDC1	-0.556604	0.137841	1775.76	5.39063e-05	0.000990495
RNASE1	1.73437	0.429708	54.4269	5.43352e-05	0.000997377
EMC4	-0.665651	0.164943	3571.49	5.44537e-05	0.000998554
DDX3X	0.771487	0.191235	6460.67	5.47783e-05	0.0010025
IAH1	-0.440895	0.109288	1823.76	5.47747e-05	0.0010025
TPSD1	0.962661	0.238664	265.175	5.49414e-05	0.00100429
SYNGR1	-0.969296	0.24032	1908.5	5.49851e-05	0.00100429
FRRS1	1.34043	0.332499	31.0357	5.5449e-05	0.00101175
ENPP4	1.33395	0.330942	95.933	5.55917e-05	0.00101238
HIF1A	0.48413	0.120109	2408.38	5.55939e-05	0.00101238
C22orf39	-0.284394	0.0706755	1461.68	5.72334e-05	0.0010412
PLD4	-0.986614	0.245225	2776.82	5.73874e-05	0.00104297
FAM8A1	0.625193	0.155448	433.803	5.77353e-05	0.00104826
ID3	1.33453	0.332031	11.5525	5.83728e-05	0.00105879
ARHGAP24	1.71796	0.427461	79.0724	5.84502e-05	0.00105914
EIF3L	-0.33152	0.0825022	8818.47	5.86147e-05	0.00106108
BAHCC1	-0.512716	0.127603	1192.5	5.86808e-05	0.00106123
PRUNE1	0.699285	0.174104	777.492	5.9075e-05	0.0010673
C12orf10	-0.484991	0.120774	863.797	5.92721e-05	0.00106981
SYNJ2BP	-0.508245	0.126626	333.36	5.97601e-05	0.00107756
HCAR2	1.72363	0.429472	38.2595	5.98565e-05	0.00107824
TAP1	0.617569	0.153985	1217.95	6.05716e-05	0.00108898
MBD3	-0.474413	0.118287	1188.12	6.05366e-05	0.00108898
DUSP7	-1.15608	0.288281	379.787	6.0651e-05	0.00108934
KIAA0930	-0.631129	0.157468	673.042	6.12403e-05	0.00109885
IQCK	-0.623017	0.155515	109.678	6.1714e-05	0.00110627
AGPAT2	-0.446237	0.111458	2705.79	6.2382e-05	0.00111715
AC002464.1	-1.3709	0.342453	237.77	6.24963e-05	0.00111811
HIST1H1B	-1.38595	0.346266	519.404	6.26641e-05	0.00112002
CENPS	-0.717139	0.179198	202.416	6.28281e-05	0.00112186
S1PR1	1.61938	0.40469	17.3535	6.29336e-05	0.00112265
FYB1	0.596292	0.149031	2512.22	6.30384e-05	0.00112343
VCAM1	1.62201	0.405482	30.2666	6.32912e-05	0.00112466
UAP1	0.685795	0.17144	2232.51	6.32881e-05	0.00112466
EXOSC8	-0.50389	0.125966	3416.38	6.32829e-05	0.00112466
HESX1	-0.712758	0.178214	307.843	6.34909e-05	0.00112712
PTH2R	0.752342	0.188133	370.288	6.36147e-05	0.00112822
ABCA2	-0.648622	0.162323	315.998	6.44561e-05	0.00114204
CCL3	1.80075	0.450897	41.2555	6.50468e-05	0.0011514
LINC01311	-0.780594	0.195513	146.465	6.53709e-05	0.00115602
PTK6	1.7056	0.427265	8.01299	6.55468e-05	0.00115802
TXN2	-0.504126	0.126317	4708.86	6.5802e-05	0.00116141
CEACAM4	-1.005	0.251882	118.053	6.60829e-05	0.00116524
GAREM1	-0.931644	0.233532	41.9763	6.6251e-05	0.00116709
ITGB1	0.615632	0.154352	1392.54	6.64903e-05	0.00117018
AC004540.1	-0.612069	0.153493	386.816	6.67465e-05	0.00117356
KDM4A	0.741339	0.185937	252.759	6.6902e-05	0.00117416
LSP1	-0.894427	0.224335	3611.5	6.69085e-05	0.00117416
ABO	1.68258	0.4223	113.007	6.76763e-05	0.00118616
KLHL8	0.656689	0.164829	587.315	6.77507e-05	0.00118616
LRMDA	-0.699581	0.175607	1523.53	6.78247e-05	0.00118616
GDPGP1	-0.820744	0.206026	102.146	6.7851e-05	0.00118616
EIF3F	-0.491671	0.123455	4270.42	6.81699e-05	0.00119061
PDK4	2.54598	0.639767	39.9987	6.90475e-05	0.0012025
AC123912.4	1.43691	0.361055	188.638	6.89834e-05	0.0012025
COPS6	-0.629207	0.158096	5471.23	6.89414e-05	0.0012025
NUDT5	-0.40786	0.102504	3105.25	6.92112e-05	0.00120421
SYT11	0.568296	0.142867	421.169	6.95566e-05	0.00120907
ZNF22	-0.492114	0.123736	6525.56	6.97517e-05	0.00121132
AC044849.1	1.23437	0.310444	65.9064	7.00454e-05	0.00121527
GGCT	-0.559051	0.140625	1560.97	7.02394e-05	0.00121748
KDM5D	0.896479	0.22563	679.638	7.09036e-05	0.00122784
PLPPR2	0.789204	0.198948	107.731	7.28172e-05	0.00125883
AL078590.3	-1.21525	0.306351	91.4651	7.28307e-05	0.00125883
TMPO-AS1	-0.609863	0.15378	151.179	7.31499e-05	0.00126316
RMDN2	1.09857	0.277172	139.412	7.38562e-05	0.00127416
DNPEP	-0.412169	0.104063	1636.55	7.47131e-05	0.00128773
ZHX2	0.96421	0.243471	88.1429	7.48652e-05	0.00128914
GFI1	-0.68404	0.172737	1770.9	7.49509e-05	0.00128941
HYAL3	0.748329	0.188988	1477.93	7.50579e-05	0.00129004
AC009318.1	1.1251	0.284208	315.205	7.53499e-05	0.00129385
B4GAT1	-0.981381	0.247989	154.347	7.57832e-05	0.00130007
RNF5	-0.536425	0.135598	2472.36	7.62206e-05	0.00130635
SUCLG2	0.370159	0.0935892	1097.89	7.64889e-05	0.00130973
ADAM8	1.05908	0.26779	772.485	7.6564e-05	0.00130979
GTDC1	0.571734	0.144609	870.022	7.69706e-05	0.00131552
HELLS	-0.672611	0.170141	2731.29	7.7092e-05	0.00131637
TREM2	-1.99216	0.504104	70.974	7.75415e-05	0.00132282
GGPS1	-0.475122	0.120259	776.383	7.7884e-05	0.00132743
WDR91	0.752002	0.190387	492.264	7.81963e-05	0.00132917
NASP	-0.507172	0.128403	9020.28	7.82038e-05	0.00132917
LGALS9C	-1.28852	0.326212	19.173	7.81719e-05	0.00132917
KCNAB2	-0.435941	0.110416	1652.64	7.87479e-05	0.00133718
PAIP2	-0.507214	0.128621	6305.02	8.03138e-05	0.00136251
SNX19	0.729916	0.185128	937.104	8.05439e-05	0.00136516
ARMC8	0.553749	0.140496	3033.04	8.10102e-05	0.00137179
SPOUT1	-0.408078	0.103551	815.798	8.11985e-05	0.00137371
TNFSF9	1.66637	0.423035	64.9187	8.17901e-05	0.00138245
KPNA1	0.423458	0.107613	1167.69	8.31931e-05	0.00140487
ETS1	0.958885	0.24374	79.0224	8.3524e-05	0.00140916
GLMN	-0.56827	0.144511	1098.6	8.41191e-05	0.0014166
NANOS1	-1.13089	0.287585	19.3102	8.41184e-05	0.0014166
PPP1R12A	0.271424	0.0690304	3157.08	8.42618e-05	0.0014177
COMT	-0.41139	0.10471	8685.83	8.53546e-05	0.00143477
NDUFA9	-0.471762	0.120091	964.247	8.55225e-05	0.00143628
MTA3	-0.824273	0.210031	277.498	8.68976e-05	0.00145804
TRPC4	1.87957	0.479237	21.4838	8.78112e-05	0.00147202
PRR34	-0.845577	0.215654	44.8184	8.81873e-05	0.00147698
LINC01140	1.2308	0.314096	28.1247	8.90804e-05	0.00148689
SEC24A	0.751665	0.191809	298.744	8.89813e-05	0.00148689
CALCOCO1	0.708992	0.180935	1508.07	8.91033e-05	0.00148689
BCL2L10	-2.00752	0.512298	19.761	8.90467e-05	0.00148689
AGMO	-0.957627	0.244417	33.2901	8.92832e-05	0.00148854
CASP10	0.408067	0.104184	731.184	8.97308e-05	0.00149465
GOLGA5	0.553233	0.141336	868.78	9.06591e-05	0.00150874
TIMP2	-0.800479	0.20458	284.396	9.12313e-05	0.00151577
NRG4	-0.844946	0.215946	613.66	9.12466e-05	0.00151577
MLXIPL	-1.5695	0.4012	59.0553	9.15315e-05	0.00151913
GMPR2	-0.305012	0.0779991	2098.5	9.21235e-05	0.00152757
GPR88	-1.72623	0.441485	7.09119	9.22759e-05	0.00152872
CCDC69	0.634988	0.162491	1026.79	9.31289e-05	0.00154146
GSTM5	-0.871544	0.223099	558.823	9.36272e-05	0.00154831
SLFN12	0.846426	0.216792	304.617	9.44899e-05	0.00155976
RHPN1	-0.765714	0.196118	802.265	9.44776e-05	0.00155976
LYRM4	-0.590966	0.151418	1190.43	9.50551e-05	0.00156768
LIPT2	-0.651318	0.16694	228.385	9.55946e-05	0.00157517
SMPDL3A	1.71579	0.439931	17.1366	9.61402e-05	0.00158273
SMIM1	1.52192	0.390247	95.0288	9.62413e-05	0.00158298
TXNL4A	-0.647041	0.165955	1930.22	9.6634e-05	0.00158802
SREBF1	-0.802827	0.205951	289.137	9.69349e-05	0.00159154
ANKRD18B	-0.678427	0.174069	174.205	9.72045e-05	0.00159454
PBXIP1	0.475059	0.121963	1132.54	9.81591e-05	0.00160735
PMVK	-0.612529	0.157256	1332.33	9.81609e-05	0.00160735
AL691403.2	1.55001	0.397984	7.83338	9.83411e-05	0.00160887
NFYB	-0.497885	0.127884	1280.39	9.89049e-05	0.00161665
HADH	-0.317607	0.0815858	3082.02	9.90458e-05	0.00161751
GTSF1L	1.96153	0.503964	6.60653	9.93381e-05	0.00161938
CTNNB1	0.594014	0.152612	2486.68	9.92981e-05	0.00161938
C11orf74	-0.746959	0.191922	1227.36	9.94247e-05	0.00161938
PCED1B	1.38917	0.357062	23.9111	0.000100019	0.00162761
NDUFV2	-0.715453	0.183937	6411.87	0.000100384	0.00163211
GP6	1.38259	0.355478	94.8253	0.0001005	0.00163255
ZKSCAN1	0.376961	0.0969295	2737.85	0.00010065	0.00163354
SORBS1	1.15255	0.296423	104.114	0.000100989	0.00163759
PIK3R3	1.31699	0.339024	40.862	0.000102482	0.00166033
RCBTB2	0.786335	0.202526	579.101	0.000103326	0.00167253
RPP25L	-0.698447	0.179915	1099.64	0.000103559	0.00167483
AC012150.2	1.08457	0.27963	135.053	0.000105066	0.0016977
VPS13B	0.634725	0.163669	1498.06	0.000105272	0.00169954
FAM171B	-2.28808	0.590286	75.9143	0.00010609	0.00171124
HEBP2	-0.640999	0.165396	1979.3	0.000106384	0.00171448
PAPSS1	0.491386	0.126836	2395.17	0.000106986	0.00172266
HIC1	-1.05921	0.27347	27.9762	0.000107398	0.00172778
ACADL	1.58954	0.410522	7.20608	0.000107952	0.00172912
TULP4	1.21106	0.312705	119.765	0.000107578	0.00172912
GCLM	0.772819	0.199591	302.328	0.00010794	0.00172912
KLF10	0.611252	0.157854	3003.62	0.000107828	0.00172912
PDCD6IP	0.358723	0.0926329	3537.6	0.000107715	0.00172912
LINC01114	-1.10673	0.285871	149.845	0.000108194	0.00173149
TTC7B	0.651981	0.168428	546.941	0.000108404	0.00173332
EXOSC7	-0.554827	0.143341	1571.04	0.000108539	0.00173398
PYCARD	-0.917495	0.237088	3076.69	0.0001089	0.00173823
AK6	-0.717854	0.185532	1897.82	0.000109213	0.00174171
SLC5A10	-1.04727	0.270793	99.7446	0.000109991	0.0017526
PRKACB	0.72181	0.186679	4182.59	0.000110373	0.00175717
KLHL18	0.597768	0.154629	499.356	0.000110715	0.00176108
LACTB	0.612715	0.158534	385.204	0.000111149	0.00176645
NUSAP1	-0.611692	0.158403	6874.65	0.000112637	0.001787
BCL7C	-0.712861	0.184597	706.633	0.000112597	0.001787
RFC2	-0.429093	0.111149	3411.03	0.000113151	0.0017936
TRIP11	0.342096	0.0886229	1605.81	0.000113324	0.0017948
MRPS22	-0.40883	0.105942	1258.85	0.000113858	0.00180171
MLLT1	-0.546788	0.141779	184.295	0.000114965	0.00181766
KCNE3	-0.478453	0.124094	539.592	0.000115464	0.00182241
OBSL1	-0.654518	0.169759	654.635	0.000115458	0.00182241
WDR1	0.437039	0.113382	5403.35	0.000115929	0.00182818
HEBP1	-0.555922	0.144253	1255.79	0.000116299	0.00183086
TRGV2	-1.37128	0.355822	14.1057	0.000116277	0.00183086
TPST1	1.28416	0.33333	24.7092	0.000116913	0.00183894
C1QTNF12	2.24003	0.581798	14.041	0.000118032	0.00185362
EMB	0.447151	0.116139	6832.98	0.000118048	0.00185362
DPP9	0.547688	0.14227	542.798	0.000118288	0.00185511
TRBV7-6	-1.63526	0.424795	7.2257	0.000118344	0.00185511
NBPF3	0.769274	0.199867	139.765	0.000118639	0.00185814
PCBD1	-0.818133	0.212629	742.673	0.000119227	0.00186576
MYLK-AS1	-0.929929	0.24178	129.503	0.000119974	0.00187585
GABARAPL1	0.68525	0.178258	180.597	0.000120971	0.00188983
WNT7B	1.48132	0.385486	16.39	0.00012167	0.00189591
KDM7A	1.11887	0.291136	56.4123	0.000121478	0.00189591
TGOLN2	0.565696	0.147205	3784.57	0.000121582	0.00189591
CDK15	1.49747	0.389756	55.6945	0.000122005	0.00189697
SQSTM1	0.397652	0.103498	3252.11	0.000121978	0.00189697
ZNF576	-0.763555	0.19874	569.666	0.000122048	0.00189697
ARHGAP12	0.992959	0.258704	189.174	0.000123936	0.00192469
ZFAND5	0.632288	0.164762	3009.78	0.000124247	0.00192625
SLC29A3	-0.568244	0.148072	868.135	0.000124227	0.00192625
FBLN5	1.57752	0.411447	15.1521	0.000126042	0.00195243
LINC01658	-1.23777	0.322891	9.27023	0.000126382	0.00195604
PCBD2	-0.610388	0.159267	574.992	0.000126854	0.00195972
CKS1B	-0.807762	0.210758	2224.6	0.000126766	0.00195972
C2orf68	-0.901301	0.235184	1821.53	0.00012694	0.00195972
TOR3A	-0.448027	0.116924	2204.92	0.000127212	0.00196227
CD300A	-0.490401	0.128011	2494.89	0.000127657	0.00196748
ZFP69B	1.02685	0.268131	33.5955	0.000128319	0.00197438
VPS41	0.424346	0.110801	1919.95	0.00012825	0.00197438
SMNDC1	0.302579	0.0790332	677.04	0.000128922	0.00198199
AL603756.1	0.868597	0.226889	31.1336	0.000129038	0.0019821
TNFRSF12A	1.0313	0.269486	41.2124	0.000129752	0.00199141
TMEM236	1.51095	0.394871	15.6199	0.000130005	0.00199237
KIAA1191	0.448913	0.11732	994.345	0.000130031	0.00199237
PCDH9	1.0326	0.26996	97.6467	0.000130773	0.00200206
EIF3M	-0.343039	0.0898215	6305.01	0.000133931	0.0020487
ST8SIA6-AS1	1.11136	0.291038	56.6159	0.000134208	0.00205123
APOL6	-0.552153	0.144631	651.012	0.000134718	0.00205731
ZFPM1	1.06503	0.278996	85.6953	0.000134881	0.00205808
TECR	-0.480991	0.126011	4848.12	0.000135045	0.00205888
ADPRHL2	-0.370754	0.0971533	1510.58	0.000135537	0.00206466
DCPS	-0.569127	0.149144	1915.68	0.00013566	0.00206482
VWA7	1.20725	0.316428	22.1951	0.00013604	0.00206889
CEMIP2	0.830356	0.217659	193.752	0.000136212	0.00206979
LYSMD1	-0.800657	0.209913	59.3802	0.000136604	0.00207404
OAF	-0.740606	0.194227	562.182	0.000137241	0.00208198
CD276	1.20217	0.315299	106.265	0.00013741	0.00208282
TXK	0.86327	0.226471	179.286	0.00013794	0.00208569
DOK2	0.631599	0.165694	1233.17	0.000137939	0.00208569
NTSR1	-1.60647	0.421401	9.71051	0.000137725	0.00208569
EIF4A3	-0.367083	0.0963348	5979.71	0.000138689	0.00209528
AC020916.1	0.949526	0.249216	474.147	0.000138939	0.00209733
THBD	1.24452	0.326797	19.9643	0.000139968	0.00211113
DARS	-0.31483	0.0826804	5450.28	0.000140209	0.00211303
IMP4	-0.303378	0.0797106	3664.57	0.000141237	0.00212503
IL3RA	-0.436588	0.114707	1182.54	0.000141165	0.00212503
RAN	-0.413067	0.108572	20450.1	0.000142063	0.00213571
KCNJ1	2.19171	0.57616	5.1557	0.000142377	0.00213868
STAT2	0.542603	0.142648	1209.53	0.000142504	0.00213885
ITGA9	1.05311	0.277067	85.1893	0.000144163	0.00216198
MINDY1	0.70333	0.185061	437.343	0.000144392	0.00216364
SNRPA	-0.392867	0.103386	1930.98	0.000144693	0.00216462
ZNF414	-1.01593	0.267349	199.617	0.000144691	0.00216462
AL359182.1	1.53084	0.402983	11.5408	0.000145412	0.00217361
RHBDL1	1.77368	0.46727	6.95929	0.000147148	0.00219776
SRC	0.988661	0.260597	116.765	0.000148344	0.00221382
CCNL1	0.39176	0.103275	4155.68	0.000148609	0.00221598
NSDHL	-0.354016	0.0933747	850.928	0.00014983	0.00223237
MFSD5	-0.357608	0.0943345	1286.44	0.000150133	0.00223507
METTL18	-0.534809	0.141086	774.133	0.000150255	0.00223507
RAG2	1.61605	0.426455	71.0691	0.000150954	0.00224212
ZNF358	1.52073	0.401304	12.2122	0.000150973	0.00224212
CTNS	0.572599	0.15119	623.919	0.000152314	0.0022602
ANKRD39	-0.786632	0.207727	490.905	0.000152566	0.00226212
RCHY1	-0.553954	0.146337	1568.08	0.00015342	0.00227294
TGS1	-0.480139	0.126862	1374.12	0.000153864	0.00227768
APBB1IP	-0.555711	0.146867	2707.88	0.000154479	0.00228314
CLPP	-0.607431	0.160537	2058.54	0.000154481	0.00228314
PSMB10	-0.684802	0.180998	2675.39	0.000154646	0.00228374
AL136320.1	1.03955	0.274806	27.3609	0.00015503	0.00228573
NCF1	1.02272	0.270342	1449.81	0.000154918	0.00228573
PIN1	-0.657438	0.173812	2292.3	0.000155277	0.00228753
ATP5F1C	-0.526099	0.139151	9399.28	0.000156333	0.00230123
TSFM	-0.458174	0.121192	1096.48	0.000156478	0.00230152
CDK6	0.425779	0.112636	6651.94	0.000156749	0.00230366
RASGRF1	-1.3411	0.354804	46.5728	0.000156933	0.00230452
RIPK2	0.374229	0.0990508	1152.48	0.000157994	0.00231826
APLF	0.812146	0.214976	540.979	0.000158189	0.00231927
PDCL3	-0.581902	0.154084	1328.09	0.000159029	0.00232972
ETHE1	-0.861323	0.228114	1359.12	0.000159468	0.00233429
CD274	1.25311	0.33192	34.4461	0.000159785	0.00233706
MSMO1	-0.652314	0.172831	789.826	0.000160465	0.00234514
TUSC3	1.62621	0.430959	10.5131	0.000160995	0.00234566
FAM157C	1.03173	0.273418	10.6426	0.000161012	0.00234566
FAM172A	0.344688	0.0913367	729.045	0.000160767	0.00234566
LGALS9B	-1.24858	0.330854	10.5227	0.000160785	0.00234566
FAM69B	-0.95226	0.252418	576.742	0.000161589	0.00235221
MORN2	-0.927748	0.245947	451.628	0.000161846	0.00235408
PEX11B	-0.426037	0.112967	1488.85	0.000162382	0.00236001
DHFR2	0.418509	0.111008	203.153	0.000163202	0.00237005
SLC8A3	1.69241	0.448946	149.406	0.000163409	0.00237118
JAK2	0.918621	0.243723	861.747	0.000163824	0.00237531
HPR	1.25038	0.331784	21.1452	0.000164126	0.00237782
SLC18A1	-1.28384	0.340775	20.5007	0.000164952	0.00238791
KLF7	0.694973	0.184481	175.967	0.000165103	0.0023882
AC104794.2	1.20604	0.320241	116.885	0.000165851	0.00239714
MYO1C	1.10654	0.293845	52.4358	0.000166075	0.00239848
AC090617.4	-1.07911	0.286806	21.4874	0.000168222	0.00242758
TFAP4	-1.11829	0.297251	40.2998	0.000168488	0.00242951
MRPL58	-0.780355	0.207467	1185.37	0.000169002	0.002435
ACOX1	0.431821	0.114822	692.318	0.000169389	0.00243867
DPY19L2	0.888402	0.23631	246.688	0.000170269	0.00244942
RNASEH2B	-0.343143	0.0912838	5990.74	0.000170537	0.00245136
CALHM6	-0.770125	0.205039	504.124	0.000172658	0.00247989
SGSH	2.2499	0.599088	33.6457	0.000172963	0.0024804
AC064807.1	-0.908538	0.24191	162.509	0.000172868	0.0024804
MPV17	-0.529395	0.140998	3590.26	0.000173589	0.00248744
KCNQ4	1.71189	0.456077	9.61526	0.000174376	0.00249598
ZFYVE16	0.543671	0.144855	264.182	0.000174594	0.00249598
WIPF3	-2.25365	0.60046	27.9373	0.000174584	0.00249598
APTR	-0.657373	0.17517	419.756	0.000174889	0.00249826
MGST3	-0.885245	0.235903	1944.04	0.000175029	0.00249831
CRYZL1	-0.567932	0.151353	1620.12	0.000175178	0.00249849
NMRK1	0.459452	0.122455	362.518	0.000175426	0.00250009
CH25H	2.47322	0.659224	54.2148	0.000175625	0.0025002
TRIM45	-0.549726	0.146535	123.537	0.000175789	0.0025002
TNFSF13B	-0.819801	0.218532	2755.9	0.000175842	0.0025002
MECR	-0.316986	0.0845286	856.235	0.000176807	0.00251198
USP12	0.471156	0.125648	418.683	0.000176972	0.00251238
SCARB1	-0.446531	0.119121	1374.41	0.000177859	0.00252301
PADI4	-0.651015	0.173733	1552.44	0.000178806	0.00253449
MLKL	-0.501501	0.133843	966.544	0.000179004	0.00253534
NACAD	1.59953	0.427051	12.0777	0.000180013	0.00254555
SLC29A1	-0.483061	0.128976	4461.33	0.000180141	0.00254555
MRPL48	-0.60915	0.162636	1978.83	0.000180052	0.00254555
FUS	-0.399251	0.106643	2592.52	0.000181258	0.00255779
C19orf48	-0.480812	0.12843	5097.27	0.000181286	0.00255779
DMAP1	-0.28227	0.0754187	1407.84	0.000182049	0.00256658
CBX5	-0.8121	0.216996	6372.01	0.000182229	0.00256716
LHFPL2	0.91165	0.243626	763.494	0.000182556	0.00256979
GAB3	0.585855	0.156595	1146.43	0.000183141	0.00257604
KCTD20	0.559118	0.149496	2145.45	0.000184003	0.00258619
ACAP1	-0.291669	0.0780001	3404.92	0.000184503	0.00259072
GSTM1	-0.376718	0.100748	1209.69	0.000184608	0.00259072
AC022182.2	-0.86002	0.230129	89.0769	0.000186143	0.00261026
MRPS2	-0.45183	0.120982	1220.62	0.000187938	0.00263343
INSIG1	-0.598274	0.160244	1509.99	0.000188823	0.0026418
AC022240.1	-1.62383	0.434925	10.3346	0.000188777	0.0026418
RTL8C	1.09215	0.29271	165.563	0.000190588	0.00265289
CATSPERG	0.759977	0.203673	119.284	0.000190445	0.00265289
HPS1	0.277637	0.0743999	3951.89	0.000190203	0.00265289
SNRPB	-0.482142	0.129185	9543.07	0.000189834	0.00265289
STMN1	-0.719312	0.192776	46103.2	0.000190467	0.00265289
SMCO4	-0.811437	0.217444	961.691	0.000190186	0.00265289
AC005392.2	-1.18004	0.316268	138.678	0.000190627	0.00265289
HERC4	0.341299	0.0915144	841.037	0.000191892	0.00266846
ALDH4A1	0.838034	0.224821	111.607	0.000193347	0.0026851
AIP	-0.545884	0.146447	3021.33	0.000193381	0.0026851
BHLHE40	0.811596	0.217826	530.347	0.000194625	0.00270033
METTL21A	-0.523191	0.14045	1674.53	0.000195224	0.0027066
TFPT	-0.748148	0.200958	685.623	0.00019694	0.00272833
DBN1	0.874809	0.235102	338.419	0.000198452	0.00274719
ELMO1	0.461059	0.123915	3878.4	0.000198625	0.00274753
COQ5	-0.613338	0.164857	2109.31	0.000198884	0.00274903
MSN	0.701122	0.188494	10959.1	0.000199537	0.00275598
PIP4K2C	0.71102	0.191216	393.174	0.000200483	0.00276697
MRPS24	-0.780594	0.210018	61.3806	0.000201762	0.00278252
IFT22	-0.731564	0.196922	464.524	0.000203201	0.00280027
TUBB6	-0.703141	0.189283	812.359	0.000203394	0.00280083
TTC22	-1.77313	0.47735	11.6154	0.000203589	0.00280141
TTLL10	-1.02449	0.275884	117.917	0.000204432	0.0028109
COA6	-0.773273	0.208246	1267.42	0.000204603	0.00281115
NMRAL1	-0.462505	0.124574	2093.92	0.000205066	0.0028133
MAD2L1	-0.521695	0.14051	3696.47	0.000204932	0.0028133
RARRES2	-2.08386	0.561376	7.32654	0.000205576	0.00281818
UBE2T	-0.698021	0.188061	2177.86	0.000205899	0.00282052
ORAI2	0.556597	0.149993	1970.28	0.000206595	0.00282763
CFAP298	-0.381831	0.102901	924.208	0.000206727	0.00282763
PLD2	1.72654	0.465391	16.8446	0.000207363	0.00283222
IFT46	-0.36645	0.0987772	582.301	0.000207371	0.00283222
TMEM223	-0.70165	0.189148	1480.03	0.000207642	0.00283382
AL158835.1	-0.864738	0.233146	24.6485	0.000208078	0.00283765
TBC1D8B	-1.48897	0.401483	116.669	0.000208337	0.00283908
ACKR1	1.82812	0.493089	7.92309	0.000209326	0.00284677
PPP1R26	1.17943	0.318107	92.5421	0.000209194	0.00284677
ST3GAL4	-0.504702	0.136132	1983.45	0.000209367	0.00284677
AC145285.6	-1.23177	0.332292	22.7739	0.000209812	0.00285071
RNASEH1-AS1	-0.510947	0.137876	316.937	0.000210689	0.0028605
AP003068.2	1.01917	0.275183	40.1028	0.000212546	0.00288358
COX18	-0.620242	0.16748	348.377	0.000212754	0.00288427
XIRP2	1.30055	0.351385	142.455	0.000214585	0.00290695
NSMCE4A	-0.390677	0.105565	1787.36	0.000214911	0.00290922
AC016394.1	-0.567882	0.153522	184.476	0.000216415	0.00292743
NCBP2-AS2	-0.66821	0.180702	2599.52	0.000217435	0.00293905
PRKCQ	0.777222	0.210276	1125.24	0.000218846	0.00295377
PNPLA8	0.550266	0.148872	958.047	0.000218816	0.00295377
LINC01800	-1.05323	0.285004	87.1526	0.000219463	0.00295992
PPP1R35	-0.61519	0.166507	811.367	0.000220157	0.00296711
PRDX4	-0.553033	0.149708	3232.31	0.000220677	0.00297193
IL13RA1	1.36865	0.37053	323.613	0.000220957	0.00297352
PAM16	-0.791863	0.214449	131.422	0.000222024	0.00298569
GALNT1	0.436094	0.118129	4423.15	0.00022279	0.00299381
CDK5RAP3	-0.403591	0.109342	2733.39	0.000223311	0.0029986
MAP1LC3A	0.678661	0.183888	112.428	0.000223705	0.00300171
ITPRIPL2	-0.652714	0.176874	189.473	0.000224018	0.0030037
RAD51	-0.468242	0.126918	92.0184	0.000224862	0.00301282
SPART-AS1	-0.791083	0.214446	55.3367	0.000225166	0.00301469
CNPY3	-0.419828	0.113819	6232.67	0.000225538	0.00301748
VPS72	-0.367685	0.0997145	1870.86	0.000226579	0.0030292
AC007325.2	-0.931009	0.252522	28.4863	0.000227055	0.00303335
SLC43A3	0.264976	0.0718795	2275.77	0.000227456	0.00303649
LSM6	-0.744897	0.202102	1068.69	0.00022804	0.00304207
AFF2	1.29002	0.350088	142.421	0.000228833	0.00305045
ARMH1	-0.452182	0.122742	1883.84	0.000229609	0.00305852
TOGARAM2	-0.814962	0.221228	57.497	0.000229772	0.00305852
SCGB3A1	-1.51249	0.410625	24.9573	0.00023016	0.00306146
AC243964.2	1.27305	0.345774	7.06919	0.000231654	0.00307911
CYB5A	-0.66169	0.179777	1084.09	0.000232678	0.00308855
TMEM80	-0.663057	0.18015	1474.9	0.000232701	0.00308855
HAAO	-0.65339	0.177548	572.401	0.000233176	0.00309261
TMTC2	-0.682136	0.185398	295.706	0.000233865	0.0030958
ZNF516	-1.05403	0.28648	1341.37	0.000233922	0.0030958
SCARA3	-1.06851	0.290407	197.159	0.000233834	0.0030958
GPCPD1	0.383121	0.104188	948.802	0.000235795	0.00311831
YARS	0.367304	0.0998915	3162.27	0.000235963	0.00311831
FAM122A	-0.350786	0.0954416	1226.76	0.000237475	0.00313603
C21orf2	-0.468488	0.127488	679.456	0.000238056	0.00314145
COLEC12	1.67541	0.45596	9.49157	0.000238349	0.00314305
LYNX1	-1.86215	0.506926	7.24615	0.000239323	0.00315363
GPX7	-0.463105	0.126203	1361.16	0.000243002	0.00319982
AC007405.1	-1.40585	0.383233	38.2951	0.000244074	0.00321163
TRIM37	0.374706	0.102151	713.912	0.000244304	0.00321223
MIS18A	-0.551552	0.150369	1399.05	0.00024447	0.00321223
BRI3BP	-0.483325	0.131949	1196.72	0.0002493	0.00327336
PDHB	-0.332933	0.0908981	3436.95	0.00024956	0.00327442
ARID1B	-0.752341	0.205426	3013.56	0.000249908	0.00327665
TNFRSF10D	0.77561	0.211802	294.213	0.000250293	0.00327936
DBI	-1.08278	0.296003	6051.23	0.000254203	0.00332821
CCDC47	0.410471	0.11224	2710.89	0.000255087	0.0033374
AC145343.1	-1.49525	0.408905	11.5499	0.000255465	0.00333996
SDSL	-0.554613	0.151718	964.418	0.000256621	0.00335031
WT1	-0.589878	0.161363	621.879	0.000256576	0.00335031
RARA	0.811838	0.222096	64.4114	0.000256832	0.00335068
MCAT	-0.378755	0.103642	973.705	0.000257712	0.00335977
PPP2CB	-0.774057	0.211832	218.242	0.00025808	0.00336218
GLI2	-1.65756	0.453802	46.9324	0.000259581	0.00337934
PSMB2	-0.616933	0.168954	5423.85	0.00026072	0.00339176
ACAT1	-0.487133	0.133433	2593.31	0.000261444	0.00339877
CCR4	1.39782	0.382961	18.9733	0.000262199	0.00340617
SNX21	1.14573	0.313962	18.212	0.000262973	0.00341318
TP73	0.930767	0.255064	91.7789	0.00026311	0.00341318
PSME1	-0.682645	0.187137	14778.4	0.000264463	0.00342831
SAP30L	-0.550192	0.150895	419.074	0.000266158	0.00344785
DAB2	0.683003	0.187405	666.263	0.000267879	0.00346537
TTN-AS1	0.67005	0.183851	439.141	0.000267888	0.00346537
SERPINB2	2.2202	0.6093	139.06	0.000268588	0.00347197
DDX60	0.705081	0.193575	286.658	0.000270098	0.00348903
NOP16	-0.609037	0.167225	2737.57	0.000270504	0.00349182
LRRK2	1.76192	0.483838	71.1925	0.000270995	0.0034957
EVI5	0.820659	0.225532	271.175	0.000273935	0.00352866
PSTPIP1	-0.627703	0.172501	708.051	0.000273876	0.00352866
NCOA3	0.627086	0.172363	842.559	0.000274571	0.00353438
VDAC3	-0.449861	0.123692	10058.9	0.000275885	0.00354881
SELENBP1	1.67669	0.461111	56.8146	0.000276692	0.00355172
POSTN	1.6224	0.446161	141.855	0.00027652	0.00355172
ZNRD1	-0.753117	0.207107	2620.81	0.000276504	0.00355172
DMTN	1.32251	0.363797	43.1702	0.00027767	0.00356143
ARNT	0.643006	0.176886	978.632	0.000277837	0.00356143
FNTA	-0.291167	0.0801025	2127.92	0.000278058	0.00356178
AGTRAP	-0.645879	0.177734	2629.71	0.000279105	0.0035727
TMEM186	-0.423757	0.116636	759.895	0.000279963	0.00357964
AC092171.5	-0.859921	0.236691	120.224	0.000280037	0.00357964
IL12RB1	-0.453733	0.124953	310.947	0.000282058	0.00360046
MPST	-0.461675	0.127138	2034.11	0.000282024	0.00360046
TUBB4A	1.42197	0.391632	6.60705	0.000282448	0.00360292
S1PR3	1.58528	0.436654	21.0654	0.000282861	0.00360569
MED7	-0.525887	0.14489	1397.17	0.000283897	0.00361638
BARD1	-0.534262	0.147255	1346.73	0.00028548	0.00363403
AC007240.1	-0.892116	0.245987	39.4729	0.000287082	0.00365189
CD14	2.33132	0.643161	192.75	0.000289208	0.00367249
JAZF1	1.08026	0.298042	46.8898	0.000289502	0.00367249
IL6R	-0.721535	0.199047	609.583	0.000289017	0.00367249
KLF13	-0.778601	0.214808	312.202	0.000289373	0.00367249
EIF4EBP3	-0.927191	0.255828	207.76	0.000289775	0.00367342
SNAP23	0.431045	0.118941	2514.95	0.000290067	0.00367458
FOSL2	-0.615441	0.1699	366.101	0.00029192	0.00369551
CHCHD4	-0.578441	0.159741	1182.2	0.000293338	0.00371089
WIPF1	0.321034	0.0886702	1310.63	0.000293992	0.00371149
MPLKIP	-0.613036	0.169321	2780.12	0.000293977	0.00371149
ARID5B	-0.952536	0.263069	835.393	0.000293628	0.00371149
CMPK2	0.799144	0.220791	657.895	0.000295228	0.00371795
AC138969.1	0.788292	0.21783	88.9984	0.000295921	0.00371795
BCL2L11	0.652496	0.1803	248.496	0.000295813	0.00371795
VCP	0.501878	0.138678	7440.38	0.000295729	0.00371795
CMTM6	0.378318	0.104531	4953.53	0.000295526	0.00371795
PMF1	-0.435209	0.120236	899.577	0.000295026	0.00371795
ARHGAP23	-0.950616	0.262665	128.017	0.000295606	0.00371795
TNFSF14	-0.880646	0.24344	306.446	0.000297457	0.0037347
CDCA7	-0.606197	0.167605	4183.82	0.000298247	0.00374205
C10orf95	-0.698031	0.193048	270.469	0.000299367	0.00375097
ADGRG5	-0.698982	0.193301	1446.04	0.000299163	0.00375097
CUEDC2	-0.479169	0.132542	3217.76	0.000300101	0.00375761
FAHD2A	-0.399657	0.110578	717.277	0.000301231	0.00376919
OLFM1	1.69887	0.470113	7.03625	0.000301803	0.00377377
CSDE1	0.501457	0.138793	7518.6	0.000302681	0.00378218
ASPH	-0.37448	0.103667	1477.69	0.000303445	0.00378914
SMARCAL1	0.763268	0.211399	1242.72	0.000305537	0.00380904
G3BP2	0.405867	0.112413	3491.07	0.000305615	0.00380904
GRHPR	-0.469643	0.130079	4336.48	0.000305661	0.00380904
OR4D1	1.49035	0.41286	14.9517	0.000306417	0.00381567
AC099568.2	-0.883883	0.244867	64.6824	0.000306609	0.00381567
SLC35A1	-0.517681	0.14343	519.882	0.000307035	0.00381839
SPP1	1.2973	0.359573	20.3006	0.000308696	0.00383644
AL391244.3	-0.908301	0.251938	34.2181	0.000311851	0.00387302
NIT2	-0.403545	0.111974	4740.43	0.000313456	0.00388771
ANO7	-0.77649	0.215451	122.047	0.00031334	0.00388771
SAC3D1	-0.54865	0.152253	583.06	0.000313904	0.00389062
CENPM	-0.734662	0.204019	3263.47	0.000317065	0.00392716
GOLGA1	0.489475	0.136015	438.764	0.000319833	0.00395876
RPP30	-0.411571	0.114398	1426.85	0.000321034	0.00397095
PPFIBP2	1.02861	0.285936	60.1085	0.000321504	0.00397409
GTSCR1	-1.49017	0.414272	6.0167	0.000321799	0.00397506
EXOC1	0.32517	0.0904315	1307.79	0.000323449	0.00399276
AC011447.3	-0.837704	0.232993	157.346	0.000323886	0.00399547
EIF5A2	1.28987	0.358802	31.2977	0.000324483	0.00400015
SLC39A6	0.575598	0.160245	1339.42	0.000328171	0.00404288
LRRC34	-0.554855	0.154481	462.629	0.000328494	0.00404416
FECH	0.436268	0.121471	1327.77	0.000328733	0.00404439
AC024896.1	-0.486723	0.135545	534.669	0.000329585	0.00405215
AC004034.1	-0.87112	0.242607	29.0626	0.000329835	0.00405251
CYR61	1.73831	0.484276	32.0765	0.0003313	0.00406507
PKD2	0.590487	0.164496	1297.95	0.000331099	0.00406507
UNC45A	0.485091	0.135175	1642.97	0.000332457	0.00407629
WBP2	0.373296	0.104029	979.241	0.000332725	0.00407629
MFAP4	-1.1675	0.325366	348.223	0.000332881	0.00407629
CCNDBP1	-0.379443	0.105753	5233.51	0.000333223	0.00407776
BEX3	-0.990291	0.276057	3181.65	0.000334153	0.00408641
MTF2	-0.371132	0.103467	3476.1	0.000334572	0.00408881
DPCD	-0.841951	0.234811	494.555	0.000336223	0.00410626
TCF15	-1.18156	0.329561	44.8264	0.000336738	0.00410982
UMODL1	-1.24732	0.347933	290.728	0.000337137	0.00411195
MAPRE3	1.31386	0.366665	14.2597	0.000339317	0.00412501
MAFF	0.983931	0.27458	58.6252	0.000339148	0.00412501
MORC3	0.419368	0.117029	1328.78	0.000339071	0.00412501
NIFK	-0.406482	0.113439	3245.19	0.000339331	0.00412501
WARS2	-0.522081	0.145698	553.002	0.000339272	0.00412501
LINC01229	1.41365	0.394592	18.4405	0.000340227	0.00413316
SIGLEC9	1.73215	0.483589	29.7815	0.000341148	0.0041416
RGCC	1.23764	0.345696	653.101	0.000343406	0.00416627
MORC1	1.13043	0.315845	50.0515	0.000344829	0.00418076
C7	1.78575	0.499088	22.9614	0.000346201	0.00419463
MRPS25	-0.47533	0.132858	2218.32	0.000346592	0.00419602
RBM26-AS1	-0.78343	0.218982	192.185	0.000346773	0.00419602
PTPMT1	-0.608892	0.170211	605.933	0.000347189	0.00419659
TTYH1	-1.43131	0.400118	15.5412	0.000347278	0.00419659
JAK1	0.451955	0.126407	3274.09	0.000349704	0.00422314
FLCN	0.542855	0.151916	177.323	0.000352399	0.00425288
KCND1	1.17092	0.327716	33.0839	0.000352963	0.00425689
ESPNL	2.05505	0.575362	5.0201	0.000354604	0.00427388
PDSS1	-0.376426	0.105444	503.297	0.000357108	0.00430122
SOCS3	1.06261	0.297694	69.2221	0.000357684	0.00430535
MAP4K4	0.448328	0.125616	453.16	0.000358314	0.00430957
CDC26	-0.729642	0.204446	406.141	0.000358505	0.00430957
TTC8	0.548489	0.153727	226.265	0.000359803	0.00432235
SLC25A3	-0.326059	0.0914041	9856.64	0.000360775	0.00433119
PGM2L1	0.405905	0.113826	307.44	0.000362466	0.00434865
ASAP1	0.597235	0.167509	298.016	0.000363323	0.00435608
DCLRE1A	0.863578	0.24223	422.319	0.000363694	0.00435768
SAT1	0.772812	0.216948	8962.56	0.000367767	0.00440073
LINC01410	-0.504019	0.141491	274.045	0.000367756	0.00440073
SURF1	-0.517657	0.145336	1179.35	0.000368316	0.00440443
BAX	-0.60452	0.169756	1392.71	0.000369286	0.0044115
MKRN2OS	-1.05436	0.296081	13.623	0.000369388	0.0044115
AC004982.1	1.21276	0.340633	9.43669	0.000370392	0.00442063
COMMD9	-0.539599	0.151593	3088.94	0.000371533	0.00443135
PHB	-0.46588	0.130914	3999.58	0.000372748	0.00444296
SCO1	-0.331733	0.0932294	1599.94	0.000373336	0.00444709
HABP4	1.17558	0.330595	11.3183	0.000376597	0.00448302
LDLRAD2	-0.737816	0.207537	180.901	0.000377831	0.00449479
STXBP5-AS1	0.731346	0.205748	68.7209	0.000378605	0.00449889
MZT2A	-0.850641	0.239312	2084	0.000378665	0.00449889
TMEM254-AS1	-0.723913	0.203681	35.4036	0.000379202	0.00450235
HMGN3	-0.666982	0.187681	3718.64	0.000379711	0.00450548
ATP6V1C1	0.377121	0.106144	1300.79	0.000380969	0.00451748
MRPL37	-0.514443	0.144927	3852.46	0.000385715	0.00457081
FOXN2	0.564629	0.159081	1179.33	0.000386228	0.00457099
LCAT	-0.80795	0.227635	79.1104	0.000386223	0.00457099
LINC02158	-1.16232	0.327561	27.5512	0.000387586	0.0045841
FAM13B	0.519117	0.146356	824.702	0.000389711	0.00460627
PPP1R16B	1.27996	0.360893	128.214	0.000390174	0.00460877
ROPN1L	-0.998879	0.281689	195.445	0.000391072	0.00461641
MYCT1	1.91826	0.541184	11.863	0.000393255	0.00463919
UBE2R2	-0.335264	0.0945917	1172.77	0.000393606	0.00464036
GLRX5	-0.53229	0.150252	2250.24	0.000396143	0.00466727
SGPL1	-1.03197	0.291396	952.585	0.000397927	0.00468527
NAT8L	-1.81732	0.513207	11.0646	0.000398451	0.00468844
ZBED5-AS1	-0.525096	0.148339	725.625	0.000400374	0.00470805
UBC	0.560307	0.158304	18139.3	0.000400975	0.00470916
SCCPDH	-0.464524	0.131242	5757.41	0.000400982	0.00470916
AIMP2	-0.480096	0.135714	1459.23	0.000403862	0.00473996
PAOX	0.92442	0.261367	101.753	0.000404902	0.00474306
GLUL	0.609017	0.172191	15549	0.000404897	0.00474306
TCEAL3	-0.779503	0.220381	400.249	0.000404597	0.00474306
PKP4-AS1	-1.58066	0.446931	5.99451	0.000405173	0.00474322
LY96	1.49109	0.4217	40.5904	0.000406373	0.0047512
PLAU	-0.726814	0.205548	639.386	0.000406266	0.0047512
WFIKKN2	1.5613	0.44161	39.6199	0.000407028	0.00475583
TMIGD2	-1.91535	0.541857	34.4022	0.000408103	0.00476535
PIK3CA	0.539433	0.152644	369.832	0.00040943	0.00477557
INAFM1	-0.979016	0.277037	438.351	0.000409498	0.00477557
HIBCH	-0.512538	0.145089	2031.55	0.000411528	0.00479619
SERINC1	0.484633	0.137216	2864.23	0.000412572	0.00480532
ACP1	-0.314318	0.0890008	4170.71	0.000412994	0.00480717
RGS16	1.16322	0.329516	82.8351	0.000415397	0.00482894
PPP2R5B	0.834585	0.236422	77.1994	0.000415464	0.00482894
HDDC2	-0.650371	0.184244	1742.35	0.000415653	0.00482894
VWF	1.01158	0.286638	160.854	0.00041694	0.00483532
DMXL2	0.961547	0.272476	897.897	0.000417256	0.00483532
ARL16	-0.597296	0.169253	1802.61	0.000417106	0.00483532
SRP9	-0.650028	0.184176	8386.07	0.000416524	0.00483532
EXOC3L2	1.35595	0.384352	32.3965	0.000418897	0.00485128
EPB41L3	1.38987	0.394023	45.7354	0.00041968	0.00485728
MPND	-0.928282	0.263221	66.3334	0.000420895	0.00486827
GRIPAP1	0.325329	0.0922975	1143.61	0.00042382	0.00489902
SELPLG	-0.411883	0.116876	4569.52	0.000424939	0.00490886
C10orf55	-1.20272	0.341341	10.2627	0.000425877	0.0049166
GPRIN3	1.41124	0.400577	79.8235	0.000426647	0.0049224
FARSA	-0.378646	0.107487	6615.91	0.00042717	0.00492533
UNC119B	-0.329108	0.0934707	429.515	0.000429959	0.00494817
MTHFS	-0.560396	0.159153	233.178	0.000429728	0.00494817
CFD	-1.66604	0.47317	25461.2	0.000429884	0.00494817
TM4SF19	-1.74069	0.494434	5.44851	0.000430612	0.00495257
PLVAP	1.59645	0.453679	6.81774	0.000433334	0.00498076
MRPL45	-0.292737	0.0832444	1413.98	0.000437123	0.00501828
MRPS34	-0.625647	0.177914	4911.12	0.000437144	0.00501828
EXOC7	0.365157	0.103853	1844.98	0.000437941	0.00502427
PHF6	0.721549	0.20528	1551.09	0.000439833	0.00504284
LOX	1.18791	0.338163	150.58	0.000443362	0.0050742
EPS15L1	0.53374	0.151932	534.35	0.000443047	0.0050742
GSTP1	-0.782293	0.222697	25981.1	0.000443398	0.0050742
EXOSC2	-0.343582	0.0978143	1660.41	0.000443761	0.00507519
SLC6A9	1.1685	0.332723	18.7318	0.000444889	0.0050786
MAPKAPK5-AS1	-0.488396	0.139065	1533.4	0.000444761	0.0050786
HIST1H2BB	-1.22652	0.349242	49.9705	0.000444843	0.0050786
NR4A1	1.08675	0.309646	33.6153	0.000448723	0.00511601
C18orf21	-0.709708	0.202212	799.435	0.000448586	0.00511601
ANKS6	-0.78045	0.222826	110.827	0.000460886	0.00525141
ZNF106	0.376262	0.107433	2119.08	0.00046125	0.0052523
TTC39B	0.69535	0.198607	80.235	0.000463271	0.00527204
IRAK2	1.42235	0.40632	31.9781	0.000464278	0.00528023
PRDX3	-0.512715	0.146522	13300.8	0.00046658	0.00530312
ATG7	0.643024	0.183814	1262.91	0.000468365	0.00531888
PHF1	0.485366	0.138751	284.098	0.000468546	0.00531888
NPRL2	-0.397372	0.113691	1767.77	0.000473733	0.00537443
MESP2	-1.32739	0.379822	11.4656	0.000474494	0.00537975
MTF1	0.418939	0.119896	619.955	0.0004755	0.00538783
HENMT1	-0.424522	0.12154	1758.28	0.000477853	0.00541115
MCTP2	0.502321	0.143829	1309.79	0.000478549	0.00541569
RNF10	0.488949	0.140015	2734.62	0.000479213	0.00541986
ACY3	-1.02059	0.292351	897.5	0.000481254	0.00543959
PIEZO2	0.783658	0.224516	385.837	0.000482233	0.00544731
TMEM117	1.24386	0.356381	21.1785	0.000482573	0.00544779
TPST2	0.487997	0.139834	3011.57	0.000483325	0.00545293
LPAR5	0.818869	0.234669	275.059	0.000484006	0.00545725
LRRK1	-0.391798	0.112291	535.618	0.00048459	0.00546048
ARMC12	-1.06181	0.304489	35.178	0.00048814	0.00549712
TRIOBP	-0.342106	0.0981302	1066.28	0.000489858	0.00551102
SGO1	-0.616273	0.176776	1302.78	0.000489975	0.00551102
PSMA6	-0.470219	0.135	799.86	0.000495623	0.00557113
EGR2	1.74159	0.500154	6.81858	0.000497474	0.00558851
DDX39B	0.496867	0.14271	444.587	0.000498348	0.0055949
EXOSC3	-0.465137	0.133613	2058.23	0.000499142	0.00560039
EXOSC5	-0.514329	0.147789	2797.2	0.000501119	0.00561915
EEF1AKMT1	-0.739227	0.21255	670.285	0.000505378	0.00566344
AC004865.2	-0.691924	0.19902	646.372	0.0005077	0.00568599
CTNNAL1	-0.645131	0.185618	1214.67	0.000509738	0.00570533
UCMA	1.99042	0.572921	20.1343	0.000512453	0.00572344
ADAMTS1	1.2537	0.360844	37.5913	0.000512069	0.00572344
FAM199X	0.598597	0.172304	549.215	0.000512603	0.00572344
IDS	0.533878	0.153654	681.073	0.000511721	0.00572344
CMPK1	0.399205	0.114926	2232.37	0.000513589	0.00573096
TXNDC12	-0.410941	0.118315	5330.23	0.000514158	0.00573383
STN1	-0.469889	0.135298	1542.68	0.000514703	0.00573643
ABCB6	0.951909	0.274158	23.4587	0.000516363	0.00575143
AC010300.1	-1.09761	0.316141	26.1739	0.000516801	0.00575282
EIF4A2	0.453562	0.130688	7479.9	0.000519342	0.0057776
RSL1D1	-0.335362	0.0966564	7633.63	0.000521171	0.00579444
CANX	0.539549	0.155536	10455.4	0.000522453	0.00580517
MRPS18A	-0.522537	0.150653	696.1	0.000523415	0.00581234
GSPT1	0.307536	0.0886827	3457	0.000524691	0.00582017
HDDC3	-0.556425	0.160455	664.917	0.000524754	0.00582017
LIN7A	-2.04327	0.589253	6.26368	0.000525205	0.00582166
HBQ1	1.59137	0.458989	130.03	0.000526065	0.00582767
CSNK1G1	0.463205	0.133629	406.801	0.000527584	0.00584097
NRBP1	0.36665	0.105833	2927.02	0.000531376	0.00587941
ATRAID	-0.522724	0.150895	4921.12	0.000531902	0.00588168
VEGFA	1.10667	0.319502	72.6734	0.000532724	0.00588722
PCYT1B	1.58698	0.45842	21.3632	0.000536475	0.00592511
DDX55	-0.29169	0.0842695	1600.54	0.000537377	0.00593151
LTB4R	-0.39605	0.114445	739.773	0.000538968	0.0059455
OS9	0.617748	0.178546	1752.72	0.000540423	0.00595731
OPA1	0.609547	0.176183	1291.58	0.000540688	0.00595731
GNS	0.627913	0.181516	1897.49	0.000541639	0.00596421
AC037487.1	1.34288	0.388349	8.62031	0.00054435	0.00598995
AC116407.2	-0.701379	0.20284	152.31	0.00054463	0.00598995
STARD4-AS1	-1.01224	0.292783	312.367	0.000545592	0.00599694
DLG4	0.94024	0.271975	20.424	0.000546048	0.00599836
CLEC14A	-0.962385	0.27842	285.541	0.000547047	0.00600574
PPP6R2	0.403923	0.116863	768.543	0.000547458	0.00600666
VRK1	-0.434887	0.125877	3040.16	0.000550599	0.00603751
LDHD	1.02522	0.296775	52.9736	0.000551258	0.00603753
SSBP4	-0.499536	0.144597	469.538	0.000550976	0.00603753
TMEM14B	-0.500908	0.145045	3207.19	0.000553428	0.00605046
SMIM8	-0.753311	0.218123	690.938	0.000553146	0.00605046
RETN	-1.28832	0.37302	588.286	0.000552817	0.00605046
LCMT1	-0.397185	0.115016	1093.76	0.000553785	0.00605076
HDAC9	0.860057	0.249131	717.694	0.000555976	0.0060648
CLEC16A	0.34588	0.100191	943.997	0.000556061	0.0060648
SLC29A2	-0.818847	0.23718	59.1028	0.000555578	0.0060648
PLEKHF2	0.713727	0.206783	725.305	0.00055731	0.00607481
PDZK1IP1	1.43007	0.41439	10.1486	0.000558468	0.00608021
GPRC5C	-0.888411	0.257427	298.914	0.000558262	0.00608021
SMC4	-0.352031	0.102033	9361.54	0.000560256	0.00609606
IMP3	-0.468134	0.135713	2606.18	0.000561744	0.00610863
P2RY12	1.60712	0.466089	9.29671	0.000564562	0.00613564
MARCH4	1.56227	0.453232	8.18186	0.000566948	0.00615073
AC002116.2	-0.833253	0.241736	35.6909	0.000566955	0.00615073
SIGLEC15	-1.0283	0.298299	67.6316	0.000566432	0.00615073
HDLBP	0.392203	0.113805	3920.72	0.000568367	0.0061624
SERAC1	0.696531	0.202124	227.319	0.000568845	0.00616394
ST7	1.2	0.348252	51.2897	0.000569415	0.00616648
RAB27B	0.555859	0.161374	1144.75	0.000572032	0.00619117
HYOU1	0.766188	0.222449	393.224	0.000572467	0.00619223
DBF4B	-0.29835	0.0866282	485.221	0.000573122	0.00619566
NCEH1	0.743991	0.216049	392.979	0.000573997	0.00620146
KIF6	-0.893765	0.259589	98.3228	0.000575303	0.00621192
SPATA46	1.75671	0.510296	7.41787	0.000576291	0.00621653
NPC2	-0.633975	0.184162	3220.66	0.000576407	0.00621653
PEBP1	-0.385036	0.11188	11143.4	0.000578467	0.00623142
C16orf91	-0.556717	0.161761	1121.81	0.000578289	0.00623142
HIST1H2AB	-1.13672	0.3306	37.5663	0.000585261	0.00630091
KCTD15	1.29195	0.375828	64.6392	0.000586862	0.00631444
HEATR5B	0.517746	0.150637	1119.66	0.000588108	0.00632415
RNF227	-0.507705	0.147769	204.533	0.000590803	0.0063494
ABCA9	1.28118	0.372948	23.0439	0.000591925	0.00635402
CAPNS1	-0.765617	0.222861	1109.48	0.000591681	0.00635402
HMGB2	-0.588483	0.171328	34424	0.000592901	0.00635958
CCDC153	-0.925297	0.269394	60.6802	0.000593136	0.00635958
AP1S2	0.610686	0.17786	1516.83	0.000595792	0.00638433
CALU	0.42047	0.122472	2967.73	0.000596498	0.00638817
RCL1	0.303453	0.0884202	1149.9	0.000599272	0.00641413
BIRC3	0.780357	0.227418	476.185	0.000600531	0.00642012
HAUS1	-0.504636	0.147064	2888.28	0.000600482	0.00642012
LIMS1-AS1	0.929474	0.270899	6.48222	0.000601192	0.00642309
CASKIN2	-0.920155	0.268194	24.7031	0.000601508	0.00642309
GPR132	0.991775	0.28923	152.423	0.000605756	0.00646468
AC007569.1	-0.987176	0.28792	35.4526	0.000606594	0.00646986
GAPDH	-0.405714	0.118386	59309.3	0.000610177	0.0065043
KLF16	-0.924869	0.270021	23.8376	0.000614398	0.0065455
DPM2	-0.455492	0.132999	2467.37	0.00061531	0.00654786
LINC00271	-0.642156	0.187504	38.1192	0.000615333	0.00654786
ZNF792	0.824587	0.240837	320.072	0.000617446	0.00656653
AKR1C1	1.12725	0.329375	82.0204	0.000620721	0.00659754
AC073352.1	-1.2668	0.370179	17.496	0.00062132	0.00660008
HDAC6	0.493494	0.144239	1034.85	0.00062306	0.00661474
LINC02160	1.44615	0.422792	8.41942	0.000625095	0.00663124
MELTF	-0.573827	0.167767	154.322	0.000625336	0.00663124
ATAD2B	0.505971	0.147942	868.136	0.00062609	0.0066354
DENND4C	0.5959	0.174268	356.951	0.000627465	0.00664614
NBPF26	0.504446	0.14753	107.865	0.000627881	0.0066467
BCL6	1.77298	0.518858	63.2574	0.000632963	0.00669663
STOML2	-0.331442	0.0970205	5091.38	0.000635001	0.00671046
CD320	-0.459297	0.134442	453.008	0.000634731	0.00671046
NOP58	-0.303824	0.0889708	7222.95	0.000638111	0.00673945
AP002026.1	0.64581	0.189162	66.6134	0.000640034	0.00675587
AKNA	-0.709886	0.208033	629.893	0.000644001	0.00679384
MEGF6	-0.738619	0.21649	356.85	0.000645381	0.00680449
MED10	-0.507902	0.148884	1772.59	0.000646308	0.00681035
ATG16L1	0.601545	0.176389	582.231	0.000648818	0.00683288
HCAR3	1.64935	0.483681	12.8614	0.000649623	0.00683743
MRAS	1.56252	0.458248	13.7644	0.000650187	0.00683945
PTPN6	0.398961	0.117023	7864.15	0.00065143	0.00684581
FNBP1	-0.346844	0.101738	2573.86	0.000651538	0.00684581
SLC25A5	-0.388434	0.113993	14888.3	0.000655558	0.00687746
ARRDC1	-0.44547	0.130727	2065.04	0.00065531	0.00687746
SAYSD1	-0.447729	0.131396	889.67	0.000655674	0.00687746
TPI1	-0.424765	0.124678	29852.1	0.000657034	0.00688386
IGFBP7	-0.543671	0.159578	2017.17	0.000657	0.00688386
LPCAT2	0.335174	0.0984069	2995.4	0.000659211	0.00690272
SLC25A14	-0.30262	0.0888613	509.313	0.000660343	0.00691063
TMEM60	-0.629689	0.184967	1517.49	0.000663257	0.00693717
ZNF213-AS1	-0.608186	0.178665	459.07	0.00066394	0.00693853
RASGEF1A	-0.71089	0.208841	150.936	0.000664142	0.00693853
C21orf58	-0.782248	0.229822	1291.89	0.000664781	0.00694126
CLDN16	1.58826	0.466719	9.51222	0.000666445	0.00695467
SLC7A7	1.27119	0.373645	58.9518	0.000668632	0.00697353
LINC01841	1.73953	0.511541	8.37048	0.000672486	0.0070083
NTMT1	-0.453632	0.133409	560.539	0.000673071	0.0070083
GJA3	-2.02572	0.595748	16.0538	0.000673111	0.0070083
EEF1E1	-0.609705	0.179344	870.315	0.000674734	0.00702121
GSTM4	-0.450008	0.132389	1054.88	0.000675976	0.00703015
CALM2	-0.461086	0.135696	32207.3	0.00067894	0.00705698
CUTC	-0.38573	0.113612	1979.85	0.000685885	0.00712513
MRPL3	-0.369519	0.108851	4298.98	0.000686984	0.00713251
FBXO4	-0.290037	0.0854539	1035.06	0.000688616	0.00714541
AC132192.2	-0.625205	0.184221	236.71	0.000689342	0.00714891
UBE2N	-0.322212	0.0949505	6409.59	0.000690128	0.00715301
MRPL10	-0.32801	0.0966817	1492.13	0.000692135	0.00716977
IDI1	-0.501565	0.147859	2497.64	0.000693385	0.00717866
RPS2	-0.622163	0.183438	28288.6	0.000694652	0.00718773
STX17-AS1	-1.04013	0.306744	28.4643	0.000696712	0.00720498
NRM	-0.430344	0.126932	1209.78	0.000698006	0.0072143
SPTY2D1	0.553299	0.163209	411.317	0.000698621	0.00721431
MRPL16	-0.451676	0.133236	3900.77	0.000698793	0.00721431
AL031123.1	1.27828	0.377096	5.99048	0.000699469	0.00721723
TNFRSF14-AS1	1.12308	0.331341	21.0972	0.00070021	0.00722082
FTCDNL1	-0.388574	0.114705	421.588	0.000705061	0.00726676
ANAPC15	-0.598861	0.176789	497.194	0.000705489	0.00726709
PHF13	0.645141	0.190516	184.78	0.000708493	0.00729394
C11orf58	-0.388562	0.114782	6958.6	0.000711183	0.00731753
C15orf61	-0.82338	0.243285	795.199	0.000713279	0.00733499
KIAA1551	0.461801	0.136537	948.847	0.000718994	0.00738135
H2AFY2	-0.347121	0.10263	1180.19	0.000718952	0.00738135
ATP6V0E2	-0.486856	0.143939	393.005	0.000718622	0.00738135
ENOSF1	-0.345504	0.10216	2282.21	0.00071965	0.00738396
TIMM23	-0.454528	0.134418	3354.44	0.000721066	0.00739022
FKBP3	-0.64829	0.19172	3789.08	0.000721048	0.00739022
GUCY2C	-1.92244	0.568734	16.5323	0.000724301	0.00741924
CFDP1	-0.572045	0.169304	1377.33	0.000728002	0.00745298
C3orf52	1.00568	0.297662	30.1675	0.000728517	0.00745325
NELFE	-0.380012	0.11248	3127.49	0.00072884	0.00745325
C7orf50	-0.485186	0.143641	1436.48	0.000730786	0.00746899
SLC37A3	1.01667	0.301158	58.7657	0.000735879	0.0075085
JMJD6	0.505642	0.14978	1028.96	0.000735785	0.0075085
UBE2I	-0.440833	0.130574	2032.68	0.000735186	0.0075085
AL034550.2	1.2821	0.379888	4.94052	0.000738334	0.00752937
LIPT1	-0.502588	0.148976	373.547	0.000741858	0.0075611
SCYL2	0.644565	0.191078	1318.54	0.000742734	0.00756583
PPCDC	-0.487893	0.144642	830.287	0.000743264	0.00756703
COPB1	0.398343	0.118124	3600.32	0.000745606	0.00758247
HIRIP3	-0.449997	0.133437	1614.06	0.000745287	0.00758247
C14orf119	-0.487536	0.144772	3565.57	0.000758225	0.00770652
DUSP14	-0.57277	0.170117	994.16	0.000760117	0.00772148
RPLP0	-0.56235	0.167052	33191.3	0.000761802	0.00773431
SLC51A	0.807913	0.24002	43.9939	0.000762598	0.00773812
MTFP1	-0.594035	0.176532	214.13	0.000765342	0.00776166
ARV1	-0.442749	0.131585	1260.61	0.000766182	0.0077659
AC012150.1	1.0546	0.313491	8.42362	0.00076808	0.00777654
DACH1	0.93672	0.278448	127.645	0.000768016	0.00777654
P2RY13	1.27265	0.3784	146.611	0.000770321	0.00779494
ZC3HC1	-0.517943	0.154035	1328.59	0.000772397	0.0078093
KCNAB1	-0.942751	0.280378	61.7166	0.000772592	0.0078093
SLC4A11	1.09993	0.327175	24.4533	0.000774121	0.00781321
LMNTD2	0.991754	0.294994	22.5988	0.000773938	0.00781321
BOLA3-AS1	0.714963	0.21268	118.078	0.000774681	0.00781321
EEF1B2	-0.62201	0.185026	13616	0.000774502	0.00781321
AQP9	2.20793	0.656889	14.0855	0.000776072	0.00782295
HOMER2	0.619661	0.184426	144.277	0.000779569	0.00785388
CTSE	-1.28105	0.381298	19.5899	0.000780223	0.00785616
CORO1C	0.614049	0.182938	2108.31	0.000789062	0.00794081
VAMP5	-0.745332	0.222085	244.727	0.00079058	0.00795172
UNK	-0.333989	0.0995555	845.786	0.000794212	0.00798387
RAB32	-0.62729	0.18704	5791.62	0.000797157	0.00800909
ARRDC4	0.60789	0.181366	945.119	0.000803052	0.0080595
ACRV1	-0.873299	0.260547	26.8524	0.000802913	0.0080595
PIAS3	0.584424	0.174409	597.425	0.000805536	0.00808001
KPNB1	-0.2688	0.0802549	2234.27	0.000810085	0.0081212
AMMECR1L	0.536443	0.160241	301.387	0.000814784	0.00815861
TMEM179B	-0.557211	0.166441	2403.73	0.000814554	0.00815861
AP000911.1	-1.25016	0.373448	20.0145	0.00081515	0.00815861
CLDN10	-1.61428	0.482333	62.2929	0.00081743	0.00817697
SLC25A6	-0.411294	0.122936	15422.6	0.000821031	0.00820405
CCNB1	-0.55975	0.167308	3617.09	0.000820943	0.00820405
ERCC1	-0.409505	0.122477	2945.78	0.000827189	0.00826108
COL9A2	0.623176	0.186413	756.014	0.00082883	0.00827043
RAB5IF	-0.497656	0.148869	1005.73	0.000829025	0.00827043
SEC61A1	0.513289	0.153559	3705.97	0.000829949	0.00827515
ARHGAP22	-0.415803	0.124415	1141.15	0.000831581	0.00828692
TMPPE	0.726476	0.217396	67.1918	0.000832607	0.00829264
YAE1D1	-0.519619	0.15552	663.416	0.000834235	0.00830435
NCOA1	0.414112	0.124004	780.496	0.000839261	0.00834985
MND1	-0.759129	0.227372	760.705	0.000841703	0.00836961
SPC25	-0.651563	0.195201	1067.61	0.000844095	0.00838885
AL355512.1	-1.35838	0.407053	34.5643	0.000846559	0.00840879
RPL5	-0.578627	0.173509	28952.2	0.000853423	0.00847238
PHACTR3	1.63102	0.489235	64.7087	0.00085666	0.00849992
LEPR	0.90574	0.271913	149.56	0.000865364	0.00856776
ULK2	0.61336	0.184131	220.648	0.000865026	0.00856776
APH1B	0.316989	0.0951525	848.16	0.00086417	0.00856776
QTRT1	-0.397358	0.119289	1756.3	0.000865183	0.00856776
FOXC1	1.10076	0.330514	91.8755	0.000867072	0.00857584
MOSPD2	0.678522	0.203734	563.7	0.000867115	0.00857584
KDM6A	0.622039	0.186802	634.445	0.00086866	0.00858188
PNP	0.457666	0.137436	3623.83	0.000868341	0.00858188
MRPL22	-0.769471	0.231111	2643.16	0.000870178	0.00859224
TCEAL4	-0.646991	0.194355	2205.73	0.00087185	0.00860413
PSMG1	-0.380962	0.114475	2972.5	0.000875041	0.00863098
NUBP1	-0.375346	0.112799	623.301	0.000876129	0.00863707
FCGR3A	2.26579	0.68107	10.4099	0.000878482	0.00865562
GEMIN8	-0.37218	0.111919	570.419	0.000882777	0.00869327
AF111167.1	1.32117	0.397563	17.8534	0.000890038	0.00875538
AC018462.1	-0.977863	0.294247	31.3375	0.000889692	0.00875538
ANAPC16	-0.493545	0.148542	2503.66	0.00089187	0.00876774
PDZRN3	-1.43038	0.430516	6.44718	0.00089225	0.00876774
NPM1	-0.400646	0.120639	18006.3	0.000896885	0.00880386
AC009501.1	-1.23719	0.372519	27.3051	0.00089649	0.00880386
TCTEX1D1	0.844669	0.254421	139.059	0.000900288	0.00883255
SLC22A16	-0.47826	0.144126	1312.61	0.000905533	0.00887926
PCYT1A	0.383879	0.115707	616.789	0.00090769	0.00889565
LGR6	1.69458	0.510861	27.7432	0.000909579	0.00890941
PWP1	-0.388126	0.11702	2671.25	0.000910688	0.00891076
HIST1H3J	-1.19212	0.359415	24.2888	0.000910411	0.00891076
SRSF8	1.31781	0.397472	76.4405	0.000914867	0.00893736
STAB1	-0.906014	0.273264	738.119	0.000914693	0.00893736
DAPL1	-1.10407	0.332991	150.475	0.000914457	0.00893736
TERT	-1.08937	0.328614	15.8773	0.000916308	0.00894667
WDR33	-0.234563	0.0707755	2137.14	0.000919091	0.00896431
TIAF1	-0.722359	0.217956	127.36	0.000918911	0.00896431
PAFAH1B2	-0.9824	0.296439	3545.09	0.000919691	0.0089654
AASDH	-0.474562	0.143226	741.97	0.000921735	0.00897784
ZNF891	-0.566096	0.170855	240.653	0.000921945	0.00897784
ACSF3	-0.341105	0.102957	1178.71	0.0009227	0.00898042
PTAFR	0.729971	0.22037	1477.37	0.00092471	0.00898613
AKR7A2	-0.322546	0.0973733	3831.61	0.000924755	0.00898613
AL096865.1	-0.706187	0.21319	127.699	0.000924719	0.00898613
DGAT2	1.08469	0.327522	28.9084	0.000926935	0.00900255
MTURN	0.826243	0.249495	258.363	0.000927431	0.0090026
TAF9	-0.438302	0.132412	4272.07	0.000932487	0.00904212
ZNF706	-0.575803	0.173944	3295.5	0.000932062	0.00904212
DENND6A-AS1	-1.36898	0.413618	5.85478	0.000933711	0.0090492
RPL36A	-0.668892	0.202117	269.554	0.000934876	0.00905572
OPLAH	1.02306	0.309172	36.7472	0.000936182	0.00906359
RAD51C	-0.448666	0.135639	1991.11	0.000940355	0.00909918
OASL	0.876034	0.264967	94.3472	0.000945708	0.00914616
QPRT	-0.545471	0.165016	1350.64	0.000947844	0.009162
GPBP1L1	0.429537	0.129963	1885.02	0.00094954	0.00917355
EPS15	0.457908	0.138773	1930.58	0.000967948	0.00934648
PSPH	-0.382709	0.11608	884.42	0.000977432	0.00943309
MRPL50	-0.363103	0.110145	1914.79	0.000978613	0.00943953
ZBED3	-0.704979	0.213909	399.314	0.000981771	0.00946502
PLA2G7	2.47643	0.751524	21.2847	0.000983469	0.00947641
SS18L2	-0.667067	0.202459	1820.82	0.000984824	0.00948449
FBXL5	0.395724	0.120218	3279.94	0.000995737	0.00958455
PDE4B	0.856165	0.26023	153.06	0.00100175	0.00963524
UBE2G2	0.248631	0.0755796	3038.72	0.0010031	0.00963524
MRPL46	-0.494227	0.15023	1569.14	0.00100262	0.00963524
TIAL1	-0.698207	0.212243	932.937	0.00100308	0.00963524
GPATCH4	-0.46396	0.141051	2181.47	0.00100439	0.00964259
CDC14A	0.405637	0.123365	718.792	0.00100867	0.00967864
AC007383.2	-0.636743	0.193666	123.625	0.00100959	0.00968234
USP15	0.301085	0.0916154	4258.09	0.00101477	0.00972695
AC005288.1	-0.737544	0.224455	135.956	0.00101646	0.00973805
PRTFDC1	1.03193	0.314232	173.613	0.00102355	0.00980088
CXCR1	1.22782	0.373918	10.0871	0.00102469	0.00980155
SYNJ1	0.583699	0.177753	247.142	0.0010243	0.00980155
FLOT2	0.571825	0.174197	3447.3	0.00102845	0.00982867
STIM2	-0.282063	0.0859272	1034.17	0.00102859	0.00982867
NUP58	0.523086	0.159508	1067.18	0.00104038	0.00993613
PTTG1	-0.830316	0.253253	4113.64	0.00104321	0.00995792
RNASEH2B-AS1	-0.915209	0.279287	46.6498	0.00104936	0.0100115
TTC38	0.377419	0.115204	827.409	0.00105254	0.0100366
GCH1	0.432448	0.132029	834.866	0.00105512	0.010056
UQCRC1	-0.40945	0.125032	10921.2	0.00105747	0.0100731
MRPL12	-0.500973	0.152988	376.834	0.00105813	0.0100741
KCTD11	0.894869	0.273303	51.2949	0.00105932	0.0100751
STX8	-0.688571	0.210294	1619.05	0.00105916	0.0100751
PILRA	1.10176	0.336508	193.529	0.00105999	0.0100762
SHOC2	0.365375	0.111702	1591.55	0.00107173	0.0101801
NUDC	-0.373657	0.114237	7253.21	0.00107203	0.0101801
FAM129B	1.2494	0.382042	11.5821	0.00107426	0.010196
PYHIN1	-0.9264	0.283401	217.538	0.00107979	0.0102432
FGD4	0.678836	0.207698	326.973	0.00108163	0.0102459
CAPRIN1	0.551795	0.16883	5716.27	0.00108175	0.0102459
GRB10	0.454518	0.139063	1680.56	0.00108148	0.0102459
AL021396.1	0.959609	0.29365	13.4999	0.00108363	0.0102571
UGGT2	0.828236	0.253469	341.173	0.0010846	0.0102571
PARVG	-0.205809	0.0629834	6609.77	0.00108436	0.0102571
KIAA1211	0.948141	0.290202	29.8324	0.00108625	0.0102674
UBE2V2	-0.447853	0.137085	3896.88	0.00108703	0.0102695
BPI	1.77178	0.542673	69.5389	0.001095	0.0103223
ARL4C	1.12148	0.343507	325.621	0.00109544	0.0103223
TGM2	1.10608	0.338784	99.4987	0.00109523	0.0103223
GNAI1	0.89629	0.274506	592.912	0.00109427	0.0103223
NOL4L	0.566432	0.173476	1971.99	0.0010939	0.0103223
AP000904.1	2.08217	0.637955	5.78789	0.00109921	0.0103526
IL10RA	1.95143	0.597927	223.234	0.0010998	0.0103528
VENTX	-0.597757	0.183176	99.7175	0.00110124	0.0103611
SVOPL	-0.850045	0.260538	245.594	0.00110372	0.0103791
DCTN3	-0.592071	0.181485	2520.69	0.00110487	0.0103803
UPK3A	-1.86463	0.571562	13.6833	0.00110499	0.0103803
YME1L1	0.30481	0.0934464	3572.05	0.0011068	0.010392
VSIG4	-1.17857	0.361461	54.5601	0.00111182	0.0104338
LGALS3	1.22866	0.376915	307.94	0.00111496	0.0104526
CITED4	-0.708812	0.217437	611.517	0.00111468	0.0104526
ZNF396	0.69566	0.213477	74.9012	0.00111918	0.0104761
STOM	0.494915	0.15187	5344.22	0.00111884	0.0104761
TMEM141	-0.623943	0.191466	208.977	0.00111895	0.0104761
EXOC6B	0.939787	0.28841	57.5199	0.00111997	0.0104781
PRKAA1	0.490981	0.150693	1045.55	0.00112137	0.0104859
TMEM173	-0.329939	0.101273	5262.33	0.00112237	0.0104862
PSMA5	-0.416256	0.12777	5216.2	0.00112254	0.0104862
FAM126B	0.526171	0.161515	628.959	0.00112314	0.0104864
Z93241.1	1.3355	0.410008	123.888	0.00112499	0.0104984
STK36	0.504616	0.154953	409.606	0.00112767	0.010518
OGDH	0.505987	0.155414	456.072	0.00113095	0.0105433
ADGRG3	-0.797701	0.245059	1168.73	0.00113339	0.0105606
AL139089.1	-0.926463	0.284692	239.489	0.00113689	0.0105879
PTPN22	0.516521	0.158844	1231.72	0.00114695	0.0106761
UBTD2	-0.585728	0.180144	479.834	0.00114821	0.0106825
FAM178B	1.50482	0.462863	5.34815	0.00114959	0.0106899
JSRP1	1.58595	0.48786	5.55138	0.00115068	0.0106946
ERP27	-0.674869	0.20762	107.894	0.00115203	0.0107017
ELOVL5	0.844954	0.259959	1395.34	0.00115268	0.0107023
HIST1H2AH	-1.2268	0.37765	192.44	0.00116009	0.0107657
GPN1	-0.449256	0.138307	2304.91	0.00116112	0.0107698
RAB6A	0.43937	0.135281	1788.17	0.00116288	0.0107754
NKIRAS1	-0.589003	0.181353	247.907	0.00116289	0.0107754
BMX	1.03735	0.319424	827.416	0.00116405	0.0107807
CYB561D2	-0.36837	0.113447	1416.35	0.00116597	0.010793
ACAD8	0.36942	0.113807	1291.3	0.00117033	0.0108279
NQO1	-0.570524	0.175806	199.487	0.00117371	0.0108537
FAAP24	-0.509856	0.157156	378.441	0.00117756	0.0108839
C6orf48	-0.600481	0.185176	3988.22	0.00118381	0.0109361
LINC01136	1.37607	0.424495	12.5728	0.00118835	0.0109725
NUDCD2	-0.410965	0.126802	2735.89	0.00119113	0.0109926
THYN1	-0.44797	0.138292	3723.24	0.0011982	0.0110523
DERA	-0.360672	0.111349	1785.36	0.00119909	0.0110526
FNDC10	-0.660658	0.203969	195.659	0.00119943	0.0110526
CABIN1	-0.435989	0.134637	708.5	0.00120267	0.0110769
OSGEP	-0.308977	0.0954497	3660.49	0.00120765	0.0111172
PREPL	0.563224	0.17405	448.236	0.00121218	0.0111477
TRAPPC13	0.324069	0.100141	512.704	0.00121163	0.0111477
LIMK1	0.573924	0.177368	229.344	0.00121307	0.0111503
IFIT3	0.700935	0.216659	578.919	0.0012156	0.011168
AL356804.1	1.4052	0.434556	19.2749	0.00122222	0.0112112
[truncated: 1,560 more rows]

## Sheet: TLvsCL
Gene	logFC	lfcSE	baseMean	PValue	FDR
FHL2	3.59589	0.389704	395.777	2.77729e-20	5.45015e-16
RHAG	3.69559	0.437235	1151.47	2.85905e-17	2.8053e-13
TSPOAP1	-2.28585	0.290618	876.839	3.67666e-15	2.40503e-11
C2orf88	2.70328	0.35504	395.329	2.65714e-14	1.30359e-10
LAT	2.8037	0.380743	1320.1	1.78807e-13	6.73969e-10
TNF	2.76486	0.376438	117.375	2.06065e-13	6.73969e-10
LMNA	2.67625	0.369595	711.883	4.4527e-13	1.24828e-09
DNM3	1.9413	0.276218	131.94	2.09304e-12	5.13423e-09
SPON2	-1.68842	0.241169	236.447	2.54196e-12	5.5426e-09
TPM1	2.48641	0.358329	427.897	3.95181e-12	7.75504e-09
XK	2.99548	0.439069	112.743	8.95647e-12	1.59783e-08
CCND1	3.46656	0.521476	80.5942	2.97919e-11	4.87197e-08
RASSF6	4.19236	0.636051	123.466	4.36183e-11	6.58435e-08
HBG2	6.04508	0.925621	89.922	6.54019e-11	8.91413e-08
RRN3	1.61416	0.247393	3803.78	6.81369e-11	8.91413e-08
ZFP36L1	2.81765	0.432583	99.3161	7.33929e-11	9.00164e-08
KLF2	3.54409	0.549221	54.0446	1.09701e-10	1.26634e-07
FFAR4	-3.10786	0.484519	71.7394	1.41447e-10	1.54209e-07
MYEOV	4.51494	0.7071	23.6153	1.71234e-10	1.60014e-07
AP001189.1	4.44	0.694509	5.80919	1.62646e-10	1.60014e-07
HBA1	3.80558	0.595986	64.7583	1.71005e-10	1.60014e-07
ITGA2B	2.04309	0.321176	2250.54	2.00086e-10	1.78477e-07
CD36	2.71035	0.431635	2628.78	3.40182e-10	2.9025e-07
DLC1	1.99548	0.319548	1019.23	4.24593e-10	3.47175e-07
PSTPIP2	1.36278	0.21864	4472.52	4.57623e-10	3.59215e-07
PDLIM5	0.890622	0.143091	1079.77	4.84114e-10	3.65394e-07
HBA2	4.69159	0.756025	111.287	5.44863e-10	3.96014e-07
GJA4	3.64738	0.589529	90.5938	6.13468e-10	4.15127e-07
CSF3R	-1.15057	0.18592	6746.04	6.07391e-10	4.15127e-07
FCGR2A	2.85771	0.463663	210.763	7.12275e-10	4.65923e-07
ITGB5	2.16348	0.353732	119.942	9.58491e-10	6.06756e-07
KALRN	2.3129	0.381643	139.453	1.35797e-09	8.32777e-07
WIPI1	1.92594	0.318682	179.242	1.50836e-09	8.9697e-07
EGR1	3.19188	0.531	143.48	1.84294e-09	1.0637e-06
HBD	3.16154	0.530154	8209.5	2.4699e-09	1.38484e-06
FAM180B	-2.11595	0.35684	139.641	3.03495e-09	1.65438e-06
NFKB2	2.37809	0.401709	99.1771	3.22051e-09	1.70809e-06
RXFP1	2.23495	0.378085	796.355	3.39569e-09	1.75361e-06
MYL9	2.3263	0.395313	61.1768	3.98756e-09	2.00646e-06
LIMS1	0.753496	0.128778	3210.91	4.88215e-09	2.39518e-06
CLEC7A	2.20046	0.376403	172.007	5.03487e-09	2.40986e-06
TSC22D3	2.24983	0.385161	959.378	5.18006e-09	2.42032e-06
ST8SIA6	1.98496	0.342697	531.961	6.94754e-09	3.17066e-06
PIM2	2.01173	0.348172	1893.38	7.55986e-09	3.3717e-06
RHOB	2.53871	0.439797	41.2156	7.81178e-09	3.40663e-06
IL4I1	3.69521	0.641742	179.635	8.50733e-09	3.6293e-06
NPL	2.26031	0.39496	170.366	1.0474e-08	4.37322e-06
FAH	-0.906461	0.158672	2560.68	1.11143e-08	4.45117e-06
RARB	-1.55991	0.272975	58.1047	1.10039e-08	4.45117e-06
PROS1	2.62227	0.461316	44.1225	1.31333e-08	5.15455e-06
GYPE	2.60626	0.458825	77.7968	1.34465e-08	5.17401e-06
PRKAR2B	1.83117	0.323142	1568.87	1.45519e-08	5.49165e-06
RHOC	1.62038	0.287334	163.676	1.70697e-08	6.32031e-06
MAFB	3.30846	0.588768	110.494	1.91734e-08	6.90585e-06
RAB3IL1	2.43369	0.433413	15.0833	1.96366e-08	6.90585e-06
RTN4R	-1.47461	0.26264	633.934	1.97069e-08	6.90585e-06
PTGS1	1.40252	0.251211	2105.53	2.36341e-08	8.13677e-06
PPP1R15A	1.81315	0.325706	1695.67	2.59418e-08	8.62852e-06
C22orf15	-1.56591	0.281203	211.861	2.56785e-08	8.62852e-06
IGFBP2	-1.46003	0.263874	3657.47	3.14684e-08	1.02923e-05
DNAJC6	2.27409	0.412245	247.935	3.46129e-08	1.11351e-05
CAV2	2.78061	0.504735	42.6994	3.60779e-08	1.14192e-05
TIMP3	2.07157	0.377138	187.13	3.95488e-08	1.23191e-05
C1orf226	2.31946	0.425251	46.3321	4.91563e-08	1.50726e-05
NACC2	2.14466	0.394604	18.0843	5.4808e-08	1.65026e-05
VPREB3	-3.3786	0.621898	15.8704	5.55019e-08	1.65026e-05
ATP6V0D2	3.10971	0.572846	8.80003	5.68237e-08	1.66434e-05
TOP1MT	-0.92753	0.171217	2582.95	6.05133e-08	1.74634e-05
PTGS2	2.39023	0.441784	121.749	6.28852e-08	1.78849e-05
TRIP10	2.07272	0.383464	69.192	6.472e-08	1.81438e-05
RAB7B	-1.63451	0.302563	1272.93	6.58244e-08	1.81935e-05
PRAM1	-1.09103	0.202091	2212.98	6.71296e-08	1.82966e-05
SELP	2.51621	0.468328	1126.61	7.75408e-08	2.08447e-05
ABCC4	1.57475	0.293434	1542.56	8.02315e-08	2.12765e-05
PLXDC2	1.79319	0.335079	653.769	8.72075e-08	2.28181e-05
POTEF	2.25115	0.420865	55.6475	8.85063e-08	2.28533e-05
LRRFIP2	0.660334	0.123652	1346.76	9.2815e-08	2.36546e-05
IL21R	2.01974	0.379294	76.0633	1.00958e-07	2.52658e-05
MINPP1	0.981495	0.184365	1431.14	1.01712e-07	2.52658e-05
PCED1B	2.46788	0.464923	23.9111	1.10744e-07	2.68301e-05
BMP2K	1.21565	0.228948	351.816	1.0979e-07	2.68301e-05
TMEM177	-0.715755	0.13492	1107.1	1.12646e-07	2.69581e-05
IL7R	2.70793	0.513789	50.8297	1.36043e-07	3.2165e-05
KEL	2.42838	0.461309	319.376	1.40874e-07	3.29108e-05
HMOX1	2.32846	0.443108	106.738	1.48162e-07	3.42062e-05
RIPOR3	2.17011	0.414375	135.194	1.6315e-07	3.72285e-05
SELENOM	2.30737	0.444084	20.1332	2.03836e-07	4.59779e-05
TNFAIP6	2.82716	0.545459	162.856	2.18239e-07	4.86674e-05
POLR1C	-0.736102	0.1422	2081.49	2.26036e-07	4.98396e-05
BCL6B	3.59564	0.695516	12.4227	2.3441e-07	5.0708e-05
GATA1	2.09362	0.405021	1974.89	2.35142e-07	5.0708e-05
NR4A2	2.69543	0.521917	163.781	2.41113e-07	5.14304e-05
MFSD2B	1.85235	0.35915	162.84	2.50147e-07	5.27837e-05
GYPB	2.90779	0.564264	74.4323	2.56013e-07	5.34468e-05
MICAL2	1.72253	0.334646	318.184	2.6423e-07	5.44176e-05
TRBV12-3	-1.66844	0.324262	656.058	2.67044e-07	5.44176e-05
AC005833.3	-2.27314	0.441904	10.5243	2.68982e-07	5.44176e-05
TNFAIP3	1.79848	0.350832	615.446	2.95449e-07	5.91622e-05
CSF1R	-1.95331	0.382193	992.218	3.20809e-07	6.35915e-05
HSPA6	2.92065	0.571868	29.4427	3.26965e-07	6.41636e-05
ACTA1	2.89469	0.567601	11.4676	3.39875e-07	6.60367e-05
CKB	1.61735	0.317368	986.077	3.46654e-07	6.6046e-05
AC011899.2	-1.44364	0.283249	110.268	3.45626e-07	6.6046e-05
ZFP36	1.55052	0.304796	1529.66	3.63633e-07	6.86148e-05
SERPINB9	1.27416	0.250746	484.384	3.74488e-07	6.99901e-05
LITAF	-0.764456	0.150522	5075.55	3.80024e-07	7.03546e-05
MGST1	-1.30709	0.257914	9325.33	4.02177e-07	7.376e-05
IGFBP6	-1.78532	0.352908	229.623	4.21703e-07	7.66251e-05
HEMGN	1.91782	0.379549	905.82	4.35198e-07	7.83516e-05
AC009318.1	1.38679	0.274903	315.205	4.54366e-07	8.10589e-05
IGLL1	-1.57934	0.313375	10167.6	4.66087e-07	8.24008e-05
STXBP5	1.24498	0.247212	1459.06	4.75136e-07	8.32506e-05
TOX	1.22039	0.242582	422.405	4.88362e-07	8.48107e-05
TP53INP1	1.24279	0.247461	1160.98	5.10954e-07	8.79557e-05
PTK2	1.88302	0.375242	75.224	5.21736e-07	8.90308e-05
AC007731.3	-2.44147	0.486897	5.78227	5.32159e-07	9.00267e-05
NEGR1	2.53274	0.507409	175.373	5.99053e-07	0.000100477
FDFT1	-0.60939	0.122557	7087.76	6.61581e-07	0.000110024
DENND6B	-1.28994	0.260361	563.485	7.25361e-07	0.000119617
FAM19A2	1.80923	0.365577	1097.19	7.46112e-07	0.000122014
CA1	2.8162	0.56944	678.544	7.59278e-07	0.000122272
SIPA1L1	1.1513	0.232806	320.226	7.6015e-07	0.000122272
CAVIN1	1.67425	0.339096	478.329	7.91769e-07	0.000126323
MYH10	1.69984	0.344935	175.968	8.30775e-07	0.000131477
CTSL	2.25107	0.45761	77.9151	8.68996e-07	0.000136425
ETV5	1.18798	0.242283	454.189	9.42486e-07	0.000146788
VPREB1	-2.86466	0.586409	378.104	1.03383e-06	0.000159747
TUBB1	2.04453	0.419383	122.934	1.08752e-06	0.000164474
AL157895.1	1.88259	0.386161	2910.91	1.08735e-06	0.000164474
RELB	1.61854	0.332027	133.553	1.08956e-06	0.000164474
DLX1	3.91825	0.804258	11.8343	1.10545e-06	0.000165598
VCL	1.15567	0.237473	1661.21	1.13576e-06	0.000168849
CCDC74A	-1.35417	0.278879	124.793	1.19936e-06	0.000176964
RGS1	3.16139	0.651299	592.636	1.21011e-06	0.000177218
SLC2A3	1.5917	0.329311	1118.9	1.34195e-06	0.000195069
LINC00884	-1.34571	0.278759	180.889	1.38262e-06	0.000199503
RPL10L	2.60297	0.539372	21.8344	1.3936e-06	0.000199621
ALDH1A1	1.47872	0.30683	1300.55	1.4403e-06	0.000203342
NAALADL1	-1.22004	0.253087	232.531	1.43104e-06	0.000203342
DNTT	2.03259	0.422381	827.263	1.49268e-06	0.000209232
AL117381.1	3.00629	0.626031	6.28221	1.5698e-06	0.000218481
MTSS1	1.8449	0.384799	84.3036	1.63123e-06	0.000225431
WNT11	2.55106	0.533157	40.3836	1.71138e-06	0.000234854
ANXA3	1.79646	0.378372	1002	2.05575e-06	0.000280153
FKBP9	1.57674	0.332222	114.789	2.07416e-06	0.000280712
PHGDH	-0.971408	0.205168	1950.16	2.19387e-06	0.00029488
CLEC1B	1.71723	0.363169	174.051	2.26225e-06	0.000302002
TM6SF1	1.60313	0.339436	39.3497	2.32475e-06	0.00030825
PTGR1	-1.06314	0.225424	437.554	2.40321e-06	0.000314573
DIRAS3	-1.53661	0.325825	376.418	2.4045e-06	0.000314573
NFKBIZ	1.48959	0.31692	640.357	2.59874e-06	0.000337733
ANK1	2.46138	0.525279	77.9452	2.78806e-06	0.000359953
C6orf223	3.69036	0.790739	10.5004	3.05669e-06	0.000392055
SPNS3	-1.10386	0.236841	4586.12	3.15022e-06	0.000401428
FILIP1L	1.48395	0.319465	97.968	3.39916e-06	0.000424703
SORL1	-0.979513	0.210926	2456.41	3.41944e-06	0.000424703
CEBPA	-1.12324	0.241745	513.055	3.37852e-06	0.000424703
FAM47E	-1.54262	0.331945	301.169	3.36455e-06	0.000424703
KCNH2	2.59673	0.559914	327.443	3.52266e-06	0.000434574
CYP7B1	1.40948	0.303994	411.323	3.5432e-06	0.000434574
S100A10	2.56418	0.553816	210.58	3.65613e-06	0.000445639
CAVIN2	1.17891	0.254843	1994.77	3.72747e-06	0.00044876
RAB8B	1.0565	0.22838	943.395	3.72645e-06	0.00044876
GAL	2.52681	0.549814	27.9565	4.31195e-06	0.000505547
MYL4	2.03077	0.441846	165.036	4.30471e-06	0.000505547
OSTM1	0.80039	0.174188	569.066	4.32796e-06	0.000505547
STAT3	0.670886	0.145992	3353.08	4.3198e-06	0.000505547
MPO	-2.2199	0.482766	10843.3	4.25944e-06	0.000505547
CEACAM4	-1.33475	0.291366	118.053	4.6275e-06	0.000534177
IFITM3	-1.49258	0.325769	848.718	4.61185e-06	0.000534177
ATP2C1	0.855685	0.187336	2447.9	4.93207e-06	0.000566006
H3F3C	1.57271	0.344715	40.0267	5.05841e-06	0.000577129
GATA5	4.08427	0.895648	6.06461	5.1122e-06	0.000577458
TTC27	0.750906	0.164679	1838.63	5.12015e-06	0.000577458
GLOD5	2.03033	0.447877	20.2103	5.8089e-06	0.000644034
DTD1	0.903867	0.199366	820.746	5.79545e-06	0.000644034
USP41	-1.58449	0.349435	32.7217	5.776e-06	0.000644034
MTRNR2L6	2.44385	0.539514	23.1669	5.9061e-06	0.000648871
LRP5L	-1.07493	0.237329	268.074	5.91867e-06	0.000648871
ARL5C	-1.50895	0.333967	119.473	6.2348e-06	0.000679732
HNMT	-1.48163	0.328202	366.194	6.35015e-06	0.000688482
RNASE1	2.60447	0.577543	54.4269	6.49585e-06	0.000700409
RPUSD3	-0.672837	0.149676	2268.83	6.9471e-06	0.000744972
THBS1	2.36813	0.527012	195.374	7.00618e-06	0.000747225
EIF1AY	2.97267	0.662517	367.195	7.22569e-06	0.00076647
MAGIX	1.22651	0.273497	68.5021	7.30691e-06	0.000766795
RAB20	-0.897882	0.200214	397.927	7.30495e-06	0.000766795
GPR171	1.87816	0.42051	35.7739	7.95524e-06	0.000830391
ZC3HAV1	0.589713	0.132069	2074.9	8.00007e-06	0.000830653
AQP10	2.32643	0.52119	12.3887	8.05623e-06	0.000832082
KLF6	1.32908	0.297857	3399.97	8.11464e-06	0.000833726
FCER1A	1.76172	0.395624	7763.73	8.46695e-06	0.000865393
IL13RA1	1.96939	0.443159	323.613	8.83107e-06	0.000897932
KLF1	1.67955	0.378586	991.541	9.14842e-06	0.000925405
KY	-1.38858	0.313097	30.5547	9.20712e-06	0.000926567
TEC	0.701874	0.158389	1701.31	9.3649e-06	0.000937637
LPL	2.1759	0.49214	187.384	9.8105e-06	0.000974245
ZNF821	1.44441	0.326725	61.8067	9.82982e-06	0.000974245
TRUB2	-0.477267	0.108094	2088.15	1.00872e-05	0.000994732
HRH2	-1.58441	0.35908	1076.39	1.02228e-05	0.00100307
PFKM	0.972055	0.220505	213.71	1.0418e-05	0.00101713
PDZD8	1.1233	0.25506	881.393	1.06241e-05	0.00103212
ADRA2A	2.07836	0.472067	184.984	1.06921e-05	0.00103361
SLC9A9	2.20102	0.500897	66.1626	1.11203e-05	0.00106451
MBOAT2	1.21862	0.277262	789.346	1.10687e-05	0.00106451
CXCL12	2.68646	0.611766	17.5445	1.12668e-05	0.0010733
ATP6V0A2	0.75204	0.171346	2257.62	1.13862e-05	0.00107944
SLC9B1	1.58765	0.362052	23.7058	1.15908e-05	0.00109355
POTEE	1.64396	0.375129	64.0791	1.17387e-05	0.0011022
FOSB	2.72381	0.622148	914.786	1.19731e-05	0.00111885
MOK	-0.709946	0.162322	515.946	1.2217e-05	0.00113624
ERN1	1.1146	0.255107	269.497	1.24736e-05	0.00115463
ADAMTSL4	-1.19947	0.274623	162.877	1.25556e-05	0.00115676
UBASH3A	2.00287	0.461449	64.7946	1.42236e-05	0.00129825
TNFRSF12A	1.51151	0.348176	41.2124	1.41698e-05	0.00129825
IL1RL1	1.73504	0.400195	209.508	1.45443e-05	0.00132138
STXBP6	1.97457	0.456633	75.243	1.53085e-05	0.00136629
GDF11	0.960148	0.222007	276.583	1.52635e-05	0.00136629
LCP2	0.621859	0.143784	1641.48	1.52563e-05	0.00136629
NTNG2	-1.20407	0.278456	97.0374	1.53171e-05	0.00136629
BANK1	1.20077	0.277816	863.754	1.54484e-05	0.00137176
CSF1	1.80421	0.41966	76.523	1.71406e-05	0.00151517
TNFSF13	-0.654505	0.152634	413.437	1.80234e-05	0.00158606
CYBB	2.57123	0.599906	477.116	1.8187e-05	0.00159331
LTB	1.27409	0.297446	979.661	1.84039e-05	0.00160515
AF064858.1	-1.17561	0.274619	222.433	1.86156e-05	0.00161643
ID3	1.70391	0.398247	11.5525	1.88145e-05	0.0016265
KYNU	1.42925	0.334246	850.201	1.90243e-05	0.00163742
AL591518.1	-2.6935	0.631069	14.9723	1.971e-05	0.00168903
LYNX1	-3.20531	0.751215	7.24615	1.98266e-05	0.00169164
LMCD1	1.25302	0.293889	103.767	2.01168e-05	0.00170897
OSBP2	1.67066	0.392222	150.734	2.049e-05	0.00173317
KLF11	1.28524	0.302073	236.016	2.09293e-05	0.0017552
GMPR	1.07376	0.252354	1692.88	2.09084e-05	0.0017552
AF111167.1	2.3395	0.550976	17.8534	2.17529e-05	0.00181651
NINJ1	-0.775308	0.182713	1206.69	2.20237e-05	0.00183133
MDFI	-2.47449	0.583299	240.533	2.21313e-05	0.00183251
CAMK1	2.11921	0.500069	36.0397	2.25683e-05	0.00186084
NDFIP2	1.65543	0.390905	198.591	2.28679e-05	0.00187766
FKBP1B	2.42179	0.573666	19.9375	2.42576e-05	0.00198347
TEK	2.31025	0.547439	49.1389	2.44176e-05	0.00198356
TM4SF1	-1.89349	0.448724	216.562	2.4461e-05	0.00198356
CXCL8	2.49855	0.592456	310.863	2.47269e-05	0.00199688
ELL2	1.1648	0.27652	241.18	2.52739e-05	0.00203268
CDKN1A	1.32484	0.315026	1194	2.60507e-05	0.00207813
ADGRB1	-1.58549	0.376999	74.2655	2.60438e-05	0.00207813
FUT7	-1.03616	0.246485	213.136	2.6254e-05	0.00208587
RABEPK	-0.691557	0.16459	1338.49	2.64928e-05	0.00209635
HYLS1	-0.87199	0.208309	538.174	2.83859e-05	0.00223713
RUFY1	0.64365	0.154053	2775.8	2.93951e-05	0.0023074
ECE1	1.49898	0.359012	121.41	2.97583e-05	0.0023266
SUSD3	-0.756208	0.181676	976.229	3.14913e-05	0.00245233
EHD3	1.41212	0.339362	139.062	3.16724e-05	0.00245667
CLEC9A	2.34084	0.563938	9.30247	3.31191e-05	0.00251911
TUBB2A	2.04439	0.492429	8.08287	3.30093e-05	0.00251911
TLE1	1.5056	0.362647	280.945	3.30014e-05	0.00251911
CA5B	0.718124	0.172894	184.521	3.27356e-05	0.00251911
GPR35	-1.48251	0.35715	141.635	3.31093e-05	0.00251911
EREG	2.07281	0.499496	123.905	3.32754e-05	0.00252008
AC132807.2	-1.31416	0.316738	46.2578	3.33887e-05	0.00252008
ITGB3	2.71947	0.655745	37.7654	3.36635e-05	0.00252432
GP1BA	1.53575	0.370337	93.5785	3.37022e-05	0.00252432
NR4A3	2.76945	0.66851	19.959	3.43203e-05	0.00255114
CHPF	1.64966	0.398158	35.4289	3.42433e-05	0.00255114
KLHDC8B	1.26005	0.305206	260.753	3.65113e-05	0.0026936
OSBPL3	0.766445	0.185613	1291.43	3.63919e-05	0.0026936
GSEC	-1.09148	0.265127	852.31	3.84124e-05	0.00282324
AC093766.1	3.34903	0.814527	23.625	3.92877e-05	0.00287084
OPTN	1.05199	0.255881	370.501	3.93527e-05	0.00287084
SMIM1	2.2373	0.544385	95.0288	3.96043e-05	0.0028785
FEV	3.88389	0.949012	4.40442	4.26635e-05	0.00307805
LINC01667	-1.58394	0.387028	14.1679	4.26634e-05	0.00307805
LMNTD2	1.65329	0.404221	22.5988	4.31258e-05	0.0031
SERPINA1	-0.757001	0.185823	1987.38	4.62563e-05	0.00331289
TGM5	2.27937	0.560698	176.536	4.79834e-05	0.00340191
SPTA1	1.60998	0.395916	233.059	4.77296e-05	0.00340191
PIK3IP1	1.3546	0.333229	262.487	4.80192e-05	0.00340191
TWSG1	1.09605	0.269689	1617.56	4.82144e-05	0.00340345
NACAD	2.21865	0.546743	12.0777	4.9506e-05	0.00346966
SQOR	-0.659209	0.16243	1088.96	4.94065e-05	0.00346966
PIR	1.97226	0.486473	602.524	5.03044e-05	0.00348953
LINC00665	-0.723729	0.178517	551.428	5.03229e-05	0.00348953
PRSS36	-0.900434	0.222015	138.099	4.99783e-05	0.00348953
SDS	-1.66063	0.410916	57.2027	5.31598e-05	0.00367327
COL5A2	1.86295	0.461716	99.525	5.46413e-05	0.00376239
SLC25A4	1.32992	0.330023	73.9014	5.58254e-05	0.00383048
GATM	1.7968	0.446293	85.0779	5.6719e-05	0.00387824
FZD6	1.40559	0.349764	205.742	5.85276e-05	0.003988
SLC2A5	-0.930342	0.231665	2743.98	5.92217e-05	0.00402134
KPTN	-0.721554	0.180196	457.252	6.22107e-05	0.00420974
CACNA1C	-1.84697	0.461389	214.14	6.25254e-05	0.00421649
MAP3K5	0.820892	0.205434	1149.99	6.44492e-05	0.00432367
AC099489.1	-1.24961	0.312753	246.658	6.45554e-05	0.00432367
ST6GALNAC1	2.38975	0.598937	59.066	6.60784e-05	0.00439567
LEPROT	0.572371	0.143441	2532.67	6.59905e-05	0.00439567
RGS18	0.853012	0.213874	3151.53	6.65257e-05	0.00441048
PPARG	1.87192	0.469791	22.0523	6.75977e-05	0.00446645
PPBP	2.24712	0.564707	1172.17	6.91271e-05	0.00454585
C16orf74	-1.51781	0.381474	646.111	6.92625e-05	0.00454585
F2R	1.35011	0.3397	569.6	7.05542e-05	0.00461519
ACKR1	2.80215	0.705356	7.92309	7.10681e-05	0.00463336
GUCY1B1	1.03674	0.261069	940.381	7.15325e-05	0.00464819
PHACTR3	2.43364	0.613302	64.7087	7.24483e-05	0.00469216
SH3BP5	1.70857	0.431753	33.2278	7.58079e-05	0.0048936
TUBA1A	1.08493	0.27467	2096.42	7.81662e-05	0.00499652
SELPLG	-0.625925	0.15841	4569.52	7.77298e-05	0.00499652
GPT2	-0.750679	0.190033	914.516	7.80653e-05	0.00499652
KLF4	2.58446	0.655148	91.315	7.98498e-05	0.00507111
AF064858.3	-1.29139	0.327347	151.422	7.97957e-05	0.00507111
RGL1	2.05891	0.52223	47.7801	8.06244e-05	0.00509218
AC096667.1	-1.0102	0.256246	80.9009	8.07005e-05	0.00509218
LINC01979	-1.68641	0.428427	18.2489	8.27548e-05	0.00520506
LRRC32	2.58585	0.657737	18.6549	8.44406e-05	0.00529307
DUSP6	1.07234	0.27281	3864.66	8.46934e-05	0.00529307
LINC00989	2.6563	0.67929	19.9572	9.21404e-05	0.00561542
QPCT	2.34783	0.600056	40.2286	9.12745e-05	0.00561542
SPX	2.23318	0.570563	42.1641	9.07828e-05	0.00561542
SUN1	1.25712	0.321127	523.219	9.05119e-05	0.00561542
BASP1	0.956008	0.244448	630.241	9.19582e-05	0.00561542
SELENOP	-0.731711	0.187057	1335.28	9.16516e-05	0.00561542
ADRB1	-1.24319	0.317895	301.992	9.20234e-05	0.00561542
UBE2M	-1.57989	0.403714	415.917	9.10076e-05	0.00561542
SGPP1	2.6887	0.688103	16.7217	9.32918e-05	0.00566798
TP73	1.38156	0.353834	91.7789	9.44015e-05	0.00570678
ST3GAL4	-0.727309	0.186286	1983.45	9.4512e-05	0.00570678
AP003068.2	1.49318	0.382911	40.1028	9.63678e-05	0.00580099
GDF15	2.13569	0.547845	69.2719	9.68501e-05	0.00581219
TESPA1	0.594944	0.152788	3231.96	9.86343e-05	0.00590122
AC012150.2	1.47132	0.377939	135.053	9.9009e-05	0.00590563
ATP2B1-AS1	1.8744	0.481781	337.272	0.000100011	0.00592933
KRBA2	-1.50182	0.386	183.144	9.99403e-05	0.00592933
ATPAF2	-0.546957	0.14063	1215.05	0.000100519	0.0059415
AC022092.1	4.02497	1.03563	7.70254	0.000101695	0.00598018
AMN	-0.912724	0.234857	442.594	0.000101783	0.00598018
HBB	2.55694	0.658103	4812.76	0.000102195	0.00598652
LCN2	2.04805	0.52781	46.8916	0.000104333	0.00609159
PPARD	1.3414	0.345813	29.7463	0.000104893	0.00609159
TRIM16	-0.879236	0.22667	382.398	0.00010492	0.00609159
PEMT	-0.930885	0.240168	1051.56	0.000106201	0.00614774
C7	2.47471	0.639301	22.9614	0.000108408	0.00625708
PROSER3	-1.18246	0.305572	136.11	0.000108982	0.00627176
CR1L	2.92405	0.757396	10.7594	0.000113078	0.00643204
WFIKKN2	2.18294	0.565385	39.6199	0.000112937	0.00643204
AP001033.1	1.54864	0.400935	35.8843	0.000112198	0.00643204
HKR1	-0.809783	0.209724	874.926	0.000112839	0.00643204
ADGRE3	2.45604	0.636439	82.2697	0.000113837	0.00645645
ACTG2	1.72501	0.447274	36.9494	0.00011492	0.00646265
NDFIP1	0.901832	0.233836	1085.82	0.000114934	0.00646265
IKBKE	-0.633925	0.164365	921.836	0.000114877	0.00646265
IGKC	2.53586	0.657754	60.4328	0.000115572	0.00647494
ARFGAP3	0.484883	0.125786	1276.87	0.000115812	0.00647494
RPUSD2	-0.968271	0.251369	818.392	0.000117159	0.00653159
RBPMS2	1.82445	0.47393	63.0216	0.000118301	0.0065766
GPR88	-2.43173	0.632063	7.09119	0.000119432	0.00662069
HDC	1.97484	0.513472	303.179	0.000120037	0.00663551
AMD1	0.748226	0.194587	5225.45	0.000120457	0.00664001
GLCCI1	0.972714	0.253245	238.739	0.000122537	0.00673577
LGALS12	-1.06269	0.276759	761.755	0.000123157	0.00675091
ZMYND8	0.931421	0.242698	1879.08	0.000124153	0.00678659
ENPP2	1.25496	0.32727	1110.58	0.000125752	0.0068549
RUVBL2	-0.58685	0.153197	5688.76	0.000127781	0.00694622
PPA1	-0.696717	0.182138	5347.14	0.000130652	0.00708262
AC090409.1	3.3455	0.875585	3.74525	0.000132977	0.00716905
FOS	2.18081	0.570695	17461.4	0.00013274	0.00716905
TRBV12-4	-1.45243	0.380201	25.6935	0.000133363	0.0071702
AC243960.3	1.67674	0.43997	47.2073	0.000138389	0.00742008
NCF1	1.25095	0.328311	1449.81	0.000138818	0.0074228
MTRNR2L10	2.75904	0.724537	19.0134	0.000140096	0.00747078
ENOX1	1.40967	0.371738	97.4727	0.000149373	0.00794387
LY6G6C	2.79192	0.736614	9.02243	0.000150521	0.00798328
AP001189.5	2.77042	0.73113	7.11314	0.000151117	0.00798753
AL844908.1	2.338	0.617092	8.99943	0.000151415	0.00798753
UCMA	2.63564	0.697162	20.1343	0.000156497	0.00823348
CCDC50	2.14757	0.568345	86.0786	0.000157683	0.00827372
SLC44A2	1.07225	0.28386	477.648	0.000158489	0.00829386
GGT7	1.0838	0.287139	64.2724	0.000160331	0.00836789
EXT1	1.55964	0.413379	29.4059	0.000161364	0.00839949
NRIP1	1.11005	0.294458	1713.44	0.000163378	0.0084818
RAB32	-0.844888	0.224182	5791.62	0.000164062	0.00849488
ARNTL	1.61074	0.427727	125.66	0.000166003	0.00857274
LINC01658	-1.7092	0.454019	9.27023	0.000166818	0.00859222
LRRC4	3.2311	0.858533	11.34	0.000167541	0.00860685
MRPS9	-0.579129	0.153933	1421.24	0.000168407	0.00862876
PRSS57	-0.969767	0.25784	18302.4	0.000169156	0.00863903
DEFB1	-2.6319	0.699857	257.7	0.000169488	0.00863903
ST3GAL1	0.517998	0.137782	1266.11	0.00017022	0.00865386
FOXC1	1.68129	0.447391	91.8755	0.00017129	0.00868576
SPOUT1	-0.541924	0.144275	815.798	0.000172521	0.00870321
PRR33	-1.07183	0.285308	117.244	0.000172124	0.00870321
IGHV1-67	4.87385	1.29829	14.1547	0.00017401	0.0087558
RALGPS1	1.05903	0.282287	87.3798	0.000175716	0.00881908
CYTH3	1.00706	0.268803	77.7656	0.000179344	0.00897816
ENTPD1	1.47734	0.395051	721.525	0.000184308	0.00918058
TMEM11	-0.62419	0.166943	1967.64	0.000184791	0.00918058
AC019069.1	-1.15795	0.309667	55.2572	0.000184504	0.00918058
LINC00861	2.30082	0.615739	221.321	0.000186465	0.00918992
PIK3CB	0.771621	0.206519	1469.36	0.000186728	0.00918992
SPECC1	-0.721288	0.193009	1072.02	0.00018617	0.00918992
MLXIPL	-2.05677	0.550504	59.0553	0.000186852	0.00918992
ZNF385C	-1.56538	0.419092	42.7737	0.000187594	0.00920336
CEBPA-DT	-1.49526	0.400451	73.4694	0.0001885	0.00922474
MED12L	1.44336	0.386675	121.808	0.000189401	0.00924578
AL161908.1	3.30447	0.885475	4.60501	0.000190068	0.00925532
DUSP1	1.96744	0.527385	6563.44	0.000191056	0.0092804
ARHGEF12	1.49624	0.40137	136.355	0.000193147	0.00933574
HSH2D	-0.350852	0.0941092	9530.29	0.000192896	0.00933574
PIP5K1B	1.22969	0.330131	268.691	0.000195438	0.00937739
TRPV2	0.845864	0.22702	746.984	0.000194588	0.00937739
SMNDC1	0.412829	0.110831	677.04	0.000195442	0.00937739
SLA	0.79039	0.212318	2159.92	0.000197127	0.00943518
FARSA	-0.529263	0.142223	6615.91	0.000198143	0.00946074
SESN2	1.2337	0.33194	203.357	0.000201897	0.00961657
COQ9	-0.679174	0.182845	2036.57	0.000203627	0.00967548
HMOX2	-0.667774	0.179939	1779.42	0.000206352	0.00978093
SELL	-0.749576	0.202048	13408.2	0.000207341	0.00978093
ZNF414	-1.34584	0.362735	199.617	0.00020706	0.00978093
CD2	-1.41672	0.382234	156.973	0.000210205	0.00989223
COL9A2	0.812573	0.219761	756.014	0.000217708	0.0102208
PDLIM7	-1.12407	0.304281	785.411	0.000220586	0.0103312
FCGR1B	2.32524	0.629994	26.6355	0.000223463	0.0104211
JCAD	1.45012	0.392905	233.975	0.000223567	0.0104211
CITED2	1.11043	0.301279	2404.06	0.000228047	0.0106047
AP000439.3	2.91096	0.791211	8.88431	0.000234037	0.0108125
OAZ3	2.4797	0.673996	9.03021	0.000234059	0.0108125
FBN1	1.39224	0.378431	137.779	0.000234168	0.0108125
CFAP161	1.87078	0.508643	39.3263	0.000235085	0.0108293
AL354892.2	-1.07358	0.291968	36.4485	0.000235937	0.0108431
EBI3	2.67675	0.728193	22.725	0.000237028	0.0108678
NAA11	2.14893	0.584902	5.0861	0.000238786	0.0109229
STK4-AS1	-2.50051	0.681469	7.51182	0.000243219	0.0110998
PIEZO2	1.05165	0.286814	385.837	0.000245736	0.0111821
PLPPR3	-1.87051	0.5102	128.021	0.000246161	0.0111821
MIR22HG	1.7934	0.489396	45.6703	0.000247806	0.0112308
IL15RA	-0.568241	0.155117	837.105	0.000248983	0.0112581
GCLM	0.960177	0.262774	302.328	0.000258177	0.011647
AC024909.2	1.41404	0.387402	31.946	0.000262176	0.0117733
MCL1	0.907735	0.248689	2000.45	0.000262152	0.0117733
CLNS1A	-0.398824	0.109317	6587.4	0.000263938	0.0118254
VSIG10	-1.0931	0.299882	955.373	0.000267274	0.0119476
ACTR1A	0.382004	0.104961	1460.6	0.000273182	0.0121839
IFI44L	1.23818	0.340316	219.758	0.000274419	0.012201
INPP4B	0.987652	0.271485	998.583	0.000274808	0.012201
VCAM1	2.08051	0.572472	30.2666	0.000278788	0.0123219
KRT17	-1.36136	0.374555	647.43	0.000278418	0.0123219
MESD	-0.707893	0.194816	3516.74	0.00027945	0.0123234
DNTTIP1	-0.577612	0.159066	1639.65	0.000282017	0.0124088
VWF	1.3315	0.366772	160.854	0.000283073	0.0124274
STRIP2	1.05251	0.290027	66.9237	0.000284534	0.0124359
SYNGR1	-1.0775	0.296892	1908.5	0.000284251	0.0124359
ENAM	2.01964	0.556814	79.7549	0.000286576	0.0124973
MMRN1	1.28765	0.355277	1696.71	0.000289691	0.0125343
CNST	0.665295	0.183585	2463.22	0.000290178	0.0125343
CPA3	-0.82264	0.22697	6619.6	0.000289592	0.0125343
AL021453.1	-1.36697	0.377047	215.065	0.000288447	0.0125343
ZMYND10	-1.57259	0.433994	21.8612	0.00029062	0.0125343
CD40LG	2.87029	0.792405	3.81978	0.000292056	0.0125687
AC013565.3	3.04104	0.841803	4.64471	0.000303228	0.0130209
TRIB2	2.2021	0.610585	32.1181	0.000310315	0.0132961
CASP10	0.462573	0.128286	731.184	0.000311198	0.0133049
ARHGAP6	2.00161	0.556183	44.9236	0.000319655	0.0136368
FRY	0.897113	0.249703	567.031	0.000327246	0.0139037
AC080038.1	-1.26411	0.351859	37.5791	0.00032733	0.0139037
VWA5A	0.836317	0.232863	704.189	0.000328837	0.0139199
MYOZ3	-0.858229	0.23898	156.132	0.000329129	0.0139199
GP9	1.3292	0.370495	912.476	0.000333708	0.0140832
C1QTNF4	-1.27704	0.356264	118.601	0.000337671	0.0142199
AGXT	-1.79662	0.501656	729.18	0.000341782	0.0143622
AHR	1.04775	0.292615	592.284	0.000342739	0.0143716
ITFG2	-0.321408	0.089916	1264.22	0.00035085	0.0146804
ADSSL1	1.42951	0.400131	30.8658	0.000353442	0.0147442
MRPL39	-0.6294	0.17619	1584.64	0.000353878	0.0147442
NANS	-0.77001	0.215664	1420.96	0.000356404	0.014818
PF4	2.43023	0.681164	362.737	0.00036004	0.0149375
UST	1.19108	0.334111	83.2554	0.00036394	0.0150674
BTG1	0.849466	0.238429	2353.55	0.000366973	0.015161
CLEC4D	1.9436	0.54578	34.9387	0.000369245	0.0152228
SLC25A20	0.407254	0.114474	1744.24	0.000374226	0.0153738
NAA20	-0.632856	0.177896	2245.6	0.000374473	0.0153738
VWA7	1.58535	0.445725	22.1951	0.000375403	0.0153798
MAPK7	1.01099	0.284346	87.1148	0.000377273	0.0154027
TSPAN13	0.817476	0.229931	459.748	0.000377532	0.0154027
ETV4	1.9001	0.534663	16.1506	0.000379678	0.0154581
APOLD1	-1.04136	0.293127	504.8	0.000381446	0.0154979
TNIK	1.54281	0.434371	75.9695	0.000382588	0.0155122
MRPL45	-0.408473	0.1152	1413.98	0.000391452	0.0158389
SYNPO	-1.64846	0.465454	12.7402	0.000397699	0.0160585
TAL1	2.07401	0.585818	58.3059	0.000399587	0.0161016
P2RY14	1.76311	0.498596	170.963	0.000406014	0.0162605
EPOR	0.90199	0.255046	339.628	0.000405344	0.0162605
MICAL1	0.885133	0.250303	799.626	0.000405861	0.0162605
AC243964.2	1.7086	0.483269	7.06919	0.000407	0.0162668
PRSS2	2.38363	0.674428	634.155	0.000408859	0.0162748
TREX2	2.02666	0.573369	7.05666	0.000408317	0.0162748
DCAF6	0.513253	0.145319	621.247	0.000412561	0.0163889
ARRDC1	-0.637969	0.181026	2065.04	0.000424781	0.0168203
LINC01311	-0.949781	0.26952	146.465	0.000425136	0.0168203
TOR3A	-0.563761	0.160048	2204.92	0.000427596	0.0168836
AC106795.3	1.90612	0.541799	4.72147	0.000434598	0.0171256
ATF3	1.38765	0.39453	66.8282	0.000436066	0.017149
USP2	1.96067	0.557984	8.23997	0.000441659	0.0172308
MS4A7	1.72005	0.489343	381.01	0.000439711	0.0172308
SNTA1	1.1852	0.337198	67.1644	0.000439993	0.0172308
AC127521.1	-1.3343	0.379693	126.264	0.000441163	0.0172308
SOD2	0.726466	0.206804	1751.39	0.000443362	0.017263
RBPJ	-0.484229	0.138329	3713.1	0.000464269	0.0180412
LINC01229	1.75787	0.502701	18.4405	0.000470782	0.0182222
THEMIS2	0.577218	0.165048	1056.57	0.000470036	0.0182222
IL6ST	1.02113	0.292425	183.406	0.000479533	0.0185177
ACP5	-1.2659	0.362567	86.1552	0.000480306	0.0185177
SIGLEC10	1.06497	0.305418	363.571	0.000488597	0.0187546
CD84	0.840323	0.241017	3226.2	0.000489267	0.0187546
PGM2L1	0.548564	0.157338	307.44	0.000489316	0.0187546
TRBV7-2	-1.21243	0.347911	71.3689	0.000492353	0.0188342
CHCHD7	-0.622961	0.17892	2331.97	0.000498098	0.0190169
MARCKSL1	1.07127	0.30823	1230.5	0.000509782	0.0194252
RAB31	-0.76907	0.22138	1327.23	0.00051281	0.0194972
NPW	-1.06948	0.307893	344.424	0.000513659	0.0194972
AL391988.1	1.67933	0.483727	17.4421	0.000517289	0.0195971
POLD2	-0.452531	0.130456	4368.5	0.00052268	0.0197632
BTG2	0.901511	0.259933	2832.46	0.000523872	0.0197701
LINC01480	1.8958	0.546775	75.2024	0.000525847	0.0198066
TEX2	0.806871	0.232893	606.252	0.000531103	0.0199662
LINC01841	2.48551	0.718468	8.37048	0.000541267	0.0202707
MYBPH	-3.45527	0.998703	36.3189	0.000540667	0.0202707
THBD	1.59442	0.46192	19.9643	0.000557033	0.0208214
AL513165.1	-1.67384	0.485338	8.71258	0.000563077	0.0210073
C8orf82	-1.45739	0.422861	275.483	0.000567881	0.0211463
TFAP4	-1.36008	0.394968	40.2998	0.0005742	0.0213411
SLC35F2	-0.76719	0.222904	396.491	0.000577881	0.0214373
CRAT	0.858542	0.249615	348.94	0.000582862	0.0215813
CD276	1.37779	0.401095	106.265	0.000592409	0.0218935
HCAR2	1.95516	0.569506	38.2595	0.000596746	0.021971
SKIDA1	-1.05607	0.307579	379.404	0.000595841	0.021971
RAB6B	1.27617	0.371988	60.1414	0.00060207	0.0221255
JUN	1.87075	0.546003	1430.73	0.000611942	0.0223497
XIRP2	1.32112	0.385681	142.455	0.000613865	0.0223497
SNED1	1.26568	0.369369	65.9351	0.000611184	0.0223497
ARL15	1.13345	0.330878	434.777	0.000613508	0.0223497
KIFC3	0.971466	0.283528	187.86	0.000611745	0.0223497
MECR	-0.408646	0.119318	856.235	0.000615159	0.0223553
AC079354.3	2.53085	0.739726	4.50368	0.000623134	0.0225616
STX11	0.988311	0.288848	471.625	0.000622624	0.0225616
ORAI3	-0.538266	0.157415	3233.19	0.000627556	0.0226798
RND1	1.58547	0.463806	23.1456	0.000629909	0.022723
PPP1R16B	1.51493	0.443385	128.214	0.000633781	0.0228208
PNPLA7	0.872143	0.255351	82.0502	0.000636734	0.0228851
CXCL10	2.26803	0.664285	105.161	0.000639583	0.0229455
FRRS1	1.61273	0.472594	31.0357	0.000643681	0.0230504
MATN4	-1.01132	0.29655	1097.83	0.000648983	0.0231979
AC073352.1	-1.77307	0.520017	17.496	0.0006505	0.0232098
TWF2	-0.518039	0.151987	2026.19	0.000653355	0.0232272
BLOC1S3	-1.2119	0.355543	537.525	0.000652992	0.0232272
KLHL13	1.44309	0.423554	154.215	0.000656582	0.0232998
TNFRSF14-AS1	1.59094	0.467188	21.0972	0.00066078	0.0233222
PAPSS2	1.38322	0.406142	40.7409	0.000659796	0.0233222
IDS	0.637186	0.187093	681.073	0.000659897	0.0233222
FAXDC2	1.02751	0.301913	145.893	0.000665729	0.0233708
CSRNP1	1.01422	0.297969	241.481	0.000664625	0.0233708
CLEC11A	-0.864945	0.254116	3908.91	0.000664709	0.0233708
C6orf89	0.333261	0.0979606	1299.59	0.00066898	0.023443
KCNA3	3.80708	1.11939	7.46651	0.000671314	0.023478
FICD	0.524422	0.154214	252.234	0.000672373	0.023478
CELA1	1.77496	0.522258	15.4967	0.000677267	0.0236069
Z95115.1	-0.925635	0.272637	231.844	0.000686007	0.0238691
RGS16	1.45979	0.430274	82.8351	0.000692075	0.0240377
AC022144.1	1.95497	0.57657	10.0986	0.000697183	0.0241723
LINC01700	-1.83972	0.543102	24.9477	0.000705499	0.0243745
TTC22	-2.14451	0.633064	11.6154	0.000705314	0.0243745
CASC10	-0.743404	0.219503	529.264	0.00070721	0.0243907
PGGHG	0.973025	0.287703	146.54	0.00071947	0.02477
TACC1	0.58896	0.174339	1181.28	0.000729505	0.0250715
SLC18A1	-1.62755	0.48231	20.5007	0.000739524	0.0253714
ELOVL7	1.11076	0.329367	250.605	0.000745116	0.0255186
MS4A6A	2.07625	0.617367	2092.66	0.000770803	0.0261675
ZCCHC24	1.8714	0.556216	24.9843	0.000766742	0.0261675
TCTEX1D1	1.17399	0.349008	139.059	0.000768824	0.0261675
WDR18	-0.467928	0.139134	3206.06	0.000770616	0.0261675
B3GNT8	-0.786111	0.233779	380.769	0.000772063	0.0261675
SCGB3A1	-1.83388	0.545249	24.9573	0.000769955	0.0261675
GTSE1-DT	-1.40207	0.417033	19.7716	0.000773799	0.0261811
BAIAP2L1	1.60626	0.478575	49.5637	0.000789818	0.0266771
CREB3L3	2.07164	0.617397	5.3019	0.000792369	0.0267012
VIM	0.848157	0.252793	4267.5	0.000793254	0.0267012
LINC00996	-1.02626	0.305964	355.769	0.000795973	0.0267469
RNF11	0.676485	0.20182	354.802	0.00080254	0.0269214
GPRIN3	1.8725	0.559043	79.8235	0.000809644	0.0270491
TGM2	1.5833	0.472807	99.4987	0.000811859	0.0270491
STIM1	0.705831	0.210751	403.536	0.000810686	0.0270491
EIF4G3	0.444727	0.132782	1354.81	0.00081019	0.0270491
ACSL4	0.762493	0.227921	932.598	0.000821544	0.0273254
SIGIRR	-0.46709	0.139836	1686.79	0.000836991	0.0277921
LINC01094	1.42247	0.426144	82.5454	0.000843852	0.0279254
LRG1	-0.866713	0.259616	1403.9	0.000842515	0.0279254
PSAT1	1.36222	0.408265	63.3794	0.00084805	0.0279795
PTGER2	0.792389	0.23749	1146.88	0.000848339	0.0279795
SPP1	1.71147	0.513096	20.3006	0.000851231	0.0280278
PDCD4	0.527402	0.158188	5825.71	0.000855988	0.0281372
AK5	-0.845076	0.253517	934.814	0.000857896	0.0281528
PLBD1	1.74217	0.522883	58.0907	0.000862669	0.0282566
MEF2C	0.64386	0.193267	4049.5	0.000863941	0.0282566
AC004982.1	1.59714	0.480136	9.43669	0.000879651	0.0287226
AL158175.1	-1.64338	0.49448	23.8033	0.000889095	0.0289827
SCPEP1	0.978704	0.294805	1040.39	0.00090071	0.0293127
AC064807.1	-1.0858	0.327257	162.509	0.00090704	0.0294698
FGFRL1	-1.42846	0.430751	151.075	0.000912505	0.0295984
SLC5A10	-1.15646	0.348842	99.7446	0.000916005	0.0296628
CSF2RA	-0.697272	0.210578	1075.58	0.00092887	0.0300299
AL031708.1	-0.906607	0.273842	89.4281	0.000930663	0.0300384
CAMK2D	1.94546	0.587716	62.0389	0.000932281	0.0300412
TRIB1	0.931882	0.281586	565.641	0.00093496	0.0300781
FBXO9	0.470164	0.142115	2234.02	0.000938527	0.0301398
CRYGN	-2.55611	0.772725	4.45291	0.000939949	0.0301398
ANKS6	-0.965522	0.292113	110.827	0.000948743	0.0303722
ACAT1	-0.539321	0.163282	2593.31	0.000956529	0.0305715
AMMECR1	0.945664	0.286436	329.647	0.000961748	0.0305889
PTGER4	0.845364	0.255998	584.192	0.000959174	0.0305889
AKR1B1	-0.432053	0.130849	3530.6	0.00096027	0.0305889
MB21D2	2.47379	0.74985	8.4588	0.000970153	0.0308063
SNORC	-1.4563	0.441765	17.3521	0.000978769	0.0310297
RAG2	1.58298	0.480417	71.0691	0.000984201	0.0311501
PSRC1	-0.716971	0.217622	622.559	0.000985742	0.0311501
FADS3	0.902191	0.273937	619.525	0.000989739	0.0312261
CNRIP1	1.18555	0.36012	545.158	0.000994458	0.0312744
GNAI1	0.95148	0.288992	592.912	0.000993321	0.0312744
TIGD5	-0.983806	0.298937	79.2974	0.000998254	0.0313436
IGSF9	1.97754	0.601336	13.6202	0.00100693	0.0315655
LRP12	0.928482	0.282568	226.396	0.00101665	0.0317688
AC104232.1	0.896744	0.272886	601.684	0.0010157	0.0317688
CHAC1	2.17841	0.663454	12.1462	0.00102552	0.0319367
AC022075.1	2.13853	0.651385	27.0116	0.00102691	0.0319367
POTEI	1.58171	0.481762	10.7161	0.0010264	0.0319367
RTN2	0.931046	0.28368	76.2042	0.00103061	0.0320012
PLAU	-0.937894	0.286084	639.386	0.00104404	0.0323668
CRYZL1	-0.700155	0.213717	1620.12	0.00105256	0.0325796
SLC41A3	-0.745167	0.227725	856.199	0.00106705	0.0329761
METTL7B	-1.23925	0.378877	343.806	0.00107226	0.033085
THOC6	-0.526274	0.160951	1884.85	0.00107635	0.0331591
IGFBP7	-0.653692	0.200059	2017.17	0.00108502	0.0333334
AKAP12	-2.36816	0.724785	18.5443	0.00108541	0.0333334
WNT10A	2.68834	0.823145	5.71848	0.00109101	0.0334062
DPP4	1.75186	0.536484	204.75	0.00109289	0.0334062
SLC17A2	-2.25373	0.690123	5.77863	0.00109195	0.0334062
CD40	0.85611	0.26227	214.028	0.00109763	0.0334989
UBL7	-0.451737	0.138561	2706.7	0.00111332	0.0339252
ZER1	0.757985	0.232811	860.717	0.00113073	0.0344024
IGHJ1	1.76258	0.541623	11.84	0.00113689	0.0345362
CTTNBP2NL	1.56193	0.480184	71.0802	0.00114288	0.0346644
AC127024.5	-1.1352	0.349919	23.0899	0.00117788	0.035671
GGT5	-0.843685	0.260262	810.662	0.00118828	0.0359303
ESAM	1.82884	0.564456	84.5566	0.00119529	0.0360385
PLXNC1	0.858482	0.264968	1313.84	0.00119553	0.0360385
SLC12A6	0.727041	0.22444	649.816	0.00119802	0.0360582
SPON1	1.75612	0.542241	46.4334	0.001201	0.0360666
DDX5	0.606756	0.187362	28501.2	0.00120197	0.0360666
ATP6V0A1	0.759567	0.234648	1061.81	0.00120775	0.0361844
TEAD4	1.30288	0.402779	27.6796	0.00121757	0.0364231
CRTC1	-1.12236	0.347212	97.0597	0.00122721	0.0366557
GFI1B	1.35837	0.42044	2809.36	0.00123434	0.0368126
SERPINE2	1.21551	0.376394	459.776	0.00124072	0.0369468
AC020911.2	2.17537	0.673723	8.91154	0.00124273	0.0369506
SSX2IP	0.547831	0.169758	807.358	0.00125037	0.0371214
EVA1B	-0.907901	0.281383	199.771	0.00125287	0.0371395
LY96	1.9275	0.597555	40.5904	0.00125686	0.0371717
TMCC2	1.29269	0.400939	30.4593	0.00126343	0.0371717
MAPRE2	0.561328	0.174041	4435.71	0.00125855	0.0371717
EVI2B	-0.659066	0.204402	1228.95	0.00126251	0.0371717
TESMIN	-0.688198	0.213445	455.924	0.00126305	0.0371717
CITED4	-0.967374	0.300129	611.517	0.00126768	0.037241
PIK3R6	0.58644	0.182049	1552.47	0.00127599	0.0374291
S100B	-1.34699	0.418397	629.739	0.00128456	0.0375681
AP003774.1	-1.60238	0.497686	51.3119	0.00128345	0.0375681
MMP14	1.97527	0.613823	7.45991	0.00129097	0.0376994
CFP	-0.768564	0.238892	1031.24	0.00129447	0.0377453
CAPSL	2.6365	0.819804	4.37675	0.00129983	0.0377893
MVK	-0.640042	0.198996	91.1946	0.00129833	0.0377893
RPEL1	-1.99784	0.621564	5.06638	0.001308	0.0379706
AC092171.5	-1.0631	0.33092	120.224	0.00131563	0.0381357
ACADL	1.8833	0.586521	7.20608	0.00132287	0.0381766
B3GNTL1	-0.554641	0.172721	1503.32	0.00132186	0.0381766
ITGAX	-1.35298	0.421268	889.017	0.00131962	0.0381766
PRG2	1.68419	0.524963	1186.45	0.00133571	0.038434
HNRNPM	-0.340073	0.105995	10706	0.00133484	0.038434
AC069200.1	1.78606	0.55724	4.76317	0.00134969	0.0387794
AC007325.4	-0.950107	0.296563	64.8135	0.00135662	0.0388462
MFAP4	-1.46722	0.458013	348.223	0.00135796	0.0388462
AL161785.1	-1.79338	0.559692	4.01994	0.00135427	0.0388462
SLC2A4RG	-1.52939	0.477939	80.6643	0.00137446	0.0392612
UCK2	-0.600004	0.187574	2017.52	0.0013802	0.0393677
CLUAP1	-0.532574	0.166524	734.912	0.00138295	0.0393889
ZBTB7B	1.44973	0.453822	28.4578	0.00140082	0.039725
IQCK	-0.701767	0.219637	109.678	0.00139773	0.039725
CLDN10	-1.89323	0.592636	62.2929	0.00140029	0.039725
DCAF5	0.539458	0.168955	775.359	0.00140852	0.0398857
IGFBP4	1.48831	0.466224	35.8063	0.0014116	0.0399154
MPP7	0.818178	0.256383	156.34	0.00141664	0.0400003
LYRM1	-0.59364	0.186075	2488.95	0.0014211	0.0400686
TAX1BP1	0.342016	0.107228	4720.22	0.00142462	0.0401101
IRF9	0.800722	0.251099	167.692	0.0014283	0.0401562
ANGPT2	1.06933	0.335644	604.598	0.00144303	0.0405122
GALT	-0.409098	0.128464	1374.05	0.00144992	0.0406475
ZBTB7C	-1.50849	0.473787	20.5775	0.00145309	0.0406782
DNAJB2	1.19637	0.375809	54.4024	0.00145526	0.0406811
PER3	0.75951	0.238687	299.135	0.00146242	0.0408229
AC106707.1	2.49381	0.784062	3.98618	0.00146956	0.040964
COX18	-0.743305	0.233747	348.377	0.00147299	0.0410015
EHD4	0.781405	0.245806	160.354	0.00147811	0.0410026
MTERF1	-0.8142	0.256136	1076.99	0.00147896	0.0410026
UMODL1	-1.04339	0.328242	290.728	0.0014793	0.0410026
MOB1B	0.90515	0.285461	534.22	0.00151999	0.0420116
ZNF576	-0.886204	0.279455	569.666	0.00151819	0.0420116
TRPC4	2.06347	0.651369	21.4838	0.00153546	0.0422636
PROSER2-AS1	1.51422	0.477872	19.7936	0.00153143	0.0422636
SFXN4	-0.516378	0.163005	2140.23	0.00153557	0.0422636
CXCL2	1.36509	0.431003	932.829	0.00153891	0.0422962
DUSP11	-0.710071	0.224243	1841.7	0.00154275	0.0423425
AC044849.1	1.39569	0.440917	65.9064	0.00154857	0.0423837
ABHD2	0.530528	0.167582	2277.48	0.00154663	0.0423837
VPS37B	0.621053	0.196245	591.945	0.0015525	0.0424322
FPR3	2.28207	0.721205	11.3267	0.00155485	0.0424374
AXL	1.37571	0.43502	39.436	0.00156476	0.0426483
LGMN	1.35594	0.429222	90.1166	0.00158279	0.0430801
RASA1	0.513415	0.162612	411.175	0.00159238	0.043277
MFSD5	-0.41852	0.132589	1286.44	0.00159664	0.043277
TWNK	-0.632593	0.200386	374.738	0.00159473	0.043277
AC015969.1	1.43184	0.4537	22.2892	0.00159995	0.0433068
SERPINB2	2.43804	0.773131	139.06	0.00161345	0.043612
BPIFB3	1.95124	0.619241	9.55964	0.00162705	0.0438587
RXFP2	1.24199	0.394107	66.5361	0.00162493	0.0438587
KCNE3	-0.546118	0.173381	539.592	0.00163368	0.0439772
ATP7A	0.655729	0.208265	324.259	0.00164088	0.0441105
AC008741.2	-1.10114	0.349812	46.8906	0.00164511	0.0441636
ZNF622	-0.603562	0.191813	1642.02	0.00165167	0.0442792
PROM1	1.0862	0.345296	1597.87	0.00165685	0.0443574
AL139384.1	-0.826764	0.263131	251.97	0.00167782	0.0448577
AC095030.1	-1.57894	0.502633	12.143	0.00168174	0.0449013
COL18A1	1.01086	0.32199	38.396	0.00169284	0.0450364
PBXIP1	0.527608	0.168045	1132.54	0.00169127	0.0450364
NINJ2	-0.731008	0.232859	1825.51	0.00169368	0.0450364
KIAA0087	1.72683	0.550737	101.351	0.00171566	0.0455589
IL7	1.53693	0.490444	21.7521	0.00172588	0.0457066
OSER1	-0.516485	0.164805	1500.28	0.00172488	0.0457066
EXOC3L4	1.63617	0.522254	20.6939	0.00173085	0.0457149
AC004949.1	1.33013	0.424565	9.36026	0.0017308	0.0457149
TBC1D31	0.578701	0.184772	458.239	0.00173632	0.0457979
ABHD4	1.04022	0.332214	1016.58	0.00174107	0.0457998
INSIG1	-0.698838	0.223166	1509.99	0.00173936	0.0457998
RAPGEF2	0.738219	0.235829	407.291	0.00174616	0.0458724
DCTPP1	-0.716702	0.228997	3570.11	0.00174957	0.0459004
MRPL15	-0.489319	0.156447	2687.4	0.00176181	0.0459759
ERG28	-0.515643	0.164854	1746.25	0.00176072	0.0459759
ROPN1L	-1.15408	0.368948	195.445	0.00175983	0.0459759
CAHM	-1.21884	0.389653	32.9448	0.00175991	0.0459759
NFKBIB	0.474626	0.151904	195.984	0.00178094	0.0463517
ACTL10	-1.08752	0.348048	65.7747	0.00178038	0.0463517
EDARADD	0.763375	0.244466	147.099	0.00179251	0.0465911
TTC7B	0.718051	0.230099	546.941	0.00180473	0.0468465
PPM1A	0.406493	0.130294	546.973	0.00180967	0.0469127
EMCN	1.78435	0.57229	24.4123	0.00182137	0.0469781
C1orf141	1.68991	0.54201	52.8671	0.00182177	0.0469781
AC073332.1	1.26479	0.405658	45.1924	0.00182165	0.0469781
DDX3Y	0.789321	0.253095	1029.23	0.00181668	0.0469781
HGD	1.42775	0.458498	16.687	0.00184592	0.0475386
GPR85	0.925952	0.297528	103.562	0.00185728	0.0477684
RIBC1	1.25593	0.403623	32.786	0.00186049	0.0477883
DDX55	-0.370633	0.119128	1600.54	0.0018632	0.0477953
TXNDC12	-0.508883	0.163622	5330.23	0.0018702	0.0479122
H1F0	1.05207	0.33839	122.093	0.00187691	0.0480216
UBR1	0.494116	0.158986	835.265	0.00188409	0.0481425
PLEK	0.603722	0.194409	16356.1	0.00190008	0.0484877
SERPINE1	1.77013	0.570545	15.2861	0.00191879	0.0488384
ABCC5	0.597825	0.192677	1073.36	0.00191749	0.0488384
IL18R1	1.0604	0.342053	96.1926	0.00193451	0.0488458
GPR137B	0.983405	0.317229	105.768	0.00193529	0.0488458
CDC123	-0.535198	0.172613	5029.54	0.0019315	0.0488458
BEND5	-0.644854	0.208031	454.258	0.00193651	0.0488458
SNAI3	-0.753875	0.24307	356.139	0.00192556	0.0488458
RAP1GAP2	-0.863731	0.27847	183.168	0.0019241	0.0488458
RFX8	-0.986019	0.318032	120.09	0.00193274	0.0488458
LOX	1.32156	0.426593	150.58	0.00194877	0.0490779
AC027097.2	-1.24918	0.403268	29.9255	0.00195071	0.0490779
OLMALINC	-1.0756	0.347284	135.932	0.00195374	0.0490911
AC009318.2	1.26049	0.407612	14.8361	0.00198555	0.0498267
LMO4	1.1635	0.376431	127.94	0.00199569	0.0499863
DCPS	-0.616757	0.199554	1915.68	0.00199701	0.0499863
SYT11	0.560332	0.181322	421.169	0.00199982	0.049993

## Sheet: THvsCH
Gene	logFC	lfcSE	baseMean	PValue	FDR
IGHV1-67	17.1981	1.39354	14.1547	5.42655e-35	9.63322e-31
TIMP3	3.68814	0.383672	187.13	7.06444e-22	6.2704e-18
RHAG	4.12788	0.439729	1151.47	6.15359e-21	2.73096e-17
RRN3	2.32661	0.247458	3803.78	5.34973e-21	2.73096e-17
FHL2	3.59637	0.387076	395.777	1.5267e-20	4.51699e-17
PHGDH	-1.91091	0.205353	1950.16	1.33382e-20	4.51699e-17
TTC27	1.47571	0.164687	1838.63	3.22591e-19	8.18091e-16
TMEM92	-3.15597	0.355684	62.9936	7.12133e-19	1.58022e-15
LAT	3.32992	0.380686	1320.1	2.18809e-18	4.31589e-15
TM6SF1	3.04237	0.349042	39.3497	2.87322e-18	5.10054e-15
LINC00996	-2.54674	0.308372	355.769	1.47312e-16	2.37734e-13
PDLIM5	1.17893	0.142992	1079.77	1.6556e-16	2.44918e-13
UMODL1	-2.73717	0.334221	290.728	2.61856e-16	3.57574e-13
FAM47E	-2.67862	0.333884	301.169	1.03531e-15	1.31278e-12
LMNA	2.94094	0.368664	711.883	1.49601e-15	1.77048e-12
IGFBP6	-2.81275	0.353886	229.623	1.8926e-15	2.09984e-12
KEL	3.65678	0.461787	319.376	2.3991e-15	2.42804e-12
C2orf88	2.81252	0.355317	395.329	2.46196e-15	2.42804e-12
MINPP1	1.44751	0.184434	1431.14	4.21416e-15	3.93736e-12
GATA1	3.16285	0.407086	1974.89	7.88057e-15	6.9948e-12
VPREB1	-4.57688	0.592401	378.104	1.10996e-14	9.38283e-12
TUBB1	3.23331	0.422174	122.934	1.87811e-14	1.51546e-11
PIM2	2.63054	0.348287	1893.38	4.26033e-14	3.18262e-11
PTGS1	1.89756	0.251283	2105.53	4.30278e-14	3.18262e-11
CA1	4.25302	0.569189	678.544	7.89443e-14	5.60567e-11
BAALC	-2.09682	0.281826	519.489	1.0059e-13	6.66227e-11
AC005392.2	-2.69801	0.362676	138.678	1.0133e-13	6.66227e-11
ZFP36L1	3.21877	0.436019	99.3161	1.55703e-13	9.87156e-11
MFSD2B	2.66858	0.362772	162.84	1.89407e-13	1.15943e-10
MFAP2	-2.99737	0.410658	169.494	2.90043e-13	1.71628e-10
DIRAS3	-2.4304	0.333834	376.418	3.33115e-13	1.90757e-10
TRBV12-3	-2.36148	0.3248	656.058	3.58033e-13	1.98619e-10
LRRFIP2	0.896008	0.12367	1346.76	4.31953e-13	2.32364e-10
FAM19A2	2.64706	0.366225	1097.19	4.90265e-13	2.48662e-10
ITGA2B	2.32379	0.321388	2250.54	4.81321e-13	2.48662e-10
STX11	2.08691	0.289021	471.625	5.17552e-13	2.55211e-10
TNFAIP6	3.87438	0.539472	162.856	6.88011e-13	3.30096e-10
IFITM3	-2.35902	0.329743	848.718	8.42014e-13	3.93353e-10
AC132807.2	-2.26194	0.316377	46.2578	8.70943e-13	3.96435e-10
IGLL1	-2.23721	0.313441	10167.6	9.49976e-13	4.21599e-10
ADGRB1	-2.73076	0.384359	74.2655	1.20573e-12	5.2205e-10
DNAJC6	2.93712	0.41416	247.935	1.32415e-12	5.59673e-10
ABCC4	2.07343	0.293462	1542.56	1.60161e-12	6.61204e-10
NPL	2.77002	0.394873	170.366	2.30001e-12	9.07327e-10
TNF	2.66185	0.37945	117.375	2.29928e-12	9.07327e-10
AOAH	1.70668	0.243976	1428.91	2.64787e-12	1.02185e-09
TM4SF1	-3.11701	0.44588	216.562	2.73536e-12	1.03315e-09
OSBP2	2.74646	0.39457	150.734	3.38722e-12	1.25271e-09
CD19	-1.81413	0.260948	489.718	3.59954e-12	1.30406e-09
MIR155HG	-1.73281	0.250648	540.554	4.73415e-12	1.68081e-09
SLC9A9	3.48879	0.506562	66.1626	5.68987e-12	1.98052e-09
AF064858.3	-2.26151	0.328642	151.422	5.92837e-12	2.02385e-09
SIGIRR	-0.961494	0.13991	1686.79	6.321e-12	2.11718e-09
AF064858.1	-1.89275	0.275663	222.433	6.59372e-12	2.16762e-09
CSF2RB	2.05424	0.299569	1750.18	7.01588e-12	2.26447e-09
C22orf15	-1.92257	0.281617	211.861	8.67752e-12	2.75077e-09
CD55	1.25406	0.184366	1341.8	1.03164e-11	3.21293e-09
WIPI1	2.1524	0.317544	179.242	1.21633e-11	3.70701e-09
PDGFRB	-1.95527	0.288541	272.13	1.23205e-11	3.70701e-09
POTEF	2.85342	0.421903	55.6475	1.34969e-11	3.99328e-09
STXBP5	1.6648	0.24719	1459.06	1.64044e-11	4.77396e-09
NACC2	2.53767	0.380258	18.0843	2.49696e-11	6.93583e-09
VCL	1.58559	0.237601	1661.21	2.50052e-11	6.93583e-09
PSTPIP2	1.45908	0.218594	4472.52	2.47476e-11	6.93583e-09
CD36	2.87029	0.43141	2628.78	2.86629e-11	7.82805e-09
GJA4	3.93485	0.592033	90.5938	3.00496e-11	8.08244e-09
DLC1	2.12003	0.319769	1019.23	3.35946e-11	8.90107e-09
XK	2.88957	0.436075	112.743	3.44191e-11	8.98541e-09
BMP2K	1.51767	0.229295	351.816	3.62014e-11	9.31374e-09
PIK3CB	1.36169	0.20646	1469.36	4.24022e-11	1.06234e-08
STAT3	0.962692	0.146016	3353.08	4.30874e-11	1.06234e-08
MOK	-1.07458	0.162953	515.946	4.26947e-11	1.06234e-08
WDR54	-1.13084	0.171574	1234.99	4.36966e-11	1.06261e-08
DNM3	1.83193	0.27845	131.94	4.73492e-11	1.13587e-08
RTN4R	-1.72873	0.263182	633.934	5.07944e-11	1.20227e-08
SMIM24	-2.32199	0.354423	3889.4	5.69763e-11	1.33085e-08
PRG2	3.43177	0.525782	1186.45	6.71106e-11	1.5472e-08
MICAL2	2.1817	0.335275	318.184	7.65659e-11	1.74256e-08
FRY	1.61248	0.248528	567.031	8.69193e-11	1.95315e-08
VPREB3	-4.16358	0.645593	15.8704	1.12422e-10	2.49465e-08
CLEC7A	2.39283	0.371178	172.007	1.14402e-10	2.50723e-08
RMI2	-1.07975	0.168069	2312.2	1.32373e-10	2.86572e-08
FCER1A	2.54013	0.395618	7763.73	1.35691e-10	2.90216e-08
NINJ2	-1.48767	0.232924	1825.51	1.69231e-10	3.57642e-08
C12orf75	-1.76318	0.276205	1188.16	1.72991e-10	3.61287e-08
ATP6V0A2	1.09321	0.171348	2257.62	1.77038e-10	3.65439e-08
EGR1	3.35661	0.526893	143.48	1.88321e-10	3.84262e-08
IFI44L	2.1779	0.342244	219.758	1.97105e-10	3.97615e-08
TOX	1.55155	0.24418	422.405	2.09602e-10	4.18073e-08
TFR2	1.73413	0.273354	1052.35	2.2399e-10	4.41807e-08
HDC	3.23147	0.511995	303.179	2.76302e-10	5.39002e-08
PPP1R15A	2.04387	0.325703	1695.67	3.49077e-10	6.73566e-08
STAM	1.47914	0.235811	1082.71	3.55096e-10	6.77813e-08
OBSL1	-1.2393	0.197688	654.635	3.6351e-10	6.86492e-08
TRIP10	2.45274	0.391361	69.192	3.67593e-10	6.86895e-08
TET2	0.852512	0.136168	1797.72	3.83146e-10	7.08501e-08
GLI2	-3.49644	0.558717	46.9324	3.89994e-10	7.13729e-08
WDR86	-2.33894	0.373872	72.5936	3.95028e-10	7.15565e-08
CAVIN2	1.59242	0.255108	1994.77	4.3162e-10	7.73951e-08
OSTM1	1.08227	0.173908	569.066	4.87011e-10	8.64543e-08
TP53INP1	1.53695	0.247405	1160.98	5.22185e-10	9.17805e-08
SORL1	-1.30405	0.210972	2456.41	6.36394e-10	1.10758e-07
WIPF3	-5.11596	0.829301	27.9373	6.87191e-10	1.18437e-07
PDCD4	0.97365	0.158183	5825.71	7.49748e-10	1.27976e-07
C1orf226	2.78919	0.453433	46.3321	7.68681e-10	1.29958e-07
POTEE	2.31524	0.376728	64.0791	7.96298e-10	1.33357e-07
RIPOR3	2.55856	0.416424	135.194	8.04098e-10	1.33405e-07
UBASH3A	2.92083	0.475929	64.7946	8.40332e-10	1.38126e-07
MMP2	-2.20211	0.358912	1065.96	8.48784e-10	1.38235e-07
C1orf141	3.44855	0.562353	52.8671	8.65814e-10	1.39727e-07
PTGR1	-1.37261	0.224425	437.554	9.58949e-10	1.53359e-07
SPOCK2	-2.17906	0.356366	278.004	9.67564e-10	1.53359e-07
ACKR3	-2.74921	0.449719	104.317	9.76686e-10	1.53435e-07
S100Z	-1.806	0.296016	1252.2	1.05403e-09	1.64133e-07
BTG2	1.5806	0.259968	2832.46	1.20179e-09	1.85514e-07
TPM1	2.17158	0.357499	427.897	1.24489e-09	1.90511e-07
DENND6B	-1.58378	0.261022	563.485	1.29847e-09	1.97012e-07
ALDH1A1	1.8664	0.307709	1300.55	1.31564e-09	1.97926e-07
PSMB8-AS1	-1.10175	0.181908	990.15	1.39017e-09	2.0738e-07
KLF1	2.28605	0.378746	991.541	1.58125e-09	2.3392e-07
PRIM1	-0.922357	0.152967	1643.39	1.64184e-09	2.40876e-07
GDF15	3.40351	0.565034	69.2719	1.70624e-09	2.48272e-07
GGH	-0.871142	0.144686	3416.13	1.73428e-09	2.503e-07
TMIGD2	-4.24285	0.705133	34.4022	1.7759e-09	2.54239e-07
GPRC5C	-1.70221	0.28319	298.914	1.84571e-09	2.6212e-07
MELTF-AS1	-2.02107	0.336315	31.9537	1.86126e-09	2.62231e-07
CYP7B1	1.82164	0.303254	411.323	1.89008e-09	2.64195e-07
AC234772.2	-2.71762	0.453621	20.141	2.08618e-09	2.89328e-07
CCDC74A	-1.67424	0.279582	124.793	2.11933e-09	2.91646e-07
KPTN	-1.08165	0.180813	457.252	2.2018e-09	3.00664e-07
CRYGD	-2.56056	0.428823	466.383	2.35609e-09	3.19277e-07
HBD	3.16413	0.53003	8209.5	2.37651e-09	3.19605e-07
TTLL10	-1.70546	0.286434	117.917	2.61503e-09	3.46433e-07
ROBO4	-2.80617	0.471236	40.8159	2.60226e-09	3.46433e-07
KLHDC8B	1.82233	0.306355	260.753	2.70741e-09	3.56014e-07
PDZD8	1.50996	0.254756	881.393	3.08382e-09	3.99591e-07
LCP2	0.85196	0.143715	1641.48	3.06428e-09	3.99591e-07
ACTG2	2.6782	0.452656	36.9494	3.286e-09	4.22703e-07
AC104232.1	1.6094	0.272072	601.684	3.31199e-09	4.22982e-07
FCGR2A	2.70441	0.457666	210.763	3.43921e-09	4.36091e-07
ADRA2A	2.81572	0.477375	184.984	3.6716e-09	4.62257e-07
LINC00211	-1.64559	0.279337	239.035	3.83724e-09	4.79709e-07
ANK1	3.10535	0.527703	77.9452	3.98903e-09	4.92599e-07
AMHR2	2.85247	0.484849	167.761	4.0236e-09	4.92599e-07
MTSS1	2.26339	0.384694	84.3036	4.01407e-09	4.92599e-07
LINC00426	-1.86227	0.317327	126.504	4.39396e-09	5.34258e-07
TEK	3.24571	0.553192	49.1389	4.4311e-09	5.35108e-07
RHPN1	-1.33655	0.227984	802.265	4.56082e-09	5.47052e-07
HMOX1	2.55734	0.437709	106.738	5.14055e-09	6.12451e-07
FAM171B	-4.74485	0.814687	75.9143	5.7407e-09	6.79392e-07
ACSM3	1.76745	0.304222	2740.53	6.25732e-09	7.26013e-07
OSBPL3	1.08016	0.185879	1291.43	6.20689e-09	7.26013e-07
BAIAP2-DT	-1.75727	0.302442	185.456	6.23647e-09	7.26013e-07
MYL4	2.65949	0.457989	165.036	6.36449e-09	7.33652e-07
AC019069.1	-1.82347	0.314643	55.2572	6.81817e-09	7.80879e-07
AC080038.1	-2.02438	0.350065	37.5791	7.34344e-09	8.35646e-07
SELENOP	-1.08098	0.187017	1335.28	7.46452e-09	8.44014e-07
ITGA4	1.01546	0.175907	5637.49	7.80221e-09	8.76613e-07
LIMS1	0.742357	0.128817	3210.91	8.26936e-09	9.22805e-07
PHF19	-1.33008	0.230841	584.27	8.31731e-09	9.22805e-07
GYPB	3.2313	0.56151	74.4323	8.68179e-09	9.57262e-07
CDK15	2.90903	0.506322	55.6945	9.16943e-09	1.00479e-06
HBA1	3.27881	0.57086	64.7583	9.26721e-09	1.00927e-06
RBPMS2	2.76139	0.481096	63.0216	9.47899e-09	1.02604e-06
PSAP	1.05709	0.184294	9314.52	9.70093e-09	1.0437e-06
KRT17	-2.14786	0.374885	647.43	1.00798e-08	1.07793e-06
CNRIP1	2.0703	0.361694	545.158	1.04114e-08	1.10672e-06
GYPE	2.60346	0.455221	77.7968	1.07089e-08	1.13157e-06
LGALS9B	-2.52141	0.441615	10.5227	1.13303e-08	1.18315e-06
LINC01979	-2.64542	0.463254	18.2489	1.12638e-08	1.18315e-06
SLC25A20	0.653195	0.114432	1744.24	1.14202e-08	1.18556e-06
SIGLEC10	1.73957	0.305219	363.571	1.20226e-08	1.24084e-06
MUC4	-2.0927	0.367861	136.184	1.27905e-08	1.31247e-06
RHOB	2.51776	0.443277	41.2156	1.34799e-08	1.36834e-06
CSF1	2.40634	0.42367	76.523	1.34891e-08	1.36834e-06
PRAM1	-1.1462	0.202089	2212.98	1.41326e-08	1.42547e-06
MYO5C	-1.54103	0.271756	414.996	1.42276e-08	1.42694e-06
TCF15	-2.39851	0.423087	44.8264	1.43584e-08	1.43196e-06
FAM89A	-1.73727	0.306703	372.803	1.47591e-08	1.46371e-06
HBA2	4.07819	0.720535	111.287	1.51427e-08	1.4934e-06
GFI1B	2.38231	0.421033	2809.36	1.52916e-08	1.49976e-06
PLEK	1.09726	0.194394	16356.1	1.65624e-08	1.61548e-06
SLC40A1	1.66332	0.295204	9375.89	1.75578e-08	1.69943e-06
FAM92A	-1.04776	0.185972	867.806	1.76147e-08	1.69943e-06
BANK1	1.56312	0.277539	863.754	1.78041e-08	1.70842e-06
DOC2A	-1.89016	0.336292	54.6797	1.90309e-08	1.81633e-06
PSRC1	-1.21781	0.217177	622.559	2.05307e-08	1.94899e-06
EVA1B	-1.58127	0.282169	199.771	2.09466e-08	1.9779e-06
AMD1	1.08984	0.194596	5225.45	2.13694e-08	2.00714e-06
MYO5A	1.04452	0.186617	389.311	2.17896e-08	2.03583e-06
EIF4G3	0.741134	0.132617	1354.81	2.29002e-08	2.1284e-06
FPR3	4.17548	0.748794	11.3267	2.45723e-08	2.2549e-06
TMEM39A	0.764302	0.137045	864.869	2.44675e-08	2.2549e-06
TNNT3	-1.13643	0.203815	201.736	2.46424e-08	2.2549e-06
DERL3	-1.0384	0.186337	324.03	2.50777e-08	2.28297e-06
SSX2IP	0.944797	0.1696	807.358	2.53677e-08	2.29759e-06
ORAI1	-1.02196	0.183526	4795.39	2.56984e-08	2.31573e-06
LIMS2	-2.35746	0.423857	38.4211	2.66827e-08	2.39228e-06
KLF2	3.03428	0.546729	54.0446	2.85853e-08	2.54998e-06
TFRC	1.08114	0.195197	3274.74	3.04723e-08	2.70131e-06
BEND5	-1.15447	0.208461	454.258	3.0586e-08	2.70131e-06
LINC00989	3.85171	0.696188	19.9572	3.1556e-08	2.77318e-06
Z94721.1	-1.8439	0.333486	38.7039	3.21757e-08	2.81371e-06
LINC01094	2.35533	0.426071	82.5454	3.23855e-08	2.81817e-06
AC005833.3	-2.48289	0.449228	10.5243	3.25717e-08	2.82055e-06
TAX1BP1	0.591927	0.107146	4720.22	3.30454e-08	2.84768e-06
ACTR1A	0.579082	0.104883	1460.6	3.36699e-08	2.88748e-06
MDK	-1.6697	0.302672	3129.08	3.45741e-08	2.95077e-06
BLZF1	0.792235	0.143689	921.526	3.51726e-08	2.98748e-06
SPON2	-1.32624	0.241125	236.447	3.79277e-08	3.20616e-06
TMOD1	1.8061	0.32855	70.1561	3.85897e-08	3.24666e-06
CRY1	2.34643	0.427055	312.788	3.91949e-08	3.28202e-06
MCU	1.56245	0.28527	523.964	4.32363e-08	3.58659e-06
PLD1	1.31749	0.240544	531.864	4.3226e-08	3.58659e-06
CDKN3	-1.42245	0.260175	1760.41	4.57014e-08	3.77344e-06
MGST1	-1.40904	0.257876	9325.33	4.65411e-08	3.82499e-06
LTBP1	3.109	0.569355	524.889	4.74629e-08	3.88277e-06
GALC	1.3437	0.246147	506.996	4.78993e-08	3.90049e-06
MED12L	2.11721	0.388112	121.808	4.89332e-08	3.96649e-06
OAF	-1.18421	0.217117	562.182	4.91797e-08	3.96836e-06
ARNTL	2.31146	0.424664	125.66	5.23796e-08	4.19378e-06
LCK	-2.36199	0.433965	143.252	5.24459e-08	4.19378e-06
MYOZ3	-1.32526	0.243537	156.132	5.27638e-08	4.20028e-06
CDKN1A	1.71268	0.314956	1194	5.39295e-08	4.27392e-06
CHCHD7	-0.971516	0.178823	2331.97	5.54683e-08	4.37633e-06
AC246787.2	-1.82818	0.337154	846.336	5.88017e-08	4.61879e-06
MAFB	3.08584	0.569575	110.494	6.03396e-08	4.6775e-06
TSPOAP1	-1.5688	0.289524	876.839	6.00807e-08	4.6775e-06
HIST1H4C	-2.60205	0.480228	38693	6.01461e-08	4.6775e-06
ST8SIA6	1.85314	0.342114	531.961	6.06927e-08	4.68442e-06
SUSD3	-0.983259	0.181641	976.229	6.1908e-08	4.75754e-06
CITED2	1.6292	0.301041	2404.06	6.23615e-08	4.77173e-06
SNORC	-2.33762	0.432126	17.3521	6.3171e-08	4.81292e-06
TXNIP	0.915485	0.169274	28964.3	6.36281e-08	4.82703e-06
FMO5	1.21538	0.22506	271.395	6.65403e-08	4.9863e-06
RGS18	1.15487	0.213858	3151.53	6.65702e-08	4.9863e-06
CA6	-2.92515	0.541555	32.734	6.61287e-08	4.9863e-06
IL21R	2.07596	0.384525	76.0633	6.71018e-08	5.005e-06
JUNB	1.5677	0.290444	1491.77	6.75418e-08	5.01675e-06
CD84	1.29924	0.240934	3226.2	6.94802e-08	5.13922e-06
KALRN	2.06382	0.382995	139.453	7.09972e-08	5.22964e-06
KIFC3	1.53748	0.285434	187.86	7.18612e-08	5.25714e-06
BCL2L13	0.728173	0.135199	1649.12	7.2069e-08	5.25714e-06
SELL	-1.08816	0.202056	13408.2	7.22591e-08	5.25714e-06
B3GNT8	-1.26116	0.234292	380.769	7.33192e-08	5.3125e-06
RASGRP3	1.38829	0.258201	1444.15	7.58365e-08	5.47256e-06
AQP10	3.36847	0.62715	12.3887	7.82673e-08	5.62511e-06
PROS1	2.48277	0.462747	44.1225	8.08257e-08	5.73927e-06
P2RX1	1.05715	0.197027	1843.08	8.07256e-08	5.73927e-06
ADA	-0.947052	0.176498	4905.16	8.05922e-08	5.73927e-06
PROC	-2.90447	0.542062	43.083	8.40592e-08	5.9451e-06
KCNH2	2.99308	0.558906	327.443	8.54402e-08	6.01879e-06
ATP6V0A1	1.25641	0.234839	1061.81	8.79169e-08	6.16878e-06
ZNF395	-1.10137	0.206061	307.1	9.04763e-08	6.32337e-06
AL157895.1	2.06021	0.386458	2910.91	9.76677e-08	6.69215e-06
EDARADD	1.30508	0.244717	147.099	9.65837e-08	6.69215e-06
PFKM	1.17638	0.220695	213.71	9.80148e-08	6.69215e-06
NINJ1	-0.97449	0.182763	1206.69	9.71398e-08	6.69215e-06
LINC00539	-1.11817	0.20974	687.171	9.75532e-08	6.69215e-06
BEGAIN	-1.84546	0.346016	46.193	9.63548e-08	6.69215e-06
ERN1	1.35376	0.254233	269.497	1.01029e-07	6.87155e-06
IGFBP2	-1.40151	0.263725	3657.47	1.07078e-07	7.25516e-06
MBOAT2	1.46943	0.277172	789.346	1.1485e-07	7.75215e-06
OLMALINC	-1.84464	0.348408	135.932	1.19352e-07	8.02551e-06
RARRES3	-2.05655	0.389267	964.005	1.26987e-07	8.50671e-06
VWA5A	1.23206	0.233362	704.189	1.29467e-07	8.6402e-06
DLX1	4.23331	0.802737	11.8343	1.33779e-07	8.89453e-06
SLC27A6	2.40302	0.455892	382.066	1.35667e-07	8.98645e-06
AC099489.1	-1.65535	0.314255	246.658	1.38265e-07	9.09066e-06
USP41	-1.82146	0.345781	32.7217	1.38174e-07	9.09066e-06
FAM241A	-0.965322	0.183534	618.467	1.44338e-07	9.45496e-06
ARL15	1.74028	0.331056	434.777	1.46626e-07	9.5695e-06
AC011899.2	-1.48747	0.283004	110.268	1.47221e-07	9.57313e-06
TEX2	1.22209	0.232812	606.252	1.52703e-07	9.89337e-06
NECTIN1	-1.61583	0.308088	134.815	1.56532e-07	1.01046e-05
SCN2A	-2.4619	0.470073	214.164	1.62971e-07	1.04821e-05
FILIP1L	1.63715	0.313499	97.968	1.7681e-07	1.13312e-05
GP1BA	1.95156	0.374593	93.5785	1.89022e-07	1.20702e-05
LKAAEAR1	-2.1655	0.416418	164.537	1.98945e-07	1.26583e-05
IFIT2	1.52159	0.292897	581.956	2.04754e-07	1.29814e-05
HSPA5	0.862875	0.166347	22275.5	2.13468e-07	1.34857e-05
SLC2A3	1.70445	0.329411	1118.9	2.28824e-07	1.44046e-05
HYLS1	-1.07457	0.207729	538.174	2.30446e-07	1.44554e-05
CLCN4	2.99272	0.579056	19.046	2.36256e-07	1.47677e-05
CXCL8	3.06944	0.594063	310.863	2.38057e-07	1.48281e-05
SNAI3	-1.26428	0.245004	356.139	2.46624e-07	1.5308e-05
DUSP1	2.71764	0.527415	6563.44	2.56692e-07	1.58773e-05
SURF4	0.923571	0.179431	3709.56	2.64369e-07	1.62954e-05
AC243960.1	-1.4408	0.280165	523.338	2.70852e-07	1.66373e-05
AC021546.1	-2.06354	0.401716	61.4001	2.79431e-07	1.7105e-05
FADS3	1.40615	0.273957	619.525	2.85572e-07	1.74209e-05
CXCL3	1.83257	0.357114	205.72	2.87278e-07	1.7465e-05
SOCS1	-1.33057	0.259719	435.917	3.00527e-07	1.8208e-05
SGK1	2.37855	0.46442	92.8409	3.0306e-07	1.82991e-05
AC073534.2	-4.17119	0.815067	9.1405	3.09435e-07	1.86206e-05
PLEKHA6	-1.69857	0.332059	161.788	3.13302e-07	1.87897e-05
EMCN	3.06172	0.598867	24.4123	3.17877e-07	1.89698e-05
AL158175.1	-2.66368	0.521045	23.8033	3.18444e-07	1.89698e-05
ABCB6	1.86095	0.364167	23.4587	3.21887e-07	1.91108e-05
FDFT1	-0.625469	0.122529	7087.76	3.31398e-07	1.96099e-05
LIMA1	0.770058	0.151035	547.071	3.42266e-07	2.01857e-05
OSER1	-0.839067	0.164721	1500.28	3.50827e-07	2.05741e-05
NKIRAS1	-1.18138	0.231929	247.907	3.51169e-07	2.05741e-05
CCDC126	0.957592	0.188549	288.809	3.79928e-07	2.21858e-05
EFCAB2	-0.864307	0.170488	649.59	3.9867e-07	2.31962e-05
NRXN2	-2.00513	0.395564	63.7756	3.99845e-07	2.31962e-05
NMNAT3	0.840563	0.165881	781.523	4.03577e-07	2.33365e-05
NFKB2	2.01942	0.398804	99.1771	4.11241e-07	2.37024e-05
MPP1	0.887414	0.175441	5754.21	4.23245e-07	2.43153e-05
GPD2	0.887663	0.17567	873.748	4.34917e-07	2.49053e-05
HSPA6	2.77835	0.550495	29.4427	4.48781e-07	2.55454e-05
HIST2H2BE	1.77549	0.35184	1139.82	4.50411e-07	2.55454e-05
SERPINB9	1.27331	0.252309	484.384	4.49718e-07	2.55454e-05
THBS1	2.64198	0.523852	195.374	4.57429e-07	2.58131e-05
RAB8B	1.15187	0.228404	943.395	4.5804e-07	2.58131e-05
AL031708.1	-1.38262	0.274476	89.4281	4.72179e-07	2.65257e-05
ZAP70	-2.07862	0.412799	161.986	4.76796e-07	2.67006e-05
MDM1	0.983957	0.195589	1444.41	4.88626e-07	2.7277e-05
ZBTB7C	-2.44055	0.485534	20.5775	4.99446e-07	2.77936e-05
PKN3	-1.05091	0.209187	303.152	5.06671e-07	2.81076e-05
ADAM9	1.51631	0.302017	186.915	5.15054e-07	2.83952e-05
GSTM5	-1.41602	0.282017	558.823	5.13874e-07	2.83952e-05
PDE3A	2.75902	0.549893	49.4121	5.23788e-07	2.86984e-05
MBD3	-0.787649	0.156973	1188.12	5.22798e-07	2.86984e-05
SELP	2.34734	0.468182	1126.61	5.33821e-07	2.90687e-05
TMEM37	-2.37165	0.473019	46.5898	5.33512e-07	2.90687e-05
OIP5	-0.925342	0.184807	1143.31	5.52634e-07	3.00011e-05
TRBV28	-1.98783	0.397211	45.5823	5.60176e-07	3.03178e-05
ETV5	1.21211	0.242465	454.189	5.75907e-07	3.10526e-05
AP001469.3	-1.39579	0.279265	92.9537	5.78962e-07	3.10526e-05
AC116366.2	-1.81032	0.362202	136.002	5.79001e-07	3.10526e-05
DUT	-0.993978	0.19893	10661	5.8343e-07	3.11959e-05
FBXO9	0.70886	0.14198	2234.02	5.95483e-07	3.17448e-05
CLEC14A	-1.63071	0.32669	285.541	5.98815e-07	3.18268e-05
SIPA1L1	1.16139	0.232781	320.226	6.06265e-07	3.21266e-05
PTK2	1.85765	0.372581	75.224	6.16722e-07	3.25835e-05
PLIN2	1.05077	0.21082	1096.25	6.22145e-07	3.27724e-05
AC024909.2	1.959	0.393203	31.946	6.28813e-07	3.30257e-05
SEPT1	-1.14488	0.229872	452.213	6.34175e-07	3.32091e-05
GSDMD	-0.730284	0.146718	2034.73	6.44232e-07	3.36365e-05
PDE9A	-1.97915	0.397948	137.862	6.57899e-07	3.42493e-05
HBG2	4.39687	0.884761	89.922	6.71046e-07	3.48316e-05
TRBC1	-2.38073	0.479543	41.2262	6.88507e-07	3.56337e-05
THEMIS2	0.818806	0.165003	1056.57	6.96416e-07	3.59383e-05
TMCC2	2.06148	0.415507	30.4593	7.00001e-07	3.60186e-05
TMPO-AS1	-0.98125	0.19801	151.179	7.21209e-07	3.70026e-05
ECE1	1.77449	0.358565	121.41	7.46482e-07	3.81889e-05
IL1RL1	1.99127	0.40263	209.508	7.58859e-07	3.87105e-05
AC007731.3	-2.12927	0.430721	5.78227	7.67288e-07	3.90284e-05
BACE1	-1.37232	0.277707	211.073	7.74745e-07	3.92951e-05
MPIG6B	2.07499	0.419961	817.921	7.77536e-07	3.93243e-05
SRD5A3	-0.720331	0.145893	1410.68	7.91715e-07	3.99276e-05
HERPUD2	0.554169	0.112341	839.777	8.10176e-07	4.07429e-05
MYL9	1.93787	0.393139	61.1768	8.25558e-07	4.12826e-05
KHDC1	-0.992758	0.201395	494.216	8.24816e-07	4.12826e-05
LINC01700	-2.83011	0.574451	24.9477	8.36592e-07	4.17168e-05
ITGB5	1.73679	0.352828	119.942	8.54449e-07	4.24879e-05
GDPD1	1.55611	0.316348	107.333	8.69958e-07	4.31383e-05
SDS	-2.02366	0.411698	57.2027	8.86016e-07	4.38121e-05
LINC01978	-2.36313	0.481069	18.7427	9.00352e-07	4.43974e-05
SPX	2.81626	0.573657	42.1641	9.13992e-07	4.49451e-05
PLXDC2	1.64058	0.334959	653.769	9.6895e-07	4.7516e-05
FSTL4	2.91841	0.596147	13.3282	9.80775e-07	4.79634e-05
CENPS	-1.14228	0.233771	202.416	1.02732e-06	5.01018e-05
TNIK	2.13657	0.437376	75.9695	1.03435e-06	5.03061e-05
AP003718.1	-3.32538	0.680933	16.6753	1.04186e-06	5.05329e-05
GRAMD1C	-1.97204	0.404542	80.2497	1.08945e-06	5.26973e-05
F2RL3	2.97794	0.611105	18.1014	1.09892e-06	5.28031e-05
LPL	2.38844	0.490055	187.384	1.09462e-06	5.28031e-05
ABHD2	0.816343	0.167532	2277.48	1.10056e-06	5.28031e-05
PIP5K1B	1.60736	0.329995	268.691	1.11104e-06	5.30192e-05
RAB7B	-1.47314	0.302411	1272.93	1.10862e-06	5.30192e-05
RAB3IL1	2.02506	0.416228	15.0833	1.14299e-06	5.43978e-05
CENPM	-1.25005	0.257288	3263.47	1.18242e-06	5.6124e-05
TIMP2	-1.30327	0.268588	284.396	1.22026e-06	5.77656e-05
ANXA3	1.82929	0.377198	1002	1.23658e-06	5.83825e-05
TGFBI	2.66578	0.550017	70.2461	1.25515e-06	5.91021e-05
MCL1	1.20164	0.248677	2000.45	1.35072e-06	6.34337e-05
MAEL	-1.66796	0.345503	89.8871	1.38165e-06	6.47153e-05
SSRP1	-0.668377	0.138565	1338.09	1.41027e-06	6.5882e-05
MARCH2	1.16648	0.242005	494.43	1.43503e-06	6.68626e-05
CPB1	2.50232	0.51924	27.998	1.44142e-06	6.69843e-05
CCND1	2.45899	0.510881	80.5942	1.48512e-06	6.88349e-05
CA5B	0.828428	0.172517	184.521	1.57092e-06	7.25313e-05
CEBPA	-1.16094	0.241775	513.055	1.57304e-06	7.25313e-05
TP53RK	0.614741	0.128094	1454.9	1.59351e-06	7.32848e-05
MVP	1.31865	0.274837	902.984	1.60307e-06	7.3534e-05
AC016773.1	-1.18475	0.24703	362.335	1.61877e-06	7.38725e-05
LGALS9C	-2.1485	0.447974	19.173	1.6183e-06	7.38725e-05
ARHGAP23	-1.69529	0.35352	128.017	1.62313e-06	7.38814e-05
DTD1	0.956206	0.199524	820.746	1.64768e-06	7.4807e-05
GCNT1	0.636033	0.132905	1647.02	1.70475e-06	7.72007e-05
TRIB1	1.34938	0.282009	565.641	1.71095e-06	7.72846e-05
AC245128.3	2.86225	0.598378	10.0488	1.72396e-06	7.75361e-05
ZNF709	-2.04878	0.428328	14.411	1.72526e-06	7.75361e-05
AC046168.2	-3.00306	0.628213	11.227	1.75015e-06	7.84563e-05
TMEM273	-1.29183	0.270318	1363.02	1.76224e-06	7.87993e-05
VSIG10	-1.43405	0.300173	955.373	1.77558e-06	7.91964e-05
TAL1	2.81409	0.589844	58.3059	1.83395e-06	8.15241e-05
MAP7D2	-1.53742	0.32227	139.108	1.83695e-06	8.15241e-05
FERMT3	0.604506	0.12676	6859.25	1.85213e-06	8.17886e-05
FAM196A	-2.07902	0.435932	97.5437	1.85022e-06	8.17886e-05
SGMS1	1.27015	0.266493	365.919	1.87755e-06	8.27055e-05
ARL5C	-1.5997	0.336112	119.473	1.94139e-06	8.53058e-05
PRELID3A	-1.52306	0.320371	80.7825	1.99397e-06	8.74e-05
ZFP36	1.44835	0.304702	1529.66	2.00084e-06	8.74852e-05
RRAGD	-0.853716	0.179649	424.454	2.01288e-06	8.77953e-05
ABCC5	0.912889	0.192651	1073.36	2.15237e-06	9.36493e-05
LCT	-1.54931	0.327296	293.777	2.20514e-06	9.57107e-05
NEXN	-1.46038	0.308899	463.677	2.27091e-06	9.83247e-05
AC007611.1	-2.7272	0.57751	24.4557	2.33152e-06	0.000100704
CHST14	-0.940843	0.199447	224.075	2.39048e-06	0.000102999
NDFIP2	1.8242	0.387149	198.591	2.45453e-06	0.000105503
SPNS3	-1.11533	0.236863	4586.12	2.49219e-06	0.000106863
PIR	2.27771	0.483917	602.524	2.51621e-06	0.000107633
ZNF438	1.33726	0.284424	430.841	2.581e-06	0.000110139
STK17A	0.675162	0.143662	1100.68	2.60593e-06	0.000110671
ACY3	-1.87398	0.398719	897.5	2.60156e-06	0.000110671
RGS2	2.16441	0.460902	731.472	2.65275e-06	0.000112391
HELLS	-1.07151	0.228359	2731.29	2.70265e-06	0.000114232
SLC44A2	1.33369	0.284281	477.648	2.7127e-06	0.000114385
RAB20	-0.93773	0.199951	397.927	2.73487e-06	0.000115046
KCNC4	-1.19141	0.254388	150.345	2.82122e-06	0.000118398
FCGRT	1.50836	0.322156	754.319	2.83987e-06	0.000118899
HILPDA	-0.88679	0.189474	1368.28	2.86486e-06	0.000119664
TMEM18	-0.882053	0.188658	1179.04	2.93372e-06	0.000122252
SHANK3	-2.47072	0.52871	42.429	2.96682e-06	0.000123342
PCTP	0.843857	0.180713	1009.99	3.01773e-06	0.000125165
LDLRAD2	-1.22999	0.263617	180.901	3.07376e-06	0.000127192
PRR5L	-1.35207	0.289945	814.53	3.11316e-06	0.000128523
KLRG1	-0.903376	0.19407	528.982	3.24145e-06	0.000133509
UBE2T	-1.03359	0.222083	2177.86	3.25485e-06	0.00013375
SLC11A2	1.09037	0.234733	658.237	3.39802e-06	0.000139311
AC026254.2	-2.72877	0.587749	16.671	3.438e-06	0.000140625
TNFSF13	-0.708342	0.15263	413.437	3.46895e-06	0.000141381
AC090617.4	-1.83354	0.395101	21.4874	3.47241e-06	0.000141381
PEMT	-1.11393	0.240247	1051.56	3.54198e-06	0.000143884
AL591845.1	-1.39549	0.301323	101.192	3.63553e-06	0.000147347
HGD	2.20106	0.475742	16.687	3.71763e-06	0.000150331
LRRC70	-2.21428	0.478778	60.4444	3.7486e-06	0.000151239
PRSS21	-1.85505	0.401454	1691.36	3.82233e-06	0.000153864
CKS1B	-1.24233	0.268928	2224.6	3.84578e-06	0.000154458
LRRK2	2.78243	0.602785	71.1925	3.91286e-06	0.000156797
MRC2	-1.10836	0.240272	265.967	3.97055e-06	0.00015875
IL15RA	-0.714508	0.15514	837.105	4.11315e-06	0.000164082
BIK	-1.39631	0.303868	1912.97	4.32505e-06	0.000172149
AL359504.2	-1.40747	0.306503	346.1	4.3898e-06	0.000174335
SVOPL	-1.55856	0.339457	245.594	4.40431e-06	0.000174521
CYP11A1	2.96741	0.646583	10.0555	4.44596e-06	0.000175779
FAH	-0.727663	0.158612	2560.68	4.48157e-06	0.000176793
TLE1	1.64681	0.359264	280.945	4.56489e-06	0.000179681
TCEA2	-0.998742	0.218099	633.548	4.66517e-06	0.000183221
NR6A1	-1.73082	0.378099	729.462	4.701e-06	0.000184221
DUSP6	1.24896	0.272887	3864.66	4.72024e-06	0.000184568
LYRM1	-0.851717	0.186142	2488.95	4.74809e-06	0.000185248
LILRB3	2.05837	0.450215	46.6248	4.83139e-06	0.000188085
P4HB	0.924046	0.202137	9329.06	4.84534e-06	0.000188215
CCNB2	-0.899334	0.196779	3362.21	4.87086e-06	0.000188383
AL078590.3	-1.82984	0.400351	91.4651	4.86382e-06	0.000188383
WNT11	2.42828	0.531669	40.3836	4.94095e-06	0.000190678
MIR22HG	2.22001	0.486504	45.6703	5.03839e-06	0.000193596
SNED1	1.72243	0.377445	65.9351	5.0332e-06	0.000193596
AC007569.1	-1.78806	0.392231	35.4526	5.14772e-06	0.00019737
IGHM	-1.5311	0.336461	3336.7	5.34912e-06	0.00020465
AC020571.1	2.77956	0.611018	45.4851	5.38869e-06	0.000205701
TRBVB	-1.87621	0.412519	190.256	5.41136e-06	0.000205701
MDFI	-2.67204	0.587457	240.533	5.40363e-06	0.000205701
ENPP2	1.48491	0.326853	1110.58	5.5449e-06	0.000210327
APOL4	-1.2936	0.28499	1366.23	5.6491e-06	0.000213823
DDX5	0.847992	0.187362	28501.2	6.01232e-06	0.000227087
GINS2	-0.865605	0.191294	3122.8	6.03988e-06	0.000227643
RAP1B	0.64247	0.142041	5513.58	6.09307e-06	0.000229161
CLEC9A	2.65231	0.586553	9.30247	6.12996e-06	0.000229872
EHD3	1.54991	0.342781	139.062	6.13785e-06	0.000229872
CSF3R	-0.840218	0.185884	6746.04	6.18039e-06	0.000230977
PIK3R6	0.822712	0.182067	1552.47	6.22145e-06	0.000232023
CTNS	0.923174	0.204374	623.919	6.27003e-06	0.000233345
FNBP1L	2.28421	0.505736	44.1505	6.28364e-06	0.000233362
MARCKS	1.4028	0.310822	186.847	6.38543e-06	0.000236648
P2RX6	2.65578	0.588938	10.4271	6.49987e-06	0.000240387
TRBV27	-1.82756	0.405628	183.846	6.62145e-06	0.000244374
ENPP3	2.22714	0.494363	47.488	6.63528e-06	0.000244377
SAC3D1	-0.889227	0.197498	583.06	6.71728e-06	0.000246884
TNFAIP3	1.57841	0.350746	615.446	6.79046e-06	0.000249059
KLF7	1.12518	0.250135	175.967	6.85054e-06	0.000250228
ANO10	1.05329	0.234151	337.814	6.84792e-06	0.000250228
NRM	-0.75213	0.167264	1209.78	6.9026e-06	0.000251612
AMMECR1	1.28584	0.286009	329.647	6.9305e-06	0.000252111
COG6	1.03692	0.231047	871.873	7.19225e-06	0.000261098
GSR	0.835046	0.186121	542.013	7.23806e-06	0.000262224
PELI1	1.38619	0.309004	173.829	7.25697e-06	0.000262374
AP000345.2	-2.01737	0.449755	31.3002	7.27524e-06	0.0002625
LDLRAD4	-1.00937	0.225167	611.838	7.36892e-06	0.000265341
ADRB1	-1.42989	0.319465	301.992	7.60933e-06	0.000273443
CMTM7	-0.866545	0.193736	4422.84	7.71935e-06	0.000276836
LINC01215	-1.9924	0.445745	58.1333	7.82858e-06	0.000280187
AGTR1	2.55415	0.571625	8.46574	7.88694e-06	0.000281708
FYB1	0.712302	0.159569	2512.22	8.04744e-06	0.000286864
AC123912.4	2.17765	0.488067	188.638	8.12838e-06	0.000289168
FUT7	-1.10244	0.247194	213.136	8.20362e-06	0.00029068
CCL28	-1.30923	0.293546	138.977	8.19427e-06	0.00029068
SLC35D1	1.18187	0.265094	475.113	8.26123e-06	0.000291933
TMBIM1	1.08897	0.244271	1881.09	8.27188e-06	0.000291933
SUN1	1.4304	0.321103	523.219	8.40328e-06	0.000295524
MPP7	1.13704	0.255253	156.34	8.40691e-06	0.000295524
MND1	-1.25014	0.280906	760.705	8.57212e-06	0.000300736
IVNS1ABP	1.18912	0.26735	3776.98	8.67528e-06	0.000303755
TRPV2	1.00818	0.226914	746.984	8.87222e-06	0.000310039
TRAV22	-1.63871	0.368994	77.8555	8.95374e-06	0.000312273
SUCO	0.984948	0.222093	977.863	9.21369e-06	0.000320081
FAM69B	-1.41572	0.319221	576.742	9.21111e-06	0.000320081
PTGER3	3.59321	0.810458	13.6764	9.269e-06	0.000321374
DHRS4	-0.762712	0.172296	611.63	9.56644e-06	0.00033104
GPR85	1.30867	0.295749	103.562	9.64702e-06	0.000333179
PIK3IP1	1.48205	0.335174	262.487	9.79052e-06	0.000337478
KCNK6	1.15486	0.261439	389.066	9.99302e-06	0.000343791
NTHL1	-0.995299	0.225467	1341.83	1.01294e-05	0.000347809
MYH10	1.5225	0.34511	175.968	1.02587e-05	0.000351569
SPATC1L	1.48381	0.336612	330.597	1.043e-05	0.00035675
MARCH4	2.89002	0.656388	8.18186	1.06806e-05	0.00036462
TTN-AS1	1.03088	0.23427	439.141	1.08058e-05	0.000367577
TRBV12-4	-1.69992	0.386317	25.6935	1.08087e-05	0.000367577
POC1A	-0.762774	0.173434	1078.99	1.09218e-05	0.000370715
SPC25	-0.983082	0.223553	1067.61	1.09487e-05	0.00037092
TBC1D13	0.83722	0.190477	1247.16	1.10579e-05	0.000373373
ZNF829	-1.07254	0.244022	140.085	1.10632e-05	0.000373373
TRIM5	0.711896	0.162044	616.537	1.11679e-05	0.000376192
CD99	-0.880611	0.200466	7813.53	1.11895e-05	0.000376205
GLMN	-0.866155	0.197289	1098.6	1.13197e-05	0.000379146
FAM30A	-1.53973	0.350685	8224.4	1.13017e-05	0.000379146
IRX3	-1.5182	0.345903	153.9	1.13827e-05	0.000380539
BSDC1	0.477212	0.108798	1686.55	1.15338e-05	0.000384865
SPC24	-0.776799	0.177271	857.081	1.17602e-05	0.000390949
DEFB1	-2.9894	0.682198	257.7	1.17586e-05	0.000390949
FOS	2.49955	0.57069	17461.4	1.18748e-05	0.000393286
RPUSD3	-0.655736	0.149704	2268.83	1.18566e-05	0.000393286
CA9	-1.61717	0.369287	13.0518	1.19131e-05	0.000393821
ATP11B	1.03004	0.235332	1049.6	1.20358e-05	0.000395664
SLA	0.929405	0.212335	2159.92	1.20284e-05	0.000395664
MYRF	-1.79274	0.409526	78.9775	1.19996e-05	0.000395664
CLNS1A	-0.478255	0.109309	6587.4	1.21279e-05	0.000397955
AL355482.1	-2.41295	0.551559	29.5864	1.21556e-05	0.00039813
CHPF	1.72465	0.39432	35.4289	1.22139e-05	0.000398236
ENTPD1	1.72166	0.393751	721.525	1.22853e-05	0.000398236
NXF1	0.718671	0.16434	3241.49	1.22507e-05	0.000398236
RAB34	-0.572267	0.130867	2417.27	1.22614e-05	0.000398236
APOO	-0.93518	0.213874	746.6	1.22788e-05	0.000398236
MGST3	-1.40214	0.320687	1944.04	1.22934e-05	0.000398236
AMPD3	0.974353	0.222923	864.117	1.23785e-05	0.000400262
AGXT	-2.15435	0.49301	729.18	1.2436e-05	0.000401389
FCAR	2.52931	0.578877	33.6077	1.24628e-05	0.000401522
PID1	2.56597	0.587491	33.0518	1.25573e-05	0.000403104
AKR1B1	-0.571521	0.130849	3530.6	1.25516e-05	0.000403104
AMN	-1.02805	0.235531	442.594	1.27221e-05	0.000407657
RAD51	-0.73118	0.167611	92.0184	1.28663e-05	0.000411537
EXOSC8	-0.745861	0.171011	3416.38	1.29181e-05	0.000412448
AC116366.3	-1.3595	0.311837	321.179	1.30267e-05	0.000415172
AGMO	-1.35809	0.311587	33.2901	1.30875e-05	0.000416361
IL7R	2.23473	0.512839	50.8297	1.31515e-05	0.000417647
EBP	-0.883909	0.203176	3227.98	1.35852e-05	0.000430651
ACE2	2.9057	0.668051	59.1757	1.36437e-05	0.000431735
FCN1	1.84397	0.424112	907.893	1.37484e-05	0.000434273
F5	2.27497	0.523497	114.192	1.38819e-05	0.000437711
AC148476.1	-2.25285	0.518762	10.2807	1.4071e-05	0.000442887
UCP3	1.90577	0.439342	23.8937	1.43931e-05	0.000452223
GDF11	0.964134	0.222299	276.583	1.44367e-05	0.000452792
FAM216A	-0.843137	0.194588	1626.42	1.47139e-05	0.000460672
PLXNC1	1.14695	0.264882	1313.84	1.49077e-05	0.000465918
MYLK	1.27196	0.293833	405.215	1.49877e-05	0.000466775
ZNF511	-0.725094	0.167501	625.589	1.49855e-05	0.000466775
ELOVL7	1.42807	0.329964	250.605	1.50498e-05	0.000467887
PDK4	3.31464	0.766684	39.9987	1.53682e-05	0.000476118
QPCT	2.51681	0.58213	40.2286	1.53603e-05	0.000476118
IKBKE	-0.710995	0.164497	921.836	1.54458e-05	0.00047769
S1PR3	2.12744	0.492335	21.0654	1.5524e-05	0.000478783
JCAD	1.70541	0.394684	233.975	1.55351e-05	0.000478783
ARMC8	0.822109	0.19028	3033.04	1.55664e-05	0.000478916
RTKN	-1.89468	0.438984	85.7624	1.5883e-05	0.000487812
EHD4	1.06586	0.246984	160.354	1.5923e-05	0.000488194
HNRNPD	-0.690351	0.160024	7191.83	1.60293e-05	0.000490606
GRIN3A	2.85215	0.661598	14.2808	1.62518e-05	0.000496561
DHRS4L2	-0.802078	0.186398	599.565	1.68472e-05	0.00051387
F2R	1.4652	0.340691	569.6	1.70285e-05	0.000518507
LEPROT	0.616557	0.143404	2532.67	1.71231e-05	0.000520132
CDT1	-0.79566	0.185079	1311.14	1.71552e-05	0.000520132
COPRS	-1.07755	0.25066	1317.93	1.71697e-05	0.000520132
ENTPD7	1.56571	0.364771	335.753	1.76837e-05	0.00053479
IL4I1	2.65355	0.618579	179.635	1.78867e-05	0.000540007
FBN1	1.62039	0.377868	137.779	1.80101e-05	0.00054189
CCDC122	-1.36419	0.318121	144.892	1.80078e-05	0.00054189
UBR1	0.68091	0.158869	835.265	1.81941e-05	0.000546502
CS	0.815014	0.190209	3554.77	1.82872e-05	0.00054837
LAPTM5	0.781522	0.182462	6974.9	1.84221e-05	0.000551483
AL590226.1	-1.9509	0.455595	251.921	1.85146e-05	0.000553318
CAPN1	0.750394	0.175281	3032.95	1.85977e-05	0.000554149
KCNK17	-1.61264	0.376696	1819.46	1.86048e-05	0.000554149
AC004865.2	-1.14936	0.268524	646.372	1.86649e-05	0.000555007
OSBPL2	0.580893	0.135813	720.283	1.89307e-05	0.00056197
ACCS	0.767477	0.179636	886.558	1.93384e-05	0.000573114
HPS1	0.424689	0.0994228	3951.89	1.94119e-05	0.000574334
TC2N	2.58057	0.60442	48.082	1.95909e-05	0.000578664
JAGN1	-0.733417	0.171906	1952.24	1.98664e-05	0.000585827
ANKRD28	0.878766	0.206012	1719.74	1.99352e-05	0.000586881
ANTXR2	0.90576	0.212422	1363.28	2.0083e-05	0.000588654
LINC00665	-0.76478	0.179337	551.428	2.00368e-05	0.000588654
PCLAF	-0.868129	0.203603	2486.58	2.00949e-05	0.000588654
NTRK1	1.95048	0.45753	192.545	2.01651e-05	0.000589737
SAMSN1	0.531687	0.124732	1419.09	2.02045e-05	0.00058992
INTS6L	1.02483	0.240493	711.459	2.0319e-05	0.000592287
SFRP5	2.69727	0.633309	54.853	2.05327e-05	0.000597196
GTDC1	0.817612	0.191983	870.022	2.05547e-05	0.000597196
YOD1	1.29436	0.304071	230.943	2.07405e-05	0.000601609
GYPA	3.32375	0.78158	10.7927	2.11301e-05	0.000607944
MB21D2	3.092	0.72692	8.4588	2.10392e-05	0.000607944
TSC22D3	1.63825	0.385229	959.378	2.11237e-05	0.000607944
MELTF	-0.965142	0.226896	154.322	2.10284e-05	0.000607944
ACRV1	-1.48765	0.349784	26.8524	2.10871e-05	0.000607944
PTTG1	-1.3933	0.327819	4113.64	2.13563e-05	0.000613457
XBP1	-0.582495	0.137115	27807.5	2.15472e-05	0.000617941
CACNA1C-AS2	-1.2958	0.305064	99.0726	2.16035e-05	0.000618557
SWT1	1.24903	0.294148	208.268	2.17368e-05	0.000620373
AP000357.2	-2.59846	0.611911	27.2082	2.17173e-05	0.000620373
IL23R	3.00834	0.70865	11.8735	2.18426e-05	0.000622379
AC005920.1	-2.21861	0.522663	15.9501	2.18772e-05	0.000622379
TMEM53	-0.845177	0.199183	527.625	2.20344e-05	0.000625847
LINC01770	-1.77931	0.419455	34.554	2.21577e-05	0.000628345
ENDOD1	2.28192	0.538108	50.3629	2.22887e-05	0.000631051
SMPDL3A	2.56627	0.605562	17.1366	2.25679e-05	0.000637444
KLF10	0.902221	0.212905	3003.62	2.25863e-05	0.000637444
ADCY6	1.57489	0.372002	61.5633	2.30037e-05	0.000648192
ZNF25	1.26174	0.298063	195.917	2.30461e-05	0.000648358
RIPK2	0.574407	0.135756	1152.48	2.32479e-05	0.000653001
TCF7L2	-1.11349	0.263223	148.731	2.3346e-05	0.000654721
DENND4A	0.843376	0.199455	546.502	2.35359e-05	0.000658687
CHFR	0.672901	0.159148	844.75	2.35617e-05	0.000658687
FAXDC2	1.27957	0.302782	145.893	2.37825e-05	0.000663816
SMC4	-0.585171	0.138528	9361.54	2.39771e-05	0.000668196
TYSND1	-0.80929	0.191605	547.281	2.40276e-05	0.000668556
EPB42	2.62334	0.621351	18.0927	2.42156e-05	0.000670633
TEX30	-0.818223	0.193791	3418.05	2.41928e-05	0.000670633
BIN1	-1.84627	0.437225	1115.28	2.41407e-05	0.000670633
WT1	-0.844411	0.200209	621.879	2.46864e-05	0.000682606
SAYSD1	-0.750352	0.177953	889.67	2.48044e-05	0.000684803
AC007325.2	-1.47351	0.349504	28.4863	2.4867e-05	0.000685463
GLOD5	1.94883	0.462478	20.2103	2.51017e-05	0.00069086
STMN3	-1.00085	0.237604	252.283	2.52807e-05	0.00069471
STMN1	-1.07004	0.254267	46103.2	2.57271e-05	0.000705884
PTGS2	1.85533	0.441344	121.749	2.62438e-05	0.00071895
ARHGEF12	1.68401	0.4008	136.355	2.6502e-05	0.000724066
ATG7	0.956634	0.227687	1262.91	2.65121e-05	0.000724066
EREG	2.05391	0.489007	123.905	2.66729e-05	0.000727337
KLHL18	0.882113	0.210108	499.356	2.68836e-05	0.000731959
AP001033.1	1.7188	0.409526	35.8843	2.70405e-05	0.000734896
AC007240.1	-1.33906	0.319069	39.4729	2.70742e-05	0.000734896
C1S	-1.56516	0.373209	80.7572	2.74318e-05	0.000743465
PLBD1	2.1181	0.505131	58.0907	2.75081e-05	0.000744396
HIST1H1B	-1.94875	0.464917	519.404	2.76992e-05	0.000748427
NBR1	0.991908	0.236859	1285.45	2.81728e-05	0.000760066
SPOPL	0.826802	0.197451	299.242	2.82205e-05	0.000760197
C1QTNF4	-1.4848	0.354679	118.601	2.83494e-05	0.000762513
FDPS	-0.623322	0.148931	2295.03	2.84782e-05	0.000764819
LYRM2	-0.772209	0.184594	2098.51	2.87318e-05	0.000770464
HMGN2	-0.780789	0.186718	22200.8	2.89395e-05	0.000774864
MAD2L2	-0.825824	0.197558	2718.04	2.91296e-05	0.000778777
PRKAR2B	1.34864	0.322815	1568.87	2.94405e-05	0.000785908
TMEM97	-0.755135	0.180838	1695.49	2.97003e-05	0.000791652
KIF7	-1.71647	0.411194	29.2889	2.98825e-05	0.000794945
AL359094.1	-1.77364	0.424912	27.6394	2.99134e-05	0.000794945
PPCDC	-0.820781	0.19666	830.287	2.9982e-05	0.000795576
LOXL1-AS1	-0.747416	0.179115	357.574	3.00853e-05	0.000797126
AC010504.1	-2.37038	0.568366	13.0851	3.03918e-05	0.000804046
PTGER2	0.98925	0.237453	1146.88	3.09868e-05	0.000818567
ORAI3	-0.65597	0.157494	3233.19	3.11269e-05	0.000821047
SERINC3	0.530449	0.127371	6177.13	3.11882e-05	0.000821445
GMPR	1.05133	0.252529	1692.88	3.13812e-05	0.000825303
ATG9A	1.48539	0.357031	241.233	3.17701e-05	0.000834294
NAA20	-0.739586	0.177806	2245.6	3.18926e-05	0.000836275
RGS1	2.70919	0.651557	592.636	3.2102e-05	0.000839459
PCBD2	-0.824617	0.198322	574.992	3.21087e-05	0.000839459
FLNA	0.984324	0.236839	2286.92	3.2374e-05	0.000845145
CDC42EP3	0.665796	0.160211	819.209	3.24214e-05	0.000845145
SLC35G2	-1.36907	0.329539	151.16	3.26e-05	0.000848555
RHBDF1	-1.55055	0.373382	81.7436	3.28534e-05	0.000853899
ACAT2	-0.66278	0.159675	1892.71	3.31307e-05	0.000859849
NOS1AP	1.81291	0.437106	68.3431	3.36069e-05	0.000869072
PLEKHA5	-0.699808	0.168739	651.687	3.36456e-05	0.000869072
MPP6	-1.35658	0.327111	315.004	3.36624e-05	0.000869072
AC002464.1	-1.96202	0.473114	237.77	3.36819e-05	0.000869072
COG3	0.54864	0.132317	699.576	3.37754e-05	0.00087022
CTSL	1.86937	0.451176	77.9151	3.4229e-05	0.000880627
FGFRL1	-1.78507	0.430946	151.075	3.4396e-05	0.000883644
ARMC12	-1.74082	0.420522	35.178	3.47811e-05	0.000892246
HMGB2	-0.877243	0.211983	34424	3.49923e-05	0.000896369
CASC10	-0.908436	0.219634	529.264	3.5322e-05	0.000903512
MORN2	-1.34192	0.324489	451.628	3.54207e-05	0.000904162
FAM180B	-1.47473	0.35662	139.641	3.54493e-05	0.000904162
GPI	0.566548	0.137018	5248.59	3.55182e-05	0.000904618
B4GAT1	-1.41497	0.342293	154.347	3.56833e-05	0.000907522
AC090921.1	-1.74031	0.421046	77.498	3.57592e-05	0.00090815
CLEC5A	2.96045	0.716383	390.848	3.58838e-05	0.000910014
KYAT1	-0.693766	0.168026	380.451	3.64471e-05	0.000922979
PACSIN1	-3.36604	0.815545	10.3849	3.66976e-05	0.000928001
AC015969.1	1.80944	0.438463	22.2892	3.67897e-05	0.000929006
APOA1	-1.91722	0.464783	74.2777	3.70777e-05	0.000934949
GPR146	-1.10286	0.267432	198.728	3.7256e-05	0.000938111
IER2	0.915849	0.222131	1908.13	3.73965e-05	0.000940316
CHD5	-1.31161	0.318301	73.9975	3.77755e-05	0.000948502
IL10RA	2.92155	0.710263	223.234	3.89985e-05	0.000977827
SLC2A4RG	-1.96819	0.47864	80.6643	3.92177e-05	0.000981936
MS4A7	1.982	0.482129	381.01	3.94081e-05	0.000985314
PXMP2	-1.00179	0.243743	546.261	3.95576e-05	0.000987659
EFHC2	1.222	0.297407	342.082	3.9764e-05	0.000991419
ARHGAP22	-0.630055	0.153441	1141.15	4.02264e-05	0.000998741
PSMB8	-0.695899	0.16947	6231.56	4.01984e-05	0.000998741
SAPCD2	-1.34906	0.328537	130.391	4.02082e-05	0.000998741
POLR1C	-0.583784	0.142203	2081.49	4.03813e-05	0.00100118
LITAF	-0.617221	0.150497	5075.55	4.10988e-05	0.00101755
H3F3C	1.40551	0.342937	40.0267	4.15944e-05	0.00102839
FOSL1	1.11895	0.273068	156.499	4.17258e-05	0.0010302
ARFIP1	0.925826	0.225963	666.938	4.18085e-05	0.00103081
AC022182.2	-1.30501	0.318537	89.0769	4.18776e-05	0.00103087
AC119396.2	-1.63847	0.399975	13.8789	4.19552e-05	0.00103087
CLEC12A-AS1	-1.94441	0.474677	26.3895	4.1985e-05	0.00103087
MYEOV	2.74805	0.672269	23.6153	4.35615e-05	0.0010681
DDC	-2.21597	0.542338	12.9067	4.38943e-05	0.00107477
RFC2	-0.616214	0.15105	3411.03	4.51238e-05	0.00110336
EFCAB14	0.648055	0.158926	2443.61	4.54794e-05	0.00111052
PSAT1	1.64733	0.404398	63.3794	4.63041e-05	0.00112667
SERPINI1	1.195	0.293366	232.634	4.6331e-05	0.00112667
PRR33	-1.17524	0.28847	117.244	4.62048e-05	0.00112667
PI4K2A	1.95213	0.47934	32.6916	4.65064e-05	0.00112939
ARMH1	-0.685233	0.168286	1883.84	4.66419e-05	0.00113113
TRIM45	-0.826284	0.20306	123.537	4.71817e-05	0.00114266
SNRPA1	-0.624474	0.153479	2962.04	4.72597e-05	0.00114299
CD300A	-0.690904	0.169917	2494.89	4.78007e-05	0.0011545
MBNL1	0.776251	0.19094	5093.12	4.7948e-05	0.00115648
DBI	-1.63474	0.402221	6051.23	4.81782e-05	0.00116046
LINC02284	2.69007	0.662102	7.42836	4.84631e-05	0.00116574
HEMGN	1.55627	0.383097	905.82	4.8582e-05	0.00116702
SLC25A4	1.33124	0.327749	73.9014	4.87031e-05	0.00116835
AC007325.4	-1.19951	0.295609	64.8135	4.95422e-05	0.00118687
PDXDC1	0.7556	0.18627	2909.84	4.98188e-05	0.00119189
CD3E	-1.66798	0.411295	32.3789	5.0044e-05	0.00119567
AC016205.1	-1.33787	0.329927	252.608	5.01217e-05	0.00119591
CD33	-0.514633	0.127034	3898.91	5.0967e-05	0.00121445
AL354892.2	-1.20709	0.298032	36.4485	5.1175e-05	0.00121777
DLGAP4	0.894056	0.221055	271.311	5.24344e-05	0.00124607
CALHM6	-1.11803	0.276643	504.124	5.31317e-05	0.00125927
BEX3	-1.52537	0.37741	3181.65	5.30679e-05	0.00125927
AL355432.1	2.22085	0.549705	6.95639	5.34333e-05	0.00126473
DHRS12	-0.828921	0.205457	192.907	5.47134e-05	0.0012933
PAQR6	-1.43058	0.354667	110.29	5.49291e-05	0.00129668
AL355512.1	-2.16513	0.536827	34.5643	5.50217e-05	0.00129714
BPIFB3	2.63949	0.654569	9.55964	5.52075e-05	0.00129854
RASGRP4	1.04969	0.260319	216.359	5.52273e-05	0.00129854
SLFN14	1.7092	0.424069	81.5574	5.56644e-05	0.00130536
TRIOBP	-0.541026	0.134231	1066.28	5.56404e-05	0.00130536
AC099568.2	-1.32219	0.328087	64.6824	5.57764e-05	0.00130626
LEPR	1.50504	0.373506	149.56	5.58938e-05	0.00130728
MAD2L1	-0.7206	0.178909	3696.47	5.63155e-05	0.00131541
CYTH3	1.08684	0.269912	77.7656	5.65754e-05	0.00131975
SLC29A2	-1.30689	0.324629	59.1028	5.6783e-05	0.00132285
TK1	-0.765468	0.190241	7737.15	5.72952e-05	0.00133303
RTCA-AS1	0.944241	0.234745	68.7704	5.76039e-05	0.0013372
MIA3	0.47034	0.116932	1264.95	5.7625e-05	0.0013372
ARL9	-1.80892	0.449878	25.2574	5.7974e-05	0.00134354
AC139749.1	2.49424	0.62044	7.4674	5.81722e-05	0.00134638
BSPRY	-1.05388	0.26222	813.407	5.84261e-05	0.00135049
KCNT2	2.47202	0.615654	11.1655	5.93743e-05	0.00137063
RPN1	0.522716	0.130192	9408.81	5.94551e-05	0.00137071
UAP1	0.934987	0.232926	2232.51	5.96761e-05	0.00137387
GSTM1	-0.593208	0.147792	1209.69	5.9747e-05	0.00137387
SFR1	-0.615269	0.153344	771.697	6.01169e-05	0.00138059
BX649601.1	-2.60885	0.650305	8.12521	6.02734e-05	0.0013824
ATP2C1	0.751442	0.187375	2447.9	6.06278e-05	0.00138873
HPF1	-0.827677	0.20647	1629.66	6.10521e-05	0.00139665
DPEP2	-0.76417	0.1907	878.215	6.14469e-05	0.00140387
ECM1	-2.01012	0.501774	98.9955	6.17465e-05	0.0014089
PIM1	0.982316	0.245241	3372.74	6.18847e-05	0.00141024
C17orf50	-1.9254	0.48081	48.1651	6.21501e-05	0.00141447
HIST3H2A	2.69597	0.673366	165.103	6.23526e-05	0.00141726
PLPPR3	-2.025	0.5061	128.021	6.30288e-05	0.0014308
MIS18A	-0.815582	0.203881	1399.05	6.32667e-05	0.00143437
MIR99AHG	-1.61414	0.403864	104.583	6.42188e-05	0.0014541
PRG3	3.54614	0.889104	852.406	6.65089e-05	0.00150403
CD4	1.28298	0.322389	896.489	6.90341e-05	0.00155884
SAMD1	-1.10283	0.277138	187.408	6.91081e-05	0.00155884
AHR	1.16291	0.292483	592.284	7.00893e-05	0.00157595
DERL1	0.435837	0.10961	1880.79	7.00135e-05	0.00157595
MTA3	-1.1674	0.293624	277.498	7.01331e-05	0.00157595
TWSG1	1.0726	0.269852	1617.56	7.04444e-05	0.00157895
COL24A1	-0.953718	0.239925	904.255	7.03588e-05	0.00157895
OLFM1	2.75295	0.692741	7.03625	7.06776e-05	0.00158218
AC016394.1	-0.837789	0.210859	184.476	7.09068e-05	0.00158531
PCYT1A	0.62912	0.158363	616.789	7.10821e-05	0.00158723
LRP12	1.12686	0.283739	226.396	7.14305e-05	0.00159101
BIRC5	-0.641384	0.161487	3062.25	7.13492e-05	0.00159101
NUDT8	-1.27881	0.322042	476.741	7.15882e-05	0.00159252
CXCR1	2.06777	0.520808	10.0871	7.17788e-05	0.00159477
INAFM1	-1.51909	0.382715	438.351	7.21005e-05	0.00159991
LYG2	-1.41064	0.355477	36.3423	7.23856e-05	0.00160423
ZMYND8	0.962506	0.242679	1879.08	7.30378e-05	0.00161465
ATP6V0E2	-0.762141	0.192155	393.005	7.30025e-05	0.00161465
MMP14	2.5365	0.639827	7.45991	7.35954e-05	0.00162496
AC009902.2	-1.44703	0.365249	18.7505	7.43968e-05	0.00164061
SLC38A2	0.984993	0.248737	3963.87	7.49581e-05	0.00165094
ATP7A	0.823606	0.208057	324.259	7.54048e-05	0.00165827
GALNT12	-1.44043	0.363899	111.7	7.5478e-05	0.00165827
RPL10L	2.12014	0.536368	21.8344	7.7249e-05	0.00169091
RBM26-AS1	-1.2016	0.303955	192.185	7.71063e-05	0.00169091
LDLR	-1.46732	0.371195	78.5146	7.719e-05	0.00169091
DNTTIP1	-0.628052	0.158915	1639.65	7.74634e-05	0.00169351
SIAE	1.60497	0.406165	38.7544	7.76538e-05	0.00169558
PAPSS1	0.682906	0.173002	2395.17	7.90076e-05	0.00172303
SOS1	0.938706	0.237862	800.698	7.93234e-05	0.00172532
NUSAP1	-0.774201	0.196186	6874.65	7.9378e-05	0.00172532
GEMIN6	-1.04634	0.265151	721.94	7.94046e-05	0.00172532
HAUS1	-0.781609	0.198271	2888.28	8.07619e-05	0.00175267
TRGV2	-1.98192	0.502953	14.1057	8.12875e-05	0.00176192
GYG2	1.47325	0.373911	53.1188	8.14419e-05	0.00176312
TTYH1	-2.19246	0.556552	15.5412	8.16999e-05	0.00176655
BIRC2	0.745292	0.189331	1612.97	8.26923e-05	0.00178366
CASP4	-0.514032	0.130575	2507.12	8.26178e-05	0.00178366
GP6	1.83902	0.467225	94.8253	8.28344e-05	0.00178456
CNKSR3	1.3295	0.33808	111.328	8.40641e-05	0.00180886
CD46	0.634548	0.161431	5001.5	8.46776e-05	0.00181985
GATM	1.74908	0.445141	85.0779	8.52058e-05	0.00182899
CCL25	-2.18219	0.555583	20.1578	8.57459e-05	0.00183836
AC020916.1	1.35687	0.345529	474.147	8.60318e-05	0.00184226
LINC00861	2.41156	0.614469	221.321	8.68678e-05	0.00185346
JAZF1	1.61556	0.411619	46.8898	8.67651e-05	0.00185346
HAUS4	-0.501408	0.127757	770.552	8.68331e-05	0.00185346
AC004949.1	1.67379	0.4267	9.36026	8.75842e-05	0.00186426
IFT22	-1.07223	0.273327	464.524	8.74979e-05	0.00186426
ABCA2	-0.829277	0.211456	315.998	8.79074e-05	0.0018689
PSMG2	-0.668891	0.170688	2344.06	8.89946e-05	0.00188975
EMB	0.592574	0.151272	6832.98	8.95552e-05	0.00189938
RCBTB2	1.08586	0.277354	579.101	9.03782e-05	0.00191455
WDR34	-0.604888	0.154517	2646.02	9.05152e-05	0.00191517
MAP3K5	0.803852	0.205367	1149.99	9.06959e-05	0.00191671
AC011447.3	-1.26172	0.322469	157.346	9.12775e-05	0.0019267
EXT1	1.6268	0.415881	29.4059	9.16524e-05	0.00193232
CARHSP1	-0.99498	0.254521	353.677	9.25915e-05	0.0019498
SEPT6	-0.327372	0.0838081	7562.27	9.37542e-05	0.00197195
AIF1L	-1.05979	0.271427	819.309	9.44214e-05	0.00198363
ATP9A	-1.46479	0.375223	117.599	9.46968e-05	0.00198706
POTEI	1.89395	0.48527	10.7161	9.50593e-05	0.00199232
WDR44	0.927584	0.237743	404.315	9.55523e-05	0.00200029
SMYD2	-0.534128	0.13707	1286.28	9.74965e-05	0.00203858
ZNF710-AS1	-0.8197	0.210399	155.465	9.78207e-05	0.00204296
RRAGC	-1.06648	0.273768	357.475	9.7973e-05	0.00204373
TYMS	-0.499285	0.128189	5845.73	9.82322e-05	0.00204674
CSRNP1	1.1667	0.299799	241.481	9.95817e-05	0.00207242
RB1	0.868047	0.223077	1443.4	9.97315e-05	0.00207311
HAAO	-0.955932	0.245707	572.401	0.000100022	0.00207671
CD52	-1.88644	0.485435	4834.63	0.000101879	0.00211279
MNS1	-0.994001	0.255982	575.883	0.000103138	0.00213641
ISCA2	-0.862903	0.222353	1890.41	0.000104125	0.00215435
CXCL16	2.70744	0.698256	52.0786	0.000105568	0.00218045
ESYT1	1.06017	0.273472	3157.13	0.000105878	0.00218045
LINC00667	0.617276	0.159221	377.263	0.000105821	0.00218045
SUCLG2	0.477239	0.123089	1097.89	0.000105678	0.00218045
TNFRSF19	1.94797	0.502557	50.3804	0.000106133	0.00218317
TREM2	-2.57075	0.663656	70.974	0.000107229	0.00220315
CFD	-1.92911	0.498072	25461.2	0.000107434	0.00220481
MAP7D1	-0.828095	0.213826	518.931	0.000107611	0.00220589
CROT	0.960963	0.248158	280.415	0.000107779	0.00220679
TUT7	0.659906	0.170476	1010.96	0.000108411	0.00221717
TRIM9	-2.47578	0.639789	49.222	0.000108974	0.00222613
CHRM3-AS2	-1.19327	0.308539	117.627	0.000109965	0.0022438
WDR91	1.01029	0.26126	492.264	0.000110189	0.00224578
SPECC1	-0.746289	0.193018	1072.02	0.000110444	0.00224839
ZKSCAN1	0.523034	0.135352	2737.85	0.000111432	0.0022659
HOXB5	0.890829	0.230582	299.711	0.000111821	0.00227122
PPP2CB	-1.13521	0.293969	218.242	0.000112615	0.00228473
ZNF385C	-1.62697	0.421405	42.7737	0.000113001	0.00228995
LINC01667	-1.51556	0.392606	14.1679	0.000113262	0.00229263
GATA5	3.34486	0.866646	6.06461	0.000113597	0.00229678
H1F0	1.31832	0.341674	122.093	0.000114119	0.0023047
HRH2	-1.38347	0.358861	1076.39	0.000115648	0.00233293
JUN	2.1046	0.54606	1430.73	0.000116134	0.00234008
FAM96A	-0.850624	0.220738	4171.48	0.000116418	0.00234315
MARC2	-1.16084	0.301313	618.537	0.000116874	0.00234966
PPP1R18	-0.513613	0.133389	1436.99	0.000117882	0.00236724
HIF1A	0.636758	0.165398	2408.38	0.000118183	0.0023706
CLEC1B	1.39037	0.361307	174.051	0.000119	0.0023843
ESD	-0.670891	0.174418	6504.23	0.000119841	0.00239575
GPT2	-0.730444	0.189892	914.516	0.000119756	0.00239575
TNNI2	-1.83334	0.476793	359.733	0.000120482	0.00240585
GALNT8	-1.90493	0.495503	13.0998	0.00012083	0.00241009
VPS8	0.689066	0.179291	1013.99	0.000121402	0.00241877
PTH2R	1.0123	0.263429	370.288	0.00012164	0.0024208
SCN9A	-1.33935	0.34857	1140.88	0.000121835	0.00242197
LDHD	1.58375	0.412236	52.9736	0.000122107	0.00242465
CSGALNACT2	0.992887	0.258495	592.45	0.000122518	0.0024294
PTAFR	0.92961	0.242034	1477.37	0.00012262	0.0024294
CYB5A	-0.960876	0.250203	1084.09	0.000122845	0.00243116
NCEH1	1.13608	0.296132	392.979	0.000124855	0.00246544
EIF4EBP3	-1.36994	0.35709	207.76	0.000124845	0.00246544
TYRO3	-1.16994	0.30503	81.2393	0.000125307	0.00247161
SERPING1	-0.934291	0.243645	1777.1	0.000125752	0.00247489
ADGRG5	-0.993913	0.259189	1446.04	0.000125715	0.00247489
KY	-1.19712	0.312212	30.5547	0.000125922	0.00247548
CAMK2G	-0.743537	0.194206	606.421	0.000128872	0.00253068
LINC01122	-1.05704	0.276179	96.2134	0.00012952	0.00254061
YEATS4	-0.910011	0.237917	1915.24	0.000130823	0.00256332
ZBTB44	-0.959826	0.250999	1082.07	0.000131291	0.00256966
PAPSS2	1.53449	0.401386	40.7409	0.000131846	0.00257769
CENPA	-1.10328	0.288704	540.268	0.000132654	0.00259063
DNM1	-1.12533	0.294507	95.1069	0.000132873	0.00259205
HSH2D	-0.359564	0.0941115	9530.29	0.000133119	0.002594
AP001189.1	2.70248	0.707898	5.80919	0.000134749	0.00262188
PADI4	-0.88145	0.230901	1552.44	0.000134846	0.00262188
CD14	3.32461	0.871083	192.75	0.000135285	0.00262755
KLF11	1.15109	0.301795	236.016	0.000136654	0.00265124
RSU1	0.548535	0.143904	4413.38	0.000137948	0.00267342
CD109	-1.03929	0.272674	462.122	0.000138146	0.00267433
CLEC4D	2.04142	0.535642	34.9387	0.000138313	0.00267466
AL355312.3	-1.56306	0.41017	13.7593	0.000138538	0.00267609
SLC2A5	-0.882325	0.231622	2743.98	0.000139347	0.00268586
CFP	-0.909695	0.238805	1031.24	0.000139324	0.00268586
SYCE2	-1.0397	0.272967	44.2423	0.000139593	0.0026877
AC091057.4	-1.48219	0.389373	29.5395	0.000140882	0.00270957
IL6ST	1.11644	0.293506	183.406	0.00014248	0.00273439
ITGB3BP	-0.748753	0.196828	1391.86	0.000142329	0.00273439
CAVIN1	1.29516	0.340539	478.329	0.000142806	0.00273474
TRAF5	-1.16397	0.30603	510.551	0.000142697	0.00273474
AL160006.1	-2.02455	0.53237	42.4575	0.000143009	0.00273566
SH2D4A	-1.07567	0.282887	135.163	0.000143252	0.00273737
SELENBP1	2.35205	0.618738	56.8146	0.000143899	0.00274677
SDSL	-0.739371	0.194532	964.418	0.000144246	0.00275043
AP001189.5	2.79608	0.736195	7.11314	0.000145859	0.00277523
HMCES	-0.518803	0.136589	1363.34	0.000145705	0.00277523
AADAT	-1.74004	0.458305	65.2283	0.000146642	0.00278714
NFYB	-0.642179	0.16922	1280.39	0.000147686	0.00280398
CABIN1	-0.693677	0.182805	708.5	0.000147867	0.00280442
PTGER4	0.971522	0.256087	584.192	0.000148404	0.00281161
MYOM1	1.36705	0.360417	194.127	0.000148852	0.00281707
SEPT4	1.79825	0.474135	31.0215	0.000149018	0.00281721
TTC39C	-1.13481	0.299259	586.126	0.000149396	0.00282136
SORBS1	1.56859	0.413691	104.114	0.000149622	0.00282263
ING2	-0.860392	0.227082	813.88	0.00015131	0.00285143
AURKB	-1.02405	0.270316	2470.52	0.000151663	0.00285204
FCMR	-1.44404	0.381167	304.306	0.000151574	0.00285204
RAB6B	1.4175	0.374232	60.1414	0.000152007	0.00285549
FAM161A	-0.931171	0.245876	414.377	0.000152375	0.00285937
ACSL4	0.86266	0.227845	932.598	0.000152989	0.00286705
RDM1	-1.18973	0.314247	291.574	0.000153107	0.00286705
HPR	1.76692	0.466761	21.1452	0.000153398	0.00286947
NR4A2	1.96428	0.51896	163.781	0.00015369	0.00287189
ANGPT2	1.27349	0.336535	604.598	0.00015425	0.00287631
REEP3	-1.45249	0.38383	838.706	0.0001542	0.00287631
SMAD6	-1.28042	0.338393	34.4611	0.000154439	0.00287682
SIGLEC9	2.29514	0.606716	29.7815	0.000155019	0.00288366
CPA3	-0.858478	0.226948	6619.6	0.000155132	0.00288366
CCDC149	-1.15642	0.3059	161.426	0.000156576	0.00290746
ACP5	-1.37309	0.36357	86.1552	0.000158935	0.00294818
AZIN1-AS1	-0.671075	0.177781	162.028	0.000160181	0.0029682
AC013731.1	2.33274	0.61835	7.21629	0.000161606	0.00298837
KPNB1	-0.414239	0.109802	2234.27	0.000161554	0.00298837
HMGN3	-0.974889	0.258443	3718.64	0.000161842	0.00298962
PHYHD1	-1.2358	0.327794	121.816	0.00016322	0.00301194
PRUNE1	0.920475	0.244262	777.492	0.000164298	0.00302869
EIF1AY	2.49795	0.663128	367.195	0.000165274	0.00304351
PLA2G7	2.91541	0.774189	21.2847	0.000166042	0.00305449
LINC01366	1.51259	0.401891	32.7028	0.000167433	0.00307689
KHK	-0.801726	0.213112	178.694	0.00016856	0.00309439
WDR47	0.994795	0.264515	438.49	0.000169353	0.00310574
RELB	1.24915	0.332204	133.553	0.00016978	0.00311036
GGT7	1.07093	0.284869	64.2724	0.000170331	0.00311402
PPP1R12A	0.357928	0.0952047	3157.08	0.000170212	0.00311402
BOLA3-AS1	1.10171	0.293197	118.078	0.000171579	0.00313361
KDM7A	1.48451	0.395102	56.4123	0.000171776	0.00313398
BTAF1	0.874081	0.232675	1628.02	0.000172197	0.00313844
RUNX3	-0.887252	0.236231	431.85	0.000172745	0.0031452
TDRKH	1.80354	0.481119	50.284	0.000177803	0.00323398
AC022240.1	-2.30972	0.616388	10.3346	0.000178829	0.0032493
VCPKMT	-0.978853	0.261423	365.1	0.000180878	0.00328317
AVL9	0.392832	0.10493	702.318	0.00018129	0.0032873
MRPS26	-0.814048	0.217464	3836.18	0.000181563	0.00328888
PYCARD	-1.20692	0.322637	3076.69	0.000183433	0.00331599
DAPL1	-1.71316	0.457954	150.475	0.00018336	0.00331599
CLK2	-0.668602	0.17881	785.078	0.000184626	0.00333417
NPAT	0.610958	0.163422	1170.89	0.000185097	0.00333589
LINC01800	-1.46011	0.390545	87.1526	0.000185015	0.00333589
LPCAT2	0.507679	0.135846	2995.4	0.000186116	0.00335084
SFXN4	-0.608765	0.162931	2140.23	0.000186721	0.00335833
ST6GALNAC1	2.2211	0.594519	59.066	0.000187007	0.00336006
IGF2BP2-AS1	-1.10886	0.297133	107.479	0.000190062	0.00341151
ANKRD35	-1.17161	0.314084	199.146	0.00019128	0.00342991
AC093766.1	3.05148	0.818239	23.625	0.000191988	0.00343912
HSD17B4	0.613862	0.164724	3853.11	0.00019408	0.0034731
METTL18	-0.735885	0.197494	774.133	0.000194454	0.00347629
TPST2	0.649885	0.174431	3011.57	0.000194743	0.00347795
EEF1AKMT1	-1.0986	0.29496	670.285	0.000195648	0.0034906
GAL	2.01255	0.540695	27.9565	0.000197531	0.00352065
GMNN	-0.690734	0.185699	3427	0.000199502	0.00354738
AC104088.1	-1.88212	0.506016	14.6979	0.00019963	0.00354738
AP003059.1	-2.72991	0.73386	6.03145	0.000199271	0.00354738
BAALC-AS2	-2.73352	0.734977	10.1493	0.000199859	0.00354789
MSRA	-0.743122	0.199855	212.226	0.000200566	0.0035569
AC092803.2	1.63155	0.438871	27.3706	0.000201112	0.00356301
EPOR	0.944836	0.254225	339.628	0.000201972	0.00357469
ADGRE3	2.31027	0.621726	82.2697	0.000202482	0.00358014
AC004034.1	-1.26451	0.340411	29.0626	0.000203477	0.00359414
PCBD1	-1.05303	0.283589	742.673	0.000204644	0.00361117
SLC25A1	-0.564627	0.152208	1582.49	0.000207606	0.0036598
CPPED1	0.573633	0.154667	1958.11	0.000208218	0.00366695
TADA3	0.666021	0.179683	1123.69	0.000210028	0.00369516
GOLGA5	0.735224	0.198397	868.78	0.000210715	0.00370357
ZFAND4	0.913753	0.246681	327.428	0.000212065	0.00372362
MLLT1	-0.735642	0.198628	184.295	0.00021255	0.00372845
SSBP4	-0.724287	0.195656	469.538	0.000214043	0.00375094
PIK3R3	1.6072	0.434193	40.862	0.000214256	0.00375097
KRT8	-1.1262	0.304364	135.574	0.000215449	0.00376813
TRG-AS1	-1.18677	0.320827	846.492	0.000216373	0.00378057
XXYLT1-AS2	-1.59964	0.432582	140.958	0.000217401	0.0037948
ZCCHC3	-0.826211	0.223448	429.403	0.000217682	0.00379596
TTC8	0.792298	0.214294	226.265	0.000217945	0.00379683
SLC2A6	1.83449	0.496316	162.512	0.000218844	0.00379863
ELOA	0.453745	0.122743	1408.97	0.000218416	0.00379863
HADH	-0.419808	0.11358	3082.02	0.000218905	0.00379863
ID1	-1.36257	0.368602	1321.47	0.000218515	0.00379863
COA6	-1.07039	0.289808	1267.42	0.000221231	0.00383524
ZDHHC9	0.801881	0.217126	840.738	0.000221487	0.00383594
CENPK	-0.831239	0.225173	1702.72	0.000222891	0.00385649
CAV2	1.85571	0.502737	42.6994	0.000223195	0.003858
DBP	-0.800996	0.217123	246.97	0.000225023	0.0038858
LYZ	1.42325	0.385947	9086.16	0.000226292	0.00390393
AL139089.1	-1.45222	0.393888	239.489	0.000227008	0.00391248
C16orf45	1.55769	0.422664	36.6245	0.000228339	0.0039316
PPARD	1.28561	0.348965	29.7463	0.000229532	0.00394831
ANKRD18B	-0.899438	0.244213	174.205	0.000230507	0.00396124
SQOR	-0.597929	0.162371	1088.96	0.000230977	0.00396549
ARHGAP24	1.81923	0.494834	79.0724	0.000236499	0.00405636
LYSMD2	-0.637833	0.173519	1311.76	0.000237035	0.0040577
TCTEX1D2	-1.26362	0.343749	92.4615	0.000236911	0.0040577
EIF4G2	0.851068	0.23167	11183	0.000239141	0.00408981
MMRN1	1.30595	0.355572	1696.71	0.000239904	0.00409892
NT5DC3	-1.39963	0.381131	480.552	0.000240382	0.00410313
RAN	-0.535316	0.145866	20450.1	0.000242621	0.00413737
RHOXF1-AS1	1.86952	0.509681	30.7587	0.000244441	0.00416441
FBXL5	0.609422	0.166161	3279.94	0.000244768	0.00416599
GABARAPL1	0.91577	0.249764	180.597	0.000245848	0.00418036
RAB5B	1.03088	0.281401	960.792	0.000248905	0.00422148
SERINC1	0.694131	0.189459	2864.23	0.000248548	0.00422148
AC138696.2	-1.36972	0.373903	19.2456	0.00024898	0.00422148
NASP	-0.654311	0.178772	9020.28	0.000252193	0.00427187
POMZP3	-0.674633	0.184403	82.1264	0.000253717	0.00429359
RAP1GAP2	-1.0253	0.280375	183.168	0.000255278	0.00431589
CLEC16A	0.509542	0.139381	943.997	0.000256431	0.00433127
JAKMIP2	1.29186	0.353438	79.4741	0.000257051	0.00433762
ATP2B1-AS1	1.75834	0.481177	337.272	0.000257937	0.0043402
PHF20L1	0.335543	0.0918219	1806.63	0.000257902	0.0043402
HIST1H2AJ	-1.97661	0.540885	136.354	0.00025778	0.0043402
MSI2	-0.859707	0.235315	2379.47	0.000258762	0.00434609
KIF6	-1.20532	0.329916	98.3228	0.000258777	0.00434609
MPG	-0.764862	0.209446	1822.29	0.000260373	0.00436499
AC145343.1	-1.9049	0.521632	11.5499	0.000260394	0.00436499
TGOLN2	0.722411	0.197887	3784.57	0.000261614	0.00438129
BMT2	0.968486	0.265339	443.045	0.000262247	0.00438775
LBH	1.30086	0.356552	305.524	0.000263851	0.00440959
PABPC1L	-0.689269	0.188935	594.329	0.000264098	0.00440959
AC021755.3	-2.75246	0.754514	8.84865	0.000264297	0.00440959
PSMA3	-0.709895	0.194626	6028.18	0.000264833	0.00441437
FAM122A	-0.483266	0.13255	1226.76	0.000266453	0.00443306
RAD51AP1	-0.872746	0.239361	1689.93	0.000266204	0.00443306
SGPP1	2.35568	0.646366	16.7217	0.000267912	0.00444899
LCN2	1.9524	0.535682	46.8916	0.000267709	0.00444899
GPCPD1	0.505839	0.138864	948.802	0.000269814	0.00447639
KYNU	1.2131	0.333072	850.201	0.00027035	0.00448109
LINC01114	-1.45269	0.399103	149.845	0.000272745	0.00451658
EPX	2.3703	0.651493	3676.1	0.000274494	0.00453707
STT3A	0.632485	0.173832	4625.64	0.000274241	0.00453707
TAP1	0.784474	0.215825	1217.95	0.000278222	0.00459442
SNRNP35	-0.893107	0.245788	1046.55	0.000279446	0.00460213
HIST1H2AB	-1.58161	0.43527	37.5663	0.000279467	0.00460213
DPEP1	-1.90267	0.523616	61.7619	0.000279374	0.00460213
CHEK2	-0.54265	0.149388	1378.67	0.000280707	0.00461826
ULBP3	-2.14131	0.589614	8.3863	0.000281549	0.00462782
MDH1	-0.637864	0.175658	8773.56	0.000282012	0.00463116
HCK	0.805394	0.221848	1591.71	0.000283	0.00463879
NDUFAF6	-0.598609	0.164882	1663.59	0.000282841	0.00463879
SREBF1	-1.04332	0.287463	289.137	0.000284069	0.00465203
AC010542.5	-1.11077	0.306116	34.6396	0.000284972	0.00466251
CLEC11A	-0.921442	0.254063	3908.91	0.000286933	0.00469027
CMPK1	0.580014	0.159965	2232.37	0.000287993	0.00470225
BST2	-1.01631	0.280307	3902.96	0.000288196	0.00470225
PBDC1	-0.694822	0.191679	1775.76	0.000289041	0.00470739
LGALS12	-1.00296	0.276669	761.755	0.000288826	0.00470739
CMTM2	-1.72072	0.474777	161.099	0.000289785	0.00471517
UPP2	2.43139	0.670972	18.1925	0.000290438	0.00472148
AC010973.1	-1.93736	0.534845	7.0472	0.000292015	0.00474278
PSMB2	-0.832223	0.229788	5423.85	0.000292677	0.00474484
UBE2Q1	-1.04124	0.287487	531.727	0.000292492	0.00474484
PRKCE	-1.19411	0.329739	86.6399	0.000293041	0.00474641
C21orf58	-1.1439	0.316091	1291.89	0.000295877	0.00478798
FNBP1	-0.504347	0.139517	2573.86	0.000300413	0.00485695
AFF2	1.60795	0.444949	142.421	0.000301755	0.00486155
AP2B1	0.772209	0.213679	1605.96	0.000301658	0.00486155
ERG28	-0.595428	0.164767	1746.25	0.000301793	0.00486155
DOCK1	-1.24092	0.34335	519.506	0.000301338	0.00486155
BBS12	1.09675	0.303611	276.082	0.000303411	0.00488318
STIM1	0.762585	0.211127	403.536	0.000303883	0.00488634
AC037487.1	2.00501	0.555161	8.62031	0.00030433	0.00488911
SPTB	1.83073	0.507111	13.3377	0.000306047	0.00491225
RARB	-0.950536	0.263377	58.1047	0.000307338	0.00492851
FAM53C	0.994454	0.275629	1061.2	0.000308627	0.00494472
HNRNPA3	-0.528691	0.146547	3036.69	0.00030898	0.00494591
TRAPPC13	0.488614	0.13553	512.704	0.0003119	0.00498815
TSPAN14	1.1115	0.308337	382.66	0.000312366	0.00498946
MRPS6	-0.696304	0.193167	2539.77	0.000312544	0.00498946
GGT5	-0.939464	0.260858	810.662	0.000316462	0.00504747
VCP	0.697823	0.194006	7440.38	0.000322015	0.00512682
OXER1	-1.24422	0.345912	105.945	0.000322003	0.00512682
VPS41	0.557368	0.155	1919.95	0.000323245	0.0051418
GPSM1	-1.07257	0.298318	317.77	0.000323904	0.00514767
LPAR5	1.1492	0.319655	275.059	0.000324231	0.00514825
KRT18	-1.11165	0.309266	876.983	0.000325063	0.00515296
MDGA1	-1.1683	0.32503	106.045	0.000325108	0.00515296
MZT2A	-1.19632	0.332921	2084	0.000326397	0.00516877
AQP9	3.01362	0.839018	14.0855	0.000328346	0.00518186
AFTPH	0.508012	0.141422	1332.44	0.000327934	0.00518186
SRP9	-0.910933	0.253613	8386.07	0.000328366	0.00518186
S100A1	-1.56034	0.434415	23.3066	0.000328391	0.00518186
UBE2C	-1.13367	0.315703	3327.43	0.000329516	0.005195
TRBV20-1	-1.60044	0.445733	33.7285	0.000329955	0.00519731
EMC4	-0.809687	0.225544	3571.49	0.000330766	0.00520546
RNASEH2B-AS1	-1.30969	0.364877	46.6498	0.000331432	0.00521132
AP002478.1	1.78021	0.496065	11.9518	0.000332385	0.00521706
LACTB	0.721304	0.200984	385.204	0.000332121	0.00521706
SH3BP5-AS1	1.24694	0.347658	59.8311	0.000334902	0.00524266
SLC12A6	0.805383	0.224542	649.816	0.000334777	0.00524266
MACROD1	-0.706332	0.19691	347.601	0.000334406	0.00524266
CCDC47	0.560728	0.156348	2710.89	0.000335273	0.00524385
PPBP	2.02472	0.564927	1172.17	0.00033833	0.00528701
SV2A	-0.867149	0.241983	414.063	0.000339001	0.00528818
MRPL58	-1.0051	0.280476	1185.37	0.000338969	0.00528818
ALOX5	1.64277	0.458604	254.534	0.000340829	0.00530746
STAT1	0.823208	0.229811	2073.19	0.000340835	0.00530746
TRIM15	-1.33605	0.373034	146.009	0.000341513	0.00531336
IAH1	-0.548311	0.153177	1823.76	0.00034413	0.00534938
UBE2R2	-0.473426	0.132274	1172.77	0.00034473	0.00535403
NQO1	-0.869334	0.242916	199.487	0.000345254	0.00535747
ABCC10	0.853727	0.238696	202.522	0.000348053	0.00539619
EIF3C	0.760844	0.212811	183.169	0.000349948	0.0054161
SGO1	-0.826966	0.231294	1302.78	0.000349712	0.0054161
SIGLEC6	1.97121	0.551441	32.3723	0.000350706	0.00542311
CTNNAL1	-0.855478	0.239364	1214.67	0.000351627	0.00543262
ZNF625	-1.384	0.387313	22.249	0.000352473	0.00544096
PLA2G1B	-1.71547	0.48018	33.0616	0.000353502	0.00545209
NOL8	0.482831	0.135214	3431.95	0.000355822	0.00546278
TMEM177	-0.481716	0.134877	1107.1	0.00035492	0.00546278
STAT4	-0.76518	0.214295	230.385	0.000356041	0.00546278
BCL7A	-0.838444	0.234786	467.047	0.000355479	0.00546278
DGUOK-AS1	-1.29794	0.363391	141.331	0.00035462	0.00546278
SH3D21	-1.34552	0.376786	260.088	0.000355576	0.00546278
VRK1	-0.581199	0.162787	3040.16	0.000356581	0.00546634
LINC01137	-0.934173	0.261678	289.448	0.00035708	0.00546928
RCCD1	-0.501197	0.140509	778.139	0.000361084	0.00552583
NUDT14	-1.11144	0.311685	562.748	0.000362601	0.00554427
CSDE1	0.692486	0.194349	7518.6	0.000366488	0.00558926
CBX5	-1.0845	0.304364	6372.01	0.000366423	0.00558926
ZNF467	-1.10705	0.310681	109.645	0.000366229	0.00558926
COPS6	-0.788615	0.221353	5471.23	0.000367052	0.00559305
MRPL22	-1.13203	0.317773	2643.16	0.000367507	0.00559518
KDM4A	0.933856	0.262304	252.759	0.000370564	0.00563689
LRRC25	1.65113	0.464056	167.256	0.000373628	0.00567033
HYAL3	0.921611	0.259043	1477.93	0.00037404	0.00567033
MRPL15	-0.556507	0.156405	2687.4	0.000373528	0.00567033
HMGN5	-1.16367	0.32708	616.747	0.00037403	0.00567033
CD79B	-0.823597	0.23155	1310.79	0.000375283	0.00568432
C19orf48	-0.641313	0.180349	5097.27	0.000376607	0.00569951
GRIPAP1	0.454275	0.127943	1143.61	0.000384356	0.00580194
LRMP	0.393647	0.110857	2010.18	0.000383861	0.00580194
APOL6	-0.71409	0.201118	651.012	0.000384352	0.00580194
GALNT10	0.735374	0.20715	469.438	0.0003853	0.00581125
JAK2	1.19276	0.33608	861.747	0.00038664	0.00582651
IRF1	-0.587457	0.165601	2111.43	0.000389024	0.00585349
TOGARAM2	-1.10542	0.311615	57.497	0.000389089	0.00585349
EPSTI1	1.11365	0.314023	306.312	0.000390528	0.00587016
HLX	-0.996281	0.281185	319.28	0.000395366	0.00593785
POLD2	-0.462092	0.130446	4368.5	0.000396482	0.00594957
DCTPP1	-0.811022	0.228987	3570.11	0.000397428	0.00595873
MZB1	-1.42626	0.40277	3600.54	0.000398429	0.00596871
MATK	-0.647645	0.182917	649.686	0.000399155	0.00597453
CALM2	-0.63933	0.180588	32207.3	0.000399708	0.00597777
RHOT1	0.688835	0.194618	1225.79	0.000401007	0.00598848
SYK	0.400174	0.113064	6429.16	0.000401099	0.00598848
AL513327.1	-2.1277	0.601348	30.7407	0.000402833	0.00600932
CFAP161	1.8726	0.529389	39.3263	0.000404257	0.00602045
HEATR5B	0.743569	0.210199	1119.66	0.00040401	0.00602045
SH3RF3	-1.47227	0.416241	50.795	0.000404603	0.00602055
SLAIN2	0.680483	0.192482	417.678	0.000407306	0.00605569
TLR7	1.93338	0.546919	78.5174	0.000407724	0.00605683
PHF13	0.908789	0.257151	184.78	0.000409216	0.00607392
NAAA	-0.521407	0.147547	1066.14	0.000409586	0.00607432
IL18R1	1.22472	0.346655	96.1926	0.000410936	0.00608926
NAPA-AS1	-1.43756	0.406925	44.6645	0.000411289	0.0060894
NRDC	0.314604	0.0890683	4195.19	0.000412173	0.00609741
IPCEF1	1.89998	0.538038	36.0285	0.000413514	0.00611215
SLC35F5	0.584374	0.165584	620.847	0.000416849	0.00615492
SYNPO	-1.66028	0.470465	12.7402	0.0004171	0.00615492
LBX2-AS1	-1.55063	0.439581	24.0764	0.000419461	0.00618461
NUDT7	-0.837893	0.23761	138.942	0.000421346	0.00620724
SLC30A5	0.542833	0.15396	1360.49	0.000422203	0.00621398
RNASEH2B	-0.444636	0.126116	5990.74	0.000422503	0.00621398
UNC45A	0.65546	0.185975	1642.97	0.000424348	0.00623594
TRIM16	-0.799577	0.226962	382.398	0.000426762	0.00626624
FABP5	-1.33344	0.378544	1884.99	0.000427404	0.00627048
ATP6V0D2	1.92777	0.547727	8.80003	0.000432227	0.00633077
ETHE1	-1.1287	0.320676	1359.12	0.000431976	0.00633077
SLC7A7	1.76135	0.500524	58.9518	0.00043314	0.00633891
TMTC2	-0.912646	0.259411	295.706	0.000434578	0.00635473
C21orf2	-0.628708	0.178755	679.456	0.00043621	0.00636809
COL4A3	-1.83587	0.521945	27.4099	0.000435857	0.00636809
AC012313.5	-1.78098	0.506533	28.9251	0.000438057	0.0063898
ACTN1	0.818217	0.232837	4848.56	0.000441217	0.00643062
SIVA1	-1.03031	0.293457	5864.74	0.000446504	0.00650232
HK3	2.05943	0.58661	149.806	0.000446888	0.00650258
PLPPR2	0.985184	0.280668	107.731	0.000447866	0.00651147
HESX1	-0.845478	0.241017	307.843	0.000451545	0.00655959
GSTP1	-1.06	0.302192	25981.1	0.000452015	0.00656106
ZNRD1	-1.01568	0.289644	2620.81	0.000453783	0.00658134
VEGFB	-0.967838	0.276081	161.482	0.000455534	0.00660134
NIT2	-0.547415	0.156219	4740.43	0.000458059	0.00663251
COQ4	-0.606106	0.172982	1542.25	0.000458547	0.00663417
CASS4	0.933597	0.266637	533.051	0.000462867	0.00669121
ELMO1	0.596022	0.170239	3878.4	0.000463378	0.00669315
PSME1	-0.918717	0.26243	14778.4	0.000463858	0.00669464
AC005288.1	-1.0911	0.31175	135.956	0.000465402	0.00671147
TMEM117	1.80732	0.516509	21.1785	0.000466815	0.00672578
RHEB	-0.653558	0.186789	2784.79	0.000467152	0.00672578
STK38	0.5956	0.17032	1210.16	0.000470596	0.00676987
PER3	0.849007	0.242803	299.135	0.000471064	0.00677111
ZMYM4-AS1	-1.78946	0.511813	8.5324	0.000471723	0.00677511
RTN1	2.33778	0.668733	24.8909	0.000472575	0.00678117
DEPDC1-AS1	-1.58436	0.453237	23.4897	0.000472909	0.00678117
POLR2K	-0.888655	0.254319	1778.21	0.000475399	0.00681137
KLF6	1.04007	0.297846	3399.97	0.000479444	0.00686378
TEC	0.553403	0.158496	1701.31	0.00048015	0.00686443
AC027306.1	-1.76864	0.506551	10.7706	0.000480262	0.00686443
PPA1	-0.635661	0.182121	5347.14	0.000482457	0.00689025
KCTD15	1.79662	0.514941	64.6392	0.00048487	0.00691915
SLF1	-0.676514	0.193927	861.176	0.00048574	0.00692599
NBPF3	0.964058	0.276416	139.765	0.00048717	0.00694081
NUDT1	-1.39567	0.400221	4234.71	0.000488038	0.0069476
FECH	0.591807	0.169784	1327.77	0.000490948	0.00698342
MCMDC2	-1.35488	0.388773	1219.97	0.000492127	0.00699458
AC097376.2	-0.913053	0.262032	579.936	0.000493035	0.00700188
FZD5	-1.34618	0.386421	64.9012	0.000494518	0.00701733
SPNS2	-1.21587	0.349063	321.24	0.000495387	0.00702404
AC092652.1	-1.38952	0.399041	30.7968	0.0004974	0.00704696
EMG1	-0.756543	0.217321	2565.82	0.000499137	0.00706593
FPGT-TNNI3K	1.50767	0.433114	19.8414	0.00049955	0.00706614
NID1	1.78221	0.512334	21.0251	0.000504034	0.00710176
DACH1	1.30814	0.376015	127.645	0.000503362	0.00710176
CASTOR3	1.03546	0.297602	80.4924	0.000502639	0.00710176
CALCOCO1	0.863755	0.248262	1508.07	0.000502902	0.00710176
MARS	0.698421	0.200777	2975.14	0.000504068	0.00710176
APOLD1	-1.01889	0.292995	504.8	0.000506115	0.00712495
CNST	0.638784	0.183741	2463.22	0.000507909	0.00713887
CHMP1B	0.527652	0.151766	2324.82	0.00050755	0.00713887
DMXL2	1.15074	0.331043	897.897	0.000508749	0.00714503
AKR1A1	-0.535148	0.153964	7237.84	0.000509319	0.00714737
TNFRSF1A	-0.459456	0.132202	2748.64	0.00051008	0.00715241
TRIP4	0.489617	0.140921	808.65	0.000511985	0.00717344
NDUFS4	-1.02038	0.293848	2390.26	0.000515678	0.00721949
AL356275.1	-1.04771	0.301741	123.458	0.000516156	0.00722049
PARP9	0.702842	0.20255	1060.57	0.000520504	0.00727558
AQP1	2.09807	0.605119	25.4179	0.000525896	0.00734516
UCK2	-0.650233	0.187584	2017.52	0.000527568	0.00736272
SSBP2	-0.637504	0.183954	3056.33	0.000529105	0.00736679
CYC1	-0.658271	0.189943	7860.71	0.000529003	0.00736679
ANKRD39	-1.01337	0.292398	490.905	0.000528814	0.00736679
SEC61A1	0.741383	0.213965	3705.97	0.00053029	0.00737751
LINC00676	1.33544	0.385476	13.7502	0.000531421	0.00738746
EXOC7	0.489436	0.141311	1844.98	0.00053312	0.00739948
FBL	-0.894324	0.258208	1745.79	0.000533029	0.00739948
RCL1	0.424165	0.122497	1149.9	0.000534869	0.00741218
HIST1H2BB	-1.64458	0.47494	49.9705	0.000534757	0.00741218
KPNA1	0.52634	0.152037	1167.69	0.000536324	0.00742654
USP30-AS1	-1.48677	0.429631	87.6908	0.000539026	0.00745233
GTSCR1	-2.12745	0.614733	6.0167	0.000538635	0.00745233
NFKBIZ	1.09602	0.316783	640.357	0.000540493	0.00746679
SNAP23	0.577829	0.167101	2514.95	0.000544265	0.00751305
ZDHHC3	0.277133	0.0801497	1250.92	0.000544814	0.00751479
KIAA1211	1.41487	0.409425	29.8324	0.000548794	0.00754254
AGTPBP1	0.88845	0.257089	428.465	0.000548656	0.00754254
C16orf74	-1.31432	0.380338	646.111	0.00054895	0.00754254
AC095030.1	-1.68934	0.488848	12.143	0.000548746	0.00754254
HIST1H2AH	-1.77966	0.514908	192.44	0.000547711	0.00754254
ZMIZ1	-0.57868	0.167475	1291.52	0.000549642	0.0075462
GLUL	0.833336	0.241201	15549	0.000550409	0.0075509
LIPT2	-0.806967	0.233673	228.385	0.000553565	0.00758833
CES4A	0.83274	0.24118	177.937	0.000554844	0.00759293
PMF1	-0.583608	0.169034	899.577	0.000555184	0.00759293
PAFAH1B3	-0.905127	0.262132	1148.52	0.000554502	0.00759293
CANX	0.75048	0.217474	10455.4	0.000558736	0.00763563
LYRM4	-0.732284	0.212376	1190.43	0.000564641	0.0077104
AC004540.1	-0.732665	0.212553	386.816	0.000566911	0.00773544
CKAP4	1.85826	0.539663	32.8307	0.00057449	0.00783283
NDUFV2	-0.886659	0.257527	6411.87	0.000575356	0.00783862
C12orf57	-1.36298	0.395945	791.151	0.000576689	0.00785075
LAT2	-0.627934	0.182431	5572.66	0.000577366	0.00785394
DARS	-0.396427	0.115189	5450.28	0.000578421	0.00786228
MRAS	2.07129	0.601956	13.7644	0.000579717	0.00787386
CAMK2D	1.96748	0.571857	62.0389	0.000580605	0.0078799
RPS6KA2	1.26824	0.36872	40.5894	0.00058261	0.00789704
FAM104B	-0.924076	0.268665	538.694	0.000582758	0.00789704
UBE2E3	-0.463261	0.134709	1874.85	0.000583892	0.00790637
MSN	0.906626	0.263688	10959.1	0.000585479	0.00792182
MEF2C-AS1	-0.867877	0.25246	148.982	0.00058671	0.00793243
SPAG6	1.98365	0.577179	1264.99	0.000588648	0.00794653
EPHB1	-1.68588	0.490512	18.2125	0.000588245	0.00794653
WARS2	-0.690491	0.200954	553.002	0.00059023	0.00796182
CXCL12	2.08857	0.607994	17.5445	0.000592159	0.00798178
ZBTB7B	1.52694	0.444578	28.4578	0.000593488	0.00799362
NXT1	-0.696467	0.202907	2510.48	0.000598179	0.0080507
WDR1	0.54937	0.160111	5403.35	0.000600961	0.00808202
MXD3	-0.839523	0.244783	911.311	0.000604338	0.00812128
C1R	-0.850643	0.248133	187.058	0.000607667	0.00815983
PGLYRP2	-2.24417	0.654894	28.8507	0.000610809	0.00819583
MCTP2	0.62181	0.1815	1309.79	0.000612662	0.00820282
RBMX2	-1.0803	0.315321	485.165	0.000612442	0.00820282
AC008750.7	-1.36571	0.39864	8.0693	0.000612716	0.00820282
P2RY14	1.68731	0.49256	170.963	0.000613468	0.00820669
ZEB2	0.79422	0.231873	4382.06	0.000614277	0.00821133
HIST1H3I	-1.553	0.453514	63.8765	0.000616213	0.00823101
AL034397.2	1.59733	0.466651	158.153	0.000619435	0.00826162
AHI1	-0.813753	0.237726	1278.81	0.000619182	0.00826162
EIF3F	-0.59659	0.174368	4270.42	0.000622886	0.00830141
SYCE1L	-1.53458	0.448598	55.7736	0.000624271	0.00831362
AK6	-0.872368	0.255033	1897.82	0.000624802	0.00831445
ARHGAP18	0.405935	0.118697	1151.57	0.000626361	0.00831651
IL12RB1	-0.545237	0.159421	310.947	0.000625951	0.00831651
TRGV4	-1.44119	0.421394	31.9126	0.000626116	0.00831651
CDCA3	-0.931341	0.272366	1716.9	0.00062749	0.00831905
KLF13	-1.00063	0.29262	312.202	0.000627242	0.00831905
TPP1	0.710952	0.207937	8489.7	0.000628356	0.00832431
SNX19	0.893898	0.261492	937.104	0.00062979	0.00833708
PPP1R15B	0.642824	0.188084	1026.9	0.000631402	0.00835219
SIGLEC8	2.42146	0.708554	9.75918	0.000632059	0.00835466
BTG1	0.813664	0.238223	2353.55	0.000636517	0.00840733
FAM198B-AS1	1.46974	0.430634	21.3216	0.000642564	0.00845971
PPP2R5B	1.12828	0.33061	77.1994	0.000643179	0.00845971
ACP1	-0.426404	0.124944	4170.71	0.00064312	0.00845971
EVL	-0.587514	0.172154	833.301	0.000643159	0.00845971
PPP2R3B	-0.914065	0.267784	378.442	0.000641481	0.00845971
AL133410.1	-1.06714	0.312718	61.4739	0.000643757	0.00845971
AC004918.1	-1.15052	0.337172	51.0973	0.000644295	0.00845971
SH3TC2	-1.48938	0.436474	70.5244	0.00064416	0.00845971
MAMLD1	2.13191	0.624835	17.085	0.00064498	0.00846245
ZNF568	-0.816306	0.239363	335.188	0.00064887	0.0085072
ECI1	-0.718447	0.210693	2108.69	0.000649816	0.00851331
SNAPIN	-0.708787	0.208005	2716.59	0.000655493	0.00858135
HMOX2	-0.612845	0.179864	1779.42	0.000656153	0.00858366
ATP6V1C1	0.483996	0.142061	1300.79	0.000656893	0.00858702
PSMB10	-0.86371	0.253536	2675.39	0.00065765	0.00859059
C11orf74	-0.914107	0.268357	1227.36	0.000658484	0.00859516
KDM4C	0.772285	0.226736	816.285	0.000659002	0.00859559
HSDL1	1.06564	0.312932	446.033	0.000660803	0.00861276
CXCL2	1.47047	0.431953	932.829	0.000663501	0.00863961
MMAB	-0.702819	0.206463	1154.01	0.000663836	0.00863961
SQSTM1	0.497895	0.146276	3252.11	0.000664559	0.00864268
SPTLC2	0.538251	0.158152	2612.7	0.000665576	0.00864957
SAMD3	-1.99938	0.587579	14.2601	0.000667108	0.00866313
TMEM14B	-0.685828	0.201566	3207.19	0.00066773	0.00866487
KLHL8	0.78585	0.231009	587.315	0.000669404	0.00868025
KIAA0930	-0.753193	0.221475	673.042	0.000671892	0.00870615
FAM201A	2.18479	0.642804	40.4844	0.000676732	0.00876247
PIP4K2C	0.915652	0.2695	393.174	0.000679814	0.00878435
GFOD1	0.757589	0.222993	771.997	0.000680364	0.00878435
IFT46	-0.473604	0.139386	582.301	0.000679305	0.00878435
ZP3	-0.867325	0.255294	237.1	0.000680401	0.00878435
TMEM11	-0.56677	0.16688	1967.64	0.000683106	0.00879724
AIP	-0.684398	0.201506	3021.33	0.000682742	0.00879724
DCTN3	-0.840873	0.247594	2520.69	0.000683357	0.00879724
RPL23A	-1.25023	0.368131	10721.1	0.000683382	0.00879724
ZFAND5	0.784221	0.230929	3009.78	0.000683955	0.00879773
FUOM	-0.932586	0.274633	869.481	0.000684411	0.00879773
UBE2B	-0.673509	0.198404	1193.4	0.000687206	0.00882726
PSMB9	-1.18906	0.350522	4921.91	0.000693192	0.00889772
SHOC2	0.524032	0.154521	1591.55	0.000695536	0.00892136
BCL6	1.97846	0.583718	63.2574	0.000700452	0.00897793
CD40	0.891321	0.26303	214.028	0.000702335	0.00898635
QPRT	-0.744276	0.219628	1350.64	0.000701969	0.00898635
BCL2L10	-2.24649	0.662965	19.761	0.000702628	0.00898635
ACAP1	-0.354245	0.104574	3404.92	0.000705348	0.00901464
NUF2	-0.706569	0.20861	1521.51	0.000706518	0.0090231
SLC9A3R2	-1.17785	0.34788	100.94	0.000709731	0.00905762
LRMDA	-0.796847	0.235416	1523.53	0.000712192	0.00908249
MATN4	-1.00246	0.296179	1097.83	0.000712734	0.00908288
HCAR3	2.17505	0.642913	12.8614	0.000716675	0.00912655
FCGR3A	2.98853	0.8835	10.4099	0.000718038	0.00913082
MOB3A	0.81545	0.24106	1232.97	0.00071759	0.00913082
MYPOP	-1.37535	0.406626	20.5654	0.000718687	0.00913252
SERAC1	0.936374	0.276883	227.319	0.00072002	0.00913376
NOL4L	0.765191	0.226273	1971.99	0.000720328	0.00913376
ROBO3	-0.835129	0.246953	568.933	0.000720289	0.00913376
PLEKHB2	0.596734	0.176494	3605.25	0.000722127	0.00915003
HERC6	0.535604	0.158429	353.584	0.000722952	0.00915395
PDCD6IP	0.441559	0.130689	3537.6	0.000728265	0.00920594
MAPK12	-0.648694	0.191986	591.763	0.000727888	0.00920594
RHBDL3	-1.65073	0.488586	39.4642	0.000728614	0.00920594
FBXO4	-0.399947	0.118403	1035.06	0.000730571	0.00922411
FAM111A	-0.522736	0.154812	2524.73	0.000733916	0.00925318
PAX8	-1.26499	0.374628	52.6578	0.000733718	0.00925318
ETV4	1.80707	0.535273	16.1506	0.000735526	0.0092669
CLC	2.15186	0.637566	18833.5	0.000737851	0.00928567
PPP1R26	1.50711	0.446547	92.5421	0.000738062	0.00928567
GALNS	0.591263	0.175241	513.862	0.000740826	0.00930725
MRPL39	-0.594186	0.1761	1584.64	0.00074045	0.00930725
ARRDC4	0.841988	0.249661	945.119	0.000744833	0.00935098
STAT2	0.67634	0.200566	1209.53	0.000745833	0.00935691
MRPL48	-0.757644	0.224711	1978.83	0.000747212	0.00936759
CAPNS1	-1.05226	0.312156	1109.48	0.000749108	0.00938474
SNRPD1	-1.09239	0.324115	7603.05	0.000750683	0.00939784
ZC3HAV1	0.444802	0.132037	2074.9	0.00075501	0.00944534
CCNB1	-0.638002	0.189439	3617.09	0.00075759	0.00947094
IRF9	0.847718	0.251803	167.692	0.00076103	0.00950402
WDFY1	0.840582	0.249691	997.869	0.000761307	0.00950402
MBD2	-0.897487	0.266697	595.816	0.000764904	0.00954222
FMNL3	1.30562	0.388041	93.0366	0.000766466	0.00955498
RBPJL	-2.27499	0.676225	12.2272	0.00076753	0.00956154
FAAP24	-0.70893	0.210817	378.441	0.000771642	0.00960602
PAXX	-0.714391	0.212511	3094.89	0.000774718	0.00963755
STAT5B	0.707788	0.210593	1254.31	0.000776817	0.0096569
FXYD3	-1.79905	0.535798	116.57	0.000785917	0.00976319
DNAH3	-1.38922	0.41393	59.3937	0.000790309	0.00981089
NCBP3	0.32497	0.0968339	1461.19	0.000790929	0.00981172
HSPA4	0.69536	0.207219	2525.36	0.00079171	0.00981456
LILRA5	2.6939	0.802983	15.5512	0.00079404	0.00983326
PARP15	0.709936	0.21162	214.152	0.000794327	0.00983326
SNRPB	-0.596641	0.177896	9543.07	0.0007969	0.00985824
GSN	0.702169	0.209421	9594.41	0.000799674	0.00988566
EIF3L	-0.389044	0.116045	8818.47	0.000800746	0.00989203
GALNT1	0.534227	0.159395	4423.15	0.000803504	0.00991919
ADAMTSL4	-0.922084	0.275152	162.877	0.000804694	0.00992698
ITGB1	0.725126	0.216473	1392.54	0.0008089	0.00997194
ERICH6-AS1	-1.10616	0.330341	82.1058	0.000812364	0.0100077
TFPT	-0.947184	0.282972	685.623	0.000816104	0.0100468
FKBP9	1.12815	0.337138	114.789	0.000819088	0.0100513
SPIN3	0.980154	0.292917	104.77	0.000819301	0.0100513
MAP3K14-AS1	0.858608	0.256577	57.9269	0.000818705	0.0100513
F8A1	-0.630171	0.1883	265.71	0.000818001	0.0100513
IGHJ2P	-1.21966	0.364411	60.5681	0.000817086	0.0100513
RIBC2	-1.05891	0.316601	242.168	0.000823993	0.0101019
WASF2	-0.780182	0.233312	2312.19	0.000825993	0.0101124
SSBP3-AS1	-1.1414	0.341321	57.9278	0.000825556	0.0101124
AP1S2	0.670455	0.200511	1516.83	0.00082659	0.0101128
DNAJC14	0.870333	0.260496	415.773	0.000834593	0.01018
CTNNB1	0.720057	0.21549	2486.68	0.000833305	0.01018
R3HDM4	0.503061	0.150575	1349.68	0.000834952	0.01018
ZNF106	0.454719	0.136081	2119.08	0.000833186	0.01018
PRSS36	-0.740499	0.221642	138.099	0.000834863	0.01018
NUDT5	-0.48148	0.14415	3105.25	0.000837393	0.0102027
IL7	1.66899	0.499847	21.7521	0.000840803	0.0102373
ARL3	-0.932816	0.279667	639.139	0.000851625	0.0103619
TUSC3	2.06979	0.620634	10.5131	0.000853129	0.0103665
CAMK1	1.62589	0.487533	36.0397	0.000853172	0.0103665
GALK1	-0.523336	0.156983	1673.71	0.000856967	0.0104055
AC022075.1	2.18349	0.655103	27.0116	0.00085902	0.0104233
CENPW	-1.24482	0.373591	1762.72	0.000862146	0.0104541
EVI5	0.931607	0.279673	271.175	0.000865164	0.0104835
CKS2	-1.20592	0.362236	5483.98	0.000871311	0.0105508
C7orf25	1.09349	0.328685	12.1108	0.000878271	0.0106279
P2RY1	0.922838	0.277469	298.174	0.000881286	0.010654
ACTB	0.545152	0.163935	220066	0.000882835	0.010654
MRPL37	-0.66263	0.199242	3852.46	0.000881783	0.010654
CDKN2C	-0.733269	0.220495	664.58	0.000882418	0.010654
ORAI2	0.695017	0.209064	1970.28	0.000886002	0.010685
TPST1	1.5648	0.470802	24.7092	0.00088837	0.0107063
CMTM6	0.459709	0.138364	4953.53	0.000892281	0.0107461
PTGES3L	1.1622	0.349914	82.7716	0.000895663	0.0107722
LSM4	-0.670194	0.201779	8600.43	0.00089556	0.0107722
MORC3	0.545247	0.164218	1328.78	0.00089933	0.010809
SUMO2	-0.621811	0.187318	5575.81	0.000901645	0.0108295
IGHV1-3	-1.46583	0.441627	32.7863	0.000902876	0.0108369
PLEKHG5	-1.53052	0.46126	110.759	0.000906189	0.0108694
CHAC1	2.15643	0.65035	12.1462	0.000913809	0.010946
PLEKHG4	-0.996339	0.300473	210.855	0.000913463	0.010946
SGSH	2.51668	0.759241	33.6457	0.00091729	0.0109803
PPP1R3E	-0.63236	0.19087	359.565	0.000922908	0.0110401
GSPT1	0.405553	0.122421	3457	0.000923768	0.0110429
ABHD14A	-0.951981	0.28739	788.134	0.000924623	0.0110457
APBA2	1.43623	0.433782	206.635	0.000929805	0.0110852
TSPAN17	0.601533	0.181673	244.376	0.000929361	0.0110852
SWSAP1	-0.753707	0.227627	751.551	0.000929142	0.0110852
TSTD1	-1.26753	0.382957	2017.94	0.000933458	0.0111213
GLCCI1	0.838624	0.253453	238.739	0.000936999	0.011156
MRPL17	-0.89899	0.271731	2167.81	0.00093836	0.0111647
PARP8	0.7421	0.224348	1267.62	0.000940288	0.0111802
POLR3K	-1.0142	0.306645	1941	0.000941649	0.0111889
DDX3X	0.895164	0.270815	6460.67	0.000948274	0.0112545
APH1B	0.431558	0.130566	848.16	0.000948768	0.0112545
GGCT	-0.643781	0.194778	1560.97	0.000949077	0.0112545
SIGLEC1	2.37113	0.717491	16.4718	0.000950609	0.0112629
SLC25A5	-0.496499	0.150248	14888.3	0.00095134	0.0112629
AL590428.1	-1.99651	0.60419	19.0679	0.000951687	0.0112629
AC018462.1	-1.2678	0.383726	31.3375	0.000953452	0.0112763
EEPD1	0.84287	0.255226	280.091	0.000958478	0.0113282
MFN1	0.488183	0.147842	529.678	0.000959813	0.0113364
PI4KB	0.8208	0.248589	1479.49	0.000960553	0.0113376
RPS6KC1	0.943637	0.285812	855.934	0.000961336	0.0113393
BTN3A2	-0.416773	0.126308	996.282	0.000968008	0.0114104
CHRNE	1.45405	0.440793	14.1553	0.000971297	0.0114416
PSPH	-0.531245	0.161076	884.42	0.000973415	0.0114589
ZFAND2B	-0.538991	0.163482	2507.56	0.000977455	0.0114913
CHCHD5	-1.03643	0.31436	576.79	0.000977376	0.0114913
AL357078.3	-1.75822	0.533491	8.8077	0.000981787	0.0115345
C1QTNF12	2.75279	0.835794	14.041	0.000989051	0.0116122
VAT1	0.886754	0.269261	2469.05	0.000990217	0.0116182
STARD5	0.971048	0.294886	55.941	0.000991375	0.0116241
MACC1	-1.06461	0.323384	457.331	0.000994444	0.0116524
ATP5F1C	-0.645969	0.196272	9399.28	0.000997659	0.0116747
STARD4-AS1	-1.3573	0.412401	312.367	0.000997524	0.0116747
SAT1	0.97369	0.295882	8962.56	0.000998992	0.0116826
TYMP	1.19476	0.363086	406.877	0.000999802	0.0116843
CTDNEP1	-1.00574	0.30566	227.924	0.0010005	0.0116848
HBB	2.16364	0.657637	4812.76	0.00100177	0.0116855
ARL4C	1.57866	0.479837	325.621	0.00100188	0.0116855
CENPN	-0.82889	0.25207	803.412	0.00100785	0.0117474
SMIM19	-0.727243	0.221248	1466.62	0.0010126	0.0117922
CACNB4	-1.05744	0.321714	140.238	0.00101302	0.0117922
MRPS9	-0.505666	0.15391	1421.24	0.00101816	0.0118443
TULP4	1.4343	0.437043	119.765	0.00103133	0.0119897
RBM18	0.427864	0.130384	1209.77	0.00103228	0.0119929
SYT11	0.597258	0.182038	421.169	0.00103461	0.0120121
MRPS22	-0.455506	0.13887	1258.85	0.00103779	0.012041
SLC39A6	0.740523	0.225779	1339.42	0.0010386	0.0120426
AUTS2	-0.858841	0.261885	186.778	0.00104008	0.0120519
SIT1	-1.81635	0.554	22.4645	0.00104316	0.0120797
BCL2L11	0.814988	0.248649	248.496	0.0010467	0.0121128
CKB	1.0402	0.31743	986.077	0.0010494	0.0121164
SARM1	0.9781	0.298489	66.1443	0.00104975	0.0121164
LSP1	-1.03955	0.31721	3611.5	0.0010486	0.0121164
PALD1	-1.4214	0.43372	203.66	0.00104829	0.0121164
CALB2	2.8419	0.86746	6.81814	0.00105247	0.0121321
MED7	-0.670089	0.204534	1397.17	0.00105225	0.0121321
ACADVL	0.474191	0.14481	8113.84	0.0010582	0.0121902
MED11	-0.829906	0.25352	398.416	0.00106213	0.0122276
ADK	-0.387169	0.118284	3584.05	0.0010633	0.0122331
GNS	0.826776	0.252653	1897.49	0.00106649	0.0122619
AC055822.1	-1.2144	0.371153	21.7681	0.00106804	0.0122718
POP7	-0.856991	0.261949	1727.99	0.00106942	0.0122796
FBRSL1	-1.00344	0.306784	361.505	0.00107235	0.0123053
HIST1H2AC	0.839983	0.256865	2037.97	0.00107495	0.0123272
ELL2	0.900824	0.27563	241.18	0.00108221	0.0124025
CYBB	1.93716	0.592784	477.116	0.00108346	0.0124088
YARS	0.460578	0.140957	3162.27	0.00108501	0.0124186
FOSB	2.03096	0.621892	914.786	0.00109167	0.0124794
KNOP1	-0.744702	0.228034	609.106	0.00109173	0.0124794
LRR1	-0.605898	0.185677	1429.47	0.00110166	0.0125848
RPS10	-1.04139	0.319166	201.642	0.00110294	0.0125912
CPNE7	-0.697593	0.213928	217.978	0.0011107	0.0126717
PET117	-0.864762	0.265224	151.381	0.00111216	0.0126802
UXT	-1.19675	0.36744	2786.1	0.001126	0.0128297
RWDD2A	1.08969	0.334633	54.9062	0.0011285	0.01285
RPSA	-0.921492	0.283	11893.6	0.00112931	0.012851
CBLB	0.504096	0.154829	540.133	0.00113067	0.0128582
LINC01150	-0.577771	0.17752	139.973	0.00113521	0.0128933
AKR1C3	-0.629926	0.193543	2241.12	0.00113507	0.0128933
ZBTB33	1.08717	0.334117	1091.39	0.00113841	0.0129166
CMTM3	-0.544425	0.16732	1944.81	0.00113872	0.0129166
AKR1C1	1.51096	0.464775	82.0204	0.00115017	0.0130382
CPEB4	0.835596	0.257073	254.948	0.00115235	0.0130519
HIPK1	0.597976	0.183976	705.588	0.00115285	0.0130519
CRAT	0.81138	0.24967	348.94	0.00115481	0.0130574
HIST1H1A	-1.67877	0.516554	60.9156	0.00115427	0.0130574
MTF2	-0.47413	0.145905	3476.1	0.00115577	0.01306
AL513365.2	-1.20613	0.371209	9.39666	0.00115729	0.0130688
BHLHE40	1.00077	0.308054	530.347	0.00115937	0.0130758
UBE2D2	-0.520149	0.16011	1842.87	0.00115938	0.0130758
CCPG1	0.349914	0.10774	1872.61	0.00116314	0.0131099
HIKESHI	-0.751666	0.231458	2107.66	0.00116411	0.0131125
LHFPL2	1.0609	0.326824	763.494	0.00117002	0.0131632
UFL1	0.474044	0.146036	999.059	0.00117009	0.0131632
PSME2	-0.935523	0.288268	10916.6	0.00117318	0.0131895
SLFN12	0.86814	0.267549	304.617	0.00117536	0.0132055
OSGEP	-0.43323	0.13353	3660.49	0.00117683	0.0132055
CARD19	-0.910078	0.280503	2255.85	0.00117678	0.0132055
LINC01140	1.42194	0.438371	28.1247	0.00117986	0.0132073
PLEKHF2	0.943837	0.291026	725.305	0.0011822	0.0132073
NRBP1	0.475457	0.14658	2927.02	0.00117996	0.0132073
ARFGAP3	0.408008	0.125793	1276.87	0.00118079	0.0132073
HLA-DMA	-0.625231	0.192758	6165.53	0.00118029	0.0132073
SPINK2	-1.30601	0.402697	20431.3	0.00118218	0.0132073
AL163195.2	-2.60732	0.803705	25.2561	0.00117811	0.0132073
TUBB4A	1.8634	0.574875	6.60705	0.00118942	0.0132794
ST3GAL1	0.447026	0.137919	1266.11	0.00119015	0.0132794
ZGPAT	0.560889	0.1731	178.092	0.00119418	0.0133076
RUFY1	0.499271	0.154078	2775.8	0.00119374	0.0133076
NAALADL1	-0.817121	0.25221	232.531	0.00119597	0.0133192
TMPPE	0.976893	0.30165	67.1918	0.00120162	0.0133737
PHETA1	1.1861	0.366465	56.2206	0.00120959	0.0134466
TTF1	-0.742152	0.229314	1003.5	0.00121044	0.0134466
AC113382.1	-2.03338	0.628275	18.4335	0.00121027	0.0134466
ACYP1	-1.00077	0.309251	928.381	0.00121172	0.0134524
AC069542.1	1.54203	0.476584	8.04498	0.00121388	0.0134679
YAE1D1	-0.707012	0.218566	663.416	0.0012174	0.0134901
HSPB11	-1.04597	0.32335	3443.43	0.00121729	0.0134901
NDUFA12	-1.26495	0.391087	3547.76	0.0012188	0.0134972
AC018797.2	-1.0793	0.33379	99.3112	0.001223	0.0135353
CCDC167	-1.31795	0.407715	1273.64	0.001227	0.0135712
MIR1-1HG-AS1	-0.76722	0.23736	714.582	0.00122795	0.0135732
PRKCQ	0.906567	0.280625	1125.24	0.00123562	0.0136475
SCAMP5	-1.15747	0.358307	79.9378	0.00123621	0.0136475
F2RL2	-1.6154	0.500199	49.64	0.00124	0.0136809
AC021683.2	2.46568	0.763527	13.3648	0.00124082	0.0136814
SNRPF	-1.30535	0.404322	3264.8	0.00124449	0.0137133
KLHL9	0.688074	0.213216	1441	0.0012504	0.0137639
CENPE	-0.817856	0.253463	1215	0.00125218	0.0137639
AC016831.5	-0.924966	0.286656	132.497	0.00125206	0.0137639
AIF1	-1.30864	0.40553	16660.6	0.00125104	0.0137639
SRC	1.17492	0.364236	116.765	0.00125659	0.0137953
GSTM4	-0.60123	0.186382	1054.88	0.00125625	0.0137953
GPR132	1.16868	0.362513	152.423	0.00126493	0.0138697
GKAP1	-1.0488	0.325327	153.952	0.00126485	0.0138697
PARP12	0.761286	0.236245	379.911	0.00127106	0.0139196
FOXN2	0.703848	0.218433	1179.33	0.00127184	0.0139196
RASGRP2	-0.60633	0.188157	2195.73	0.00127092	0.0139196
SS18L2	-0.914944	0.283967	1820.82	0.00127298	0.0139236
ARSB	0.622295	0.193167	666.259	0.00127505	0.0139376
HIRIP3	-0.602713	0.187151	1614.06	0.00127982	0.0139811
DYNLL1	-1.22556	0.380747	13791.3	0.00128713	0.0140524
ARNT	0.803613	0.249804	978.632	0.00129549	0.0141323
PDSS1	-0.447525	0.139119	503.297	0.00129605	0.0141323
ATAD2B	0.659584	0.205101	868.136	0.00130035	0.0141532
CCNI	-0.473396	0.147193	4517.95	0.00129917	0.0141532
MZT2B	-1.23056	0.38263	2231.03	0.00129958	0.0141532
CLIC3	-1.41895	0.441339	135.066	0.00130402	0.0141844
NAP1L1	-0.593409	0.184614	8594.36	0.0013075	0.0142135
DGAT2	1.38566	0.4314	28.9084	0.00131808	0.0143198
MPND	-1.18754	0.369798	66.3334	0.00132123	0.0143452
SMIM8	-0.980719	0.305427	690.938	0.00132285	0.0143541
SCYL2	0.863138	0.268825	1318.54	0.00132375	0.014355
AL035446.1	-1.42354	0.443501	262.82	0.00132836	0.0143962
UNC5B-AS1	-2.24457	0.699561	7.74752	0.00133409	0.0144495
BAIAP2L1	1.54377	0.481201	49.5637	0.00133583	0.0144595
SYNJ2BP	-0.548229	0.17094	333.36	0.0013406	0.0145024
TMEM43	0.821429	0.256188	1548.14	0.0013443	0.0145335
FAHD2A	-0.500472	0.15631	717.277	0.00136572	0.0147561
EIF5A2	1.456	0.454912	31.2977	0.00137137	0.0147744
TXN2	-0.559097	0.174672	4708.86	0.00137025	0.0147744
RPP25L	-0.815868	0.254914	1099.64	0.00137158	0.0147744
DMAC1	-0.860567	0.268857	969.75	0.00137028	0.0147744
ENC1	-1.00856	0.315086	191.56	0.00137001	0.0147744
TOM1	0.447076	0.1397	568.296	0.00137303	0.0147811
CMA1	-1.91986	0.60006	9.11777	0.0013769	0.0148137
GATA2	1.03243	0.322823	1912.49	0.0013832	0.0148725
NANOS1	-1.25797	0.393443	19.3102	0.001387	0.0149044
TRGJP2	0.968658	0.303009	123.906	0.00138961	0.0149234
DPM2	-0.588969	0.184267	2467.37	0.0013921	0.0149411
SUPT20H	0.519333	0.162489	1458.1	0.00139296	0.0149413
PPP1R1C	-1.37573	0.430473	24.3863	0.00139421	0.0149457
SRD5A1	0.895376	0.280191	86.0822	0.00139542	0.0149491
GABRD	-2.23485	0.69939	7.51639	0.00139621	0.0149491
ANAPC16	-0.667555	0.208967	2503.66	0.00140048	0.0149857
AP001505.1	-1.59143	0.49822	12.0592	0.00140199	0.0149929
RPL36A	-0.887957	0.278017	269.554	0.00140366	0.0150016
HOXA9	0.464516	0.145461	5253.5	0.00140602	0.0150178
PCDH9	1.21664	0.381048	97.6467	0.00140861	0.0150365
LINC02158	-1.25421	0.392935	27.5512	0.00141335	0.015078
RNF5	-0.613561	0.192271	2472.36	0.00141719	0.0151066
HSBP1	-0.863296	0.270539	8968.34	0.00141774	0.0151066
GPR137B	1.00655	0.315471	105.768	0.00141963	0.0151178
CENPU	-0.50803	0.159236	3234.73	0.00142064	0.0151194
KCTD20	0.674459	0.211464	2145.45	0.00142533	0.0151602
HSPB1	-1.07243	0.336352	1793.62	0.00143062	0.0151983
AC004130.1	-1.14938	0.360481	145.659	0.00143031	0.0151983
XIRP2	1.2506	0.392266	142.455	0.00143193	0.0152031
GSTO1	-0.898763	0.281951	5854.34	0.0014343	0.0152192
AL136320.1	1.21939	0.382602	27.3609	0.00143714	0.0152402
PSMB5	-0.652775	0.204848	3817.8	0.00143939	0.0152549
MRPL40	-0.93631	0.293907	1578.86	0.00144386	0.0152932
FN3KRP	-0.587064	0.184322	1748.29	0.00144756	0.0153217
MPV17	-0.619524	0.194522	3590.26	0.00144828	0.0153217
AC127024.5	-1.10668	0.347619	23.0899	0.00145449	0.0153782
PREPL	0.774688	0.243385	448.236	0.0014577	0.0153832
ENOSF1	-0.457565	0.143761	2282.21	0.00145853	0.0153832
PRDX4	-0.673347	0.211567	3232.31	0.00145929	0.0153832
EXOSC1	-0.742633	0.233313	1647.4	0.00145765	0.0153832
MRPL11	-0.825472	0.259365	3090.79	0.00145925	0.0153832
GMPR2	-0.352836	0.110872	2098.5	0.0014607	0.0153847
TMEM220	-0.579598	0.182138	729.423	0.00146166	0.0153847
AP001043.1	-1.30085	0.408799	43.8965	0.00146203	0.0153847
ZNF317	0.693102	0.217825	1344.79	0.00146305	0.0153847
ADAMTS6	-1.10083	0.346	96.5413	0.00146463	0.0153847
ZC3H12B	-1.40221	0.440716	90.0324	0.00146437	0.0153847
IFI30	2.06672	0.649763	13.3767	0.00146906	0.0154221
NGDN	-0.612461	0.192568	1893.62	0.00147027	0.0154256
TOB2	0.508482	0.159916	629.96	0.00147437	0.0154595
NTMT1	-0.574303	0.180685	560.539	0.00148054	0.0155151
COPS8	-0.715367	0.225162	2349.46	0.00148747	0.0155785
SOS2	0.596754	0.187874	706.591	0.00149138	0.0155997
DTYMK	-0.673507	0.212047	3947.88	0.00149213	0.0155997
AC002310.2	-1.22377	0.385279	12.909	0.00149153	0.0155997
LSM6	-0.889368	0.280092	1068.69	0.00149698	0.0156412
RTP4	-0.973482	0.306626	384.672	0.00149931	0.0156564
NSMCE2	-0.622476	0.196078	769.352	0.00150025	0.0156569
VTI1A	0.480692	0.151519	900.53	0.00151136	0.0157636
YWHAZ	0.435528	0.13733	10012.2	0.00151701	0.0158059
CCT6B	-0.576156	0.181683	162.486	0.00151802	0.0158059
USP27X	-1.69373	0.534097	9.98948	0.00151809	0.0158059
MLC1	0.726959	0.229265	3875.38	0.00152009	0.0158175
FN3K	1.36468	0.430474	15.4531	0.00152346	0.0158364
SOD1	-0.881575	0.278088	7087.18	0.00152369	0.0158364
AL031123.1	1.63579	0.516092	5.99048	0.00152663	0.0158576
SNRPG	-1.27497	0.402403	4655.16	0.00153285	0.0159129
ARHGAP6	1.73411	0.547375	44.9236	0.00153465	0.015913
CISD1	-1.02689	0.324128	663.181	0.00153404	0.015913
GSEC	-0.83972	0.265086	852.31	0.00153636	0.0159214
CISH	-0.49373	0.155921	2288.9	0.00154262	0.015977
RPL21	-1.19679	0.377972	25764.8	0.00154369	0.0159787
SMCO4	-0.842638	0.266176	961.691	0.00154698	0.0160035
RAD1	-0.480123	0.151698	1177.56	0.00155083	0.0160177
ZBED5-AS1	-0.659376	0.208336	725.625	0.00155106	0.0160177
MEA1	-0.898449	0.28387	2694.89	0.00155082	0.0160177
SLC46A3	0.745768	0.235807	924.795	0.00156358	0.016132
TLCD1	-0.911384	0.28818	107.421	0.00156395	0.016132
AC007993.3	-1.667	0.527221	10.0215	0.00156764	0.0161607
ZFPM1	1.24888	0.395028	85.6953	0.0015696	0.0161715
DCLRE1A	1.07582	0.340582	422.319	0.0015843	0.0163135
PPFIBP2	1.24794	0.395252	60.1085	0.00159221	0.0163324
SEC24A	0.859221	0.272115	298.744	0.00159095	0.0163324
NET1	0.795096	0.251831	1647.26	0.00159258	0.0163324
NMRK1	0.548012	0.173548	362.518	0.00159021	0.0163324
BUB3	-0.416536	0.131895	6941.72	0.00158813	0.0163324
CLPP	-0.713279	0.225876	2058.54	0.00158948	0.0163324
LSM14B	-0.96949	0.307059	99.3831	0.00159217	0.0163324
APLF	0.845334	0.267765	540.979	0.00159402	0.0163352
AC006504.5	-0.555161	0.175858	807.407	0.00159468	0.0163352
AL356804.1	1.97171	0.624915	19.2749	0.00160409	0.0164167
SRP14	-0.974635	0.308909	18802.5	0.00160449	0.0164167
LPCAT4	-0.540608	0.171361	399.124	0.00160618	0.0164245
CD163	2.66662	0.845412	27.3074	0.00160924	0.0164463
MINDY1	0.822807	0.260886	437.343	0.00161108	0.0164557
C2CD2	-0.579435	0.18375	300.147	0.00161384	0.0164743
PIN1	-0.77584	0.246062	2292.3	0.00161587	0.0164856
SLX4IP	-1.30528	0.414144	1745.04	0.00162294	0.0165482
ZNF518B	0.567603	0.180106	404.969	0.0016244	0.0165536
FAIM	-0.649351	0.206134	659.807	0.00163189	0.0166204
C6orf223	2.27474	0.722293	10.5004	0.00163647	0.0166398
AL121983.1	1.76032	0.558956	26.0293	0.00163661	0.0166398
ASPM	-0.880411	0.279547	1667.5	0.00163597	0.0166398
RNF10	0.62238	0.197715	2734.62	0.00164465	0.0167025
GLIPR1	-0.85346	0.271112	1422.61	0.00164394	0.0167025
ACAA2	-0.463328	0.147237	2192.8	0.00165055	0.016749
PAIP2	-0.573115	0.182131	6305.02	0.00165112	0.016749
ADPRM	-0.557828	0.177311	1078.65	0.00165497	0.0167784
TBC1D10C	-0.567553	0.180438	2345.5	0.00165853	0.0168036
SETD1A	-1.03206	0.328131	148.971	0.00165934	0.0168036
STRIP2	0.903721	0.287419	66.9237	0.00166503	0.016842
DCAF6	0.456766	0.145266	621.247	0.00166459	0.016842
RAB3GAP1	0.712444	0.226655	597.325	0.00167057	0.0168884
VAMP5	-0.95342	0.303335	244.727	0.00167157	0.0168888
RASA1	0.511325	0.162717	411.175	0.00167558	0.0169197
VPS72	-0.442566	0.140846	1870.86	0.00167681	0.0169226
OR4D1	1.86778	0.594504	14.9517	0.00167942	0.0169392
AKIP1	-0.650666	0.207116	1248.2	0.00168059	0.0169414
SNRPC	-0.975637	0.31069	6207.74	0.00168817	0.0170082
ZNF641	0.606061	0.193041	451.725	0.00169206	0.0170377
AL109811.2	-1.3741	0.43772	19.7493	0.00169391	0.0170467
HEXIM1	0.832391	0.265336	442.65	0.00170614	0.0171414
HIBCH	-0.639529	0.203859	2031.55	0.00170622	0.0171414
RARRES2	-2.43599	0.776449	7.32654	0.00170487	0.0171414
EXOSC2	-0.43344	0.1382	1660.41	0.00171081	0.0171735
AC002116.2	-1.07122	0.341564	35.6909	0.00171135	0.0171735
TPRKB	-0.888015	0.283209	1890.82	0.00171533	0.0172037
SPPL2A	0.417307	0.133137	1467.07	0.00172202	0.017261
LINC01943	1.39013	0.443532	10.7734	0.00172313	0.0172624
MMD	-0.779808	0.24882	377.525	0.00172425	0.0172639
TMEM236	1.75136	0.558951	15.6199	0.00172852	0.0172729
XACT	1.53307	0.489296	12.9514	0.00172904	0.0172729
FAM8A1	0.689137	0.219926	433.803	0.00172743	0.0172729
LINC01389	-1.34156	0.428125	8.14152	0.00172697	0.0172729
TMEM80	-0.798675	0.254978	1474.9	0.00173427	0.0173153
FKBP3	-0.83309	0.266049	3789.08	0.0017401	0.0173638
GRHPR	-0.57263	0.182882	4336.48	0.00174124	0.0173655
EBI3	2.2194	0.708887	22.725	0.00174315	0.0173747
C1QA	2.53358	0.80931	9.13988	0.00174486	0.0173821
SEMA4A	0.822623	0.262809	731.905	0.00174736	0.0173971
H2AFV	-0.831705	0.265746	7838.18	0.00174988	0.0174125
NSL1	-0.46463	0.14849	2249.75	0.00175389	0.0174329
FUS	-0.473007	0.151165	2592.52	0.00175363	0.0174329
MMP9	1.9205	0.614064	10.6761	0.00176286	0.0174926
ACSL1	0.937468	0.299736	1361.87	0.00176215	0.0174926
COPB2	0.493544	0.157804	3843.93	0.00176257	0.0174926
LIN7C	0.794135	0.253955	970.527	0.00176562	0.0175004
OGDH	0.680074	0.217479	456.072	0.00176549	0.0175004
STK4	0.449168	0.143685	3326.55	0.00177162	0.0175501
CCDC153	-1.18501	0.379123	60.6802	0.00177409	0.0175648
FNTA	-0.351396	0.112465	2127.92	0.0017811	0.01762
AC127496.5	-1.29327	0.413925	44.3833	0.00178165	0.01762
TMEM223	-0.836021	0.267604	1480.03	0.00178352	0.0176287
HNRNPA1P48	-0.60087	0.192385	283.578	0.00178853	0.0176518
C6orf203	-0.702205	0.224834	804.731	0.00178885	0.0176518
ZFAS1	-1.21194	0.388004	4331.95	0.00178693	0.0176518
G3BP2	0.494567	0.158383	3491.07	0.00179267	0.0176797
FAM114A2	0.454786	0.145654	1061.51	0.00179397	0.0176827
SMDT1	-0.980341	0.313993	2051.65	0.00179521	0.0176851
COLEC12	2.05908	0.659653	9.49157	0.0017996	0.0177186
POLR2I	-1.30154	0.417002	1900.39	0.00180119	0.0177243
SNRPD3	-0.984209	0.315364	6326.56	0.00180318	0.0177341
LRP1	1.96909	0.631322	51.9932	0.00181466	0.0178371
NMRAL1	-0.550717	0.176618	2093.92	0.00182004	0.0178801
ANAPC15	-0.764664	0.245255	497.194	0.00182182	0.0178877
TLN1	0.72905	0.23388	6133.98	0.00182576	0.0179089
CCDC73	-0.974881	0.312746	128.902	0.001826	0.0179089
CSMD2	-2.07865	0.666915	32.586	0.00182819	0.0179205
GRB10	0.607778	0.195031	1680.56	0.00183126	0.0179407
VAMP8	-1.15106	0.369534	19326.8	0.00184017	0.018018
PDCD6	-0.654988	0.210353	5761.96	0.00184717	0.0180581
SKIDA1	-0.957672	0.307558	379.404	0.00184698	0.0180581
AC074327.1	-1.30568	0.419329	143.743	0.00184731	0.0180581
OPLAH	1.36373	0.438035	36.7472	0.00185019	0.0180647
TSPOAP1-AS1	0.659759	0.21191	145.722	0.00184949	0.0180647
PPP1R35	-0.723241	0.232318	811.367	0.00185105	0.0180647
ZNF333	0.359075	0.115367	593.179	0.0018553	0.018091
STN1	-0.591784	0.190138	1542.68	0.00185577	0.018091
DTNB	-0.493188	0.158519	321.391	0.0018631	0.0181525
MSMO1	-0.760313	0.244454	789.826	0.00186924	0.0182023
KLF4	1.9791	0.636649	91.315	0.00187967	0.0182772
TUBB6	-0.719648	0.231505	812.359	0.00188002	0.0182772
PRSS2	-2.11352	0.679856	634.155	0.00187867	0.0182772
LSM7	-1.33917	0.431029	6059.09	0.0018905	0.018369
SERPINB6	-0.563802	0.181539	5639.39	0.00189838	0.0184355
PSMB6	-1.02127	0.328858	5785.46	0.00189946	0.0184359
BAHCC1	-0.561504	0.180837	1192.5	0.00190258	0.018456
ATP9B	0.677882	0.218384	752.016	0.00190866	0.0185042
WDR45B	0.618118	0.199142	1191.41	0.00190985	0.0185042
GOLGA1	0.597967	0.192658	438.764	0.00191067	0.0185042
AC093159.1	1.51109	0.48689	6.46849	0.00191205	0.0185075
AL021453.1	-1.16952	0.37713	215.065	0.00192795	0.0186512
PDCL3	-0.666501	0.214981	1328.09	0.00193334	0.0186932
PLP2	-0.618904	0.199669	2521.29	0.00193751	0.0187233
AVPR1A	2.41628	0.779657	9.95607	0.00194074	0.0187239
FAM83A	1.40973	0.454856	41.8658	0.00193986	0.0187239
ADAM8	1.12392	0.362629	772.485	0.00193933	0.0187239
F13A1	1.58274	0.510842	261.626	0.00194641	0.0187582
WASHC3	-0.719309	0.232158	2251.18	0.001946	0.0187582
RAP2A	0.947868	0.306001	89.5005	0.00195098	0.0187615
DDX3Y	0.779629	0.251683	1029.23	0.00195053	0.0187615
AC008608.2	-1.30622	0.421667	17.347	0.00194994	0.0187615
ADGRD2	-1.4635	0.472418	18.6681	0.001949	0.0187615
FRMD6	1.83729	0.593241	9.51193	0.00195465	0.0187743
CTTNBP2NL	1.43804	0.464348	71.0802	0.00195548	0.0187743
CARD17	-1.46025	0.471479	31.6917	0.00195376	0.0187743
BCL6B	2.2012	0.710844	12.4227	0.00195754	0.0187829
ARID1B	-0.89817	0.290064	3013.56	0.0019585	0.0187829
PRR11	-0.650709	0.210234	656.498	0.00196708	0.0188551
STON2	-1.13082	0.365444	2490.16	0.00197223	0.0188942
AC004540.2	-0.886906	0.28664	265.62	0.00197379	0.018899
RTL8C	1.24588	0.402697	165.563	0.00197585	0.0189085
LPAR2	-0.5905	0.19095	287.568	0.00198522	0.018988
CDCA7	-0.731114	0.236456	4183.82	0.00198834	0.0190075
PROSER3	-0.942744	0.305001	136.11	0.00199516	0.0190625
MRPL46	-0.653708	0.211503	1569.14	0.00199637	0.0190637
FAM199X	0.752277	0.243494	549.215	0.00200488	0.0191347
TPSD1	1.03838	0.336182	265.175	0.00201009	0.0191639
TBC1D29	-1.43552	0.46476	20.2066	0.0020101	0.0191639
C1orf35	-0.821147	0.26592	1445.25	0.00201544	0.0192046
FLCN	0.66459	0.215249	177.323	0.00201825	0.019221
LIN7A	-2.41202	0.78147	6.26368	0.00202515	0.0192764
LSG1	0.332938	0.107898	1846.4	0.00203089	0.0193207
MOSPD2	0.864572	0.280239	563.7	0.00203467	0.0193446
VPS13B	0.716471	0.232268	1498.06	0.00203776	0.0193446
EXOC1	0.395329	0.128157	1307.79	0.00203747	0.0193446
AC108047.1	-1.06561	0.345443	75.3383	0.00203716	0.0193446
B4GALNT1	1.95179	0.632847	11.2817	0.00204141	0.0193494
PTPMT1	-0.734431	0.238127	605.933	0.00204104	0.0193494
TMEM254-AS1	-0.894839	0.290159	35.4036	0.00204263	0.0193494
MPRIP-AS1	-1.28918	0.418011	37.8585	0.00204183	0.0193494
TMEM170B	0.863274	0.280036	177.394	0.00205115	0.0194197
UHMK1	0.739587	0.23996	2064.69	0.00205528	0.0194485
RPL39L	-1.18255	0.383743	366.356	0.00205869	0.0194704
DUSP14	-0.726436	0.235766	994.16	0.00206183	0.0194897
ATP5MC3	-0.863172	0.280223	11580.5	0.0020679	0.0195366
ZHX2	1.0569	0.343187	88.1429	0.00207239	0.0195492
TSR2	-0.447845	0.145421	919.599	0.00207253	0.0195492
TOMM5	-1.03261	0.335298	553.659	0.00207234	0.0195492
AC024896.1	-0.573728	0.186401	534.669	0.0020845	0.0196442
PTRHD1	-1.09733	0.356525	980.729	0.00208507	0.0196442
RNF207	-1.76195	0.572487	24.3676	0.00208592	0.0196442
PCYT1B	2.01981	0.656443	21.3632	0.00209161	0.0196873
STX17-AS1	-1.33358	0.433529	28.4643	0.00209725	0.0197299
PYCARD-AS1	-1.45918	0.474444	7.1093	0.00210107	0.0197554
AC138969.1	0.946562	0.307796	88.9984	0.00210297	0.0197628
AC024257.3	1.23458	0.401615	42.3581	0.00211188	0.019832
SEC31A	0.593174	0.192969	3636.2	0.00211257	0.019832
AC009501.1	-1.62751	0.529624	27.3051	0.00211952	0.0198867
LSM3	-1.18253	0.384913	4728.26	0.00212479	0.0199256
QDPR	-0.520886	0.169576	2454.14	0.00212847	0.0199496
IARS	0.699048	0.227618	4310.59	0.00213239	0.0199758
RUVBL2	-0.470354	0.153169	5688.76	0.00213473	0.0199768
CAPG	-0.789866	0.257225	6981.37	0.00213541	0.0199768
LINC02367	-1.0988	0.357839	66.2296	0.00213587	0.0199768
HDDC3	-0.686549	0.223711	664.917	0.00214839	0.0200833
UQCC3	-1.11982	0.365072	647.771	0.00215938	0.0201754
TM7SF2	0.815402	0.265903	394.1	0.00216554	0.0201823
GAB3	0.677484	0.2209	1146.43	0.00216272	0.0201823
BCL7C	-0.803094	0.261893	706.633	0.0021658	0.0201823
C18orf54	-0.989164	0.322514	277.287	0.00216187	0.0201823
AC078785.2	-1.56693	0.510944	14.7684	0.00216413	0.0201823
P2RY13	1.23495	0.402772	146.611	0.00216843	0.0201962
FRMD4A	-0.980684	0.319875	194.775	0.00217061	0.020206
AGPAT2	-0.480821	0.156898	2705.79	0.00217998	0.0202825
KNSTRN	-0.580495	0.189472	936.192	0.00218578	0.0203258
ABHD8	0.996157	0.32516	106.701	0.00218702	0.0203267
PKD2	0.71226	0.232515	1297.95	0.00218919	0.0203362
AC174065.1	-1.51181	0.493565	30.6869	0.00219094	0.0203419
LETMD1	-0.498673	0.162857	1206.91	0.00219838	0.0204002
TCEAL9	-0.869857	0.284121	1027.46	0.00220179	0.0204167
RPS5	-1.01856	0.332701	19014.5	0.00220245	0.0204167
FRS2	0.800561	0.261668	262.329	0.00221737	0.0205121
SYNJ1	0.76056	0.24856	247.142	0.00221433	0.0205121
GPX7	-0.54777	0.179029	1361.16	0.00221577	0.0205121
DYRK4	-0.795698	0.260068	790.552	0.00221655	0.0205121
ADORA3	1.63069	0.533064	83.6979	0.00222012	0.0205269
SDHD	-0.592107	0.193579	3889.43	0.0022227	0.0205293
SNU13	-0.835353	0.273092	6877.9	0.00222169	0.0205293
C16orf91	-0.692831	0.226557	1121.81	0.00222755	0.0205634
MYO6	1.85878	0.607929	15.2276	0.00223147	0.0205676
MTM1	0.640742	0.209559	878.478	0.00223136	0.0205676
AGAP2	-0.742267	0.242761	210.965	0.00223116	0.0205676
AL359182.1	1.7091	0.559007	11.5408	0.00223273	0.0205685
NUDT4	0.54593	0.178596	497.995	0.00223723	0.0205885
PPP6R2	0.505595	0.165393	768.543	0.00223619	0.0205885
SNX10	-0.672293	0.219991	1968.63	0.00224314	0.020622
TMEM14A	-0.750818	0.245698	1128.25	0.00224423	0.020622
NDUFS3	-0.754239	0.246819	4085.4	0.00224435	0.020622
C3AR1	0.739367	0.241967	2511.91	0.00224567	0.0206234
AC037459.3	1.17007	0.382942	17.6135	0.00224709	0.0206258
DGCR6L	-0.611592	0.200194	1831.13	0.00225062	0.0206475
DEAF1	-0.650634	0.21303	2330.31	0.00225667	0.0206916
ATP5MG	-1.10563	0.36202	6443.19	0.00225776	0.0206916
NPC2	-0.762902	0.24989	3220.66	0.00226602	0.0207567
ETS1	1.02962	0.337348	79.0224	0.00227238	0.0208042
ENTPD4	0.767142	0.251364	679.573	0.00227384	0.0208068
MCEE	-0.566455	0.185653	634.531	0.00227965	0.0208492
SNRPE	-1.21093	0.396986	5336.7	0.00228611	0.0208975
DDX39B	0.614932	0.201627	444.587	0.00228954	0.0209031
ACOX1	0.496202	0.162702	692.318	0.00229025	0.0209031
LINC02363	-1.23279	0.404217	28.8963	0.00228975	0.0209031
AC027307.2	-1.65227	0.54228	11.9344	0.00231223	0.0210929
AP000904.1	2.7651	0.907668	5.78789	0.00231615	0.0211092
AC006012.1	-1.49743	0.491548	7.2707	0.0023164	0.0211092
COPB1	0.506716	0.166351	3600.32	0.00231857	0.0211182
KCNAB2	-0.477829	0.156898	1652.64	0.00232318	0.0211276
ARV1	-0.547271	0.1797	1260.61	0.00232316	0.0211276
MRPS24	-0.897243	0.294587	61.3806	0.0023209	0.0211276
PHKB	0.571823	0.187781	2342.78	0.0023256	0.0211388
MAPRE2	0.529932	0.174079	4435.71	0.00233297	0.0211949
DBN1	1.01225	0.332543	338.419	0.00233478	0.0212006
MTF1	0.516159	0.169579	619.955	0.00233639	0.0212043
RAD51C	-0.575638	0.189184	1991.11	0.00234436	0.0212657
GNAZ	1.77503	0.583581	9.07562	0.00235309	0.0212833
NCOA3	0.742311	0.243994	842.559	0.00234757	0.0212833
HK1	0.658153	0.216372	1511.06	0.00235201	0.0212833
RNF130	0.594749	0.19554	5128.2	0.00235349	0.0212833
DEK	-0.463735	0.152453	7394.04	0.00235146	0.0212833
TMEM60	-0.790148	0.259761	1517.49	0.00235149	0.0212833
OTUB2	1.35053	0.444186	19.7675	0.00236211	0.0213504
AL359715.3	-1.63554	0.538014	22.3388	0.00236614	0.021376
TCN2	-1.039	0.341798	99.2128	0.00236736	0.0213761
ACSM1	1.10169	0.362521	115.311	0.00237383	0.0214018
UGGT2	0.978047	0.321828	341.173	0.00237334	0.0214018
REX1BD	-0.828	0.272455	3636.38	0.00237336	0.0214018
CTSA	0.540705	0.177949	6859.17	0.00237733	0.0214226
BAX	-0.728541	0.2398	1392.71	0.00238056	0.0214407
AL391988.1	1.44982	0.477281	17.4421	0.00238414	0.0214588
SLC10A7	0.889641	0.29288	370.958	0.00238498	0.0214588
C3	1.98414	0.653486	64.5416	0.00239552	0.0215119
AC008074.3	1.21159	0.399047	35.2013	0.00239573	0.0215119
C11orf58	-0.485221	0.15979	6958.6	0.00239255	0.0215119
AC026401.3	-0.641248	0.211197	143.668	0.00239533	0.0215119
RBM8A	-0.718577	0.236689	3046.72	0.00239776	0.0215192
SACM1L	0.827923	0.272749	2107.81	0.00240158	0.0215254
PRDX5	-0.877839	0.289198	7776.16	0.00240193	0.0215254
SPINDOC	-0.974733	0.321137	38.1666	0.0024033	0.0215254
PLD4	-1.04429	0.344049	2776.82	0.00240302	0.0215254
SNRNP25	-0.841469	0.277344	3295.77	0.0024131	0.0215958
TMEM208	-0.911328	0.300375	2203.62	0.00241359	0.0215958
PRKAR1A	0.693726	0.228705	5762.76	0.00241916	0.0216348
ZNF491	-1.23328	0.406608	54.7665	0.00242054	0.0216362
AC007383.2	-0.830082	0.273691	123.625	0.00242198	0.0216381
RNF144B	0.799549	0.263668	433.402	0.0024261	0.0216531
GAPVD1	0.694013	0.228857	1684.61	0.00242519	0.0216531
FBXW11	0.521359	0.17197	723.988	0.00243186	0.021688
AL390728.6	-1.23075	0.405984	489.629	0.00243329	0.021688
GREB1L	-1.4285	0.471225	73.291	0.00243367	0.021688
CATSPERG	0.880961	0.290758	119.284	0.00244651	0.0217915
COA3	-1.07824	0.355934	3577.54	0.00245095	0.0218201
CACYBP	-0.513921	0.169683	6252.34	0.00245607	0.0218547
UTY	0.596126	0.196884	539.179	0.00246337	0.0218868
AC022098.1	-0.921829	0.304437	84.4076	0.00246199	0.0218868
Z98885.3	-1.82568	0.602953	8.59259	0.00246264	0.0218868
SLC51A	1.02448	0.338407	43.9939	0.0024671	0.0219089
[truncated: 1,077 more rows]

## Sheet: refinedLvsH
Refined miR-126high blast gene expression signature for survival analysis
LvsH genes with positive non negligible correlation with 126High signature module score in single cell RNA sequencing of AML blasts from patient samples
Cutoff Spearman rho >= 0.3, Bonferroni adjusted p-value <0.05
Gene	Spearman_rho	Bonferroni_adjusted_p
FAM30A	0.730056	0
EGFL7	0.578979	0
GUCY1A1	0.522341	0
ANGPT1	0.495483	0
MSI2	0.495302	0
CXXC5	0.468619	0
TSC22D1	0.455667	0
SEPT6	0.418887	0
DDAH2	0.41338	0
ITM2A	0.406069	0
IGHM	0.397199	0
AKR1C3	0.394435	0
MZB1	0.388498	0
GNA15	0.386146	0
TCF4	0.384428	0
CD164	0.354862	0
ORAI1	0.338967	0
ITM2C	0.331716	0
MAP1A	0.328564	0
ADGRG1	0.323838	0
SSBP2	0.317312	0
CD82	0.310419	0
LY6E	0.307091	0
CNST	0.304235	0
