# Supplementary material for: Longitudinal single-cell profiling of chemotherapy response in acute myeloid leukemia
Source: Nat Commun. 2023 Mar 8;14:1285. doi: 10.1038/s41467-023-36969-0 (PMC9995364; doi:10.1038/s41467-023-36969-0)
Supplement: Supplementary file 8 — Supplementary Data 4 [file 41467_2023_36969_MOESM8_ESM.xlsx]

## Sheet: SequencingMetrics
Sample	Patient	Cells	Mean Reads per Cell	Median Genes per Cell	Total Genes	Median UMI per cell
M52	PT16	13119	28650	2705	21584	8370
M53	PT16	14405	31472	2832	21875	9151
M54	PT16	8622	42412	3461	21831	11930
M55	PT16	9297	41125	3332	21881	11286
M60	PT03	7394	33711	2518	22197	8168
M61	PT03	7551	22534	2093	21846	6233
M62	PT03	2744	88955	4219	21383	18765
M63	PT03	9637	27104	2352	21952	7752
M68	PT15	7230	49704	3246	21314	11796
M69	PT15	7764	43537	3064	21202	10825
M70	PT15	3371	53184	3024	19818	10330
M71	PT15	3266	49883	2914	19708	9674
M76	PT01	5081	54625	3053	21802	10876
M77	PT01	7173	37602	2661	22088	8975
M78	PT01	10890	40320	3069	22189	11418
M79	PT01	12744	32825	2758	22212	9733
Mean		8143	42352.7	2956.31	21555.1	10330.1
Sum		130288

## Sheet: PostProcessingMetrics
Sample	Patient	Cells	MT.cut-off	Feat.min	Feat.max	Count.min	Count.max	PCAc	PCAu
M52	PT16	9846	15	800	5000	500	30000	150	30
M53	PT16	10804	15	800	5000	500	30000	150	30
M54	PT16	5986	15	800	6000	500	40000	150	30
M55	PT16	6526	15	800	6000	500	40000	150	30
M60	PT03	5399	15	200	6000	500	30000	150	30
M61	PT03	5761	15	200	5000	500	20000	150	30
M62	PT03	1774	15	800	7000	500	55000	150	30
M63	PT03	7549	15	800	5000	500	25000	150	30
M68	PT15	5541	15	800	6000	500	30000	150	30
M69	PT15	6134	15	800	6000	500	30000	150	30
M70	PT15	1939	15	800	6000	500	30000	150	30
M71	PT15	2014	15	800	6000	500	30000	150	30
M76	PT01	3841	15	1000	6000	500	40000	150	30
M77	PT01	5259	15	1000	6000	500	35000	150	30
M78	PT01	8550	15	1000	6000	500	35000	150	30
M79	PT01	9708	15	1000	6000	500	35000	150	30
Full		96631	15					150	70

## Sheet: ByAnimalMetrics
PT	Condition	HashTag	Animal	Gate	nCount_median	nFeature_mean	pc.mito_mean	ncells
PT01	Control	H1	PT01_Control_H1	Bulk	8475	2699.93	7.30068	2995
PT01	Control	H2	PT01_Control_H2	Bulk	10632.5	2922.71	8.15772	3038
PT01	Control	H3	PT01_Control_H3	Bulk	10236	2880.15	7.76622	2544
PT01	Control	H4	PT01_Control_H4	Bulk	8817	2708.62	7.42846	2993
PT01	Control	H5	PT01_Control_H5	GFPlow	9708	2689.8	7.23138	1624
PT01	Control	H6	PT01_Control_H6	GFPlow	12084	3200.56	7.9988	1653
PT01	Control	H7	PT01_Control_H7	GFPlow	11627.5	3114.11	8.07402	1674
PT01	Control	H8	PT01_Control_H8	GFPlow	9952	2730.58	7.6992	1737
PT01	Treated	H1	PT01_Treated_H1	Bulk	8549.5	2817.07	8.21515	1566
PT01	Treated	H2	PT01_Treated_H2	Bulk	10194	3025.02	7.71379	1239
PT01	Treated	H3	PT01_Treated_H3	Bulk	9821.5	3027.62	6.81853	1772
PT01	Treated	H4	PT01_Treated_H4	Bulk	11354	3283.07	7.60414	1993
PT01	Treated	H5	PT01_Treated_H5	GFPlow	10584	3145.12	7.8666	949
PT01	Treated	H6	PT01_Treated_H6	GFPlow	11366.5	3286.12	7.9218	732
PT01	Treated	H7	PT01_Treated_H7	GFPlow	7933	2803.88	6.82082	849
PT03	Control	H1	PT03_Control_H1	Bulk	8097	2663.16	8.66579	1874
PT03	Control	H2	PT03_Control_H2	Bulk	8434	2728.81	8.33396	1705
PT03	Control	H3	PT03_Control_H3	Bulk	8969.5	2871.54	8.62528	2020
PT03	Control	H4	PT03_Control_H4	Bulk	8421	2774.42	8.41945	1665
PT03	Control	H5	PT03_Control_H5	GFPlow	7906.5	2611.38	9.05909	346
PT03	Control	H6	PT03_Control_H6	GFPlow	8519	2645.75	8.75823	553
PT03	Control	H7	PT03_Control_H7	GFPlow	8645	2843.95	9.05327	595
PT03	Control	H8	PT03_Control_H8	GFPlow	9400	2941.87	8.80822	565
PT03	Treated	H1	PT03_Treated_H1	Bulk	6883	2326.06	8.28841	1319
PT03	Treated	H2	PT03_Treated_H2	Bulk	7919	2557.62	8.54303	1605
PT03	Treated	H3	PT03_Treated_H3	Bulk	7095	2326.98	7.86274	1406
PT03	Treated	H4	PT03_Treated_H4	Bulk	7544.5	2444.39	7.99941	1862
PT03	Treated	H5	PT03_Treated_H5	Bulk	6766.5	2307.83	7.86803	2780
PT03	Treated	H6	PT03_Treated_H6	GFPlow	9334.5	2833.44	8.90559	578
PT03	Treated	H7	PT03_Treated_H7	GFPlow	9724	3032.53	9.24543	659
PT03	Treated	H8	PT03_Treated_H8	GFPlow	8922	2720.84	8.64687	951
PT15	Control	H1	PT15_Control_H1	Bulk	11238	3107.96	7.04498	4000
PT15	Control	H2	PT15_Control_H2	Bulk	12434	3294.68	7.08278	3236
PT15	Control	H3	PT15_Control_H3	Bulk	11791	3243.45	7.14626	4429
PT15	Control	H5	PT15_Control_H5	GFPlow	2593	1312.67	5.18271	3
PT15	Control	H6	PT15_Control_H6	GFPlow	10757	3284.86	7.11595	7
PT15	Treated	H1	PT15_Treated_H1	Bulk	11363	3131.14	7.66361	1395
PT15	Treated	H2	PT15_Treated_H2	Bulk	11409.5	3202.15	7.52654	682
PT15	Treated	H4	PT15_Treated_H4	Bulk	9560	2856.08	7.63727	1751
PT15	Treated	H5	PT15_Treated_H5	GFPlow	13303	3518.19	7.89587	57
PT15	Treated	H6	PT15_Treated_H6	GFPlow	6949	2504.4	6.89502	5
PT15	Treated	H7	PT15_Treated_H7	GFPlow	12388	3379.7	8.21666	23
PT15	Treated	H8	PT15_Treated_H8	GFPlow	10789.5	3156.28	7.53978	40
PT16	Control	H1	PT16_Control_H1	Bulk	8412	2725.13	7.39845	3250
PT16	Control	H2	PT16_Control_H2	Bulk	8713.5	2785.28	7.44803	4544
PT16	Control	H3	PT16_Control_H3	Bulk	8980.5	2840.83	7.20681	4176
PT16	Control	H4	PT16_Control_H4	Bulk	8950	2828.04	7.20697	4698
PT16	Control	H5	PT16_Control_H5	Bulk	8429	2744.02	7.43582	3332
PT16	Control	H8	PT16_Control_H8	GFPlow	7962.5	2643.49	7.1411	650
PT16	Treated	H1	PT16_Treated_H1	Bulk	12735.5	3532.75	7.52153	834
PT16	Treated	H2	PT16_Treated_H2	Bulk	12340.5	3468.93	7.58257	1986
PT16	Treated	H3	PT16_Treated_H3	Bulk	12058.5	3431.78	7.80973	1358
PT16	Treated	H4	PT16_Treated_H4	Bulk	12469.5	3445.87	7.54127	1690
PT16	Treated	H5	PT16_Treated_H5	Bulk	12492	3469.79	7.65413	2705
PT16	Treated	H6	PT16_Treated_H6	Bulk	12601	3447.41	7.62524	1875
PT16	Treated	H7	PT16_Treated_H7	Bulk	12633.5	3501.48	7.54252	2064
