# Supplementary material for: Longitudinal single-cell profiling of chemotherapy response in acute myeloid leukemia
Source: Nat Commun. 2023 Mar 8;14:1285. doi: 10.1038/s41467-023-36969-0 (PMC9995364; doi:10.1038/s41467-023-36969-0)
Supplement: Supplementary file 9 — Supplementary Data 5 [file 41467_2023_36969_MOESM9_ESM.xlsx]

## Sheet: 0
gene	p_val	avg_logFC	pct.1	pct.2	p_val_adj	cluster
IGLL1	0	0.51233	0.913	0.584	0	0
CDCA7	0	0.400063	0.642	0.35	0	0
IGFBP2	0	0.388818	0.903	0.624	0	0
UNG	0	0.382164	0.601	0.296	0	0
MCM5	0	0.370458	0.742	0.487	0	0
MYC	0	0.366025	0.764	0.521	0	0
MGST1	0	0.364418	0.913	0.687	0	0
DUT	0	0.357048	0.924	0.782	0	0
GINS2	0	0.33151	0.595	0.325	0	0
HELLS	0	0.328491	0.75	0.469	0	0
FABP5	0	0.318396	0.88	0.681	0	0
SMIM24	0	0.307369	0.736	0.467	0	0
MCM7	0	0.300591	0.771	0.546	0	0
MZB1	0	0.299996	0.55	0.336	0	0
MCM6	0	0.29321	0.662	0.423	0	0
NME1	0	0.291044	0.875	0.71	0	0
MCM4	0	0.290806	0.72	0.467	0	0
EGFL7	0	0.28982	0.733	0.493	0	0
NASP	0	0.284399	0.937	0.784	0	0
MCM3	0	0.281693	0.753	0.522	0	0
CDT1	0	0.281466	0.661	0.437	0	0
PPA1	0	0.265143	0.893	0.77	0	0
FAM30A	0	0.257998	0.877	0.635	0	0
MSH6	0	0.256092	0.644	0.456	0	0
EEF1B2	0	0.254676	1	0.989	0	0
NAP1L1	0	0.250136	0.998	0.962	0	0
CKS2	2.32203e-105	-0.250595	0.553	0.592	7.78878e-101	0
CCNB1	1.25712e-212	-0.250805	0.157	0.267	4.21676e-208	0
RGS18	1.15214e-130	-0.251429	0.477	0.552	3.86461e-126	0
ACTR2	0	-0.252795	0.871	0.903	0	0
CD84	2.47418e-212	-0.253361	0.32	0.438	8.29915e-208	0
UBE2S	2.78924e-192	-0.254003	0.416	0.51	9.35594e-188	0
SCPEP1	7.95226e-210	-0.256815	0.122	0.221	2.66743e-205	0
PLCG2	2.58754e-180	-0.256957	0.589	0.672	8.67938e-176	0
KPNA2	1.19903e-192	-0.258672	0.322	0.431	4.02191e-188	0
CFD	3.67038e-38	-0.262065	0.745	0.635	1.23116e-33	0
ALDH2	3.36389e-155	-0.264288	0.132	0.216	1.12835e-150	0
IQGAP1	2.90602e-288	-0.264386	0.283	0.419	9.74767e-284	0
PRKAR2B	2.43763e-91	-0.265516	0.216	0.28	8.17653e-87	0
TLN1	0	-0.266394	0.721	0.786	0	0
DUSP6	1.97455e-56	-0.267094	0.412	0.466	6.62322e-52	0
ATP5F1E	0	-0.267559	0.992	0.992	0	0
HERPUD1	2.05024e-131	-0.268339	0.194	0.284	6.87713e-127	0
HLA-DMA	4.10805e-51	-0.269015	0.527	0.547	1.37796e-46	0
AP1S2	6.23785e-257	-0.271334	0.313	0.441	2.09236e-252	0
JUN	1.36919e-63	-0.271699	0.418	0.48	4.59267e-59	0
C1orf162	5.99478e-124	-0.274718	0.4	0.478	2.01083e-119	0
CTSH	6.47724e-120	-0.274842	0.219	0.293	2.17266e-115	0
CD53	1.90285e-221	-0.275337	0.23	0.34	6.38272e-217	0
DLGAP5	0	-0.277801	0.068	0.227	0	0
GLIPR1	6.67231e-111	-0.27809	0.28	0.344	2.23809e-106	0
AHNAK	1.35659e-99	-0.278987	0.216	0.277	4.55039e-95	0
TUBA1C	1.4442e-189	-0.281087	0.463	0.551	4.84427e-185	0
CENPE	0	-0.283958	0.115	0.259	0	0
RNASE3	2.7674e-90	-0.286107	0.154	0.216	9.2827e-86	0
DUSP1	4.05499e-152	-0.288338	0.256	0.353	1.36017e-147	0
LTB	1.47671e-35	-0.28934	0.188	0.226	4.95331e-31	0
H3F3B	0	-0.289559	0.984	0.983	0	0
NUSAP1	6.07033e-45	-0.291638	0.497	0.487	2.03617e-40	0
CSTA	1.33642e-75	-0.292732	0.413	0.459	4.48274e-71	0
ACSM3	6.10233e-141	-0.293018	0.193	0.279	2.04691e-136	0
BTG2	2.30213e-257	-0.295157	0.235	0.369	7.72204e-253	0
LTC4S	1.96763e-109	-0.296994	0.451	0.515	6.60002e-105	0
ARPC5	1.07094e-276	-0.300754	0.768	0.809	3.59226e-272	0
BIRC5	0	-0.30216	0.161	0.331	0	0
NFKBIA	6.05968e-96	-0.302523	0.426	0.496	2.0326e-91	0
PDCD4	0	-0.306292	0.526	0.647	0	0
UBE2C	0	-0.307198	0.109	0.246	0	0
GATA2	9.08195e-33	-0.307788	0.407	0.436	3.04636e-28	0
HMMR	0	-0.308333	0.078	0.225	0	0
UCP2	5.03911e-243	-0.31103	0.395	0.511	1.69027e-238	0
HIST1H2AC	0	-0.312987	0.175	0.37	0	0
PLD4	4.63171e-102	-0.315489	0.2	0.263	1.55361e-97	0
CA2	2.9214e-213	-0.319621	0.153	0.257	9.79926e-209	0
RNASE2	1.69339e-16	-0.319742	0.709	0.593	5.68013e-12	0
PNRC1	0	-0.321923	0.688	0.77	0	0
ARL6IP1	2.22407e-278	-0.322474	0.389	0.518	7.4602e-274	0
CSF2RB	1.16255e-279	-0.322527	0.094	0.21	3.89955e-275	0
MYL6	0	-0.325317	0.978	0.977	0	0
PTPRE	2.39945e-179	-0.328501	0.283	0.381	8.04849e-175	0
IER2	6.96508e-148	-0.329481	0.616	0.683	2.3363e-143	0
GRN	1.09738e-201	-0.331659	0.387	0.494	3.68093e-197	0
IRF2BP2	0	-0.333103	0.722	0.807	0	0
TPX2	1.63362e-270	-0.334968	0.296	0.412	5.47965e-266	0
LCP1	3.20676e-237	-0.338837	0.832	0.843	1.07564e-232	0
TYROBP	8.96911e-192	-0.344159	0.771	0.8	3.00851e-187	0
HIST2H2AC	0	-0.347295	0.276	0.445	0	0
PTTG1	4.13507e-205	-0.351439	0.398	0.484	1.38702e-200	0
HIST1H1E	0	-0.355969	0.511	0.618	0	0
CTSZ	3.75757e-160	-0.357671	0.495	0.567	1.2604e-155	0
ISG15	1.12946e-23	-0.363601	0.302	0.337	3.78854e-19	0
PSTPIP2	1.75182e-305	-0.365436	0.339	0.463	5.87613e-301	0
KLF6	4.297e-251	-0.371962	0.294	0.421	1.44134e-246	0
CXCR4	1.12362e-220	-0.373414	0.325	0.434	3.76895e-216	0
CST7	1.20934e-142	-0.374441	0.122	0.202	4.05649e-138	0
FOSB	2.69001e-302	-0.375996	0.367	0.5	9.0231e-298	0
SLC40A1	1.10935e-182	-0.377715	0.356	0.446	3.72109e-178	0
GSN	1.59564e-226	-0.380969	0.505	0.593	5.35227e-222	0
PTPRC	0	-0.385186	0.656	0.76	0	0
ALOX5AP	1.216e-148	-0.3896	0.195	0.28	4.07883e-144	0
JUNB	1.22259e-229	-0.391501	0.31	0.425	4.10092e-225	0
CXorf21	1.25572e-271	-0.399777	0.216	0.34	4.21208e-267	0
MALAT1	0	-0.405547	0.998	0.999	0	0
HIST1H1C	2.65858e-239	-0.409112	0.514	0.589	8.91768e-235	0
S100A4	3.54298e-101	-0.412489	0.94	0.9	1.18842e-96	0
TUBA1A	0	-0.414371	0.319	0.476	0	0
ASPM	4.61688e-158	-0.421633	0.291	0.368	1.54864e-153	0
EMP3	0	-0.437616	0.436	0.586	0	0
PLEK	0	-0.439885	0.795	0.836	0	0
ID2	1.41826e-282	-0.442237	0.108	0.226	4.75726e-278	0
TUBB	3.56725e-199	-0.443417	0.838	0.797	1.19656e-194	0
FTH1	0	-0.46371	0.995	0.988	0	0
TXNIP	0	-0.470453	0.912	0.938	0	0
NCF1	0	-0.487074	0.112	0.268	0	0
MYL12A	3.89947e-236	-0.492103	0.822	0.84	1.308e-231	0
TUBB4B	3.98882e-288	-0.502651	0.529	0.598	1.33797e-283	0
AZU1	2.6376e-55	-0.503688	0.764	0.611	8.8473e-51	0
ACTB	0	-0.513395	0.999	0.996	0	0
TMSB10	0	-0.543033	0.996	0.991	0	0
CENPF	6.64905e-157	-0.543739	0.482	0.515	2.23029e-152	0
SAT1	0	-0.554521	0.484	0.638	0	0
BTG1	0	-0.592922	0.515	0.646	0	0
MKI67	0	-0.609274	0.239	0.403	0	0
VIM	0	-0.626882	0.866	0.939	0	0
FCER1G	0	-0.632006	0.213	0.375	0	0
FOS	0	-0.635355	0.555	0.677	0	0
HLA-DRB5	1.01136e-45	-0.651375	0.384	0.4	3.39242e-41	0
S100A11	0	-0.659068	0.18	0.337	0	0
TOP2A	8.89781e-301	-0.659999	0.359	0.451	2.98459e-296	0
ELANE	7.76566e-138	-0.669221	0.13	0.21	2.60484e-133	0
CD74	8.24913e-17	-0.670603	0.919	0.83	2.76701e-12	0
BASP1	0	-0.674798	0.091	0.243	0	0
S100A6	0	-0.704294	0.78	0.858	0	0
LMO4	5.09387e-256	-0.713044	0.099	0.209	1.70864e-251	0
HIST1H1B	0	-0.777817	0.252	0.395	0	0
CTSG	2.25686e-52	-0.783724	0.795	0.629	7.57018e-48	0
FCER1A	0	-0.815141	0.054	0.225	0	0
HLA-DRA	1.2679e-23	-0.837591	0.863	0.739	4.25293e-19	0
SAMHD1	0	-0.879744	0.105	0.246	0	0
SRGN	0	-0.910135	0.957	0.967	0	0
LYZ	1.89161e-274	-0.936402	0.229	0.362	6.34502e-270	0
HIST1H4C	0	-1.02838	0.929	0.91	0	0
TMSB4X	0	-1.05726	0.998	0.997	0	0
LGALS1	8.30409e-262	-1.11211	0.372	0.467	2.78544e-257	0
CST3	3.13802e-286	-1.14422	0.77	0.813	1.05258e-281	0
HLA-DQB1	5.88671e-238	-1.22867	0.184	0.282	1.97458e-233	0

## Sheet: 1
gene	p_val	avg_logFC	pct.1	pct.2	p_val_adj	cluster
LTB	0	0.868167	0.454	0.189	0	1
JCHAIN	0	0.778733	0.263	0.065	0	1
FAM30A	0	0.715499	0.945	0.64	0	1
GUCY1A1	0	0.651038	0.667	0.316	0	1
TNFRSF4	0	0.598367	0.385	0.105	0	1
CD52	0	0.521302	0.743	0.376	0	1
CD164	0	0.518124	0.952	0.838	0	1
ANGPT1	0	0.503624	0.777	0.471	0	1
IGHM	0	0.502682	0.475	0.131	0	1
PRDX1	0	0.495584	0.955	0.843	0	1
SCN9A	0	0.488338	0.615	0.29	0	1
EGFL7	0	0.487787	0.783	0.501	0	1
HCST	0	0.43115	0.903	0.718	0	1
CD34	0	0.429104	0.278	0.064	0	1
S100Z	0	0.424106	0.587	0.265	0	1
TSC22D1	0	0.400008	0.646	0.397	0	1
MEF2C	0	0.385175	0.816	0.595	0	1
SMIM24	0	0.383705	0.762	0.48	0	1
SOCS2	0	0.38208	0.515	0.299	0	1
HOPX	5.72768e-301	0.368052	0.246	0.125	1.92124e-296	1
ZFAS1	0	0.354208	0.997	0.973	0	1
TPT1	0	0.349944	1	1	0	1
GLIPR1	0	0.347461	0.566	0.303	0	1
NPR3	0	0.341231	0.457	0.198	0	1
CD99	1.87426e-305	0.336446	0.867	0.759	6.28681e-301	1
SNHG8	0	0.336392	0.976	0.908	0	1
DUSP6	0	0.336188	0.63	0.434	0	1
LST1	0	0.321621	0.963	0.854	0	1
GABPB1-AS1	0	0.315272	0.864	0.713	0	1
CXXC5	0	0.313687	0.785	0.591	0	1
TNFRSF18	0	0.313165	0.256	0.056	0	1
CD69	0	0.311923	0.55	0.385	0	1
EPB41L4A-AS1	0	0.310082	0.777	0.594	0	1
MPG	0	0.309441	0.822	0.663	0	1
ARL6IP5	0	0.301917	0.924	0.815	0	1
MZB1	0	0.296982	0.546	0.349	0	1
SPINK2	1.34368e-228	0.295025	0.801	0.651	4.50712e-224	1
NABP1	0	0.293946	0.499	0.265	0	1
NACA	0	0.293072	1	0.994	0	1
RPS2	0	0.289661	1	0.997	0	1
TRG-AS1	0	0.289457	0.486	0.3	0	1
CD37	0	0.287706	0.918	0.78	0	1
AKR1C3	0	0.281065	0.51	0.294	0	1
MALAT1	0	0.280701	1	0.999	0	1
EIF3E	0	0.27899	0.992	0.959	0	1
IL18	0	0.274936	0.752	0.579	0	1
GCSAML	0	0.271211	0.487	0.269	0	1
NEAT1	0	0.263653	0.971	0.908	0	1
CTSC	0	0.261808	0.882	0.815	0	1
GNPTAB	0	0.260283	0.704	0.533	0	1
BST2	0	0.255558	0.904	0.75	0	1
TMEM273	0	0.255515	0.307	0.11	0	1
NRIP1	2.66297e-282	0.252572	0.505	0.365	8.93238e-278	1
IFI16	0	0.250952	0.687	0.487	0	1
EIF1B	4.4202e-216	0.25081	0.809	0.735	1.48267e-211	1
ACTN1	1.83725e-269	-0.250127	0.41	0.565	6.16269e-265	1
KIF2C	0	-0.250215	0.017	0.24	0	1
SRSF3	0	-0.250997	0.937	0.936	0	1
YWHAH	0	-0.251876	0.486	0.637	0	1
PTBP1	0	-0.251947	0.443	0.609	0	1
ANAPC11	3.5479e-307	-0.252154	0.607	0.712	1.19007e-302	1
DNAJC9	0	-0.252237	0.292	0.48	0	1
SGO2	0	-0.252566	0.124	0.317	0	1
PSMC3	0	-0.252635	0.38	0.556	0	1
YBX1	0	-0.253646	0.984	0.975	0	1
ID2	8.49198e-22	-0.254668	0.177	0.21	2.84847e-17	1
SRSF7	0	-0.254713	0.902	0.901	0	1
HNRNPR	0	-0.254872	0.801	0.845	0	1
XRCC2	0	-0.255454	0.101	0.338	0	1
CDCA3	0	-0.255625	0.011	0.218	0	1
AAK1	2.23511e-173	-0.256245	0.306	0.433	7.49725e-169	1
CKAP2	2.90886e-267	-0.25739	0.35	0.502	9.75718e-263	1
CTNNAL1	0	-0.257978	0.096	0.335	0	1
UNG	0	-0.258622	0.189	0.368	0	1
RAD21	1.358e-259	-0.258938	0.549	0.658	4.55515e-255	1
CALM2	5.66587e-289	-0.260058	0.939	0.921	1.9005e-284	1
FDPS	0	-0.260585	0.473	0.627	0	1
PGP	0	-0.260973	0.304	0.509	0	1
PDIA3	0	-0.261149	0.689	0.786	0	1
ANP32B	0	-0.261687	0.935	0.907	0	1
RFC4	0	-0.262445	0.162	0.401	0	1
C1orf162	1.84129e-102	-0.262466	0.385	0.475	6.17624e-98	1
DTL	0	-0.263581	0.079	0.32	0	1
MCM10	0	-0.265267	0.039	0.289	0	1
GGH	0	-0.265484	0.179	0.415	0	1
RPN2	0	-0.265918	0.674	0.772	0	1
SRSF2	0	-0.266852	0.83	0.862	0	1
FAM111A	3.38172e-246	-0.267597	0.402	0.532	1.13433e-241	1
PPIB	1.33533e-307	-0.268258	0.831	0.873	4.47908e-303	1
LSM5	0	-0.268461	0.654	0.75	0	1
CLEC12A	6.358e-229	-0.268769	0.2	0.343	2.13266e-224	1
MCM2	0	-0.268989	0.17	0.403	0	1
ALOX5AP	1.97976e-26	-0.269483	0.232	0.27	6.64072e-22	1
OAZ1	0	-0.269503	0.988	0.987	0	1
HLA-DRB5	4.31037e-97	-0.271301	0.516	0.382	1.44583e-92	1
JPT1	1.3554e-200	-0.272345	0.476	0.588	4.54641e-196	1
PDIA6	0	-0.272676	0.699	0.791	0	1
HMGN1	0	-0.272963	0.951	0.948	0	1
SNRPD1	0	-0.273077	0.821	0.846	0	1
PDZD8	5.24025e-219	-0.273888	0.182	0.316	1.75774e-214	1
PSIP1	0	-0.274571	0.511	0.657	0	1
LSM3	0	-0.274938	0.675	0.767	0	1
PRKDC	0	-0.27514	0.772	0.809	0	1
HIRIP3	0	-0.275388	0.158	0.409	0	1
CHAF1A	0	-0.275599	0.146	0.392	0	1
NCAPD2	0	-0.27615	0.124	0.352	0	1
CAPG	5.21175e-104	-0.276246	0.413	0.506	1.74818e-99	1
CALM3	0	-0.27643	0.543	0.677	0	1
TAGLN2	0	-0.276475	0.845	0.88	0	1
NSD2	0	-0.277236	0.261	0.482	0	1
RAN	0	-0.277304	0.92	0.905	0	1
FABP5	7.83037e-228	-0.279318	0.682	0.718	2.62654e-223	1
NCAPG	0	-0.279685	0.051	0.288	0	1
HIST1H2AH	0	-0.279717	0.084	0.297	0	1
ARL6IP1	2.98901e-106	-0.280206	0.426	0.506	1.0026e-101	1
HNRNPD	0	-0.28295	0.851	0.884	0	1
CENPH	0	-0.284279	0.211	0.464	0	1
CDCA5	0	-0.284345	0.025	0.289	0	1
MIS18BP1	0	-0.28535	0.699	0.791	0	1
TNFAIP8	0	-0.285453	0.426	0.608	0	1
ACSM3	8.6275e-82	-0.28836	0.201	0.273	2.89392e-77	1
RAB32	0	-0.288602	0.523	0.673	0	1
CXorf21	1.28635e-76	-0.28913	0.255	0.328	4.31482e-72	1
IDH2	0	-0.289609	0.546	0.684	0	1
HNRNPA3	0	-0.28963	0.923	0.93	0	1
UHRF1	0	-0.290109	0.105	0.365	0	1
SNRNP25	0	-0.29072	0.32	0.537	0	1
KIF20B	0	-0.29099	0.385	0.54	0	1
CD74	5.01331e-262	-0.292809	0.962	0.83	1.68162e-257	1
APLP2	4.97703e-184	-0.293302	0.689	0.762	1.66945e-179	1
ALYREF	0	-0.294281	0.312	0.525	0	1
TPI1	0	-0.295457	0.897	0.905	0	1
CDCA7	0	-0.295939	0.185	0.427	0	1
C12orf75	3.20266e-178	-0.297368	0.213	0.345	1.07427e-173	1
HOMER3	5.80669e-138	-0.297548	0.18	0.279	1.94774e-133	1
ESCO2	0	-0.298364	0.018	0.272	0	1
CSF2RB	5.42013e-153	-0.299241	0.103	0.202	1.81807e-148	1
NCOA4	1.58391e-245	-0.301027	0.618	0.729	5.31291e-241	1
IRF2BP2	1.68627e-233	-0.301054	0.73	0.801	5.65625e-229	1
UBE2S	1.67383e-215	-0.301734	0.389	0.508	5.61451e-211	1
NAA38	0	-0.301857	0.635	0.767	0	1
AP2S1	0	-0.30213	0.662	0.776	0	1
CD84	1.19152e-265	-0.302842	0.278	0.436	3.99672e-261	1
PPM1G	0	-0.30285	0.671	0.772	0	1
LYST	5.81199e-260	-0.303554	0.25	0.409	1.94952e-255	1
ZEB2	0	-0.305933	0.667	0.787	0	1
MND1	0	-0.306242	0.069	0.353	0	1
KIF15	0	-0.307191	0.022	0.283	0	1
HIST1H2AG	0	-0.307248	0.112	0.319	0	1
RFLNB	1.07448e-150	-0.308428	0.591	0.659	3.60413e-146	1
AURKB	0	-0.308752	0.022	0.259	0	1
LSM4	0	-0.309248	0.701	0.772	0	1
CA2	6.51709e-184	-0.309854	0.136	0.253	2.18603e-179	1
E2F8	0	-0.310511	0.063	0.311	0	1
ARPC5	5.91818e-261	-0.310954	0.749	0.809	1.98513e-256	1
FLNA	0	-0.31292	0.355	0.535	0	1
NUF2	0	-0.313547	0.031	0.287	0	1
HIST2H2AC	5.23916e-273	-0.315606	0.282	0.434	1.75737e-268	1
KPNA2	1.32873e-172	-0.317765	0.31	0.426	4.45696e-168	1
HNRNPA2B1	0	-0.319006	0.992	0.984	0	1
PFN1	0	-0.319493	0.973	0.967	0	1
CBX5	0	-0.320415	0.561	0.7	0	1
UBE2T	0	-0.32229	0.12	0.379	0	1
ASF1B	0	-0.322575	0.028	0.312	0	1
KIF11	0	-0.32301	0.121	0.358	0	1
CTSZ	2.51204e-115	-0.324291	0.483	0.564	8.42615e-111	1
GRN	2.44829e-139	-0.324836	0.385	0.487	8.21229e-135	1
CHEK1	0	-0.325438	0.131	0.418	0	1
TENT5A	1.2726e-199	-0.326828	0.455	0.575	4.26869e-195	1
PRKAR2B	1.1305e-248	-0.328474	0.142	0.286	3.79205e-244	1
GMNN	0	-0.330238	0.208	0.475	0	1
MYB	0	-0.33043	0.608	0.726	0	1
SNRPG	0	-0.331094	0.733	0.807	0	1
USP1	0	-0.332032	0.422	0.622	0	1
CCNA2	0	-0.333113	0.023	0.283	0	1
TMEM106C	0	-0.337144	0.167	0.423	0	1
BRI3BP	0	-0.338597	0.245	0.498	0	1
COX8A	0	-0.339482	0.824	0.881	0	1
NCF1	9.2485e-55	-0.341367	0.193	0.248	3.10223e-50	1
CCNB1	0	-0.342158	0.096	0.269	0	1
FANCI	0	-0.342241	0.119	0.405	0	1
ZWINT	0	-0.344658	0.087	0.374	0	1
MYBL2	0	-0.345895	0.026	0.31	0	1
SMC1A	0	-0.346203	0.485	0.664	0	1
MCM6	0	-0.347622	0.238	0.492	0	1
RAD51AP1	0	-0.347831	0.066	0.367	0	1
DBI	0	-0.347945	0.83	0.866	0	1
DLGAP5	0	-0.348655	0.008	0.226	0	1
CCNB2	0	-0.348831	0.049	0.291	0	1
CFL1	0	-0.348855	0.973	0.97	0	1
EMP3	1.50725e-266	-0.352057	0.443	0.576	5.05576e-262	1
H2AFX	0	-0.352287	0.196	0.426	0	1
IQGAP1	0	-0.353393	0.187	0.423	0	1
GINS2	0	-0.353499	0.113	0.404	0	1
DDX39A	0	-0.353521	0.291	0.532	0	1
MCM5	0	-0.353936	0.315	0.557	0	1
HMGB3	0	-0.354481	0.209	0.454	0	1
CKS2	5.16892e-231	-0.355799	0.497	0.597	1.73381e-226	1
CAT	2.15159e-277	-0.358079	0.834	0.875	7.21706e-273	1
MT2A	0	-0.35876	0.28	0.468	0	1
CDK1	0	-0.358863	0.06	0.314	0	1
CPA3	1.30704e-275	-0.359112	0.347	0.5	4.3842e-271	1
SNRPB	0	-0.359416	0.81	0.858	0	1
BRCA2	0	-0.362387	0.148	0.427	0	1
CENPW	0	-0.362471	0.203	0.484	0	1
MYL6	0	-0.362976	0.975	0.977	0	1
GTSE1	0	-0.363499	0.022	0.281	0	1
GATA2	1.1603e-89	-0.36531	0.363	0.44	3.89199e-85	1
HIST1H1E	1.62805e-278	-0.365412	0.486	0.615	5.46096e-274	1
TUBA1C	1.61551e-243	-0.366274	0.435	0.549	5.4189e-239	1
RPA3	0	-0.366579	0.425	0.64	0	1
ATAD5	0	-0.366937	0.195	0.483	0	1
CENPK	0	-0.368012	0.143	0.445	0	1
CENPE	0	-0.369217	0.047	0.259	0	1
KNL1	0	-0.369685	0.079	0.343	0	1
CDT1	0	-0.371018	0.208	0.509	0	1
BTG1	1.51407e-105	-0.37299	0.537	0.635	5.07864e-101	1
ORC6	0	-0.374349	0.116	0.427	0	1
RRM1	0	-0.376052	0.259	0.511	0	1
HSP90AA1	0	-0.378155	0.996	0.989	0	1
GSTP1	2.64955e-289	-0.379184	0.975	0.96	8.8874e-285	1
RNASE3	6.78603e-295	-0.382623	0.077	0.222	2.27624e-290	1
SIVA1	0	-0.382763	0.609	0.747	0	1
HMMR	0	-0.385638	0.019	0.224	0	1
RNASEH2C	0	-0.390417	0.744	0.823	0	1
C21orf58	0	-0.390429	0.131	0.413	0	1
DTYMK	0	-0.391188	0.286	0.536	0	1
MAD2L1	0	-0.392238	0.248	0.514	0	1
CPVL	0	-0.393327	0.255	0.5	0	1
SLC40A1	3.86089e-163	-0.393982	0.34	0.442	1.29506e-158	1
S100A11	1.43656e-29	-0.400132	0.287	0.314	4.81865e-25	1
PTMA	0	-0.404475	1	0.999	0	1
TMSB10	2.42956e-121	-0.409948	0.994	0.991	8.14948e-117	1
HLA-DPA1	1.07779e-188	-0.411167	0.769	0.614	3.61524e-184	1
COTL1	0	-0.414698	0.404	0.613	0	1
CDKN3	0	-0.415351	0.045	0.325	0	1
ATAD2	0	-0.4183	0.366	0.588	0	1
UBE2C	0	-0.427301	0.022	0.25	0	1
HLA-DPB1	2.27375e-202	-0.427681	0.79	0.62	7.62685e-198	1
P4HB	0	-0.428114	0.521	0.726	0	1
MCM3	0	-0.429475	0.33	0.591	0	1
FEN1	0	-0.43313	0.146	0.471	0	1
CENPU	0	-0.44025	0.158	0.491	0	1
LMNB1	0	-0.440542	0.316	0.599	0	1
HLA-DRA	4.63806e-230	-0.440847	0.917	0.74	1.55574e-225	1
ANP32E	0	-0.445655	0.477	0.686	0	1
CLEC11A	0	-0.447324	0.656	0.767	0	1
RRM2	0	-0.450207	0.033	0.329	0	1
RANBP1	0	-0.454134	0.692	0.793	0	1
NUCKS1	0	-0.4542	0.895	0.9	0	1
BASP1	4.09033e-51	-0.45438	0.172	0.223	1.37202e-46	1
HLA-DRB1	4.15234e-178	-0.456877	0.805	0.641	1.39282e-173	1
DNMT1	0	-0.458442	0.468	0.697	0	1
SMC2	0	-0.459562	0.346	0.603	0	1
HIST1H1C	0	-0.465478	0.449	0.593	0	1
BIRC5	0	-0.465552	0.024	0.339	0	1
CSTA	0	-0.47006	0.269	0.475	0	1
PLEK	0	-0.470654	0.745	0.84	0	1
IGLL1	7.28161e-167	-0.472318	0.629	0.641	2.44247e-162	1
FCER1G	2.07971e-66	-0.476302	0.293	0.355	6.97597e-62	1
CALR	0	-0.477251	0.891	0.93	0	1
HELLS	0	-0.486736	0.264	0.55	0	1
MCM4	0	-0.488256	0.228	0.547	0	1
BRCA1	0	-0.488478	0.179	0.524	0	1
NASP	0	-0.488679	0.719	0.822	0	1
VIM	0	-0.494748	0.866	0.935	0	1
NUCB2	0	-0.501423	0.902	0.922	0	1
MCM7	0	-0.501456	0.302	0.621	0	1
DHFR	0	-0.504675	0.203	0.535	0	1
TPX2	0	-0.515993	0.167	0.422	0	1
TMPO	0	-0.524608	0.579	0.745	0	1
H2AFV	0	-0.524661	0.794	0.896	0	1
CLSPN	0	-0.529211	0.12	0.485	0	1
CENPM	0	-0.537206	0.068	0.447	0	1
PTTG1	0	-0.544418	0.256	0.497	0	1
DEK	0	-0.5559	0.858	0.89	0	1
CXCR4	0	-0.582732	0.134	0.453	0	1
NUSAP1	0	-0.622749	0.258	0.519	0	1
ACTB	0	-0.623845	0.996	0.996	0	1
TK1	0	-0.637431	0.072	0.464	0	1
LMO4	5.79621e-131	-0.63745	0.108	0.201	1.94422e-126	1
CKS1B	0	-0.670978	0.322	0.617	0	1
CST3	1.06471e-63	-0.702018	0.863	0.799	3.57135e-59	1
ASPM	0	-0.721449	0.065	0.393	0	1
S100A6	0	-0.723485	0.731	0.859	0	1
DUT	0	-0.728938	0.732	0.816	0	1
HLA-DQB1	4.53492e-17	-0.732718	0.323	0.258	1.52115e-12	1
PCNA	0	-0.746838	0.363	0.674	0	1
TUBB4B	0	-0.772299	0.421	0.608	0	1
FCER1A	0	-0.793905	0.045	0.216	0	1
SAMHD1	1.27288e-254	-0.832077	0.106	0.237	4.26963e-250	1
RNASE2	0	-0.841047	0.401	0.641	0	1
MPO	2.75964e-167	-0.866328	0.153	0.264	9.25666e-163	1
MKI67	0	-0.876868	0.052	0.418	0	1
CFD	0	-0.893809	0.5	0.674	0	1
LGALS1	4.77926e-131	-0.896272	0.377	0.46	1.60311e-126	1
TUBB	0	-0.902914	0.713	0.816	0	1
TMSB4X	0	-0.908052	0.998	0.997	0	1
HMGB1	0	-0.922076	0.986	0.989	0	1
TYMS	0	-0.945687	0.263	0.655	0	1
HMGN2	0	-0.948562	0.881	0.932	0	1
ELANE	2.76474e-210	-0.950927	0.094	0.21	9.27377e-206	1
CENPF	0	-0.957401	0.223	0.547	0	1
STMN1	0	-0.966599	0.705	0.854	0	1
PCLAF	0	-0.981603	0.355	0.714	0	1
LYZ	0	-1.01844	0.147	0.365	0	1
HIST1H1B	0	-1.03332	0.099	0.406	0	1
TOP2A	0	-1.0841	0.099	0.479	0	1
TUBA1B	0	-1.11774	0.834	0.91	0	1
H2AFZ	0	-1.12481	0.807	0.904	0	1
HMGB2	0	-1.1327	0.695	0.843	0	1
SRGN	0	-1.23133	0.919	0.971	0	1
AZU1	0	-1.26855	0.458	0.66	0	1
HIST1H4C	0	-1.4558	0.899	0.915	0	1
CTSG	0	-1.55482	0.533	0.673	0	1
PRTN3	0	-1.62814	0.164	0.376	0	1

## Sheet: 2
gene	p_val	avg_logFC	pct.1	pct.2	p_val_adj	cluster
HIST1H4C	0	1.62463	0.993	0.903	0	2
HIST1H1B	0	1.40324	0.923	0.301	0	2
TUBB	0	0.964814	0.995	0.78	0	2
TUBA1B	0	0.937793	0.999	0.889	0	2
HIST1H1C	0	0.908456	0.914	0.534	0	2
TYMS	0	0.862923	0.99	0.562	0	2
STMN1	0	0.81329	0.998	0.816	0	2
PCLAF	0	0.811616	0.994	0.632	0	2
MKI67	0	0.782259	0.901	0.309	0	2
TOP2A	0	0.770708	0.954	0.37	0	2
HMGB2	0	0.709513	0.998	0.804	0	2
HIST2H2AC	0	0.706375	0.824	0.365	0	2
NUSAP1	0	0.677825	0.918	0.434	0	2
HMGN2	0	0.669704	1	0.917	0	2
TK1	0	0.662027	0.901	0.357	0	2
HIST1H3B	0	0.660457	0.635	0.119	0	2
HIST1H1D	0	0.646487	0.441	0.143	0	2
H2AFZ	0	0.627232	0.998	0.879	0	2
PCNA	0	0.617582	0.967	0.597	0	2
TUBB4B	0	0.617413	0.946	0.541	0	2
HIST1H1E	0	0.607272	0.889	0.564	0	2
RRM2	0	0.606071	0.805	0.23	0	2
C21orf58	0	0.602792	0.854	0.32	0	2
FAM111A	0	0.587947	0.906	0.468	0	2
CENPM	0	0.579102	0.873	0.344	0	2
CKS1B	0	0.556433	0.956	0.536	0	2
DUT	0	0.55149	0.991	0.783	0	2
E2F8	0	0.541524	0.739	0.225	0	2
HIST1H2AH	0	0.535724	0.7	0.218	0	2
TMPO	0	0.534606	0.974	0.694	0	2
CLSPN	0	0.528014	0.865	0.389	0	2
HMGB1	0	0.527747	1	0.987	0	2
HELLS	0	0.527005	0.909	0.467	0	2
HIST1H2AG	0	0.52208	0.629	0.253	0	2
SPINK2	0	0.520959	0.901	0.639	0	2
ATAD2	0	0.518802	0.911	0.519	0	2
DEK	0	0.498884	0.997	0.873	0	2
RRM1	0	0.484914	0.856	0.435	0	2
AURKB	0	0.479028	0.684	0.174	0	2
IGLL1	0	0.47648	0.89	0.608	0	2
BRCA1	0	0.473986	0.88	0.434	0	2
TMEM106C	0	0.473106	0.793	0.343	0	2
SMC2	0	0.468138	0.914	0.531	0	2
ESCO2	0	0.460701	0.677	0.188	0	2
TPX2	0	0.457929	0.836	0.336	0	2
FANCI	0	0.454389	0.77	0.321	0	2
KIF15	0	0.452099	0.659	0.201	0	2
ASF1B	0	0.445745	0.702	0.226	0	2
H2AFX	0	0.445704	0.765	0.353	0	2
KIF11	0	0.445608	0.734	0.279	0	2
NUCKS1	0	0.445268	0.995	0.887	0	2
CBX5	0	0.44508	0.943	0.651	0	2
KNL1	0	0.435603	0.701	0.263	0	2
CENPF	0	0.430484	0.921	0.458	0	2
ANP32B	0	0.429302	0.997	0.899	0	2
RAD51AP1	0	0.428713	0.734	0.281	0	2
FEN1	0	0.428633	0.818	0.385	0	2
ATAD5	0	0.42838	0.819	0.403	0	2
BIRC5	0	0.427079	0.744	0.247	0	2
SPC25	0	0.422649	0.623	0.169	0	2
ZWINT	0	0.422237	0.715	0.294	0	2
DHFR	0	0.421454	0.864	0.45	0	2
SMC1A	0	0.420449	0.907	0.61	0	2
ASPM	0	0.41922	0.823	0.296	0	2
CDCA5	0	0.418048	0.66	0.208	0	2
MXD3	0	0.41639	0.589	0.155	0	2
CENPU	0	0.415649	0.816	0.407	0	2
BRCA2	0	0.411496	0.753	0.35	0	2
FOXM1	0	0.408851	0.626	0.176	0	2
HIST1H2AL	0	0.405384	0.479	0.122	0	2
CDT1	0	0.402621	0.835	0.429	0	2
GTSE1	0	0.401667	0.66	0.2	0	2
SIVA1	0	0.400458	0.959	0.702	0	2
MND1	0	0.397557	0.703	0.272	0	2
LSM4	0	0.396758	0.967	0.738	0	2
DNMT1	0	0.393829	0.939	0.637	0	2
DTYMK	0	0.393565	0.851	0.464	0	2
USP1	0	0.387312	0.897	0.561	0	2
NCAPG	0	0.385313	0.645	0.212	0	2
SMC4	0	0.385061	0.986	0.86	0	2
SMC3	0	0.38501	0.947	0.71	0	2
CENPK	0	0.380063	0.778	0.364	0	2
UBE2T	0	0.371915	0.721	0.303	0	2
FAM30A	0	0.371369	0.913	0.645	0	2
ORC6	0	0.368798	0.755	0.345	0	2
HIRIP3	0	0.368167	0.73	0.336	0	2
MCM7	0	0.364483	0.902	0.544	0	2
NASP	0	0.35924	0.983	0.788	0	2
NSD2	0	0.356382	0.775	0.416	0	2
FBXO5	0	0.355135	0.606	0.214	0	2
MYBL2	0	0.354689	0.639	0.231	0	2
CDK1	0	0.353994	0.663	0.237	0	2
ITM2A	0	0.347479	0.807	0.49	0	2
LIG1	0	0.343641	0.673	0.284	0	2
CDCA3	0	0.341498	0.556	0.148	0	2
DDB2	0	0.340273	0.678	0.345	0	2
MCM3	0	0.340232	0.873	0.522	0	2
EZH2	0	0.339002	0.713	0.351	0	2
MCM4	0	0.33887	0.856	0.466	0	2
IDH2	0	0.334114	0.906	0.638	0	2
KIFC1	0	0.332465	0.525	0.141	0	2
NCAPD3	0	0.32566	0.68	0.324	0	2
H2AFV	0	0.324028	0.987	0.871	0	2
CDKN3	0	0.323427	0.662	0.246	0	2
NCAPD2	0	0.322046	0.654	0.284	0	2
NUDT1	0	0.321814	0.955	0.732	0	2
PSIP1	0	0.321072	0.901	0.607	0	2
SPC24	0	0.318909	0.509	0.146	0	2
PHGDH	0	0.318892	0.538	0.186	0	2
CCNA2	0	0.318505	0.611	0.208	0	2
PXMP2	0	0.317875	0.641	0.285	0	2
GMNN	0	0.317486	0.766	0.404	0	2
SRSF10	0	0.317012	0.968	0.789	0	2
CDCA4	0	0.316403	0.619	0.264	0	2
GGH	0	0.313607	0.709	0.347	0	2
MFGE8	0	0.313469	0.58	0.235	0	2
RANBP1	0	0.312331	0.968	0.758	0	2
ANP32E	0	0.30969	0.895	0.632	0	2
SAC3D1	0	0.308747	0.658	0.314	0	2
MAD2L1	0	0.30808	0.814	0.442	0	2
PRKDC	0	0.307407	0.962	0.785	0	2
CEP78	0	0.306751	0.645	0.301	0	2
CENPH	0	0.306227	0.749	0.395	0	2
NDC80	0	0.305996	0.505	0.146	0	2
CENPW	0	0.30597	0.777	0.41	0	2
DIAPH3	0	0.303596	0.548	0.191	0	2
CARHSP1	0	0.301345	0.729	0.39	0	2
LMNB1	0	0.299755	0.848	0.531	0	2
ANAPC11	0	0.297197	0.901	0.674	0	2
MNS1	0	0.293789	0.502	0.171	0	2
WDR34	0	0.291726	0.587	0.237	0	2
POLQ	0	0.291571	0.543	0.205	0	2
NCAPG2	0	0.289637	0.553	0.217	0	2
SKA3	0	0.289575	0.502	0.162	0	2
TTF2	0	0.287399	0.744	0.432	0	2
FUS	0	0.285296	0.983	0.876	0	2
H1FX	0	0.283211	0.912	0.711	0	2
BUB1B	0	0.28242	0.534	0.199	0	2
ALYREF	0	0.28207	0.774	0.466	0	2
NUF2	0	0.281813	0.585	0.216	0	2
CKAP2L	0	0.280283	0.479	0.144	0	2
CTCF	0	0.279641	0.793	0.511	0	2
KIF2C	0	0.278758	0.524	0.175	0	2
BRIP1	0	0.277648	0.544	0.217	0	2
KIF22	0	0.274784	0.625	0.301	0	2
RPA3	0	0.272241	0.869	0.584	0	2
KIF20B	0	0.272061	0.807	0.487	0	2
ITGB3BP	0	0.271099	0.686	0.363	0	2
SNRPB	0	0.270957	0.981	0.836	0	2
CEP152	0	0.269532	0.601	0.293	0	2
RBBP7	0	0.268742	0.872	0.605	0	2
TACC3	0	0.265186	0.717	0.394	0	2
NRM	0	0.264899	0.526	0.211	0	2
RFC4	0	0.26471	0.662	0.337	0	2
PSMC3	0	0.264102	0.79	0.503	0	2
ACYP1	0	0.262227	0.649	0.333	0	2
POLD3	0	0.259806	0.601	0.292	0	2
TCF19	0	0.25976	0.493	0.183	0	2
HMGA1	0	0.256683	0.977	0.831	0	2
DNAJC9	0	0.256565	0.717	0.425	0	2
CCDC167	0	0.256267	0.637	0.327	0	2
COX8A	0	0.255175	0.98	0.862	0	2
FANCD2	0	0.252082	0.493	0.192	0	2
LSM3	0	0.251846	0.933	0.734	0	2
SNRPG	0	0.251506	0.954	0.779	0	2
SGO1	0	0.251251	0.536	0.226	0	2
FDPS	0	0.250664	0.844	0.579	0	2
BARD1	0	0.250578	0.606	0.3	0	2
FYB1	3.86488e-135	-0.25054	0.495	0.541	1.2964e-130	2
APLP2	1.95705e-122	-0.257789	0.762	0.753	6.56455e-118	2
TRGC2	6.90295e-134	-0.258435	0.22	0.32	2.31546e-129	2
RNF130	1.72767e-115	-0.258489	0.462	0.501	5.79512e-111	2
PPP1R14B	1.94546e-241	-0.259483	0.819	0.811	6.52567e-237	2
PLCG2	2.19446e-132	-0.267015	0.637	0.661	7.36086e-128	2
PLD4	1.84076e-36	-0.269315	0.225	0.256	6.17446e-32	2
HCST	4.52822e-57	-0.27173	0.784	0.733	1.5189e-52	2
ATP5F1E	0	-0.273037	0.995	0.992	0	2
IFITM2	2.84375e-157	-0.277891	0.639	0.667	9.53879e-153	2
DDX21	8.84179e-274	-0.278596	0.574	0.648	2.9658e-269	2
RGS18	2.66509e-95	-0.281093	0.524	0.542	8.9395e-91	2
CTSS	8.91529e-184	-0.284009	0.583	0.612	2.99045e-179	2
APRT	0	-0.285899	0.896	0.887	0	2
PDCD4	2.09878e-144	-0.289604	0.624	0.627	7.03995e-140	2
RNASE3	4.20115e-60	-0.290423	0.158	0.212	1.40919e-55	2
KLF6	4.88468e-19	-0.293648	0.412	0.398	1.63847e-14	2
AL034397.3	1.41414e-188	-0.294001	0.347	0.441	4.74345e-184	2
MXD4	0	-0.295835	0.156	0.33	0	2
TUBA1A	9.54431e-26	-0.297372	0.463	0.448	3.20145e-21	2
CA2	2.36364e-103	-0.305586	0.173	0.248	7.92836e-99	2
RNASET2	4.84811e-258	-0.311807	0.665	0.686	1.6262e-253	2
JUN	1.68364e-23	-0.314287	0.465	0.47	5.64742e-19	2
CSTA	1.86383e-82	-0.315137	0.412	0.456	6.25183e-78	2
TSPO	0	-0.316662	0.894	0.884	0	2
PNRC1	8.23089e-204	-0.32172	0.761	0.756	2.76089e-199	2
FTL	0	-0.324712	0.999	0.999	0	2
AC084033.3	9.00029e-240	-0.327509	0.883	0.838	3.01897e-235	2
PTPRE	8.52308e-84	-0.327843	0.324	0.37	2.8589e-79	2
CTSZ	2.6421e-71	-0.329092	0.567	0.553	8.86238e-67	2
CTSH	6.59079e-167	-0.330225	0.189	0.292	2.21075e-162	2
CXorf21	1.07257e-67	-0.332895	0.282	0.324	3.59772e-63	2
SH3BGRL3	0	-0.3337	0.966	0.943	0	2
CSF2RB	1.98134e-208	-0.334873	0.088	0.203	6.64602e-204	2
ACTG1	0	-0.34358	0.999	0.996	0	2
ZFAS1	0	-0.346749	0.991	0.974	0	2
SNHG8	0	-0.346877	0.931	0.914	0	2
SLC40A1	1.92029e-56	-0.353657	0.424	0.431	6.44123e-52	2
ACSM3	3.97171e-158	-0.353827	0.176	0.276	1.33223e-153	2
HOMER3	3.31643e-250	-0.362223	0.143	0.283	1.11243e-245	2
EMP3	5.60977e-211	-0.368167	0.503	0.568	1.88169e-206	2
GRN	1.37561e-181	-0.377315	0.405	0.485	4.61421e-177	2
JUNB	2.29814e-125	-0.379461	0.343	0.413	7.70865e-121	2
CD63	0	-0.381784	0.893	0.892	0	2
PSTPIP2	2.53725e-237	-0.383628	0.352	0.454	8.5107e-233	2
AHNAK	4.09766e-291	-0.386221	0.137	0.283	1.37448e-286	2
CITED2	0	-0.391005	0.46	0.567	0	2
ISG15	8.04122e-53	-0.396368	0.293	0.336	2.69727e-48	2
NCF1	3.37014e-98	-0.399441	0.179	0.249	1.13045e-93	2
VIM	3.00588e-248	-0.400768	0.957	0.923	1.00826e-243	2
LTC4S	1.81412e-217	-0.409152	0.437	0.513	6.08511e-213	2
TYROBP	4.04736e-273	-0.428533	0.803	0.794	1.35761e-268	2
MYL12A	2.66275e-111	-0.428745	0.882	0.831	8.93168e-107	2
RPS26	0	-0.438994	0.986	0.981	0	2
S100A4	6.75383e-276	-0.505952	0.944	0.902	2.26544e-271	2
PLEK	0	-0.518766	0.822	0.83	0	2
S100A11	5.20051e-132	-0.522518	0.236	0.32	1.74441e-127	2
SAT1	1.56104e-156	-0.524555	0.596	0.614	5.2362e-152	2
CD74	5.3856e-58	-0.528338	0.958	0.831	1.80649e-53	2
TMSB10	0	-0.534605	0.998	0.991	0	2
TXNIP	0	-0.543693	0.948	0.932	0	2
BTG1	7.25487e-127	-0.557385	0.619	0.624	2.4335e-122	2
FCER1G	1.01471e-103	-0.563977	0.298	0.354	3.40365e-99	2
BASP1	1.24188e-159	-0.56561	0.129	0.229	4.16564e-155	2
SOX4	2.64164e-205	-0.573816	0.731	0.732	8.86086e-201	2
FOS	1.33657e-256	-0.579869	0.57	0.668	4.48325e-252	2
HLA-DPA1	9.1566e-39	-0.669882	0.796	0.612	3.0714e-34	2
HLA-DPB1	1.75828e-32	-0.709479	0.804	0.619	5.89781e-28	2
AZU1	6.42656e-71	-0.710339	0.629	0.638	2.15566e-66	2
ELANE	9.89184e-176	-0.726445	0.098	0.209	3.31802e-171	2
CFD	1.78757e-222	-0.731544	0.568	0.665	5.99604e-218	2
HLA-DRA	2.8291e-47	-0.7398	0.924	0.74	9.48965e-43	2
SAMHD1	9.08718e-200	-0.74132	0.123	0.235	3.04811e-195	2
S100A6	0	-0.747081	0.796	0.851	0	2
FCER1A	1.13783e-216	-0.748753	0.095	0.209	3.81663e-212	2
HLA-DRB1	5.87216e-20	-0.774924	0.814	0.641	1.9697e-15	2
TMSB4X	2.317e-238	-0.809567	0.999	0.997	7.77193e-234	2
PRTN3	1.44562e-86	-0.837783	0.289	0.359	4.84904e-82	2
LYZ	2.84896e-46	-0.847313	0.315	0.343	9.55627e-42	2
LGALS1	6.28969e-184	-0.980875	0.379	0.46	2.10975e-179	2
SRGN	0	-1.02586	0.948	0.967	0	2
CTSG	1.38215e-78	-1.06987	0.713	0.65	4.63615e-74	2
HLA-DQB1	9.04864e-130	-1.13697	0.195	0.275	3.03519e-125	2
CST3	0	-1.17578	0.794	0.808	0	2

## Sheet: 3
gene	p_val	avg_logFC	pct.1	pct.2	p_val_adj	cluster
LGALS1	0	2.09301	0.887	0.397	0	3
SAMHD1	0	1.86541	0.845	0.146	0	3
LYZ	0	1.6567	0.532	0.316	0	3
CD74	0	1.48385	0.986	0.828	0	3
CST3	0	1.46916	0.945	0.789	0	3
HLA-DRA	0	1.46897	0.974	0.734	0	3
HLA-DQB1	0	1.40071	0.797	0.201	0	3
HLA-DQA1	0	1.34194	0.716	0.083	0	3
TMSB4X	0	1.33577	1	0.997	0	3
S100A11	0	1.32657	0.852	0.244	0	3
HLA-DRB5	0	1.29979	0.852	0.342	0	3
HLA-DPA1	0	1.29141	0.929	0.596	0	3
HLA-DRB1	0	1.27345	0.959	0.623	0	3
BASP1	0	1.26587	0.635	0.166	0	3
HLA-DPB1	0	1.25782	0.93	0.604	0	3
LGALS2	0	1.22094	0.467	0.035	0	3
TMSB10	0	1.21654	0.999	0.991	0	3
FGL2	0	1.20233	0.681	0.076	0	3
CXorf21	0	1.20173	0.752	0.266	0	3
GSTP1	0	1.17877	0.996	0.957	0	3
S100A4	0	1.15572	0.992	0.896	0	3
MYL12A	0	1.13177	0.972	0.821	0	3
GSN	0	1.10304	0.907	0.537	0	3
ACTB	0	1.07942	1	0.996	0	3
ID2	0	1.0667	0.681	0.147	0	3
CAPG	0	1.05156	0.878	0.448	0	3
NCF1	0	1.03375	0.735	0.181	0	3
MS4A6A	0	0.993663	0.412	0.061	0	3
CX3CR1	0	0.980825	0.58	0.069	0	3
PKIB	0	0.978548	0.463	0.033	0	3
CCL5	0	0.958182	0.625	0.339	0	3
LCP1	0	0.928807	0.978	0.825	0	3
FOS	0	0.916032	0.865	0.631	0	3
FCER1G	0	0.91295	0.778	0.295	0	3
LSP1	0	0.893521	0.871	0.549	0	3
VIM	0	0.888555	0.972	0.921	0	3
JAML	0	0.883375	0.564	0.092	0	3
CTSZ	0	0.880434	0.881	0.515	0	3
AHNAK	0	0.875396	0.687	0.215	0	3
DHRS9	0	0.870432	0.56	0.059	0	3
CORO1A	0	0.869049	0.966	0.789	0	3
ITGB2	0	0.846364	0.893	0.571	0	3
GLIPR1	0	0.842865	0.738	0.283	0	3
LY86	0	0.841461	0.667	0.106	0	3
PAK1	0	0.834816	0.73	0.262	0	3
EMP3	0	0.827436	0.829	0.528	0	3
PLD4	0	0.814362	0.689	0.199	0	3
POU2F2	0	0.813506	0.607	0.114	0	3
ALDH2	0	0.809445	0.559	0.158	0	3
SCPEP1	0	0.809397	0.669	0.148	0	3
HLA-DMA	0	0.789692	0.868	0.504	0	3
ARPC5	0	0.788804	0.941	0.785	0	3
DBI	0	0.788472	0.96	0.85	0	3
NFKB1	0	0.762812	0.67	0.304	0	3
CTSH	0	0.762604	0.663	0.233	0	3
PTPRC	0	0.759693	0.936	0.719	0	3
PYCARD	0	0.758475	0.974	0.877	0	3
AHR	0	0.750082	0.608	0.166	0	3
TYROBP	0	0.739767	0.957	0.775	0	3
SH3BGRL3	0	0.738116	0.989	0.94	0	3
CD53	0	0.736676	0.77	0.267	0	3
PSTPIP2	0	0.721079	0.725	0.407	0	3
RNASE6	0	0.715064	0.623	0.084	0	3
RIPOR2	0	0.714288	0.746	0.4	0	3
MYL6	0	0.705001	0.996	0.975	0	3
IRF8	0	0.702189	0.491	0.077	0	3
ATG3	0	0.696493	0.757	0.503	0	3
CA2	0	0.68491	0.556	0.201	0	3
ANXA2	0	0.68423	0.547	0.102	0	3
DOCK10	0	0.677565	0.628	0.134	0	3
AC020656.1	0	0.670374	0.239	0.054	0	3
CSTA	0	0.668402	0.615	0.431	0	3
UCP2	0	0.663857	0.735	0.461	0	3
ACY3	0	0.661085	0.313	0.056	0	3
S100A10	0	0.653973	0.364	0.058	0	3
HLA-DMB	0	0.649593	0.539	0.067	0	3
MRPL33	0	0.649229	0.854	0.677	0	3
IGFBP7	0	0.641866	0.607	0.35	0	3
AFF3	0	0.634515	0.545	0.093	0	3
AP1S2	0	0.633332	0.73	0.382	0	3
MS4A7	0	0.632875	0.449	0.037	0	3
JUNB	0	0.632768	0.694	0.37	0	3
FAM107B	0	0.632541	0.756	0.427	0	3
ARPC2	0	0.629872	0.992	0.954	0	3
CD36	0	0.624525	0.458	0.095	0	3
SLC38A1	0	0.615969	0.678	0.374	0	3
IQGAP1	0	0.608701	0.722	0.356	0	3
HDAC9	0	0.600744	0.55	0.081	0	3
PFN1	0	0.587419	0.992	0.965	0	3
CALCOCO2	0	0.581916	0.689	0.414	0	3
CFL1	0	0.580559	0.994	0.967	0	3
ITGB7	0	0.574858	0.448	0.049	0	3
ACTR3	0	0.565804	0.916	0.772	0	3
RUNX2	0	0.561033	0.588	0.25	0	3
ACTG1	0	0.559386	0.999	0.996	0	3
MDFIC	0	0.557156	0.48	0.096	0	3
SRP14	0	0.554526	0.985	0.939	0	3
TUBA1A	0	0.546654	0.704	0.418	0	3
CAP1	0	0.54408	0.912	0.761	0	3
C12orf75	0	0.542863	0.523	0.306	0	3
COTL1	0	0.539243	0.771	0.566	0	3
ARPC3	0	0.53887	0.994	0.969	0	3
RNH1	0	0.538161	0.78	0.533	0	3
PTPN6	0	0.538015	0.788	0.511	0	3
IGSF6	0	0.537462	0.36	0.031	0	3
FTH1	0	0.534339	0.999	0.988	0	3
ATP5IF1	0	0.533569	0.93	0.837	0	3
ITGAX	0	0.531017	0.423	0.089	0	3
GRN	0	0.530186	0.723	0.445	0	3
CNN2	0	0.52936	0.53	0.131	0	3
ARPC1B	0	0.528324	0.872	0.659	0	3
OGFRL1	0	0.526261	0.506	0.192	0	3
ARL6IP5	0	0.525962	0.944	0.814	0	3
ATP5F1E	0	0.519354	0.999	0.991	0	3
NREP	0	0.514475	0.73	0.526	0	3
AIF1	0	0.514272	0.993	0.96	0	3
PRELID1	0	0.512602	0.921	0.776	0	3
C1orf162	0	0.505173	0.709	0.434	0	3
SERPINB8	0	0.498691	0.396	0.019	0	3
DPYSL2	0	0.497606	0.495	0.115	0	3
TBC1D15	0	0.496902	0.619	0.405	0	3
UBC	0	0.494816	0.986	0.934	0	3
RUNX3	0	0.494701	0.459	0.187	0	3
IL13RA1	0	0.494664	0.414	0.052	0	3
CTSS	0	0.492119	0.827	0.582	0	3
BLNK	0	0.490536	0.351	0.049	0	3
GPSM3	0	0.49014	0.785	0.522	0	3
TNFSF10	0	0.487343	0.434	0.123	0	3
NFKBIA	0	0.486586	0.633	0.466	0	3
TNNI2	0	0.485455	0.424	0.073	0	3
PLP2	0	0.484378	0.825	0.619	0	3
HCLS1	0	0.482569	0.815	0.59	0	3
OSTF1	0	0.480025	0.695	0.379	0	3
PDE7A	0	0.478716	0.686	0.441	0	3
UVRAG	0	0.478576	0.61	0.281	0	3
PKN2	0	0.476805	0.681	0.473	0	3
CD44	0	0.475651	0.625	0.486	0	3
LAT2	0	0.475316	0.762	0.464	0	3
CD63	0	0.474652	0.953	0.885	0	3
SLC8A1	0	0.472898	0.394	0.024	0	3
GABARAPL2	0	0.472482	0.827	0.629	0	3
TLN1	0	0.471376	0.91	0.759	0	3
ALOX5AP	0	0.468285	0.623	0.222	0	3
OSBPL8	0	0.465951	0.834	0.65	0	3
S100A6	0	0.464464	0.953	0.831	0	3
NCF2	0	0.464172	0.4	0.087	0	3
EVI2B	0	0.462854	0.66	0.358	0	3
ZFP36	0	0.462144	0.481	0.17	0	3
CRIP1	0	0.460569	0.364	0.06	0	3
TXNIP	0	0.459727	0.957	0.931	0	3
WDFY2	0	0.454885	0.64	0.366	0	3
ENTPD1	0	0.454851	0.298	0.031	0	3
CD180	0	0.452383	0.453	0.081	0	3
CFP	0	0.451488	0.488	0.21	0	3
OAZ1	0	0.451347	0.997	0.986	0	3
B2M	0	0.448316	1	0.994	0	3
DCK	0	0.447402	0.674	0.429	0	3
SERF2	0	0.447272	0.996	0.975	0	3
ERP29	0	0.446531	0.935	0.839	0	3
LMNA	0	0.446529	0.324	0.077	0	3
mCherry	0	0.446165	0.484	0.17	0	3
GRB2	0	0.440388	0.836	0.655	0	3
S100B	0	0.440232	0.308	0.127	0	3
DDIT4	0	0.439671	0.284	0.083	0	3
FAM49B	0	0.439398	0.791	0.555	0	3
SATB1	0	0.438231	0.771	0.66	0	3
SPI1	0	0.437885	0.743	0.549	0	3
SARAF	0	0.437195	0.866	0.687	0	3
DEGS1	0	0.436648	0.617	0.33	0	3
SUB1	0	0.435205	0.968	0.93	0	3
EMB	0	0.430468	0.857	0.753	0	3
ACTR2	0	0.430378	0.951	0.891	0	3
ARPC4	0	0.428165	0.819	0.622	0	3
VASP	0	0.425072	0.678	0.419	0	3
LPXN	0	0.423746	0.487	0.163	0	3
MPEG1	0	0.422302	0.32	0.04	0	3
UGCG	0	0.419588	0.444	0.14	0	3
SELENOH	0	0.419479	0.94	0.863	0	3
YWHAZ	0	0.415153	0.892	0.767	0	3
PLEKHO1	0	0.412331	0.714	0.489	0	3
LST1	0	0.412018	0.9	0.863	0	3
NKG7	0	0.411954	0.44	0.191	0	3
PSIP1	0	0.41105	0.768	0.625	0	3
EFHD2	0	0.410845	0.756	0.531	0	3
CLIC1	0	0.408036	0.988	0.954	0	3
IFNGR1	0	0.407349	0.527	0.269	0	3
BRK1	0	0.404794	0.894	0.758	0	3
CYSLTR1	0	0.403806	0.585	0.295	0	3
MEF2C	0	0.40286	0.829	0.595	0	3
APAF1	0	0.401771	0.542	0.292	0	3
PSMB8	0	0.401311	0.872	0.723	0	3
KYNU	0	0.400549	0.42	0.119	0	3
EAF2	0	0.399767	0.736	0.543	0	3
SH3KBP1	0	0.39888	0.798	0.617	0	3
BLOC1S1	0	0.398777	0.825	0.658	0	3
CALM1	0	0.398405	0.933	0.859	0	3
GNAI2	0	0.397778	0.951	0.868	0	3
FOSB	0	0.397233	0.639	0.458	0	3
PTAFR	0	0.396627	0.389	0.126	0	3
TIMP1	0	0.396345	0.833	0.637	0	3
PRMT2	0	0.396089	0.702	0.468	0	3
JUN	0	0.395395	0.63	0.45	0	3
CDC42	0	0.395236	0.945	0.857	0	3
GAPT	0	0.395193	0.745	0.559	0	3
ELOVL5	0	0.39194	0.386	0.143	0	3
RB1	0	0.391235	0.586	0.33	0	3
MYCBP2	0	0.390355	0.847	0.76	0	3
LTC4S	0	0.387755	0.669	0.484	0	3
SCIMP	0	0.385771	0.284	0.024	0	3
PGAM1	0	0.385131	0.816	0.669	0	3
RAB11FIP1	0	0.384762	0.606	0.339	0	3
HCK	0	0.38419	0.407	0.092	0	3
VSIR	0	0.384055	0.646	0.403	0	3
ARF3	0	0.382674	0.652	0.421	0	3
TMED10	0	0.38159	0.8	0.628	0	3
GSTK1	0	0.381268	0.84	0.709	0	3
ATP6V0B	0	0.379723	0.891	0.791	0	3
COX17	0	0.379016	0.761	0.582	0	3
DAB2	0	0.378089	0.367	0.127	0	3
ARHGAP30	0	0.376626	0.554	0.251	0	3
ITGAL	0	0.376031	0.397	0.099	0	3
PSME2	0	0.375667	0.864	0.733	0	3
ERCC1	0	0.374603	0.705	0.496	0	3
CYBA	0	0.374049	0.993	0.98	0	3
MT1E	0	0.373761	0.267	0.02	0	3
GPR183	0	0.371609	0.345	0.095	0	3
RNASET2	0	0.371301	0.857	0.662	0	3
DAPP1	0	0.370799	0.512	0.219	0	3
FLT3	0	0.370196	0.683	0.45	0	3
KLF6	0	0.36998	0.572	0.378	0	3
CYTH4	0	0.369865	0.417	0.108	0	3
TPM4	0	0.368969	0.792	0.63	0	3
PARVG	0	0.367685	0.746	0.556	0	3
ARMH1	0	0.367223	0.729	0.588	0	3
CDKN2D	0	0.366195	0.378	0.149	0	3
SMAP2	0	0.364493	0.631	0.395	0	3
HOOK3	0	0.364229	0.55	0.315	0	3
CYBB	0	0.363766	0.289	0.053	0	3
RAC2	0	0.361937	0.919	0.817	0	3
NAGK	0	0.359841	0.59	0.338	0	3
TPM3	0	0.359289	0.969	0.942	0	3
AKR7A2	0	0.358088	0.717	0.554	0	3
TAF10	0	0.358079	0.782	0.607	0	3
TSC22D3	0	0.358029	0.36	0.125	0	3
CACNA2D3	0	0.358023	0.295	0.05	0	3
ARHGDIB	0	0.357677	0.97	0.918	0	3
ANAPC16	0	0.357631	0.778	0.584	0	3
DBNL	0	0.357345	0.667	0.445	0	3
ECHDC1	0	0.357021	0.658	0.429	0	3
TPP1	0	0.356919	0.741	0.522	0	3
KCTD12	0	0.355385	0.314	0.066	0	3
CIITA	0	0.354912	0.465	0.194	0	3
HVCN1	0	0.353468	0.365	0.05	0	3
MEF2D	0	0.353095	0.467	0.207	0	3
METRNL	0	0.35075	0.403	0.137	0	3
CAST	0	0.349665	0.579	0.388	0	3
NUDT8	0	0.349617	0.418	0.188	0	3
SP110	0	0.349441	0.559	0.316	0	3
SNX20	0	0.347501	0.504	0.247	0	3
EVL	0	0.347011	0.61	0.371	0	3
OST4	0	0.345038	0.961	0.892	0	3
PIP4K2A	0	0.344838	0.594	0.378	0	3
MALAT1	0	0.343923	1	0.999	0	3
MRC1	0	0.343683	0.21	0.066	0	3
FMNL1	0	0.341116	0.556	0.303	0	3
AL096865.1	0	0.340847	0.333	0.106	0	3
PALLD	0	0.34075	0.21	0.016	0	3
TMA7	0	0.339467	0.981	0.946	0	3
FLNA	0	0.339457	0.624	0.501	0	3
ARF5	0	0.33887	0.632	0.41	0	3
MT1X	0	0.338254	0.392	0.203	0	3
RPS6KA3	0	0.338139	0.627	0.399	0	3
VMP1	0	0.338097	0.579	0.424	0	3
ANKRD44	0	0.337618	0.52	0.249	0	3
PGLS	0	0.335708	0.881	0.761	0	3
FGD4	0	0.334135	0.335	0.067	0	3
ATP6V0E1	0	0.33168	0.916	0.812	0	3
MARCH1	0	0.330192	0.26	0.038	0	3
LAMTOR2	0	0.329569	0.802	0.664	0	3
CMTM6	0	0.328642	0.766	0.605	0	3
BRI3BP	0	0.327576	0.619	0.451	0	3
ERBIN	0	0.327495	0.51	0.253	0	3
NXT2	0	0.326246	0.41	0.179	0	3
DDX5	0	0.323942	0.988	0.962	0	3
PPM1G	0	0.322853	0.844	0.75	0	3
UBL5	0	0.321347	0.95	0.892	0	3
BANK1	0	0.320786	0.368	0.12	0	3
LCP2	0	0.320494	0.565	0.348	0	3
CYTIP	0	0.320038	0.345	0.115	0	3
JUND	0	0.31958	0.967	0.929	0	3
CHMP2A	0	0.318482	0.797	0.634	0	3
TMBIM6	0	0.318319	0.933	0.865	0	3
ITGB2-AS1	0	0.316964	0.287	0.042	0	3
PLCG2	0	0.315819	0.802	0.64	0	3
HOXA10	0	0.315633	0.809	0.724	0	3
GNB2	0	0.314592	0.705	0.524	0	3
FAM49A	0	0.314257	0.305	0.036	0	3
TYMP	0	0.314163	0.392	0.153	0	3
TRAPPC1	0	0.311082	0.841	0.702	0	3
COX7A2	0	0.310567	0.935	0.883	0	3
DTX4	0	0.310028	0.226	0.009	0	3
KIAA0930	0	0.309764	0.493	0.246	0	3
COMMD8	0	0.309275	0.658	0.458	0	3
LACTB	0	0.30871	0.429	0.184	0	3
MX1	0	0.308031	0.288	0.117	0	3
TRIM22	0	0.307452	0.628	0.411	0	3
SFT2D1	0	0.306709	0.646	0.441	0	3
ZNF217	0	0.304672	0.466	0.239	0	3
TRIM38	0	0.304633	0.648	0.444	0	3
ADAM28	0	0.304114	0.486	0.28	0	3
BID	0	0.304034	0.722	0.554	0	3
LIMD2	0	0.302895	0.694	0.553	0	3
DOK2	0	0.302733	0.419	0.2	0	3
LILRB4	0	0.302372	0.281	0.016	0	3
GNAS	0	0.302162	0.989	0.967	0	3
PAG1	0	0.301855	0.451	0.192	0	3
FCGR1A	0	0.300358	0.265	0.028	0	3
MTPN	0	0.300328	0.907	0.831	0	3
POMP	0	0.299833	0.864	0.764	0	3
EVI2A	0	0.299641	0.432	0.202	0	3
MCL1	0	0.299552	0.638	0.461	0	3
VOPP1	0	0.299163	0.398	0.169	0	3
STX7	0	0.298827	0.537	0.305	0	3
CCL23	0	0.29874	0.487	0.287	0	3
SUMO3	0	0.298405	0.751	0.597	0	3
ITM2C	0	0.296854	0.628	0.401	0	3
SAT1	0	0.296044	0.783	0.591	0	3
ZNF503	0	0.295528	0.269	0.034	0	3
CD4	0	0.294795	0.362	0.124	0	3
RGS19	0	0.291612	0.617	0.413	0	3
IKZF1	0	0.291606	0.818	0.693	0	3
ENPP2	0	0.291327	0.257	0.054	0	3
ATP10A	0	0.290668	0.216	0.015	0	3
MYL12B	0	0.290486	0.962	0.902	0	3
MTRNR2L12	0	0.289339	0.957	0.886	0	3
GAS6	0	0.28905	0.262	0.026	0	3
REL	0	0.288775	0.69	0.519	0	3
TGM5	0	0.288031	0.247	0.022	0	3
COL9A2	0	0.287937	0.346	0.085	0	3
ZNF385A	0	0.287853	0.43	0.197	0	3
ZNF106	0	0.287853	0.645	0.461	0	3
PTEN	0	0.287609	0.74	0.607	0	3
UNC93B1	0	0.287411	0.497	0.247	0	3
ACAA1	0	0.286147	0.606	0.418	0	3
CNPY3	0	0.286011	0.732	0.567	0	3
RGS1	0	0.28555	0.249	0.111	0	3
CTSV	0	0.285293	0.209	0.005	0	3
RHOQ	0	0.284828	0.471	0.259	0	3
PPP1CA	0	0.284729	0.851	0.733	0	3
ZYX	0	0.284607	0.604	0.457	0	3
RASSF4	0	0.28378	0.263	0.068	0	3
PTPRE	0	0.283618	0.583	0.338	0	3
CRYBG3	0	0.283613	0.376	0.159	0	3
PLAUR	0	0.280408	0.35	0.149	0	3
PPDPF	0	0.27913	0.804	0.708	0	3
TADA3	0	0.279017	0.434	0.208	0	3
SMDT1	0	0.278977	0.828	0.722	0	3
RAP1A	0	0.278133	0.646	0.468	0	3
PSMB9	0	0.277385	0.728	0.567	0	3
DRAP1	0	0.277106	0.866	0.75	0	3
CARHSP1	0	0.276637	0.575	0.41	0	3
CHD3	0	0.275589	0.397	0.17	0	3
GLRX	0	0.275047	0.665	0.501	0	3
NDUFAF3	0	0.274103	0.668	0.509	0	3
CAPZA1	0	0.273999	0.801	0.681	0	3
WDR1	0	0.273893	0.639	0.458	0	3
MOB1B	0	0.272024	0.366	0.152	0	3
GPATCH11	0	0.27195	0.519	0.348	0	3
WDR49	0	0.271732	0.282	0.045	0	3
JAK2	0	0.271031	0.383	0.152	0	3
RBX1	0	0.270094	0.871	0.781	0	3
CCDC107	0	0.269991	0.412	0.226	0	3
ANXA5	0	0.269244	0.32	0.135	0	3
LMO2	0	0.268961	0.795	0.651	0	3
PFDN2	0	0.268279	0.78	0.673	0	3
CLNK	0	0.26794	0.216	0.051	0	3
UQCR10	0	0.267854	0.952	0.896	0	3
ARPC5L	0	0.267823	0.617	0.446	0	3
YWHAB	0	0.267619	0.966	0.933	0	3
SNN	0	0.267606	0.285	0.07	0	3
RHOG	0	0.267593	0.696	0.536	0	3
WAS	0	0.26747	0.626	0.449	0	3
NME3	0	0.267272	0.613	0.443	0	3
AKNA	0	0.26666	0.444	0.219	0	3
MED13L	0	0.266321	0.655	0.523	0	3
FKBP1A	0	0.265677	0.808	0.682	0	3
H3F3B	0	0.265526	0.996	0.982	0	3
BST2	0	0.265487	0.909	0.75	0	3
RUFY3	0	0.263906	0.33	0.14	0	3
LGALS9	0	0.262947	0.676	0.537	0	3
PRR13	0	0.262844	0.85	0.757	0	3
GAS7	0	0.262794	0.319	0.117	0	3
AK5	0	0.26243	0.32	0.118	0	3
STK17B	0	0.262374	0.543	0.361	0	3
TRAF3IP3	0	0.262233	0.551	0.348	0	3
OTULINL	0	0.261513	0.289	0.068	0	3
LRRFIP1	0	0.2606	0.875	0.777	0	3
PTGER4	0	0.260571	0.344	0.139	0	3
ABI3	0	0.259901	0.204	0.02	0	3
UBE2A	0	0.259426	0.591	0.419	0	3
TESC	0	0.259113	0.666	0.508	0	3
CSK	0	0.2588	0.593	0.408	0	3
FYB1	0	0.258195	0.686	0.518	0	3
CPED1	0	0.257969	0.242	0.043	0	3
STARD7	0	0.257702	0.633	0.488	0	3
AIP	0	0.257458	0.601	0.424	0	3
CAPZB	0	0.256921	0.822	0.703	0	3
CYSTM1	0	0.256894	0.282	0.077	0	3
EIF4G3	0	0.256745	0.587	0.412	0	3
SHTN1	0	0.256487	0.307	0.077	0	3
MYOF	0	0.256393	0.253	0.018	0	3
SLC38A2	0	0.25628	0.713	0.579	0	3
MYH9	0	0.256002	0.725	0.574	0	3
PTMS	0	0.255335	0.286	0.111	0	3
PREX1	0	0.254869	0.413	0.192	0	3
CLECL1	0	0.254206	0.272	0.077	0	3
LAMTOR4	0	0.254048	0.9	0.823	0	3
MEF2A	0	0.253971	0.399	0.228	0	3
EID1	0	0.25356	0.855	0.739	0	3
TIFAB	0	0.25333	0.234	0.017	0	3
CYLD	0	0.252526	0.544	0.355	0	3
IREB2	0	0.25244	0.575	0.412	0	3
IFI27L2	0	0.252436	0.696	0.548	0	3
CDK2AP2	0	0.252182	0.51	0.334	0	3
C4orf48	0	0.252039	0.628	0.439	0	3
HLX	0	0.25203	0.282	0.072	0	3
KLF2	0	0.2518	0.271	0.077	0	3
SKAP2	0	0.251533	0.819	0.709	0	3
TSPO	0	0.251471	0.908	0.882	0	3
BAX	0	0.251403	0.872	0.786	0	3
GUK1	0	0.251255	0.803	0.677	0	3
PDLIM2	0	0.250397	0.421	0.244	0	3
EMID1	0	-0.250506	0.152	0.376	0	3
CPXM1	0	-0.250796	0.263	0.474	0	3
PLXND1	0	-0.251953	0.112	0.341	0	3
ORAI1	0	-0.252448	0.388	0.59	0	3
ADGRG1	0	-0.252581	0.047	0.277	0	3
C12orf57	0	-0.253701	0.602	0.738	0	3
FNDC3B	0	-0.25466	0.174	0.352	0	3
ZNF22	0	-0.256451	0.624	0.766	0	3
PRAM1	0	-0.257307	0.175	0.41	0	3
FBL	0	-0.258373	0.587	0.738	0	3
SYTL1	0	-0.259726	0.243	0.476	0	3
RPL14	0	-0.261102	0.998	0.994	0	3
BTF3	0	-0.261996	0.988	0.981	0	3
RPL22	0	-0.262097	0.998	0.996	0	3
RPL21	0	-0.262512	0.999	0.998	0	3
SOCS2	0	-0.263704	0.12	0.349	0	3
RPL24	0	-0.263983	0.999	0.996	0	3
RPS7	0	-0.264572	1	0.997	0	3
RTN3	0	-0.265029	0.499	0.676	0	3
NPR3	0	-0.265092	0.034	0.252	0	3
CSF3R	0	-0.266187	0.367	0.551	0	3
ERG	0	-0.26638	0.06	0.307	0	3
CDKN1C	0	-0.266789	0.066	0.278	0	3
GSE1	0	-0.267419	0.315	0.51	0	3
RPS24	0	-0.269802	1	0.999	0	3
RACK1	0	-0.270928	0.999	0.994	0	3
KRT18	0	-0.271336	0.063	0.251	0	3
AGXT	0	-0.2716	0.061	0.264	0	3
PABPC1	0	-0.271726	0.986	0.993	0	3
CDCA7L	0	-0.272018	0.27	0.496	0	3
RPL34	0	-0.272231	1	0.999	0	3
RPL39	0	-0.273149	1	0.999	0	3
RPL35A	0	-0.273726	0.999	0.997	0	3
LY6E	0	-0.274434	0.442	0.638	0	3
HHEX	0	-0.2758	0.372	0.583	0	3
RAB32	0	-0.276857	0.503	0.674	0	3
CDCA7	0	-0.277503	0.21	0.422	0	3
CDT1	0	-0.280072	0.313	0.494	0	3
STON2	0	-0.280198	0.068	0.324	0	3
ID1	0	-0.280351	0.09	0.317	0	3
RPL18	0	-0.282731	1	0.997	0	3
SPINT2	0	-0.284269	0.336	0.553	0	3
EPB41L4A-AS1	0	-0.286096	0.444	0.636	0	3
EEF1A1	0	-0.286633	1	1	0	3
NCOA4	0	-0.288945	0.587	0.732	0	3
RSL1D1	0	-0.292591	0.712	0.839	0	3
RETN	0	-0.29452	0.059	0.243	0	3
QPRT	0	-0.296927	0.301	0.545	0	3
RPS15A	0	-0.297003	1	0.996	0	3
MDK	0	-0.297865	0.147	0.366	0	3
RPS27A	0	-0.297926	1	0.998	0	3
GCSAML	0	-0.298154	0.064	0.323	0	3
CAT	0	-0.298358	0.772	0.882	0	3
MPP1	0	-0.299338	0.225	0.449	0	3
CAMLG	0	-0.299425	0.41	0.611	0	3
INKA1	0	-0.299485	0.1	0.384	0	3
SLC39A3	0	-0.300706	0.348	0.556	0	3
XBP1	0	-0.302939	0.662	0.843	0	3
NUCB2	0	-0.303367	0.825	0.931	0	3
LRRC75A	0	-0.303426	0.227	0.423	0	3
TALDO1	0	-0.309449	0.869	0.939	0	3
RPL31	0	-0.31062	0.99	0.991	0	3
RPS14	0	-0.312927	1	0.998	0	3
RPL10	0	-0.313445	1	0.998	0	3
CD164	0	-0.313936	0.807	0.857	0	3
RPS19	0	-0.314027	1	0.999	0	3
FKBP4	0	-0.314667	0.218	0.46	0	3
RPL10A	0	-0.316313	0.998	0.994	0	3
EIF3E	0	-0.316669	0.941	0.966	0	3
RPS20	0	-0.318234	0.998	0.997	0	3
RPS5	0	-0.31987	0.996	0.991	0	3
RPS28	0	-0.320121	1	0.998	0	3
ZNRF1	0	-0.320533	0.222	0.508	0	3
ANP32B	0	-0.320696	0.858	0.916	0	3
BEX3	0	-0.324217	0.315	0.503	0	3
SERPINB6	0	-0.324526	0.322	0.569	0	3
GUCY1A1	0	-0.326158	0.114	0.386	0	3
RPS3A	0	-0.327644	1	0.998	0	3
HNRNPA1	0	-0.328075	0.969	0.979	0	3
RPL13A	0	-0.328588	1	0.998	0	3
EEF2	0	-0.329155	0.934	0.969	0	3
RPL36A	0	-0.330157	0.79	0.902	0	3
GNA15	0	-0.331399	0.328	0.603	0	3
RPL32	0	-0.33169	1	0.998	0	3
RPS18	0	-0.333101	1	0.998	0	3
RPLP1	0	-0.3334	1	1	0	3
RPL18A	0	-0.333456	0.999	0.996	0	3
MLC1	0	-0.337961	0.175	0.492	0	3
RPS23	0	-0.340403	1	0.998	0	3
TKT	0	-0.340664	0.678	0.816	0	3
RPS21	0	-0.344336	0.994	0.993	0	3
CALR	0	-0.344347	0.867	0.932	0	3
NPM1	0	-0.344458	0.985	0.986	0	3
RPL5	0	-0.347528	0.999	0.995	0	3
HSP90AB1	0	-0.351488	0.964	0.981	0	3
MT-ND2	0	-0.353807	0.999	0.999	0	3
RPS10	0	-0.357981	0.895	0.954	0	3
PLPPR3	0	-0.371962	0.103	0.358	0	3
ZFAS1	0	-0.372956	0.961	0.978	0	3
RPL9	0	-0.374155	1	0.998	0	3
RPL13	0	-0.374593	1	0.999	0	3
TM7SF3	0	-0.378196	0.516	0.739	0	3
APLP2	0	-0.378736	0.607	0.772	0	3
RPS2	0	-0.37943	1	0.997	0	3
TPT1	0	-0.379454	1	1	0	3
GLUL	0	-0.382548	0.533	0.708	0	3
RPL26	0	-0.383408	1	0.997	0	3
CD96	0	-0.388122	0.311	0.639	0	3
ARID1B	0	-0.391599	0.648	0.826	0	3
CREG1	0	-0.392077	0.253	0.572	0	3
IL1B	0	-0.394307	0.169	0.45	0	3
RPSA	0	-0.395151	0.997	0.994	0	3
RPS8	0	-0.396971	1	0.998	0	3
NPW	0	-0.39859	0.094	0.367	0	3
TRGC2	0	-0.408725	0.115	0.332	0	3
RPL12	0	-0.408751	1	0.999	0	3
MSRB3	0	-0.408932	0.242	0.589	0	3
MYB	0	-0.409149	0.496	0.739	0	3
HMGA1	0	-0.413999	0.707	0.865	0	3
NOP53	0	-0.41909	0.813	0.926	0	3
RPL7	0	-0.419451	0.998	0.997	0	3
NAP1L1	0	-0.421845	0.954	0.97	0	3
CEBPA	0	-0.423123	0.355	0.614	0	3
IMPDH2	0	-0.427379	0.553	0.788	0	3
EBPL	0	-0.429575	0.474	0.748	0	3
RPS12	0	-0.433184	1	0.998	0	3
CXXC5	0	-0.436021	0.292	0.653	0	3
SELL	0	-0.436645	0.286	0.603	0	3
RPL3	0	-0.439374	1	0.997	0	3
RHEX	0	-0.446434	0.093	0.374	0	3
SNHG8	0	-0.449557	0.808	0.929	0	3
CDK6	0	-0.450041	0.659	0.877	0	3
RFLNB	0	-0.453442	0.421	0.679	0	3
SNHG7	0	-0.457903	0.504	0.753	0	3
KCNQ1OT1	0	-0.466204	0.282	0.572	0	3
SUCNR1	0	-0.466751	0.118	0.466	0	3
RPS3	0	-0.469509	1	0.998	0	3
SPN	0	-0.471191	0.771	0.915	0	3
SMIM24	0	-0.477996	0.158	0.556	0	3
RPS4X	0	-0.478524	1	0.998	0	3
MZB1	0	-0.491943	0.107	0.405	0	3
ACSM3	0	-0.493526	0.04	0.292	0	3
RPS6	0	-0.494219	1	0.999	0	3
CLEC11A	0	-0.495123	0.473	0.788	0	3
GYPC	0	-0.49765	0.182	0.555	0	3
TFDP2	0	-0.52583	0.462	0.769	0	3
AC084033.3	0	-0.530003	0.676	0.864	0	3
CFD	0	-0.559122	0.448	0.679	0	3
LYL1	0	-0.57132	0.41	0.785	0	3
RUNX1	0	-0.581772	0.505	0.844	0	3
RNASE2	0	-0.587363	0.449	0.633	0	3
EGFL7	0	-0.590044	0.143	0.582	0	3
RPLP0	0	-0.590352	0.991	0.993	0	3
ITM2A	0	-0.609854	0.141	0.573	0	3
EEF1B2	0	-0.610994	0.992	0.991	0	3
MYC	0	-0.615748	0.24	0.601	0	3
CLU	0	-0.615954	0.135	0.582	0	3
NFE2	0	-0.632685	0.13	0.629	0	3
ZFP36L2	0	-0.642871	0.918	0.979	0	3
CYTL1	0	-0.661515	0.107	0.572	0	3
SLC40A1	0	-0.683218	0.1	0.471	0	3
GATA2	0	-0.736842	0.072	0.475	0	3
CPA3	0	-0.751586	0.087	0.531	0	3
FAM30A	0	-0.775109	0.22	0.731	0	3
MGST1	0	-0.795945	0.312	0.776	0	3
MSI2	0	-0.808228	0.346	0.828	0	3
SERPINB1	0	-0.810744	0.722	0.927	0	3
SELENOP	0	-0.82496	0.152	0.685	0	3
IGFBP2	0	-0.857512	0.255	0.722	0	3
MPO	0	-0.871679	0.079	0.272	0	3
IGLL1	0	-1.08634	0.149	0.699	0	3
PRSS57	0	-1.22108	0.313	0.888	0	3
AZU1	0	-1.4141	0.359	0.671	0	3
PRTN3	0	-1.75699	0.094	0.383	0	3
LMO4	6.64931e-305	-0.328419	0.336	0.172	2.23038e-300	3
ELANE	9.06829e-298	-1.00133	0.067	0.212	3.04178e-293	3
GMDS	1.76459e-295	-0.260686	0.172	0.337	5.91898e-291	3
YBX3	1.02075e-287	-0.261007	0.465	0.628	3.42391e-283	3
GDI2	1.05706e-278	0.253785	0.869	0.817	3.54571e-274	3
LAPTM4B	1.41277e-277	-0.275365	0.133	0.282	4.73887e-273	3
CCND2	8.99743e-276	-0.259199	0.1	0.248	3.01801e-271	3
JPT1	5.92191e-273	0.33007	0.683	0.562	1.98639e-268	3
CD52	2.33872e-265	0.404315	0.537	0.404	7.84476e-261	3
FXYD5	1.1053e-262	0.370589	0.844	0.804	3.7075e-258	3
HCST	8.75675e-252	0.287279	0.816	0.729	2.93728e-247	3
TYMS	9.37984e-236	-0.316095	0.487	0.625	3.14628e-231	3
SLC44A1	5.98813e-235	0.260494	0.573	0.457	2.0086e-230	3
ANGPT1	6.11397e-234	-0.263982	0.369	0.523	2.05081e-229	3
PDZD8	1.72378e-231	-0.285202	0.178	0.316	5.78209e-227	3
CD84	4.36882e-227	-0.289371	0.293	0.433	1.46543e-222	3
PCLAF	1.47075e-226	-0.314756	0.565	0.686	4.93332e-222	3
TSPOAP1	2.82116e-223	-0.318615	0.165	0.3	9.463e-219	3
TENT5A	1.27408e-218	-0.287549	0.43	0.577	4.27366e-214	3
EIF1B	1.54775e-212	-0.314969	0.687	0.751	5.19162e-208	3
CALM2	1.61183e-179	0.257168	0.948	0.92	5.40656e-175	3
PDCD4	6.82139e-173	-0.256061	0.527	0.639	2.2881e-168	3
HOXB-AS3	1.87866e-164	0.307273	0.702	0.681	6.30158e-160	3
SOX4	2.08071e-164	-0.269294	0.595	0.749	6.97932e-160	3
RNASE3	2.57751e-152	-0.32253	0.115	0.217	8.64573e-148	3
SPINK2	1.72918e-103	0.365773	0.763	0.656	5.80018e-99	3
MT2A	3.08727e-103	0.332158	0.508	0.439	1.03556e-98	3
CTSG	9.45709e-19	0.270652	0.538	0.672	3.17219e-14	3

## Sheet: 4
gene	p_val	avg_logFC	pct.1	pct.2	p_val_adj	cluster
CTSG	0	1.32313	0.957	0.625	0	4
PRTN3	0	1.16508	0.758	0.308	0	4
MPO	0	1.04725	0.563	0.218	0	4
AZU1	0	1.03451	0.979	0.6	0	4
ELANE	0	0.962569	0.452	0.169	0	4
SRGN	0	0.89032	0.996	0.962	0	4
DEFB1	0	0.802551	0.416	0.141	0	4
CFD	0	0.780456	0.942	0.623	0	4
DUT	0	0.580498	0.964	0.789	0	4
CAT	0	0.556416	0.98	0.858	0	4
RNASE2	0	0.554485	0.917	0.58	0	4
BEX1	0	0.547815	0.216	0.065	0	4
CSTA	0	0.541587	0.76	0.418	0	4
RETN	0	0.526785	0.496	0.193	0	4
PCNA	0	0.520318	0.909	0.61	0	4
IGFBP2	0	0.51249	0.915	0.645	0	4
CLEC11A	0	0.508901	0.941	0.734	0	4
H2AFZ	0	0.473857	0.993	0.882	0	4
MCM4	0	0.470508	0.798	0.479	0	4
CALR	0	0.466793	0.983	0.919	0	4
TK1	0	0.446526	0.722	0.386	0	4
TSPOAP1	0	0.440423	0.535	0.259	0	4
NUCB2	0	0.436669	0.988	0.912	0	4
TYMS	0	0.435226	0.925	0.577	0	4
APLP2	0	0.421715	0.921	0.736	0	4
DHFR	0	0.420564	0.761	0.468	0	4
MNDA	0	0.420548	0.464	0.15	0	4
HIST1H4C	0	0.419783	0.966	0.907	0	4
HELLS	0	0.412849	0.778	0.489	0	4
PRSS57	0	0.410874	0.971	0.81	0	4
TENT5A	0	0.39376	0.748	0.541	0	4
PCLAF	0	0.39286	0.937	0.644	0	4
LYST	0	0.38954	0.657	0.362	0	4
MGST1	0	0.375759	0.926	0.703	0	4
CST7	0	0.375572	0.39	0.167	0	4
RRM2	0	0.3752	0.566	0.265	0	4
P4HB	0	0.374851	0.867	0.685	0	4
MYBL2	0	0.363846	0.557	0.247	0	4
RNASE3	0	0.353153	0.439	0.181	0	4
CENPM	0	0.343004	0.688	0.373	0	4
DMXL2	0	0.340463	0.513	0.284	0	4
MCM6	0	0.339513	0.7	0.438	0	4
SIVA1	0	0.338081	0.897	0.713	0	4
HMGN2	0	0.331119	0.994	0.919	0	4
PLPPR3	0	0.328759	0.61	0.3	0	4
UHRF1	0	0.328696	0.581	0.309	0	4
MCM7	0	0.322524	0.815	0.56	0	4
RPA3	0	0.319609	0.814	0.595	0	4
IGLL1	7.5661e-94	0.315976	0.663	0.637	2.5379e-89	4
TUBB	0	0.315627	0.935	0.79	0	4
IRX3	2.24075e-223	0.314657	0.407	0.274	7.51615e-219	4
CTNNAL1	0	0.308673	0.541	0.283	0	4
HMGB1	0	0.307919	1	0.987	0	4
RANBP1	0	0.306395	0.921	0.766	0	4
CTSD	0	0.306078	0.842	0.735	0	4
CDCA7	0	0.305424	0.626	0.375	0	4
LBR	0	0.301285	0.801	0.608	0	4
MCM3	0	0.299882	0.767	0.539	0	4
STMN1	0	0.299491	0.982	0.821	0	4
RRM1	0	0.298156	0.703	0.459	0	4
CENPU	0	0.297787	0.683	0.428	0	4
MCM5	0	0.296332	0.737	0.507	0	4
DEK	0	0.296219	0.985	0.876	0	4
BRCA1	0	0.295904	0.721	0.459	0	4
TMEM106C	0	0.295729	0.625	0.369	0	4
ATAD2	0	0.295241	0.773	0.54	0	4
MCM2	0	0.292611	0.595	0.353	0	4
ENO1	0	0.290572	0.984	0.935	0	4
PA2G4	0	0.288891	0.944	0.823	0	4
PRKDC	0	0.288116	0.917	0.793	0	4
CLSPN	0	0.287011	0.689	0.417	0	4
UNG	0	0.280913	0.557	0.325	0	4
PTMA	0	0.280625	1	0.999	0	4
NASP	0	0.279632	0.934	0.796	0	4
RAB32	0	0.278368	0.826	0.637	0	4
HSPA5	1.58466e-182	0.276389	0.79	0.699	5.31542e-178	4
FABP5	0	0.276109	0.864	0.698	0	4
GINS2	0	0.275194	0.594	0.346	0	4
PKM	0	0.275101	0.905	0.746	0	4
RFLNB	0	0.272647	0.843	0.631	0	4
DNMT1	0	0.269688	0.843	0.652	0	4
FEN1	0	0.26941	0.659	0.409	0	4
NPW	1.62284e-298	0.267588	0.495	0.321	5.44351e-294	4
HMGB2	0	0.266609	0.976	0.81	0	4
UQCC2	0	0.264945	0.771	0.598	0	4
RNASEH2C	0	0.26203	0.93	0.801	0	4
CENPX	0	0.261794	0.717	0.517	0	4
DTL	0	0.261778	0.501	0.27	0	4
NUDT1	0	0.261042	0.898	0.742	0	4
E2F8	0	0.260483	0.483	0.261	0	4
TUBA1B	0	0.259927	0.983	0.892	0	4
ANP32E	0	0.259807	0.82	0.645	0	4
GGH	0	0.255716	0.587	0.366	0	4
USP1	0	0.254644	0.775	0.58	0	4
FAM45A	0	0.254481	0.638	0.426	0	4
CHEK1	0	0.253466	0.592	0.363	0	4
SMC1A	0	0.251487	0.798	0.627	0	4
PHPT1	0	0.25058	0.913	0.802	0	4
IFI16	1.60405e-221	-0.250221	0.375	0.524	5.38047e-217	4
PDLIM1	1.93349e-143	-0.251326	0.644	0.702	6.48552e-139	4
YPEL5	8.41098e-208	-0.251633	0.227	0.374	2.82129e-203	4
JUND	8.69803e-306	-0.254122	0.903	0.936	2.91758e-301	4
CTSH	1.14727e-83	-0.254876	0.205	0.288	3.84828e-79	4
LYN	1.09657e-217	-0.257046	0.398	0.538	3.67821e-213	4
C6orf48	4.36899e-303	-0.265955	0.75	0.844	1.46549e-298	4
SRSF5	0	-0.268018	0.913	0.951	0	4
KLF6	1.83632e-67	-0.268735	0.332	0.407	6.15958e-63	4
CTSS	4.3471e-217	-0.268815	0.493	0.621	1.45815e-212	4
SEPT6	0	-0.271183	0.782	0.863	0	4
C12orf75	1.21713e-80	-0.271802	0.254	0.338	4.0826e-76	4
LIMS1	9.29069e-221	-0.275389	0.61	0.7	3.11638e-216	4
SARAF	1.15652e-285	-0.279626	0.6	0.718	3.8793e-281	4
KCNQ1OT1	1.77584e-148	-0.285227	0.439	0.551	5.9567e-144	4
SNHG7	1.58325e-237	-0.285331	0.646	0.734	5.31071e-233	4
RSRP1	5.67839e-297	-0.288965	0.718	0.818	1.9047e-292	4
ARL6IP5	5.33786e-254	-0.290263	0.768	0.834	1.79048e-249	4
LST1	4.72815e-192	-0.290895	0.84	0.87	1.58596e-187	4
GLIPR1	1.39061e-152	-0.291335	0.223	0.345	4.66453e-148	4
UBC	4.23321e-300	-0.291906	0.913	0.942	1.41995e-295	4
PNISR	0	-0.292258	0.861	0.93	0	4
CTSZ	3.36274e-48	-0.294299	0.527	0.558	1.12796e-43	4
GSN	5.68376e-75	-0.294775	0.529	0.583	1.9065e-70	4
CD53	3.4329e-188	-0.295822	0.202	0.335	1.1515e-183	4
IL18	1.40141e-285	-0.296065	0.464	0.613	4.70074e-281	4
TSC22D1	1.71062e-241	-0.296131	0.287	0.441	5.73794e-237	4
ALDH2	3.23753e-176	-0.296594	0.095	0.213	1.08596e-171	4
EIF1	0	-0.298218	0.989	0.991	0	4
DDX5	0	-0.298268	0.947	0.966	0	4
TLN1	4.65647e-274	-0.299913	0.703	0.783	1.56192e-269	4
CAPG	2.72909e-76	-0.301861	0.446	0.501	9.1542e-72	4
ZFAS1	0	-0.307502	0.979	0.975	0	4
DUSP6	8.46683e-73	-0.308613	0.392	0.463	2.84003e-68	4
TCF4	4.29344e-113	-0.310139	0.578	0.649	1.44015e-108	4
SLC40A1	6.72935e-45	-0.314046	0.4	0.434	2.25722e-40	4
PTPRE	3.2226e-119	-0.315727	0.274	0.374	1.08096e-114	4
ISG15	2.78354e-16	-0.325731	0.301	0.334	9.33684e-12	4
H3F3B	0	-0.329036	0.976	0.984	0	4
JUNB	4.60789e-107	-0.341748	0.319	0.415	1.54563e-102	4
GATA2	3.20511e-64	-0.34823	0.374	0.437	1.07509e-59	4
LTC4S	9.27248e-196	-0.348866	0.382	0.517	3.11027e-191	4
SH3BGRL3	0	-0.350184	0.919	0.948	0	4
RIPOR2	0	-0.352468	0.263	0.456	0	4
PLD4	5.10008e-169	-0.358736	0.144	0.264	1.71072e-164	4
PSTPIP2	2.25121e-226	-0.365043	0.315	0.456	7.55123e-222	4
TMSB10	8.14674e-25	-0.365603	0.997	0.991	2.73266e-20	4
BTG2	5.94214e-285	-0.365684	0.188	0.363	1.99317e-280	4
LSP1	1.63984e-209	-0.376707	0.478	0.596	5.50052e-205	4
ANGPT1	0	-0.377779	0.344	0.524	0	4
IL1B	4.10062e-293	-0.380148	0.259	0.437	1.37547e-288	4
ACTG1	0	-0.388668	0.994	0.997	0	4
PTPRC	0	-0.399978	0.635	0.754	0	4
FOS	2.55966e-130	-0.401135	0.58	0.665	8.58586e-126	4
ALOX5AP	5.70569e-130	-0.409055	0.173	0.276	1.91386e-125	4
CD37	0	-0.409528	0.652	0.812	0	4
ID2	2.1755e-150	-0.410188	0.108	0.216	7.29728e-146	4
S100A11	1.48868e-58	-0.410877	0.254	0.317	4.99348e-54	4
NCF1	1.58742e-165	-0.422131	0.136	0.253	5.32468e-161	4
FAM30A	0	-0.423488	0.564	0.687	0	4
CD164	0	-0.429203	0.775	0.86	0	4
HLA-DMA	0	-0.446581	0.395	0.56	0	4
HLA-E	0	-0.448735	0.703	0.852	0	4
MEF2C	0	-0.45109	0.433	0.64	0	4
CD52	0	-0.47618	0.238	0.437	0	4
TXNIP	0	-0.500366	0.892	0.938	0	4
LTB	0	-0.500524	0.069	0.235	0	4
SAT1	1.2419e-215	-0.512496	0.502	0.624	4.1657e-211	4
TUBA1A	0	-0.516087	0.262	0.47	0	4
BASP1	4.39169e-57	-0.528102	0.167	0.223	1.47311e-52	4
SOX4	1.19274e-187	-0.55487	0.686	0.737	4.00082e-183	4
FCER1G	4.06573e-163	-0.558461	0.24	0.359	1.36377e-158	4
MYL12A	0	-0.595603	0.759	0.845	0	4
S100A4	0	-0.602247	0.882	0.909	0	4
LGALS1	7.76991e-155	-0.646735	0.334	0.463	2.60626e-150	4
SAMHD1	2.15255e-22	-0.665408	0.202	0.224	7.2203e-18	4
MALAT1	0	-0.672899	0.999	0.999	0	4
FTH1	0	-0.676983	0.98	0.991	0	4
FCER1A	7.82656e-308	-0.783991	0.055	0.211	2.62526e-303	4
TMSB4X	1.79463e-229	-0.81315	0.997	0.997	6.01972e-225	4
HLA-DRB5	0	-0.927301	0.214	0.417	0	4
CD74	0	-1.0322	0.773	0.853	0	4
CST3	2.7801e-246	-1.07278	0.731	0.814	9.32529e-242	4
HLA-DPA1	0	-1.08511	0.499	0.646	0	4
HLA-DPB1	0	-1.12723	0.488	0.656	0	4
HLA-DRB1	0	-1.15432	0.578	0.669	0	4
HLA-DQB1	0	-1.24192	0.113	0.282	0	4
HLA-DRA	0	-1.24796	0.664	0.771	0	4

## Sheet: 5
gene	p_val	avg_logFC	pct.1	pct.2	p_val_adj	cluster
HBD	0	2.90953	0.457	0.042	0	5
FCER1A	0	1.14072	0.792	0.135	0	5
PRKAR2B	0	1.11261	0.681	0.227	0	5
S100A6	0	0.931944	0.983	0.831	0	5
AL157895.1	0	0.8358	0.591	0.111	0	5
SLC40A1	0	0.825078	0.89	0.384	0	5
CKB	0	0.788249	0.605	0.153	0	5
GATA1	0	0.78488	0.698	0.038	0	5
FAM19A2	0	0.776613	0.49	0.086	0	5
ITGA2B	0	0.766168	0.688	0.133	0	5
RAP1B	0	0.744494	0.95	0.839	0	5
BMP2K	0	0.719423	0.73	0.28	0	5
PCLAF	0	0.717754	0.909	0.648	0	5
PDLIM1	0	0.717516	0.899	0.676	0	5
RRN3	0	0.697252	0.577	0.179	0	5
KLF1	0	0.683431	0.559	0.038	0	5
LAT	0	0.653989	0.417	0.045	0	5
CD84	0	0.646902	0.817	0.377	0	5
ZMYND8	0	0.643397	0.795	0.375	0	5
CAVIN2	0	0.641678	0.594	0.19	0	5
C2orf88	0	0.639225	0.527	0.024	0	5
RGS18	0	0.624949	0.766	0.517	0	5
BLVRB	0	0.619397	0.643	0.389	0	5
TPM1	0	0.61796	0.434	0.065	0	5
GP9	0	0.611914	0.461	0.049	0	5
MPC2	0	0.600457	0.829	0.632	0	5
PDZD8	0	0.585622	0.743	0.256	0	5
RHAG	0	0.579527	0.292	0.004	0	5
TPSAB1	0	0.573814	0.354	0.083	0	5
UBE2C	0	0.568933	0.547	0.19	0	5
HEMGN	0	0.554805	0.456	0.057	0	5
TYMS	0	0.548223	0.868	0.584	0	5
IL1B	0	0.544701	0.771	0.384	0	5
TAGLN2	0	0.533534	0.954	0.868	0	5
LIMS1	0	0.529762	0.865	0.673	0	5
PLEK	0	0.52077	0.933	0.819	0	5
GMPR	0	0.513607	0.571	0.124	0	5
GATA2	0	0.502558	0.788	0.395	0	5
LTBP1	0	0.500529	0.393	0.057	0	5
PCNA	0	0.491205	0.867	0.615	0	5
MMRN1	0	0.490431	0.435	0.141	0	5
DAD1	0	0.486895	0.921	0.809	0	5
EXD3	0	0.485564	0.381	0.119	0	5
GFI1B	0	0.48001	0.467	0.049	0	5
TK1	0	0.479723	0.728	0.387	0	5
ABCC4	0	0.473539	0.534	0.133	0	5
PIR	0	0.464966	0.419	0.037	0	5
HMGB2	0	0.464044	0.942	0.814	0	5
SOS1	0	0.46365	0.574	0.3	0	5
UROD	0	0.460032	0.664	0.372	0	5
H2AFZ	0	0.452597	0.968	0.885	0	5
RRM2	0	0.45105	0.577	0.266	0	5
LINC02384	0	0.445576	0.538	0.169	0	5
FTH1	0	0.435914	0.998	0.989	0	5
ANP32B	0	0.432741	0.98	0.903	0	5
DUT	0	0.431337	0.917	0.795	0	5
MPIG6B	0	0.430923	0.373	0.034	0	5
PDCD4	0	0.430396	0.863	0.603	0	5
RNF130	0	0.426178	0.796	0.466	0	5
RAB27B	0	0.422917	0.592	0.356	0	5
CYTL1	0	0.422757	0.751	0.498	0	5
LAPTM4B	0	0.419973	0.604	0.231	0	5
HMGB1	0	0.415002	0.999	0.987	0	5
FADS1	0	0.411571	0.651	0.297	0	5
MPP1	0	0.40621	0.74	0.392	0	5
DTD1	0	0.403267	0.57	0.273	0	5
STXBP5	0	0.40211	0.59	0.262	0	5
ZFPM1	0	0.398527	0.511	0.131	0	5
SMIM1	0	0.394892	0.369	0.045	0	5
CKS1B	0	0.394072	0.819	0.559	0	5
GLUL	0	0.393109	0.871	0.67	0	5
MDM1	0	0.38939	0.59	0.264	0	5
CLC	0	0.388366	0.258	0.116	0	5
DNAJC9	0	0.385529	0.765	0.427	0	5
BRCA1	0	0.383457	0.771	0.455	0	5
SLC39A3	0	0.380416	0.814	0.505	0	5
SOD2	0	0.379927	0.594	0.255	0	5
FEN1	0	0.379064	0.714	0.405	0	5
EIF2AK1	0	0.37849	0.795	0.509	0	5
RUFY1	0	0.378193	0.668	0.433	0	5
PRDX2	0	0.377329	0.507	0.269	0	5
H2AFY	0	0.375571	0.975	0.935	0	5
STAM	0	0.375361	0.554	0.183	0	5
CENPM	0	0.373301	0.69	0.374	0	5
CLSPN	0	0.370365	0.723	0.414	0	5
NOL4L	0	0.370304	0.511	0.156	0	5
TUBB	0	0.368043	0.929	0.792	0	5
FBXO7	0	0.359302	0.715	0.42	0	5
TUBA1B	0	0.358325	0.959	0.895	0	5
CXCL2	0	0.358118	0.238	0.087	0	5
TFR2	0	0.357353	0.461	0.072	0	5
PSTPIP2	0	0.356522	0.736	0.412	0	5
GYPC	0	0.354004	0.741	0.491	0	5
CYTOR	0	0.350817	0.778	0.558	0	5
MYBL2	0	0.350504	0.568	0.247	0	5
ATAD2	0	0.346261	0.785	0.54	0	5
TUBB4B	0	0.346253	0.762	0.569	0	5
CENPU	0	0.344601	0.743	0.423	0	5
MT-ND6	0	0.34196	0.82	0.664	0	5
CENPK	0	0.338502	0.683	0.382	0	5
MCM3	0	0.338419	0.796	0.537	0	5
HSP90AA1	0	0.336716	0.998	0.989	0	5
SELP	0	0.33624	0.293	0.053	0	5
CAPZA2	0	0.334127	0.721	0.46	0	5
DRAP1	0	0.334064	0.909	0.748	0	5
HNRNPAB	0	0.333834	0.955	0.845	0	5
NASP	0	0.333347	0.934	0.797	0	5
ALDH1A1	0	0.331751	0.367	0.135	0	5
STMN1	0	0.329692	0.96	0.824	0	5
RANBP1	0	0.328739	0.901	0.769	0	5
PIM1	0	0.325672	0.646	0.425	0	5
NT5C3A	0	0.324577	0.667	0.377	0	5
MYL4	0	0.324223	0.257	0.008	0	5
BMX	0	0.323381	0.244	0.058	0	5
TOP2A	0	0.3233	0.689	0.409	0	5
SOD1	0	0.322872	0.911	0.76	0	5
MCM7	0	0.321015	0.82	0.56	0	5
GADD45A	0	0.320621	0.662	0.432	0	5
CDK6	0	0.320011	0.952	0.843	0	5
TMEM106C	0	0.317232	0.65	0.367	0	5
TPI1	0	0.31575	0.956	0.899	0	5
LEPROT	0	0.314113	0.77	0.532	0	5
SSX2IP	0	0.313744	0.518	0.205	0	5
AQP3	0	0.313367	0.348	0.153	0	5
TUBA1C	0	0.312972	0.733	0.516	0	5
MINPP1	0	0.312339	0.452	0.136	0	5
HACD1	0	0.312147	0.507	0.239	0	5
SMC2	0	0.311751	0.798	0.551	0	5
GUCY1B1	0	0.311164	0.406	0.116	0	5
HMGA1	0	0.310498	0.947	0.837	0	5
UBE2T	0	0.310182	0.596	0.324	0	5
MGAT4B	0	0.30941	0.609	0.308	0	5
CITED2	0	0.308967	0.786	0.532	0	5
DUSP23	0	0.307932	0.725	0.461	0	5
EIF5A	0	0.307714	0.888	0.77	0	5
C21orf58	0	0.306969	0.639	0.354	0	5
PPIF	0	0.305334	0.602	0.433	0	5
PHF6	0	0.303917	0.655	0.4	0	5
YBX1	0	0.303124	0.993	0.975	0	5
FHL2	0	0.302841	0.275	0.005	0	5
MKI67	0	0.302297	0.598	0.353	0	5
CMAS	0	0.301327	0.573	0.32	0	5
CDKN3	0	0.300978	0.528	0.268	0	5
HOXA10-AS	0	0.300588	0.568	0.249	0	5
RRM1	0	0.300554	0.722	0.458	0	5
CD63	0	0.300387	0.964	0.885	0	5
GALNT1	0	0.299313	0.797	0.552	0	5
SLBP	0	0.297859	0.743	0.514	0	5
CENPF	0	0.296477	0.752	0.485	0	5
TESPA1	0	0.29642	0.591	0.28	0	5
DHFR	0	0.296357	0.741	0.471	0	5
HPRT1	0	0.294282	0.776	0.571	0	5
HSPB11	0	0.292211	0.799	0.589	0	5
DEK	0	0.292102	0.967	0.879	0	5
CDT1	0	0.291787	0.73	0.449	0	5
SNX5	0	0.289686	0.83	0.633	0	5
MARCKSL1	0	0.288527	0.507	0.258	0	5
H3F3A	0	0.287797	0.999	0.995	0	5
DNMT1	0	0.287291	0.851	0.653	0	5
FANCI	0	0.287078	0.633	0.345	0	5
DTYMK	0	0.285588	0.719	0.486	0	5
MBOAT2	0	0.284863	0.436	0.127	0	5
LAMTOR1	0	0.284472	0.896	0.793	0	5
MAP3K5	0	0.284152	0.496	0.21	0	5
ORC6	0	0.283409	0.649	0.365	0	5
AMD1	0	0.283297	0.861	0.672	0	5
PTTG1	0	0.283255	0.682	0.448	0	5
XRCC2	0	0.282183	0.571	0.285	0	5
IDH2	0	0.281398	0.843	0.65	0	5
HMMR	0	0.280372	0.377	0.182	0	5
PKIG	0	0.279095	0.447	0.146	0	5
NUSAP1	0	0.278971	0.705	0.467	0	5
MAD2L1	0	0.278023	0.713	0.46	0	5
FADS2	0	0.277191	0.466	0.174	0	5
HMGN1	0	0.276125	0.984	0.944	0	5
GINS2	0	0.272909	0.62	0.345	0	5
H2AFV	0	0.272783	0.958	0.876	0	5
ISOC1	0	0.272554	0.519	0.218	0	5
ESCO2	0	0.269905	0.496	0.217	0	5
STAT5A	0	0.268899	0.616	0.34	0	5
TGFB1	0	0.268861	0.657	0.48	0	5
MCM4	0	0.26816	0.743	0.486	0	5
CENPX	0	0.267917	0.716	0.518	0	5
BRCA2	0	0.267908	0.644	0.37	0	5
SEPT11	0	0.267572	0.608	0.354	0	5
PTMA	0	0.267519	1	0.999	0	5
NUCKS1	0	0.265166	0.963	0.893	0	5
RSU1	0	0.263938	0.49	0.244	0	5
GMNN	0	0.261883	0.674	0.421	0	5
MCM6	0	0.261546	0.694	0.44	0	5
ASPM	0	0.260625	0.585	0.332	0	5
HMGN2	0	0.260572	0.978	0.921	0	5
HNRNPF	0	0.260121	0.918	0.818	0	5
CNRIP1	0	0.259834	0.207	0.032	0	5
ARL6IP4	0	0.259266	0.948	0.875	0	5
ALYREF	0	0.258837	0.69	0.481	0	5
GSPT1	0	0.258752	0.785	0.608	0	5
UBE2S	0	0.258293	0.671	0.476	0	5
NLK	0	0.257304	0.5	0.195	0	5
ATP6V0A2	0	0.257138	0.58	0.305	0	5
YARS	0	0.256921	0.562	0.285	0	5
HELLS	0	0.256815	0.744	0.493	0	5
AP4S1	0	0.25481	0.405	0.141	0	5
CHEK1	0	0.254688	0.631	0.36	0	5
PSMG1	0	0.252896	0.692	0.473	0	5
LSM4	0	0.252671	0.896	0.75	0	5
PIK3CB	0	0.252318	0.557	0.304	0	5
CKAP5	0	0.251812	0.564	0.312	0	5
RFC4	0	0.251554	0.616	0.349	0	5
ODC1	0	0.250844	0.633	0.428	0	5
MCM5	0	0.250768	0.741	0.508	0	5
UQCRH	0	0.250474	0.98	0.947	0	5
EVI2A	0	-0.251832	0.043	0.246	0	5
HSH2D	0	-0.253591	0.581	0.723	0	5
RPL37	0	-0.254585	0.999	0.999	0	5
ALCAM	0	-0.259605	0.183	0.384	0	5
RPL39	0	-0.26095	0.999	0.999	0	5
RPS29	0	-0.262397	0.999	0.998	0	5
GFI1	0	-0.269018	0.066	0.309	0	5
SLC2A5	0	-0.271794	0.04	0.278	0	5
TNFRSF1A	0	-0.288377	0.327	0.519	0	5
LAIR1	0	-0.289667	0.262	0.493	0	5
APBB1IP	0	-0.296277	0.514	0.653	0	5
PYGL	0	-0.298964	0.203	0.417	0	5
HLA-A	0	-0.302905	0.954	0.956	0	5
GNPTAB	0	-0.312331	0.411	0.567	0	5
IFI16	0	-0.313833	0.361	0.525	0	5
CYSLTR1	0	-0.314653	0.12	0.347	0	5
B2M	0	-0.319218	0.996	0.994	0	5
SORL1	0	-0.32503	0.123	0.363	0	5
VSIR	0	-0.32541	0.25	0.448	0	5
CTSD	0	-0.326572	0.692	0.751	0	5
HLA-C	0	-0.327812	0.874	0.9	0	5
LRRFIP1	0	-0.332175	0.71	0.796	0	5
MSRB3	0	-0.338136	0.358	0.571	0	5
RNASE2	0	-0.339461	0.336	0.641	0	5
NPC2	0	-0.339991	0.543	0.672	0	5
TRIM22	0	-0.340347	0.25	0.454	0	5
ICAM3	0	-0.340499	0.454	0.651	0	5
SPNS3	0	-0.343258	0.178	0.444	0	5
CEBPA	0	-0.34384	0.365	0.608	0	5
RCSD1	0	-0.351187	0.316	0.586	0	5
SCN9A	0	-0.351928	0.138	0.347	0	5
PLCG2	0	-0.353249	0.531	0.671	0	5
SLC38A1	0	-0.355454	0.254	0.423	0	5
SCPEP1	0	-0.359004	0.036	0.222	0	5
ANXA1	0	-0.360398	0.789	0.904	0	5
CD53	0	-0.361022	0.149	0.34	0	5
S100Z	0	-0.361925	0.028	0.33	0	5
ATP8B4	0	-0.36406	0.375	0.622	0	5
CORO1A	0	-0.380272	0.768	0.813	0	5
C1orf162	0	-0.381154	0.299	0.481	0	5
CD99	0	-0.385168	0.64	0.785	0	5
EVI2B	0	-0.391523	0.132	0.417	0	5
LITAF	0	-0.393075	0.298	0.582	0	5
HLA-B	0	-0.393386	0.893	0.927	0	5
KIT	0	-0.39546	0.244	0.501	0	5
PNRC1	0	-0.395774	0.563	0.776	0	5
FLT3	0	-0.416603	0.205	0.503	0	5
AHNAK	0	-0.41855	0.063	0.287	0	5
SELL	0	-0.421171	0.359	0.59	0	5
DBI	0	-0.424098	0.829	0.865	0	5
EMB	0	-0.426237	0.688	0.772	0	5
TENT5A	0	-0.426654	0.409	0.577	0	5
PRAM1	0	-0.428746	0.064	0.417	0	5
SMIM24	0	-0.449656	0.254	0.539	0	5
CSF3R	0	-0.453792	0.238	0.561	0	5
XBP1	0	-0.458343	0.743	0.831	0	5
KLF6	0	-0.466065	0.216	0.418	0	5
TSPOAP1	0	-0.466113	0.081	0.306	0	5
CAPG	0	-0.469821	0.321	0.513	0	5
DUSP6	0	-0.473333	0.268	0.476	0	5
LAT2	0	-0.474752	0.187	0.528	0	5
CD52	0	-0.486868	0.22	0.438	0	5
SPINK2	0	-0.492309	0.439	0.691	0	5
ITGB2	0	-0.493278	0.413	0.626	0	5
CCL5	0	-0.496801	0.17	0.39	0	5
IGFBP2	0	-0.502033	0.542	0.684	0	5
PYCARD	0	-0.502443	0.83	0.893	0	5
HLA-DMA	0	-0.508758	0.391	0.559	0	5
CSTA	0	-0.516308	0.248	0.472	0	5
LCP1	0	-0.552472	0.722	0.854	0	5
CAT	0	-0.55254	0.83	0.874	0	5
CD44	0	-0.561622	0.156	0.537	0	5
SRGN	0	-0.571361	0.966	0.965	0	5
GLIPR1	0	-0.581117	0.037	0.363	0	5
MGST1	0	-0.599986	0.64	0.734	0	5
TYROBP	0	-0.615174	0.616	0.813	0	5
TNFSF13B	0	-0.628449	0.122	0.578	0	5
HCST	0	-0.628624	0.55	0.758	0	5
S100A11	0	-0.65321	0.133	0.329	0	5
LSP1	0	-0.662257	0.304	0.613	0	5
RNASET2	0	-0.677003	0.35	0.718	0	5
PLAC8	0	-0.756328	0.36	0.743	0	5
BST2	0	-0.796442	0.381	0.807	0	5
SAMHD1	0	-0.906343	0.063	0.238	0	5
HLA-DRB5	0	-1.03315	0.141	0.423	0	5
CFD	0	-1.04165	0.454	0.674	0	5
MPO	0	-1.12409	0.042	0.272	0	5
HLA-DPB1	0	-1.25493	0.475	0.656	0	5
HLA-DPA1	0	-1.26278	0.446	0.651	0	5
CST3	0	-1.3022	0.756	0.811	0	5
HLA-DQB1	0	-1.33048	0.042	0.289	0	5
CTSG	0	-1.33932	0.297	0.694	0	5
AZU1	0	-1.38316	0.415	0.659	0	5
CD74	0	-1.40723	0.755	0.854	0	5
HLA-DRB1	0	-1.44695	0.415	0.685	0	5
HLA-DRA	0	-1.62243	0.566	0.78	0	5
PRTN3	0	-1.63993	0.149	0.372	0	5
CXorf21	1.85263e-305	-0.474602	0.163	0.336	6.21428e-301	5
NREP	1.56478e-304	-0.295587	0.41	0.562	5.24875e-300	5
BASP1	8.26015e-303	-0.665911	0.069	0.233	2.7707e-298	5
mCherry	1.43929e-300	-0.274249	0.052	0.22	4.82782e-296	5
MZB1	1.26149e-294	-0.379471	0.206	0.389	4.23142e-290	5
IRX3	8.63808e-291	-0.300252	0.123	0.304	2.89747e-286	5
DMXL2	1.61136e-287	-0.318301	0.141	0.323	5.40497e-283	5
ARMH1	5.93685e-284	-0.31626	0.484	0.616	1.9914e-279	5
TPP1	1.22997e-283	-0.294396	0.429	0.558	4.12569e-279	5
PTPRE	6.70332e-282	-0.329412	0.187	0.383	2.24849e-277	5
CTSH	5.38452e-278	-0.357957	0.126	0.296	1.80613e-273	5
LYST	9.82874e-273	-0.363616	0.249	0.405	3.29685e-268	5
GSTP1	1.9511e-268	-0.379507	0.952	0.962	6.54457e-264	5
ADGRE5	7.02676e-267	-0.258204	0.252	0.417	2.35699e-262	5
LGALS1	2.772e-265	-0.766257	0.29	0.467	9.29811e-261	5
TMSB10	2.46611e-261	-0.485268	0.988	0.992	8.27208e-257	5
ORAI1	5.68576e-258	-0.256853	0.455	0.579	1.90718e-253	5
PLD4	1.38119e-256	-0.390499	0.11	0.267	4.63292e-252	5
ALDH2	4.31654e-252	-0.341819	0.07	0.215	1.4479e-247	5
SATB1	1.35259e-249	-0.296796	0.614	0.678	4.537e-245	5
IL2RG	1.007e-244	-0.253837	0.389	0.525	3.37777e-240	5
ANGPT1	3.08852e-241	0.264224	0.651	0.492	1.03598e-236	5
PAK1	4.18692e-238	-0.312904	0.181	0.327	1.40442e-233	5
HSPA1A	4.38534e-234	0.301549	0.533	0.358	1.47097e-229	5
RETN	2.23695e-232	-0.279596	0.091	0.236	7.50339e-228	5
GAPT	6.19838e-231	-0.292597	0.463	0.591	2.07912e-226	5
STOM	2.04968e-225	0.332158	0.537	0.407	6.87523e-221	5
ITM2C	3.86972e-224	-0.362901	0.307	0.438	1.29802e-219	5
APLP2	2.41418e-218	-0.340247	0.745	0.755	8.09789e-214	5
ELANE	9.5222e-218	-0.934215	0.075	0.209	3.19403e-213	5
ALOX5AP	2.50211e-214	-0.355837	0.127	0.28	8.39284e-210	5
CTSS	3.20791e-214	-0.285334	0.518	0.618	1.07603e-209	5
BCL11A	3.33067e-208	-0.301274	0.529	0.614	1.11721e-203	5
CST7	5.2367e-207	-0.422021	0.072	0.201	1.75655e-202	5
CFP	6.02895e-207	-0.255891	0.115	0.253	2.02229e-202	5
PRSS57	6.45706e-196	-0.254803	0.838	0.824	2.16589e-191	5
ID2	4.82676e-191	-0.447931	0.094	0.217	1.61904e-186	5
FAM107B	3.77826e-183	-0.307768	0.36	0.473	1.26734e-178	5
GSN	2.08152e-167	-0.352328	0.489	0.587	6.98203e-163	5
GRN	1.7199e-142	-0.351538	0.406	0.483	5.76906e-138	5
PTPRC	3.07139e-139	-0.287614	0.712	0.746	1.03023e-134	5
JUN	2.08283e-128	-0.383992	0.377	0.479	6.98644e-124	5
RPS26	2.43616e-118	-0.252495	0.986	0.982	8.1716e-114	5
LMO4	1.4906e-116	0.428201	0.27	0.182	4.99992e-112	5
FOS	2.6717e-100	-0.390928	0.6	0.663	8.96169e-96	5
CLEC11A	2.27223e-90	-0.260154	0.799	0.749	7.62173e-86	5
TESC	2.89522e-90	0.311284	0.595	0.518	9.71143e-86	5
MYL12A	3.97875e-63	-0.40303	0.86	0.835	1.33459e-58	5
NCF1	5.63332e-57	-0.386895	0.195	0.246	1.88958e-52	5
C12orf75	3.0293e-34	-0.271573	0.306	0.332	1.01612e-29	5

## Sheet: 6
gene	p_val	avg_logFC	pct.1	pct.2	p_val_adj	cluster
CLC	0	3.49207	0.523	0.092	0	6
LMO4	0	1.90162	0.487	0.162	0	6
TPSAB1	0	1.76129	0.52	0.069	0	6
MS4A3	0	1.70699	0.463	0.05	0	6
FCER1A	0	1.57122	0.573	0.161	0	6
GATA2	0	1.32748	0.761	0.4	0	6
BTG1	0	1.26507	0.784	0.608	0	6
SOX4	0	1.25183	0.855	0.721	0	6
CSF2RB	0	1.14682	0.586	0.153	0	6
SLC40A1	0	1.12887	0.816	0.394	0	6
ACSM3	0	1.10619	0.678	0.225	0	6
LTBP1	0	0.971687	0.341	0.065	0	6
PLIN2	0	0.922459	0.396	0.207	0	6
LTC4S	0	0.836669	0.695	0.486	0	6
S100A6	0	0.81231	0.914	0.838	0	6
SRGN	0	0.777941	0.981	0.964	0	6
AC084033.3	0	0.775409	0.908	0.837	0	6
PTGDS	0	0.754614	0.399	0.105	0	6
SLC45A3	0	0.741654	0.346	0.097	0	6
PDCD4	0	0.740332	0.772	0.613	0	6
GLUL	0	0.727854	0.743	0.684	0	6
ITGA4	0	0.724935	0.756	0.619	0	6
RNF130	0	0.721071	0.7	0.478	0	6
CD84	0	0.709761	0.643	0.397	0	6
XIST	0	0.703038	0.603	0.321	0	6
NLK	0	0.696759	0.465	0.201	0	6
HOMER3	0	0.682376	0.529	0.243	0	6
RHEX	0	0.674993	0.517	0.327	0	6
IRF2BP2	0	0.673547	0.863	0.786	0	6
NCOA4	0	0.667862	0.772	0.711	0	6
PDZD8	0	0.660374	0.556	0.277	0	6
RUNX1	0	0.635754	0.852	0.803	0	6
TUBA1A	0	0.634065	0.569	0.438	0	6
FOXC1	0	0.632723	0.397	0.13	0	6
AL034397.3	0	0.625737	0.605	0.414	0	6
FAM117A	0	0.614029	0.537	0.313	0	6
CNRIP1	0	0.609342	0.3	0.024	0	6
BACE2	0	0.605855	0.249	0.099	0	6
ZFAS1	0	0.592877	0.94	0.979	0	6
TP53INP1	0	0.592628	0.386	0.107	0	6
ZNF431	0	0.588453	0.599	0.452	0	6
TXNIP	0	0.587588	0.942	0.933	0	6
NFE2	0	0.585666	0.721	0.56	0	6
BTG2	0	0.57886	0.475	0.334	0	6
FRY	0	0.570143	0.318	0.1	0	6
CITED2	0	0.566847	0.644	0.547	0	6
ATP6V0A2	0	0.556199	0.51	0.313	0	6
PNRC1	0	0.555381	0.824	0.75	0	6
TRGC2	0	0.554221	0.52	0.289	0	6
AL157895.1	0	0.553062	0.326	0.139	0	6
GDF11	0	0.549021	0.408	0.235	0	6
AAK1	0	0.546121	0.534	0.408	0	6
CCND2	0	0.54015	0.429	0.213	0	6
ANKRD28	0	0.539326	0.564	0.453	0	6
CAMLG	0	0.521631	0.663	0.582	0	6
RASGRP3	0	0.518122	0.321	0.16	0	6
H3F3B	0	0.517965	0.97	0.984	0	6
RAB37	0	0.514593	0.551	0.398	0	6
MALAT1	0	0.510519	1	0.999	0	6
TESPA1	0	0.507246	0.488	0.292	0	6
RGS18	0	0.491065	0.626	0.532	0	6
DSC2	0	0.486691	0.304	0.092	0	6
HIST2H2BE	0	0.47809	0.324	0.137	0	6
SLC27A6	0	0.475607	0.26	0.032	0	6
ZMYND8	0	0.471008	0.534	0.403	0	6
ITGA2B	0	0.469541	0.332	0.17	0	6
ZEB2	0	0.454229	0.801	0.77	0	6
TTC27	0	0.449192	0.325	0.158	0	6
GATA1	0	0.448851	0.327	0.078	0	6
MARCKSL1	0	0.444588	0.444	0.266	0	6
MYB	0	0.43499	0.746	0.71	0	6
TAX1BP1	0	0.425121	0.734	0.704	0	6
ANGPT2	0	0.423994	0.282	0.128	0	6
TSLP	0	0.419572	0.222	0.065	0	6
PCAT18	0	0.40843	0.326	0.16	0	6
CD63	0	0.403631	0.874	0.894	0	6
ZFP36L2	0	0.393934	0.971	0.973	0	6
TFR2	0	0.388617	0.299	0.09	0	6
PLEK	0	0.380808	0.824	0.83	0	6
MSI2	0	0.372125	0.806	0.773	0	6
VIM	0	0.367879	0.941	0.926	0	6
MT-ND4L	0	0.36779	0.941	0.952	0	6
CFD	0	0.359945	0.811	0.639	0	6
DDX5	0	0.347143	0.947	0.966	0	6
SNHG8	0	0.339342	0.869	0.92	0	6
PABPC1	0	0.331623	0.972	0.994	0	6
RPS4X	0	0.321731	0.985	0.999	0	6
CCNI	0	0.302003	0.926	0.952	0	6
FTL	0	0.295344	0.997	0.999	0	6
KLF1	0	0.288696	0.219	0.074	0	6
RPL34	0	0.280979	0.993	1	0	6
SRSF5	0	0.280226	0.903	0.952	0	6
PLD1	0	0.273409	0.202	0.083	0	6
SMIM1	0	0.27273	0.209	0.063	0	6
MT-ND2	0	0.271519	1	0.999	0	6
RPL26	0	0.266881	0.981	0.999	0	6
SPC25	0	-0.250222	0.01	0.24	0	6
EBP	0	-0.250969	0.161	0.442	0	6
BANF1	0	-0.250969	0.502	0.772	0	6
DEGS1	0	-0.251168	0.13	0.383	0	6
NDUFB8	0	-0.251262	0.451	0.74	0	6
PSMB1	0	-0.2513	0.604	0.852	0	6
HDGF	0	-0.252005	0.411	0.704	0	6
ATP5F1D	0	-0.252642	0.708	0.918	0	6
DIAPH3	0	-0.252795	0.014	0.252	0	6
CLEC2B	0	-0.253205	0.332	0.616	0	6
NAP1L1	0	-0.253418	0.846	0.98	0	6
DNAJA1	0	-0.253752	0.597	0.833	0	6
BLOC1S1	0	-0.253964	0.409	0.702	0	6
ANP32A	0	-0.254363	0.643	0.878	0	6
MRPL18	0	-0.254373	0.326	0.63	0	6
GPX4	0	-0.254391	0.727	0.924	0	6
POLR2I	0	-0.254585	0.349	0.648	0	6
SERBP1	0	-0.254786	0.828	0.963	0	6
BUB1B	0	-0.255077	0.019	0.257	0	6
TUFM	0	-0.255161	0.504	0.771	0	6
UBE2N	0	-0.255342	0.31	0.619	0	6
PSMB2	0	-0.256852	0.339	0.645	0	6
ATP5F1A	0	-0.25747	0.586	0.839	0	6
UQCRQ	0	-0.258898	0.563	0.824	0	6
C19orf53	0	-0.259144	0.47	0.767	0	6
SSRP1	0	-0.259502	0.262	0.566	0	6
HNRNPA2B1	0	-0.25955	0.941	0.989	0	6
PSMB6	0	-0.260305	0.435	0.724	0	6
PPP1CA	0	-0.260541	0.468	0.772	0	6
SGO1	0	-0.260669	0.032	0.283	0	6
NPW	0	-0.260821	0.137	0.356	0	6
LSM7	0	-0.260978	0.71	0.907	0	6
HPRT1	0	-0.261205	0.317	0.616	0	6
MRPS34	0	-0.261287	0.46	0.754	0	6
STOM	0	-0.261986	0.15	0.444	0	6
PARP14	0	-0.26199	0.226	0.518	0	6
PSMA3	0	-0.262007	0.39	0.687	0	6
SUMO3	0	-0.262912	0.335	0.64	0	6
PSMC5	0	-0.263841	0.386	0.692	0	6
EIF4A3	0	-0.264008	0.239	0.543	0	6
WDR76	0	-0.265589	0.035	0.285	0	6
SUMO2	0	-0.265871	0.826	0.965	0	6
SLIRP	0	-0.266564	0.392	0.684	0	6
HNRNPR	0	-0.267264	0.64	0.858	0	6
AKR1A1	0	-0.267672	0.372	0.67	0	6
UQCR10	0	-0.26782	0.699	0.921	0	6
ACAT2	0	-0.268887	0.099	0.371	0	6
NDUFB11	0	-0.269941	0.667	0.9	0	6
EPB41L2	0	-0.270887	0.119	0.385	0	6
HMGA1	0	-0.271021	0.67	0.864	0	6
ATG3	0	-0.271256	0.28	0.555	0	6
GGCT	0	-0.271763	0.362	0.662	0	6
CTSC	0	-0.272305	0.593	0.844	0	6
TBCA	0	-0.273375	0.579	0.855	0	6
PM20D2	0	-0.273618	0.125	0.413	0	6
VDAC3	0	-0.273762	0.431	0.724	0	6
CCT2	0	-0.273796	0.514	0.786	0	6
PXMP2	0	-0.275001	0.076	0.348	0	6
CDCA7L	0	-0.275345	0.193	0.498	0	6
TFDP1	0	-0.275482	0.192	0.508	0	6
SPCS1	0	-0.27573	0.643	0.879	0	6
FAM111A	0	-0.276026	0.27	0.541	0	6
RAC1	0	-0.276166	0.524	0.811	0	6
NDUFA12	0	-0.276451	0.41	0.719	0	6
ATP5F1B	0	-0.277368	0.592	0.85	0	6
CYC1	0	-0.277389	0.313	0.616	0	6
PSMB3	0	-0.278475	0.483	0.776	0	6
DERL3	0	-0.278649	0.052	0.261	0	6
IMPDH2	0	-0.279356	0.513	0.786	0	6
RFC2	0	-0.279767	0.117	0.408	0	6
CDCA5	0	-0.280025	0.016	0.281	0	6
CYCS	0	-0.280493	0.39	0.687	0	6
HSPB11	0	-0.280704	0.33	0.635	0	6
SLC25A3	0	-0.28114	0.768	0.943	0	6
HINT1	0	-0.281683	0.913	0.99	0	6
COX6C	0	-0.282032	0.741	0.934	0	6
LIG1	0	-0.282132	0.066	0.353	0	6
DBI	0	-0.282261	0.658	0.881	0	6
METTL26	0	-0.282414	0.41	0.716	0	6
CCT5	0	-0.282781	0.504	0.775	0	6
MRPL51	0	-0.282934	0.548	0.822	0	6
NDUFB2	0	-0.282989	0.609	0.867	0	6
ATP5PF	0	-0.284012	0.689	0.908	0	6
ATP5IF1	0	-0.284584	0.635	0.867	0	6
PPA1	0	-0.286107	0.56	0.813	0	6
ITGB2	0	-0.286993	0.315	0.634	0	6
PRIM1	0	-0.288489	0.117	0.413	0	6
DDB2	0	-0.289246	0.116	0.407	0	6
NCAPG	0	-0.289581	0.029	0.282	0	6
PARK7	0	-0.290185	0.698	0.91	0	6
UQCC2	0	-0.2906	0.333	0.641	0	6
KPNB1	0	-0.291156	0.588	0.832	0	6
PSMA4	0	-0.291305	0.589	0.85	0	6
HNRNPAB	0	-0.292045	0.664	0.873	0	6
MRPL57	0	-0.29366	0.543	0.826	0	6
PRAM1	0	-0.293673	0.118	0.409	0	6
ANP32E	0	-0.293704	0.412	0.685	0	6
ESCO2	0	-0.293855	0.011	0.265	0	6
SNRPE	0	-0.29449	0.644	0.871	0	6
SUPT16H	0	-0.294821	0.467	0.758	0	6
MCM10	0	-0.29566	0.012	0.283	0	6
RPS27L	0	-0.296099	0.664	0.884	0	6
DPP7	0	-0.297069	0.474	0.784	0	6
RFC4	0	-0.297457	0.103	0.399	0	6
COX8A	0	-0.297579	0.676	0.894	0	6
SELENOH	0	-0.29938	0.648	0.892	0	6
HMGB3	0	-0.299521	0.194	0.448	0	6
AURKB	0	-0.300893	0.016	0.252	0	6
SNU13	0	-0.301822	0.526	0.825	0	6
NUDC	0	-0.302927	0.446	0.743	0	6
MRPS26	0	-0.304369	0.317	0.64	0	6
PSMC3	0	-0.304567	0.243	0.563	0	6
PRDX6	0	-0.304891	0.631	0.879	0	6
MGST2	0	-0.305266	0.393	0.719	0	6
DTL	0	-0.305899	0.039	0.317	0	6
S100Z	0	-0.30621	0.053	0.326	0	6
EZH2	0	-0.30661	0.114	0.418	0	6
IDH2	0	-0.306838	0.404	0.693	0	6
YWHAH	0	-0.307829	0.33	0.647	0	6
KIF15	0	-0.309052	0.012	0.275	0	6
PDE7A	0	-0.310544	0.196	0.493	0	6
DDT	0	-0.311436	0.574	0.854	0	6
C21orf58	0	-0.312654	0.141	0.403	0	6
COX7B	0	-0.313884	0.589	0.858	0	6
PRDX3	0	-0.31439	0.415	0.738	0	6
EIF5A	0	-0.314664	0.536	0.804	0	6
FDPS	0	-0.314873	0.325	0.636	0	6
UBE2S	0	-0.315225	0.265	0.516	0	6
H2AFX	0	-0.315583	0.152	0.423	0	6
LAT2	0	-0.315587	0.192	0.525	0	6
COX6A1	0	-0.317109	0.632	0.889	0	6
RBBP7	0	-0.317582	0.333	0.664	0	6
PSMB8	0	-0.317883	0.468	0.765	0	6
RFC1	0	-0.3185	0.268	0.604	0	6
SRSF10	0	-0.318615	0.572	0.831	0	6
NPC2	0	-0.318615	0.36	0.688	0	6
BCL11A	0	-0.320376	0.348	0.631	0	6
NUF2	0	-0.320408	0.014	0.281	0	6
HNRNPM	0	-0.321217	0.558	0.833	0	6
ITM2C	0	-0.321846	0.195	0.448	0	6
MRPL11	0	-0.322065	0.351	0.687	0	6
ATP1B3	0	-0.322749	0.242	0.58	0	6
XRCC2	0	-0.323004	0.047	0.336	0	6
E2F8	0	-0.324746	0.035	0.306	0	6
PHF19	0	-0.326928	0.06	0.378	0	6
CTNNAL1	0	-0.326984	0.035	0.333	0	6
NDUFS6	0	-0.327722	0.52	0.818	0	6
CCT3	0	-0.327743	0.457	0.769	0	6
ASF1B	0	-0.328283	0.015	0.304	0	6
NDUFB10	0	-0.32915	0.506	0.808	0	6
CCNA2	0	-0.331392	0.015	0.276	0	6
NDUFV2	0	-0.33226	0.531	0.828	0	6
LSM3	0	-0.333306	0.485	0.782	0	6
MCM2	0	-0.333516	0.09	0.403	0	6
SET	0	-0.33358	0.835	0.966	0	6
CHAF1A	0	-0.336057	0.07	0.391	0	6
PAXX	0	-0.33641	0.318	0.656	0	6
CCNB1	0	-0.336589	0.071	0.266	0	6
SNRPA1	0	-0.338032	0.222	0.57	0	6
XRCC6	0	-0.338692	0.461	0.787	0	6
DLGAP5	0	-0.339	0.008	0.219	0	6
CKLF	0	-0.339263	0.299	0.687	0	6
CENPX	0	-0.339408	0.238	0.565	0	6
KIF11	0	-0.342009	0.073	0.355	0	6
NDUFAB1	0	-0.342526	0.44	0.773	0	6
FLT3	0	-0.343867	0.175	0.504	0	6
GTSE1	0	-0.344161	0.023	0.273	0	6
HIRIP3	0	-0.344546	0.078	0.408	0	6
MND1	0	-0.344831	0.031	0.348	0	6
TMEM106C	0	-0.347027	0.118	0.419	0	6
DCTPP1	0	-0.348009	0.326	0.658	0	6
MSH6	0	-0.34861	0.198	0.515	0	6
AIF1	0	-0.348961	0.845	0.975	0	6
LMNB1	0	-0.349026	0.246	0.597	0	6
PSME1	0	-0.349251	0.61	0.884	0	6
ANAPC11	0	-0.350229	0.394	0.728	0	6
SVIP	0	-0.350417	0.265	0.605	0	6
ATP5MF	0	-0.350543	0.606	0.878	0	6
SLBP	0	-0.350849	0.227	0.565	0	6
MYBL2	0	-0.350851	0.016	0.302	0	6
KPNA2	0	-0.351275	0.193	0.433	0	6
PRDX4	0	-0.351783	0.198	0.541	0	6
PYCARD	0	-0.351868	0.697	0.906	0	6
CCNB2	0	-0.352532	0.029	0.285	0	6
UNG	0	-0.352545	0.092	0.371	0	6
ATP5MC1	0	-0.35332	0.527	0.821	0	6
HNRNPD	0	-0.354209	0.669	0.9	0	6
SMC3	0	-0.354234	0.463	0.762	0	6
COX5A	0	-0.354536	0.575	0.865	0	6
FANCI	0	-0.355644	0.07	0.4	0	6
ALYREF	0	-0.35624	0.184	0.53	0	6
HNRNPF	0	-0.356966	0.574	0.851	0	6
MGST3	0	-0.358481	0.3	0.661	0	6
PHB	0	-0.359081	0.389	0.735	0	6
SNRNP25	0	-0.359543	0.191	0.542	0	6
SCPEP1	0	-0.361551	0.02	0.222	0	6
PAICS	0	-0.362159	0.271	0.608	0	6
CHCHD10	0	-0.362704	0.318	0.667	0	6
SRM	0	-0.36283	0.333	0.659	0	6
RBX1	0	-0.363827	0.495	0.819	0	6
POMP	0	-0.364254	0.475	0.803	0	6
XBP1	0	-0.364485	0.577	0.846	0	6
PSMA7	0	-0.364701	0.734	0.935	0	6
C19orf48	0	-0.364908	0.252	0.591	0	6
CKS2	0	-0.365563	0.362	0.607	0	6
CACYBP	0	-0.365844	0.35	0.703	0	6
CENPE	0	-0.368201	0.031	0.254	0	6
SRSF3	0	-0.369694	0.779	0.951	0	6
CFL1	0	-0.369911	0.878	0.979	0	6
CENPU	0	-0.370325	0.163	0.48	0	6
SMC4	0	-0.371071	0.693	0.891	0	6
VDAC1	0	-0.372491	0.458	0.789	0	6
KIT	0	-0.372602	0.18	0.506	0	6
SLC25A5	0	-0.37297	0.733	0.93	0	6
CD44	0	-0.374514	0.191	0.531	0	6
PAK1	0	-0.374592	0.061	0.338	0	6
MIF	0	-0.374945	0.379	0.718	0	6
CDK1	0	-0.375044	0.028	0.309	0	6
UHRF1	0	-0.37528	0.033	0.364	0	6
NOP56	0	-0.375898	0.443	0.761	0	6
UBE2T	0	-0.376296	0.052	0.378	0	6
HMMR	0	-0.377112	0.017	0.218	0	6
PRELID1	0	-0.377564	0.524	0.817	0	6
CARHSP1	0	-0.377577	0.099	0.46	0	6
AP2S1	0	-0.378156	0.454	0.792	0	6
PFN1	0	-0.379514	0.867	0.977	0	6
PSIP1	0	-0.380934	0.346	0.668	0	6
ARPC2	0	-0.381462	0.827	0.971	0	6
HNRNPA3	0	-0.382111	0.763	0.945	0	6
CALM1	0	-0.382566	0.61	0.891	0	6
LSM5	0	-0.383811	0.438	0.767	0	6
SRSF7	0	-0.384312	0.69	0.921	0	6
RGS10	0	-0.384479	0.149	0.51	0	6
KNL1	0	-0.384708	0.046	0.338	0	6
SNRPD3	0	-0.385113	0.526	0.836	0	6
RAD51AP1	0	-0.386532	0.025	0.361	0	6
SMC1A	0	-0.386662	0.34	0.672	0	6
PHPT1	0	-0.386953	0.539	0.839	0	6
CENPH	0	-0.387303	0.12	0.464	0	6
PTGES3	0	-0.387598	0.731	0.93	0	6
TPM4	0	-0.389397	0.306	0.68	0	6
LY6E	0	-0.391323	0.29	0.647	0	6
DDX39A	0	-0.391916	0.174	0.536	0	6
NUCB2	0	-0.392262	0.803	0.931	0	6
BRI3BP	0	-0.393198	0.128	0.501	0	6
CTSZ	0	-0.393323	0.295	0.579	0	6
ZWINT	0	-0.394089	0.033	0.371	0	6
SLC38A1	0	-0.394439	0.138	0.433	0	6
RRM1	0	-0.39582	0.169	0.512	0	6
RNASET2	0	-0.396213	0.372	0.713	0	6
UBE2C	0	-0.398669	0.031	0.241	0	6
SNRPF	0	-0.39888	0.586	0.868	0	6
CDKN3	0	-0.399647	0.039	0.316	0	6
KIF20B	0	-0.400085	0.215	0.552	0	6
GGH	0	-0.400918	0.051	0.419	0	6
HSPD1	0	-0.402725	0.719	0.915	0	6
CLEC11A	0	-0.402786	0.572	0.771	0	6
AKR7A2	0	-0.405125	0.231	0.604	0	6
CHEK1	0	-0.40739	0.054	0.417	0	6
PEBP1	0	-0.408364	0.684	0.928	0	6
TSPOAP1	0	-0.408735	0.07	0.306	0	6
CENPK	0	-0.410561	0.085	0.441	0	6
GMNN	0	-0.412961	0.102	0.477	0	6
ACTB	0	-0.413503	0.982	0.997	0	6
MZT2A	0	-0.416399	0.475	0.816	0	6
PGAM1	0	-0.417392	0.334	0.718	0	6
PPM1G	0	-0.41822	0.448	0.79	0	6
CENPW	0	-0.418621	0.109	0.484	0	6
DTYMK	0	-0.427062	0.178	0.539	0	6
MZT2B	0	-0.427762	0.762	0.947	0	6
ERH	0	-0.428874	0.555	0.854	0	6
ATAD5	0	-0.431166	0.108	0.482	0	6
SRSF2	0	-0.432186	0.608	0.882	0	6
BRCA2	0	-0.437921	0.062	0.427	0	6
RRM2	0	-0.438106	0.025	0.32	0	6
ORC6	0	-0.439298	0.05	0.424	0	6
EGFL7	0	-0.442706	0.228	0.563	0	6
RPS4Y1	0	-0.443686	0.285	0.622	0	6
GSN	0	-0.444075	0.294	0.605	0	6
USP1	0	-0.446404	0.242	0.632	0	6
YBX1	0	-0.447479	0.884	0.985	0	6
ATP5MC3	0	-0.44796	0.697	0.933	0	6
C1QBP	0	-0.451841	0.589	0.878	0	6
CCL5	0	-0.453131	0.091	0.396	0	6
TXN	0	-0.456649	0.682	0.932	0	6
ANP32B	0	-0.456842	0.761	0.924	0	6
CHCHD2	0	-0.458078	0.833	0.975	0	6
BIRC5	0	-0.458756	0.016	0.329	0	6
IFI16	0	-0.45974	0.159	0.543	0	6
GLIPR1	0	-0.46326	0.079	0.357	0	6
GAPDH	0	-0.46815	0.954	0.994	0	6
GINS2	0	-0.46913	0.037	0.402	0	6
TPI1	0	-0.469777	0.691	0.924	0	6
C12orf75	0	-0.470113	0.061	0.355	0	6
CORO1A	0	-0.47438	0.491	0.839	0	6
RPA3	0	-0.474989	0.258	0.649	0	6
HMGB1	0	-0.476348	0.972	0.99	0	6
MGST1	0	-0.478597	0.485	0.748	0	6
NCL	0	-0.483572	0.842	0.975	0	6
FEN1	0	-0.483672	0.078	0.467	0	6
MCM6	0	-0.48402	0.111	0.496	0	6
CDCA7	0	-0.48664	0.052	0.432	0	6
TNFSF13B	0	-0.486777	0.16	0.571	0	6
ATAD2	0	-0.489187	0.223	0.595	0	6
TMPO	0	-0.489506	0.438	0.753	0	6
PPIA	0	-0.491092	0.867	0.988	0	6
PA2G4	0	-0.496214	0.56	0.861	0	6
HSPA8	0	-0.497667	0.717	0.931	0	6
CDT1	0	-0.498535	0.107	0.509	0	6
PRKDC	0	-0.500703	0.52	0.832	0	6
HLA-DMA	0	-0.501935	0.255	0.571	0	6
MEF2C	0	-0.503846	0.246	0.656	0	6
SNRPG	0	-0.506112	0.482	0.828	0	6
MAD2L1	0	-0.510412	0.114	0.519	0	6
MCM5	0	-0.51351	0.168	0.564	0	6
PSME2	0	-0.513687	0.394	0.78	0	6
CBX5	0	-0.514612	0.318	0.718	0	6
HSPE1	0	-0.515194	0.549	0.861	0	6
NME1	0	-0.523568	0.403	0.769	0	6
MCM7	0	-0.530901	0.234	0.617	0	6
SIVA1	0	-0.530947	0.382	0.764	0	6
LDHA	0	-0.536571	0.524	0.85	0	6
HSP90AA1	0	-0.537997	0.94	0.994	0	6
TPX2	0	-0.540228	0.095	0.42	0	6
BRCA1	0	-0.540723	0.118	0.518	0	6
LSM4	0	-0.541858	0.421	0.796	0	6
BST2	0	-0.549987	0.359	0.806	0	6
LSP1	0	-0.551584	0.247	0.616	0	6
PTTG1	0	-0.552577	0.177	0.497	0	6
SNRPD1	0	-0.552889	0.55	0.871	0	6
MCM3	0	-0.558116	0.184	0.597	0	6
CENPM	0	-0.561867	0.035	0.438	0	6
NUDT1	0	-0.56477	0.394	0.792	0	6
DNMT1	0	-0.574774	0.297	0.706	0	6
SMC2	0	-0.576671	0.199	0.609	0	6
DHFR	0	-0.578863	0.118	0.532	0	6
SNRPB	0	-0.582827	0.562	0.88	0	6
PKM	0	-0.586515	0.336	0.802	0	6
SRP14	0	-0.611531	0.729	0.964	0	6
CLSPN	0	-0.628018	0.043	0.481	0	6
NASP	0	-0.63387	0.526	0.837	0	6
B2M	0	-0.642119	0.968	0.997	0	6
ENO1	0	-0.642204	0.728	0.959	0	6
PLAC8	0	-0.65556	0.286	0.747	0	6
NUCKS1	0	-0.659003	0.665	0.921	0	6
MCM4	0	-0.660435	0.084	0.55	0	6
SERF2	0	-0.661171	0.84	0.99	0	6
NUSAP1	0	-0.66878	0.157	0.52	0	6
TUBB4B	0	-0.680179	0.32	0.612	0	6
RANBP1	0	-0.681054	0.441	0.813	0	6
RAN	0	-0.69515	0.652	0.931	0	6
FABP5	0	-0.703213	0.34	0.75	0	6
DEK	0	-0.703493	0.676	0.907	0	6
PRDX1	0	-0.706572	0.599	0.88	0	6
TK1	0	-0.71869	0.025	0.456	0	6
HELLS	0	-0.736326	0.097	0.556	0	6
ASPM	0	-0.74225	0.031	0.386	0	6
CKS1B	0	-0.753504	0.184	0.621	0	6
IGLL1	0	-0.755314	0.448	0.657	0	6
GSTP1	0	-0.759372	0.782	0.978	0	6
IGFBP2	0	-0.772305	0.309	0.705	0	6
SPINK2	0	-0.803824	0.287	0.704	0	6
TUBB	0	-0.812543	0.587	0.825	0	6
HIST1H1B	0	-0.85547	0.132	0.393	0	6
MKI67	0	-0.874324	0.029	0.408	0	6
SAMHD1	0	-0.898836	0.032	0.24	0	6
PCNA	0	-0.90436	0.213	0.679	0	6
STMN1	0	-0.930794	0.662	0.853	0	6
CENPF	0	-0.980498	0.156	0.543	0	6
HLA-DRB5	0	-1.02291	0.097	0.426	0	6
PCLAF	0	-1.02357	0.284	0.709	0	6
MPO	0	-1.03724	0.07	0.268	0	6
TOP2A	0	-1.07599	0.06	0.471	0	6
HMGN2	0	-1.09336	0.738	0.944	0	6
DUT	0	-1.09829	0.451	0.84	0	6
HMGB2	0	-1.16971	0.56	0.851	0	6
H2AFZ	0	-1.19778	0.653	0.915	0	6
TYMS	0	-1.20615	0.125	0.656	0	6
TUBA1B	0	-1.21886	0.673	0.923	0	6
HLA-DQB1	0	-1.27035	0.063	0.285	0	6
HLA-DPA1	0	-1.32203	0.236	0.67	0	6
HLA-DPB1	0	-1.35924	0.237	0.678	0	6
CD74	0	-1.5027	0.474	0.88	0	6
HLA-DRB1	0	-1.54664	0.21	0.703	0	6
HLA-DRA	0	-1.74841	0.312	0.803	0	6
FAM19A2	1.27441e-300	0.501934	0.24	0.113	4.27477e-296	6
CPA3	2.93797e-300	0.620265	0.605	0.471	9.85482e-296	6
RETN	7.66177e-300	-0.277798	0.058	0.238	2.56999e-295	6
ZBTB20	3.85054e-299	0.433454	0.438	0.305	1.29159e-294	6
SAT1	2.50909e-298	0.77591	0.67	0.607	8.41623e-294	6
HCST	6.56076e-296	-0.292482	0.496	0.762	2.20068e-291	6
CSTA	6.6645e-295	-0.378232	0.247	0.47	2.23547e-290	6
IER2	3.99427e-288	0.835413	0.695	0.67	1.3398e-283	6
FAM30A	2.50301e-282	-0.348405	0.506	0.691	8.39585e-278	6
STXBP5	4.93813e-280	0.40907	0.411	0.281	1.6564e-275	6
AOAH	2.89732e-278	0.2624	0.26	0.131	9.71847e-274	6
CDKN1C	2.34013e-276	0.440543	0.375	0.243	7.84949e-272	6
RSRP1	1.118e-273	0.415324	0.789	0.81	3.75012e-269	6
LAPTM4A	4.97765e-273	0.393049	0.685	0.678	1.66965e-268	6
PBXIP1	1.35463e-268	0.384244	0.369	0.237	4.54384e-264	6
HIST1H2AC	5.24392e-267	0.485488	0.448	0.327	1.75897e-262	6
PLD4	4.36773e-266	-0.354782	0.092	0.268	1.46507e-261	6
BEX3	5.04109e-262	-0.272418	0.294	0.5	1.69093e-257	6
SNHG7	7.05786e-258	0.369062	0.717	0.726	2.36742e-253	6
CTSG	2.98536e-254	-0.682349	0.447	0.677	1.00138e-249	6
AC007952.4	2.936e-248	0.514596	0.426	0.307	9.84822e-244	6
FOS	3.68476e-248	0.533371	0.74	0.649	1.23598e-243	6
PIEZO2	5.30687e-245	0.273791	0.208	0.1	1.78008e-240	6
CAPG	9.09801e-240	-0.258818	0.297	0.514	3.05175e-235	6
VAT1	4.50727e-238	0.369568	0.327	0.201	1.51187e-233	6
STMP1	5.71239e-237	0.354614	0.686	0.69	1.91611e-232	6
EPS15L1	4.30822e-234	0.376038	0.294	0.178	1.44511e-229	6
DHRS11	7.10179e-233	0.260893	0.236	0.126	2.38215e-228	6
ARSD	5.56271e-232	0.372561	0.343	0.224	1.8659e-227	6
SPN	1.27602e-231	0.279117	0.875	0.901	4.28016e-227	6
TCF4	2.38529e-228	-0.297133	0.421	0.663	8.00099e-224	6
KRT8	2.95746e-228	0.252642	0.225	0.114	9.92021e-224	6
MXD4	2.51086e-227	0.318769	0.423	0.3	8.42218e-223	6
DUSP1	8.77994e-226	0.671848	0.439	0.327	2.94506e-221	6
BAZ2B	3.71996e-224	0.449742	0.564	0.497	1.24778e-219	6
BMP2K	1.05024e-220	0.389618	0.423	0.312	3.52283e-216	6
CLEC12A	6.90153e-216	0.44128	0.425	0.317	2.31498e-211	6
ST8SIA6	1.38606e-214	0.253574	0.248	0.136	4.64928e-210	6
C6orf48	9.63993e-213	0.271108	0.785	0.839	3.23352e-208	6
ATP2B1-AS1	4.19129e-210	0.495493	0.27	0.158	1.40589e-205	6
MZB1	4.30153e-210	-0.286919	0.209	0.387	1.44286e-205	6
ID2	5.57239e-210	-0.340217	0.073	0.218	1.86915e-205	6
DDX17	1.86876e-209	0.259487	0.91	0.951	6.26838e-205	6
DDX3X	1.30074e-208	0.525672	0.733	0.751	4.36306e-204	6
MPP1	5.54042e-208	0.353154	0.496	0.417	1.85842e-203	6
CYTL1	9.10163e-207	0.531268	0.569	0.517	3.05296e-202	6
CASP3	1.24949e-205	0.397661	0.413	0.317	4.19115e-201	6
HLA-E	1.69285e-205	0.402922	0.819	0.839	5.67834e-201	6
LEPROT	1.24179e-204	0.339639	0.591	0.551	4.16534e-200	6
CELF2	4.88771e-201	0.35271	0.719	0.735	1.63949e-196	6
ALDH2	1.61727e-200	-0.285764	0.074	0.213	5.42482e-196	6
NEAT1	5.70223e-196	0.401669	0.894	0.917	1.9127e-191	6
ARL6IP1	6.99208e-196	-0.270125	0.315	0.514	2.34535e-191	6
CTSH	7.16382e-196	-0.296125	0.138	0.294	2.40296e-191	6
MED13L	1.69214e-194	0.399835	0.579	0.534	5.67595e-190	6
CD82	4.16819e-193	0.403866	0.575	0.522	1.39814e-188	6
CD46	2.55693e-190	0.388833	0.582	0.554	8.5767e-186	6
PKD2	2.20203e-187	0.33396	0.365	0.265	7.38627e-183	6
NSA2	4.71904e-186	0.268535	0.79	0.848	1.58291e-181	6
SELENOP	1.35585e-184	0.357465	0.666	0.623	4.54792e-180	6
LIMD2	7.41326e-183	0.397086	0.603	0.565	2.48663e-178	6
TET2	7.60836e-182	0.481096	0.439	0.36	2.55207e-177	6
PRTN3	8.68358e-181	-1.09026	0.216	0.364	2.91273e-176	6
EIF1B	6.01173e-179	0.398984	0.712	0.747	2.01651e-174	6
CXorf21	1.79295e-168	-0.321969	0.181	0.333	6.0141e-164	6
PIK3CB	4.92427e-168	0.325108	0.406	0.32	1.65175e-163	6
P2RX1	2.31428e-162	0.309448	0.287	0.19	7.7628e-158	6
FAM118A	5.32611e-162	0.33837	0.37	0.28	1.78654e-157	6
GSE1	7.3889e-162	0.340298	0.53	0.485	2.47846e-157	6
STAR	1.92256e-161	0.262843	0.256	0.159	6.44884e-157	6
STAM	3.69299e-161	0.272862	0.306	0.209	1.23874e-156	6
AP4S1	2.24801e-160	0.251647	0.251	0.157	7.54048e-156	6
HOXA10-AS	2.38475e-154	0.305817	0.361	0.271	7.99917e-150	6
CEBPB	4.28072e-152	0.618511	0.5	0.451	1.43588e-147	6
IL1B	4.83614e-152	0.350442	0.481	0.414	1.62219e-147	6
HIST1H4C	5.69372e-151	-1.08382	0.832	0.921	1.90984e-146	6
MBOAT2	3.23365e-146	0.25574	0.237	0.148	1.08466e-141	6
OSBPL3	1.94735e-143	0.296342	0.253	0.166	6.53201e-139	6
KLHL24	1.3702e-142	0.283715	0.363	0.277	4.59605e-138	6
UBR4	9.60679e-142	0.392692	0.39	0.318	3.22241e-137	6
UGP2	3.97983e-141	0.460918	0.609	0.618	1.33496e-136	6
GALNT1	8.04682e-140	0.310486	0.584	0.574	2.69914e-135	6
FOSB	1.29383e-138	0.482146	0.54	0.472	4.33989e-134	6
LYL1	2.02456e-138	0.257545	0.717	0.746	6.79098e-134	6
B3GALNT1	3.46039e-138	0.267608	0.21	0.129	1.16072e-133	6
GNAQ	2.46482e-137	0.323882	0.632	0.638	8.26774e-133	6
USP48	1.73618e-133	0.373009	0.593	0.597	5.82366e-129	6
ARID1B	1.34348e-132	0.257701	0.767	0.811	4.50644e-128	6
KCNQ1OT1	3.26258e-132	0.36426	0.576	0.536	1.09437e-127	6
TRAF3IP3	1.78966e-131	0.365097	0.429	0.365	6.00305e-127	6
GMDS	1.59556e-126	0.318053	0.383	0.313	5.35198e-122	6
LAPTM5	5.9573e-125	0.282815	0.739	0.768	1.99826e-120	6
STK26	2.36435e-124	0.353907	0.482	0.449	7.93073e-120	6
LPCAT2	4.3119e-124	0.354161	0.582	0.577	1.44634e-119	6
ZKSCAN1	5.45979e-118	0.310915	0.578	0.577	1.83138e-113	6
BASP1	8.94856e-118	-0.438918	0.119	0.227	3.00162e-113	6
CXCR4	3.43432e-114	0.715924	0.46	0.412	1.15197e-109	6
ELF1	7.36679e-114	0.266812	0.72	0.767	2.47104e-109	6
ANXA4	1.38305e-113	0.287733	0.404	0.347	4.63915e-109	6
PPP1R10	7.55974e-108	0.332548	0.498	0.471	2.53576e-103	6
MYL12A	1.116e-107	-0.331511	0.685	0.852	3.74339e-103	6
HOXA9	1.5921e-106	0.265822	0.705	0.76	5.34039e-102	6
CHST12	6.35861e-106	0.300571	0.46	0.422	2.13287e-101	6
EMP3	1.05703e-104	0.283465	0.599	0.558	3.5456e-100	6
ZNF44	2.41555e-104	0.252685	0.248	0.175	8.10248e-100	6
FTX	1.37384e-102	0.310836	0.432	0.385	4.60829e-98	6
PPP1R15A	4.65219e-101	0.347605	0.479	0.434	1.56048e-96	6
RFLNB	1.20375e-100	0.636762	0.631	0.653	4.03774e-96	6
TMEM164	3.74544e-100	0.273097	0.238	0.168	1.25633e-95	6
TNFAIP8	4.0966e-100	0.282443	0.579	0.588	1.37412e-95	6
ZNF609	7.5423e-99	0.29859	0.361	0.303	2.52991e-94	6
FTO	9.51107e-99	0.272046	0.259	0.189	3.1903e-94	6
YPEL5	7.5828e-96	0.273594	0.415	0.355	2.5435e-91	6
RNASE2	1.20434e-94	0.68236	0.602	0.614	4.0397e-90	6
HIST1H2BN	1.37321e-93	0.35641	0.283	0.217	4.60616e-89	6
CHPT1	4.01947e-93	0.301327	0.417	0.378	1.34825e-88	6
ST3GAL4	4.41474e-88	0.305689	0.433	0.399	1.48084e-83	6
ASRGL1	8.2279e-87	0.355661	0.26	0.198	2.75989e-82	6
HIST1H1E	1.83718e-84	0.275293	0.625	0.598	6.16245e-80	6
LINC02384	3.52478e-80	0.278609	0.263	0.198	1.18232e-75	6
YPEL3	7.87851e-78	0.267085	0.419	0.375	2.64269e-73	6
MTRNR2L8	3.42087e-77	0.319929	0.418	0.383	1.14746e-72	6
DENND1B	1.03181e-76	0.339668	0.306	0.252	3.461e-72	6
SQSTM1	3.88512e-76	0.305855	0.544	0.56	1.30318e-71	6
AC004687.1	4.02266e-76	0.311107	0.646	0.675	1.34932e-71	6
FCER1G	4.83221e-75	-0.312647	0.244	0.358	1.62087e-70	6
TIA1	2.55214e-69	0.265123	0.478	0.477	8.56065e-65	6
CREG1	1.72915e-68	0.258567	0.53	0.538	5.80009e-64	6
PLCG2	2.92065e-68	0.254589	0.64	0.66	9.79674e-64	6
PTPRE	1.83453e-67	0.27966	0.399	0.361	6.15358e-63	6
ANTXR2	4.62574e-66	0.268123	0.282	0.228	1.55161e-61	6
NDRG1	2.22371e-63	0.269858	0.215	0.159	7.45898e-59	6
ABCC1	3.08521e-63	0.282964	0.313	0.27	1.03487e-58	6
CYBRD1	4.04991e-63	0.262688	0.287	0.241	1.35846e-58	6
AC245297.3	1.53409e-62	0.288944	0.4	0.376	5.14579e-58	6
AC103591.3	9.92366e-62	0.330441	0.349	0.305	3.32869e-57	6
CD55	5.05131e-57	0.293199	0.232	0.182	1.69436e-52	6
FBXO7	2.72132e-50	0.253696	0.445	0.448	9.12814e-46	6
AZU1	9.29808e-50	-0.643429	0.592	0.641	3.11886e-45	6
MAN1A1	1.11013e-49	0.260297	0.221	0.173	3.72369e-45	6
HLA-A	4.18274e-48	0.256747	0.921	0.959	1.40302e-43	6
RNASE3	6.4478e-48	0.449536	0.245	0.202	2.16279e-43	6
CLK1	1.11303e-46	0.310474	0.445	0.447	3.73344e-42	6
SOS2	8.50076e-46	0.268739	0.306	0.274	2.85141e-41	6
IFITM2	2.09863e-45	0.293594	0.622	0.668	7.03945e-41	6
JUN	2.24874e-43	0.484673	0.488	0.468	7.54296e-39	6
PGD	5.00805e-40	0.317588	0.456	0.476	1.67985e-35	6
MIDN	6.58661e-39	0.256865	0.32	0.295	2.20935e-34	6
ZFAND5	1.30868e-37	0.253619	0.46	0.478	4.38969e-33	6
ELANE	1.34186e-36	-0.657547	0.151	0.201	4.501e-32	6
BIN2	4.9788e-34	0.28128	0.428	0.44	1.67004e-29	6
HSD17B4	9.7617e-34	0.276282	0.495	0.536	3.27437e-29	6
FLNA	1.08863e-33	0.258546	0.495	0.516	3.65158e-29	6
MAP3K1	3.97588e-33	0.281347	0.36	0.352	1.33363e-28	6
SLC38A2	3.43226e-28	0.287861	0.542	0.599	1.15128e-23	6
CLU	6.78392e-27	0.266521	0.531	0.533	2.27553e-22	6
TWISTNB	3.89267e-24	0.306606	0.557	0.618	1.30572e-19	6
CA2	1.25043e-16	0.483916	0.252	0.239	4.1943e-12	6
CST3	3.45799e-16	-0.841449	0.759	0.811	1.15991e-11	6

## Sheet: 7
gene	p_val	avg_logFC	pct.1	pct.2	p_val_adj	cluster
AZU1	0	1.92671	0.998	0.603	0	7
PRTN3	0	1.82542	0.888	0.301	0	7
ELANE	0	1.79741	0.722	0.147	0	7
DEFB1	0	1.60599	0.508	0.136	0	7
MPO	0	1.53778	0.576	0.22	0	7
CTSG	0	1.45409	0.96	0.629	0	7
SRGN	0	1.40018	0.999	0.962	0	7
CFD	0	1.38364	0.98	0.623	0	7
CST7	0	1.33751	0.554	0.154	0	7
RNASE2	0	1.0139	0.902	0.586	0	7
CAT	0	0.820758	0.977	0.86	0	7
RNASE3	0	0.800586	0.503	0.178	0	7
MNDA	0	0.776059	0.592	0.142	0	7
SERPINB1	0	0.756507	0.979	0.897	0	7
DMXL2	0	0.751917	0.634	0.276	0	7
TENT5A	0	0.711432	0.764	0.542	0	7
APLP2	0	0.696036	0.915	0.739	0	7
LYST	0	0.666572	0.632	0.368	0	7
TSPOAP1	0	0.620249	0.511	0.264	0	7
CEBPE	0	0.585472	0.301	0.059	0	7
PLPPR3	0	0.543714	0.633	0.302	0	7
CLEC12A	0	0.507441	0.546	0.306	0	7
RPL12	0	0.486994	0.999	0.999	0	7
PRSS57	0	0.47402	0.949	0.814	0	7
MYB	0	0.466403	0.841	0.701	0	7
AL355922.1	0	0.466399	0.418	0.252	0	7
CLEC11A	0	0.457229	0.897	0.74	0	7
MT-ND4L	0	0.457122	0.969	0.949	0	7
RPL39	0	0.453794	0.999	0.999	0	7
PABPC1	0	0.453167	0.991	0.992	0	7
HOMER3	0	0.451262	0.5	0.245	0	7
TRGC2	0	0.436398	0.537	0.287	0	7
FAM45A	0	0.415356	0.598	0.432	0	7
FTL	0	0.414753	0.999	0.999	0	7
RPS26	0	0.4119	0.959	0.984	0	7
CSF3R	0	0.401678	0.667	0.518	0	7
C3AR1	0	0.395901	0.318	0.128	0	7
TKT	0	0.392385	0.847	0.797	0	7
RAB32	0	0.387833	0.769	0.645	0	7
AC084033.3	0	0.386846	0.916	0.836	0	7
MGST1	0	0.385417	0.893	0.709	0	7
ERLIN1	0	0.385123	0.544	0.395	0	7
PNRC1	0	0.38331	0.845	0.748	0	7
FNDC3B	0	0.382194	0.512	0.315	0	7
VAT1	0	0.374903	0.375	0.197	0	7
RPS28	0	0.374099	0.999	0.999	0	7
CSTA	0	0.368593	0.644	0.433	0	7
RPL7	0	0.36074	0.995	0.997	0	7
ZFAS1	0	0.355158	0.962	0.977	0	7
PRAM1	0	0.349685	0.534	0.37	0	7
RPS8	0	0.342416	0.999	0.998	0	7
RPL34	0	0.336265	0.997	0.999	0	7
MT-ND3	0	0.335133	0.999	1	0	7
MT-ND2	0	0.332304	0.999	0.999	0	7
RPL31	0	0.332269	0.984	0.991	0	7
FUT4	0	0.3245	0.354	0.204	0	7
SELENOP	0	0.324018	0.728	0.617	0	7
RPS12	0	0.322542	0.999	0.999	0	7
RPS17	0	0.313368	0.802	0.767	0	7
RFLNB	0	0.31043	0.752	0.642	0	7
RPL35A	0	0.309081	0.995	0.997	0	7
SNHG8	0	0.308575	0.928	0.915	0	7
RPS20	0	0.308508	0.996	0.997	0	7
IRF2BP2	0	0.303428	0.849	0.787	0	7
RPL23	0	0.297525	0.994	0.996	0	7
RPL36	0	0.297228	0.995	0.998	0	7
SLC2A5	0	0.293554	0.398	0.243	0	7
MT-ND1	0	0.285311	0.999	1	0	7
ADRB2	0	0.284807	0.322	0.167	0	7
RPL9	0	0.283634	0.997	0.999	0	7
RPL37	0	0.283393	0.998	0.999	0	7
RPL13	0	0.28215	1	0.999	0	7
RPS11	0	0.276351	0.994	0.997	0	7
RPL38	0	0.267102	0.991	0.997	0	7
AP5B1	0	0.265708	0.208	0.086	0	7
RPS29	0	0.265656	0.997	0.998	0	7
RPL21	0	0.264821	0.997	0.998	0	7
RPL37A	0	0.262875	0.997	0.998	0	7
RPL28	0	0.261788	0.999	0.999	0	7
C19orf48	0	-0.250458	0.345	0.582	0	7
FADS1	0	-0.251005	0.128	0.348	0	7
SUMO1	0	-0.251102	0.43	0.688	0	7
MAGOH	0	-0.251412	0.373	0.636	0	7
BAZ1B	0	-0.251501	0.336	0.586	0	7
EBP	0	-0.252909	0.18	0.44	0	7
ANAPC11	0	-0.253672	0.495	0.719	0	7
DDX46	0	-0.25396	0.597	0.806	0	7
VPS29	0	-0.255319	0.43	0.674	0	7
XRCC5	0	-0.255428	0.727	0.889	0	7
EZH2	0	-0.256057	0.163	0.413	0	7
SPINT2	0	-0.257258	0.274	0.553	0	7
PTMA	0	-0.257562	0.998	1	0	7
PSME1	0	-0.257641	0.704	0.875	0	7
H2AFV	0	-0.257756	0.785	0.893	0	7
TOP1	0	-0.257913	0.536	0.763	0	7
RPA2	0	-0.259003	0.281	0.553	0	7
MYL12B	0	-0.25998	0.784	0.92	0	7
RFC2	0	-0.260331	0.143	0.405	0	7
CACYBP	0	-0.260969	0.455	0.693	0	7
UBE2I	0	-0.260973	0.569	0.792	0	7
SRRM1	0	-0.261041	0.685	0.869	0	7
FKBP3	0	-0.262534	0.388	0.652	0	7
SRSF3	0	-0.262629	0.864	0.943	0	7
AKR7A2	0	-0.26267	0.35	0.592	0	7
RAB27B	0	-0.263318	0.175	0.397	0	7
CENPX	0	-0.263384	0.312	0.558	0	7
ETS2	0	-0.264467	0.313	0.547	0	7
CKAP2	0	-0.264781	0.275	0.505	0	7
HP1BP3	0	-0.26505	0.608	0.802	0	7
SGO1	0	-0.266192	0.035	0.283	0	7
PAICS	0	-0.266314	0.355	0.6	0	7
YWHAE	0	-0.267155	0.697	0.88	0	7
DTL	0	-0.267157	0.069	0.314	0	7
COX8A	0	-0.267747	0.748	0.887	0	7
ARPC3	0	-0.268507	0.916	0.977	0	7
HNRNPM	0	-0.268628	0.628	0.826	0	7
CCT3	0	-0.26877	0.538	0.762	0	7
MANF	0	-0.269088	0.223	0.474	0	7
COX6A1	0	-0.269303	0.711	0.881	0	7
MYL6	0	-0.270621	0.933	0.981	0	7
CLIC1	0	-0.270751	0.868	0.966	0	7
NCL	0	-0.271071	0.921	0.968	0	7
SNRPA1	0	-0.271623	0.302	0.563	0	7
LSM5	0	-0.271656	0.532	0.758	0	7
NCAPG	0	-0.271925	0.045	0.281	0	7
TPR	0	-0.272658	0.64	0.834	0	7
LIG1	0	-0.27344	0.093	0.35	0	7
MCM10	0	-0.27478	0.024	0.282	0	7
GGH	0	-0.275379	0.142	0.411	0	7
PARP1	0	-0.275957	0.646	0.842	0	7
CDCA5	0	-0.276731	0.025	0.281	0	7
EXOSC8	0	-0.276733	0.205	0.492	0	7
CAP1	0	-0.276906	0.571	0.797	0	7
ACAT2	0	-0.279009	0.108	0.37	0	7
PXMP2	0	-0.280721	0.078	0.348	0	7
HMGN1	0	-0.280929	0.868	0.956	0	7
SUB1	0	-0.281188	0.825	0.945	0	7
DCK	0	-0.282351	0.217	0.479	0	7
POMP	0	-0.282493	0.567	0.794	0	7
AURKB	0	-0.282571	0.032	0.25	0	7
NCF4	0	-0.282854	0.423	0.689	0	7
IQGAP2	0	-0.283497	0.354	0.609	0	7
CASP8AP2	0	-0.283529	0.184	0.457	0	7
RBX1	0	-0.284601	0.587	0.81	0	7
HNRNPA3	0	-0.284627	0.841	0.938	0	7
ATP5MC3	0	-0.284861	0.797	0.923	0	7
DERL3	0	-0.285546	0.055	0.261	0	7
YWHAQ	0	-0.287317	0.48	0.736	0	7
MRPL18	0	-0.287958	0.349	0.628	0	7
MCM2	0	-0.288437	0.129	0.4	0	7
ESCO2	0	-0.288832	0.019	0.264	0	7
HPRT1	0	-0.28907	0.342	0.614	0	7
UBE2D2	0	-0.289143	0.427	0.693	0	7
SNRPD3	0	-0.289551	0.618	0.827	0	7
E2F8	0	-0.289728	0.061	0.303	0	7
DRAP1	0	-0.291161	0.553	0.783	0	7
ARPC2	0	-0.291274	0.895	0.965	0	7
RFC1	0	-0.291797	0.321	0.599	0	7
IRF1	0	-0.292657	0.298	0.556	0	7
CD99	0	-0.293089	0.58	0.789	0	7
PSMD8	0	-0.293123	0.52	0.77	0	7
SET	0	-0.29481	0.898	0.96	0	7
PRDX4	0	-0.295986	0.249	0.536	0	7
SVIP	0	-0.297019	0.315	0.601	0	7
PPIA	0	-0.297106	0.949	0.98	0	7
MPC2	0	-0.297246	0.423	0.672	0	7
PARP14	0	-0.298333	0.259	0.515	0	7
IER5	0	-0.298874	0.151	0.405	0	7
PRIM1	0	-0.300646	0.132	0.412	0	7
LIMS1	0	-0.300775	0.477	0.711	0	7
KIF11	0	-0.301429	0.111	0.351	0	7
CCND3	0	-0.301809	0.273	0.543	0	7
KIF15	0	-0.302042	0.024	0.274	0	7
DNAJC8	0	-0.302401	0.555	0.8	0	7
YWHAH	0	-0.303706	0.367	0.644	0	7
UBC	0	-0.304233	0.847	0.948	0	7
PPP1R14B	0	-0.30499	0.645	0.828	0	7
NUDC	0	-0.306061	0.479	0.74	0	7
ALYREF	0	-0.306399	0.241	0.525	0	7
HMGB3	0	-0.30784	0.206	0.447	0	7
DDB2	0	-0.308961	0.125	0.406	0	7
CCNA2	0	-0.312036	0.026	0.275	0	7
SPCS2	0	-0.313593	0.528	0.789	0	7
DCTPP1	0	-0.314314	0.377	0.653	0	7
NDUFA4	0	-0.31461	0.84	0.954	0	7
NUF2	0	-0.3149	0.025	0.28	0	7
MSH6	0	-0.316533	0.24	0.511	0	7
PSMC3	0	-0.316628	0.27	0.561	0	7
ARPC5	0	-0.317103	0.626	0.819	0	7
SRSF2	0	-0.317994	0.71	0.872	0	7
SRP9	0	-0.319084	0.578	0.817	0	7
ASF1B	0	-0.320402	0.021	0.303	0	7
RFC4	0	-0.320506	0.102	0.399	0	7
DLGAP5	0	-0.321766	0.02	0.218	0	7
SNRPD1	0	-0.322877	0.697	0.857	0	7
MND1	0	-0.32383	0.049	0.346	0	7
FAM111A	0	-0.324549	0.294	0.539	0	7
PTGES3	0	-0.325142	0.793	0.924	0	7
PRELID1	0	-0.325497	0.596	0.811	0	7
HIRIP3	0	-0.327989	0.106	0.406	0	7
FUS	0	-0.327997	0.739	0.902	0	7
SELENOW	0	-0.328089	0.292	0.601	0	7
DDX39A	0	-0.328177	0.252	0.529	0	7
XRCC2	0	-0.328228	0.053	0.335	0	7
SNRNP25	0	-0.328234	0.234	0.538	0	7
SLC38A1	0	-0.328562	0.206	0.427	0	7
TPI1	0	-0.328855	0.805	0.914	0	7
CCNB2	0	-0.329944	0.05	0.283	0	7
BAX	0	-0.330877	0.576	0.816	0	7
HSPB11	0	-0.33102	0.344	0.633	0	7
CDK1	0	-0.331108	0.058	0.306	0	7
IFI16	0	-0.331531	0.263	0.533	0	7
CHAF1A	0	-0.332553	0.093	0.389	0	7
SLBP	0	-0.332699	0.274	0.56	0	7
MYBL2	0	-0.332851	0.03	0.3	0	7
ITM2A	0	-0.333236	0.308	0.546	0	7
UNG	0	-0.334511	0.115	0.369	0	7
DNAJA1	0	-0.334831	0.615	0.831	0	7
FANCI	0	-0.336802	0.103	0.397	0	7
YBX1	0	-0.336909	0.94	0.98	0	7
HLA-B	0	-0.339372	0.793	0.936	0	7
UBE2S	0	-0.339397	0.287	0.514	0	7
HNRNPF	0	-0.341042	0.647	0.844	0	7
LSM3	0	-0.341102	0.521	0.778	0	7
TMEM106C	0	-0.341326	0.137	0.417	0	7
SUMO2	0	-0.343715	0.866	0.962	0	7
SRSF10	0	-0.34392	0.603	0.828	0	7
CDCA7	0	-0.344947	0.145	0.423	0	7
GTSE1	0	-0.345635	0.027	0.273	0	7
SNRPG	0	-0.345792	0.586	0.818	0	7
PARK7	0	-0.347103	0.727	0.908	0	7
PRKDC	0	-0.347499	0.622	0.822	0	7
ZWINT	0	-0.348392	0.068	0.367	0	7
EGFL7	0	-0.350065	0.315	0.554	0	7
UHRF1	0	-0.351649	0.059	0.361	0	7
RIPOR2	0	-0.351729	0.216	0.459	0	7
KIF20B	0	-0.352144	0.283	0.545	0	7
UBE2T	0	-0.353273	0.078	0.375	0	7
GMNN	0	-0.353315	0.16	0.471	0	7
CARHSP1	0	-0.353636	0.146	0.455	0	7
EIF5A	0	-0.355381	0.57	0.801	0	7
KPNA2	0	-0.355406	0.214	0.431	0	7
PAXX	0	-0.356682	0.351	0.653	0	7
CXXC5	0	-0.357775	0.357	0.637	0	7
CHCHD2	0	-0.358643	0.904	0.968	0	7
TLN1	0	-0.359352	0.552	0.796	0	7
PNN	0	-0.36007	0.741	0.917	0	7
BRCA2	0	-0.360571	0.124	0.421	0	7
HNRNPR	0	-0.36273	0.64	0.858	0	7
CENPE	0	-0.365388	0.04	0.253	0	7
HNRNPAB	0	-0.367349	0.693	0.87	0	7
SEPT7	0	-0.367523	0.672	0.892	0	7
SLC25A5	0	-0.369975	0.78	0.925	0	7
CKLF	0	-0.370451	0.382	0.679	0	7
RAD51AP1	0	-0.371466	0.04	0.36	0	7
HMMR	0	-0.371517	0.023	0.217	0	7
DNAJC9	0	-0.37225	0.164	0.486	0	7
PPDPF	0	-0.372287	0.469	0.742	0	7
CALM1	0	-0.375832	0.689	0.884	0	7
TUBA1C	0	-0.376889	0.33	0.556	0	7
RPA3	0	-0.377442	0.336	0.642	0	7
RAP1B	0	-0.379318	0.675	0.865	0	7
PPM1G	0	-0.379989	0.512	0.784	0	7
KNL1	0	-0.381475	0.056	0.337	0	7
HNRNPA2B1	0	-0.381492	0.942	0.989	0	7
GNAS	0	-0.384156	0.874	0.978	0	7
ITGB2	0	-0.38446	0.367	0.629	0	7
LMNB1	0	-0.387142	0.285	0.593	0	7
HSPE1	0	-0.388363	0.664	0.851	0	7
CENPW	0	-0.389472	0.142	0.481	0	7
JPT1	0	-0.391033	0.323	0.599	0	7
CHEK1	0	-0.391074	0.078	0.414	0	7
PSMB8	0	-0.391083	0.473	0.764	0	7
CDKN3	0	-0.395815	0.044	0.316	0	7
SMC1A	0	-0.396591	0.379	0.668	0	7
HSP90AA1	0	-0.397409	0.98	0.991	0	7
RPS27L	0	-0.397765	0.687	0.882	0	7
IDH2	0	-0.398908	0.386	0.695	0	7
H2AFX	0	-0.401038	0.118	0.426	0	7
CENPK	0	-0.401134	0.099	0.439	0	7
FDPS	0	-0.40119	0.308	0.637	0	7
KCNQ1OT1	0	-0.402009	0.323	0.56	0	7
CBX5	0	-0.402088	0.423	0.708	0	7
CENPH	0	-0.405017	0.119	0.464	0	7
SOD1	0	-0.406111	0.509	0.799	0	7
UBE2C	0	-0.406396	0.022	0.242	0	7
SRP14	0	-0.407244	0.856	0.952	0	7
RRM1	0	-0.409367	0.19	0.51	0	7
CD53	0	-0.409539	0.087	0.344	0	7
PSMB9	0	-0.410312	0.288	0.613	0	7
USP1	0	-0.411052	0.31	0.626	0	7
DBI	0	-0.412886	0.674	0.88	0	7
MCM6	0	-0.413524	0.172	0.491	0	7
C21orf58	0	-0.415363	0.094	0.407	0	7
DTYMK	0	-0.41829	0.206	0.536	0	7
H3F3A	0	-0.420462	0.986	0.997	0	7
ERH	0	-0.425491	0.602	0.849	0	7
BIRC5	0	-0.430715	0.037	0.327	0	7
PSME2	0	-0.432609	0.477	0.772	0	7
ORC6	0	-0.433444	0.065	0.422	0	7
NUDT1	0	-0.437819	0.504	0.781	0	7
ATAD5	0	-0.439054	0.122	0.481	0	7
CENPU	0	-0.439144	0.135	0.483	0	7
RRM2	0	-0.439226	0.03	0.319	0	7
MAD2L1	0	-0.440022	0.173	0.513	0	7
ITM2C	0	-0.441034	0.15	0.452	0	7
MT-ND6	0	-0.442451	0.384	0.707	0	7
GINS2	0	-0.442825	0.06	0.4	0	7
PRDX1	0	-0.443591	0.688	0.872	0	7
ATAD2	0	-0.444401	0.289	0.589	0	7
ANGPT1	0	-0.446051	0.26	0.53	0	7
SMC3	0	-0.446712	0.464	0.762	0	7
SIVA1	0	-0.449815	0.465	0.756	0	7
GSTP1	0	-0.455408	0.938	0.964	0	7
PFN1	0	-0.45665	0.897	0.975	0	7
CTSZ	0	-0.461349	0.319	0.577	0	7
RAN	0	-0.46543	0.788	0.918	0	7
CAPG	0	-0.46907	0.229	0.52	0	7
CFL1	0	-0.469776	0.896	0.977	0	7
PLP2	0	-0.469826	0.34	0.67	0	7
FEN1	0	-0.474534	0.099	0.465	0	7
IL1B	0	-0.474954	0.164	0.444	0	7
CDT1	0	-0.475076	0.149	0.505	0	7
CALM2	0	-0.477728	0.778	0.937	0	7
MCM5	0	-0.478534	0.211	0.559	0	7
ANP32B	0	-0.481543	0.8	0.92	0	7
ALOX5AP	0	-0.482818	0.06	0.285	0	7
TPX2	0	-0.485157	0.135	0.417	0	7
LTB	0	-0.502615	0.058	0.235	0	7
C12orf75	0	-0.506666	0.042	0.357	0	7
SRSF7	0	-0.512608	0.712	0.918	0	7
CORO1A	0	-0.513036	0.576	0.831	0	7
LDHA	0	-0.514541	0.587	0.844	0	7
HLA-DMA	0	-0.521302	0.27	0.57	0	7
SNRPB	0	-0.522827	0.634	0.873	0	7
MCM7	0	-0.52794	0.261	0.615	0	7
PDLIM1	0	-0.52892	0.398	0.725	0	7
H2AFY	0	-0.532488	0.837	0.948	0	7
LSP1	0	-0.534204	0.309	0.61	0	7
MCM4	0	-0.5362	0.166	0.542	0	7
CENPM	0	-0.53661	0.054	0.437	0	7
NUCKS1	0	-0.542662	0.761	0.912	0	7
FABP5	0	-0.542726	0.447	0.739	0	7
MEF2C	0	-0.54615	0.299	0.651	0	7
DHFR	0	-0.563672	0.15	0.529	0	7
TMPO	0	-0.565263	0.445	0.752	0	7
MCM3	0	-0.565721	0.211	0.594	0	7
PSIP1	0	-0.565723	0.272	0.675	0	7
MYL12A	0	-0.566837	0.658	0.854	0	7
DNMT1	0	-0.571769	0.342	0.702	0	7
PTTG1	0	-0.573691	0.185	0.496	0	7
TMSB10	0	-0.575034	0.976	0.993	0	7
RANBP1	0	-0.576779	0.52	0.806	0	7
BRCA1	0	-0.576878	0.124	0.518	0	7
SMC2	0	-0.583482	0.217	0.607	0	7
MALAT1	0	-0.592849	0.998	0.999	0	7
FAM30A	0	-0.599922	0.429	0.699	0	7
TPM4	0	-0.601944	0.284	0.682	0	7
CLSPN	0	-0.604131	0.076	0.478	0	7
TAGLN2	0	-0.605374	0.66	0.896	0	7
CD164	0	-0.605974	0.615	0.874	0	7
LSM4	0	-0.608321	0.442	0.794	0	7
NASP	0	-0.627673	0.56	0.833	0	7
NUSAP1	0	-0.630044	0.203	0.516	0	7
B2M	0	-0.633359	0.979	0.996	0	7
DEK	0	-0.663421	0.734	0.901	0	7
HELLS	0	-0.67521	0.14	0.552	0	7
ACTB	0	-0.68581	0.985	0.997	0	7
TK1	0	-0.711397	0.036	0.455	0	7
ASPM	0	-0.712998	0.051	0.384	0	7
TMSB4X	0	-0.715754	0.991	0.998	0	7
CKS1B	0	-0.736294	0.209	0.618	0	7
TUBB4B	0	-0.788069	0.302	0.613	0	7
FCER1A	0	-0.808087	0.017	0.213	0	7
HMGN2	0	-0.812075	0.86	0.933	0	7
FTH1	0	-0.813326	0.94	0.994	0	7
PCNA	0	-0.818181	0.285	0.672	0	7
HMGB1	0	-0.821066	0.958	0.991	0	7
S100A4	0	-0.826127	0.694	0.927	0	7
SPINK2	0	-0.828103	0.408	0.693	0	7
MKI67	0	-0.829769	0.067	0.405	0	7
DUT	0	-0.85547	0.632	0.822	0	7
TUBB	0	-0.884756	0.59	0.825	0	7
CENPF	0	-0.924347	0.193	0.539	0	7
HMGB2	0	-0.942618	0.712	0.836	0	7
HIST1H1B	0	-0.962471	0.103	0.396	0	7
HLA-DRB5	0	-0.982634	0.149	0.421	0	7
H2AFZ	0	-0.994892	0.745	0.907	0	7
TOP2A	0	-1.01857	0.096	0.467	0	7
PCLAF	0	-1.11136	0.32	0.706	0	7
LGALS1	0	-1.12961	0.226	0.472	0	7
TYMS	0	-1.13072	0.194	0.649	0	7
STMN1	0	-1.14014	0.592	0.86	0	7
TUBA1B	0	-1.18342	0.751	0.915	0	7
HLA-DPA1	0	-1.3674	0.281	0.665	0	7
HLA-DRB1	0	-1.44406	0.32	0.692	0	7
HLA-DPB1	0	-1.45266	0.241	0.677	0	7
CD74	0	-1.45512	0.606	0.867	0	7
HLA-DRA	0	-1.73845	0.437	0.791	0	7
LYN	3.28988e-307	-0.26128	0.308	0.545	1.10353e-302	7
ID2	2.14492e-304	-0.472313	0.049	0.221	7.1947e-300	7
CCNB1	1.11726e-303	-0.330122	0.08	0.265	3.74762e-299	7
LY6E	2.75181e-298	-0.318779	0.423	0.635	9.2304e-294	7
HIST1H4C	1.20608e-294	-1.16321	0.846	0.919	4.04557e-290	7
HIST2H2AC	2.02745e-293	-0.307458	0.227	0.434	6.80068e-289	7
PLD4	1.11285e-292	-0.405593	0.089	0.268	3.73282e-288	7
HSPH1	1.72551e-292	-0.25658	0.34	0.566	5.78788e-288	7
IRX3	3.99791e-292	0.329338	0.437	0.273	1.34102e-287	7
AL034397.3	1.60103e-291	0.322561	0.555	0.418	5.37033e-287	7
ERP29	2.34106e-291	-0.259289	0.693	0.865	7.85262e-287	7
IQGAP1	3.15268e-291	-0.25461	0.199	0.415	1.0575e-286	7
CITED2	7.27469e-286	0.390053	0.655	0.546	2.44015e-281	7
SARAF	5.49615e-284	-0.256903	0.501	0.726	1.84357e-279	7
PSTPIP2	8.6515e-278	-0.356203	0.258	0.46	2.90197e-273	7
ACSM3	1.01586e-277	0.300884	0.406	0.251	3.40749e-273	7
HLA-DQB1	1.46422e-277	-1.23116	0.111	0.28	4.91143e-273	7
PLAC8	2.59487e-277	0.295335	0.789	0.699	8.70398e-273	7
LST1	6.30285e-274	-0.302384	0.722	0.881	2.11416e-269	7
NME1	1.49819e-271	-0.261298	0.57	0.754	5.02539e-267	7
SMC4	1.06864e-270	-0.2725	0.779	0.883	3.58453e-266	7
HIST1H1C	1.45982e-265	-0.403199	0.396	0.594	4.89667e-261	7
OGFRL1	3.36012e-265	-0.287938	0.073	0.241	1.12709e-260	7
ACTN1	5.95031e-263	0.325718	0.641	0.538	1.99591e-258	7
EDEM3	4.51293e-261	0.328402	0.506	0.379	1.51377e-256	7
GUCY1A1	6.16812e-255	-0.257234	0.182	0.373	2.06897e-250	7
PYGL	1.40389e-250	0.321416	0.508	0.387	4.70907e-246	7
TUBA1A	4.20223e-248	-0.358267	0.268	0.467	1.40955e-243	7
P2RY8	3.74999e-241	0.294731	0.417	0.286	1.25786e-236	7
S100A6	1.20634e-240	-0.490941	0.721	0.856	4.04641e-236	7
MTRNR2L8	1.55504e-238	0.30386	0.499	0.376	5.21608e-234	7
MARCKSL1	4.32903e-237	-0.268643	0.125	0.296	1.45209e-232	7
RETN	9.55517e-237	0.50622	0.339	0.212	3.20509e-232	7
TRGC1	6.25834e-236	0.264748	0.301	0.174	2.09923e-231	7
CKB	3.43354e-234	-0.260685	0.058	0.207	1.15171e-229	7
ATP8B4	1.83385e-232	0.309347	0.67	0.593	6.15128e-228	7
SH3BGRL3	2.25595e-227	-0.271391	0.847	0.954	7.56714e-223	7
UCP2	3.5061e-227	-0.290927	0.309	0.508	1.17605e-222	7
NCF1	6.0979e-224	-0.398538	0.1	0.255	2.04542e-219	7
LCP1	6.36016e-221	-0.328595	0.707	0.854	2.13339e-216	7
AAK1	1.39169e-216	0.354438	0.519	0.409	4.66814e-212	7
PRKAR2B	4.2933e-216	-0.307785	0.125	0.283	1.4401e-211	7
IFITM2	1.08575e-215	-0.253026	0.477	0.681	3.64194e-211	7
FCER1G	5.6993e-214	-0.515148	0.193	0.362	1.91172e-209	7
CITED4	2.1592e-212	0.297444	0.44	0.319	7.2426e-208	7
MFSD10	1.62623e-211	0.297644	0.638	0.572	5.45488e-207	7
PAK1	1.2747e-209	-0.251294	0.162	0.328	4.27573e-205	7
ALKBH7	1.64226e-206	0.270523	0.668	0.618	5.50862e-202	7
HIST1H1E	6.05024e-206	-0.294074	0.442	0.615	2.02943e-201	7
BTG1	2.95697e-205	0.411487	0.668	0.619	9.91856e-201	7
B4GALT5	6.74179e-198	0.267098	0.342	0.226	2.2614e-193	7
NFKBIA	1.04463e-188	-0.278057	0.308	0.501	3.50402e-184	7
CTSD	1.1691e-186	0.353829	0.78	0.742	3.92152e-182	7
CKS2	2.32692e-185	-0.279389	0.429	0.6	7.80519e-181	7
TCF4	5.40781e-183	-0.311086	0.472	0.658	1.81394e-178	7
LENG8	3.93173e-182	0.287195	0.578	0.503	1.31882e-177	7
MFSD1	1.57528e-165	0.276814	0.528	0.448	5.28397e-161	7
P4HB	4.74728e-163	0.285155	0.73	0.7	1.59238e-158	7
GLIPR1	2.00128e-162	-0.289866	0.204	0.345	6.71288e-158	7
CD52	4.2941e-154	-0.314886	0.28	0.431	1.44037e-149	7
PGD	4.34486e-153	0.310633	0.536	0.468	1.4574e-148	7
PTPRC	1.03865e-148	-0.263403	0.598	0.756	3.48393e-144	7
SAMHD1	1.15554e-145	-0.77929	0.121	0.232	3.87603e-141	7
S100A11	2.87138e-144	-0.412313	0.191	0.322	9.63147e-140	7
IGLL1	1.56706e-142	-0.391308	0.556	0.647	5.25639e-138	7
LYZ	8.9214e-138	0.518001	0.427	0.332	2.9925e-133	7
RAB27A	9.8323e-137	0.325501	0.247	0.16	3.29805e-132	7
RNASEH2C	7.51896e-133	0.567424	0.818	0.813	2.52209e-128	7
GSN	1.58359e-111	-0.260695	0.439	0.591	5.31183e-107	7
SUCNR1	3.84517e-93	0.255593	0.494	0.422	1.28979e-88	7
ISG15	1.21397e-86	-0.321348	0.221	0.341	4.07201e-82	7
SNHG25	2.46302e-68	0.259875	0.492	0.457	8.26171e-64	7
GATA2	1.34092e-63	-0.259125	0.331	0.44	4.49786e-59	7
HCST	4.49836e-33	0.274136	0.713	0.741	1.50889e-28	7

## Sheet: 8
gene	p_val	avg_logFC	pct.1	pct.2	p_val_adj	cluster
CENPF	0	0.669878	0.918	0.493	0	8
PTTG1	0	0.608089	0.785	0.456	0	8
HMGN2	0	0.597635	1	0.923	0	8
HMGB1	0	0.554643	1	0.988	0	8
HSP90AA1	0	0.520061	1	0.989	0	8
IGLL1	0	0.47945	0.922	0.628	0	8
HNRNPM	0	0.4743	0.961	0.803	0	8
HMGB2	0	0.446089	0.976	0.82	0	8
RAN	0	0.435518	0.992	0.903	0	8
NUCB2	0	0.419657	0.995	0.916	0	8
HNRNPA2B1	0	0.417921	0.999	0.984	0	8
HSP90AB1	0	0.40499	0.999	0.979	0	8
HDGF	0	0.404683	0.887	0.671	0	8
IGFBP2	0	0.400451	0.894	0.662	0	8
CALR	0	0.396195	0.988	0.923	0	8
HSPH1	2.99139e-257	0.395306	0.742	0.539	1.0034e-252	8
ARL6IP1	0	0.394616	0.765	0.486	0	8
HMGB3	0	0.388557	0.699	0.415	0	8
NUCKS1	0	0.382205	0.99	0.896	0	8
FABP5	0	0.368462	0.919	0.706	0	8
LSM5	0	0.36801	0.907	0.732	0	8
CCNB2	0	0.367209	0.509	0.253	0	8
SET	0	0.359937	0.998	0.953	0	8
HSPD1	0	0.358624	0.984	0.895	0	8
HSPE1	0	0.357258	0.959	0.829	0	8
HSP90B1	0	0.356661	0.968	0.858	0	8
CCNB1	1.538e-244	0.355584	0.455	0.24	5.15891e-240	8
HNRNPR	0	0.345048	0.963	0.834	0	8
PRDX1	1.99106e-185	0.34051	0.947	0.852	6.6786e-181	8
MGST1	3.16884e-259	0.335817	0.913	0.717	1.06292e-254	8
SRSF2	0	0.33248	0.971	0.853	0	8
SNRPB	0	0.331158	0.978	0.848	0	8
NCL	0	0.329061	0.998	0.962	0	8
CCT5	7.98766e-281	0.325477	0.902	0.745	2.6793e-276	8
LDHA	3.34299e-265	0.325472	0.942	0.817	1.12134e-260	8
DDX39A	2.13519e-273	0.325425	0.733	0.495	7.16208e-269	8
ILF2	4.07044e-290	0.323915	0.879	0.707	1.36535e-285	8
AHSA1	1.75755e-251	0.323284	0.737	0.542	5.89534e-247	8
ANP32B	0	0.32245	0.993	0.907	0	8
ZFP36L2	0	0.320661	0.999	0.972	0	8
EBNA1BP2	2.28813e-265	0.319592	0.703	0.491	7.67506e-261	8
CLEC11A	6.5027e-217	0.319068	0.922	0.747	2.1812e-212	8
NDUFC1	3.75291e-269	0.315594	0.858	0.704	1.25884e-264	8
OAZ1	0	0.315291	0.999	0.987	0	8
SYNCRIP	9.35294e-255	0.312206	0.875	0.721	3.13726e-250	8
SKP1	0	0.307545	0.98	0.907	0	8
SSB	1.54864e-282	0.30574	0.941	0.827	5.19459e-278	8
HNRNPA1	0	0.303966	1	0.977	0	8
LSM7	9.61595e-263	0.302773	0.972	0.887	3.22548e-258	8
TXNDC12	1.70057e-246	0.299655	0.681	0.471	5.70423e-242	8
POLR2A	1.83075e-228	0.298863	0.692	0.491	6.14087e-224	8
PSME2	1.41269e-244	0.298427	0.893	0.741	4.7386e-240	8
DEK	2.43778e-255	0.297022	0.991	0.882	8.17705e-251	8
DDX21	9.29102e-179	0.295164	0.78	0.634	3.11649e-174	8
EIF5	3.02995e-253	0.295093	0.92	0.804	1.01634e-248	8
PAIP2	9.7461e-235	0.293518	0.899	0.769	3.26914e-230	8
ETS2	8.74129e-184	0.293148	0.71	0.52	2.93209e-179	8
ODC1	4.54791e-220	0.289582	0.648	0.438	1.52551e-215	8
RAD21	4.02575e-183	0.289047	0.796	0.639	1.35036e-178	8
HMGN1	0	0.288612	0.994	0.946	0	8
EIF1AX	2.81992e-226	0.288312	0.925	0.809	9.45887e-222	8
PSMA7	2.77035e-301	0.288265	0.982	0.915	9.29259e-297	8
H2AFZ	8.19865e-247	0.287561	0.996	0.888	2.75007e-242	8
HNRNPDL	1.05446e-266	0.287079	0.948	0.834	3.53697e-262	8
BIRC5	1.04466e-250	0.284331	0.54	0.293	3.5041e-246	8
ATP5MC3	3.25194e-289	0.283586	0.978	0.91	1.0908e-284	8
PSMA4	5.44257e-252	0.283136	0.93	0.824	1.8256e-247	8
PTGES3	4.11572e-282	0.279789	0.982	0.91	1.38054e-277	8
SNRPF	1.57907e-241	0.274716	0.941	0.84	5.29669e-237	8
NOP58	1.67307e-207	0.274577	0.801	0.627	5.61199e-203	8
SELL	4.67072e-232	0.273999	0.791	0.559	1.5667e-227	8
PPP1R14B	2.29826e-273	0.273115	0.937	0.807	7.70905e-269	8
MAZ	2.82874e-202	0.271921	0.859	0.697	9.48846e-198	8
PPA1	2.28239e-188	0.271451	0.899	0.787	7.65583e-184	8
PSMB6	1.2688e-208	0.271107	0.841	0.693	4.25594e-204	8
ANP32E	2.6389e-204	0.269517	0.837	0.655	8.85165e-200	8
TOP1	1.70039e-187	0.26737	0.862	0.739	5.70362e-183	8
GTF3A	1.22302e-107	0.267323	0.857	0.787	4.10236e-103	8
NASP	1.94588e-196	0.266216	0.957	0.804	6.52706e-192	8
ENO1	1.87084e-288	0.265616	0.996	0.937	6.27536e-284	8
EIF5A	2.73976e-195	0.264484	0.905	0.776	9.18999e-191	8
YWHAE	5.17061e-228	0.263261	0.954	0.86	1.73438e-223	8
CDC20	5.99796e-293	0.261043	0.351	0.142	2.0119e-288	8
MYC	6.76094e-126	0.260884	0.73	0.555	2.26782e-121	8
POLE3	1.77084e-169	0.257958	0.758	0.598	5.93994e-165	8
MZT2B	4.91799e-248	0.257517	0.992	0.929	1.64964e-243	8
MRFAP1	1.00874e-186	0.256952	0.799	0.643	3.3836e-182	8
ADI1	3.66421e-180	0.251492	0.762	0.588	1.22909e-175	8
XRCC6	3.90694e-182	0.251036	0.891	0.753	1.31051e-177	8
NME1	4.79033e-189	0.250996	0.892	0.731	1.60682e-184	8
SFPQ	4.16942e-145	0.250965	0.967	0.906	1.39855e-140	8
LBR	3.77731e-140	0.250323	0.772	0.621	1.26702e-135	8
SLIRP	1.31512e-171	0.25007	0.799	0.653	4.41131e-167	8
MPO	5.21156e-23	-0.250542	0.327	0.248	1.74811e-18	8
UTRN	3.56743e-130	-0.254227	0.294	0.491	1.19662e-125	8
CSF3R	1.98276e-83	-0.256217	0.412	0.536	6.65078e-79	8
TMEM106C	6.75095e-110	-0.257878	0.241	0.4	2.26447e-105	8
CA2	1.3949e-32	-0.258242	0.167	0.243	4.6789e-28	8
LIMD2	1.70165e-90	-0.262791	0.43	0.574	5.70786e-86	8
UBE2C	3.04712e-44	-0.263099	0.137	0.227	1.0221e-39	8
DUSP1	1.31743e-42	-0.265716	0.241	0.341	4.41905e-38	8
PTPRE	6.79985e-24	-0.267458	0.307	0.367	2.28087e-19	8
LENG8	1.46504e-126	-0.268103	0.33	0.517	4.91419e-122	8
ALDH2	7.00004e-55	-0.268355	0.108	0.205	2.34802e-50	8
RNASEH2C	4.60437e-57	-0.268648	0.781	0.815	1.54445e-52	8
PCNA	1.41292e-20	-0.272736	0.71	0.636	4.73936e-16	8
DDX17	5.26665e-197	-0.274175	0.928	0.948	1.76659e-192	8
DUT	8.81404e-16	-0.27565	0.89	0.803	2.95649e-11	8
PLCG2	5.03839e-65	-0.275729	0.57	0.662	1.69003e-60	8
MYCBP2	8.37038e-118	-0.278372	0.671	0.774	2.80768e-113	8
AHNAK	1.7442e-41	-0.282499	0.186	0.27	5.85056e-37	8
SH3BGRL3	4.63485e-91	-0.285422	0.944	0.945	1.55467e-86	8
C1orf162	9.1182e-55	-0.290388	0.36	0.469	3.05852e-50	8
GRN	2.93755e-41	-0.291612	0.388	0.479	9.85341e-37	8
JUND	1.11607e-150	-0.29652	0.913	0.934	3.74364e-146	8
C21orf58	1.48749e-138	-0.302189	0.202	0.387	4.98949e-134	8
FAM111A	2.86358e-120	-0.304396	0.368	0.524	9.60529e-116	8
ACSM3	6.82326e-46	-0.305947	0.176	0.268	2.28873e-41	8
KLF6	1.69528e-36	-0.309877	0.318	0.403	5.68648e-32	8
CDK1	4.17301e-178	-0.310508	0.084	0.293	1.39975e-173	8
JUNB	2.07004e-31	-0.3156	0.335	0.409	6.94355e-27	8
TK1	7.79273e-63	-0.317154	0.33	0.422	2.61391e-58	8
ZBTB20	1.38521e-210	-0.322757	0.087	0.325	4.64641e-206	8
PNISR	1.04341e-236	-0.326101	0.889	0.925	3.49992e-232	8
PNRC1	2.28354e-102	-0.326348	0.665	0.76	7.65968e-98	8
RRM2	2.55494e-145	-0.329051	0.117	0.302	8.57004e-141	8
GLIPR1	1.04812e-81	-0.330272	0.203	0.338	3.5157e-77	8
EMP3	2.10282e-71	-0.33759	0.457	0.565	7.0535e-67	8
CD52	1.50938e-58	-0.337638	0.314	0.422	5.06292e-54	8
ID2	3.78449e-22	-0.340051	0.153	0.208	1.26943e-17	8
ARGLU1	1.27059e-276	-0.348708	0.84	0.907	4.26192e-272	8
PLD4	9.91207e-86	-0.34979	0.125	0.258	3.3248e-81	8
TUBA1A	5.94488e-57	-0.35869	0.349	0.454	1.99409e-52	8
SLC40A1	6.77886e-53	-0.367141	0.34	0.434	2.27383e-48	8
S100A4	6.00302e-26	-0.367394	0.942	0.905	2.01359e-21	8
PSTPIP2	5.67831e-120	-0.386153	0.284	0.449	1.90468e-115	8
SAT1	2.23535e-25	-0.391357	0.563	0.614	7.49802e-21	8
LST1	3.82453e-166	-0.395705	0.82	0.869	1.28286e-161	8
HCST	1.98369e-114	-0.396954	0.642	0.743	6.6539e-110	8
FOSB	3.0954e-107	-0.397444	0.322	0.484	1.03829e-102	8
LTB	2.70938e-62	-0.397718	0.116	0.224	9.08808e-58	8
JUN	9.50751e-45	-0.402165	0.381	0.473	3.1891e-40	8
TYROBP	2.99449e-111	-0.406232	0.712	0.799	1.00444e-106	8
ALOX5AP	2.45305e-84	-0.419214	0.136	0.271	8.22825e-80	8
NCF1	1.7594e-91	-0.432361	0.111	0.247	5.90156e-87	8
MYL12A	1.13494e-56	-0.434462	0.816	0.838	3.80694e-52	8
UCP2	3.72529e-213	-0.439996	0.263	0.501	1.24957e-208	8
TXNIP	6.39905e-115	-0.446662	0.914	0.935	2.14643e-110	8
S100A6	9.65156e-49	-0.447729	0.848	0.845	3.23742e-44	8
XIST	4.93383e-56	-0.523892	0.282	0.348	1.65496e-51	8
BASP1	3.14922e-39	-0.531154	0.144	0.221	1.05634e-34	8
LTC4S	7.63543e-249	-0.531207	0.258	0.514	2.56115e-244	8
S100A11	3.24879e-128	-0.62617	0.149	0.317	1.08974e-123	8
FCER1G	5.29494e-169	-0.638002	0.146	0.356	1.77608e-164	8
FOS	1.35038e-119	-0.688769	0.54	0.662	4.52959e-115	8
FCER1A	7.03262e-158	-0.771446	0.03	0.203	2.35895e-153	8
HLA-DPA1	2.48908e-17	-0.792211	0.625	0.633	8.34912e-13	8
MALAT1	0	-0.812016	1	0.999	0	8
SAMHD1	6.80748e-122	-0.827275	0.074	0.228	2.28343e-117	8
CST3	3.71006e-57	-1.04223	0.743	0.809	1.24446e-52	8
HLA-DQB1	5.22409e-43	-1.10116	0.189	0.269	1.75232e-38	8

## Sheet: 9
gene	p_val	avg_logFC	pct.1	pct.2	p_val_adj	cluster
CENPF	0	1.81147	0.985	0.492	0	9
TOP2A	0	1.778	0.983	0.415	0	9
ASPM	0	1.72497	0.976	0.332	0	9
TUBB4B	0	1.5904	0.985	0.572	0	9
ARL6IP1	0	1.42534	0.972	0.479	0	9
MKI67	0	1.39164	0.969	0.353	0	9
KPNA2	0	1.34013	0.951	0.392	0	9
CCNB1	0	1.31553	0.948	0.222	0	9
PTTG1	0	1.30579	0.967	0.451	0	9
HMMR	0	1.28456	0.925	0.173	0	9
CKS2	0	1.27481	0.972	0.571	0	9
NUSAP1	0	1.2648	0.968	0.471	0	9
TPX2	0	1.26253	0.967	0.371	0	9
TUBA1C	0	1.2597	0.97	0.52	0	9
UBE2C	0	1.23847	0.914	0.197	0	9
HMGB2	0	1.20664	0.998	0.819	0	9
CENPE	0	1.15913	0.886	0.21	0	9
DLGAP5	0	1.11291	0.893	0.175	0	9
CDKN3	0	1.06543	0.923	0.269	0	9
CCNB2	0	1.05201	0.936	0.238	0	9
CDC20	0	1.03906	0.875	0.123	0	9
BIRC5	0	0.97291	0.94	0.279	0	9
CKS1B	0	0.956881	0.981	0.568	0	9
GTSE1	0	0.954925	0.9	0.227	0	9
UBE2S	0	0.912859	0.936	0.477	0	9
HSPA1A	0	0.905222	0.862	0.355	0	9
PLK1	0	0.900953	0.843	0.09	0	9
JPT1	0	0.871754	0.959	0.56	0	9
CENPA	0	0.870831	0.822	0.105	0	9
CCNA2	0	0.866884	0.884	0.229	0	9
TUBA1B	0	0.850672	0.999	0.898	0	9
HMGB3	0	0.847223	0.932	0.407	0	9
CALM2	0	0.830022	0.993	0.921	0	9
KIF20B	0	0.822461	0.945	0.507	0	9
CKAP2	0	0.819938	0.941	0.468	0	9
KIF14	0	0.818885	0.841	0.156	0	9
NUF2	0	0.807362	0.862	0.235	0	9
KNL1	0	0.790577	0.882	0.291	0	9
HMGN2	0	0.789084	1	0.924	0	9
HIST1H4C	1.09214e-284	0.788334	0.955	0.911	3.66335e-280	9
CDCA3	0	0.787272	0.81	0.171	0	9
NUCKS1	0	0.774377	0.998	0.896	0	9
SGO2	0	0.772552	0.867	0.274	0	9
CDK1	0	0.760305	0.845	0.264	0	9
TUBB	0	0.75144	0.997	0.797	0	9
CDCA8	0	0.740613	0.812	0.175	0	9
HP1BP3	0	0.722035	0.984	0.778	0	9
AURKB	0	0.712672	0.817	0.21	0	9
KIF11	0	0.710066	0.867	0.31	0	9
H2AFX	0	0.704648	0.835	0.383	0	9
IGLL1	0	0.702916	0.972	0.627	0	9
AURKA	0	0.689677	0.732	0.133	0	9
BUB3	0	0.688897	0.941	0.551	0	9
BUB1	0	0.680968	0.799	0.173	0	9
KIF2C	0	0.674813	0.809	0.192	0	9
CEP55	0	0.665825	0.785	0.178	0	9
MAD2L1	0	0.652656	0.926	0.467	0	9
PIF1	0	0.645348	0.597	0.024	0	9
HSPA8	0	0.640007	0.994	0.909	0	9
HMGB1	0	0.63575	1	0.988	0	9
DEPDC1	0	0.627934	0.726	0.116	0	9
NEK2	0	0.626665	0.731	0.105	0	9
CKAP5	0	0.612661	0.835	0.317	0	9
CDCA2	0	0.60608	0.695	0.129	0	9
TROAP	0	0.605768	0.717	0.118	0	9
NCAPD2	0	0.605589	0.857	0.306	0	9
MXD3	0	0.603685	0.68	0.186	0	9
LBR	0	0.602205	0.957	0.614	0	9
ARHGAP11A	0	0.590442	0.852	0.356	0	9
NCAPG	0	0.589967	0.761	0.242	0	9
BUB1B	0	0.585231	0.77	0.216	0	9
KIF23	0	0.584263	0.698	0.142	0	9
SFPQ	0	0.578786	0.995	0.905	0	9
H2AFZ	0	0.577516	0.999	0.889	0	9
TMPO	0	0.577235	0.982	0.716	0	9
TACC3	0	0.574739	0.885	0.414	0	9
RAD21	0	0.56674	0.955	0.634	0	9
KNSTRN	0	0.561841	0.702	0.124	0	9
CKAP2L	0	0.558698	0.725	0.161	0	9
GPSM2	0	0.553096	0.744	0.213	0	9
SMC2	0	0.551552	0.941	0.56	0	9
STMN1	0	0.551486	0.998	0.831	0	9
KIF15	0	0.547879	0.768	0.233	0	9
TTK	0	0.538677	0.709	0.147	0	9
PRR11	0	0.53656	0.761	0.21	0	9
SMC4	0	0.534662	0.993	0.869	0	9
HSPH1	0	0.534321	0.849	0.536	0	9
HSP90AA1	0	0.532422	1	0.989	0	9
RACGAP1	0	0.523366	0.709	0.172	0	9
PSRC1	0	0.517762	0.619	0.08	0	9
KIF4A	0	0.516704	0.692	0.139	0	9
DDX39A	0	0.512621	0.901	0.49	0	9
KIF18A	0	0.508946	0.674	0.14	0	9
ANP32E	0	0.502308	0.952	0.651	0	9
MIS18BP1	0	0.501906	0.975	0.773	0	9
SPTBN1	0	0.501553	0.707	0.223	0	9
RAN	0	0.501501	0.997	0.903	0	9
CDC25B	0	0.500689	0.658	0.097	0	9
DTYMK	0	0.498865	0.911	0.492	0	9
SGO1	0	0.482542	0.756	0.243	0	9
KIFC1	0	0.478536	0.662	0.166	0	9
DEPDC1B	0	0.478252	0.707	0.184	0	9
LSM5	0	0.473933	0.963	0.73	0	9
HDGF	0	0.470369	0.955	0.669	0	9
HJURP	0	0.469819	0.618	0.129	0	9
DCAF7	0	0.462633	0.931	0.603	0	9
UBALD2	0	0.461525	0.813	0.403	0	9
HSPA1B	0	0.460928	0.542	0.196	0	9
HIST1H1B	0	0.459076	0.751	0.356	0	9
NDC80	0	0.447285	0.627	0.17	0	9
KIF20A	0	0.44506	0.558	0.062	0	9
SPDL1	0	0.442564	0.66	0.193	0	9
NCAPH	0	0.434127	0.665	0.182	0	9
CCNF	0	0.431361	0.554	0.102	0	9
PHF19	0	0.430558	0.753	0.335	0	9
H2AFV	0	0.428544	0.991	0.88	0	9
TMEM71	0	0.42291	0.593	0.122	0	9
NEURL1B	0	0.422371	0.579	0.144	0	9
INCENP	0	0.420248	0.569	0.116	0	9
FOXM1	0	0.415025	0.691	0.209	0	9
PRC1	0	0.412298	0.614	0.149	0	9
DBF4	0	0.410115	0.728	0.304	0	9
CIT	0	0.408898	0.611	0.149	0	9
ANLN	0	0.408671	0.583	0.165	0	9
PLIN3	0	0.408369	0.875	0.514	0	9
CENPW	0	0.403241	0.854	0.436	0	9
MZT1	0	0.396602	0.768	0.354	0	9
DCTN3	0	0.396587	0.884	0.579	0	9
KIF22	0	0.394006	0.758	0.322	0	9
C21orf58	0	0.390239	0.751	0.366	0	9
HNRNPA2B1	0	0.390222	0.999	0.984	0	9
DYNLL1	0	0.387878	0.994	0.938	0	9
SAPCD2	0	0.387527	0.506	0.05	0	9
G2E3	0	0.387035	0.647	0.198	0	9
SUN2	0	0.382555	0.728	0.273	0	9
LDHA	0	0.382294	0.971	0.816	0	9
CLEC11A	3.14251e-302	0.381239	0.947	0.747	1.05409e-297	9
PARPBP	0	0.378742	0.653	0.215	0	9
DNAJA1	0	0.376529	0.957	0.807	0	9
RBMX	0	0.372756	0.965	0.767	0	9
SCLT1	0	0.369628	0.711	0.295	0	9
DCP2	0	0.367569	0.84	0.474	0	9
CCDC18	0	0.367034	0.707	0.307	0	9
UBE2F	0	0.36247	0.616	0.211	0	9
GAS2L3	0	0.358436	0.455	0.042	0	9
LMNB1	0	0.355918	0.895	0.555	0	9
HMGN3	0	0.354155	0.914	0.684	0	9
ECT2	0	0.353384	0.564	0.132	0	9
UBB	0	0.350866	0.994	0.966	0	9
DIAPH3	0	0.350029	0.627	0.216	0	9
MSRB3	0	0.34953	0.879	0.539	0	9
CCDC88A	0	0.345133	0.953	0.736	0	9
CALM3	0	0.344485	0.927	0.652	0	9
FDFT1	0	0.342491	0.807	0.488	0	9
MGST1	5.2664e-258	0.342005	0.919	0.718	1.76651e-253	9
NDE1	0	0.338414	0.661	0.265	0	9
HSP90B1	0	0.337972	0.981	0.858	0	9
CIP2A	0	0.337746	0.632	0.228	0	9
FKBP4	3.75386e-300	0.336196	0.725	0.422	1.25916e-295	9
LSM4	0	0.335901	0.967	0.756	0	9
RANGAP1	0	0.328517	0.623	0.211	0	9
CCT5	0	0.324898	0.955	0.744	0	9
ANP32B	0	0.315751	0.995	0.907	0	9
KDM5B	0	0.314453	0.823	0.503	0	9
SPC25	0	0.313879	0.608	0.205	0	9
TMBIM4	0	0.313733	0.926	0.723	0	9
SKA2	0	0.313246	0.802	0.476	0	9
TTF2	0	0.310641	0.79	0.455	0	9
GLRX5	0	0.308135	0.878	0.594	0	9
EMC9	0	0.307735	0.537	0.138	0	9
GGH	0	0.307503	0.763	0.373	0	9
DNAJB1	0	0.305085	0.609	0.264	0	9
CEP350	2.29411e-282	0.304252	0.848	0.559	7.69515e-278	9
BANF1	0	0.303547	0.95	0.741	0	9
MZT2B	0	0.303455	0.996	0.929	0	9
SPAG5	0	0.302775	0.509	0.128	0	9
BRD8	0	0.301051	0.715	0.35	0	9
ID1	0	0.301036	0.638	0.279	0	9
FBXO5	0	0.300108	0.543	0.247	0	9
SERPINB6	0	0.298154	0.851	0.531	0	9
DCXR	3.89545e-307	0.296415	0.788	0.475	1.30665e-302	9
PKP4	0	0.295943	0.661	0.279	0	9
ANXA1	0	0.293835	0.982	0.89	0	9
ILF2	1.30667e-289	0.292661	0.929	0.706	4.38297e-285	9
CLEC2B	8.71898e-250	0.292488	0.854	0.582	2.92461e-245	9
NUP214	3.53182e-303	0.291498	0.716	0.397	1.18468e-298	9
HIST1H3B	0	0.290915	0.452	0.167	0	9
TPRKB	0	0.289964	0.834	0.532	0	9
CBX5	5.58852e-275	0.287417	0.934	0.674	1.87456e-270	9
KMT5A	0	0.286879	0.643	0.287	0	9
XPO1	1.20758e-267	0.28427	0.922	0.681	4.05058e-263	9
DEK	9.29837e-275	0.282953	0.997	0.883	3.11895e-270	9
CENPM	0	0.281681	0.77	0.39	0	9
WEE1	0	0.277554	0.678	0.335	0	9
TBL1XR1	2.86407e-271	0.277409	0.875	0.596	9.60694e-267	9
VDAC3	1.29822e-256	0.277358	0.924	0.69	4.35462e-252	9
SELL	1.6768e-282	0.276319	0.865	0.557	5.62449e-278	9
APOLD1	0	0.276108	0.589	0.242	0	9
MRPL51	1.57736e-283	0.275371	0.966	0.792	5.29095e-279	9
TXNDC12	0	0.2753	0.794	0.467	0	9
RCCD1	0	0.273893	0.604	0.232	0	9
ARHGEF39	0	0.271426	0.428	0.096	0	9
NUCB2	1.58034e-260	0.268902	0.996	0.917	5.30093e-256	9
FXR1	2.15471e-248	0.265318	0.889	0.645	7.22754e-244	9
CHORDC1	9.46943e-257	0.264972	0.702	0.402	3.17633e-252	9
ODF2	0	0.264334	0.52	0.169	0	9
ARID1B	1.17659e-205	0.262216	0.951	0.801	3.94662e-201	9
CDKN1B	1.62257e-278	0.261783	0.774	0.454	5.44259e-274	9
LRRFIP1	2.90234e-248	0.259903	0.951	0.782	9.7353e-244	9
CEP70	0	0.259761	0.587	0.233	0	9
TNFAIP8L1	0	0.259731	0.445	0.103	0	9
ANP32A	2.05325e-258	0.259632	0.977	0.854	6.88721e-254	9
CDC25C	0	0.258912	0.399	0.079	0	9
FAM83D	0	0.257647	0.37	0.048	0	9
WSB1	2.44218e-245	0.256757	0.917	0.689	8.19179e-241	9
PTGES3	1.7867e-274	0.25644	0.993	0.91	5.99312e-270	9
STIP1	5.6097e-263	0.255959	0.748	0.442	1.88166e-258	9
KIF18B	0	0.255947	0.397	0.071	0	9
SRSF3	1.08514e-284	0.253073	0.994	0.934	3.6399e-280	9
BORA	0	0.252587	0.413	0.084	0	9
HNRNPA3	2.08959e-265	0.251802	0.994	0.927	7.0091e-261	9
CENPN	0	0.251771	0.556	0.209	0	9
CDK5RAP2	0	0.250957	0.649	0.323	0	9
RUVBL2	2.43166e-303	0.250385	0.684	0.363	8.15653e-299	9
MT-ND3	1.95093e-262	-0.250493	1	1	6.54402e-258	9
mCherry	1.50759e-75	-0.255725	0.086	0.209	5.05691e-71	9
RPL34	0	-0.256169	1	0.999	0	9
ATP6V1F	1.61386e-116	-0.257963	0.718	0.724	5.41338e-112	9
SLBP	5.3212e-72	-0.258564	0.505	0.537	1.78489e-67	9
AHNAK	1.13216e-16	-0.258934	0.232	0.268	3.7976e-12	9
MCM6	5.24039e-66	-0.259707	0.396	0.466	1.75778e-61	9
CD53	1.38715e-25	-0.259802	0.285	0.323	4.65292e-21	9
PLIN2	8.35688e-47	-0.261425	0.136	0.226	2.80315e-42	9
C4orf48	6.80688e-85	-0.26807	0.367	0.463	2.28323e-80	9
TRGC2	8.94116e-35	-0.268099	0.245	0.311	2.99913e-30	9
RNASEH2C	3.4715e-42	-0.270365	0.886	0.811	1.16444e-37	9
AC007952.4	1.48209e-43	-0.27334	0.243	0.32	4.97136e-39	9
RPL12	0	-0.275569	1	0.999	0	9
PRKAR2B	2.35368e-21	-0.27607	0.231	0.271	7.89493e-17	9
NEAT1	3.85535e-52	-0.277816	0.955	0.913	1.2932e-47	9
PLCG2	1.60468e-49	-0.279322	0.654	0.658	5.38256e-45	9
EMP3	5.68382e-17	-0.286568	0.602	0.56	1.90652e-12	9
PRDX2	3.99802e-94	-0.288535	0.147	0.297	1.34106e-89	9
MARCKSL1	6.49835e-77	-0.288781	0.159	0.286	2.17974e-72	9
SNHG8	7.81817e-135	-0.291632	0.952	0.914	2.62245e-130	9
ANKRD28	7.69329e-48	-0.29173	0.423	0.464	2.58056e-43	9
HOMER3	5.98981e-63	-0.296904	0.153	0.272	2.00916e-58	9
GINS2	8.80235e-108	-0.302585	0.236	0.375	2.95257e-103	9
TIMP1	1.42098e-74	-0.303898	0.615	0.66	4.76639e-70	9
MCM4	4.74867e-57	-0.305081	0.508	0.51	1.59285e-52	9
MCM5	2.9042e-87	-0.307648	0.468	0.532	9.74154e-83	9
CA2	1.43771e-47	-0.310548	0.154	0.243	4.8225e-43	9
MT-ND4L	3.06801e-149	-0.311182	0.973	0.95	1.0291e-144	9
AL034397.3	1.73439e-75	-0.311908	0.341	0.433	5.81766e-71	9
ZFAS1	1.65638e-136	-0.320743	0.995	0.975	5.556e-132	9
ALDH2	5.97396e-71	-0.321924	0.094	0.206	2.00385e-66	9
ATP5F1E	9.63701e-215	-0.322815	0.996	0.992	3.23254e-210	9
IER2	3.91406e-28	-0.322896	0.714	0.67	1.31289e-23	9
FOSB	4.63199e-43	-0.326423	0.412	0.48	1.55371e-38	9
JUN	3.74731e-22	-0.336749	0.43	0.471	1.25696e-17	9
UNG	2.06537e-180	-0.338055	0.14	0.355	6.92787e-176	9
FTH1	4.0732e-38	-0.345258	0.997	0.989	1.36627e-33	9
GRN	1.56806e-41	-0.346542	0.449	0.477	5.25974e-37	9
CTSH	2.93233e-83	-0.348481	0.155	0.285	9.83591e-79	9
GSTP1	2.20435e-57	-0.35342	0.99	0.96	7.39404e-53	9
LST1	4.25913e-114	-0.354546	0.909	0.865	1.42864e-109	9
PRELID1	1.01914e-180	-0.359986	0.762	0.793	3.41851e-176	9
PTPRE	3.65762e-46	-0.360444	0.304	0.367	1.22688e-41	9
XIST	7.43183e-35	-0.363688	0.279	0.348	2.49286e-30	9
PLD4	7.30787e-52	-0.363993	0.167	0.256	2.45128e-47	9
GLIPR1	5.04359e-55	-0.366314	0.255	0.336	1.69177e-50	9
PSTPIP2	9.71453e-61	-0.37366	0.391	0.444	3.25854e-56	9
LTB	1.91568e-62	-0.397235	0.114	0.223	6.42578e-58	9
SH3BGRL3	2.52508e-197	-0.397372	0.961	0.945	8.46989e-193	9
ALOX5AP	1.17608e-31	-0.400842	0.207	0.268	3.94492e-27	9
HELLS	4.45266e-90	-0.408682	0.486	0.518	1.49356e-85	9
JUNB	4.97358e-56	-0.411877	0.332	0.408	1.66829e-51	9
RPS26	3.79041e-198	-0.418226	0.994	0.982	1.27142e-193	9
ID2	2.99847e-43	-0.419372	0.128	0.209	1.00578e-38	9
PCNA	7.09495e-52	-0.427669	0.775	0.633	2.37986e-47	9
HCST	6.45155e-97	-0.428569	0.76	0.738	2.16404e-92	9
CD52	2.10662e-81	-0.435898	0.328	0.422	7.06624e-77	9
FTL	0	-0.443194	0.999	0.999	0	9
NCF1	8.19879e-66	-0.447564	0.138	0.245	2.75012e-61	9
S100A4	6.75911e-53	-0.464759	0.967	0.905	2.26721e-48	9
TYROBP	1.16236e-132	-0.468729	0.801	0.795	3.89891e-128	9
TXNIP	5.36103e-95	-0.472352	0.964	0.933	1.79825e-90	9
TMSB10	2.79516e-44	-0.474996	0.998	0.991	9.37581e-40	9
LTC4S	2.73203e-151	-0.495658	0.366	0.509	9.16405e-147	9
PLEK	1.25654e-125	-0.505054	0.867	0.828	4.21482e-121	9
CD74	1.99166e-46	-0.520984	0.975	0.84	6.68061e-42	9
SAT1	3.05117e-62	-0.525943	0.6	0.613	1.02345e-57	9
HLA-DPB1	5.63612e-86	-0.539062	0.873	0.631	1.89052e-81	9
S100A6	3.97264e-101	-0.562959	0.883	0.843	1.33254e-96	9
FCER1G	7.137e-43	-0.571804	0.29	0.35	2.39397e-38	9
HLA-DRA	4.55024e-79	-0.611246	0.947	0.753	1.52629e-74	9
BASP1	2.31733e-71	-0.611412	0.108	0.222	7.77303e-67	9
CFD	1.28932e-20	-0.619587	0.677	0.653	4.32475e-16	9
S100A11	9.447e-106	-0.647538	0.169	0.316	3.16881e-101	9
HLA-DRB1	1.0722e-50	-0.656798	0.879	0.652	3.5965e-46	9
FOS	1.63027e-110	-0.703554	0.568	0.66	5.46842e-106	9
FCER1A	3.11052e-98	-0.737172	0.065	0.201	1.04336e-93	9
SRGN	1.06133e-74	-0.790953	0.979	0.965	3.56003e-70	9
SAMHD1	7.833e-107	-0.863662	0.083	0.227	2.62742e-102	9
HLA-DQB1	2.6215e-39	-1.16155	0.202	0.268	8.7933e-35	9
CST3	1.02782e-257	-1.39422	0.766	0.808	3.44763e-253	9

[truncated: 10 more sheets: 10, 11, 12, 13, 14, Cluster1_TreatedvsControl, Cluster6'_TreatedvsControl, Cl5'_vsCl6'_and_Cl19'_res1.2, Cl6'_vs_Cl5'_and_Cl19'_res1.2, Cl19'_vs_Cl5'_and_Cl6'_res1.2]
