# Supplementary material for: Longitudinal single-cell profiling of chemotherapy response in acute myeloid leukemia
Source: Nat Commun. 2023 Mar 8;14:1285. doi: 10.1038/s41467-023-36969-0 (PMC9995364; doi:10.1038/s41467-023-36969-0)
Supplement: Supplementary file 10 — Supplementary Data 6 [file 41467_2023_36969_MOESM10_ESM.xlsx]

## Sheet: SurvivalAnalysis
Analysis of microarray datasets (n=767): GSE12417 & GSE37642							Analysis of dataset Oshu (n=337)							Analysis of dataset TCGA (n=161)							Analysis of genes of the gene list common to datasets microarray & Oshu
n. genes from the starting list present in the dataset = 20							n. genes from the starting list present in the dataset = 24							n. genes from the starting list present in the dataset = 19							n. genes from the starting list present in the dataset = 20
Present genes: AKR1C3, ANGPT1, CD164, CD82, DDAH2, EGFL7, GNA15, ADGRG1, GUCY1A1, IGHM, ITM2A, ITM2C, FAM30A, LY6E, MAP1A, MZB1, SEPT6, SSBP2, TCF4, TSC22D1							Present genes: GNA15, ITM2A, CD82, TSC22D1, SEPT6, CD164, ITM2C, SSBP2, MSI2, ANGPT1, LY6E, CNST, GUCY1A1, MAP1A, MZB1, CXXC5, EGFL7, ORAI1, AKR1C3, TCF4, ADGRG1, IGHM, DDAH2, FAM30A							Present genes: AKR1C3, ANGPT1, CD164, CD82, CNST, CXXC5, DDAH2, EGFL7, GNA15, ITM2A, ITM2C, LY6E, MAP1A, MSI2, ORAI1, SEPT6, SSBP2, TCF4, TSC22D1							Present genes: AKR1C3, ANGPT1, CD164, CD82, DDAH2, EGFL7, GNA15, ADGRG1, GUCY1A1, IGHM, ITM2A, ITM2C, FAM30A,LY6E, MAP1A, MZB1, SEPT6, SSBP2, TCF4, TSC22D1
Genes selected by Cox’s regression with Lasso [NOTE: all expressed starting genes were selected]:							Genes selected by Cox’s regression with Lasso [n = 10]:							Genes selected by Cox’s regression with Lasso [n = 12]:							Training analysis on microarray datasets (n=767)
gene	coefficient						gene	coefficient						gene	coefficient						Genes selected by Cox’s regression with Lasso:
AKR1C3	-0.1651						GNA15	-0.0324						AKR1C3	0.1549						gene	coefficient
ANGPT1	-0.1277						ITM2A	-0.0393						ANGPT1	0.1298						AKR1C3	-0.0796
CD164	0.1303						CD82	0.0867						CD164	7.00E-04						EGFL7	-0.0867
CD82	0.1289						TSC22D1	0.1011						CD82	0.0312						ADGRG1	0.2903
DDAH2	-0.1324						SEPT6	-0.0936						CNST	0.0079						FAM30A	0.4081
EGFL7	-0.0712						CD164	-0.0648						DDAH2	0.1914						SEPT1	-0.0994
GNA15	-0.0262						ANGPT1	-0.0225						ITM2A	-0.0145						SSBP2	-0.0375
ADGRG1	0.2065						LY6E	0.0586						ITM2C	-0.1133						TCF4	0.1303
GUCY1A1	0.1591						CNST	0.0008						LY6E	0.1726
IGHM	-0.0307						MAP1A	0.1140						MSI2	-0.0172						Survival analysis of the score obtained categorized with the median (=0.1049):
ITM2A	-0.0936													SSBP2	-0.4704						Kaplan-Meier estimate of the OS curves and log-rank test
ITM2C	0.1947						Survival analysis of the score obtained categorized with the median (=-0.0302):							TCF4	0.2394
FAM30A	0.2191						Kaplan-Meier estimate of the OS curves and log-rank test
LY6E	-0.0284													Survival analysis of the score obtained categorized with the median (=0.0506):
MAP1A	0.0365													Kaplan-Meier estimate of the OS curves and log-rank test
MZB1	-0.1108
SEPT6	-0.1022
SSBP2	-0.2062
TCF4	0.0541
TSC22D1	0.2591
Survival analysis of the score obtained categorized with the median (=-0.0013):
Kaplan-Meier estimate of the OS curves and log-rank test
																					Cox’s regression analysis:
																					variable	HR [95%CI]	p-value
							Cox’s regression analysis:														score>median	1.830 [1.543;2.170]	<0.0001
							variable	HR [95%CI]	p-value												c-index=0.563
							score>median	1.797 [1.347;2.397]	<0.0001					Cox’s regression analysis:
							c-index= 0.579							variable	HR [95%CI]	p-value					Validation analysis on dataset Oshu (n=337)
														score>median	3.216 [2.133;4.849]	<0.0001					Survival analysis of the score computed on the validation set and categorized with the median of the training (=0.1049):
														c-index=0.644							Kaplan-Meier estimate of the OS curves and log-rank test
Cox’s regression analysis:
variable	HR [95%CI]	p-value
score>median	2.178 [1.832;2.588]	<0.0001
c-index=0.593
																					Cox’s regression analysis:
																					variable	HR [95%CI]	p-value
																					score>median	1.413 [1.025;1.947]	0.0348
																					c-index=0.533
