# Supplementary material for: Longitudinal single-cell profiling of chemotherapy response in acute myeloid leukemia
Source: Nat Commun. 2023 Mar 8;14:1285. doi: 10.1038/s41467-023-36969-0 (PMC9995364; doi:10.1038/s41467-023-36969-0)
Supplement: Supplementary file 11 — Supplementary Data 7 [file 41467_2023_36969_MOESM11_ESM.xlsx]

## Sheet: Ab for flow cytometry
Antigen	Clone	Fluorochrome	Company	Catalogue number	Dilution
Human CD45	HI30	APCeFluor780	Invitrogen	47-0459-42	2.5:100
Human CD45	HI30	Pacific Blue	BioLegend	304029	3:100
Human CD45	HI30	PerCP-Cy5.5	BioLegend	304028	2:100
Human CD33	WM53	BV421	BD	562854	5:100
Human CD33	AC104.3E3	PE-Vio770	Myltenyi	130-101-061	2:100
Human CD33	REA775	VioBlue	Myltenyi	130-111-024	2:100
Human CD33	REA775	APC	Myltenyi	130-111-020	2:100
Human CD34	AC136	APC	Myltenyi	130-113-176	2:100
Human CD34	AC136	PE-Vio770	Myltenyi	130-113-180	2:100
Human CD34	AC136	PE	Myltenyi	130-113-179	2:100
Human CD34	AC136	VioBlue	Myltenyi	130-113-182	2:100
Human CD117	104D2	PE-Cy7	BioLegend	313212	5:100
Human CD117	YB5.B8	PE	BD	555714	5:100
Human CD271/NGFR	ME20.4	APC-Fire750	BioLegend	345116	2:100
Human CD271/NGFR	REA844	APC	Myltenyi	130-112-602	2:100
Human CD38	HB-7	BV510	BioLegend	356612	1:100
Human CD38	HIT2	BV605	BioLegend	303532	2:100
Human CD38	HB-7	PerCP-Cy5.5	BioLegend	356614	1:100
Human CD3	UCHT1	PE	BioLegend	300431	5:100
Human CD3	SK7	FITC	BioLegend	344804	2:100
Human CD19	4G7	FITC	BD	345776	3:100
Human CD19	HIB19	BV421	BD	562440	2:100
Human CD235a/GLYA	REA175	FITC	Myltenyi	130-177-688	2:100
AnnexinV	NA	Pacific Blue	BioLegend	640918	5:100
AnnexinV	NA	FITC	BioLegend	640906	5:100
Mouse CD45	30-F11	APC	invitrogen	17-0451-82	1:100
Mouse CD45	REA737	APC-Vio770	Myltenyi	130-110-662	2:100
Mouse CD45.1	A20	BV650	BioLegend	110735	1:100
Mouse CD45.1	A20	PE	BD	553776	1:100
Mouse CD45.1	A20	FITC	BD	553775	1:100
Human Ki-67	B56	AF647	BD	558615	2:100
