# Supplementary material for: Longitudinal single-cell profiling of chemotherapy response in acute myeloid leukemia
Source: Nat Commun. 2023 Mar 8;14:1285. doi: 10.1038/s41467-023-36969-0 (PMC9995364; doi:10.1038/s41467-023-36969-0)
Supplement: Supplementary file 12 — Source Data Files [file 41467_2023_36969_MOESM12_ESM.zip]

Archive with 9 entries (9 files):
- Figure_3G_and_SuppFig_3G_PT01_replicateA.txt
- Figure_3G_and_SuppFig_3G_PT01_replicateB.txt
- Figure_3G_and_SuppFig_3G_PT02.txt
- Figure_3G_and_SuppFig_3G_PT03_replicateA.txt
- Figure_3G_and_SuppFig_3G_PT03_replicateB.txt
- Figure_3G_and_SuppFig_3G_PT15.txt
- Figure_3G_and_SuppFig_3G_PT16.txt
- Figure_5D_5F.txt
- Source Data file.xlsx
