# Supplementary material for: Longitudinal single-cell profiling of chemotherapy response in acute myeloid leukemia
Source: Nat Commun. 2023 Mar 8;14:1285. doi: 10.1038/s41467-023-36969-0 (PMC9995364; doi:10.1038/s41467-023-36969-0)
Supplement: Supplementary file 12 — Source Data Files [file 41467_2023_36969_MOESM12_ESM.zip › Figure_3G_and_SuppFig_3G_PT01_replicateA.txt]

Sample TGR Treatment
A0 1.7762084 Control
A0 1.13784397 Control
A0 1.17791402 Control
A0 1.80764031 Control
A0 1.66037369 Control
A0 1.5822171 Control
A0 1.67697895 Control
A0 1.09755671 Control
A0 1.49911439 Control
A0 2.70396209 Control
A0 1.31133592 Control
A0 1.53508973 Control
A0 1.95491934 Control
A0 2.12400794 Control
A0 1.92523599 Control
A0 2.69529629 Control
A0 1.79672909 Control
A0 1.43424153 Control
A0 1.30491328 Control
A0 1.8555516 Control
A0 1.79079568 Control
A0 1.83441544 Control
A0 0.56648743 Control
A0 0.99050045 Control
A0 3.40989161 Control
A0 2.16412926 Control
A0 1.66991067 Control
A0 1.39819121 Control
A0 2.43491721 Control
A0 2.02368689 Control
A0 2.39197206 Control
A0 3.04723525 Control
A0 1.39045346 Control
A0 1.88250995 Control
A0 2.66147375 Control
A0 1.67051923 Control
A0 1.66066062 Control
A0 1.86078835 Control
A0 1.68155324 Control
A0 1.88852608 Control
A0 2.56164145 Control
A0 0.85766399 Control
A0 2.4892695 Control
A0 2.30802751 Control
A0 1.82097852 Control
A0 1.07541084 Control
A0 1.8738507 Control
A0 2.12169361 Control
A0 2.24278641 Control
A0 1.23160088 Control
A0 1.31508005 Control
A0 2.91120863 Control
A0 2.38357425 Control
A0 1.67863154 Control
A0 2.43278027 Control
A0 1.78214824 Control
A0 2.2889688 Control
A0 1.66211677 Control
A0 2.94225931 Control
A0 1.66926801 Control
A0 1.65419722 Control
A0 2.35833359 Control
A0 2.83460784 Control
A0 2.28754997 Control
A0 1.91587591 Control
A0 1.87622058 Control
A0 2.62203026 Control
A0 1.84562719 Control
A0 0.77304643 Control
A0 1.61897159 Control
A0 2.9188683 Control
A0 2.20691204 Control
A0 1.61677051 Control
A0 2.45016623 Control
A0 2.83328748 Control
A0 2.59243965 Control
A0 1.53526437 Control
A0 2.21219659 Control
A0 1.04708874 Control
A0 3.42566848 Control
A0 1.60660517 Control
A0 2.47550464 Control
A0 3.22149014 Control
A0 0.99999666 Control
A0 2.45246363 Control
A0 1.55988181 Control
A0 3.94555569 Control
A0 2.00047588 Control
A0 2.45345044 Control
A0 3.34910369 Control
A0 0.80522692 Control
A0 1.85158455 Control
A0 1.07628191 Control
A0 2.46875143 Control
A0 1.94308615 Control
A0 2.885638 Control
A0 1.81681406 Control
A0 2.59883523 Control
A0 2.51132631 Control
A0 2.60071802 Control
A0 1.34363627 Control
A0 0.83931881 Control
A0 1.80860007 Control
A0 2.0016017 Control
A0 1.93602073 Control
A0 2.14646196 Control
A0 1.66862917 Control
A0 0.81631261 Control
A0 2.53206849 Control
A0 1.80381799 Control
A0 1.99427927 Control
A0 2.53275752 Control
A0 2.2497313 Control
A0 1.51163936 Control
A0 2.51444769 Control
A0 1.58731365 Control
A0 1.3098141 Control
A0 1.87823617 Control
A0 1.52744567 Control
A0 1.93774045 Control
A0 4.02588892 Control
A0 1.47164834 Control
A0 1.37361073 Control
A0 2.46185756 Control
A0 1.65737462 Control
A0 2.30091429 Control
A0 1.53558707 Control
A0 0.90476459 Control
A0 3.09728837 Control
A0 1.74182546 Control
A0 2.44422293 Control
A0 2.58913136 Control
A0 1.47199178 Control
A0 1.87650216 Control
A0 1.58627367 Control
A0 1.92364097 Control
A0 2.13899851 Control
A0 2.27112579 Control
A0 0.92738962 Control
A0 0.86309469 Control
A0 2.10234857 Control
A0 1.81655264 Control
A0 1.39487302 Control
A0 2.13696051 Control
A0 1.92906666 Control
A0 1.23438001 Control
A0 2.32840037 Control
A0 1.25193644 Control
A0 0.8547942 Control
A0 1.94422126 Control
A0 2.33062577 Control
A0 1.77193761 Control
A0 2.41195631 Control
A0 1.10045755 Control
A0 1.84561014 Control
A0 2.71130633 Control
A0 1.14423048 Control
A0 2.35528922 Control
A0 2.89447999 Control
A0 3.01881909 Control
A0 1.8655827 Control
A0 1.93255842 Control
A0 2.95456791 Control
A0 2.03280926 Control
A0 1.72346973 Control
A0 1.89582348 Control
A0 2.22624707 Control
A0 1.67522335 Control
A0 1.07671165 Control
A0 0.9015829 Control
A0 1.86263919 Control
A0 2.41769552 Control
A0 2.01638699 Control
A0 2.61279035 Control
A0 2.00199509 Control
A0 1.44260263 Control
A0 1.34525156 Control
A0 2.20207119 Control
A0 2.05271649 Control
A0 1.96312058 Control
A0 2.38358617 Control
A0 1.29858971 Control
A0 0.92723119 Control
A0 3.02903056 Control
A0 1.93101025 Control
A0 2.14359951 Control
A0 1.6776011 Control
A0 1.66631413 Control
A0 2.03432012 Control
A0 2.17830253 Control
A0 3.93266344 Control
A0 2.82317376 Control
A0 3.15508056 Control
A0 2.36973715 Control
A0 1.99631369 Control
A0 2.10014081 Control
A0 2.25203991 Control
A0 1.88759005 Control
A0 1.30586374 Control
A0 0.98941016 Control
A0 1.88492596 Control
A0 1.66289186 Control
A0 2.82446647 Control
A0 2.33043647 Control
A0 2.1591332 Control
A0 1.80499172 Control
A0 1.00259471 Control
A0 2.247504 Control
A0 1.91589868 Control
A0 1.80395091 Control
A0 2.197299 Control
A0 1.56868804 Control
A0 2.94794536 Control
A0 1.95714343 Control
A0 2.77183795 Control
A0 3.65705061 Control
A0 2.07128024 Control
A0 2.50906873 Control
A0 1.90249991 Control
A0 0.76202244 Control
A0 2.00678396 Control
A0 2.23154616 Control
A0 2.37099195 Control
A0 1.47747743 Control
A0 2.40379381 Control
A0 2.53688931 Control
A0 2.08316731 Control
A0 1.91452825 Control
A0 1.76617897 Control
A0 1.18060875 Control
A0 1.40284085 Control
A0 2.10632253 Control
A0 2.1484108 Control
A0 2.18677354 Control
A0 2.10563731 Control
A0 1.05620933 Control
A0 2.32011676 Control
A0 1.88689327 Control
A0 1.7456243 Control
A0 1.78405511 Control
A0 2.00339556 Control
A0 1.10885143 Control
A0 1.48289168 Control
A0 2.41721249 Control
A0 2.29017615 Control
A0 1.98468387 Control
A0 1.30905473 Control
A0 2.52935386 Control
A0 1.29545677 Control
A0 1.8912313 Control
A0 2.82572293 Control
A0 1.18832254 Control
A0 2.51807809 Control
A0 0.90980923 Control
A0 2.3692348 Control
A0 3.35188675 Control
A0 2.22031069 Control
A0 2.44475245 Control
A0 1.83780897 Control
A0 2.25710678 Control
A0 2.11885595 Control
A0 1.68311214 Control
A0 1.06375229 Control
A0 2.0767138 Control
A0 2.15940118 Control
A0 1.13966751 Control
A0 1.46954036 Control
A0 1.92244363 Control
A0 0.93319714 Control
A0 2.10556579 Control
A0 1.18226588 Control
A0 1.84224999 Control
A0 2.10042334 Control
A0 2.18210459 Control
A0 1.69347215 Control
A0 2.77463937 Control
A0 2.92838001 Control
A0 1.64416134 Control
A0 2.02877831 Control
A0 2.86918736 Control
A0 2.30817175 Control
A0 2.60130906 Control
A0 1.99893272 Control
A0 2.30590296 Control
A0 1.7946372 Control
A0 2.51878238 Control
A0 0.74298978 Control
A0 0.47010088 Control
A0 1.55146372 Control
A0 1.88461566 Control
A0 2.03579354 Control
A0 1.92074966 Control
A0 2.46714401 Control
A0 2.07559061 Control
A0 2.03035665 Control
A0 2.26521921 Control
A0 1.73165226 Control
A0 2.14560652 Control
A0 1.76479411 Control
A0 1.07477534 Control
A0 1.67156839 Control
A0 0.93161666 Control
A0 1.63559937 Control
A0 1.73976529 Control
A0 2.97121954 Control
A0 3.31833887 Control
A0 1.87758172 Control
A0 1.70198643 Control
A0 1.26912451 Control
A0 1.85208225 Control
A0 2.41059375 Control
A0 2.66087389 Control
A0 1.01083493 Control
A0 2.01330948 Control
A0 2.21981168 Control
A0 1.84348249 Control
A0 1.64839482 Control
A0 2.4901166 Control
A0 2.39167118 Control
A0 1.49616575 Control
A0 1.70435452 Control
A0 2.76840091 Control
A0 2.63777161 Control
A0 1.7038902 Control
A0 1.93650699 Control
A0 1.53912675 Control
A0 2.04232383 Control
A0 1.39586067 Control
A0 4.32412767 Control
A0 1.28813422 Control
A0 4.02658129 Control
A0 2.45680094 Control
A0 1.51009881 Control
A0 1.75352788 Control
A0 1.90381038 Control
A0 1.16092312 Control
A0 3.76774383 Control
A0 1.94113624 Control
A0 2.03123689 Control
A0 1.98031461 Control
A0 1.98979032 Control
A0 2.15660501 Control
A0 1.18202019 Control
A0 2.21176577 Control
A0 1.67873573 Control
A0 1.45073581 Control
A0 3.44187903 Control
A0 0.84711683 Control
A0 1.66328967 Control
A0 1.78866065 Control
A0 2.69664335 Control
A0 2.17638183 Control
A0 2.61083651 Control
A0 1.49447334 Control
A0 1.76687062 Control
A0 1.94947672 Control
A0 2.5472374 Control
A0 1.49003029 Control
A0 0.96192479 Control
A0 2.15088367 Control
A0 1.92050982 Control
A0 2.17866349 Control
A0 2.07732892 Control
A0 2.03297544 Control
A0 1.50668621 Control
A0 1.8013345 Control
A0 1.48442888 Control
A0 2.28951192 Control
A0 2.23637557 Control
A0 1.73339033 Control
A0 2.79116201 Control
A0 1.73666942 Control
A0 1.60378289 Control
A0 2.41110492 Control
A0 3.08266997 Control
A0 1.07847464 Control
A0 0.96793795 Control
A0 0.7090317 Control
A0 1.6644249 Control
A0 1.61753619 Control
A0 1.92208445 Control
A0 2.94167376 Control
A0 1.16264582 Control
A0 1.78747189 Control
A0 2.40401602 Control
A0 1.37171245 Control
A0 1.25142288 Control
A0 1.16020417 Control
A0 2.24688673 Control
A0 1.82386494 Control
A0 2.18149185 Control
A0 1.83393955 Control
A0 2.42314601 Control
A0 3.01614523 Control
A0 1.62836635 Control
A0 2.07445407 Control
A0 1.66548955 Control
A0 1.96349955 Control
A0 0.9767195 Control
A0 3.15991735 Control
A0 2.853266 Control
A0 1.27901924 Control
A0 1.04653585 Control
A0 2.21576095 Control
A0 2.20666814 Control
A0 1.89925635 Control
A0 1.82221544 Control
A0 1.84251344 Control
A0 1.45641828 Control
A0 3.38647676 Control
A0 2.70714235 Control
A0 3.12349653 Control
A0 2.45249128 Control
A0 1.52628708 Control
A0 0.97228992 Control
A0 3.1713357 Control
A0 2.47802353 Control
A0 1.80815804 Control
A0 1.35056639 Control
A0 1.35691702 Control
A0 1.81276011 Control
A0 1.13306928 Control
A0 1.82284474 Control
A0 2.62832236 Control
A0 2.30726957 Control
A0 2.56888247 Control
A0 1.2317276 Control
A0 1.67961097 Control
A0 1.02817738 Control
A0 2.98632789 Control
A0 3.15624976 Control
A0 3.32981324 Control
A0 1.55582941 Control
A0 1.12716103 Control
A0 0.73225665 Control
A0 3.18067026 Control
A0 1.91823733 Control
A0 1.88238525 Control
A0 0.77687764 Control
A0 1.41349435 Control
A0 3.51129699 Control
A0 2.36985111 Control
A0 2.09045935 Control
A0 1.50329792 Control
A0 0.937608 Control
A0 2.18797565 Control
A0 3.06778288 Control
A0 2.15778828 Control
A0 1.31172705 Control
A0 2.95069075 Control
A0 2.66074991 Control
A0 1.43897223 Control
A0 2.14683175 Control
A0 1.45659804 Control
A0 2.24112654 Control
A0 0.5787304 Control
A0 1.59026265 Control
A0 0.89438403 Control
A0 1.05790818 Control
A0 2.18363571 Control
A0 1.4452399 Control
A0 1.42760766 Control
A0 1.87961841 Control
A0 2.01358056 Control
A0 1.78271341 Control
A0 1.81549907 Control
A0 2.7995007 Control
A0 2.61273241 Control
A0 1.82193148 Control
A0 2.49269366 Control
A0 1.34638405 Control
A0 1.45249295 Control
A0 2.58629394 Control
A0 1.75293422 Control
A0 2.01268625 Control
A0 1.66811752 Control
A0 1.8299427 Control
A0 1.88345909 Control
A0 1.50244069 Control
A0 1.11069393 Control
A0 2.44993877 Control
A0 1.49150574 Control
A0 1.70070302 Control
A0 2.3702848 Control
A0 2.24990273 Control
A0 1.25254345 Control
A0 1.94252074 Control
A0 2.5093267 Control
A0 1.92564929 Control
A0 1.30850959 Control
A0 3.08555937 Control
A0 2.76486373 Control
A0 3.49812531 Control
A0 2.36811566 Control
A0 1.95163727 Control
A0 2.14476347 Control
A0 1.62949085 Control
A0 3.08735728 Control
A0 1.42108655 Control
A0 1.12647498 Control
A0 2.57022619 Control
A0 1.68924308 Control
A0 2.45838165 Control
A0 1.70253634 Control
A0 2.34536219 Control
A0 2.48194051 Control
A0 2.32090378 Control
A0 1.35490417 Control
A0 1.70868993 Control
A0 2.50129104 Control
A0 3.37702322 Control
A0 2.49053359 Control
A0 1.70818019 Control
A0 2.05563879 Control
A0 1.82770348 Control
A0 1.63949573 Control
A0 2.48879313 Control
A0 0.81437749 Control
A0 1.42273283 Control
A0 1.99491692 Control
A0 2.86564898 Control
A0 1.75815821 Control
A0 2.94599891 Control
A0 2.14868379 Control
A0 3.00188613 Control
A0 1.85137653 Control
A0 0.70781332 Control
A0 1.54384732 Control
A0 1.51507211 Control
A0 1.74535835 Control
A0 1.32331252 Control
A0 2.57744956 Control
A0 3.59512639 Control
A0 2.35523129 Control
A0 2.12750411 Control
A0 1.86758113 Control
A0 1.65159702 Control
A0 2.36473846 Control
A0 1.24560952 Control
A0 1.98285031 Control
A0 1.90400863 Control
A0 1.54871368 Control
A0 2.29565692 Control
A0 1.68792248 Control
A0 1.09047854 Control
A0 1.06853426 Control
A0 2.83246684 Control
A0 2.23235059 Control
A0 2.18178535 Control
A0 3.82015562 Control
A0 2.53001046 Control
A0 2.39282441 Control
A0 2.45830607 Control
A0 1.79203963 Control
A0 1.33843362 Control
A0 1.8697232 Control
A0 2.48972225 Control
A0 1.34694648 Control
A0 2.99830079 Control
A0 1.35893226 Control
A0 2.22461581 Control
A0 1.23076618 Control
A0 4.00879526 Control
A0 2.21594214 Control
A0 1.87319946 Control
A0 2.02913427 Control
A0 0.67896926 Control
A0 2.90864277 Control
A0 1.95734155 Control
A0 2.66879392 Control
A0 2.89537358 Control
A0 2.36591959 Control
A0 2.76229072 Control
A0 2.18362403 Control
A0 2.11779523 Control
A0 2.67718077 Control
A0 1.94779551 Control
A0 2.06920505 Control
A0 2.00812793 Control
A0 1.68866432 Control
A0 2.01960778 Control
A0 2.70620561 Control
A0 2.03718591 Control
A0 1.85667884 Control
A0 2.14086366 Control
A0 1.50437808 Control
A0 1.9630022 Control
A0 1.86989212 Control
A0 1.24298251 Control
A0 2.00345588 Control
A0 1.73805618 Control
A0 1.8823632 Control
A0 2.14291477 Control
A0 2.57386112 Control
A0 1.84608638 Control
A0 2.35287762 Control
A0 3.05362177 Control
A0 1.51599538 Control
A0 2.61470079 Control
A0 2.13358283 Control
A0 1.61201119 Control
A0 1.41118145 Control
A0 1.73223209 Control
A0 1.32118118 Control
A0 2.48597169 Control
A0 0.91102892 Control
A0 1.77421558 Control
A0 1.86282182 Control
A0 0.92466015 Control
A0 0.95681459 Control
A0 2.37730408 Control
A0 2.07497931 Control
A0 3.08575654 Control
A0 1.55043352 Control
A0 1.15817463 Control
A0 2.25892901 Control
A0 1.09525263 Control
A0 2.27541637 Control
A0 2.00137377 Control
A0 2.19905114 Control
A0 2.09773326 Control
A0 2.00827479 Control
A0 2.53511262 Control
A0 2.48061252 Control
A0 2.07424331 Control
A0 2.39000654 Control
A0 2.21870255 Control
A0 1.33581412 Control
A0 1.88195157 Control
A0 1.53602135 Control
A0 1.0884347 Control
A0 1.90641654 Control
A0 1.42269814 Control
A0 2.61650085 Control
A0 1.42074502 Control
A0 1.22673011 Control
A0 2.07448244 Control
A0 2.66212511 Control
A0 1.79411733 Control
A0 2.70489335 Control
A0 2.38726234 Control
A0 2.74781585 Control
A0 1.83355784 Control
A0 0.68379366 Control
A0 1.8664254 Control
A0 4.71059227 Control
A0 1.79198945 Control
A0 2.81721735 Control
A0 2.57058311 Control
A0 2.37313175 Control
A0 1.41603065 Control
A0 0.84593248 Control
A0 3.11235499 Control
A0 1.69935 Control
A0 1.23578918 Control
A0 1.5872463 Control
A0 1.25746667 Control
A0 2.98438692 Control
A0 2.5525806 Control
A0 1.9501462 Control
A0 2.88467956 Control
A0 1.35338116 Control
A0 3.45408607 Control
A0 1.34390318 Control
A0 2.08594561 Control
A0 1.87709141 Control
A0 0.9002949 Control
A0 1.1664567 Control
A0 1.67779946 Control
A0 0.99784952 Control
A0 1.98689234 Control
A0 1.67795467 Control
A0 1.30915225 Control
A0 1.39673495 Control
A0 1.35681903 Control
A0 1.89631975 Control
A0 2.227525 Control
A0 2.4639709 Control
A0 2.35897923 Control
A0 1.25763738 Control
A0 2.75483203 Control
A0 2.32658958 Control
A0 2.31104565 Control
A0 1.49319518 Control
A0 1.49896371 Control
A0 2.19657469 Control
A0 1.91581964 Control
A0 2.77566767 Control
A0 3.26032782 Control
A0 2.49359322 Control
A0 1.5491029 Control
A0 1.83593297 Control
A0 1.52049601 Control
A0 2.03016043 Control
A0 1.14727926 Control
A0 1.16088986 Control
A0 2.5524888 Control
A0 1.14288664 Control
A0 2.22745323 Control
A0 1.49190307 Control
A0 1.80402815 Control
A0 1.9882195 Control
A0 3.22818208 Control
A0 1.91798043 Control
A0 0.97616267 Control
A0 1.78661942 Control
A0 2.34754229 Control
A0 1.08350492 Control
A0 1.32025254 Control
A0 1.17554152 Control
A0 2.35648584 Control
A0 1.78014576 Control
A0 1.67929292 Control
A0 2.27173138 Control
A0 2.71965289 Control
A0 2.30722284 Control
A0 1.98686481 Control
A0 2.9962821 Control
A0 1.2735064 Control
A0 1.37652016 Control
A0 0.91845447 Control
A0 2.2296164 Control
A0 2.38436151 Control
A0 1.88265228 Control
A0 1.78199482 Control
A0 1.75191486 Control
A0 1.92476821 Control
A0 1.45814335 Control
A0 2.78377485 Control
A0 3.79480672 Control
A0 3.17436147 Control
A0 3.15310979 Control
A0 1.1059345 Control
A0 1.81554866 Control
A0 1.71945596 Control
A0 1.58061647 Control
A0 1.56153738 Control
A0 1.70862114 Control
A0 1.31890988 Control
A0 2.0296247 Control
A0 0.71310431 Control
A0 2.47062659 Control
A0 2.686095 Control
A0 1.11817431 Control
A0 1.3847059 Control
A0 2.23471093 Control
A0 1.64042675 Control
A0 2.56159139 Control
A0 2.7167604 Control
A0 1.86242473 Control
A0 1.5623548 Control
A0 2.07797217 Control
A0 1.76721263 Control
A0 2.42322946 Control
A0 0.85602486 Control
A0 1.30216777 Control
A0 2.40005922 Control
A0 0.55898792 Control
A0 2.33123136 Control
A0 1.88320792 Control
A0 1.6667552 Control
A0 3.36038518 Control
A0 1.88727188 Control
A0 2.12290573 Control
A0 2.14081097 Control
A0 1.49374735 Control
A0 1.26254904 Control
A0 2.39470887 Control
A0 2.5894146 Control
A0 1.72638261 Control
A0 1.7813313 Control
A0 1.54109359 Control
A0 3.65709352 Control
A0 1.88367236 Control
A0 2.72000217 Control
A0 1.1055789 Control
A0 1.89203632 Control
A0 2.27458048 Control
A0 3.48512053 Control
A0 1.67032337 Control
A0 1.66255999 Control
A0 2.62075925 Control
A0 1.84644246 Control
A0 2.20015168 Control
A0 2.32211161 Control
A0 1.55499876 Control
A0 1.07208228 Control
A0 1.53219557 Control
A0 2.02680182 Control
A0 2.63198423 Control
A0 2.29573298 Control
A0 2.69697309 Control
A0 1.3521353 Control
A0 3.15071011 Control
A0 1.53522325 Control
A0 0.96628428 Control
A0 2.87532377 Control
A0 2.82081246 Control
A0 1.72238207 Control
A0 3.05060768 Control
A0 1.86987567 Control
A0 1.47328818 Control
A0 3.96718144 Control
A0 1.56309152 Control
A0 2.05931783 Control
A0 1.23945117 Control
A0 1.47581124 Control
A0 1.30083799 Control
A0 3.42765355 Control
A0 1.71953619 Control
A0 2.51798773 Control
A0 2.18500304 Control
A0 1.71934104 Control
A0 2.04245472 Control
A0 1.88573396 Control
A0 2.71112895 Control
A0 0.52091771 Control
A0 1.58376312 Control
A0 0.8538574 Control
A0 3.4239347 Control
A0 2.28633213 Control
A0 1.45154715 Control
A0 2.13794065 Control
A0 1.28912902 Control
A0 2.05255294 Control
A0 1.74542367 Control
A0 2.5525341 Control
A0 1.62852502 Control
A0 1.97757161 Control
A0 2.6448431 Control
A0 1.38899863 Control
A0 2.4046042 Control
A0 1.87059247 Control
A0 0.85704732 Control
A0 2.02044559 Control
A0 2.65168762 Control
A0 1.22722447 Control
A0 2.74076915 Control
A0 2.54760742 Control
A0 2.39418244 Control
A0 1.67265213 Control
A0 1.42115688 Control
A0 1.29871547 Control
A0 1.8236717 Control
A0 1.6702323 Control
A0 2.67590594 Control
A0 4.40138292 Control
A0 2.85177159 Control
A0 1.62439573 Control
A0 1.4429661 Control
A0 2.16371417 Control
A0 0.68072015 Control
A0 1.33910358 Control
A0 1.59538698 Control
A0 1.1413784 Control
A0 2.6663456 Control
A0 2.97237182 Control
A0 1.98419833 Control
A0 2.1613369 Control
A0 2.524055 Control
A0 1.96373165 Control
A0 2.4666028 Control
A0 2.18283272 Control
A0 1.52521634 Control
A0 2.72216845 Control
A0 1.70622647 Control
A0 3.21312332 Control
A0 1.66097236 Control
A0 1.32844901 Control
A0 4.34109163 Control
A0 1.11602187 Control
A0 2.15294504 Control
A0 1.43158519 Control
A0 2.5005095 Control
A0 2.50555229 Control
A0 1.88914633 Control
A0 1.82316875 Control
A0 1.93974662 Control
A0 2.42560196 Control
A0 2.54704237 Control
A0 3.2241919 Control
A0 1.50245214 Control
A0 1.4892168 Control
A0 1.42095995 Control
A0 1.89566088 Control
A0 2.58814478 Control
A0 2.80054092 Control
A0 2.26237941 Control
A0 1.30982447 Control
A0 2.94200873 Control
A0 2.10013342 Control
A0 0.97557718 Control
A0 1.57089496 Control
A0 2.80833268 Control
A0 1.58820438 Control
A0 1.99595642 Control
A0 1.59103036 Control
A0 1.3668474 Control
A0 1.26510322 Control
A0 2.29206443 Control
A0 1.78928256 Control
A0 2.75121236 Control
A0 2.23465991 Control
A0 2.07883239 Control
A0 1.90678084 Control
A0 1.73244941 Control
A0 2.45940161 Control
A0 2.33134937 Control
A0 2.83311868 Control
A0 2.40957522 Control
A0 2.89315152 Control
A0 2.83122563 Control
A0 1.60437739 Control
A0 1.56270766 Control
A0 1.8279568 Control
A0 3.06727171 Control
A0 1.70141435 Control
A0 2.68745112 Control
A0 3.0265615 Control
A0 1.54739916 Control
A0 1.3763231 Control
A0 1.31254399 Control
A0 3.02045012 Control
A0 2.53083038 Control
A0 2.54900527 Control
A0 2.05518031 Control
A0 2.08712387 Control
A0 1.41698563 Control
A0 4.45557022 Control
A0 0.9776541 Control
A0 0.91184628 Control
A0 1.63745058 Control
A0 0.51607072 Control
A0 2.71831369 Control
A0 1.3508116 Control
A0 3.55832982 Control
A0 1.19525039 Control
A0 4.04076052 Control
A0 1.12257481 Control
A0 2.26617312 Control
A0 1.73812199 Control
A0 0.40946871 Control
A0 1.39888024 Control
A0 2.63554001 Control
A0 1.98504651 Control
A0 0.7860384 Control
A0 1.31000602 Control
A0 1.4631983 Control
A0 2.33905101 Control
A0 3.39564323 Control
A0 2.13625002 Control
A0 1.53669119 Control
A0 1.71716154 Control
A0 3.36642385 Control
A0 2.52888107 Control
A0 2.34061241 Control
A0 1.72648263 Control
A0 0.87042183 Control
A0 2.37865996 Control
A0 2.31460524 Control
A0 2.35088062 Control
A0 1.96689892 Control
A0 1.80199349 Control
A0 2.02633071 Control
A0 1.58880746 Control
A0 1.59476888 Control
A0 2.63108754 Control
A0 3.42452812 Control
A0 1.26355064 Control
A0 1.56482875 Control
A0 2.24639988 Control
A0 2.39492965 Control
A0 2.0182929 Control
A0 4.34025431 Control
A0 1.64181006 Control
A0 3.4449501 Control
A0 4.63992214 Control
A0 1.80185747 Control
A0 3.01629949 Control
A0 1.57628417 Control
A0 2.17624784 Control
A0 1.4203434 Control
A0 3.11612725 Control
A0 2.16905904 Control
A0 0.99238086 Control
A0 2.55594397 Control
A0 1.84016287 Control
A0 2.23579788 Control
A0 2.19765711 Control
A0 1.52100194 Control
A0 1.86978436 Control
A0 2.06619024 Control
A0 1.73833394 Control
A0 1.02064991 Control
A0 0.83779711 Control
A0 2.18753028 Control
A0 1.84032178 Control
A0 1.94989884 Control
A0 2.18894887 Control
A0 1.59206569 Control
A0 1.7783072 Control
A0 1.62149298 Control
A0 1.68374908 Control
A0 2.21946096 Control
A0 4.09578991 Control
A0 2.21647453 Control
A0 1.86276329 Control
A0 2.09024739 Control
A0 1.10379708 Control
A0 1.41349947 Control
A0 1.61197662 Control
A0 1.62111235 Control
A0 2.17608857 Control
A0 2.62339425 Control
A0 1.36707389 Control
A0 2.33062935 Control
A0 0.57668722 Control
A0 2.11877918 Control
A0 2.12837458 Control
A0 1.30345356 Control
A0 1.42921376 Control
A0 2.53291965 Control
A0 2.80157447 Control
A0 2.95557857 Control
A0 1.33061635 Control
A0 1.51550007 Control
A0 1.43889213 Control
A0 1.42412555 Control
A0 2.63783002 Control
A0 1.39397132 Control
A0 1.28624606 Control
A0 2.3977797 Control
A0 2.1248517 Control
A0 0.96988189 Control
A0 1.66507638 Control
A0 1.67988884 Control
A0 2.12340188 Control
A0 1.33312464 Control
A0 2.08465123 Control
A0 2.04509592 Control
A0 1.86848164 Control
A0 2.38058281 Control
A0 2.30352998 Control
A0 2.08325648 Control
A0 2.01482701 Control
A0 1.69755518 Control
A0 2.26872182 Control
A0 0.66261774 Control
A0 1.62600613 Control
A0 1.65555823 Control
A0 1.49349248 Control
A0 1.91414499 Control
A0 2.01367354 Control
A0 2.10402822 Control
A0 1.52766562 Control
A0 1.32422316 Control
A0 2.42079496 Control
A0 0.7541914 Control
A0 2.63209701 Control
A0 2.32493329 Control
A0 1.07729578 Control
A0 1.68210435 Control
A0 2.12801671 Control
A0 2.19331312 Control
A0 2.68794847 Control
A0 1.33124137 Control
A0 2.49702001 Control
A0 3.34408736 Control
A0 1.01191831 Control
A0 2.1699028 Control
A0 1.43961895 Control
A0 1.49569821 Control
A0 1.09642255 Control
A0 1.71671677 Control
A0 3.12619305 Control
A0 2.97354078 Control
A0 2.19592762 Control
A0 4.28785896 Control
A0 1.94186532 Control
A0 2.57047987 Control
A0 1.78440261 Control
A0 1.86099946 Control
A0 2.24355507 Control
A0 0.99984884 Control
A0 2.44989347 Control
A0 1.57727551 Control
A0 2.28693533 Control
A0 3.72796822 Control
A0 2.04844356 Control
A0 1.90049887 Control
A0 1.28643417 Control
A0 3.04311657 Control
A0 2.44691992 Control
A0 1.96864533 Control
A0 1.49964356 Control
A0 1.95662415 Control
A0 1.6458739 Control
A0 1.81037784 Control
A0 2.28567314 Control
A0 1.06221342 Control
A0 1.70682752 Control
A0 2.72928476 Control
A0 2.09039998 Control
A0 1.38615465 Control
A0 1.98693419 Control
A0 2.03659081 Control
A0 0.55195934 Control
A0 1.28283906 Control
A0 2.28643036 Control
A0 2.73412442 Control
A0 1.42265558 Control
A0 2.75008202 Control
A0 3.56667805 Control
A0 2.81562495 Control
A0 1.80820203 Control
A0 1.8798883 Control
A0 1.30935371 Control
A0 1.0172298 Control
A0 2.68979096 Control
A0 1.61930954 Control
A0 1.30700207 Control
A0 2.19174647 Control
A0 2.17464995 Control
A0 1.19158685 Control
A0 1.01568186 Control
A0 2.34046435 Control
A0 1.06004918 Control
A0 2.04225874 Control
A0 2.10600543 Control
A0 2.0467875 Control
A0 1.9743154 Control
A0 2.6366117 Control
A0 1.721573 Control
A0 2.52649546 Control
A0 1.38644433 Control
A0 2.53418469 Control
A0 1.26065254 Control
A0 2.20778275 Control
A0 1.19681191 Control
A0 1.83947408 Control
A0 2.49101949 Control
A0 1.49391758 Control
A0 1.45697415 Control
A0 1.05227304 Control
A0 1.84134054 Control
A0 3.62101221 Control
A0 1.63246322 Control
A0 2.25238943 Control
A0 2.86607599 Control
A0 1.5169276 Control
A0 1.76818836 Control
A0 2.00976563 Control
A0 2.48295975 Control
A0 3.19767809 Control
A0 2.60237932 Control
A0 1.57344031 Control
A0 1.90604615 Control
A0 2.53937459 Control
A0 1.40900266 Control
A0 0.7466923 Control
A0 2.81167293 Control
A0 2.04146647 Control
A0 3.83935022 Control
A0 0.96536154 Control
A0 2.46905947 Control
A0 1.72622359 Control
A0 1.64738369 Control
A0 3.41092944 Control
A0 1.55100346 Control
A0 2.0843699 Control
A0 1.73259723 Control
A0 2.73341703 Control
A0 3.33100271 Control
A0 1.25863898 Control
A0 3.17518449 Control
A0 3.46968436 Control
A0 2.90385938 Control
A0 1.98736846 Control
A0 2.62462163 Control
A0 0.99865121 Control
A0 1.26638889 Control
A0 1.73553026 Control
A0 2.46508408 Control
A0 1.68607652 Control
A0 1.06379783 Control
A0 1.67194521 Control
A0 3.11078072 Control
A0 1.73068082 Control
A0 3.99049592 Control
A0 2.53455424 Control
A0 1.753474 Control
A0 1.39529133 Control
A0 1.93837368 Control
A0 2.18851233 Control
A0 1.95480812 Control
A0 3.12424183 Control
A0 1.95727289 Control
A0 1.0455327 Control
A0 1.28512084 Control
A0 0.76072031 Control
A0 1.86289608 Control
A0 2.04391265 Control
A0 2.40818524 Control
A0 2.26073694 Control
A0 1.95485699 Control
A0 2.24964762 Control
A0 1.94101405 Control
A0 1.71241486 Control
A0 1.6319257 Control
A0 2.47940278 Control
A0 1.81283355 Control
A0 2.5435431 Control
A0 1.8819778 Control
A0 2.32721186 Control
A0 2.65648651 Control
A0 1.55368137 Control
A0 1.90248847 Control
A0 2.66821814 Control
A0 2.7112236 Control
A0 1.66754544 Control
A0 2.01912403 Control
A0 3.11881185 Control
A0 2.10027933 Control
A0 1.76890016 Control
A0 2.18643689 Control
A0 1.44185209 Control
A0 2.61395741 Control
A0 2.79229736 Control
A0 1.91525602 Control
A0 1.47155476 Control
A0 0.97407913 Control
A0 1.54767931 Control
A0 2.07618046 Control
A0 2.9515295 Control
A0 1.92435789 Control
A0 2.32646179 Control
A0 2.29939103 Control
A0 0.96091735 Control
A0 2.37670541 Control
A0 1.37998188 Control
A0 2.04582858 Control
A0 2.25565457 Control
A0 2.73425937 Control
A0 1.20137024 Control
A0 1.47985256 Control
A0 1.08472657 Control
A0 1.7434361 Control
A0 1.71141636 Control
A0 0.91089827 Control
A0 1.66264331 Control
A0 1.45804977 Control
A0 1.3825556 Control
A0 1.91495502 Control
A0 1.989115 Control
A0 2.01649499 Control
A0 1.6099211 Control
A0 2.80455017 Control
A0 2.23743582 Control
A0 3.91521668 Control
A0 1.53337419 Control
A0 0.9991256 Control
A0 1.58794737 Control
A0 1.06623304 Control
A0 2.28387594 Control
A0 1.79171121 Control
A0 2.56515312 Control
A0 2.42586541 Control
A0 2.17825556 Control
A0 2.07347226 Control
A0 0.71978736 Control
A0 2.16630602 Control
A0 2.34387875 Control
A0 2.20140004 Control
A0 1.59324789 Control
A0 2.05282617 Control
A0 2.00174522 Control
A0 2.2081306 Control
A0 2.47888708 Control
A0 2.4348371 Control
A0 3.10435057 Control
A0 2.35725117 Control
A0 2.81701016 Control
A0 1.6154846 Control
A0 2.40647364 Control
A0 2.01278305 Control
A0 0.73560095 Control
A0 2.33242989 Control
A0 2.0491643 Control
A0 2.20600653 Control
A0 1.66057193 Control
A0 1.61406565 Control
A0 1.72349858 Control
A0 1.43529224 Control
A0 1.42015254 Control
A0 2.85963488 Control
A0 2.74009013 Control
A0 0.9973973 Control
A0 1.84512246 Control
A0 1.67058921 Control
A0 2.14488316 Control
A0 1.5841198 Control
A0 2.23959446 Control
A0 2.05381513 Control
A0 1.28715158 Control
A0 1.77783608 Control
A0 1.8328774 Control
A0 0.56027764 Control
A0 2.39903951 Control
A0 2.24443221 Control
A0 2.48303246 Control
A0 2.25164104 Control
A0 1.21077383 Control
A0 1.56538773 Control
A0 1.89418817 Control
A0 1.07692814 Control
A0 1.66045904 Control
A0 2.26981354 Control
A0 1.66946208 Control
A0 2.29261494 Control
A0 1.87520909 Control
A0 1.97743738 Control
A0 1.3597188 Control
A0 2.35226727 Control
A0 2.40485978 Control
A0 2.12636304 Control
A0 1.70871627 Control
A0 2.47031355 Control
A0 2.80543804 Control
A0 2.13011146 Control
A0 2.0175693 Control
A0 2.00931191 Control
A0 1.81194973 Control
A0 2.37778473 Control
A0 1.9552685 Control
A0 1.69536185 Control
A0 2.36753106 Control
A0 1.60705948 Control
A0 1.17888629 Control
A0 2.20398927 Control
A0 1.26164103 Control
A0 1.60953283 Control
A0 1.66341829 Control
A0 1.93226719 Control
A0 2.08216357 Control
A0 1.1924051 Control
A0 2.0374577 Control
A0 1.78918445 Control
A0 2.99959326 Control
A0 4.73714924 Control
A0 1.67000389 Control
A0 1.36388028 Control
A0 2.14693904 Control
A0 2.21244812 Control
A0 2.07637119 Control
A0 1.66167116 Control
A0 1.58046329 Control
A0 2.03007078 Control
A0 2.69522977 Control
A0 2.45759225 Control
A0 1.23401761 Control
A0 1.31498146 Control
A0 2.76048565 Control
A0 1.26645708 Control
A0 0.8466509 Control
A0 2.22746515 Control
A0 2.15628242 Control
A0 2.98414993 Control
A0 1.54689014 Control
A0 2.56201243 Control
A0 1.22052574 Control
A0 0.95925248 Control
A0 2.30943084 Control
A0 2.57737255 Control
A0 2.61650753 Control
A0 1.70702362 Control
A0 2.45387983 Control
A0 2.31306458 Control
A0 1.93541181 Control
A0 2.27639413 Control
A0 1.16783309 Control
A0 2.28627825 Control
A0 2.28407359 Control
A0 2.06342435 Control
A0 1.70857406 Control
A0 1.77637124 Control
A0 0.92052716 Control
A0 3.48681593 Control
A0 2.64371824 Control
A0 0.61303127 Control
A0 2.34511161 Control
A0 2.32237005 Control
A0 2.44863439 Control
A0 1.58225429 Control
A0 2.0225842 Control
A0 2.40931821 Control
A0 1.24008679 Control
A0 2.46151829 Control
A0 0.67326289 Control
A0 1.46380734 Control
A0 1.08926558 Control
A0 1.85183108 Control
A0 2.95995474 Control
A0 2.00033951 Control
A0 2.77869701 Control
A0 2.5059011 Control
A0 1.49300802 Control
A0 3.01869798 Control
A0 2.52039838 Control
A0 1.67164755 Control
A0 1.07594311 Control
A0 1.92841351 Control
A0 1.33920074 Control
A0 1.53458786 Control
A0 1.35503876 Control
A0 1.83879781 Control
A0 2.46479249 Control
A0 1.60865963 Control
A0 3.47012639 Control
A0 2.52508736 Control
A0 1.64578986 Control
A0 1.97173369 Control
A0 1.75491369 Control
A0 1.28124833 Control
A0 0.97612071 Control
A0 1.02096939 Control
A0 1.70472026 Control
A0 1.79635596 Control
A0 2.00679064 Control
A0 1.49708354 Control
A0 1.71363187 Control
A0 2.37076807 Control
A0 1.98139799 Control
A0 2.37877369 Control
A0 1.34754038 Control
A0 2.52986121 Control
A0 0.63463438 Control
A0 1.85913384 Control
A0 1.88296759 Control
A0 1.80372655 Control
A0 2.89726257 Control
A0 2.92736292 Control
A0 2.47374558 Control
A0 2.07353067 Control
A0 1.91893125 Control
A0 1.62169898 Control
A0 2.49064779 Control
A0 2.15337658 Control
A0 1.42150426 Control
A0 2.110991 Control
A0 1.49561679 Control
A0 2.01712942 Control
A0 0.6279726 Control
A0 1.76643538 Control
A0 1.47462595 Control
A0 2.00132775 Control
A0 3.21832943 Control
A0 2.99604273 Control
A0 1.65749013 Control
A0 2.37193179 Control
A0 2.27784872 Control
A0 2.40090394 Control
A0 1.54533339 Control
A0 1.13375974 Control
A0 2.52375913 Control
A0 2.74376774 Control
A0 2.52272677 Control
A0 1.21885455 Control
A0 2.70098805 Control
A0 0.98714077 Control
A0 1.95868981 Control
A0 1.83194625 Control
A0 2.53974056 Control
A0 1.90699816 Control
A0 1.34279954 Control
A0 1.67595053 Control
A0 2.58614779 Control
A0 2.64665842 Control
A0 1.92087448 Control
A0 1.6552676 Control
A0 1.10479629 Control
A0 1.67464244 Control
A0 1.09593844 Control
A0 3.04742932 Control
A0 1.92739034 Control
A0 2.69695687 Control
A0 1.43654609 Control
A0 1.34080648 Control
A0 2.19457555 Control
A0 2.38850427 Control
A0 0.53360128 Control
A0 2.7140193 Control
A0 2.63256717 Control
A0 1.29737234 Control
A0 2.06829309 Control
A0 1.44739056 Control
A0 0.77645439 Control
A0 1.44187331 Control
A0 1.12753046 Control
A0 1.18697369 Control
A0 1.43789577 Control
A0 1.73052824 Control
A0 0.92292303 Control
A0 2.59702158 Control
A0 2.49485636 Control
A0 0.89475697 Control
A0 2.39567137 Control
A0 3.40272236 Control
A0 1.83200037 Control
A0 2.34915829 Control
A0 2.06459427 Control
A0 2.42289972 Control
A0 2.72333622 Control
A0 1.52198052 Control
A0 2.05660892 Control
A0 1.30485451 Control
A0 0.99485564 Control
A0 1.54623222 Control
A0 2.82332516 Control
A0 1.59022737 Control
A0 0.89973223 Control
A0 1.90181589 Control
A0 2.1982913 Control
A0 1.27712822 Control
A0 2.43360543 Control
A0 1.8957566 Control
A0 1.59888673 Control
A0 1.73063529 Control
A0 1.58796513 Control
A0 1.08102262 Control
A0 2.04624844 Control
A0 2.49070525 Control
A0 1.36481631 Control
A0 1.56759024 Control
A0 1.21345925 Control
A0 1.6549052 Control
A0 1.95499742 Control
A0 2.65173888 Control
A0 3.65317774 Control
A0 1.36961114 Control
A0 1.31504893 Control
A0 2.38520503 Control
A0 1.80073357 Control
A0 2.74578786 Control
A0 2.74816203 Control
A0 2.93780279 Control
A0 1.76424789 Control
A0 0.83456546 Control
A0 3.55572391 Control
A0 2.26548004 Control
A0 0.99481267 Control
A0 1.41526353 Control
A0 3.55299544 Control
A0 1.5332303 Control
A0 2.14008117 Control
A0 3.55070281 Control
A0 1.49845815 Control
A0 1.56016803 Control
A0 1.67756379 Control
A0 1.78476048 Control
A0 1.49309123 Control
A0 2.37429857 Control
A0 1.64715087 Control
A0 3.66499496 Control
A0 2.05513072 Control
A0 2.94078875 Control
A0 1.51755118 Control
A0 1.21841156 Control
A0 1.03730714 Control
A0 2.98898411 Control
A0 2.11562681 Control
A0 2.44078159 Control
A0 1.24070609 Control
A0 1.54374838 Control
A0 2.30232382 Control
A0 1.45287967 Control
A0 1.89548993 Control
A0 1.45924604 Control
A0 2.4580636 Control
A0 2.84290171 Control
A0 1.96057534 Control
A0 2.14173055 Control
A0 2.01215839 Control
A0 2.21581244 Control
A0 1.36683917 Control
A0 2.06723094 Control
A0 0.94360977 Control
A0 1.56800985 Control
A0 1.19402635 Control
A0 1.7859062 Control
A0 4.01316833 Control
A0 1.05315256 Control
A0 1.80751324 Control
A0 1.98683131 Control
A0 1.32520223 Control
A0 2.20352268 Control
A0 2.28347158 Control
A0 2.53397179 Control
A0 1.64730597 Control
A0 0.60671693 Control
A0 1.79905951 Control
A0 2.75653458 Control
A0 1.82143915 Control
A0 3.5146265 Control
A0 1.90367055 Control
A0 2.17579675 Control
A0 2.04551506 Control
A0 1.33860159 Control
A0 1.94375753 Control
A0 2.28383827 Control
A0 2.09192824 Control
A0 3.55402994 Control
A0 1.8253324 Control
A0 1.4445504 Control
A0 1.57924581 Control
A0 2.49430346 Control
A0 1.27172232 Control
A0 1.08019936 Control
A0 2.20146322 Control
A0 2.89935088 Control
A0 2.20087123 Control
A0 1.79825878 Control
A0 1.51754618 Control
A0 1.58756781 Control
A0 1.91167438 Control
A0 3.12729049 Control
A0 0.55962056 Control
A0 1.24187481 Control
A0 1.99969637 Control
A0 2.20656586 Control
A0 1.4655993 Control
A0 2.63230348 Control
A0 2.29208422 Control
A0 2.77410698 Control
A0 1.86644173 Control
A0 2.4032166 Control
A0 1.97662103 Control
A0 1.9016093 Control
A0 2.18690205 Control
A0 0.93322396 Control
A0 1.22332132 Control
A0 3.37008286 Control
A0 2.07606077 Control
A0 2.08420062 Control
A0 2.42284918 Control
A0 2.17027354 Control
A0 1.69889247 Control
A0 2.23088837 Control
A0 2.55926704 Control
A0 1.75310886 Control
A0 2.05691314 Control
A0 2.46775174 Control
A0 2.18833876 Control
A0 1.4460628 Control
A0 2.88637543 Control
A0 2.58315396 Control
A0 1.86931551 Control
A0 3.41776466 Control
A0 1.83228743 Control
A0 1.92087424 Control
A0 1.75450647 Control
A0 2.03382611 Control
A0 2.17402887 Control
A0 3.46746278 Control
A0 1.30908144 Control
A0 1.87642026 Control
A0 2.4303546 Control
A0 1.30773938 Control
A0 2.39413118 Control
A0 2.00867939 Control
A0 2.47885489 Control
A0 2.89815688 Control
A0 1.66828942 Control
A0 3.54775858 Control
A0 1.58185756 Control
A0 1.82618308 Control
A0 2.05561352 Control
A0 2.01639771 Control
A0 0.88372332 Control
A0 2.25867295 Control
A0 1.26006341 Control
A0 1.08679521 Control
A0 2.13120818 Control
A0 2.98283768 Control
A0 1.84690893 Control
A0 1.94791615 Control
A0 1.13849127 Control
A0 1.00116193 Control
A0 2.92529893 Control
A0 1.5270859 Control
A0 1.79941809 Control
A0 2.30745625 Control
A0 1.58403182 Control
A0 2.98661208 Control
A0 1.35497141 Control
A0 1.89472651 Control
A0 2.25081897 Control
A0 1.70556545 Control
A0 2.04139352 Control
A0 2.15801978 Control
A0 1.61612654 Control
A0 1.47223985 Control
A0 3.2441504 Control
A0 3.08918309 Control
A0 1.86463845 Control
A0 2.00985336 Control
A0 1.54352164 Control
A0 2.75385571 Control
A0 2.26816154 Control
A0 2.7190218 Control
A0 0.74222755 Control
A0 1.41293764 Control
A0 2.4797349 Control
A0 1.83822989 Control
A0 0.94294488 Control
A0 2.07486153 Control
A0 1.82917678 Control
A0 3.46242166 Control
A0 1.35948718 Control
A0 1.82469761 Control
A0 1.85961819 Control
A0 2.28990793 Control
A0 1.58797622 Control
A0 1.18840647 Control
A0 2.2343576 Control
A0 2.14658642 Control
A0 2.23745155 Control
A0 3.46874261 Control
A0 1.28028464 Control
A0 1.66650975 Control
A0 2.54684019 Control
A0 1.74227726 Control
A0 1.75140274 Control
A0 1.81814599 Control
A0 1.93366063 Control
A0 2.17611289 Control
A0 2.1669414 Control
A0 2.13813996 Control
A0 2.66040492 Control
A0 1.6725769 Control
A0 1.01394916 Control
A0 1.33868527 Control
A0 2.47838283 Control
A0 2.35598254 Control
A0 2.06697679 Control
A0 2.07366538 Control
A0 2.14247394 Control
A0 1.707937 Control
A0 1.69144082 Control
A0 0.57503331 Control
A0 2.63377142 Control
A0 2.26914954 Control
A0 2.14727044 Control
A0 2.25377941 Control
A0 2.722224 Control
A0 2.45929623 Control
A0 2.49910116 Control
A0 2.14932132 Control
A0 2.29443836 Control
A0 2.01405501 Control
A0 1.07804692 Control
A0 1.73892474 Control
A0 2.19263053 Control
A0 2.80125022 Control
A0 1.68128681 Control
A0 2.17474079 Control
A0 1.54470003 Control
A0 2.74119997 Control
A0 3.79062843 Control
A0 2.61972976 Control
A0 2.56877136 Control
A0 2.41727328 Control
A0 1.94193208 Control
A0 1.64268875 Control
A0 1.46059477 Control
A0 1.46838295 Control
A0 1.41671133 Control
A0 2.22646475 Control
A0 2.6054213 Control
A0 1.48214352 Control
A0 1.32182014 Control
A0 1.82664907 Control
A0 2.19210696 Control
A0 3.15516639 Control
A0 1.8856076 Control
A0 1.23994446 Control
A0 1.8408978 Control
A0 2.56111836 Control
A0 1.76449168 Control
A0 1.86489522 Control
A0 1.23991346 Control
A0 0.72141522 Control
A0 2.71801949 Control
A0 2.70322013 Control
A0 2.43143201 Control
A0 1.8749212 Control
A0 1.51532578 Control
A0 1.63074303 Control
A0 0.8019464 Control
A0 1.2278887 Control
A0 1.83600795 Control
A0 2.17182112 Control
A0 1.96018589 Control
A0 2.08660316 Control
A0 2.42783237 Control
A0 1.0064379 Control
A0 0.71732074 Control
A0 1.95224202 Control
A0 2.35130692 Control
A0 1.5610863 Control
A0 1.85167253 Control
A0 1.57885325 Control
A0 1.81857836 Control
A0 2.64715171 Control
A0 2.60181904 Control
A0 2.44321108 Control
A0 2.36057615 Control
A0 2.03093529 Control
A0 2.12399769 Control
A0 1.86311054 Control
A0 1.51166487 Control
A0 1.3468976 Control
A0 2.20805645 Control
A0 2.38608885 Control
A0 1.9722569 Control
A0 2.59370017 Control
A0 2.01718307 Control
A0 0.97045141 Control
A0 2.84697175 Control
A0 1.93594003 Control
A0 1.93175423 Control
A0 0.55724162 Control
A0 2.05027986 Control
A0 2.00443029 Control
A0 1.12871325 Control
A0 1.40663135 Control
A0 2.60502172 Control
A0 1.59180653 Control
A0 2.64692736 Control
A0 2.92488766 Control
A0 2.19912291 Control
A0 2.67175961 Control
A0 2.80127859 Control
A0 0.77420431 Control
A0 1.97591937 Control
A0 1.27216613 Control
A0 2.44157314 Control
A0 1.86920381 Control
A0 1.06818151 Control
A0 1.11419582 Control
A0 1.75463307 Control
A0 1.95172286 Control
A0 1.82775378 Control
A0 1.95904112 Control
A0 2.82996273 Control
A0 2.64962268 Control
A0 1.88534725 Control
A0 0.8437947 Control
A0 2.16515207 Control
A0 1.5648874 Control
A0 1.24993682 Control
A0 1.15320337 Control
A0 2.21241331 Control
A0 1.08647835 Control
A0 1.30257821 Control
A0 2.34254909 Control
A0 1.73413646 Control
A0 1.93526495 Control
A0 2.21012568 Control
A0 2.52434254 Control
A0 3.226969 Control
A0 1.12582481 Control
A0 2.52881169 Control
A0 2.39365554 Control
A0 1.35634589 Control
A0 2.04055834 Control
A0 3.40601254 Control
A0 3.02474213 Control
A0 2.85724258 Control
A0 1.58933234 Control
A0 3.83608532 Control
A0 1.79532158 Control
A0 2.21213126 Control
A0 2.02507186 Control
A0 0.42024225 Control
A0 2.37067342 Control
A0 2.66392136 Control
A0 2.59706402 Control
A0 2.52280092 Control
A0 2.33033514 Control
A0 1.91716635 Control
A0 1.81832623 Control
A0 2.30762959 Control
A0 3.12905407 Control
A0 2.85867167 Control
A0 1.81033671 Control
A0 1.73088109 Control
A0 1.8601017 Control
A0 2.00809765 Control
A0 3.67742395 Control
A0 0.90786988 Control
A0 1.2285558 Control
A0 2.5500102 Control
A0 2.00207639 Control
A0 1.38117635 Control
A0 1.86207712 Control
A0 1.62243032 Control
A0 1.74519467 Control
A0 2.09907198 Control
A0 2.24542904 Control
A0 2.3586483 Control
A0 0.56325418 Control
A0 2.09597278 Control
A0 2.14495802 Control
A0 1.08071041 Control
A0 2.10247779 Control
A0 1.50526905 Control
A0 3.19741297 Control
A0 1.43214381 Control
A0 2.12208796 Control
A0 1.68719327 Control
A0 3.14083099 Control
A0 2.35795522 Control
A0 0.91237426 Control
A0 2.22463584 Control
A0 1.68181109 Control
A0 2.08686352 Control
A0 2.74337101 Control
A0 2.32941842 Control
A0 2.16887546 Control
A0 2.70217133 Control
A0 2.33447886 Control
A0 1.67323077 Control
A0 2.37184215 Control
A0 1.50280762 Control
A0 2.73182154 Control
A0 2.04341412 Control
A0 3.96091104 Control
A0 0.67256302 Control
A0 1.10364497 Control
A0 2.25288391 Control
A0 2.38482118 Control
A0 2.06032014 Control
A0 1.28731775 Control
A0 1.60312259 Control
A0 1.15775955 Control
A0 2.55084062 Control
A0 3.88251257 Control
A0 1.26978278 Control
A0 1.98359752 Control
A0 2.45411325 Control
A0 2.40759373 Control
A0 2.47059059 Control
A0 2.82822967 Control
A0 1.53525102 Control
A0 2.72067857 Control
A0 1.82436848 Control
A0 2.86820698 Control
A0 1.68166709 Control
A0 1.65590572 Control
A0 3.10804892 Control
A0 2.31394172 Control
A0 1.98608196 Control
A0 1.86158311 Control
A0 1.92633903 Control
A0 2.18035531 Control
A0 1.92470229 Control
A0 1.42779744 Control
A0 3.23231006 Control
A0 2.55916953 Control
A0 2.0091846 Control
A0 1.89020574 Control
A0 2.18689632 Control
A0 1.68370593 Control
A0 2.27814913 Control
A0 2.20216179 Control
A0 1.01750875 Control
A0 2.17091346 Control
A0 2.35646057 Control
A0 1.80985284 Control
A0 1.55957317 Control
A0 2.11575556 Control
A0 2.8447063 Control
A0 1.82177925 Control
A0 1.52516294 Control
A0 2.27292967 Control
A0 1.76241255 Control
A0 1.95435655 Control
A0 0.87796152 Control
A0 1.39936531 Control
A0 1.98281562 Control
A0 1.84693182 Control
A0 0.87839007 Control
A0 2.17728114 Control
A0 1.91559112 Control
A0 1.64589953 Control
A0 1.67373514 Control
A0 2.57794857 Control
A0 2.44497347 Control
A0 3.08388042 Control
A0 2.60909224 Control
A0 2.83634305 Control
A0 2.4534905 Control
A0 2.96457052 Control
A0 1.71262467 Control
A0 1.76280451 Control
A0 3.22729468 Control
A0 0.80931479 Control
A0 2.14301705 Control
A0 2.46127796 Control
A0 2.13793373 Control
A0 1.653687 Control
A0 1.59184158 Control
A0 2.642658 Control
A0 1.7664659 Control
A0 1.60883248 Control
A0 1.3599143 Control
A0 2.72029448 Control
A0 2.10426497 Control
A0 1.95956516 Control
A0 0.91499835 Control
A0 1.06182182 Control
A0 1.25995505 Control
A0 2.1540103 Control
A0 1.88532984 Control
A0 1.04944777 Control
A0 2.00400519 Control
A0 2.3692553 Control
A0 2.67184186 Control
A0 0.9419328 Control
A0 2.58295178 Control
A0 2.3462956 Control
A0 2.58407187 Control
A0 1.42963219 Control
A0 0.504345 Control
A0 2.37838387 Control
A0 2.00166035 Control
A0 2.31436348 Control
A0 4.35325432 Control
A0 1.02370942 Control
A0 2.40810966 Control
A0 2.68260074 Control
A0 1.92668855 Control
A0 3.70506191 Control
A0 1.29188633 Control
A0 1.8601073 Control
A0 2.93698645 Control
A0 1.42032504 Control
A0 2.65335011 Control
A0 2.18870687 Control
A0 2.00507426 Control
A0 1.91328573 Control
A0 1.95765996 Control
A0 4.27713966 Control
A0 2.50922585 Control
A0 1.74137521 Control
A0 1.22316694 Control
A0 2.11728859 Control
A0 0.37338829 Control
A0 2.926476 Control
A0 2.14664483 Control
A0 1.50469565 Control
A0 2.07669973 Control
A0 2.18250751 Control
A0 1.17579103 Control
A0 1.23830426 Control
A0 1.45691419 Control
A0 2.15988517 Control
A0 1.90637696 Control
A0 2.17167974 Control
A0 1.33720779 Control
A0 3.1855166 Control
A0 2.40513015 Control
A0 3.19976234 Control
A0 3.10423613 Control
A0 1.64528918 Control
A0 1.36402047 Control
A0 1.93028224 Control
A0 1.72028804 Control
A0 1.47131705 Control
A0 2.16974235 Control
A0 1.45401287 Control
A0 2.26133943 Control
A0 1.63425076 Control
A0 1.87858963 Control
A0 2.97753429 Control
A0 1.52820754 Control
A0 1.75510323 Control
A0 2.85963941 Control
A0 2.44218016 Control
A0 1.76938367 Control
A0 1.13315034 Control
A0 1.38309145 Control
A0 2.66835523 Control
A0 2.04871964 Control
A0 2.0153861 Control
A0 2.20970702 Control
A0 2.79841757 Control
A0 1.44527018 Control
A0 1.85908353 Control
A0 0.3564916 Control
A0 1.50449455 Control
A0 1.85283685 Control
A0 1.66278267 Control
A0 1.8875227 Control
A0 2.3155179 Control
A0 3.02738237 Control
A0 1.92130816 Control
A0 1.59768498 Control
A0 1.90725577 Control
A0 1.93029892 Control
A0 1.62003624 Control
A0 2.24438381 Control
A0 2.29160404 Control
A0 2.58398843 Control
A0 2.9244566 Control
A0 1.9296515 Control
A0 1.667153 Control
A0 2.64009523 Control
A0 1.5330838 Control
A0 1.38648415 Control
A0 2.50989699 Control
A0 2.81553125 Control
A0 1.33576429 Control
A0 1.97348905 Control
A0 2.66167307 Control
A0 2.65505219 Control
A0 2.55385852 Control
A0 1.18744659 Control
A0 2.98076248 Control
A0 1.86956573 Control
A0 1.7857393 Control
A0 2.01126695 Control
A0 3.35170436 Control
A0 1.88530529 Control
A0 2.04115176 Control
A0 0.9630115 Control
A0 2.13849616 Control
A0 3.37320161 Control
A0 2.42519736 Control
A0 2.61468482 Control
A0 1.17403007 Control
A0 1.3932811 Control
A0 2.57534552 Control
A0 2.41860938 Control
A0 1.9583081 Control
A0 2.41838288 Control
A0 2.12791777 Control
A0 1.90652573 Control
A0 2.28467155 Control
A0 2.79958081 Control
A0 1.61720693 Control
A0 1.41054118 Control
A0 1.72761536 Control
A0 2.95927739 Control
A0 2.00696373 Control
A0 1.92234528 Control
A0 1.29469168 Control
A0 1.11269939 Control
A0 1.51283777 Control
A0 2.10941243 Control
A0 1.89990246 Control
A0 1.47627151 Control
A0 2.00485063 Control
A0 1.89550304 Control
A0 2.13091755 Control
A0 1.90390372 Control
A0 1.45078254 Control
A0 2.35092664 Control
A0 2.72620153 Control
A0 1.62336731 Control
A0 2.31614304 Control
A0 1.22937691 Control
A0 2.16459894 Control
A0 2.52174115 Control
A0 1.88906682 Control
A0 2.40477753 Control
A0 3.05352855 Control
A0 3.34456348 Control
A0 2.61075926 Control
A0 1.75347674 Control
A0 1.31384504 Control
A0 1.12215734 Control
A0 2.42704916 Control
A0 1.27391481 Control
A0 1.90673494 Control
A0 2.20193458 Control
A0 1.38306439 Control
A0 1.92523074 Control
A0 1.87266505 Control
A0 2.82800937 Control
A0 2.19202852 Control
A0 2.17157674 Control
A0 2.35362935 Control
A0 1.97722542 Control
A0 1.92863882 Control
A0 2.34905672 Control
A0 3.267838 Control
A0 2.13650489 Control
A0 1.30894315 Control
A0 2.46141887 Control
A0 2.12287831 Control
A0 2.52180266 Control
A0 2.14299202 Control
A0 2.27821755 Control
A0 0.78656512 Control
A0 4.2777338 Control
A0 1.48284435 Control
A0 0.74817199 Control
A0 2.54729748 Control
A0 1.57283378 Control
A0 1.92138362 Control
A0 1.34848666 Control
A0 2.31653118 Control
A0 1.80675864 Control
A0 2.13069367 Control
A0 3.17912531 Control
A0 1.05373585 Control
A0 1.53979647 Control
A0 1.7677815 Control
A0 1.39530313 Control
A0 0.80110085 Control
A0 2.43757844 Control
A0 2.10553336 Control
A0 2.70890617 Control
A0 2.5010848 Control
A0 2.69618917 Control
A0 2.61245942 Control
A0 2.67916226 Control
A0 2.42482162 Control
A0 1.41634178 Control
A0 1.76528668 Control
A0 1.61482096 Control
A0 1.88179874 Control
A0 2.16922522 Control
A0 1.26623285 Control
A0 4.32141256 Control
A0 0.49608099 Control
A0 2.74174595 Control
A0 1.73031676 Control
A0 3.67539573 Control
A0 2.73013377 Control
A0 1.26952958 Control
A0 1.16780901 Control
A0 2.492872 Control
A0 2.76190996 Control
A0 1.79626215 Control
A0 0.72066617 Control
A0 3.26339149 Control
A0 2.24812984 Control
A0 1.61757576 Control
A0 0.81254578 Control
A0 2.51487803 Control
A0 1.22180855 Control
A0 0.99747127 Control
A0 2.34257817 Control
A0 1.73730016 Control
A0 1.6229043 Control
A0 2.1603117 Control
A0 1.9841032 Control
A0 1.2100693 Control
A0 1.56291687 Control
A0 2.42554641 Control
A0 3.12468863 Control
A0 1.59449732 Control
A0 1.75576222 Control
A0 1.81740773 Control
A0 2.19464278 Control
A0 2.41416168 Control
A0 1.46221399 Control
A0 1.95543647 Control
A0 1.12382078 Control
A0 1.8515985 Control
A0 2.56444931 Control
A0 1.33561134 Control
A0 0.85582602 Control
A0 1.03632271 Control
A0 2.17031693 Control
A0 2.13840985 Control
A0 1.79651737 Control
A0 2.56241155 Control
A0 1.90440238 Control
A0 1.69308257 Control
A0 1.90995848 Control
A0 2.39637113 Control
A0 1.21398294 Control
A0 2.53002787 Control
A0 2.00724816 Control
A0 2.21631575 Control
A0 2.34787464 Control
A0 1.27191269 Control
A0 2.12084532 Control
A0 1.31682301 Control
A0 2.51375556 Control
A0 1.65851402 Control
A0 2.15731454 Control
A0 2.04003239 Control
A0 1.87086523 Control
A0 1.68060458 Control
A0 1.28753161 Control
A0 2.7761178 Control
A0 1.1202538 Control
A0 0.79948395 Control
A0 1.10572076 Control
A0 2.13399935 Control
A0 2.35595131 Control
A0 2.5034821 Control
A0 2.10078716 Control
A0 3.10896277 Control
A0 1.6308614 Control
A0 0.99342209 Control
A0 2.63752151 Control
A0 0.57685214 Control
A0 2.56200719 Control
A0 1.28132987 Control
A0 2.14216757 Control
A0 2.26256037 Control
A0 2.04026747 Control
A0 4.46824598 Control
A0 1.9624095 Control
A0 1.82843494 Control
A0 1.556898 Control
A0 2.30851841 Control
A0 1.86209822 Control
A0 2.07383537 Control
A0 3.00456691 Control
A0 1.94221067 Control
A0 2.11574435 Control
A0 2.42740321 Control
A0 1.58671618 Control
A0 1.51771402 Control
A0 1.9942584 Control
A0 1.90520597 Control
A0 0.76929396 Control
A0 2.17912984 Control
A0 2.20794535 Control
A0 2.12653303 Control
A0 2.26446891 Control
A0 1.60815823 Control
A0 1.65453994 Control
A0 2.69072318 Control
A0 2.52304244 Control
A0 2.54979825 Control
A0 1.65356755 Control
A0 2.06730247 Control
A0 2.10244966 Control
A0 1.29757035 Control
A0 3.09833074 Control
A0 2.0278399 Control
A0 1.7242707 Control
A0 1.52812958 Control
A0 2.01932025 Control
A0 1.81830657 Control
A0 1.06449795 Control
A0 2.66968536 Control
A0 1.83086681 Control
A0 1.86224401 Control
A0 1.65503025 Control
A0 3.53791928 Control
A0 2.78634763 Control
A0 2.5668931 Control
A0 1.8853159 Control
A0 0.79746872 Control
A0 2.23716664 Control
A0 1.49002242 Control
A0 2.27046204 Control
A0 1.66335917 Control
A0 1.45471728 Control
A0 2.59444213 Control
A0 0.99359351 Control
A0 1.66241133 Control
A0 1.91361344 Control
A0 2.81142354 Control
A0 1.66524839 Control
A0 5.15849686 Control
A0 2.1460669 Control
A0 2.02510595 Control
A0 2.25039673 Control
A0 2.19624066 Control
A0 2.03472185 Control
A0 2.45270896 Control
A0 2.34359765 Control
A0 3.43811941 Control
A0 1.70552886 Control
A0 2.38011408 Control
A0 0.86851299 Control
A0 1.16393113 Control
A0 1.92255223 Control
A0 2.14926505 Control
A0 2.16638374 Control
A0 1.53976011 Control
A0 2.32436681 Control
A0 2.5432291 Control
A0 2.32946467 Control
A0 2.58931208 Control
A0 1.81702042 Control
A0 1.88182211 Control
A0 1.45203173 Control
A0 1.32801747 Control
A0 1.40679741 Control
A0 1.80719233 Control
A0 3.19996095 Control
A0 1.91970098 Control
A0 1.55595517 Control
A0 1.85946989 Control
A0 1.88243926 Control
A0 2.39913559 Control
A0 1.99708188 Control
A0 1.60399759 Control
A0 1.29962242 Control
A0 1.09675837 Control
A0 1.59378612 Control
A0 3.06258559 Control
A0 2.316962 Control
A0 1.7468996 Control
A0 1.71629679 Control
A0 2.76204276 Control
A0 1.73767447 Control
A0 3.88021874 Control
A0 2.54231691 Control
A0 2.00062919 Control
A0 1.8881005 Control
A0 2.84044385 Control
A0 1.84771824 Control
A0 2.40272474 Control
A0 1.78437841 Control
A0 2.2964046 Control
A0 1.98357153 Control
A0 2.08849621 Control
A0 2.52123213 Control
A0 2.75999403 Control
A0 1.39028347 Control
A0 3.0916481 Control
A0 0.63379568 Control
A0 1.46450627 Control
A0 1.8646574 Control
A0 2.75661087 Control
A0 1.5313195 Control
A0 1.99019241 Control
A0 1.49316633 Control
A0 2.48696065 Control
A0 1.72819889 Control
A0 2.74411011 Control
A0 1.43188167 Control
A0 2.42935872 Control
A0 1.61376309 Control
A0 1.32165289 Control
A0 1.76562428 Control
A0 2.58389926 Control
A0 2.48144388 Control
A0 1.45642698 Control
A0 2.615587 Control
A0 1.76741564 Control
A0 4.25791883 Control
A0 3.27085137 Control
A0 1.94599497 Control
A0 1.1935904 Control
A0 2.04481792 Control
A0 2.33185482 Control
A0 1.72130311 Control
A0 1.28132272 Control
A0 1.9300369 Control
A0 2.43085623 Control
A0 1.12521899 Control
A0 2.55464292 Control
A0 1.2847333 Control
A0 1.86426616 Control
A0 1.72787845 Control
A0 1.82235491 Control
A0 1.3964982 Control
A0 2.2677393 Control
A0 2.93123102 Control
A0 3.5579381 Control
A0 1.55780137 Control
A0 2.04381037 Control
A0 2.81013393 Control
A0 0.70650029 Control
A0 1.52789414 Control
A0 1.50107074 Control
A0 2.19677544 Control
A0 2.23398471 Control
A0 1.9630444 Control
A0 2.32390499 Control
A0 1.24393034 Control
A0 1.61711395 Control
A0 3.94863677 Control
A0 1.53803575 Control
A0 1.83161283 Control
A0 3.13162231 Control
A0 1.63897097 Control
A0 1.28050649 Control
A0 2.7968452 Control
A0 2.13386965 Control
A0 2.02356863 Control
A0 3.59224844 Control
A0 2.15228462 Control
A0 2.10756707 Control
A0 2.27509689 Control
A0 2.54682994 Control
A0 1.1447016 Control
A0 2.06724596 Control
A0 2.34460902 Control
A0 1.58190048 Control
A0 0.93348634 Control
A0 1.65014803 Control
A0 2.11760116 Control
A0 1.13034904 Control
A0 2.38664389 Control
A0 0.97961646 Control
A0 2.6849184 Control
A0 1.65282869 Control
A0 2.79792118 Control
A0 1.94435132 Control
A0 2.73838568 Control
A0 1.93305206 Control
A0 1.19860482 Control
A0 2.78053522 Control
A0 3.75507307 Control
A0 1.37526023 Control
A0 1.10549569 Control
A0 1.97690129 Control
A0 1.91687095 Control
A0 1.55695701 Control
A0 1.3770014 Control
A0 1.25965118 Control
A0 2.56172419 Control
A0 2.58723235 Control
A0 1.81884933 Control
A0 1.96631658 Control
A0 1.9212594 Control
A0 2.72706866 Control
A0 1.31857693 Control
A0 3.79801464 Control
A0 1.61317718 Control
A0 2.05372977 Control
A0 2.85444975 Control
A0 2.1412816 Control
A0 1.35397792 Control
A0 2.15117764 Control
A0 3.08942604 Control
A0 1.29913616 Control
A0 0.90554231 Control
A0 1.88518703 Control
A0 2.29245281 Control
A0 2.51262498 Control
A0 1.5417881 Control
A0 1.01116455 Control
A0 2.14061046 Control
A0 3.4604733 Control
A0 1.18533349 Control
A0 1.9554019 Control
A0 1.5243727 Control
A0 1.84446895 Control
A0 1.68862271 Control
A0 1.60932517 Control
A0 1.61960697 Control
A0 1.83477736 Control
A0 1.4677676 Control
A0 2.00490785 Control
A0 0.74310666 Control
A0 2.58963227 Control
A0 1.34640455 Control
A0 3.16457582 Control
A0 3.54526234 Control
A0 1.96715224 Control
A0 1.1337769 Control
A0 1.82787466 Control
A0 0.7171182 Control
A0 1.95789075 Control
A0 1.72256386 Control
A0 1.64666486 Control
A0 1.19562972 Control
A0 1.82382512 Control
A0 1.16450119 Control
A0 1.14822209 Control
A0 1.6178509 Control
A0 1.94704258 Control
A0 2.26797462 Control
A0 2.50476933 Control
A0 2.0137856 Control
A0 1.76680005 Control
A0 2.0620625 Control
A0 1.41889548 Control
A0 1.69386232 Control
A0 2.87550187 Control
A0 1.12524962 Control
A0 2.88965654 Control
A0 2.23013067 Control
A0 2.12925649 Control
A0 2.07634497 Control
A0 1.37739706 Control
A0 2.09752774 Control
A0 1.39125276 Control
A0 2.73246622 Control
A0 2.04851699 Control
A0 1.41121829 Control
A0 1.37084651 Control
A0 2.36927605 Control
A0 2.20840859 Control
A0 1.58408642 Control
A0 2.36697555 Control
A0 2.25608301 Control
A0 0.79024911 Control
A0 1.95764136 Control
A0 2.59506202 Control
A0 1.65881705 Control
A0 2.34967494 Control
A0 0.90142781 Control
A0 1.88474452 Control
A0 1.56372881 Control
A0 1.33830857 Control
A0 2.34543896 Control
A0 1.29343748 Control
A0 1.00346196 Control
A0 1.76299465 Control
A0 1.58778548 Control
A0 1.16490889 Control
A0 2.93833923 Control
A0 2.08550501 Control
A0 1.02772164 Control
A0 1.22279298 Control
A0 1.30359983 Control
A0 2.21238828 Control
A0 2.31015348 Control
A0 1.96901846 Control
A0 0.86565638 Control
A0 2.30071235 Control
A0 2.32351756 Control
A0 1.99629378 Control
A0 1.44734597 Control
A0 2.08306766 Control
A0 2.28847265 Control
A0 2.06658578 Control
A0 1.88534236 Control
A0 2.89894295 Control
A0 1.45533943 Control
A0 1.95752144 Control
A0 1.96791208 Control
A0 1.73878372 Control
A0 2.51839018 Control
A0 1.82187307 Control
A0 2.01050091 Control
A0 2.1039257 Control
A0 3.19248366 Control
A0 2.00134659 Control
A0 1.61840224 Control
A0 0.92174655 Control
A0 1.69310391 Control
A0 2.68421173 Control
A0 2.41844296 Control
A0 3.17732048 Control
A0 1.18837094 Control
A0 1.55958438 Control
A0 1.12363815 Control
A0 3.72616291 Control
A0 1.94212854 Control
A0 2.12210655 Control
A0 2.13623381 Control
A0 2.12869406 Control
A0 1.68196654 Control
A0 2.45721936 Control
A0 1.38782394 Control
A0 2.51903009 Control
A0 1.84562564 Control
A0 1.32091165 Control
A0 1.23997748 Control
A0 1.95478654 Control
A0 1.38979805 Control
A0 1.72542477 Control
A0 1.90222979 Control
A0 2.66591048 Control
A0 2.57789755 Control
A0 2.77988315 Control
A0 1.55821657 Control
A0 1.53261483 Control
A0 0.78610259 Control
A0 1.92950821 Control
A0 1.07438266 Control
A0 3.52355981 Control
A0 0.97238988 Control
A0 2.24256372 Control
A0 1.87395346 Control
A0 1.65188265 Control
A0 1.63339627 Control
A0 1.68999934 Control
A0 2.08613253 Control
A0 0.89831913 Control
A0 1.57816172 Control
A0 2.29923749 Control
A0 2.34292173 Control
A0 2.538625 Control
A0 2.25922632 Control
A0 1.25787795 Control
A0 3.37427568 Control
A0 1.32357347 Control
A0 2.08305216 Control
A0 1.25821006 Control
A0 1.65795434 Control
A0 2.33941483 Control
A0 1.43000734 Control
A0 1.23282015 Control
A0 1.477633 Control
A0 2.14381003 Control
A0 1.70992815 Control
A0 2.59440804 Control
A0 2.02609158 Control
A0 2.10597634 Control
A0 1.41070855 Control
A0 1.70077419 Control
A0 1.10085058 Control
A0 1.1082164 Control
A0 2.20315814 Control
A0 1.98103511 Control
A0 0.98120654 Control
A0 2.56116223 Control
A0 1.8890574 Control
A0 2.74661899 Control
A0 1.61195731 Control
A0 2.29884458 Control
A0 1.29892647 Control
A0 2.18237472 Control
A0 1.73379385 Control
A0 1.12566066 Control
A0 3.07928443 Control
A0 2.51877093 Control
A0 2.69471908 Control
A0 1.35104537 Control
A0 1.47864687 Control
A0 1.14139724 Control
A0 1.3561002 Control
A0 2.42054558 Control
A0 3.09148693 Control
A0 1.84646225 Control
A0 2.2820518 Control
A0 2.92978859 Control
A0 2.37680173 Control
A0 1.38665318 Control
A0 1.35249066 Control
A0 2.62909055 Control
A0 1.37322509 Control
A0 1.78200698 Control
A0 2.02977872 Control
A0 1.69088423 Control
A0 1.60930967 Control
A0 1.08838427 Control
A0 3.24787831 Control
A0 2.67298865 Control
A0 1.12439525 Control
A0 1.73284745 Control
A0 1.97773457 Control
A0 2.59252501 Control
A0 1.63353896 Control
A0 2.64254522 Control
A0 3.00432277 Control
A0 2.22069407 Control
A0 1.95143795 Control
A0 1.98014069 Control
A0 2.71800637 Control
A0 1.27484417 Control
A0 2.07368398 Control
A0 2.18044138 Control
A0 2.16598606 Control
A0 1.84694242 Control
A0 1.67385256 Control
A0 1.08995736 Control
A0 1.05757904 Control
A0 2.27156663 Control
A0 2.41688156 Control
A0 1.70012259 Control
A0 1.48722124 Control
A0 2.74883389 Control
A0 2.3807528 Control
A0 1.7027961 Control
A0 1.68036389 Control
A0 2.05879903 Control
A0 1.67386234 Control
A0 2.29941297 Control
A0 2.66363072 Control
A0 0.86759984 Control
A0 2.89244437 Control
A0 1.78129876 Control
A0 1.71356142 Control
A0 2.27615738 Control
A0 3.32498789 Control
A0 2.30690265 Control
A0 1.92699254 Control
A0 2.00018024 Control
A0 2.77885818 Control
A0 2.35627842 Control
A0 0.73932844 Control
A0 3.09248185 Control
A0 1.58916056 Control
A0 1.46463192 Control
A0 1.7441715 Control
A0 2.01841903 Control
A0 3.2080915 Control
A0 1.38588738 Control
A0 2.61541867 Control
A0 2.31123734 Control
A0 1.55509257 Control
A0 2.37598658 Control
A0 0.93643326 Control
A0 2.89596844 Control
A0 1.54312456 Control
A0 1.79736292 Control
A0 2.78874397 Control
A0 1.72150767 Control
A0 1.73025036 Control
A0 2.83444023 Control
A0 1.54228747 Control
A0 2.32379055 Control
A0 1.15345061 Control
A0 1.98950541 Control
A0 1.14825535 Control
A0 3.00463486 Control
A0 1.48822963 Control
A0 0.94203037 Control
A0 2.13695931 Control
A0 2.01358318 Control
A0 2.6139648 Control
A0 1.67003047 Control
A0 2.34751511 Control
A0 1.50233197 Control
A0 1.2797997 Control
A0 2.93009543 Control
A0 1.66703093 Control
A0 1.27697396 Control
A0 1.03407979 Control
A0 0.67558002 Control
A0 2.9183805 Control
A0 2.36701202 Control
A0 2.52242064 Control
A0 1.40911925 Control
A0 1.95080853 Control
A0 2.31417036 Control
A0 2.36816549 Control
A0 1.90626824 Control
A0 3.33328319 Control
A0 1.62226403 Control
A0 1.89790428 Control
A0 3.0123744 Control
A0 1.57517397 Control
A0 1.41011477 Control
A0 1.56658077 Control
A0 0.5918504 Control
A0 1.99680543 Control
A0 1.26429129 Control
A0 1.03302038 Control
A0 3.70751119 Control
A0 2.21563005 Control
A0 1.21911454 Control
A0 2.13066483 Control
A0 2.31960201 Control
A0 1.10537887 Control
A0 1.01780069 Control
A0 2.22680259 Control
A0 1.65518928 Control
A0 1.17851293 Control
A0 1.82652831 Control
A0 2.54684305 Control
A0 2.0977006 Control
A0 1.40034533 Control
A0 1.08775198 Control
A0 1.30549014 Control
A0 1.40840828 Control
A0 2.26747775 Control
A0 1.7730664 Control
A0 2.39369535 Control
A0 1.9186101 Control
A0 2.15435362 Control
A0 3.09495783 Control
A0 2.50130534 Control
A0 2.19766927 Control
A0 2.39113736 Control
A0 2.1033392 Control
A0 1.9156214 Control
A0 2.4190526 Control
A0 2.4131844 Control
A0 2.56054735 Control
A0 1.88010597 Control
A0 1.56142223 Control
A0 2.04166269 Control
A0 2.10173154 Control
A0 2.23520136 Control
A0 1.57673287 Control
A0 1.81991196 Control
A0 3.18798375 Control
A0 1.83929217 Control
A0 3.0245657 Control
A0 1.83554924 Control
A0 2.70867705 Control
A0 2.65693545 Control
A0 2.1494422 Control
A0 1.44954014 Control
A0 0.52153796 Control
A0 1.05650759 Control
A0 1.04655087 Control
A0 2.9820435 Control
A0 1.50293553 Control
A0 2.15335536 Control
A0 1.28896689 Control
A0 6.7129035 Control
A0 2.215096 Control
A0 2.1636622 Control
A0 2.71003199 Control
A0 2.24633622 Control
A0 1.32514584 Control
A0 2.50222301 Control
A0 2.13037848 Control
A0 2.06475496 Control
A0 2.26347303 Control
A0 1.86200452 Control
A0 1.67781019 Control
A0 3.13136268 Control
A0 1.53482246 Control
A0 2.23844552 Control
A0 1.2850771 Control
A0 1.82114267 Control
A0 2.20222306 Control
A0 1.75402677 Control
A0 1.66573668 Control
A0 1.10023892 Control
A0 2.57590032 Control
A0 1.23584652 Control
A0 1.97592306 Control
A0 2.81359673 Control
A0 1.22563994 Control
A0 0.87363786 Control
A0 1.88833213 Control
A0 2.21375346 Control
A0 2.04937792 Control
A0 1.49234915 Control
A0 3.09492874 Control
A0 1.32968748 Control
A0 1.21026731 Control
A0 2.58910632 Control
A0 0.97366667 Control
A0 3.14888501 Control
A0 2.58657908 Control
A0 1.09301925 Control
A0 2.31849408 Control
A0 2.0132525 Control
A0 0.97956014 Control
A0 2.2854178 Control
A0 1.46046019 Control
A0 2.74273968 Control
A0 2.08388472 Control
A0 1.05490279 Control
A0 2.16585994 Control
A0 2.26032114 Control
A0 1.25921917 Control
A0 1.55623734 Control
A0 1.44373631 Control
A0 1.77310324 Control
A0 2.17350888 Control
A0 2.02060175 Control
A0 1.93461943 Control
A0 2.24218965 Control
A0 2.40995669 Control
A0 1.75136793 Control
A0 2.88917994 Control
A0 2.27334118 Control
A0 0.7609629 Control
A0 1.33022225 Control
A0 1.76657426 Control
A0 1.56610703 Control
A0 1.24069583 Control
A0 3.7038238 Control
A0 2.58655405 Control
A0 1.53147686 Control
A0 0.39625797 Control
A0 2.62106657 Control
A0 1.92997611 Control
A0 2.06044006 Control
A0 2.58839226 Control
A0 1.50591016 Control
A0 2.72188926 Control
A0 1.08470511 Control
A0 3.05374074 Control
A0 1.66206157 Control
A0 1.64928246 Control
A0 3.10021496 Control
A0 4.08219719 Control
A0 1.40710962 Control
A0 1.34560668 Control
A0 2.11607599 Control
A0 2.91941047 Control
A0 1.72839653 Control
A0 2.32977819 Control
A0 2.16535497 Control
A0 1.97040153 Control
A0 2.27068901 Control
A0 1.71505189 Control
A0 2.11200762 Control
A0 1.07599556 Control
A0 1.8758775 Control
A0 0.96781975 Control
A0 3.88894272 Control
A0 2.09158897 Control
A0 1.98286438 Control
A0 2.63837671 Control
A0 2.14802861 Control
A0 2.15882492 Control
A0 1.14972198 Control
A0 1.83115292 Control
A0 3.07594085 Control
A0 2.31751752 Control
A0 1.48060608 Control
A0 3.5865221 Control
A0 2.00813079 Control
A0 1.74567688 Control
A0 2.4149673 Control
A0 2.75357151 Control
A0 2.45394325 Control
A0 1.1079253 Control
A0 3.1964488 Control
A0 2.0960989 Control
A0 2.01379561 Control
A0 2.67409396 Control
A0 1.56190026 Control
A0 2.4659524 Control
A0 2.18760657 Control
A0 1.10185516 Control
A0 2.73686957 Control
A0 1.42324507 Control
A0 2.47514796 Control
A0 2.86037207 Control
A0 3.18382025 Control
A0 1.9575721 Control
A0 1.99024796 Control
A0 2.1998086 Control
A0 1.84369838 Control
A0 1.28473914 Control
A0 2.87431669 Control
A0 1.69654989 Control
A0 1.75554883 Control
A0 2.43397164 Control
A0 2.11145258 Control
A0 2.22307706 Control
A0 2.22193003 Control
A0 1.67719746 Control
A0 1.98437822 Control
A0 2.39050984 Control
A0 2.62791896 Control
A0 1.05036736 Control
A0 1.68082178 Control
A0 2.01089072 Control
A0 1.86330831 Control
A0 0.9401893 Control
A0 2.56218505 Control
A0 1.75273085 Control
A0 1.65053105 Control
A0 1.71965814 Control
A0 2.27201796 Control
A0 1.68286502 Control
A0 1.46586335 Control
A0 1.56265926 Control
A0 1.70059872 Control
A0 1.2333951 Control
A0 1.82903123 Control
A0 1.5984416 Control
A0 1.56672883 Control
A0 2.2799201 Control
A0 2.62016654 Control
A0 2.63446856 Control
A0 1.91182077 Control
A0 3.53994441 Control
A0 3.99804497 Control
A0 1.37058365 Control
A0 4.10524368 Control
A0 1.99837923 Control
A0 0.96664596 Control
A0 1.001724 Control
A0 1.70314503 Control
A0 2.54186749 Control
A0 2.02276778 Control
A0 1.39652979 Control
A0 1.89667451 Control
A0 2.30735612 Control
A0 1.59613693 Control
A0 1.74897981 Control
A0 3.1593461 Control
A0 1.40452826 Control
A0 2.25892472 Control
A0 2.02312469 Control
A0 1.5930655 Control
A0 1.55692852 Control
A0 2.1658721 Control
A0 1.71366668 Control
A0 1.6109159 Control
A0 1.9519186 Control
A0 3.46319699 Control
A0 0.57017279 Control
A0 2.13781118 Control
A0 1.88235831 Control
A0 2.71237683 Control
A0 0.78489161 Control
A0 1.47241962 Control
A0 1.72502887 Control
A0 1.80053651 Control
A0 2.13332415 Control
A0 0.68123198 Control
A0 2.21455097 Control
A0 4.37477827 Control
A0 2.19325709 Control
A0 2.46177173 Control
A0 1.45073938 Control
A0 2.43198895 Control
A0 1.95899224 Control
A0 1.82978332 Control
A0 2.65767503 Control
A0 1.59530711 Control
A0 2.13765311 Control
A0 2.19565225 Control
A0 1.75595093 Control
A0 2.05211854 Control
A0 2.861624 Control
A0 2.00301123 Control
A0 3.01505303 Control
A0 2.10599589 Control
A0 1.84671199 Control
A0 2.54870009 Control
A0 2.38156796 Control
A0 3.81342936 Control
A0 1.7324084 Control
A0 2.42565846 Control
A0 1.7399199 Control
A0 2.33005571 Control
A0 1.98043454 Control
A0 2.33180666 Control
A0 2.01526737 Control
A0 2.22853041 Control
A0 1.7117393 Control
A0 2.40265012 Control
A0 2.05142307 Control
A0 1.2425164 Control
A0 2.2183671 Control
A0 2.64279842 Control
A0 1.92602551 Control
A0 2.22830105 Control
A0 1.50342178 Control
A0 3.84613824 Control
A0 2.49146819 Control
A0 1.8687011 Control
A0 2.44081736 Control
A0 1.82892013 Control
A0 1.45387602 Control
A0 2.31392217 Control
A0 1.81465435 Control
A0 2.09173608 Control
A0 2.63238549 Control
A0 2.3345139 Control
A0 1.97884893 Control
A0 0.92214918 Control
A0 1.69822681 Control
A0 1.65793133 Control
A0 1.2824831 Control
A0 2.03542638 Control
A0 2.17065644 Control
A0 2.10385084 Control
A0 1.87795103 Control
A0 1.6988529 Control
A0 3.34923244 Control
A0 1.33510888 Control
A0 3.64925575 Control
A0 2.34836507 Control
A0 1.51293528 Control
A0 2.34867382 Control
A0 1.8539567 Control
A0 3.35474849 Control
A0 3.10978532 Control
A0 1.85868025 Control
A0 0.77271122 Control
A0 2.24223256 Control
A0 2.47614384 Control
A0 1.34363067 Control
A0 1.5373323 Control
A0 1.78299332 Control
A0 2.71412563 Control
A0 2.10290742 Control
A0 2.28474569 Control
A0 0.88400936 Control
A0 1.6167109 Control
A0 1.79037607 Control
A0 2.65237427 Control
A0 1.72738314 Control
A0 2.11925554 Control
A0 2.33691788 Control
A0 1.91541028 Control
A0 2.42629695 Control
A0 3.27271104 Control
A0 2.34026861 Control
A0 1.93331039 Control
A0 2.30635333 Control
A0 1.63361943 Control
A0 2.13393617 Control
A0 1.67924237 Control
A0 1.82481408 Control
A0 1.97777271 Control
A0 2.28246546 Control
A0 2.08865404 Control
A0 2.08992648 Control
A0 1.63563108 Control
A0 1.12003541 Control
A0 2.17611837 Control
A0 1.42748022 Control
A0 1.73814142 Control
A0 4.19616127 Control
A0 0.62970412 Control
A0 1.83858585 Control
A0 1.65137017 Control
A0 1.60642576 Control
A0 1.12505686 Control
A0 1.77205026 Control
A0 2.54824519 Control
A0 4.18455601 Control
A0 3.17662811 Control
A0 1.87142539 Control
A0 1.62376356 Control
A0 2.69311643 Control
A0 1.40481722 Control
A0 1.95629227 Control
A0 2.32535434 Control
A0 1.47789788 Control
A0 2.66339827 Control
A0 2.10143805 Control
A0 1.93808675 Control
A0 1.04246366 Control
A0 1.54748356 Control
A0 2.57475996 Control
A0 3.19022632 Control
A0 2.17301965 Control
A0 1.63034189 Control
A0 1.38546717 Control
A0 2.38679147 Control
A0 2.457021 Control
A0 1.48695838 Control
A0 1.10109568 Control
A0 3.09365177 Control
A0 1.60562658 Control
A0 1.73065603 Control
A0 1.61611331 Control
A0 2.87556529 Control
A0 3.33854699 Control
A0 1.26511002 Control
A0 1.48506439 Control
A0 1.54600263 Control
A0 2.27607703 Control
A0 2.94862342 Control
A0 1.90009141 Control
A0 2.74386883 Control
A0 1.91187513 Control
A0 2.3340776 Control
A0 1.97102916 Control
A0 3.06545281 Control
A0 2.3384316 Control
A0 2.09873796 Control
A0 1.9428736 Control
A0 2.09573722 Control
A0 2.10036325 Control
A0 2.41764951 Control
A0 1.72827458 Control
A0 1.64022768 Control
A0 1.96229148 Control
A0 3.54317236 Control
A0 1.96945465 Control
A0 2.53299356 Control
A0 1.52283573 Control
A0 0.96683675 Control
A0 2.49576664 Control
A0 1.70403922 Control
A0 2.13227177 Control
A0 1.70945346 Control
A0 2.15111446 Control
A0 2.18369436 Control
A0 2.87919402 Control
A0 2.26277065 Control
A0 2.04333496 Control
A0 2.25470233 Control
A0 1.10601354 Control
A0 0.55420595 Control
A0 1.97342861 Control
A0 2.39492464 Control
A0 1.74853384 Control
A0 1.84112144 Control
A0 1.50194132 Control
A0 3.25683331 Control
A0 2.79874849 Control
A0 1.73862553 Control
A0 2.19730687 Control
A0 2.65050793 Control
A0 2.89273381 Control
A0 1.17381406 Control
A0 1.75589502 Control
A0 1.63527381 Control
A0 1.84940958 Control
A0 1.16388988 Control
A0 1.54085875 Control
A0 2.76457405 Control
A0 1.63022995 Control
A0 1.65286684 Control
A0 1.03008747 Control
A0 1.83098006 Control
A0 1.53769815 Control
A0 1.55841482 Control
A0 1.35237813 Control
A0 1.84515727 Control
A0 1.59486103 Control
A0 2.4328804 Control
A0 2.06844425 Control
A0 2.96725225 Control
A0 1.94495523 Control
A0 1.73156881 Control
A0 1.95959449 Control
A0 2.11103749 Control
A0 2.13653755 Control
A0 1.71033764 Control
A0 1.41473603 Control
A0 1.55977118 Control
A0 2.96947908 Control
A0 2.01341748 Control
A0 2.24749041 Control
A0 2.94605684 Control
A0 1.33048844 Control
A0 1.62699211 Control
A0 1.81968653 Control
A0 1.15845442 Control
A0 1.90445912 Control
A0 1.85040343 Control
A0 2.98637438 Control
A0 2.09578919 Control
A0 1.56780684 Control
A0 2.7834456 Control
A0 1.78627443 Control
A0 2.76189232 Control
A0 3.29885387 Control
A0 2.23312616 Control
A0 2.30026412 Control
A0 3.1644454 Control
A0 2.70852351 Control
A0 1.31235313 Control
A0 2.63233614 Control
A0 2.0071919 Control
A0 0.90260994 Control
A0 1.92629552 Control
A0 1.34878421 Control
A0 1.3911761 Control
A0 2.92881465 Control
A0 1.42872977 Control
A0 1.48212135 Control
A0 2.06539106 Control
A0 1.90430069 Control
A0 1.12924922 Control
A0 1.36664772 Control
A0 0.65200782 Control
A0 2.26185226 Control
A0 2.13133287 Control
A0 2.10900712 Control
A0 0.77541649 Control
A0 1.07972491 Control
A0 1.61101568 Control
A0 1.91191494 Control
A0 1.50770044 Control
A0 2.16476369 Control
A0 1.4886862 Control
A0 0.70020622 Control
A0 2.80948114 Control
A0 0.84722352 Control
A0 1.85346282 Control
A0 2.25885439 Control
A0 1.60370672 Control
A0 3.10898685 Control
A0 2.71268225 Control
A0 1.5031687 Control
A0 1.31636882 Control
A0 0.96390939 Control
A0 2.52016664 Control
A0 1.35862231 Control
A0 1.84050882 Control
A0 1.08155346 Control
A0 2.55652237 Control
A0 1.59921765 Control
A0 2.15996337 Control
A0 1.75296247 Control
A0 1.72254717 Control
A0 1.59202635 Control
A0 1.45968175 Control
A0 1.76588666 Control
A0 2.09656906 Control
A0 2.39445305 Control
A0 3.29678297 Control
A0 1.68021989 Control
A0 2.05271888 Control
A0 2.38691235 Control
A0 1.38963246 Control
A0 1.94278467 Control
A0 2.43773079 Control
A0 1.43795669 Control
A0 2.48495674 Control
A0 0.70809066 Control
A0 1.94315875 Control
A0 2.13910604 Control
A0 1.00302017 Control
A0 2.24206424 Control
A0 1.87790573 Control
A0 1.75923502 Control
A0 2.62670469 Control
A0 1.85897636 Control
A0 3.52196598 Control
A0 2.22325301 Control
A0 2.15984797 Control
A0 1.7438581 Control
A0 1.51484871 Control
A0 2.26429605 Control
A0 1.58808243 Control
A0 1.07983077 Control
A0 2.80964184 Control
A0 2.74539948 Control
A0 2.06390572 Control
A0 2.81291986 Control
A0 1.04058886 Control
A0 1.38582957 Control
A0 2.43188667 Control
A0 1.08647692 Control
A0 1.64072013 Control
A0 2.15764475 Control
A0 2.57665896 Control
A0 2.53619432 Control
A0 2.04022527 Control
A0 1.737589 Control
A0 1.54204524 Control
A0 2.19410729 Control
A0 1.17808247 Control
A0 1.65292001 Control
A0 2.43011522 Control
A0 2.8226018 Control
A0 1.2227093 Control
A0 1.74476206 Control
A0 1.61921251 Control
A0 1.62485218 Control
A0 1.9491688 Control
A0 2.28034091 Control
A0 2.96640992 Control
A0 2.57214379 Control
A0 2.10763192 Control
A0 1.67842531 Control
A0 2.13447833 Control
A0 2.40160584 Control
A0 1.29260075 Control
A0 1.49025345 Control
A0 1.58657563 Control
A0 2.53867173 Control
A0 1.92375112 Control
A0 2.01895952 Control
A0 3.11768675 Control
A0 2.31875467 Control
A0 1.82537258 Control
A0 0.50390083 Control
A0 0.71893513 Control
A0 1.98256433 Control
A0 2.80662799 Control
A0 1.30710435 Control
A0 1.41920388 Control
A0 2.0083518 Control
A0 1.44792318 Control
A0 3.32864809 Control
A0 2.81658673 Control
A0 2.35651541 Control
A0 2.1499064 Control
A0 2.30151916 Control
A0 2.31251574 Control
A0 2.80676889 Control
A0 2.14955163 Control
A0 1.51069379 Control
A0 2.65611935 Control
A0 2.64900351 Control
A0 1.52199292 Control
A0 0.87746799 Control
A0 2.02009797 Control
A0 1.86392331 Control
A0 1.06649959 Control
A0 0.96107066 Control
A0 2.27934146 Control
A0 1.7018795 Control
A0 2.80902362 Control
A0 2.06660295 Control
A0 2.01656651 Control
A0 2.30056596 Control
A0 2.72478867 Control
A0 1.77256799 Control
A0 1.80243945 Control
A0 3.8704803 Control
A0 1.94007552 Control
A0 1.64288449 Control
A0 1.71562445 Control
A0 1.63732409 Control
A0 1.99207115 Control
A0 1.47740519 Control
A0 0.91653347 Control
A0 2.43323469 Control
A0 1.03983939 Control
A0 2.66900277 Control
A0 2.53402328 Control
A0 0.67757577 Control
A0 2.17884326 Control
A0 1.56769419 Control
A0 2.16081762 Control
A0 1.34528053 Control
A0 1.4123764 Control
A0 2.47965455 Control
A0 2.03820896 Control
A0 1.90600181 Control
A0 1.70808768 Control
A0 1.873245 Control
A0 2.00038648 Control
A0 2.45921063 Control
A0 2.04960299 Control
A0 1.6402539 Control
A0 2.39947271 Control
A0 1.24432015 Control
A0 2.74688864 Control
A0 2.5638833 Control
A0 2.57260323 Control
A0 2.59842682 Control
A0 0.52714473 Control
A0 3.37091374 Control
A0 0.9772988 Control
A0 1.85738897 Control
A0 1.42016804 Control
A0 2.41265345 Control
A0 2.52114344 Control
A0 2.70375347 Control
A0 2.87174916 Control
A0 1.61795986 Control
A0 2.03545094 Control
A0 1.90078497 Control
A0 3.32587266 Control
A0 3.03269005 Control
A0 1.5814352 Control
A0 2.14652562 Control
A0 2.5293715 Control
A0 1.92529666 Control
A0 1.27627158 Control
A0 2.16121173 Control
A0 1.39470685 Control
A0 3.06593776 Control
A0 1.6866101 Control
A0 2.22479033 Control
A0 2.52348638 Control
A0 1.9308883 Control
A0 1.65729773 Control
A0 1.8809979 Control
A0 1.76600659 Control
A0 1.00141943 Control
A0 2.6814487 Control
A0 2.05344415 Control
A0 1.92138708 Control
A0 3.19973993 Control
A0 0.72410017 Control
A0 2.7953589 Control
A0 0.4461247 Control
A0 4.95688248 Control
A0 3.13831115 Control
A0 2.37646222 Control
A0 1.37169957 Control
A0 3.00863171 Control
A0 3.3344934 Control
A0 1.67561972 Control
A0 1.95130825 Control
A0 2.84639978 Control
A0 1.91039419 Control
A0 1.51096845 Control
A0 1.30903542 Control
A0 2.84380341 Control
A0 1.016186 Control
A0 1.02364278 Control
A0 2.24371576 Control
A0 1.79760754 Control
A0 3.16241574 Control
A0 2.46278667 Control
A0 2.60725045 Control
A0 2.8019073 Control
A0 3.63780379 Control
A0 4.24699831 Control
A0 1.72620857 Control
A0 2.37921238 Control
A0 1.29347122 Control
A0 2.15435767 Control
A0 2.23457193 Control
A0 2.13299417 Control
A0 0.67668974 Control
A0 1.69944692 Control
A0 2.45038557 Control
A0 3.14474845 Control
A0 1.95002007 Control
A0 2.90480375 Control
A0 3.14278197 Control
A0 2.00831175 Control
A0 1.56249058 Control
A0 1.62839127 Control
A0 0.98813826 Control
A0 2.34053087 Control
A0 2.07266474 Control
A0 2.03689575 Control
A0 1.63030386 Control
A0 1.1819247 Control
A0 2.97474504 Control
A0 2.00088668 Control
A0 1.99701571 Control
A0 1.68614888 Control
A0 1.00683987 Control
A0 1.40505946 Control
A0 2.53032255 Control
A0 2.23005247 Control
A0 1.62822628 Control
A0 2.41359544 Control
A0 1.75510204 Control
A0 1.19053662 Control
A0 2.44315219 Control
A0 1.10017753 Control
A0 2.73444963 Control
A0 1.38400793 Control
A0 1.54458749 Control
A0 2.19201684 Control
A0 1.96891248 Control
A0 1.20044589 Control
A0 1.33103836 Control
A0 2.31518626 Control
A0 2.36710262 Control
A0 3.94067526 Control
A0 1.4169848 Control
A0 1.60568535 Control
A0 3.00148296 Control
A0 1.84025049 Control
A0 1.96469176 Control
A0 2.2345171 Control
A0 1.42292941 Control
A0 1.41518521 Control
A0 1.77032518 Control
A0 2.55053139 Control
A0 1.71495092 Control
A0 2.07150221 Control
A0 2.56799769 Control
A0 2.21059275 Control
A0 1.4140923 Control
A0 2.34752941 Control
A0 1.72284627 Control
A0 1.10829175 Control
A0 3.2562902 Control
A0 2.44064879 Control
A0 1.61755693 Control
A0 1.89309168 Control
A0 2.8133347 Control
A0 1.47399116 Control
A0 2.98082256 Control
A0 2.3336699 Control
A0 0.92795402 Control
A0 1.27543497 Control
A0 1.29674983 Control
A0 2.30883169 Control
A0 3.33352518 Control
A0 2.6136167 Control
A0 1.95216572 Control
A0 2.08043289 Control
A0 2.32469058 Control
A0 1.97176743 Control
A0 2.67784834 Control
A0 2.44605899 Control
A0 2.05960369 Control
A0 2.11446667 Control
A0 2.1842432 Control
A0 1.42139864 Control
A0 2.05996633 Control
A0 1.49786973 Control
A0 2.17223501 Control
A0 1.91097307 Control
A0 2.56724358 Control
A0 2.01460981 Control
A0 2.05226064 Control
A0 1.8756814 Control
A0 2.125911 Control
A0 1.74443138 Control
A0 2.2280283 Control
A0 1.64212441 Control
A0 1.59137082 Control
A0 2.06626606 Control
A0 1.99136424 Control
A0 1.76914823 Control
A0 1.56436527 Control
A0 1.64972615 Control
A0 1.86909974 Control
A0 0.97017896 Control
A0 2.06111622 Control
A0 1.5452224 Control
A0 2.62991095 Control
A0 1.82159996 Control
A0 1.27094913 Control
A0 2.30951786 Control
A0 1.66294885 Control
A0 1.30345321 Control
A0 2.81928563 Control
A0 2.08432293 Control
A0 3.61848497 Control
A0 1.3408438 Control
A0 1.64378679 Control
A0 2.80081034 Control
A0 2.36614656 Control
A0 2.1651125 Control
A0 1.92465174 Control
A0 4.03316689 Control
A0 2.47297931 Control
A0 1.30965209 Control
A0 1.66403008 Control
A0 0.85347915 Control
A0 2.30159855 Control
A0 1.20240116 Control
A0 3.09798574 Control
A0 2.06986213 Control
A0 2.4247396 Control
A0 2.42663288 Control
A0 1.48671341 Control
A0 2.39992356 Control
A0 2.06864786 Control
A0 1.52247036 Control
A0 2.47754288 Control
A0 3.84642291 Control
A0 1.91058064 Control
A0 2.06065655 Control
A0 2.54003549 Control
A0 1.81888318 Control
A0 1.52468097 Control
A0 1.96675444 Control
A0 2.06712389 Control
A0 2.20503807 Control
A0 1.05397701 Control
A0 1.12122285 Control
A0 2.57901883 Control
A0 2.20672488 Control
A0 3.77666712 Control
A0 1.65504396 Control
A0 1.91081977 Control
A0 2.90837169 Control
A0 4.26778126 Control
A0 2.09121442 Control
A0 0.84919596 Control
A0 3.23317909 Control
A0 1.75134826 Control
A0 2.7028501 Control
A0 1.57010257 Control
A0 2.77061605 Control
A0 1.44683671 Control
A0 1.91981745 Control
A0 1.50669932 Control
A0 2.08949852 Control
A0 1.64667583 Control
A0 2.03542781 Control
A0 2.61282444 Control
A0 2.92760801 Control
A0 1.7147857 Control
A0 1.07329166 Control
A0 2.94275784 Control
A0 4.34878063 Control
A0 1.41207647 Control
A0 1.36042571 Control
A0 1.19285607 Control
A0 1.75962019 Control
A0 2.35499406 Control
A0 1.65066254 Control
A0 2.77931333 Control
A0 1.47103369 Control
A0 1.547966 Control
A0 1.63614833 Control
A0 0.99675804 Control
A0 3.92305326 Control
A0 1.45229399 Control
A0 1.35262847 Control
A0 2.37190819 Control
A0 3.22483826 Control
A0 1.78797257 Control
A0 2.41478372 Control
A0 0.86590558 Control
A0 2.28703237 Control
A0 1.80274022 Control
A0 1.8618865 Control
A0 1.95749688 Control
A0 3.25129318 Control
A0 2.16917562 Control
A0 3.13390779 Control
A0 0.90026647 Control
A0 2.47167397 Control
A0 2.47983909 Control
A0 2.36746502 Control
A0 2.0147233 Control
A0 2.35033798 Control
A0 2.95767069 Control
A0 2.42124152 Control
A0 1.58744943 Control
A0 1.27723444 Control
A0 2.27489996 Control
A0 2.80695415 Control
A0 2.44618964 Control
A0 1.64921439 Control
A0 1.85144734 Control
A0 3.35500216 Control
A0 2.33261371 Control
A0 1.33888233 Control
A0 4.47971535 Control
A0 1.2323693 Control
A0 1.98762679 Control
A0 1.33842623 Control
A0 1.98761332 Control
A0 1.36202085 Control
A0 3.28454328 Control
A0 1.17270255 Control
A0 1.82212198 Control
A0 1.32900202 Control
A0 1.81354284 Control
A0 1.72318888 Control
A0 2.27216649 Control
A0 2.34839487 Control
A0 2.0195775 Control
A0 2.06352496 Control
A0 1.62404513 Control
A0 0.96890593 Control
A0 1.85007274 Control
A0 1.58034098 Control
A0 2.95332265 Control
A0 1.60443974 Control
A0 2.13584781 Control
A0 3.02981853 Control
A0 1.77140689 Control
A0 2.33412075 Control
A0 2.48775959 Control
A0 1.6996671 Control
A0 1.06003809 Control
A0 2.503227 Control
A0 0.74110889 Control
A0 3.05222702 Control
A0 1.78145087 Control
A0 1.85529447 Control
A0 2.56479335 Control
A0 1.64154148 Control
A0 1.52432406 Control
A0 1.19810438 Control
A0 2.13392544 Control
A0 1.30074871 Control
A0 1.4683243 Control
A0 2.89554691 Control
A0 2.45580482 Control
A0 1.98675883 Control
A0 1.85697174 Control
A0 1.68030214 Control
A0 1.63105762 Control
A0 2.12553358 Control
A0 2.10057116 Control
A0 1.46793044 Control
A0 2.35392499 Control
A0 1.38533235 Control
A0 2.79777837 Control
A0 1.55553067 Control
A0 1.59325016 Control
A0 2.07316065 Control
A0 1.67068815 Control
A0 1.6152966 Control
A0 1.83299923 Control
A0 3.42779613 Control
A0 2.04661393 Control
A0 1.43286777 Control
A0 1.81313169 Control
A0 1.97498703 Control
A0 1.96431172 Control
A0 1.20169139 Control
A0 3.34369659 Control
A0 2.03695679 Control
A0 2.25118494 Control
A0 1.89529288 Control
A0 2.33578348 Control
A0 0.81278342 Control
A0 1.36346447 Control
A0 2.06597829 Control
A0 1.86565125 Control
A0 2.16576076 Control
A0 2.5938499 Control
A0 1.88130569 Control
A0 1.55337644 Control
A0 1.68970692 Control
A0 1.88178039 Control
A0 2.15551233 Control
A0 1.42730176 Control
A0 2.175107 Control
A0 2.39046979 Control
A0 1.16136491 Control
A0 1.40632033 Control
A0 1.07854021 Control
A0 1.76904476 Control
A0 1.78167081 Control
A0 2.12530804 Control
A0 2.20829487 Control
A0 1.79404688 Control
A0 1.97971034 Control
A0 1.68518996 Control
A0 2.30081868 Control
A0 1.64910448 Control
A0 2.94745088 Control
A0 2.23165894 Control
A0 2.17918062 Control
A0 1.89169383 Control
A0 1.57195985 Control
A0 1.70347679 Control
A0 2.14396238 Control
A0 1.18960106 Control
A0 3.39694595 Control
A0 1.43817699 Control
A0 2.10391712 Control
A0 2.23788667 Control
A0 1.30769491 Control
A0 2.92619276 Control
A0 2.66141057 Control
A0 1.99371338 Control
A0 2.30666423 Control
A0 2.20730066 Control
A0 2.10711288 Control
A0 0.92579669 Control
A0 1.30367088 Control
A0 1.87024236 Control
A0 1.38071585 Control
A0 2.15582824 Control
A0 2.08342409 Control
A0 2.38915563 Control
A0 1.84238446 Control
A0 1.06625283 Control
A0 1.75047147 Control
A0 1.74632835 Control
A0 0.92086267 Control
A0 1.8578099 Control
A0 2.64716434 Control
A0 3.40268469 Control
A0 1.69459403 Control
A0 1.73547387 Control
A0 1.18290377 Control
A0 0.98107338 Control
A0 2.41537309 Control
A0 1.94979751 Control
A0 2.11788607 Control
A0 2.68321085 Control
A0 3.6800735 Control
A0 1.25490463 Control
A0 1.93221259 Control
A0 1.74536371 Control
A0 2.3558538 Control
A0 3.25726748 Control
A0 1.27003336 Control
A0 2.33946109 Control
A0 1.15128887 Control
A0 1.04985023 Control
A0 2.59977174 Control
A0 2.1945715 Control
A0 2.72373748 Control
A0 2.59516644 Control
A0 2.10612798 Control
A0 2.42206812 Control
A0 2.41433024 Control
A0 2.36171699 Control
A0 1.80698693 Control
A0 1.94548392 Control
A0 2.25982738 Control
A0 3.08507609 Control
A0 1.93447506 Control
A0 3.07702851 Control
A0 1.48507285 Control
A0 1.49565935 Control
A0 1.73870146 Control
A0 2.32608485 Control
A0 2.4230206 Control
A0 3.36891556 Control
A0 2.4372437 Control
A0 1.92206681 Control
A0 1.33128726 Control
A0 1.71172369 Control
A0 2.97065496 Control
A0 2.40405655 Control
A0 2.63606715 Control
A0 1.10054219 Control
A0 1.70312512 Control
A0 1.87362552 Control
A0 1.65431678 Control
A0 3.66430616 Control
A0 2.29036951 Control
A0 1.35137129 Control
A0 1.72414184 Control
A0 1.18421912 Control
A0 2.05795813 Control
A0 1.92240405 Control
A0 1.27121294 Control
A0 1.31242359 Control
A0 1.46708798 Control
A0 2.62696767 Control
A0 1.70668638 Control
A0 1.84112382 Control
A0 1.89212286 Control
A0 1.66695535 Control
A0 1.02169049 Control
A0 2.23235035 Control
A0 1.85165131 Control
A0 2.54775667 Control
A0 2.05133772 Control
A0 3.79516006 Control
A0 1.87224698 Control
A0 1.10433269 Control
A0 2.02745223 Control
A0 2.39168143 Control
A0 1.87667775 Control
A0 1.59726107 Control
A0 2.2341373 Control
A0 2.27350974 Control
A0 1.55106461 Control
A0 1.74779415 Control
A0 3.83288956 Control
A0 1.71730387 Control
A0 1.31817329 Control
A0 2.57388425 Control
A0 2.34550333 Control
A0 1.96540761 Control
A0 2.23472548 Control
A0 2.51331758 Control
A0 1.01781631 Control
A0 2.17633629 Control
A0 2.74936628 Control
A0 2.79882503 Control
A0 1.73100162 Control
A0 1.66472924 Control
A0 1.32102334 Control
A0 1.66316366 Control
A0 2.89873409 Control
A0 1.6544925 Control
A0 2.67204762 Control
A0 2.40587616 Control
A0 1.59236741 Control
A0 2.40482807 Control
A0 1.96140659 Control
A0 1.59091711 Control
A0 2.66680217 Control
A0 0.98677981 Control
A0 1.90516484 Control
A0 1.68740118 Control
A0 2.37454605 Control
A0 0.7537353 Control
A0 0.85705525 Control
A0 1.55700517 Control
A0 2.5311079 Control
A0 2.36983705 Control
A0 2.55220485 Control
A0 2.63266373 Control
A0 2.65308738 Control
A0 1.06418228 Control
A0 2.50150394 Control
A0 2.89876056 Control
A0 2.0954783 Control
A0 3.5002439 Control
A0 2.21400118 Control
A0 2.14398122 Control
A0 2.65045595 Control
A0 2.14785409 Control
A0 1.28223145 Control
A0 1.52786505 Control
A0 1.78983223 Control
A0 3.34962821 Control
A0 2.0558219 Control
A0 2.06447077 Control
A0 2.51660728 Control
A0 1.64282525 Control
A0 1.23461103 Control
A0 2.2419858 Control
A0 1.95948601 Control
A0 1.33215058 Control
A0 1.62073219 Control
A0 1.27060807 Control
A0 1.22684038 Control
A0 2.95603609 Control
A0 2.19413042 Control
A0 1.33219707 Control
A0 2.61723876 Control
A0 1.58537149 Control
A0 0.87477338 Control
A0 1.66899896 Control
A0 2.06500697 Control
A0 2.10431433 Control
A0 1.67462611 Control
A0 2.25336075 Control
A0 3.02729487 Control
A0 2.82949185 Control
A0 1.85809064 Control
A0 2.12029886 Control
A0 2.22949767 Control
A0 1.100402 Control
A0 2.99479675 Control
A0 2.07131886 Control
A0 2.64788842 Control
A0 1.51794612 Control
A0 1.02598178 Control
A0 1.82579839 Control
A0 2.50842595 Control
A0 2.8441391 Control
A0 1.38421965 Control
A0 2.06812906 Control
A0 2.73926926 Control
A0 1.69082451 Control
A0 2.39714694 Control
A0 1.36673903 Control
A0 1.82082915 Control
A0 2.33454084 Control
A0 1.83909345 Control
A0 1.08416808 Control
A0 2.43857169 Control
A0 2.79617476 Control
A0 2.11974859 Control
A0 1.62843084 Control
A0 2.33162713 Control
A0 1.71738553 Control
A0 2.28592515 Control
A0 1.61480057 Control
A0 2.19788861 Control
A0 2.53606153 Control
A0 2.81061363 Control
A0 0.82735342 Control
A0 1.88544321 Control
A0 1.73903394 Control
A0 2.10697985 Control
A0 2.60479808 Control
A0 1.74622059 Control
A0 1.63202119 Control
A0 1.95984435 Control
A0 2.17171383 Control
A0 2.0033989 Control
A0 1.94963408 Control
A0 2.11904335 Control
A0 3.38610196 Control
A0 1.23789346 Control
A0 1.3348155 Control
A0 0.89592397 Control
A0 2.31557631 Control
A0 2.21095657 Control
A0 2.7355454 Control
A0 1.91396165 Control
A0 3.20574021 Control
A0 1.86240339 Control
A0 2.2770586 Control
A0 2.58943081 Control
A0 1.71291113 Control
A0 1.07966983 Control
A0 2.0026598 Control
A0 2.44833302 Control
A0 1.7147274 Control
A0 1.94114387 Control
A0 1.03804231 Control
A0 3.17092061 Control
A0 2.47269678 Control
A0 1.37134743 Control
A0 2.78489828 Control
A0 1.99630141 Control
A0 1.37958217 Control
A0 1.7179215 Control
A0 1.69883943 Control
A0 1.99963009 Control
A0 2.11207438 Control
A0 2.95098424 Control
A0 1.10704589 Control
A0 3.00950456 Control
A0 1.26658165 Control
A0 2.06245255 Control
A0 0.94721198 Control
A0 1.64879227 Control
A0 1.66477442 Control
A0 2.3316505 Control
A0 0.42514461 Control
A0 2.82484174 Control
A0 2.67329407 Control
A0 2.33339691 Control
A0 1.06968606 Control
A0 2.1968503 Control
A0 1.42740583 Control
A0 2.57322288 Control
A0 2.95509481 Control
A0 2.00513482 Control
A0 2.455863 Control
A0 3.58837199 Control
A0 1.54391682 Control
A0 1.42804289 Control
A0 2.84131742 Control
A0 2.45280886 Control
A0 2.08805442 Control
A0 3.50234437 Control
A0 1.68289864 Control
A0 2.09401035 Control
A0 2.61476684 Control
A0 0.78105813 Control
A0 1.05114043 Control
A0 2.27421808 Control
A0 2.13458014 Control
A0 2.08674598 Control
A0 1.98267889 Control
A0 1.32641685 Control
A0 1.82781827 Control
A0 3.05859232 Control
A0 2.04319477 Control
A0 1.59287381 Control
A0 2.23623729 Control
A0 1.67709124 Control
A0 1.74962783 Control
A0 1.37431741 Control
A0 1.94863677 Control
A0 2.51168156 Control
A0 2.02190471 Control
A0 1.5292846 Control
A0 1.68566346 Control
A0 2.20073867 Control
A0 1.70803189 Control
A0 2.63580179 Control
A0 1.94855845 Control
A0 1.59834456 Control
A0 1.98224223 Control
A0 1.78577244 Control
A0 1.30750561 Control
A0 1.66486251 Control
A0 2.07245636 Control
A0 2.44111204 Control
A0 1.18741894 Control
A0 1.54673159 Control
A0 1.96501684 Control
A0 1.61866915 Control
A0 2.18748665 Control
A0 2.54521918 Control
A0 2.10416245 Control
A0 1.82700121 Control
A0 1.68976951 Control
A0 1.86123371 Control
A0 1.41638529 Control
A0 3.05564976 Control
A0 1.53306389 Control
A0 2.1600554 Control
A0 1.74393523 Control
A0 3.27465415 Control
A0 1.78491676 Control
A0 2.32142448 Control
A0 1.60060775 Control
A0 1.8815037 Control
A0 1.50169134 Control
A0 1.42073381 Control
A0 3.35639453 Control
A0 2.8576808 Control
A0 1.47005117 Control
A0 2.7919035 Control
A0 2.64837313 Control
A0 1.78344846 Control
A0 1.93355167 Control
A0 1.77183509 Control
A0 1.0701592 Control
A0 1.88570046 Control
A0 1.64479423 Control
A0 2.0634737 Control
A0 2.17417645 Control
A0 1.95394981 Control
A0 2.15176272 Control
A0 1.68076801 Control
A0 1.68891454 Control
A0 1.6783272 Control
A0 1.6204915 Control
A0 1.69163215 Control
A0 2.81414247 Control
A0 1.55733776 Control
A0 1.25620282 Control
A0 1.29173195 Control
A0 2.64239287 Control
A0 2.16955042 Control
A0 0.88428283 Control
A0 0.91978914 Control
A0 1.6498543 Control
A0 1.97333837 Control
A0 2.74194288 Control
A0 1.4037317 Control
A0 1.54089558 Control
A0 1.62104547 Control
A0 1.89681399 Control
A0 1.78399301 Control
A0 1.57592058 Control
A0 2.83358097 Control
A0 1.99099755 Control
A0 2.08287382 Control
A0 2.42465043 Control
A0 2.63245773 Control
A0 3.12602758 Control
A0 1.42867136 Control
A0 0.90822333 Control
A0 3.03598452 Control
A0 1.82217753 Control
A0 1.38406885 Control
A0 0.96385461 Control
A0 2.66643119 Control
A0 1.99602628 Control
A0 2.87973762 Control
A0 1.27138114 Control
A0 1.22389627 Control
A0 2.08762836 Control
A0 3.76328301 Control
A0 1.72002363 Control
A0 3.33699775 Control
A0 0.96949965 Control
A0 1.39377248 Control
A0 3.05818009 Control
A0 2.78043365 Control
A0 2.37605453 Control
A0 2.94617772 Control
A0 2.67068624 Control
A0 1.14784777 Control
A0 1.99138105 Control
A0 1.57189524 Control
A0 2.05253386 Control
A0 2.49809027 Control
A0 2.19380689 Control
A0 2.22210407 Control
A0 2.76403451 Control
A0 2.8300252 Control
A0 2.38660097 Control
A0 2.59893155 Control
A0 1.67232656 Control
A0 1.7004627 Control
A0 2.58489966 Control
A0 1.24979591 Control
A0 0.80898464 Control
A0 1.86099052 Control
A0 2.59477019 Control
A0 1.39830554 Control
A0 1.83524477 Control
A0 2.44199753 Control
A0 2.75016665 Control
A0 1.78676438 Control
A0 1.9695394 Control
A0 2.16617465 Control
A0 1.59521794 Control
A0 1.60973787 Control
A0 1.88492382 Control
A0 2.1039257 Control
A0 0.89717382 Control
A0 2.11964869 Control
A0 2.11561799 Control
A0 1.32680118 Control
A0 2.37755203 Control
A0 2.05911207 Control
A0 0.97407985 Control
A0 1.86751151 Control
A0 1.11637092 Control
A0 1.98987317 Control
A0 2.40199518 Control
A0 3.01622725 Control
A0 1.93505657 Control
A0 2.83940506 Control
A0 2.24751329 Control
A0 1.85277522 Control
A0 1.08375525 Control
A0 1.90207493 Control
A0 1.66549146 Control
A0 1.69356084 Control
A0 2.48733163 Control
A0 1.96994495 Control
A0 1.82656789 Control
A0 1.07845259 Control
A0 2.61236238 Control
A0 1.78024173 Control
A0 2.14373684 Control
A0 2.48184037 Control
A0 2.64594531 Control
A0 2.35619712 Control
A0 1.26594794 Control
A0 1.51756096 Control
A0 3.00598693 Control
A0 0.76294893 Control
A0 2.32940078 Control
A0 2.56227255 Control
A0 2.85710192 Control
A0 2.54980826 Control
A0 1.77194822 Control
A0 2.10303736 Control
A0 1.60392547 Control
A0 1.08506894 Control
A0 1.58597112 Control
A0 0.95743036 Control
A0 0.78263485 Control
A0 2.2345624 Control
A0 0.95479172 Control
A0 2.10953212 Control
A0 1.51641166 Control
A0 1.73053563 Control
A0 1.25511169 Control
A0 3.08319068 Control
A0 1.22108603 Control
A0 2.19114351 Control
A0 2.10645604 Control
A0 1.83524859 Control
A0 1.61427212 Control
A0 2.07545471 Control
A0 1.49681413 Control
A0 2.72020197 Control
A0 3.19928122 Control
A0 3.64792967 Control
A0 2.56568766 Control
A0 2.56637502 Control
A0 4.05629396 Control
A0 0.9948163 Control
A0 1.39137685 Control
A0 1.98777258 Control
A0 2.03407598 Control
A0 1.60116267 Control
A0 2.24967527 Control
A0 1.54489362 Control
A0 0.84845418 Control
A0 2.05818844 Control
A0 1.51992738 Control
A0 1.45681477 Control
A0 1.66313827 Control
A0 2.46871758 Control
A0 1.82669747 Control
A0 3.3064909 Control
A0 1.55492413 Control
A0 2.067173 Control
A0 1.60613883 Control
A0 2.38250804 Control
A0 2.38655782 Control
A0 2.16514516 Control
A0 1.90930402 Control
A0 1.82101548 Control
A0 2.01809621 Control
A0 2.52769685 Control
A0 1.63753998 Control
A0 1.96509671 Control
A0 1.98708701 Control
A0 2.24879789 Control
A0 2.52327895 Control
A0 2.20644855 Control
A0 2.64615273 Control
A0 0.45637953 Control
A0 0.99962872 Control
A0 1.91385126 Control
A0 3.0915482 Control
A0 1.57953131 Control
A0 1.3046819 Control
A0 2.13622236 Control
A0 1.74303925 Control
A0 1.45096302 Control
A0 1.75987554 Control
A0 2.36234069 Control
A0 2.01435685 Control
A0 1.7580142 Control
A0 1.82164538 Control
A0 1.37101781 Control
A0 1.58408237 Control
A0 2.65521979 Control
A0 2.04479313 Control
A0 2.00912809 Control
A0 1.99757159 Control
A0 1.71619773 Control
A0 1.46528339 Control
A0 2.32878733 Control
A0 0.79517066 Control
A0 1.48147881 Control
A0 1.37476933 Control
A0 1.98401749 Control
A0 1.65883231 Control
A0 1.81137347 Control
A0 1.9537251 Control
A0 3.02566171 Control
A0 2.58473492 Control
A0 2.20532441 Control
A0 1.80505669 Control
A0 1.34284949 Control
A0 2.65311527 Control
A0 2.59446859 Control
A0 1.99873567 Control
A0 1.9760294 Control
A0 1.91179979 Control
A0 1.81993687 Control
A0 2.08528495 Control
A0 1.54864645 Control
A0 1.37170947 Control
A0 1.81590569 Control
A0 0.84897828 Control
A0 2.68519163 Control
A0 1.02837336 Control
A0 1.58472979 Control
A0 1.31572175 Control
A0 0.46343994 Control
A0 1.26818717 Control
A0 2.71467376 Control
A0 1.26125419 Control
A0 1.18719816 Control
A0 2.96836901 Control
A0 1.96030319 Control
A0 2.68817639 Control
A0 1.66866386 Control
A0 0.65446764 Control
A0 2.66896582 Control
A0 2.54091382 Control
A0 2.71159315 Control
A0 2.51107073 Control
A0 2.86784458 Control
A0 2.20667005 Control
A0 2.45890355 Control
A0 2.08374238 Control
A0 1.1621325 Control
A0 2.37169433 Control
A0 2.42344332 Control
A0 2.38279891 Control
A0 1.91650319 Control
A0 1.88325226 Control
A0 1.24396956 Control
A0 2.63206697 Control
A0 1.97238827 Control
A0 2.18965816 Control
A0 1.90339839 Control
A0 2.07039523 Control
A0 2.2379818 Control
A0 1.14604521 Control
A0 2.6693809 Control
A0 2.47849369 Control
A0 1.64036071 Control
A0 2.88006902 Control
A0 1.34578526 Control
A0 2.35940456 Control
A0 2.53418946 Control
A0 1.36651003 Control
A0 2.22523379 Control
A0 1.53945196 Control
A0 2.13670015 Control
A0 1.53886521 Control
A0 1.38477087 Control
A0 1.08185732 Control
A0 3.07205415 Control
A0 1.39406621 Control
A0 1.99913847 Control
A0 1.83308756 Control
A0 1.86345708 Control
A0 0.62847972 Control
A0 1.22017086 Control
A0 1.69346011 Control
A0 2.1625371 Control
A0 2.40210891 Control
A0 2.15038562 Control
A0 1.67341864 Control
A0 2.2738421 Control
A0 1.66212988 Control
A0 2.07397127 Control
A0 2.46297789 Control
A0 2.7388947 Control
A0 2.26170993 Control
A0 2.76972771 Control
A0 2.17270851 Control
A0 2.59908199 Control
A0 1.72343075 Control
A0 1.25573194 Control
A0 3.06869793 Control
A0 3.21192718 Control
A0 1.97246504 Control
A0 1.02529871 Control
A0 2.2065351 Control
A0 1.62719584 Control
A0 1.95369542 Control
A0 1.39485312 Control
A0 1.91573012 Control
A0 1.20317376 Control
A0 1.83438635 Control
A0 2.81419992 Control
A0 2.34800482 Control
A0 1.53916347 Control
A0 1.85144675 Control
A0 2.25851727 Control
A0 1.74005795 Control
A0 1.79031658 Control
A0 1.61894214 Control
A0 1.81035233 Control
A0 2.0514245 Control
A0 1.33217204 Control
A0 2.02560902 Control
A0 2.65347958 Control
A0 1.85544169 Control
A0 2.82838249 Control
A0 1.33180511 Control
A0 1.46261156 Control
A0 3.07027435 Control
A0 2.57974291 Control
A0 3.58888936 Control
A0 1.95782721 Control
A0 1.85924792 Control
A0 1.77279973 Control
A0 2.25895739 Control
A0 1.28265584 Control
A0 2.34814358 Control
A0 1.9889214 Control
A0 0.72592169 Control
A0 1.17116392 Control
A0 1.20428419 Control
A0 2.15974569 Control
A0 1.44527495 Control
A0 0.9781763 Control
A0 0.99789536 Control
A0 2.49241066 Control
A0 1.03645182 Control
A0 1.51581395 Control
A0 1.27758205 Control
A0 1.1377486 Control
A0 1.30811095 Control
A0 2.15964174 Control
A0 2.34968662 Control
A0 2.37809634 Control
A0 1.3812269 Control
A0 2.18792915 Control
A0 2.18384862 Control
A0 2.05726528 Control
A0 2.44244933 Control
A0 1.66005123 Control
A0 1.37949967 Control
A0 2.29672074 Control
A0 2.1824894 Control
A0 2.29787397 Control
A0 1.50153863 Control
A0 4.08792639 Control
A0 1.72404027 Control
A0 2.08670545 Control
A0 1.23285294 Control
A0 4.38528061 Control
A0 2.09063745 Control
A0 2.38129902 Control
A0 2.12790966 Control
A0 2.02666831 Control
A0 1.57479751 Control
A0 2.20531058 Control
A0 2.01364851 Control
A0 2.13963008 Control
A0 1.30472696 Control
A0 1.33642876 Control
A0 1.91390669 Control
A0 2.2743454 Control
A0 1.44201589 Control
A0 3.83525467 Control
A0 0.81638134 Control
A0 1.67083168 Control
A0 1.7620666 Control
A0 0.82071877 Control
A0 2.31279898 Control
A0 2.10229325 Control
A0 2.9543891 Control
A0 1.37769091 Control
A0 2.44951367 Control
A0 2.40388799 Control
A0 1.74146688 Control
A0 2.73637319 Control
A0 2.4669137 Control
A0 2.15302801 Control
A0 1.28456879 Control
A0 1.04784739 Control
A0 1.38150024 Control
A0 1.89358306 Control
A0 2.03715205 Control
A0 1.49405599 Control
A0 3.2952559 Control
A0 2.4250586 Control
A0 1.52329242 Control
A0 1.94555163 Control
A0 2.20707345 Control
A0 2.46514821 Control
A0 1.15152347 Control
A0 1.78069234 Control
A0 2.77548814 Control
A0 2.67523789 Control
A0 1.38529408 Control
A0 0.99959612 Control
A0 2.95897365 Control
A0 1.10769486 Control
A0 0.8549487 Control
A0 3.31478238 Control
A0 1.39090168 Control
A0 2.20129418 Control
A0 1.7582531 Control
A0 1.46066964 Control
A0 2.07760501 Control
A0 2.44988513 Control
A0 1.87119639 Control
A0 1.29067123 Control
A0 1.25376153 Control
A0 1.76690292 Control
A0 2.64076567 Control
A0 1.08957589 Control
A0 2.48752093 Control
A0 2.80266809 Control
A0 1.9675982 Control
A0 1.28799295 Control
A0 1.80559611 Control
A0 2.02850127 Control
A0 1.617468 Control
A0 1.89279175 Control
A0 1.51485479 Control
A0 1.64082932 Control
A0 1.44275188 Control
A0 2.44913459 Control
A0 1.64687932 Control
A0 2.09823561 Control
A0 1.26245487 Control
A0 2.09651113 Control
A0 2.48547912 Control
A0 2.98376656 Control
A0 1.69654751 Control
A0 1.10673892 Control
A0 2.41485977 Control
A0 2.36459494 Control
A0 1.84779358 Control
A0 1.77180469 Control
A0 2.56609488 Control
A0 2.07265759 Control
A0 2.50858927 Control
A0 3.62358785 Control
A0 2.04712462 Control
A0 1.19155419 Control
A0 3.01733375 Control
A0 0.69967633 Control
A0 2.15638494 Control
A0 2.57200599 Control
A0 1.40140629 Control
A0 1.768942 Control
A0 2.37176752 Control
A0 1.77987468 Control
A0 2.41914535 Control
A0 1.40016556 Control
A0 1.94543529 Control
A0 2.24856114 Control
A0 1.71397018 Control
A0 2.00102162 Control
A0 1.61424494 Control
A0 2.43203115 Control
A0 1.36438882 Control
A0 2.22153473 Control
A0 2.96178818 Control
A0 2.75179577 Control
A0 1.86686957 Control
A0 2.80627322 Control
A0 2.69927144 Control
A0 1.14920521 Control
A0 2.37397313 Control
A0 2.75023007 Control
A0 2.92303348 Control
A0 1.93045843 Control
A0 2.18723965 Control
A0 1.57823646 Control
A0 1.82647252 Control
A0 1.78753483 Control
A0 1.83152485 Control
A0 0.73384339 Control
A0 2.37090945 Control
A0 1.77412748 Control
A0 2.2570672 Control
A0 2.0585258 Control
A0 2.45429826 Control
A0 1.67317986 Control
A0 1.52887058 Control
A0 1.93856382 Control
A0 2.55902553 Control
A0 2.60846996 Control
A0 2.45892596 Control
A0 1.33510816 Control
A0 2.39731359 Control
A0 2.78068805 Control
A0 1.79615784 Control
A0 1.53269184 Control
A0 1.88579714 Control
A0 2.43547916 Control
A0 1.8648808 Control
A0 3.03191996 Control
A0 2.8081398 Control
A0 2.23634982 Control
A0 2.01081657 Control
A0 0.64921236 Control
A0 1.79226363 Control
A0 0.95515126 Control
A0 1.25571537 Control
A0 1.64218199 Control
A0 1.87924051 Control
A0 2.02362728 Control
A0 2.08655167 Control
A0 1.33817112 Control
A0 1.38818789 Control
A0 2.5439713 Control
A0 1.70444655 Control
A0 1.27014673 Control
A0 2.16590977 Control
A0 1.5891912 Control
A0 1.46685612 Control
A0 3.26895022 Control
A0 1.61467934 Control
A0 1.94025981 Control
A0 0.59838796 Control
A0 1.9731679 Control
A0 1.34590197 Control
A0 2.2491684 Control
A0 1.7861768 Control
A0 2.04412079 Control
A0 2.59120965 Control
A0 2.36730123 Control
A0 2.27524042 Control
A0 0.56429446 Control
A0 1.95113468 Control
A0 1.90942967 Control
A0 1.15112996 Control
A0 1.33196807 Control
A0 2.0793376 Control
A0 2.15416479 Control
A0 1.40683818 Control
A0 2.60355473 Control
A0 0.95836371 Control
A0 2.00978017 Control
A0 1.68441021 Control
A0 1.64202178 Control
A0 1.07672322 Control
A0 2.75513721 Control
A0 2.48043466 Control
A0 1.99829316 Control
A0 2.5888598 Control
A0 2.33968782 Control
A0 2.42126012 Control
A0 2.80559587 Control
A0 1.6683296 Control
A0 2.78819108 Control
A0 1.56651664 Control
A0 1.38111603 Control
A0 1.65725851 Control
A0 2.08008623 Control
A0 2.32565999 Control
A0 2.04272032 Control
A0 1.59253609 Control
A0 1.42277849 Control
A0 0.64452118 Control
A0 1.99540412 Control
A0 2.4661026 Control
A0 2.64933443 Control
A0 2.92618489 Control
A0 1.46169722 Control
A0 2.77793145 Control
A0 1.40404332 Control
A0 1.4943372 Control
A0 2.19899249 Control
A0 1.35106421 Control
A0 1.14040828 Control
A0 2.55968785 Control
A0 1.57184815 Control
A0 2.73186684 Control
A0 2.20370173 Control
A0 2.74791193 Control
A0 1.49932086 Control
A0 2.89421391 Control
A0 2.04610395 Control
A0 2.78346014 Control
A0 1.03679776 Control
A0 2.04129958 Control
A0 1.1005863 Control
A0 1.7279985 Control
A0 2.89344001 Control
A0 0.71767813 Control
A0 2.11538243 Control
A0 1.97983837 Control
A0 2.27088642 Control
A0 2.02513385 Control
A0 2.21218872 Control
A0 1.98026073 Control
A0 1.6625638 Control
A0 1.94308186 Control
A0 1.49594188 Control
A0 2.02551222 Control
A0 2.77508569 Control
A0 2.10859442 Control
A0 2.54800749 Control
A0 0.98194355 Control
A0 2.20806146 Control
A0 2.03037477 Control
A0 3.84750009 Control
A0 1.80004287 Control
A0 1.6508038 Control
A0 1.64533401 Control
A0 2.276896 Control
A0 1.64516056 Control
A0 2.52749157 Control
A0 1.57854795 Control
A0 1.08730769 Control
A0 1.96250558 Control
A0 2.5252955 Control
A0 1.30160582 Control
A0 1.53982127 Control
A0 2.45565701 Control
A0 0.82472348 Control
A0 1.91015708 Control
A0 2.71035552 Control
A0 2.55695534 Control
A0 1.68520784 Control
A0 1.95705557 Control
A0 2.28441954 Control
A0 1.84823871 Control
A0 1.84151244 Control
A0 1.8281846 Control
A0 2.61083126 Control
A0 1.7545445 Control
A0 2.02978587 Control
A0 2.09253812 Control
A0 1.60093617 Control
A0 2.33305144 Control
A0 2.47631478 Control
A0 1.98928583 Control
A0 2.02972317 Control
A0 1.86014688 Control
A0 1.90670347 Control
A0 1.33173656 Control
A0 1.28791285 Control
A0 2.23354602 Control
A0 3.38848472 Control
A0 2.06698632 Control
A0 2.0083735 Control
A0 1.68607473 Control
A0 1.64553678 Control
A0 2.61663628 Control
A0 0.99471051 Control
A0 2.97591496 Control
A0 2.22326064 Control
A0 1.7881813 Control
A0 1.20969009 Control
A0 1.95704305 Control
A0 1.12020338 Control
A0 2.07187152 Control
A0 1.87033951 Control
A0 1.36414897 Control
A0 1.36890864 Control
A0 2.18256402 Control
A0 1.81863701 Control
A0 1.56361246 Control
A0 0.90937155 Control
A0 2.17872095 Control
A0 1.64997816 Control
A0 3.67156649 Control
A0 2.81142354 Control
A0 2.39419389 Control
A0 3.36547875 Control
A0 1.77164876 Control
A0 1.24934697 Control
A0 1.31246316 Control
A0 1.67292643 Control
A0 1.95778048 Control
A0 2.30182815 Control
A0 1.89183795 Control
A0 2.11704826 Control
A0 2.24830556 Control
A0 3.13555861 Control
A0 1.67388153 Control
A0 1.72993124 Control
A0 2.73286462 Control
A0 1.96395195 Control
A0 3.3399744 Control
A0 1.91086936 Control
A0 1.51277423 Control
A0 1.09905577 Control
A0 1.53912199 Control
A0 1.45110703 Control
A0 3.0841918 Control
A0 0.60357624 Control
A0 2.09854341 Control
A0 3.63001704 Control
A0 1.91721511 Control
A0 1.91319799 Control
A0 2.45274377 Control
A0 2.28037333 Control
A0 1.33460438 Control
A0 1.69953418 Control
A0 1.48055422 Control
A0 2.1185565 Control
A0 2.18447471 Control
A0 2.60810637 Control
A0 2.18793941 Control
A0 2.56019187 Control
A0 0.86448479 Control
A0 1.69875491 Control
A0 2.05183697 Control
A0 1.5508132 Control
A0 2.5771203 Control
A0 2.31696391 Control
A0 2.23315406 Control
A0 2.03697586 Control
A0 1.53065848 Control
A0 1.70779419 Control
A0 3.71868491 Control
A0 4.05181599 Control
A0 1.43159676 Control
A0 1.77484655 Control
A0 1.58386517 Control
A0 3.17282271 Control
A0 1.61391377 Control
A0 3.10335231 Control
A0 1.50891304 Control
A0 2.43792486 Control
A0 2.84495568 Control
A0 2.52288342 Control
A0 2.07037568 Control
A0 1.45936644 Control
A0 0.85630679 Control
A0 2.67042112 Control
A0 2.03441262 Control
A0 0.9887898 Control
A0 2.11323214 Control
A0 2.4269278 Control
A0 1.07289541 Control
A0 2.13173199 Control
A0 0.93905807 Control
A0 2.7259233 Control
A0 2.25119972 Control
A0 1.98403549 Control
A0 1.33814037 Control
A0 1.71746767 Control
A0 1.84798026 Control
A0 1.33469224 Control
A0 2.14090872 Control
A0 1.59754658 Control
A0 3.31446099 Control
A0 2.00064826 Control
A0 2.35274625 Control
A0 1.63124919 Control
A0 1.80603862 Control
A0 1.58615112 Control
A0 1.80768919 Control
A0 1.89395988 Control
A0 1.54355597 Control
A0 1.43523157 Control
A0 1.42108774 Control
A0 2.26948643 Control
A0 1.4011364 Control
A0 2.81005287 Control
A0 1.35418785 Control
A0 1.66591966 Control
A0 2.28487611 Control
A0 1.96604669 Control
A0 3.05098867 Control
A0 1.68233037 Control
A0 2.47161269 Control
A0 2.64503431 Control
A0 1.13870013 Control
A0 2.74007106 Control
A0 2.6805191 Control
A0 1.75718117 Control
A0 1.50090551 Control
A0 2.22750545 Control
A0 0.95363677 Control
A0 1.84621441 Control
A0 1.2458601 Control
A0 1.92943597 Control
A0 1.10246193 Control
A0 3.76339769 Control
A0 2.05691171 Control
A0 3.21640897 Control
A0 0.73480922 Control
A0 3.56188178 Control
A0 2.12730312 Control
A0 2.13412356 Control
A0 3.36111474 Control
A0 0.94006473 Control
A0 2.53712797 Control
A0 2.09333801 Control
A0 1.82155001 Control
A0 2.16221356 Control
A0 2.57212424 Control
A0 2.38922524 Control
A0 2.63084149 Control
A0 1.95815158 Control
A0 2.56854486 Control
A0 2.01823974 Control
A0 1.22603929 Control
A0 1.06137466 Control
A0 3.19125128 Control
A0 1.75722158 Control
A0 1.49694848 Control
A0 2.29110575 Control
A0 1.74082899 Control
A0 1.94733548 Control
A0 1.02901316 Control
A0 1.03295529 Control
A0 1.89917231 Control
A0 2.07578373 Control
A0 1.36106932 Control
A0 1.87879348 Control
A0 1.6233784 Control
A0 2.60289025 Control
A0 2.05176854 Control
A0 1.87959278 Control
A0 2.01420593 Control
A0 1.21484935 Control
A0 0.78808069 Control
A0 2.20677996 Control
A0 1.1702888 Control
A0 4.21897125 Control
A0 1.87688565 Control
A0 1.3372767 Control
A0 1.55563664 Control
A0 2.35267925 Control
A0 1.12110865 Control
A0 2.43407536 Control
A0 2.41001964 Control
A0 3.11042619 Control
A0 2.68722343 Control
A0 2.55588484 Control
A0 2.42372537 Control
A0 3.45071006 Control
A0 1.81575572 Control
A0 2.18036294 Control
A0 1.97440517 Control
A0 0.99149823 Control
A0 2.20545244 Control
A0 1.62988961 Control
A0 1.4311353 Control
A0 1.50542641 Control
A0 2.75077987 Control
A0 1.92553723 Control
A0 1.95328891 Control
A0 3.72100186 Control
A0 1.40297747 Control
A0 2.00669241 Control
A0 1.36723077 Control
A0 1.68914878 Control
A0 0.87966293 Control
A0 1.36852372 Control
A0 1.76231325 Control
A0 1.96903527 Control
A0 1.53420091 Control
A0 2.38302159 Control
A0 1.42193031 Control
A0 1.41302776 Control
A0 2.82069063 Control
A0 2.16230106 Control
A0 2.05841041 Control
A0 2.02709246 Control
A0 4.28108692 Control
A0 1.65717733 Control
A0 1.9159379 Control
A0 1.79133832 Control
A0 1.52861547 Control
A0 1.15335 Control
A0 3.20737052 Control
A0 0.76807296 Control
A0 0.65507376 Control
A0 1.2632699 Control
A0 4.05403423 Control
A0 2.62600231 Control
A0 1.94363034 Control
A0 1.51333892 Control
A0 1.25711834 Control
A0 1.59656441 Control
A0 1.70114195 Control
A0 2.02149892 Control
A0 1.52034581 Control
A0 2.20900488 Control
A0 1.01029229 Control
A0 1.88010526 Control
A0 2.5144875 Control
A0 1.09179401 Control
A0 1.71170592 Control
A0 2.62206149 Control
A0 1.94966984 Control
A0 1.79951155 Control
A0 2.03063989 Control
A0 2.39040542 Control
A0 1.27400494 Control
A0 2.51700234 Control
A0 0.73530579 Control
A0 2.10524178 Control
A0 0.92980146 Control
A0 1.75470603 Control
A0 1.44633925 Control
A0 1.76112008 Control
A0 1.28011823 Control
A0 2.19635653 Control
A0 2.44788957 Control
A0 2.96991849 Control
A0 1.78855419 Control
A0 2.23109841 Control
A0 2.06969237 Control
A0 1.9667654 Control
A0 2.05244136 Control
A0 1.80700302 Control
A0 1.02936172 Control
A0 2.62312269 Control
A0 2.14670467 Control
A0 0.96663606 Control
A0 1.48245668 Control
A0 1.88924563 Control
A0 2.71237922 Control
A0 1.91529787 Control
A0 2.26044583 Control
A0 0.90783328 Control
A0 3.04832768 Control
A0 1.91416216 Control
A0 2.53235388 Control
A0 3.6750021 Control
A0 1.71873522 Control
A0 1.50932992 Control
A0 1.93013835 Control
A0 2.58504701 Control
A0 1.93157411 Control
A0 1.44346273 Control
A0 2.0260005 Control
A0 4.38272476 Control
A0 2.94099545 Control
A0 2.08218479 Control
A0 1.38640976 Control
A0 1.86006856 Control
A0 1.35924351 Control
A0 0.66502434 Control
A0 1.54733658 Control
A0 1.67072439 Control
A0 2.00705433 Control
A0 2.62185574 Control
A0 1.30762768 Control
A0 2.04064679 Control
A0 2.41911983 Control
A0 2.44350696 Control
A0 2.87246132 Control
A0 2.05785012 Control
A0 1.37569189 Control
A0 2.08629942 Control
A0 1.79062772 Control
A0 1.85007071 Control
A0 2.36236334 Control
A0 2.65386987 Control
A0 1.55252349 Control
A0 1.47723556 Control
A0 1.78227949 Control
A0 1.46415639 Control
A0 1.63818049 Control
A0 2.69123435 Control
A0 1.5911777 Control
A0 1.40007341 Control
A0 2.72180295 Control
A0 2.36112905 Control
A0 1.71662259 Control
A0 1.88102198 Control
A0 1.50051808 Control
A0 2.34212184 Control
A0 1.99741244 Control
A0 0.98228431 Control
A0 2.6759212 Control
A0 2.10168886 Control
A0 1.63155329 Control
A0 2.85985351 Control
A0 2.57157993 Control
A0 2.60689402 Control
A0 2.55279613 Control
A0 0.87457907 Control
A0 2.9273634 Control
A0 1.72934854 Control
A0 2.80474377 Control
A0 1.89431691 Control
A0 1.9173454 Control
A0 2.23462963 Control
A0 1.94809532 Control
A0 2.22650433 Control
A0 2.58576226 Control
A0 1.54986596 Control
A0 1.96072614 Control
A0 2.29216743 Control
A0 2.49404502 Control
A0 1.80960405 Control
A0 1.76070201 Control
A0 2.99003243 Control
A0 2.70850182 Control
A0 2.160007 Control
A0 1.05441391 Control
A0 2.63980246 Control
A0 1.85207915 Control
A0 1.82221663 Control
A0 3.39014053 Control
A0 0.98431247 Control
A0 1.93825364 Control
A0 1.98645842 Control
A0 2.18556142 Control
A0 2.4290235 Control
A0 1.33066916 Control
A0 3.00567174 Control
A0 2.01637363 Control
A0 1.02441096 Control
A0 2.31419945 Control
A0 0.80236244 Control
A0 2.33569837 Control
A0 2.90224624 Control
A0 1.12867939 Control
A0 1.03348124 Control
A0 1.45461392 Control
A0 1.58420265 Control
A0 1.15254271 Control
A0 0.53765136 Control
A0 2.4663682 Control
A0 1.70319819 Control
A0 1.76877928 Control
A0 2.71997237 Control
A0 1.39206815 Control
A0 1.13853097 Control
A0 2.57121468 Control
A0 1.8390702 Control
A0 3.10028386 Control
A0 2.40506268 Control
A0 1.65396428 Control
A0 2.2232089 Control
A0 1.68070185 Control
A0 3.04060221 Control
A0 1.89910376 Control
A0 2.04034233 Control
A0 2.18199968 Control
A0 1.53830361 Control
A0 2.13811612 Control
A0 1.43517661 Control
A0 2.86762571 Control
A0 1.78992915 Control
A0 1.34218419 Control
A0 2.23872352 Control
A0 1.29105246 Control
A0 1.2028631 Control
A0 1.59959877 Control
A0 2.04546428 Control
A0 2.08877349 Control
A0 1.63039589 Control
A0 1.92235816 Control
A0 2.66961884 Control
A0 1.31461871 Control
A0 1.76573002 Control
A0 1.75854719 Control
A0 2.11155748 Control
A0 1.66593802 Control
A0 1.83767653 Control
A0 1.59921777 Control
A0 2.8953476 Control
A0 1.4588834 Control
A0 1.50973165 Control
A0 1.74421477 Control
A0 2.06072211 Control
A0 2.49432492 Control
A0 2.41669655 Control
A0 2.44055629 Control
A0 2.32798147 Control
A0 1.08114278 Control
A0 2.31387472 Control
A0 2.1330483 Control
A0 2.61416006 Control
A0 3.50492525 Control
A0 3.18378282 Control
A0 1.51410973 Control
A0 2.42508459 Control
A0 1.50097859 Control
A0 3.18413925 Control
A0 1.79355288 Control
A0 2.91165304 Control
A0 1.81752074 Control
A0 1.99533892 Control
A0 0.90384835 Control
A0 1.70571792 Control
A0 2.3329463 Control
A0 2.20308065 Control
A0 4.2871418 Control
A0 1.59645164 Control
A0 1.48105621 Control
A0 1.99740374 Control
A0 1.9852742 Control
A0 1.92409086 Control
A0 2.20161438 Control
A0 2.52002215 Control
A0 2.24112535 Control
A0 0.8154642 Control
A0 2.91659904 Control
A0 1.42935324 Control
A0 0.8250134 Control
A0 2.16001916 Control
A0 1.73875916 Control
A0 1.84345889 Control
A0 2.04315829 Control
A0 2.43571281 Control
A0 2.09132957 Control
A0 1.45495498 Control
A0 2.53794384 Control
A0 1.52416635 Control
A0 3.12397838 Control
A0 1.22541428 Control
A0 3.33347058 Control
A0 1.41215038 Control
A0 2.8323226 Control
A0 1.65335143 Control
A0 2.25118756 Control
A0 1.47058022 Control
A0 2.04120922 Control
A0 1.31643748 Control
A0 2.77203822 Control
A0 2.38108873 Control
A0 2.62464309 Control
A0 2.34806108 Control
A0 2.61722445 Control
A0 1.66610909 Control
A0 2.73662043 Control
A0 1.48077643 Control
A0 1.82139897 Control
A0 2.44661498 Control
A0 1.9082334 Control
A0 1.939533 Control
A0 2.33665371 Control
A0 2.67617726 Control
A0 2.41738343 Control
A0 1.31545937 Control
A0 2.62170625 Control
A0 2.46415591 Control
A0 2.04341698 Control
A0 2.06855774 Control
A0 1.93698621 Control
A0 2.13762403 Control
A0 1.25301623 Control
A0 1.58815742 Control
A0 1.4941268 Control
A0 2.31922913 Control
A0 2.42866635 Control
A0 1.77801025 Control
A0 2.00187182 Control
A0 2.44322205 Control
A0 1.73765695 Control
A0 1.4783237 Control
A0 3.37802601 Control
A0 1.22533071 Control
A0 1.51444197 Control
A0 1.65427959 Control
A0 2.02875304 Control
A0 1.42111683 Control
A0 2.00239849 Control
A0 2.54663754 Control
A0 1.28975642 Control
A0 1.65849602 Control
A0 1.5054363 Control
A0 1.45934391 Control
A0 1.62709832 Control
A0 2.19283867 Control
A0 2.36316514 Control
A0 2.72996855 Control
A0 1.97512174 Control
A0 2.1625917 Control
A0 0.76225495 Control
A0 2.12437057 Control
A0 2.94146585 Control
A0 2.71485543 Control
A0 2.53336811 Control
A0 3.30925584 Control
A0 2.53853011 Control
A0 2.26866126 Control
A0 2.42356348 Control
A0 2.20863271 Control
A0 2.50227141 Control
A0 2.21719456 Control
A0 2.83545017 Control
A0 2.35136008 Control
A0 2.1217494 Control
A0 2.19491458 Control
A0 2.21311712 Control
A0 2.36277747 Control
A0 2.07822323 Control
A0 1.9910785 Control
A0 2.25203967 Control
A0 1.35978448 Control
A0 1.09338403 Control
A0 1.61176956 Control
A0 1.55567646 Control
A0 2.26753712 Control
A0 1.30264378 Control
A0 3.08387542 Control
A0 1.69528759 Control
A0 1.98063684 Control
A0 1.31845915 Control
A0 2.09139299 Control
A0 1.75506556 Control
A0 1.30453753 Control
A0 3.26775193 Control
A0 2.45828319 Control
A0 1.87945354 Control
A0 1.41664863 Control
A0 1.23656535 Control
A0 1.51723301 Control
A0 2.84099245 Control
A0 2.29375505 Control
A0 2.59830785 Control
A0 2.11333537 Control
A0 1.96841276 Control
A0 2.74220324 Control
A0 3.9591682 Control
A0 2.58701825 Control
A0 1.87673378 Control
A0 1.67078388 Control
A0 2.23703885 Control
A0 4.63983822 Control
A0 1.53517199 Control
A0 1.27637327 Control
A0 1.650612 Control
A0 2.05234361 Control
A0 1.36929786 Control
A0 1.85883045 Control
A0 1.77210331 Control
A0 2.86270094 Control
A0 2.23737621 Control
A0 3.66448808 Control
A0 1.5413053 Control
A0 1.18418455 Control
A0 2.2034986 Control
A0 1.51458275 Control
A0 1.4164083 Control
A0 2.86218405 Control
A0 1.79763138 Control
A0 1.55315673 Control
A0 1.55029559 Control
A0 2.14715266 Control
A0 1.83964741 Control
A0 1.53737938 Control
A0 2.36942172 Control
A0 1.87135136 Control
A0 1.58303165 Control
A0 1.45789158 Control
A0 1.79237425 Control
A0 2.50174451 Control
A0 2.44936752 Control
A0 2.53530264 Control
A0 2.12099957 Control
A0 2.51340103 Control
A0 1.0727849 Control
A0 2.15403724 Control
A0 1.76112068 Control
A0 1.92940879 Control
A0 2.42251992 Control
A0 1.52754116 Control
A0 0.85005349 Control
A0 1.0490725 Control
A0 0.90482122 Control
A0 1.57586682 Control
A0 2.7831974 Control
A0 1.11937165 Control
A0 2.11414742 Control
A0 2.94789529 Control
A0 1.48610055 Control
A0 1.41930008 Control
A0 2.48990512 Control
A0 1.35701549 Control
A0 1.90661871 Control
A0 1.68942404 Control
A0 1.2083801 Control
A0 2.71775723 Control
A0 1.97217119 Control
A0 1.70924532 Control
A0 1.60312128 Control
A0 1.68515694 Control
A0 1.0448246 Control
A0 0.89406914 Control
A0 2.63749337 Control
A0 2.3611033 Control
A0 1.95499539 Control
A0 2.08271098 Control
A0 1.2153182 Control
A0 1.36184478 Control
A0 1.21042347 Control
A0 2.33031082 Control
A0 3.2908287 Control
A0 1.94779396 Control
A0 3.33586812 Control
A0 2.92404914 Control
A0 1.27210736 Control
A0 1.89309883 Control
A0 1.40543878 Control
A0 2.48846245 Control
A0 1.93884444 Control
A0 2.53454781 Control
A0 2.31340718 Control
A0 1.75326848 Control
A0 1.95480525 Control
A0 2.63682556 Control
A0 0.92920172 Control
A0 1.68246794 Control
A0 2.0009644 Control
A0 2.20764184 Control
A0 1.77516448 Control
A0 2.25367451 Control
A0 1.95977128 Control
A0 0.92201424 Control
A0 1.36522126 Control
A0 2.25594068 Control
A0 2.19415307 Control
A0 2.80229688 Control
A0 2.28028417 Control
A0 1.40584457 Control
A0 1.5764997 Control
A0 1.70368779 Control
A0 1.82203102 Control
A0 1.20075655 Control
A0 3.54176021 Control
A0 3.68984652 Control
A0 2.47404575 Control
A0 1.27198505 Control
A0 1.34683311 Control
A0 1.90625036 Control
A0 1.48003447 Control
A0 1.54471016 Control
A0 2.03104901 Control
A0 2.22696877 Control
A0 2.10390663 Control
A0 1.69166398 Control
A0 1.69725549 Control
A0 2.31651473 Control
A0 1.5288949 Control
A0 2.372262 Control
A0 1.35360193 Control
A0 1.64481318 Control
A0 1.78534245 Control
A0 1.21548617 Control
A0 2.9397521 Control
A0 0.94378531 Control
A0 2.87767959 Control
A0 2.24570894 Control
A0 1.18910372 Control
A0 1.78541446 Control
A0 2.04186535 Control
A0 1.49688232 Control
A0 1.46538973 Control
A0 2.62512207 Control
A0 2.38081479 Control
A0 2.8372879 Control
A0 2.50677276 Control
A0 1.53931773 Control
A0 2.08817148 Control
A0 1.94400191 Control
A0 1.48201811 Control
A0 1.15468216 Control
A0 1.25751305 Control
A0 1.90367961 Control
A0 1.59931862 Control
A0 2.68565273 Control
A0 2.89987159 Control
A0 2.17871618 Control
A0 2.84780836 Control
A0 2.08068466 Control
A0 1.94503808 Control
A0 2.47369766 Control
A0 2.69496965 Control
A0 1.17200589 Control
A0 1.74503517 Control
A0 2.86014295 Control
A0 3.41417575 Control
A0 2.04715037 Control
A0 0.84674793 Control
A0 1.40558815 Control
A0 3.9096489 Control
A0 1.81800592 Control
A0 2.67018604 Control
A0 1.94049191 Control
A0 1.34816265 Control
A0 2.23742509 Control
A0 2.83761239 Control
A0 2.54811692 Control
A0 2.3942039 Control
A0 2.69673061 Control
A0 1.37297499 Control
A0 2.27867508 Control
A0 2.4687531 Control
A0 1.42871392 Control
A0 3.87684417 Control
A0 1.68865085 Control
A0 2.7472589 Control
A0 2.51125526 Control
A0 1.75233555 Control
A0 2.17857242 Control
A0 1.8481921 Control
A0 2.59103227 Control
A0 2.37012243 Control
A0 1.8651818 Control
A0 1.75126004 Control
A0 2.35853243 Control
A0 1.86158705 Control
A0 2.29742217 Control
A0 2.69100618 Control
A0 2.1427958 Control
A0 3.22360682 Control
A0 1.87533307 Control
A0 2.20766377 Control
A0 1.57622755 Control
A0 1.66565907 Control
A0 2.81667495 Control
A0 3.4957583 Control
A0 2.86284637 Control
A0 2.83738375 Control
A0 1.74665737 Control
A0 2.2324028 Control
A0 2.23805261 Control
A0 1.47445071 Control
A0 1.32102668 Control
A0 1.80558205 Control
A0 2.2642355 Control
A0 2.68849421 Control
A0 2.51165962 Control
A0 2.71047473 Control
A0 1.63976002 Control
A0 2.4741261 Control
A0 1.36205518 Control
A0 1.58328378 Control
A0 3.21333575 Control
A0 1.45628488 Control
A0 2.27144957 Control
A0 1.63598776 Control
A0 3.55878472 Control
A0 1.81361449 Control
A0 1.41407311 Control
A0 0.79544377 Control
A0 2.70761847 Control
A0 2.26527905 Control
A0 2.08014393 Control
A0 1.5991466 Control
A0 1.87737751 Control
A0 3.5617547 Control
A0 2.23469901 Control
A0 3.77020907 Control
A0 2.64119434 Control
A0 1.60828376 Control
A0 2.10945678 Control
A0 3.179281 Control
A0 1.16211534 Control
A0 1.58692515 Control
A0 1.79957318 Control
A0 1.26670957 Control
A0 2.44612479 Control
A0 2.46273541 Control
A0 2.15639043 Control
A0 1.86596096 Control
A0 1.94654679 Control
A0 1.26235521 Control
A0 1.34760296 Control
A0 2.11671376 Control
A0 0.77992606 Control
A0 1.54392099 Control
A0 1.3222717 Control
A0 2.90583634 Control
A0 1.74755442 Control
A0 2.11597824 Control
A0 1.74010086 Control
A0 1.89081419 Control
A0 1.95291507 Control
A0 1.81386769 Control
A0 1.20532548 Control
A0 1.99303663 Control
A0 2.20281601 Control
A0 1.3726325 Control
A0 3.40072298 Control
A0 1.95527482 Control
A0 1.89296186 Control
A0 2.08224893 Control
A0 1.5683763 Control
A0 0.81339633 Control
A0 2.55188084 Control
A0 1.84020853 Control
A0 1.64642346 Control
A0 3.45118141 Control
A0 2.05472922 Control
A0 0.79424852 Control
A0 1.90002966 Control
A0 2.74058676 Control
A0 2.4715631 Control
A0 1.94998741 Control
A0 1.22836733 Control
A0 2.22510386 Control
A0 1.49762392 Control
A0 2.56545377 Control
A0 1.50799489 Control
A0 2.58340549 Control
A0 1.09955466 Control
A0 1.54803646 Control
A0 0.92884243 Control
A0 0.97226995 Control
A0 1.51969421 Control
A0 1.71136463 Control
A0 1.85419381 Control
A0 2.11383033 Control
A0 2.45131159 Control
A0 1.40403891 Control
A0 2.36793089 Control
A0 2.79346037 Control
A0 1.72655714 Control
A0 1.46037185 Control
A0 1.84595144 Control
A0 1.77645361 Control
A0 1.61843801 Control
A0 1.17657065 Control
A0 1.25107133 Control
A0 1.26349127 Control
A0 1.70636153 Control
A0 1.97004545 Control
A0 3.90151548 Control
A0 1.61075592 Control
A0 1.78070414 Control
A0 1.59997308 Control
A0 2.48715448 Control
A0 2.10152268 Control
A0 1.23608363 Control
A0 2.2499094 Control
A0 2.11636758 Control
A0 1.42492771 Control
A0 3.10057926 Control
A0 2.6082859 Control
A0 2.07933521 Control
A0 2.14864755 Control
A0 1.20762348 Control
A0 1.59645867 Control
A0 1.86285436 Control
A0 2.61987019 Control
A0 2.82340884 Control
A0 2.84046841 Control
A0 1.48517406 Control
A0 3.36126065 Control
A0 1.8177793 Control
A0 2.39273524 Control
A0 1.39983153 Control
A0 1.23399246 Control
A0 1.64260268 Control
A0 2.45781684 Control
A0 2.37819719 Control
A0 1.33374393 Control
A0 2.38890719 Control
A0 2.35089397 Control
A0 1.66599119 Control
A0 2.20674324 Control
A0 2.03937554 Control
A0 1.71090221 Control
A0 2.11225843 Control
A0 1.06910288 Control
A0 2.22260952 Control
A0 1.68241096 Control
A0 1.2395891 Control
A0 1.2289592 Control
A0 2.31431746 Control
A0 2.37919307 Control
A0 3.13218355 Control
A0 1.92449272 Control
A0 1.65591145 Control
A0 1.91194236 Control
A0 2.46368098 Control
A0 1.14022231 Control
A0 1.5686357 Control
A0 2.04155779 Control
A0 2.04437852 Control
A0 1.08274794 Control
A0 1.4343549 Control
A0 2.4573679 Control
A0 2.41613889 Control
A0 2.06754756 Control
A0 3.11913037 Control
A0 1.85819185 Control
A0 1.06127071 Control
A0 2.38819718 Control
A0 1.03994501 Control
A0 1.40748179 Control
A0 0.9180609 Control
A0 1.68071187 Control
A0 1.46145964 Control
A0 3.11971688 Control
A0 1.53361452 Control
A0 1.58613527 Control
A0 1.40930569 Control
A0 3.55384374 Control
A0 1.97168446 Control
A0 2.00879812 Control
A0 1.49441028 Control
A0 2.25256753 Control
A0 1.50215399 Control
A0 1.98236418 Control
A0 1.78757083 Control
A0 3.12210846 Control
A0 1.65945399 Control
A0 1.5898757 Control
A0 1.79205263 Control
A0 2.18015552 Control
A0 2.21401548 Control
A0 1.81671524 Control
A0 2.44094706 Control
A0 1.70993531 Control
A0 2.61301756 Control
A0 1.54260039 Control
A0 3.86300802 Control
A0 1.84078681 Control
A0 2.04448843 Control
A0 2.11979175 Control
A0 1.68477428 Control
A0 2.88131905 Control
A0 2.5922215 Control
A0 1.41541839 Control
A0 1.39656687 Control
A0 3.80510998 Control
A0 2.35093093 Control
A0 2.27215719 Control
A0 1.45957887 Control
A0 1.88691676 Control
A0 1.66592455 Control
A0 1.20981288 Control
A0 1.76302576 Control
A0 2.46946907 Control
A0 1.18043756 Control
A0 0.9601112 Control
A0 2.7251904 Control
A0 1.55011141 Control
A0 2.11732936 Control
A0 2.06990671 Control
A0 0.88660651 Control
A0 2.71436644 Control
A0 1.58404827 Control
A0 2.15004373 Control
A0 2.23450804 Control
A0 2.14186025 Control
A0 2.84461451 Control
A0 1.27260947 Control
A0 2.6553719 Control
A0 0.7014125 Control
A0 0.80575609 Control
A0 2.6366713 Control
A0 2.6466465 Control
A0 1.21054304 Control
A0 1.73030472 Control
A0 2.35962272 Control
A0 2.2610817 Control
A0 2.36051083 Control
A0 1.57206082 Control
A0 1.93193853 Control
A0 1.44083714 Control
A0 1.97826457 Control
A0 2.10493588 Control
A0 0.63636357 Control
A0 1.22219324 Control
A0 2.19566441 Control
A0 1.77256525 Control
A0 1.64553499 Control
A0 1.86236489 Control
A0 2.32689142 Control
A0 1.09760618 Control
A0 1.57947958 Control
A0 1.06645954 Control
A0 2.24798417 Control
A0 1.94143176 Control
A0 1.89750373 Control
A0 1.25913823 Control
A0 2.02628922 Control
A0 3.12047315 Control
A0 2.38694787 Control
A0 2.65821791 Control
A0 1.32497418 Control
A0 1.91796672 Control
A0 2.23785472 Control
A0 3.47353148 Control
A0 1.21060658 Control
A0 2.06549478 Control
A0 1.44526219 Control
A0 0.94775015 Control
A0 1.84708035 Control
A0 2.48078942 Control
A0 1.42553008 Control
A0 1.55866361 Control
A0 1.73906565 Control
A0 2.41523552 Control
A0 1.06236267 Control
A0 1.66136944 Control
A0 1.48773503 Control
A0 1.2147876 Control
A0 1.29810703 Control
A0 2.72219872 Control
A0 2.947932 Control
A0 2.5517242 Control
A0 2.98712397 Control
A0 1.78786409 Control
A0 1.61769807 Control
A0 1.64563811 Control
A0 1.76194787 Control
A0 1.6669482 Control
A0 2.45099616 Control
A0 1.57779729 Control
A0 1.11276746 Control
A0 0.46069914 Control
A0 1.89957285 Control
A0 2.51281977 Control
A0 1.28253937 Control
A0 0.71310496 Control
A0 1.82578993 Control
A0 1.78297651 Control
A0 2.83634138 Control
A0 2.28804398 Control
A0 2.16726112 Control
A0 2.18316793 Control
A0 2.00443482 Control
A0 1.75672543 Control
A0 2.6690433 Control
A0 0.45952708 Control
A0 2.20363331 Control
A0 2.22516918 Control
A0 1.61017978 Control
A0 2.0282836 Control
A0 2.3729291 Control
A0 1.21926141 Control
A0 2.04661107 Control
A0 1.95774746 Control
A0 1.91658354 Control
A0 2.81480598 Control
A0 1.89489019 Control
A0 2.30172777 Control
A0 1.76714849 Control
A0 1.89833677 Control
A0 2.04736423 Control
A0 2.57954764 Control
A0 2.2309134 Control
A0 2.73272395 Control
A0 2.16954899 Control
A0 1.99340999 Control
A0 2.26217365 Control
A0 2.24219251 Control
A0 2.02711701 Control
A0 2.09679413 Control
A0 2.10647154 Control
A0 2.54656672 Control
A0 2.2092011 Control
A0 1.76905262 Control
A0 1.73202455 Control
A0 2.63311076 Control
A0 2.15054178 Control
A0 1.26953101 Control
A0 1.97223437 Control
A0 2.41371846 Control
A0 2.09892941 Control
A0 1.78688776 Control
A0 2.82589531 Control
A0 2.25194621 Control
A0 2.26074171 Control
A0 2.51981974 Control
A0 1.38156879 Control
A0 1.72441065 Control
A0 1.51366603 Control
A0 1.83424854 Control
A0 1.24757051 Control
A0 1.02686357 Control
A0 2.96946383 Control
A0 1.47118998 Control
A0 2.42497611 Control
A0 1.04202998 Control
A0 0.9384045 Control
A0 1.65906537 Control
A0 1.21599042 Control
A0 1.5641042 Control
A0 3.25429153 Control
A0 2.60696959 Control
A0 2.23657513 Control
A0 1.63053858 Control
A0 1.48410022 Control
A0 1.23562133 Control
A0 1.72380018 Control
A0 1.86067641 Control
A0 1.35621405 Control
A0 2.91937757 Control
A0 1.75897419 Control
A0 1.70460474 Control
A0 2.29917216 Control
A0 1.95602417 Control
A0 1.58611524 Control
A0 1.42144072 Control
A0 2.5398953 Control
A0 2.24370146 Control
A0 1.82966566 Control
A0 1.72795689 Control
A0 0.87870854 Control
A0 2.05082536 Control
A0 1.71105909 Control
A0 1.43950355 Control
A0 2.08977461 Control
A0 1.62355375 Control
A0 2.43066406 Control
A0 2.68314385 Control
A0 1.76663136 Control
A0 4.21871138 Control
A0 1.85629582 Control
A0 2.69447541 Control
A0 2.45872426 Control
A0 1.85381925 Control
A0 2.69410229 Control
A0 2.25090647 Control
A0 2.03011203 Control
A0 2.81767392 Control
A0 2.64574051 Control
A0 1.95311213 Control
A0 2.170398 Control
A0 1.37797642 Control
A0 2.19792962 Control
A0 1.43229353 Control
A0 1.92091894 Control
A0 2.14675713 Control
A0 1.52663457 Control
A0 1.96177924 Control
A0 1.94430745 Control
A0 1.82986581 Control
A0 1.72015679 Control
A0 2.03592968 Control
A0 1.61604977 Control
A0 3.7665534 Control
A0 1.08541834 Control
A0 2.98058629 Control
A0 2.73411727 Control
A0 2.07670784 Control
A0 2.94329119 Control
A0 1.74393761 Control
A0 2.02776265 Control
A0 1.83251703 Control
A0 2.00961781 Control
A0 1.4720763 Control
A0 1.50699461 Control
A0 1.27166378 Control
A0 2.50067163 Control
A0 2.3688004 Control
A0 1.69764948 Control
A0 2.88371611 Control
A0 2.44611573 Control
A0 1.50462139 Control
A0 2.93540502 Control
A0 1.97826314 Control
A0 2.29718113 Control
A0 2.03338742 Control
A0 2.81523728 Control
A0 2.24632978 Control
A0 1.95888281 Control
A0 3.2144537 Control
A0 1.54561579 Control
A0 1.81164289 Control
A0 2.88496852 Control
A0 0.59854293 Control
A0 2.30292106 Control
A0 1.61580539 Control
A0 1.21467388 Control
A0 4.24398899 Control
A0 1.71434605 Control
A0 1.76127386 Control
A0 1.21558106 Control
A0 1.03077495 Control
A0 1.3450278 Control
A0 2.28472447 Control
A0 1.90084302 Control
A0 2.16187859 Control
A0 2.69511962 Control
A0 2.94828153 Control
A0 2.43877435 Control
A0 2.27943039 Control
A0 3.09036398 Control
A0 2.56347442 Control
A0 2.58518767 Control
A0 1.31286967 Control
A0 1.89322972 Control
A0 2.82684612 Control
A0 1.75148964 Control
A0 2.93218613 Control
A0 2.29495621 Control
A0 1.62519312 Control
A0 1.77978241 Control
A0 2.37421203 Control
A0 1.88660479 Control
A0 2.28649759 Control
A0 1.31723642 Control
A0 2.13614893 Control
A0 1.7323103 Control
A0 1.53433931 Control
A0 1.0584929 Control
A0 1.56811249 Control
A0 2.2462647 Control
A0 3.49592471 Control
A0 2.37417865 Control
A0 1.95633829 Control
A0 2.18523955 Control
A0 1.73085892 Control
A0 1.68928611 Control
A0 2.19447803 Control
A0 1.4415437 Control
A0 1.58343899 Control
A0 0.75391561 Control
A0 2.29674602 Control
A0 1.06897795 Control
A0 1.26769435 Control
A0 1.38995862 Control
A0 1.19489431 Control
A0 2.15699124 Control
A0 1.5576787 Control
A0 2.81885529 Control
A0 1.49238276 Control
A0 2.95621133 Control
A0 2.26091743 Control
A0 1.65386891 Control
A0 2.23241615 Control
A0 1.95401859 Control
A0 1.6100688 Control
A0 2.20730042 Control
A0 1.00496149 Control
A0 1.65007508 Control
A0 2.38319254 Control
A0 2.6512723 Control
A0 2.05977726 Control
A0 1.87459946 Control
A0 2.1550076 Control
A0 1.82478034 Control
A0 2.14949751 Control
A0 1.82146478 Control
A0 2.03550935 Control
A0 1.87272954 Control
A0 2.06941366 Control
A0 1.96449614 Control
A0 1.96458089 Control
A0 1.22760904 Control
A0 1.46404886 Control
A0 1.72811902 Control
A0 2.01964092 Control
A0 1.95449281 Control
A0 1.68230414 Control
A0 1.55946314 Control
A0 1.28061247 Control
A0 1.88008559 Control
A0 1.6807065 Control
A0 1.12914813 Control
A0 2.89832711 Control
A0 0.57427621 Control
A0 2.53870153 Control
A0 2.15045619 Control
A0 2.02964497 Control
A0 1.96795738 Control
A0 2.51134014 Control
A0 2.41672325 Control
A0 2.23668313 Control
A0 2.33080125 Control
A0 2.96785831 Control
A0 2.18708658 Control
A0 1.51429033 Control
A0 1.86951423 Control
A0 1.42682862 Control
A0 1.49198103 Control
A0 1.56013787 Control
A0 2.15077376 Control
A0 2.20020437 Control
A0 1.5928998 Control
A0 3.10208631 Control
A0 2.41341758 Control
A0 2.47003412 Control
A0 1.81884491 Control
A0 1.9036516 Control
A0 3.27939034 Control
A0 1.12976658 Control
A0 1.52757156 Control
A0 1.54341602 Control
A0 2.30848575 Control
A0 2.30798006 Control
A0 1.57815111 Control
A0 1.88412654 Control
A0 2.71802878 Control
A0 1.76257229 Control
A0 1.39515221 Control
A0 1.55530453 Control
A0 2.51708198 Control
A0 2.28290153 Control
A0 1.05758369 Control
A0 2.74529243 Control
A0 1.54668295 Control
A0 1.52726603 Control
A0 1.92763555 Control
A0 2.12904334 Control
A0 2.12632203 Control
A0 1.69516015 Control
A0 1.76620245 Control
A0 1.53881145 Control
A0 0.9052856 Control
A0 1.49572945 Control
A0 1.31594348 Control
A0 1.82071495 Control
A0 1.95700932 Control
A0 0.94149834 Control
A0 1.56693292 Control
A0 1.58678734 Control
A0 1.94394398 Control
A0 1.94777524 Control
A0 3.06181049 Control
A0 1.03697264 Control
A0 3.0361793 Control
A0 2.27285624 Control
A0 2.30076909 Control
A0 3.52920818 Control
A0 2.3982091 Control
A0 2.58440685 Control
A0 2.09212637 Control
A0 1.66624522 Control
A0 2.89905071 Control
A0 3.07466793 Control
A0 3.26088715 Control
A0 2.56211305 Control
A0 1.26420927 Control
A0 2.26132154 Control
A0 3.07139611 Control
A0 1.4777087 Control
A0 1.22630095 Control
A0 1.79360902 Control
A0 1.3878094 Control
A0 1.93777764 Control
A0 1.1932925 Control
A0 1.67670786 Control
A0 1.7084353 Control
A0 2.18481898 Control
A0 0.81892484 Control
A0 3.44926333 Control
A0 2.62058687 Control
A0 1.47364879 Control
A0 1.85522342 Control
A0 1.46379328 Control
A0 2.04642892 Control
A0 1.75778258 Control
A0 2.852355 Control
A0 1.8676554 Control
A0 1.25098276 Control
A0 1.94721138 Control
A0 2.01750875 Control
A0 1.95113206 Control
A0 2.72675157 Control
A0 2.00482416 Control
A0 2.54553223 Control
A0 2.42580652 Control
A0 2.40135837 Control
A0 1.90648019 Control
A0 2.07316852 Control
A0 2.76645565 Control
A0 2.63670373 Control
A0 1.94139767 Control
A0 1.92824852 Control
A0 1.77439988 Control
A0 1.59008241 Control
A0 1.79721272 Control
A0 2.93654442 Control
A0 0.92281032 Control
A0 1.90512526 Control
A0 1.68265414 Control
A0 1.21547794 Control
A0 1.80122471 Control
A0 1.58204246 Control
A0 2.74284172 Control
A0 1.72708249 Control
A0 2.23786974 Control
A0 1.49339497 Control
A0 3.24114966 Control
A0 1.10648966 Control
A0 1.56640887 Control
A0 1.7435081 Control
A0 3.35236883 Control
A0 1.49503553 Control
A0 1.07082009 Control
A0 1.75915372 Control
A0 2.86502838 Control
A0 1.75111651 Control
A0 2.03319573 Control
A0 3.1302495 Control
A0 1.80924964 Control
A0 3.13785172 Control
A0 2.28425407 Control
A0 2.34694409 Control
A0 1.63635075 Control
A0 2.44309139 Control
A0 2.35549927 Control
A0 2.19435525 Control
A0 3.18033004 Control
A0 2.14015317 Control
A0 4.5345993 Control
A0 4.1915741 Control
A0 2.81231594 Control
A0 1.98710752 Control
A0 2.34562445 Control
A0 3.42653131 Control
A0 1.00522017 Control
A0 1.40176892 Control
A0 1.45419574 Control
A0 2.60822749 Control
A0 1.93072569 Control
A0 3.0244143 Control
A0 3.2225666 Control
A0 1.22820747 Control
A0 1.7931627 Control
A0 2.30025768 Control
A0 1.41507161 Control
A0 1.8149823 Control
A0 1.74915326 Control
A0 1.99870205 Control
A0 2.17782736 Control
A0 1.66035271 Control
A0 2.06974554 Control
A0 1.8901602 Control
A0 2.6299684 Control
A0 2.34646702 Control
A0 1.88782251 Control
A0 2.82975674 Control
A0 2.07341766 Control
A0 2.47657895 Control
A0 2.66119695 Control
A0 2.21965194 Control
A0 2.46861362 Control
A0 2.23196292 Control
A0 2.3671329 Control
A0 1.7314986 Control
A0 3.11340785 Control
A0 1.84845841 Control
A0 2.57379818 Control
A0 2.72100449 Control
A0 1.99363649 Control
A0 1.58036506 Control
A0 1.65360594 Control
A0 2.72781968 Control
A0 1.84722793 Control
A0 1.85239828 Control
A0 1.91688359 Control
A0 1.99779201 Control
A0 2.67339158 Control
A0 1.75495744 Control
A0 2.52875876 Control
A0 1.77181196 Control
A0 2.28808522 Control
A0 2.10260582 Control
A0 1.78979969 Control
A0 2.52172565 Control
A0 0.71096718 Control
A0 1.76072192 Control
A0 0.88908702 Control
A0 1.25435209 Control
A0 2.70710039 Control
A0 1.68687248 Control
A0 3.24089575 Control
A0 2.58847046 Control
A0 2.06011081 Control
A0 2.02729988 Control
A0 1.8473748 Control
A0 1.12357628 Control
A0 1.80161881 Control
A0 2.02409506 Control
A0 1.7782656 Control
A0 2.14358902 Control
A0 2.42225599 Control
A0 1.66624355 Control
A0 3.85688567 Control
A0 1.25614488 Control
A0 2.54090118 Control
A0 1.83799648 Control
A0 2.11084986 Control
A0 1.58669782 Control
A0 2.09851384 Control
A0 2.01601768 Control
A0 1.76066518 Control
A0 2.5397768 Control
A0 1.77634096 Control
A0 2.07833314 Control
A0 0.7695995 Control
A0 0.71776235 Control
A0 2.12396502 Control
A0 1.76201093 Control
A0 2.79108167 Control
A0 1.14191592 Control
A0 1.02023816 Control
A0 2.40261769 Control
A0 1.65058315 Control
A0 1.90819168 Control
A0 2.53975272 Control
A0 1.84212315 Control
A0 2.13544154 Control
A0 1.84436274 Control
A0 1.257792 Control
A0 1.55087805 Control
A0 1.67626452 Control
A0 1.98652434 Control
A0 1.62490523 Control
A0 1.34745479 Control
A0 1.14649379 Control
A0 1.95873845 Control
A0 3.46718144 Control
A0 2.08116293 Control
A0 1.57631922 Control
A0 1.91394496 Control
A0 2.26661539 Control
A0 2.65746284 Control
A0 1.42148876 Control
A0 2.13801384 Control
A0 2.49638247 Control
A0 1.54468703 Control
A0 2.49982285 Control
A0 1.2756058 Control
A0 0.86506516 Control
A0 1.69652188 Control
A0 2.05797434 Control
A0 2.05288553 Control
A0 2.44193602 Control
A0 1.33624673 Control
A0 1.38738596 Control
A0 1.69460773 Control
A0 1.20977068 Control
A0 2.2227602 Control
A0 2.18781233 Control
A0 1.40604877 Control
A0 1.97101152 Control
A0 2.85591865 Control
A0 2.22748566 Control
A0 1.84184682 Control
A0 2.18011618 Control
A0 1.58945131 Control
A0 1.28332663 Control
A0 2.26564932 Control
A0 2.77869534 Control
A0 1.85437942 Control
A0 2.26485586 Control
A0 2.47296023 Control
A0 1.64389575 Control
A0 2.37481022 Control
A0 2.44268346 Control
A0 2.13186979 Control
A0 1.38975918 Control
A0 1.40632427 Control
A0 2.2261622 Control
A0 1.51193655 Control
A0 1.52198493 Control
A0 2.26027441 Control
A0 2.10732412 Control
A0 1.86523271 Control
A0 1.57988727 Control
A0 2.60334992 Control
A0 1.8386569 Control
A0 1.91037595 Control
A0 1.84564471 Control
A0 2.94530153 Control
A0 2.45741224 Control
A0 0.97909331 Control
A0 3.04741335 Control
A0 3.46520948 Control
A0 2.04175067 Control
A0 1.98205972 Control
A0 1.54913175 Control
A0 1.75064504 Control
A0 1.92575181 Control
A0 1.33446753 Control
A0 1.38046765 Control
A0 2.44183779 Control
A0 2.65164852 Control
A0 2.7225194 Control
A0 1.64054263 Control
A0 2.15285349 Control
A0 1.15796506 Control
A0 1.05336404 Control
A0 1.3480581 Control
A0 1.3686347 Control
A0 1.25068176 Control
A0 2.11205101 Control
A0 0.92989784 Control
A0 1.7183913 Control
A0 1.94945395 Control
A0 2.66222692 Control
A0 1.60615671 Control
A0 1.97023535 Control
A0 3.60623312 Control
A0 1.66374099 Control
A0 1.92587328 Control
A0 1.86777925 Control
A0 1.95554829 Control
A0 1.90425432 Control
A0 1.46973002 Control
A0 1.39961445 Control
A0 2.97448254 Control
A0 1.4415791 Control
A0 1.9873836 Control
A0 0.97093827 Control
A0 2.3614068 Control
A0 2.27175379 Control
A0 3.50770879 Control
A0 2.02765083 Control
A0 1.76885855 Control
A0 1.26750946 Control
A0 2.12869477 Control
A0 2.16472554 Control
A0 2.92819238 Control
A0 2.16475821 Control
A0 2.62803411 Control
A0 1.79481387 Control
A0 2.94097781 Control
A0 1.31441307 Control
A0 1.41855872 Control
A0 2.38375211 Control
A0 1.32360971 Control
A0 2.02412581 Control
A0 1.10811853 Control
A0 2.40397191 Control
A0 2.11177301 Control
A0 2.09400773 Control
A0 1.92409706 Control
A0 1.83418322 Control
A0 1.24784744 Control
A0 2.05704165 Control
A0 2.02462816 Control
A0 4.02481079 Control
A0 2.49216104 Control
A0 3.13642001 Control
A0 1.8563838 Control
A0 2.16671729 Control
A0 1.47793007 Control
A0 2.06308985 Control
A0 1.17905617 Control
A0 0.86242813 Control
A0 2.49816942 Control
A0 1.30223548 Control
A0 1.13606739 Control
A0 1.94260049 Control
A0 2.39568567 Control
A0 2.30027843 Control
A0 0.96935284 Control
A0 3.26263523 Control
A0 1.97483635 Control
A0 0.89917791 Control
A0 2.10998964 Control
A0 1.20094109 Control
A0 2.46513391 Control
A0 2.12732148 Control
A0 2.19166088 Control
A0 2.32698107 Control
A0 1.59696567 Control
A0 2.69582176 Control
A0 2.60885668 Control
A0 2.12743449 Control
A0 1.24323428 Control
A0 2.25169444 Control
A0 2.3525939 Control
A0 2.24121618 Control
A0 2.76597476 Control
A0 2.21380901 Control
A0 1.1603533 Control
A0 1.48980224 Control
A0 3.04268026 Control
A0 1.74839783 Control
A0 1.38201046 Control
A0 1.6532886 Control
A0 1.92010713 Control
A0 1.67463279 Control
A0 1.67195928 Control
A0 2.63590074 Control
A0 1.60220027 Control
A0 2.32484174 Control
A0 2.09554696 Control
A0 2.0778811 Control
A0 1.76640344 Control
A0 1.39436054 Control
A0 1.76588202 Control
A0 2.82919049 Control
A0 1.81887019 Control
A0 1.46008825 Control
A0 2.37840772 Control
A0 3.55670714 Control
A0 1.49265492 Control
A0 1.77466393 Control
A0 0.87988579 Control
A0 2.62531137 Control
A0 1.82076049 Control
A0 2.72112322 Control
A0 1.54661632 Control
A0 1.03771782 Control
A0 1.6654104 Control
A0 1.41706467 Control
A0 2.2955327 Control
A0 3.53734779 Control
A0 2.72600079 Control
A0 0.83511275 Control
A0 1.62131166 Control
A0 1.73597419 Control
A0 1.7098515 Control
A0 1.68913817 Control
A0 2.38850713 Control
A0 2.40932989 Control
A0 2.18807912 Control
A0 0.88302189 Control
A0 2.36453629 Control
A0 3.0086627 Control
A0 1.60542202 Control
A0 2.41249847 Control
A0 2.51436305 Control
A0 2.25988221 Control
A0 1.97434664 Control
A0 1.87147331 Control
A0 1.7074548 Control
A0 2.55786991 Control
A0 1.80763435 Control
A0 2.24393797 Control
A0 1.41853893 Control
A0 2.79776239 Control
A0 0.7722466 Control
A0 0.88838053 Control
A0 2.17489171 Control
A0 3.29117036 Control
A0 1.94794893 Control
A0 2.10585451 Control
A0 2.37128854 Control
A0 2.25552034 Control
A0 2.19898033 Control
A0 1.98303413 Control
A0 2.62409043 Control
A0 4.13230944 Control
A0 1.85938108 Control
A0 2.27929449 Control
A0 0.98848951 Control
A0 2.64608836 Control
A0 3.27221537 Control
A0 1.91108954 Control
A0 1.89883578 Control
A0 2.60715222 Control
A0 1.5470053 Control
A0 2.62426829 Control
A0 2.20332527 Control
A0 2.14816284 Control
A0 2.60528827 Control
A0 3.54859018 Control
A0 1.63143945 Control
A0 2.17428732 Control
A0 1.80894804 Control
A0 2.85551739 Control
A0 1.89754713 Control
A0 1.44066942 Control
A0 1.60165191 Control
A0 1.99147356 Control
A0 2.29623914 Control
A0 1.54981875 Control
A0 0.85188252 Control
A0 1.67835069 Control
A0 1.78230524 Control
A0 2.32932281 Control
A0 2.3381815 Control
A0 1.26732802 Control
A0 1.73346817 Control
A0 2.28624725 Control
A0 2.38022232 Control
A0 1.53785813 Control
A0 1.59045565 Control
A0 1.92852855 Control
A0 1.45723343 Control
A0 1.6032697 Control
A0 2.5119288 Control
A0 0.84229749 Control
A0 2.19553947 Control
A0 2.24166536 Control
A0 1.91856134 Control
A0 2.2941637 Control
A0 1.71409702 Control
A0 1.77765858 Control
A0 0.62471622 Control
A0 1.35432184 Control
A0 3.75870824 Control
A0 2.49031949 Control
A0 1.19149053 Control
A0 2.45098162 Control
A0 2.47692966 Control
A0 2.60982299 Control
A0 1.34279191 Control
A0 1.82012832 Control
A0 1.61792183 Control
A0 2.39439392 Control
A0 3.07102895 Control
A0 1.06769907 Control
A0 2.32806778 Control
A0 1.13216531 Control
A0 2.22619557 Control
A0 1.81942165 Control
A0 1.6073606 Control
A0 1.62695932 Control
A0 2.44259834 Control
A0 2.55027151 Control
A0 1.45428288 Control
A0 1.31052327 Control
A0 2.76958704 Control
A0 3.22091126 Control
A0 2.06059241 Control
A0 1.81300485 Control
A0 1.76408362 Control
A0 1.88906777 Control
A0 1.41497886 Control
A0 2.04235959 Control
A0 2.53702784 Control
A0 2.0078671 Control
A0 1.84982729 Control
A0 2.01082206 Control
A0 3.25744891 Control
A0 1.81923223 Control
A0 1.02863359 Control
A0 1.52304053 Control
A0 2.26492834 Control
A0 1.97934425 Control
A0 3.25879717 Control
A0 1.28071892 Control
A0 2.00727987 Control
A0 1.20183539 Control
A0 1.65797389 Control
A0 2.11998987 Control
A0 2.19641018 Control
A0 2.79044199 Control
A0 1.39065719 Control
A0 1.25670803 Control
A0 1.81747699 Control
A0 1.87320495 Control
A0 1.20579076 Control
A0 2.35603929 Control
A0 1.55497015 Control
A0 2.27316451 Control
A0 2.04694629 Control
A0 2.59670353 Control
A0 2.39603019 Control
A0 2.11152339 Control
A0 1.43826532 Control
A0 1.14819038 Control
A0 2.06591272 Control
A0 2.51944637 Control
A0 1.17271578 Control
A0 1.37020504 Control
A0 1.60507619 Control
A0 1.96975625 Control
A0 2.12631059 Control
A0 1.93811524 Control
A0 1.36500359 Control
A0 1.97139442 Control
A0 2.75626326 Control
A0 1.77982724 Control
A0 1.46443951 Control
A0 1.72829878 Control
A0 1.80553746 Control
A0 1.73715174 Control
A0 1.72338879 Control
A0 1.20941341 Control
A0 2.31239891 Control
A0 2.35004354 Control
A0 0.78103012 Control
A0 2.39069319 Control
A0 2.29218841 Control
A0 1.84526837 Control
A0 4.20151758 Control
A0 1.59996283 Control
A0 1.62677944 Control
A0 2.19924355 Control
A0 2.61273313 Control
A0 2.69453478 Control
A0 2.16222501 Control
A0 1.65517676 Control
A0 2.3046124 Control
A0 3.40021729 Control
A0 1.5169791 Control
A0 0.34201485 Control
A0 0.95513487 Control
A0 1.85008419 Control
A0 2.03429985 Control
A0 1.09064031 Control
A0 1.78344011 Control
A0 2.12659764 Control
A0 2.24743271 Control
A0 2.84981585 Control
A0 1.71676409 Control
A0 2.63528395 Control
A0 3.0078516 Control
A0 1.76758254 Control
A0 2.4989059 Control
A0 1.7673893 Control
A0 1.08225763 Control
A0 1.39028978 Control
A0 3.14507055 Control
A0 1.54654801 Control
A0 2.92095566 Control
A0 2.12151384 Control
A0 0.89785659 Control
A0 0.99764651 Control
A0 1.75163889 Control
A0 0.85533303 Control
A0 0.76612425 Control
A0 1.70859325 Control
A0 1.86559272 Control
A0 2.33734035 Control
A0 1.27895617 Control
A0 1.84912741 Control
A0 3.22305965 Control
A0 1.61877871 Control
A0 2.21553946 Control
A0 1.96016419 Control
A0 1.91310966 Control
A0 3.01902699 Control
A0 1.88439822 Control
A0 2.93312311 Control
A0 1.89445639 Control
A0 1.84066808 Control
A0 2.00438619 Control
A0 0.8853426 Control
A0 1.41558146 Control
A0 1.17840075 Control
A0 3.45219588 Control
A0 3.76065588 Control
A0 2.00041246 Control
A0 1.99476457 Control
A0 1.77413464 Control
A0 1.77085149 Control
A0 2.4152348 Control
A0 1.60761201 Control
A0 2.96026182 Control
A0 1.10296667 Control
A0 2.43745804 Control
A0 2.27534938 Control
A0 0.94850349 Control
A0 2.29865313 Control
A0 1.74848533 Control
A0 1.38154602 Control
A0 1.45139611 Control
A0 2.42111254 Control
A0 1.87982011 Control
A0 1.87698805 Control
A0 2.39281106 Control
A0 2.14065886 Control
A0 2.90506983 Control
A0 1.68840683 Control
A0 1.51653206 Control
A0 3.02550697 Control
A0 1.00356996 Control
A0 1.1520189 Control
A0 1.97488332 Control
A0 1.94946349 Control
A0 2.0774827 Control
A0 1.82726943 Control
A0 1.70582223 Control
A0 1.97784877 Control
A0 1.52313936 Control
A0 1.36707282 Control
A0 1.79367566 Control
A0 1.84021497 Control
A0 1.52199042 Control
A0 2.54187465 Control
A0 0.87604928 Control
A0 3.72599339 Control
A0 0.74302363 Control
A0 2.12689877 Control
A0 2.26487827 Control
A0 1.56147766 Control
A0 1.79213917 Control
A0 1.8957386 Control
A0 2.06717777 Control
A0 2.50070238 Control
A0 1.8299104 Control
A0 1.14874923 Control
A0 2.72475076 Control
A0 1.62816727 Control
A0 2.43142676 Control
A0 1.95826578 Control
A0 2.03823137 Control
A0 2.46915483 Control
A0 3.59928942 Control
A0 3.06146789 Control
A0 1.77777779 Control
A0 2.13939643 Control
A0 3.25584793 Control
A0 2.04170728 Control
A0 1.84669197 Control
A0 1.98195159 Control
A0 2.24382663 Control
A0 2.43861151 Control
A0 2.19495487 Control
A0 2.16090512 Control
A0 1.9739356 Control
A0 2.13331723 Control
A0 2.58234429 Control
A0 2.45304942 Control
A0 2.20461416 Control
A0 1.3178488 Control
A0 2.14588952 Control
A0 1.83289516 Control
A0 2.20146799 Control
A0 2.49246716 Control
A0 2.29458189 Control
A0 2.58102274 Control
A0 2.14679384 Control
A0 2.43632555 Control
A0 0.72895682 Control
A0 1.08652484 Control
A0 1.8856684 Control
A0 1.65695286 Control
A0 2.07050085 Control
A0 2.67435145 Control
A0 1.84564805 Control
A0 2.31263518 Control
A0 0.96061504 Control
A0 1.83986425 Control
A0 1.61164021 Control
A0 1.31854928 Control
A0 2.37623525 Control
A0 2.66541147 Control
A0 2.19169331 Control
A0 2.46039844 Control
A0 2.32876468 Control
A0 1.84903133 Control
A0 1.55029976 Control
A0 2.44088411 Control
A0 1.95288193 Control
A0 0.89499819 Control
A0 3.66355014 Control
A0 1.65170455 Control
A0 2.62754989 Control
A0 1.47462535 Control
A0 1.76529372 Control
A0 2.63319016 Control
A0 2.15556145 Control
A0 2.52761555 Control
A0 2.59343314 Control
A0 1.94437099 Control
A0 1.71875525 Control
A0 1.08702993 Control
A0 1.57556653 Control
A0 2.0760448 Control
A0 1.64328098 Control
A0 1.8881427 Control
A0 1.89039886 Control
A0 1.37304688 Control
A0 2.30736351 Control
A0 1.54285836 Control
A0 2.26132917 Control
A0 1.78374434 Control
A0 2.83220291 Control
A0 1.71599507 Control
A0 2.11327076 Control
A0 1.94005907 Control
A0 1.6511898 Control
A0 1.85617352 Control
A0 2.0878427 Control
A0 1.06069708 Control
A0 2.39525056 Control
A0 1.73130989 Control
A0 3.24789286 Control
A0 3.07493591 Control
A0 1.45250058 Control
A0 1.67249548 Control
A0 2.22577643 Control
A0 2.29823947 Control
A0 2.79303312 Control
A0 2.4186697 Control
A0 1.40807712 Control
A0 2.26191735 Control
A0 2.15337229 Control
A0 1.12211287 Control
A0 1.75997579 Control
A0 2.15987229 Control
A0 3.02295208 Control
A0 2.62573338 Control
A0 1.63644111 Control
A0 2.77331448 Control
A0 1.18043602 Control
A0 2.28553581 Control
A0 2.05985355 Control
A0 1.67051411 Control
A0 3.27254152 Control
A0 2.31614757 Control
A0 1.1314373 Control
A0 1.00951493 Control
A0 2.04003668 Control
A0 2.14540434 Control
A0 1.26681566 Control
A0 1.89813209 Control
A0 2.47078681 Control
A0 2.01599383 Control
A0 1.45818615 Control
A0 1.90247977 Control
A0 1.65778899 Control
A0 2.24929094 Control
A0 2.12640905 Control
A0 2.65132809 Control
A0 1.84805906 Control
A0 1.36405754 Control
A0 1.58231604 Control
A0 3.34825659 Control
A0 0.99785566 Control
A0 2.47169542 Control
A0 3.5365541 Control
A0 2.64848065 Control
A0 2.12552667 Control
A0 1.37351191 Control
A0 1.27347016 Control
A0 2.13225961 Control
A0 1.50624835 Control
A0 1.70390534 Control
A0 2.30963969 Control
A0 1.29897952 Control
A0 1.03318202 Control
A0 1.38638973 Control
A0 2.0252533 Control
A0 1.27803218 Control
A0 2.47213173 Control
A0 3.14547944 Control
A0 1.9277755 Control
A0 3.04200292 Control
A0 2.43748188 Control
A0 1.74818587 Control
A0 1.68350852 Control
A0 2.01600552 Control
A0 0.76622981 Control
A0 1.49749291 Control
A0 1.95416605 Control
A0 1.5770762 Control
A0 1.40615356 Control
A0 1.1996094 Control
A0 2.24130821 Control
A0 1.38166761 Control
A0 1.80335641 Control
A0 2.1023972 Control
A0 0.84702629 Control
A0 2.31678724 Control
A0 1.67820489 Control
A0 1.82070112 Control
A0 2.16320848 Control
A0 1.99317276 Control
A0 1.85032737 Control
A0 2.14116573 Control
A0 2.37587619 Control
A0 1.53782165 Control
A0 2.01062059 Control
A0 1.13814521 Control
A0 1.66635621 Control
A0 1.70814967 Control
A0 0.93815923 Control
A0 2.65819669 Control
A0 2.23710966 Control
A0 1.71686268 Control
A0 2.54321289 Control
A0 2.19308281 Control
A0 2.18027782 Control
A0 2.3166728 Control
A0 1.51016438 Control
A0 1.4393177 Control
A0 2.03632736 Control
A0 1.24255872 Control
A0 1.84770024 Control
A0 1.60456347 Control
A0 2.49525905 Control
A0 2.01547909 Control
A0 1.84796762 Control
A0 1.27107906 Control
A0 1.69533539 Control
A0 2.64809442 Control
A0 2.70578527 Control
A0 2.3594346 Control
A0 1.13583517 Control
A0 1.60540628 Control
A0 2.21721125 Control
A0 1.36012852 Control
A0 2.90137267 Control
A0 1.59861088 Control
A0 2.48004603 Control
A0 2.10845232 Control
A0 2.24529696 Control
A0 1.47611773 Control
A0 2.34487772 Control
A0 1.14674914 Control
A0 2.23574185 Control
A0 0.90543896 Control
A0 2.26667237 Control
A0 2.07113981 Control
A0 1.89711607 Control
A0 3.35098648 Control
A0 1.27571404 Control
A0 1.78343749 Control
A0 1.35229731 Control
A0 2.26883316 Control
A0 1.98866618 Control
A0 2.09192252 Control
A0 1.45898819 Control
A0 1.79593849 Control
A0 1.53803539 Control
A0 1.03912234 Control
A0 2.65437984 Control
A0 2.04811859 Control
A0 1.35961056 Control
A0 1.35598373 Control
A0 2.06898189 Control
A0 2.33827782 Control
A0 1.75879276 Control
A0 2.23782539 Control
A0 1.77240562 Control
A0 2.08800054 Control
A0 1.74142396 Control
A0 2.27828646 Control
A0 2.40874481 Control
A0 1.33654094 Control
A0 3.01394534 Control
A0 2.08313632 Control
A0 1.35740674 Control
A0 2.95422983 Control
A0 2.40302134 Control
A0 1.77357602 Control
A0 2.51839209 Control
A0 2.20877123 Control
A0 1.92379284 Control
A0 1.76863921 Control
A0 1.40491366 Control
A0 2.37465239 Control
A0 2.2527585 Control
A0 2.3053782 Control
A0 2.22966433 Control
A0 2.27097774 Control
A0 1.60384321 Control
A0 2.83878207 Control
A0 2.18620944 Control
A0 3.83043838 Control
A0 0.66793525 Control
A0 2.31357741 Control
A0 3.15991068 Control
A0 3.1676538 Control
A0 2.16847253 Control
A0 0.91935056 Control
A0 1.62780249 Control
A0 2.30906415 Control
A0 2.96237445 Control
A0 1.59789789 Control
A0 0.74427003 Control
A0 3.19785213 Control
A0 2.49340749 Control
A0 1.99509382 Control
A0 0.95377791 Control
A0 1.5514462 Control
A0 2.18304729 Control
A0 2.78561258 Control
A0 2.19474792 Control
A0 2.78418875 Control
A0 0.85169762 Control
A0 2.3214643 Control
A0 1.66916072 Control
A0 1.84755886 Control
A0 1.18129814 Control
A0 1.06769717 Control
A0 1.60944366 Control
A0 1.28222752 Control
A0 1.33379126 Control
A0 2.72036934 Control
A0 2.46200252 Control
A0 1.70200491 Control
A0 4.29270887 Control
A0 1.72707701 Control
A0 2.14660096 Control
A0 1.5070858 Control
A0 2.01685238 Control
A0 2.18026924 Control
A0 2.06147242 Control
A0 1.50920606 Control
A0 1.83004904 Control
A0 2.2256918 Control
A0 1.54882646 Control
A0 1.56208491 Control
A0 2.45507646 Control
A0 2.99347663 Control
A0 1.72330129 Control
A0 2.29363394 Control
A0 2.2853632 Control
A0 1.98173082 Control
A0 1.50971878 Control
A0 3.1434927 Control
A0 3.30864 Control
A0 1.06800127 Control
A0 1.68479419 Control
A0 3.09387541 Control
A0 0.78396958 Control
A0 1.86736822 Control
A0 1.23605323 Control
A0 2.0532167 Control
A0 1.63510489 Control
A0 0.50806653 Control
A0 2.08600187 Control
A0 1.87830353 Control
A0 0.87757105 Control
A0 3.20819116 Control
A0 1.97609448 Control
A0 1.43577671 Control
A0 2.5892303 Control
A0 2.08144641 Control
A0 2.23747349 Control
A0 2.86725497 Control
A0 2.21192241 Control
A0 1.30815244 Control
A0 2.79545832 Control
A0 1.11490214 Control
A0 1.5900296 Control
A0 1.42355311 Control
A0 2.56007862 Control
A0 4.22308397 Control
A0 2.67115021 Control
A0 1.62443888 Control
A0 2.80700064 Control
A0 2.11426878 Control
A0 1.47276938 Control
A0 2.06055665 Control
A0 3.00623989 Control
A0 1.5534935 Control
A0 2.54095292 Control
A0 2.48465824 Control
A0 1.73302388 Control
A0 1.51814497 Control
A0 3.03633118 Control
A0 2.95324397 Control
A0 1.23432684 Control
A0 1.27465665 Control
A0 1.92849457 Control
A0 1.50007975 Control
A0 2.10240698 Control
A0 3.02608013 Control
A0 2.76442003 Control
A0 2.99715877 Control
A0 2.59089112 Control
A0 2.37585497 Control
A0 1.61371291 Control
A0 1.99060643 Control
A0 2.0692246 Control
A0 0.99357629 Control
A0 0.98957348 Control
A0 2.83349824 Control
A0 1.47815609 Control
A0 2.80270219 Control
A0 1.98036599 Control
A0 1.23793852 Control
A0 2.08244896 Control
A0 2.04393435 Control
A0 1.73078859 Control
A0 1.35863471 Control
A0 2.01887035 Control
A0 1.09719908 Control
A0 1.82998347 Control
A0 2.35805964 Control
A0 1.71327436 Control
A0 2.32325792 Control
A0 1.85146594 Control
A0 1.78354716 Control
A0 1.79748762 Control
A0 1.99588382 Control
A0 1.29498649 Control
A0 2.67912626 Control
A0 1.96895456 Control
A0 1.79213536 Control
A0 0.97356558 Control
A0 1.44004369 Control
A0 2.14719796 Control
A0 0.96657068 Control
A0 1.7573427 Control
A0 1.7003752 Control
A0 1.82948673 Control
A0 3.04033995 Control
A0 2.12988472 Control
A0 1.72200024 Control
A0 0.82885247 Control
A0 1.48341262 Control
A0 0.92345756 Control
A0 2.3832376 Control
A0 1.63202643 Control
A0 1.8405261 Control
A0 2.37122416 Control
A0 1.43921018 Control
A0 2.17366004 Control
A0 1.50481129 Control
A0 2.59476757 Control
A0 2.67335558 Control
A0 0.79998666 Control
A0 2.49354005 Control
A0 2.21418524 Control
A0 1.77393472 Control
A0 2.60452867 Control
A0 2.00645304 Control
A0 0.89059359 Control
A0 3.25494647 Control
A0 1.59713173 Control
A0 2.92041278 Control
A0 1.97269368 Control
A0 2.13400578 Control
A0 2.6656487 Control
A0 0.94624084 Control
A0 2.31061673 Control
A0 2.01472116 Control
A0 2.02791214 Control
A0 0.49974763 Control
A0 1.68256092 Control
A0 1.75367093 Control
A0 1.98521805 Control
A0 1.26069248 Control
A0 2.62940812 Control
A0 2.52643228 Control
A0 1.49458134 Control
A0 2.44743061 Control
A0 2.92773151 Control
A0 1.75380242 Control
A0 1.39704764 Control
A0 1.47050738 Control
A0 1.64906454 Control
A0 0.58699656 Control
A0 2.0175848 Control
A0 2.17937827 Control
A0 1.51196873 Control
A0 2.23976374 Control
A0 1.53623569 Control
A0 2.1078372 Control
A0 2.23508668 Control
A0 3.33322692 Control
A0 1.91322756 Control
A0 2.87720323 Control
A0 1.16170156 Control
A0 1.80416298 Control
A0 3.0133512 Control
A0 1.00789654 Control
A0 2.47968984 Control
A0 3.13146019 Control
A0 2.40662336 Control
A0 2.01996589 Control
A0 2.02815127 Control
A0 1.83353961 Control
A0 2.34347343 Control
A0 1.7340349 Control
A0 2.24353123 Control
A0 1.86195552 Control
A0 2.72754931 Control
A0 0.79652053 Control
A0 1.82897782 Control
A0 1.89925265 Control
A0 2.99438953 Control
A0 3.42170095 Control
A0 1.98041236 Control
A0 1.41778386 Control
A0 2.11124516 Control
A0 2.62914705 Control
A0 3.30714655 Control
A0 1.16913199 Control
A0 1.75780582 Control
A0 2.27517653 Control
A0 2.11880255 Control
A0 1.04541922 Control
A0 2.53179002 Control
A0 2.84832239 Control
A0 1.01554227 Control
A0 3.04582667 Control
A0 2.67862415 Control
A0 1.59189665 Control
A0 2.79074788 Control
A0 0.6347236 Control
A0 1.69419777 Control
A0 1.9527688 Control
A0 2.24910212 Control
A0 2.53343034 Control
A0 1.19948745 Control
A0 1.61937392 Control
A0 1.30932176 Control
A0 2.57686496 Control
A0 3.31520772 Control
A0 2.54550338 Control
A0 2.49872017 Control
A0 2.21741605 Control
A0 2.1927712 Control
A0 1.77457833 Control
A0 1.58207357 Control
A0 2.91696978 Control
A0 1.97661877 Control
A0 1.34009171 Control
A0 1.30742419 Control
A0 2.22618628 Control
A0 1.74852252 Control
A0 2.46946788 Control
A0 3.17280054 Control
A0 0.92664516 Control
A0 1.38394237 Control
A0 3.40431571 Control
A0 2.05881095 Control
A0 2.03424144 Control
A0 2.11349773 Control
A0 2.25344658 Control
A0 1.51887298 Control
A0 2.28446674 Control
A0 1.7182498 Control
A0 3.59646606 Control
A0 1.49851739 Control
A0 2.31496692 Control
A0 1.46311939 Control
A0 1.65229714 Control
A0 1.23445404 Control
A0 0.50745124 Control
A0 1.53919744 Control
A0 2.11622953 Control
A0 2.20456219 Control
A0 1.44236183 Control
A0 2.14146638 Control
A0 1.60909915 Control
A0 1.52467144 Control
A0 3.33235693 Control
A0 1.12968457 Control
A0 3.22945118 Control
A0 1.95925403 Control
A0 2.2262826 Control
A0 2.01738954 Control
A0 1.63007951 Control
A0 2.22491193 Control
A0 1.05700266 Control
A0 1.30900633 Control
A0 1.87810647 Control
A0 0.88867712 Control
A0 1.55124736 Control
A0 1.88573778 Control
A0 1.88441694 Control
A0 2.12805247 Control
A0 1.62150395 Control
A0 2.08452606 Control
A0 2.3158524 Control
A0 2.89180994 Control
A0 2.10933232 Control
A0 2.45143032 Control
A0 1.17809105 Control
A0 1.59431326 Control
A0 1.31137121 Control
A0 1.75067663 Control
A0 2.71805453 Control
A0 1.49124444 Control
A0 2.27041388 Control
A0 1.38573933 Control
A0 1.2432183 Control
A0 1.28868461 Control
A0 1.55919182 Control
A0 1.73577094 Control
A0 2.30246186 Control
A0 1.45368719 Control
A0 1.20495367 Control
A0 2.11666346 Control
A0 2.0330627 Control
A0 2.29023981 Control
A0 1.87170148 Control
A0 1.73190153 Control
A0 1.32749581 Control
A0 3.60742044 Control
A0 2.05289888 Control
A0 2.36895657 Control
A0 1.5749929 Control
A0 1.6154722 Control
A0 1.72912157 Control
A0 2.10601401 Control
A0 1.75337088 Control
A0 1.8715142 Control
A0 2.32164192 Control
A0 1.91552019 Control
A0 1.50120163 Control
A0 1.65278018 Control
A0 1.38113987 Control
A0 1.76076972 Control
A0 2.74230194 Control
A0 2.20265675 Control
A0 1.99587011 Control
A0 1.45509458 Control
A0 3.15280271 Control
A0 2.10212088 Control
A0 1.11205006 Control
A0 1.49640834 Control
A0 2.34114265 Control
A0 1.8963064 Control
A0 1.96862566 Control
A0 1.61429989 Control
A0 2.54553485 Control
A0 1.51002038 Control
A0 1.4092176 Control
A0 1.02545965 Control
A0 2.92161274 Control
A0 1.59944439 Control
A0 4.41003036 Control
A0 1.40570581 Control
A0 1.61609471 Control
A0 1.90100396 Control
A0 1.6200279 Control
A0 2.68834949 Control
A0 1.69888759 Control
A0 1.6082083 Control
A0 1.4475745 Control
A0 3.15208721 Control
A0 1.60235596 Control
A0 1.90663528 Control
A0 3.3662262 Control
A0 2.39496899 Control
A0 1.55316997 Control
A0 2.23172998 Control
A0 1.99960947 Control
A0 1.18519056 Control
A0 1.62795281 Control
A0 2.23060679 Control
A0 2.65451884 Control
A0 2.14451766 Control
A0 2.49525023 Control
A0 2.67414427 Control
A0 1.84208226 Control
A0 2.63111711 Control
A0 1.64870417 Control
A0 1.20593989 Control
A0 1.68268025 Control
A0 2.50911856 Control
A0 2.04843569 Control
A0 2.15547872 Control
A0 2.08850098 Control
A0 2.12134981 Control
A0 1.90177906 Control
A0 2.93212628 Control
A0 0.96543652 Control
A0 2.02150011 Control
A0 1.85839677 Control
A0 2.09900117 Control
A0 1.48898232 Control
A0 3.15377665 Control
A0 1.68851614 Control
A0 1.54562593 Control
A0 2.22662783 Control
A0 2.07961988 Control
A0 2.65145683 Control
A0 2.34005165 Control
A0 2.4046452 Control
A0 3.11002779 Control
A0 3.34812021 Control
A0 1.67125225 Control
A0 2.31821394 Control
A0 1.93437624 Control
A0 1.3891561 Control
A0 1.95096099 Control
A0 2.32991767 Control
A0 1.8990159 Control
A0 2.14787054 Control
A0 1.05792713 Control
A0 1.87348688 Control
A0 3.31669354 Control
A0 1.20041823 Control
A0 1.94499421 Control
A0 1.89058709 Control
A0 1.83083963 Control
A0 3.13201118 Control
A0 1.57768834 Control
A0 1.60828221 Control
A0 1.11756539 Control
A0 1.98651624 Control
A0 1.58516705 Control
A0 2.13916659 Control
A0 2.47173429 Control
A0 3.61214042 Control
A0 2.28184628 Control
A0 2.43041015 Control
A0 1.77802885 Control
A0 1.63606572 Control
A0 1.58693743 Control
A0 1.73536575 Control
A0 2.13349032 Control
A0 1.80974007 Control
A0 2.49864769 Control
A0 1.34248435 Control
A0 1.48880577 Control
A0 1.97396147 Control
A0 2.0004847 Control
A0 2.2266233 Control
A0 1.27306223 Control
A0 1.35118878 Control
A0 2.42752099 Control
A0 1.6950531 Control
A0 1.94274318 Control
A0 1.7797972 Control
A0 1.56797838 Control
A0 2.26835322 Control
A0 1.43447936 Control
A0 1.91717684 Control
A0 2.44450021 Control
A0 0.97755319 Control
A0 2.09007716 Control
A0 2.51619601 Control
A0 2.67359281 Control
A0 1.92113256 Control
A0 1.93298578 Control
A0 1.16342902 Control
A0 1.40885806 Control
A0 1.1770792 Control
A0 2.24842405 Control
A0 1.64266706 Control
A0 2.01194334 Control
A0 2.02519011 Control
A0 3.27301931 Control
A0 2.65779638 Control
A0 2.09665394 Control
A0 1.19061303 Control
A0 2.20298839 Control
A0 1.76895559 Control
A0 2.15705371 Control
A0 1.77367544 Control
A0 2.19611073 Control
A0 1.59302557 Control
A0 2.17993569 Control
A0 2.04419708 Control
A0 2.38748407 Control
A0 1.84246159 Control
A0 1.77912962 Control
A0 2.08883834 Control
A0 1.44763625 Control
A0 2.73591518 Control
A0 2.28427458 Control
A0 1.17306244 Control
A0 2.63661957 Control
A0 1.58721876 Control
A0 1.98294806 Control
A0 1.3507483 Control
A0 2.2704103 Control
A0 2.47037649 Control
A0 4.52418661 Control
A0 2.71284008 Control
A0 2.66711354 Control
A0 2.33852196 Control
A0 1.35927212 Control
A0 2.74656773 Control
A0 2.11890864 Control
A0 2.22980356 Control
A0 2.24554968 Control
A0 2.78761172 Control
A0 2.71978831 Control
A0 1.44420218 Control
A0 1.66888893 Control
A0 2.08687544 Control
A0 1.9447819 Control
A0 1.90614665 Control
A0 1.54187882 Control
A0 1.8240906 Control
A0 2.9074533 Control
A0 2.40957093 Control
A0 1.87006557 Control
A0 3.07023478 Control
A0 2.04737544 Control
A0 2.03051686 Control
A0 2.70045114 Control
A0 1.28777397 Control
A0 1.94178402 Control
A0 1.64332187 Control
A0 2.07759094 Control
A0 2.14456081 Control
A0 1.26961339 Control
A0 2.11349607 Control
A0 2.17649102 Control
A0 3.53617096 Control
A0 1.51675534 Control
A0 2.15480781 Control
A0 1.92723787 Control
A0 3.05814958 Control
A0 1.29516971 Control
A0 3.08595753 Control
A0 2.62387705 Control
A0 1.81373465 Control
A0 1.86348283 Control
A0 1.08471537 Control
A0 3.38776803 Control
A0 2.52639508 Control
A0 2.7296865 Control
A0 1.74892521 Control
A0 1.9496727 Control
A0 2.37707114 Control
A0 1.36933589 Control
A0 3.26762819 Control
A0 1.36587203 Control
A0 3.16289282 Control
A0 2.44281602 Control
A0 2.09342074 Control
A0 0.99999291 Control
A0 1.7820394 Control
A0 1.34655821 Control
A0 1.18328857 Control
A0 1.46885741 Control
A0 2.04140258 Control
A0 2.30298567 Control
A0 1.42236245 Control
A0 1.63112354 Control
A0 0.8170982 Control
A0 2.28809738 Control
A0 2.78668356 Control
A0 2.3671968 Control
A0 2.8512795 Control
A0 1.7867856 Control
A0 2.2953651 Control
A0 1.63984084 Control
A0 1.54353487 Control
A0 1.20921409 Control
A0 1.85199225 Control
A0 1.59127533 Control
A0 1.69428802 Control
A0 2.79156566 Control
A0 1.97144353 Control
A0 1.9355582 Control
A0 3.36014295 Control
A0 3.02104688 Control
A0 1.71227801 Control
A0 2.97251797 Control
A0 1.86024618 Control
A0 2.02047658 Control
A0 1.89948416 Control
A0 3.72497797 Control
A0 1.87580061 Control
A0 1.73895574 Control
A0 1.64321733 Control
A0 1.75151205 Control
A0 0.75930512 Control
A0 0.99485546 Control
A0 2.19634771 Control
A0 1.85181201 Control
A0 1.77423704 Control
A0 1.06775618 Control
A0 1.04665172 Control
A0 1.65568578 Control
A0 1.47157872 Control
A0 2.41174507 Control
A0 1.81326365 Control
A0 2.40454268 Control
A0 2.34111643 Control
A0 0.83256805 Control
A0 2.05543017 Control
A0 2.82166934 Control
A0 2.31936312 Control
A0 3.22603226 Control
A0 1.43431532 Control
A0 2.01918077 Control
A0 1.99354899 Control
A0 3.18656659 Control
A0 1.39806318 Control
A0 1.20588005 Control
A0 2.45189691 Control
A0 1.87652922 Control
A0 1.41602802 Control
A0 2.33632946 Control
A0 1.80125344 Control
A0 2.38037753 Control
A0 1.49003756 Control
A0 2.6123271 Control
A0 1.53244054 Control
A0 1.56439078 Control
A0 2.02679038 Control
A0 2.50655532 Control
A0 1.60905373 Control
A0 2.92399788 Control
A0 2.53915477 Control
A0 1.96894264 Control
A0 1.8970331 Control
A0 3.50700927 Control
A0 1.5810169 Control
A0 1.73318565 Control
A0 2.44761825 Control
A0 2.23108268 Control
A0 1.41745102 Control
A0 1.49655783 Control
A0 3.13775969 Control
A0 1.92681932 Control
A0 2.6329062 Control
A0 0.85087782 Control
A0 1.83234489 Control
A0 2.0500226 Control
A0 1.60122192 Control
A0 1.98795056 Control
A0 2.01972342 Control
A0 1.98065817 Control
A0 2.08946753 Control
A0 2.65030074 Control
A0 1.48434305 Control
A0 1.83106804 Control
A0 1.91201282 Control
A0 1.41329229 Control
A0 1.38806581 Control
A0 2.02764797 Control
A0 1.51468933 Control
A0 2.12855768 Control
A0 2.6207335 Control
A0 3.04976201 Control
A0 2.47538114 Control
A0 1.89672923 Control
A0 2.10634995 Control
A0 2.00695014 Control
A0 3.45901823 Control
A0 1.89057958 Control
A0 1.01337123 Control
A0 2.55830669 Control
A0 1.62546444 Control
A0 2.49255729 Control
A0 1.66798592 Control
A0 1.38746047 Control
A0 2.58997798 Control
A0 1.24788833 Control
A0 1.64223099 Control
A0 1.68148828 Control
A0 1.886904 Control
A0 1.19193614 Control
A0 2.11135578 Control
A0 2.7941258 Control
A0 1.74131358 Control
A0 1.72947645 Control
A0 3.05961227 Control
A0 1.76191664 Control
A0 2.41773582 Control
A0 1.39834058 Control
A0 1.78985429 Control
A0 1.83298385 Control
A0 1.09648061 Control
A0 2.1731472 Control
A0 2.02961588 Control
A0 1.04766762 Control
A0 2.50814199 Control
A0 1.0445652 Control
A0 2.95071435 Control
A0 2.51260614 Control
A0 1.63726568 Control
A0 0.6163792 Control
A0 3.42050147 Control
A0 1.86130309 Control
A0 2.55440068 Control
A0 2.49191689 Control
A0 1.98451459 Control
A0 2.67750001 Control
A0 1.59865248 Control
A0 2.10053325 Control
A0 1.14664924 Control
A0 2.02515864 Control
A0 2.01547956 Control
A0 1.83651578 Control
A0 0.97516549 Control
A0 1.92043054 Control
A0 1.8445791 Control
A0 1.14152074 Control
A0 2.2507093 Control
A0 1.80268002 Control
A0 0.99960071 Control
A0 2.18634176 Control
A0 1.8829366 Control
A0 2.4586525 Control
A0 2.70023561 Control
A0 1.01197827 Control
A0 1.77325904 Control
A0 1.56934905 Control
A0 2.11449289 Control
A0 3.12492418 Control
A0 1.20961404 Control
A0 2.09782958 Control
A0 2.0162499 Control
A0 1.99046791 Control
A0 2.99275851 Control
A0 1.2898401 Control
A0 2.26629496 Control
A0 1.57723665 Control
A0 1.94091725 Control
A0 1.9567914 Control
A0 1.81986332 Control
A0 3.95809841 Control
A0 1.03367984 Control
A0 1.50576019 Control
A0 2.23671889 Control
A0 1.17847466 Control
A0 1.97721577 Control
A0 0.82229632 Control
A0 1.44579589 Control
A0 2.10499525 Control
A0 0.74101663 Control
A0 1.71111691 Control
A0 1.85266829 Control
A0 1.09709322 Control
A0 2.8549974 Control
A0 1.72394156 Control
A0 2.35940433 Control
A0 1.3250463 Control
A0 2.08660913 Control
A0 1.92599332 Control
A0 1.75061524 Control
A0 1.23091125 Control
A0 3.21223927 Control
A0 0.73530823 Control
A0 1.61629295 Control
A0 1.87279975 Control
A0 2.63341522 Control
A0 2.07574153 Control
A0 2.1823175 Control
A0 2.29061174 Control
A0 1.01319432 Control
A0 2.26602793 Control
A0 1.64440262 Control
A0 2.13242531 Control
A0 2.05312848 Control
A0 1.25445104 Control
A0 2.49464107 Control
A0 2.02499485 Control
A0 1.88096428 Control
A0 1.44445336 Control
A0 1.88433433 Control
A0 1.65593266 Control
A0 1.9935205 Control
A0 2.47642231 Control
A0 2.27700019 Control
A0 2.17101645 Control
A0 1.614941 Control
A0 2.57337785 Control
A0 2.43054247 Control
A0 2.57042789 Control
A0 1.98041272 Control
A0 2.26813006 Control
A0 1.25958788 Control
A0 1.87100899 Control
A0 1.54865253 Control
A0 1.72067761 Control
A0 1.27002454 Control
A0 0.46095851 Control
A0 2.28714919 Control
A0 3.43810105 Control
A0 3.51915455 Control
A0 0.91792262 Control
A0 1.84778583 Control
A0 1.51561594 Control
A0 1.43524456 Control
A0 2.16577101 Control
A0 3.64629197 Control
A0 1.23588848 Control
A0 2.11006069 Control
A0 1.36130702 Control
A0 2.07244158 Control
A0 1.74092984 Control
A0 2.13027859 Control
A0 2.75002527 Control
A0 3.00207114 Control
A0 1.77010143 Control
A0 1.84608877 Control
A0 1.27484763 Control
A0 2.29115534 Control
A0 0.71736795 Control
A0 3.93473768 Control
A0 1.24298775 Control
A0 1.2912432 Control
A0 1.7378943 Control
A0 1.6473484 Control
A0 2.19699073 Control
A0 2.65152383 Control
A0 0.91888392 Control
A0 2.52881241 Control
A0 1.43560278 Control
A0 1.76003003 Control
A0 1.55952418 Control
A0 1.8285892 Control
A0 1.90948808 Control
A0 2.04428005 Control
A0 2.01547527 Control
A0 2.39688993 Control
A0 2.78185868 Control
A0 1.43931985 Control
A0 2.23109436 Control
A0 3.23099303 Control
A0 1.39605868 Control
A0 1.34101331 Control
A0 2.68377304 Control
A0 1.91874027 Control
A0 1.14277565 Control
A0 1.79912305 Control
A0 1.547418 Control
A0 2.23700714 Control
A0 0.58012128 Control
A0 1.74202991 Control
A0 2.16184306 Control
A0 2.91914654 Control
A0 1.57492518 Control
A0 1.60146439 Control
A0 1.50808203 Control
A0 3.0760088 Control
A0 2.53168344 Control
A0 1.96605742 Control
A0 1.47315478 Control
A0 2.32312322 Control
A0 1.7557621 Control
A0 1.47266388 Control
A0 1.4501667 Control
A0 2.22399306 Control
A0 2.67602897 Control
A0 2.11474276 Control
A0 1.9847858 Control
A0 1.26657212 Control
A0 2.87674332 Control
A0 1.8983382 Control
A0 1.87013662 Control
A0 2.16119385 Control
A0 2.11785817 Control
A0 2.23143983 Control
A0 1.04737914 Control
A0 1.22270262 Control
A0 1.73476279 Control
A0 2.85625696 Control
A0 1.34748149 Control
A0 2.8837986 Control
A0 1.97077072 Control
A0 1.83594179 Control
A0 1.17891622 Control
A0 2.04600406 Control
A0 1.47428215 Control
A0 2.17719865 Control
A0 1.09530699 Control
A0 2.34436488 Control
A0 2.5067091 Control
A0 2.71986747 Control
A0 2.48014235 Control
A0 1.33180463 Control
A0 1.43018126 Control
A0 2.44595265 Control
A0 2.20980406 Control
A0 1.23523355 Control
A0 1.68643928 Control
A0 1.78241515 Control
A0 1.57030725 Control
A0 1.65436316 Control
A0 1.31982636 Control
A0 1.18366945 Control
A0 1.49698257 Control
A0 1.81007993 Control
A0 1.90864098 Control
A0 3.06854296 Control
A0 1.98570669 Control
A0 2.62746978 Control
A0 3.14282417 Control
A0 1.15251267 Control
A0 2.42446828 Control
A0 1.58922994 Control
A0 2.85593963 Control
A0 2.18006158 Control
A0 1.18627322 Control
A0 3.07971501 Control
A0 1.41408467 Control
A0 2.82833171 Control
A0 1.24324274 Control
A0 2.07977605 Control
A0 1.37443197 Control
A0 1.41454411 Control
A0 2.09166384 Control
A0 1.70790827 Control
A0 1.9109937 Control
A0 1.52996671 Control
A0 4.21398211 Control
A0 2.57559776 Control
A0 1.80244172 Control
A0 1.6223259 Control
A0 2.22773528 Control
A0 0.7106294 Control
A0 1.897699 Control
A0 3.94666266 Control
A0 2.22019982 Control
A0 2.50942349 Control
A0 1.96561027 Control
A0 2.52781034 Control
A0 0.97453153 Control
A0 3.38915396 Control
A0 1.60615921 Control
A0 3.14951587 Control
A0 2.95480514 Control
A0 2.76405859 Control
A0 2.66121817 Control
A0 2.17452526 Control
A0 1.7972728 Control
A0 1.58669591 Control
A0 1.55041039 Control
A0 1.35343111 Control
A0 1.57882786 Control
A0 3.16683507 Control
A0 1.85400927 Control
A0 2.07218552 Control
A0 2.19965291 Control
A0 2.37253571 Control
A0 1.69359386 Control
A0 1.1279155 Control
A0 2.14902163 Control
A0 1.97686505 Control
A0 1.80641592 Control
A0 1.11567271 Control
A0 2.03146458 Control
A0 1.62939012 Control
A0 2.73907757 Control
A0 2.47826505 Control
A0 2.06644154 Control
A0 1.87748802 Control
A0 2.00295615 Control
A0 2.42711663 Control
A0 1.07518816 Control
A0 1.12089753 Control
A0 1.48103583 Control
A0 2.24152255 Control
A0 2.41737533 Control
A0 1.55899489 Control
A0 2.15572953 Control
A0 1.27954364 Control
A0 1.03847575 Control
A0 2.01195955 Control
A0 2.54105377 Control
A0 1.59477878 Control
A0 1.68719018 Control
A0 2.19771409 Control
A0 1.22151697 Control
A0 2.30582643 Control
A0 1.90957046 Control
A0 2.25141621 Control
A0 1.66826677 Control
A0 1.17683482 Control
A0 1.1430825 Control
A0 1.89950728 Control
A0 1.03252745 Control
A0 1.61973989 Control
A0 0.77390033 Control
A0 2.81716847 Control
A0 1.3566227 Control
A0 2.34959316 Control
A0 2.44088435 Control
A0 1.70732403 Control
A0 1.28731716 Control
A0 1.14141178 Control
A0 3.40496135 Control
A0 1.20093334 Control
A0 2.16430497 Control
A0 1.92131507 Control
A0 1.26333976 Control
A0 1.64529145 Control
A0 1.13064456 Control
A0 2.16136694 Control
A0 2.12382436 Control
A0 1.10564208 Control
A0 1.63125789 Control
A0 1.6355468 Control
A0 2.47655487 Control
A0 1.62192118 Control
A0 3.08861279 Control
A0 1.68307006 Control
A0 3.46153998 Control
A0 1.63836753 Control
A0 2.25240159 Control
A0 1.62627196 Control
A0 2.53527308 Control
A0 0.98375309 Control
A0 2.99377441 Control
A0 0.71908927 Control
A0 1.67199552 Control
A0 2.86542892 Control
A0 2.03119111 Control
A0 1.67679834 Control
A0 1.29311705 Control
A0 1.46215367 Control
A0 1.95418084 Control
A0 2.13941216 Control
A0 1.57911909 Control
A0 1.10245669 Control
A0 3.12182689 Control
A0 2.42460108 Control
A0 1.95335364 Control
A0 2.07130623 Control
A0 2.83181238 Control
A0 2.4943881 Control
A0 2.93064761 Control
A0 1.0823375 Control
A0 2.18793082 Control
A0 3.11596012 Control
A0 2.85250401 Control
A0 1.09980989 Control
A0 3.16142845 Control
A0 1.98916018 Control
A0 1.20348597 Control
A0 1.67369068 Control
A0 1.90621483 Control
A0 1.12849534 Control
A0 1.93312705 Control
A0 1.5142343 Control
A0 2.73216343 Control
A0 1.88458943 Control
A0 0.68018746 Control
A0 1.63098276 Control
A0 2.03286624 Control
A0 1.6633178 Control
A0 2.53778934 Control
A0 2.25655246 Control
A0 2.52657747 Control
A0 1.48286593 Control
A0 1.64496899 Control
A0 1.5790695 Control
A0 3.49466753 Control
A0 1.29918051 Control
A0 2.13870811 Control
A0 2.00791383 Control
A0 0.93343264 Control
A0 1.84820759 Control
A0 0.71907085 Control
A0 2.22620535 Control
A0 1.4975208 Control
A0 1.81845558 Control
A0 3.15924644 Control
A0 1.36774695 Control
A0 1.85295725 Control
A0 2.73974872 Control
A0 1.44438565 Control
A0 1.7867136 Control
A0 0.98090309 Control
A0 1.99637818 Control
A0 2.27958035 Control
A0 2.85773087 Control
A0 1.93506062 Control
A0 2.45858335 Control
A0 1.62326896 Control
A0 1.74075329 Control
A0 2.28704667 Control
A0 2.69410014 Control
A0 1.83691156 Control
A0 1.57753801 Control
A0 0.77205843 Control
A0 2.51869678 Control
A0 1.41913354 Control
A0 0.90958667 Control
A0 2.60687089 Control
A0 1.7129643 Control
A0 1.64118052 Control
A0 2.13998723 Control
A0 1.54595637 Control
A0 1.64642239 Control
A0 2.56560206 Control
A0 1.51113057 Control
A0 2.0715394 Control
A0 1.62555206 Control
A0 1.83875167 Control
A0 1.42943692 Control
A0 2.21736622 Control
A0 2.29134846 Control
A0 1.47981393 Control
A0 2.49012518 Control
A0 1.50136542 Control
A0 1.00293875 Control
A0 2.77215481 Control
A0 2.09039617 Control
A0 1.06397426 Control
A0 1.40784657 Control
A0 1.21274686 Control
A0 1.18645 Control
A0 2.26802301 Control
A0 2.08039021 Control
A0 2.06174779 Control
A0 2.42810297 Control
A0 1.80352557 Control
A0 1.8577913 Control
A0 1.79396641 Control
A0 2.37025785 Control
A0 1.96070707 Control
A0 1.66090679 Control
A0 1.77850914 Control
A0 1.8658396 Control
A0 3.18663025 Control
A0 1.7824297 Control
A0 2.21404886 Control
A0 1.87781119 Control
A0 1.88196051 Control
A0 0.8706938 Control
A0 2.34445429 Control
A0 2.35979366 Control
A0 1.01446855 Control
A0 1.53201592 Control
A0 2.43520308 Control
A0 0.77674502 Control
A0 1.20863879 Control
A0 2.02125597 Control
A0 1.73058152 Control
A0 1.98871684 Control
A0 0.91047841 Control
A0 1.70703328 Control
A0 2.02163434 Control
A0 1.08799529 Control
A0 0.89072424 Control
A0 1.40537572 Control
A0 3.31443739 Control
A0 1.51476359 Control
A0 1.19109309 Control
A0 2.27454734 Control
A0 2.417135 Control
A0 0.87160575 Control
A0 1.64176095 Control
A0 1.01352715 Control
A0 1.97005522 Control
A0 1.39030361 Control
A0 1.07179725 Control
A0 2.24214077 Control
A0 1.71493268 Control
A0 2.49196005 Control
A0 1.95086539 Control
A0 1.03485179 Control
A0 2.79061031 Control
A0 0.72581261 Control
A0 2.33915019 Control
A0 2.61634469 Control
A0 2.78544903 Control
A0 1.88505137 Control
A0 1.85173416 Control
A0 2.55736208 Control
A0 1.96447623 Control
A0 3.17506766 Control
A0 1.90516531 Control
A0 1.0038017 Control
A0 2.14828181 Control
A0 1.4729501 Control
A0 1.37177753 Control
A0 3.05201197 Control
A0 2.16353512 Control
A0 3.12089324 Control
A0 1.3920244 Control
A0 1.79225993 Control
A0 1.25001228 Control
A0 3.66928315 Control
A0 2.61074233 Control
A0 3.28385878 Control
A0 1.56049776 Control
A0 1.54069662 Control
A0 3.2011106 Control
A0 3.20908809 Control
A0 1.53707647 Control
A0 2.16704583 Control
A0 1.01128805 Control
A0 2.44168019 Control
A0 2.3346312 Control
A0 1.72244108 Control
A0 2.78555655 Control
A0 2.85866857 Control
A0 2.77498627 Control
A0 1.79331017 Control
A0 1.18764222 Control
A0 1.86334288 Control
A0 1.17463791 Control
A0 2.25546312 Control
A0 1.51362085 Control
A0 2.73718953 Control
A0 0.96171999 Control
A0 2.74277878 Control
A0 1.51456106 Control
A0 0.84910047 Control
A0 1.80914927 Control
A0 2.00935984 Control
A0 1.57834578 Control
A0 2.28695774 Control
A0 2.29701018 Control
A0 1.38007379 Control
A0 2.95819235 Control
A0 2.47001648 Control
A0 3.21177745 Control
A0 2.24363089 Control
A0 2.6072607 Control
A0 2.00152397 Control
A0 1.44129765 Control
A0 2.82963037 Control
A0 2.31967878 Control
A0 2.12523437 Control
A0 2.10695004 Control
A0 1.62269962 Control
A0 1.80415964 Control
A0 1.29318404 Control
A0 2.89418864 Control
A0 0.75902069 Control
A0 1.12057042 Control
A0 2.44985747 Control
A0 2.330621 Control
A0 2.38781905 Control
A0 1.42487943 Control
A0 1.98951745 Control
A0 1.50354278 Control
A0 2.66778731 Control
A0 1.55111408 Control
A0 2.36565089 Control
A0 1.60282326 Control
A0 2.0512073 Control
A0 2.86518574 Control
A0 1.88949454 Control
A0 1.92477739 Control
A0 1.25076008 Control
A0 1.30720472 Control
A0 2.84334922 Control
A0 2.5280242 Control
A0 3.00644898 Control
A0 1.1516552 Control
A0 1.95706928 Control
A0 1.99222136 Control
A0 1.91180384 Control
A0 1.63581705 Control
A0 2.37018752 Control
A0 2.58111596 Control
A0 1.96019959 Control
A0 2.28211069 Control
A0 2.14133072 Control
A0 1.07517695 Control
A0 1.89415824 Control
A0 2.31778002 Control
A0 0.99714977 Control
A0 1.53814399 Control
A0 2.54757571 Control
A0 3.21095157 Control
A0 1.34918463 Control
A0 0.97251588 Control
A0 1.74279177 Control
A0 3.00001812 Control
A0 2.7921617 Control
A0 1.78710973 Control
A0 1.72198105 Control
A0 1.46121967 Control
A0 2.11973214 Control
A0 1.15443099 Control
A0 3.9161582 Control
A0 2.38215089 Control
A0 2.26957655 Control
A0 1.89044952 Control
A0 1.32053661 Control
A0 1.54112887 Control
A0 2.14617729 Control
A0 2.30978632 Control
A0 2.42014146 Control
A0 1.59498012 Control
A0 2.2887466 Control
A0 1.9604677 Control
A0 1.88907397 Control
A0 1.26855016 Control
A0 1.85642695 Control
A0 1.79007161 Control
A0 1.97383356 Control
A0 2.00197983 Control
A0 1.71858895 Control
A0 1.95180488 Control
A0 1.3686173 Control
A0 1.5033319 Control
A0 1.18792725 Control
A0 3.0130446 Control
A0 2.85788822 Control
A0 2.33635211 Control
A0 1.84262097 Control
A0 1.81012869 Control
A0 0.94648194 Control
A0 2.55881596 Control
A0 2.2430203 Control
A0 1.55883348 Control
A0 2.1237278 Control
A0 1.10661352 Control
A0 1.72651625 Control
A0 1.48255503 Control
A0 1.77762759 Control
A0 1.93292952 Control
A0 3.68540168 Control
A0 1.51335037 Control
A0 2.17842555 Control
A0 4.16977119 Control
A0 2.49991727 Control
A0 1.45871377 Control
A0 2.01414347 Control
A0 2.24809384 Control
A0 2.01873207 Control
A0 2.65954304 Control
A0 1.05893874 Control
A0 2.04789877 Control
A0 1.48281372 Control
A0 0.62433177 Control
A0 1.62899721 Control
A0 1.67008841 Control
A0 1.86663663 Control
A0 2.77399588 Control
A0 0.86713231 Control
A0 2.21947861 Control
A0 1.6789031 Control
A0 2.1295886 Control
A0 0.91725761 Control
A0 1.89334881 Control
A0 2.17625403 Control
A0 1.74292445 Control
A0 1.01530147 Control
A0 3.04663086 Control
A0 1.26782537 Control
A0 1.48268533 Control
A0 1.47682071 Control
A0 1.61075258 Control
A0 1.56056368 Control
A0 1.66717911 Control
A0 1.49900746 Control
A0 2.41790199 Control
A0 1.82818079 Control
A0 2.84729195 Control
A0 1.62406731 Control
A0 2.63072658 Control
A0 3.04186225 Control
A0 2.1438005 Control
A0 1.86734104 Control
A0 2.67574501 Control
A0 2.9122932 Control
A0 2.2882576 Control
A0 0.48488864 Control
A0 1.87698531 Control
A0 1.81146562 Control
A0 1.23982906 Control
A0 1.94546461 Control
A0 2.79955626 Control
A0 2.67191315 Control
A0 2.13454247 Control
A0 2.66774082 Control
A0 1.25333703 Control
A0 2.74445295 Control
A0 1.7122438 Control
A0 2.06609631 Control
A0 1.50488257 Control
A0 2.20370007 Control
A0 2.79744482 Control
A0 1.66454852 Control
A0 1.55354345 Control
A0 2.06046438 Control
A0 2.25214791 Control
A0 1.61869264 Control
A0 1.70254266 Control
A0 2.47753596 Control
A0 2.96118259 Control
A0 1.48879814 Control
A0 3.08263826 Control
A0 2.94533658 Control
A0 1.96190715 Control
A0 2.23833275 Control
A0 2.2142632 Control
A0 1.42135143 Control
A0 2.61785269 Control
A0 2.05207491 Control
A0 1.9540987 Control
A0 2.05054855 Control
A0 2.01901102 Control
A0 2.15915871 Control
A0 1.44017553 Control
A0 2.08691716 Control
A0 2.41659427 Control
A0 1.02321649 Control
A0 2.30246425 Control
A0 1.14480221 Control
A0 1.99078965 Control
A0 1.93738019 Control
A0 0.7603063 Control
A0 1.82843125 Control
A0 2.07958937 Control
A0 1.17864978 Control
A0 2.25651598 Control
A0 2.2104516 Control
A0 1.80317163 Control
A0 1.47632396 Control
A0 1.53233969 Control
A0 2.2169323 Control
A0 2.08595014 Control
A0 1.50308824 Control
A0 3.03829885 Control
A0 1.99721622 Control
A0 1.67671061 Control
A0 2.59487581 Control
A0 1.57249582 Control
A0 2.24890828 Control
A0 1.13162899 Control
A0 2.59033966 Control
A0 2.40339971 Control
A0 2.71917701 Control
A0 2.07563519 Control
A0 3.75091386 Control
A0 1.61074078 Control
A0 1.0095427 Control
A0 2.35747409 Control
A0 2.04259205 Control
A0 2.226964 Control
A0 1.91744208 Control
A0 2.37366867 Control
A0 2.69274664 Control
A0 1.29195702 Control
A0 4.06506395 Control
A0 2.30935049 Control
A0 2.43948054 Control
A0 1.79156554 Control
A0 3.34542179 Control
A0 2.22980547 Control
A0 1.57654238 Control
A0 2.77126217 Control
A0 2.95679545 Control
A0 0.74542314 Control
A0 1.43887639 Control
A0 2.16437697 Control
A0 1.34554958 Control
A0 1.53066063 Control
A0 2.09613967 Control
A0 1.77777982 Control
A0 1.15960228 Control
A0 1.55313492 Control
A0 0.79696381 Control
A0 0.7030738 Control
A0 2.45519757 Control
A0 1.77978456 Control
A0 2.65960908 Control
A0 2.07990289 Control
A0 4.58255243 Control
A0 2.48998189 Control
A0 3.02083278 Control
A0 2.17916036 Control
A0 3.26017189 Control
A0 1.3940165 Control
A0 1.14755964 Control
A0 2.54707885 Control
A0 1.28873551 Control
A0 2.37413764 Control
A0 1.96557188 Control
A0 1.2231642 Control
A0 2.71529198 Control
A0 1.1708777 Control
A0 1.89887941 Control
A0 3.04807997 Control
A0 1.45075428 Control
A0 1.69253623 Control
A0 1.74102819 Control
A0 2.89772749 Control
A0 1.77690566 Control
A0 2.22887182 Control
A0 2.12480211 Control
A0 2.16492867 Control
A0 1.66735005 Control
A0 1.87810981 Control
A0 0.81540549 Control
A0 2.13012171 Control
A0 2.36584878 Control
A0 1.48852086 Control
A0 3.25932407 Control
A0 1.94791234 Control
A0 1.54960704 Control
A0 1.86399019 Control
A0 2.42699337 Control
A0 0.89525908 Control
A0 2.5569098 Control
A0 2.53058577 Control
A0 1.80317128 Control
A0 3.59529448 Control
A0 0.54982543 Control
A0 2.8282609 Control
A0 1.69143629 Control
A0 1.16174805 Control
A0 1.80196691 Control
A0 1.29064822 Control
A0 1.71413577 Control
A0 1.44168377 Control
A0 2.32031584 Control
A0 1.66197288 Control
A0 2.79864955 Control
A0 2.69413209 Control
A0 2.465276 Control
A0 1.30871856 Control
A0 2.03872037 Control
A0 1.61388993 Control
A0 2.76847887 Control
A0 1.94644737 Control
A0 1.15074492 Control
A0 2.05682755 Control
A0 2.01806188 Control
A0 1.61643469 Control
A0 1.90004683 Control
A0 2.68899345 Control
A0 1.94033778 Control
A0 3.75599313 Control
A0 1.63947725 Control
A0 1.22046435 Control
A0 3.0048902 Control
A0 1.89184511 Control
A0 1.63243175 Control
A0 2.41485 Control
A0 1.33118546 Control
A0 1.20301306 Control
A0 2.32661057 Control
A0 2.14730453 Control
A0 1.86969066 Control
A0 1.68702936 Control
A0 1.63232756 Control
A0 1.09288776 Control
A0 1.38310885 Control
A0 1.90164196 Control
A0 1.75226557 Control
A0 0.99633527 Control
A0 1.61579037 Control
A0 1.99337423 Control
A0 2.12904406 Control
A0 2.8033855 Control
A0 3.44023943 Control
A0 1.28527892 Control
A0 1.1861043 Control
A0 2.31980586 Control
A0 0.78933632 Control
A0 1.6971941 Control
A0 2.48918247 Control
A0 1.59800291 Control
A0 1.25293434 Control
A0 2.67939782 Control
A0 2.23599291 Control
A0 1.95657063 Control
A0 2.16864562 Control
A0 1.85468745 Control
A0 1.49811721 Control
A0 1.27793074 Control
A0 2.08223009 Control
A0 1.12262666 Control
A0 2.56317854 Control
A0 2.14372182 Control
A0 1.14123988 Control
A0 1.37589669 Control
A0 2.8233366 Control
A0 1.91011679 Control
A0 2.69336367 Control
A0 3.39589691 Control
A0 1.51750374 Control
A0 1.48262942 Control
A0 1.95000398 Control
A0 2.08601356 Control
A0 1.8128854 Control
A0 1.43840671 Control
A0 1.98925781 Control
A0 1.33623135 Control
A0 1.95235837 Control
A0 1.06964266 Control
A0 1.66416967 Control
A0 1.7282666 Control
A0 2.05894065 Control
A0 1.70088506 Control
A0 2.21182871 Control
A0 2.60548186 Control
A0 0.62486893 Control
A0 2.76793146 Control
A0 3.12287188 Control
A0 2.55287194 Control
A0 0.58165705 Control
A0 2.27521968 Control
A0 1.12813044 Control
A0 2.09132004 Control
A0 3.42024136 Control
A0 1.85134113 Control
A0 2.15778136 Control
A0 1.90511918 Control
A0 1.5767808 Control
A0 1.61309123 Control
A0 2.48445773 Control
A0 0.79537725 Control
A0 2.19301271 Control
A0 2.04193163 Control
A0 2.37771964 Control
A0 1.97573638 Control
A0 1.87870824 Control
A0 2.42753196 Control
A0 1.95661974 Control
A0 2.58663416 Control
A0 2.821141 Control
A0 1.98269498 Control
A0 2.55317616 Control
A0 0.98142529 Control
A0 2.0042448 Control
A0 2.34559774 Control
A0 2.02239776 Control
A0 2.53132725 Control
A0 1.76781261 Control
A0 3.04448032 Control
A0 2.34314799 Control
A0 2.76582003 Control
A0 1.01695621 Control
A0 2.23599386 Control
A0 1.839306 Control
A0 2.61066604 Control
A0 2.00171018 Control
A0 2.63578868 Control
A0 1.83136868 Control
A0 2.64471769 Control
A0 2.00000262 Control
A0 2.63427949 Control
A0 2.60213065 Control
A0 1.95889497 Control
A0 1.50947392 Control
A0 1.17218518 Control
A0 1.72311568 Control
A0 2.03445625 Control
A0 2.35113263 Control
A0 1.76260793 Control
A0 2.73905134 Control
A0 2.93034816 Control
A0 1.04766107 Control
A0 1.88618553 Control
A0 2.55527282 Control
A0 1.56092012 Control
A0 0.54925996 Control
A0 1.7921139 Control
A0 2.00269413 Control
A0 2.35060048 Control
A0 2.00286412 Control
A0 2.57864141 Control
A0 2.19932246 Control
A0 1.38425934 Control
A0 2.94592047 Control
A0 2.25263977 Control
A0 2.06819367 Control
A0 1.99293017 Control
A0 2.16666341 Control
A0 2.76369977 Control
A0 1.26788116 Control
A0 1.70631647 Control
A0 0.92356282 Control
A0 1.33429885 Control
A0 1.10334659 Control
A0 1.8447479 Control
A0 1.782637 Control
A0 1.83103788 Control
A0 0.99775553 Control
A0 3.52271605 Control
A0 2.23204732 Control
A0 2.49784279 Control
A0 2.75416207 Control
A0 1.25643146 Control
A0 2.61593509 Control
A0 1.74449825 Control
A0 1.01084745 Control
A0 1.77905655 Control
A0 1.72467387 Control
A0 1.4495523 Control
A0 2.38938761 Control
A0 2.18005633 Control
A0 2.87101293 Control
A0 2.23130751 Control
A0 1.68498993 Control
A0 3.20981646 Control
A0 1.88616097 Control
A0 1.61454141 Control
A0 1.65404773 Control
A0 2.07305956 Control
A0 1.56005394 Control
A0 2.34512424 Control
A0 1.21640015 Control
A0 2.2818296 Control
A0 2.02487874 Control
A0 1.38190436 Control
A0 0.83410811 Control
A0 2.01547289 Control
A0 1.8283273 Control
A0 2.13196611 Control
A0 0.85903096 Control
A0 2.51128411 Control
A0 1.68537474 Control
A0 1.72049963 Control
A0 1.55558527 Control
A0 2.88043594 Control
A0 1.72060287 Control
A0 1.75432706 Control
A0 1.50116742 Control
A0 1.76609957 Control
A0 2.41779065 Control
A0 2.15480542 Control
A0 3.96359682 Control
A0 1.47979021 Control
A0 2.31914806 Control
A0 1.98984933 Control
A0 1.13423049 Control
A0 1.28908145 Control
A0 2.37704015 Control
A0 2.22707629 Control
A0 1.94985008 Control
A0 1.21783674 Control
A0 2.87744856 Control
A0 1.92752004 Control
A0 3.22668099 Control
A0 2.99777937 Control
A0 1.88874054 Control
A0 1.54454124 Control
A0 1.61501849 Control
A0 2.09189439 Control
A0 2.69851875 Control
A0 1.98335528 Control
A0 2.18248105 Control
A0 2.11018252 Control
A0 2.45285392 Control
A0 1.87685704 Control
A0 1.28620803 Control
A0 2.15467 Control
A0 1.01854134 Control
A0 2.55116582 Control
A0 0.89184141 Control
A0 2.57848239 Control
A0 6.48638678 Control
A0 2.10478568 Control
A0 3.30954099 Control
A0 1.85624242 Control
A0 1.79816043 Control
A0 1.84236622 Control
A0 2.71435571 Control
A0 1.18922091 Control
A0 2.31447649 Control
A0 1.16369545 Control
A0 2.04141378 Control
A0 1.17602253 Control
A0 1.47068262 Control
A0 2.76456809 Control
A0 1.02701724 Control
A0 1.70067012 Control
A0 1.40875256 Control
A0 1.5475738 Control
A0 3.46908092 Control
A0 1.88013327 Control
A0 2.98731375 Control
A0 1.43214321 Control
A0 1.31506431 Control
A0 1.83637798 Control
A0 1.7678591 Control
A0 3.27541184 Control
A0 3.04964852 Control
A0 0.97587472 Control
A0 2.20072246 Control
A0 2.11822367 Control
A0 1.25649071 Control
A0 2.37783527 Control
A0 2.4131937 Control
A0 1.83639979 Control
A0 1.93781888 Control
A0 2.6480813 Control
A0 1.5951736 Control
A0 3.31519461 Control
A0 1.67809057 Control
A0 2.34720898 Control
A0 1.0106771 Control
A0 2.16119409 Control
A0 0.90364492 Control
A0 2.52252746 Control
A0 3.55364609 Control
A0 2.09509778 Control
A0 2.24852777 Control
A0 1.76707172 Control
A0 1.38911593 Control
A0 2.32632089 Control
A0 1.6894052 Control
A0 1.72356772 Control
A0 1.71854568 Control
A0 0.88204867 Control
A0 2.22135162 Control
A0 1.90697312 Control
A0 2.38511181 Control
A0 3.29190612 Control
A0 2.00551367 Control
A0 2.35196853 Control
A0 2.58565426 Control
A0 1.95566595 Control
A0 1.18844068 Control
A0 3.11366081 Control
A0 1.09663451 Control
A0 1.99892914 Control
A0 1.17253256 Control
A0 3.51017666 Control
A0 3.50025177 Control
A0 2.5151763 Control
A0 2.81572151 Control
A0 1.15189373 Control
A0 1.9460324 Control
A0 1.35678685 Control
A0 3.05001092 Control
A0 2.28351784 Control
A0 2.32138443 Control
A0 2.27128005 Control
A0 2.74924064 Control
A0 1.83187997 Control
A0 1.80935776 Control
A0 1.31310451 Control
A0 1.165012 Control
A0 1.76049435 Control
A0 1.39987051 Control
A0 1.91968977 Control
A0 0.90081662 Control
A0 0.5724169 Control
A0 1.98431218 Control
A0 1.60578907 Control
A0 2.10153317 Control
A0 1.33033574 Control
A0 1.03600955 Control
A0 1.84426725 Control
A0 3.38734531 Control
A0 1.31601 Control
A0 1.14169705 Control
A0 2.4934957 Control
A0 1.4453373 Control
A0 2.32562304 Control
A0 1.88012099 Control
A0 2.82832813 Control
A0 1.6132611 Control
A0 1.39391685 Control
A0 2.89885426 Control
A0 0.95430642 Control
A0 2.89957309 Control
A0 0.54768831 Control
A0 2.00516129 Control
A0 1.26473856 Control
A0 0.84562612 Control
A0 1.75078845 Control
A0 2.11956358 Control
A0 2.47817588 Control
A0 1.78078365 Control
A0 1.54965043 Control
A0 2.38961267 Control
A0 1.74230826 Control
A0 1.59979391 Control
A0 1.46599615 Control
A0 1.48460281 Control
A0 2.68485618 Control
A0 2.66124558 Control
A0 1.24667501 Control
A0 2.46896625 Control
A0 1.99424469 Control
A0 2.10107374 Control
A0 2.49039125 Control
A0 2.00390148 Control
A0 3.02348065 Control
A0 2.68076444 Control
A0 0.63655305 Control
A0 2.4744947 Control
A0 1.99952769 Control
A0 2.77685618 Control
A0 3.19861698 Control
A0 1.57401192 Control
A0 1.99975407 Control
A0 1.47449112 Control
A0 1.28761673 Control
A0 0.81057346 Control
A0 2.17319632 Control
A0 0.79893988 Control
A0 0.85792053 Control
A0 2.46335149 Control
A0 1.70799828 Control
A0 1.56890082 Control
A0 1.54111087 Control
A0 2.32846284 Control
A0 3.14231563 Control
A0 1.80850232 Control
A0 2.16334105 Control
A0 1.49619317 Control
A0 1.81981695 Control
A0 1.95898747 Control
A0 1.73601019 Control
A0 2.10427499 Control
A0 2.54479814 Control
A0 1.6140523 Control
A0 1.9438138 Control
A0 1.42220497 Control
A0 1.76289296 Control
A0 1.7373898 Control
A0 2.09595132 Control
A0 2.13892651 Control
A0 1.92221951 Control
A0 1.41406775 Control
A0 1.4036684 Control
A0 1.03238726 Control
A0 3.29987884 Control
A0 1.30889487 Control
A0 2.39892578 Control
A0 2.45408201 Control
A0 3.30760312 Control
A0 2.23037291 Control
A0 3.29745221 Control
A0 2.93790245 Control
A0 2.69330168 Control
A0 1.61934304 Control
A0 1.95895135 Control
A0 1.25931048 Control
A0 2.12731171 Control
A0 1.92036891 Control
A0 2.51084042 Control
A0 1.58824527 Control
A0 2.86510038 Control
A0 1.5862838 Control
A0 2.19154572 Control
A0 1.84851897 Control
A0 2.23279905 Control
A0 2.24657512 Control
A0 0.49980205 Control
A0 2.31175923 Control
A0 1.94633079 Control
A0 1.98876977 Control
A0 2.70167398 Control
A0 3.00872421 Control
A0 1.70324373 Control
A0 3.37819266 Control
A0 1.25188816 Control
A0 2.21361637 Control
A0 1.85154283 Control
A0 2.0435822 Control
A0 1.93917918 Control
A0 3.03741765 Control
A0 1.28105259 Control
A0 2.568717 Control
A0 1.32039559 Control
A0 0.87094158 Control
A0 1.7401402 Control
A0 2.35771751 Control
A0 3.23066998 Control
A0 1.62400711 Control
A0 0.67872107 Control
A0 2.05873489 Control
A0 1.78271878 Control
A0 2.33770514 Control
A0 2.42522955 Control
A0 1.74249756 Control
A0 2.9927609 Control
A0 1.46301436 Control
A0 1.47701538 Control
A0 2.77678347 Control
A0 2.62392473 Control
A0 1.19696522 Control
A0 1.96355474 Control
A0 3.13072133 Control
A0 1.83542776 Control
A0 2.45996547 Control
A0 2.21456981 Control
A0 1.9821403 Control
A0 3.12808061 Control
A0 1.90811276 Control
A0 2.01262569 Control
A0 2.69380355 Control
A0 2.33144951 Control
A0 1.28379059 Control
A0 1.90586042 Control
A0 1.12122226 Control
A0 2.08556747 Control
A0 1.84012711 Control
A0 1.77421296 Control
A0 2.48963428 Control
A0 2.18181872 Control
A0 2.30096412 Control
A0 2.81184673 Control
A0 1.37194753 Control
A0 2.39416409 Control
A0 1.70289326 Control
A0 1.60082889 Control
A0 1.52490342 Control
A0 1.33911514 Control
A0 2.28000402 Control
A0 1.67837751 Control
A0 1.47116029 Control
A0 1.82748067 Control
A0 2.41414261 Control
A0 2.78225541 Control
A0 2.47486091 Control
A0 1.96643567 Control
A0 1.48092151 Control
A0 1.24959052 Control
A0 1.75326455 Control
A0 2.14150119 Control
A0 1.08673882 Control
A0 2.34980726 Control
A0 1.37035978 Control
A0 1.38512659 Control
A0 2.32474351 Control
A0 2.22784686 Control
A0 1.06924891 Control
A0 2.81911159 Control
A0 1.81619656 Control
A0 2.51641059 Control
A0 2.85209703 Control
A0 1.93966436 Control
A0 2.21544528 Control
A0 2.62891245 Control
A0 2.06025529 Control
A0 1.77025712 Control
A0 1.70923483 Control
A0 1.52198768 Control
A0 1.67256951 Control
A0 1.50403166 Control
A0 2.27704883 Control
A0 1.77896094 Control
A0 1.23477101 Control
A0 3.06891608 Control
A0 2.20102787 Control
A0 3.01654124 Control
A0 3.73782301 Control
A0 1.36987591 Control
A0 1.69403374 Control
A0 1.33059633 Control
A0 1.68383527 Control
A0 1.89420402 Control
A0 2.47111011 Control
A0 1.37801564 Control
A0 3.16110063 Control
A0 2.6688993 Control
A0 1.57075298 Control
A0 1.26972425 Control
A0 1.12930906 Control
A0 3.16787648 Control
A0 3.18617415 Control
A0 1.46030009 Control
A0 1.72775877 Control
A0 2.8168056 Control
A0 2.21307588 Control
A0 1.20343637 Control
A0 1.69687188 Control
A0 1.07984328 Control
A0 2.78054237 Control
A0 1.70974994 Control
A0 3.1561451 Control
A0 2.42356205 Control
A0 1.43352175 Control
A0 2.701823 Control
A0 2.09375358 Control
A0 1.90943873 Control
A0 2.14285326 Control
A0 1.65918279 Control
A0 1.99439406 Control
A0 1.31385291 Control
A0 1.61105645 Control
A0 2.36355519 Control
A0 1.91312981 Control
A0 2.7573278 Control
A0 2.05769229 Control
A0 1.58351493 Control
A0 1.51967335 Control
A0 2.16206861 Control
A0 0.77246845 Control
A0 2.69553423 Control
A0 2.0207541 Control
A0 1.93864596 Control
A0 3.98661065 Control
A0 1.38900948 Control
A0 3.42922306 Control
A0 2.37602353 Control
A0 2.23326778 Control
A0 1.33934474 Control
A0 2.45279956 Control
A0 1.85695446 Control
A0 1.87594688 Control
A0 1.66485 Control
A0 2.0638063 Control
A0 3.72135782 Control
A0 2.21650505 Control
A0 1.8980248 Control
A0 1.99277306 Control
A0 1.37980354 Control
A0 3.32888174 Control
A0 1.3747561 Control
A0 1.9389807 Control
A0 2.10762095 Control
A0 2.00423694 Control
A0 2.31338644 Control
A0 1.2499615 Control
A0 3.92937565 Control
A0 1.33580017 Control
A0 2.2369523 Control
A0 1.44880688 Control
A0 2.404109 Control
A0 2.33007121 Control
A0 2.10427928 Control
A0 2.03185868 Control
A0 2.00449991 Control
A0 1.88966513 Control
A0 2.89283109 Control
A0 2.03326678 Control
A0 1.41492939 Control
A0 1.32945502 Control
A0 1.46711135 Control
A0 2.12828946 Control
A0 1.65079165 Control
A0 2.15295267 Control
A0 1.89580882 Control
A0 1.87094069 Control
A0 1.66101134 Control
A0 2.54171181 Control
A0 1.07008827 Control
A0 1.96867073 Control
A0 2.43400431 Control
A0 2.09642816 Control
A0 2.97839856 Control
A0 2.35761452 Control
A0 2.18381023 Control
A0 1.72586775 Control
A0 1.14584351 Control
A0 2.73420382 Control
A0 1.78627419 Control
A0 1.29022276 Control
A0 1.96603084 Control
A0 1.03910208 Control
A0 1.88271701 Control
A0 2.14161086 Control
A0 1.49452996 Control
A0 1.10081303 Control
A0 1.55152619 Control
A0 1.9699204 Control
A0 1.75413907 Control
A0 1.62473655 Control
A0 1.23481238 Control
A0 1.1323297 Control
A0 2.00232887 Control
A0 1.65498424 Control
A0 0.68720841 Control
A0 1.76251197 Control
A0 1.26601553 Control
A0 2.78131223 Control
A0 2.609972 Control
A0 2.54792953 Control
A0 1.95022774 Control
A0 2.90714788 Control
A0 2.03044081 Control
A0 1.59933364 Control
A0 2.26109362 Control
A0 2.88224339 Control
A0 2.97396016 Control
A0 2.58831763 Control
A0 0.84548962 Control
A0 1.83812106 Control
A0 1.53890121 Control
A0 2.09791422 Control
A0 1.39994168 Control
A0 2.19320464 Control
A0 2.4570744 Control
A0 1.90480733 Control
A0 1.10179353 Control
A0 2.07579422 Control
A0 2.06852865 Control
A0 2.77556252 Control
A0 1.28966963 Control
A0 2.21107864 Control
A0 1.75028706 Control
A0 2.07280898 Control
A0 2.44358802 Control
A0 1.2649498 Control
A0 2.98547029 Control
A0 1.29063225 Control
A0 1.99599493 Control
A0 1.01796174 Control
A0 1.65799427 Control
A0 1.16293192 Control
A0 2.40072322 Control
A0 1.85185421 Control
A0 2.71446204 Control
A0 2.90269303 Control
A0 1.95240796 Control
A0 1.60339308 Control
A0 1.92971098 Control
A0 2.05685854 Control
A0 2.26038671 Control
A0 2.16284156 Control
A0 2.03562951 Control
A0 2.22182775 Control
A0 1.19163251 Control
A0 3.61969447 Control
A0 2.76015496 Control
A0 1.80897844 Control
A0 2.65315294 Control
A0 2.17602587 Control
A0 2.31553078 Control
A0 1.88226032 Control
A0 2.1427896 Control
A0 1.81653714 Control
A0 2.15684032 Control
A0 2.16750455 Control
A0 1.88217413 Control
A0 1.39641833 Control
A0 1.13137639 Control
A0 1.28990102 Control
A0 2.02389431 Control
A0 2.28849125 Control
A0 2.149266 Control
A0 1.32132053 Control
A0 1.75629663 Control
A0 1.82721281 Control
A0 1.92761123 Control
A0 1.38259816 Control
A0 2.635041 Control
A0 1.81084085 Control
A0 2.1128068 Control
A0 1.79383492 Control
A0 1.05866897 Control
A0 3.32824826 Control
A0 0.99263966 Control
A0 1.65425563 Control
A0 3.58759499 Control
A0 0.68904835 Control
A0 1.30894458 Control
A0 2.12970471 Control
A0 2.0886507 Control
A0 1.11751771 Control
A0 3.77096915 Control
A0 2.39091444 Control
A0 1.67561388 Control
A0 3.48262858 Control
A0 1.35101378 Control
A0 1.2334671 Control
A0 2.53951097 Control
A0 2.32112265 Control
A0 2.34993172 Control
A0 1.8365041 Control
A0 2.91844344 Control
A0 2.24798441 Control
A0 2.72105265 Control
A0 1.57110023 Control
A0 2.08849955 Control
A0 3.27938604 Control
A0 2.16267848 Control
A0 1.6199367 Control
A0 1.85015082 Control
A0 1.92659581 Control
A0 2.36306739 Control
A0 1.73510897 Control
A0 1.67607629 Control
A0 0.97564119 Control
A0 1.71804345 Control
A0 1.76626086 Control
A0 2.01025295 Control
A0 2.1178174 Control
A0 2.72458959 Control
A0 2.06553078 Control
A0 2.17944765 Control
A0 1.19852006 Control
A0 2.36504388 Control
A0 1.8778857 Control
A0 1.74977839 Control
A0 2.3772006 Control
A0 1.25020242 Control
A0 2.81073284 Control
A0 1.90865529 Control
A0 1.15820301 Control
A0 1.38490391 Control
A0 1.98267436 Control
A0 2.32577491 Control
A0 0.92543566 Control
A0 1.81739414 Control
A0 1.95473278 Control
A0 3.58177328 Control
A0 1.62908614 Control
A0 1.3484149 Control
A0 2.17408133 Control
A0 3.31886029 Control
A0 3.38358283 Control
A0 2.11855698 Control
A0 2.08045363 Control
A0 0.95414013 Control
A0 1.73591912 Control
A0 1.91081464 Control
A0 0.92476398 Control
A0 1.92091584 Control
A0 2.64917397 Control
A0 1.46836352 Control
A0 1.6487354 Control
A0 2.17786312 Control
A0 3.00728989 Control
A0 1.43243504 Control
A0 1.18317866 Control
A0 1.88726115 Control
A0 1.76432669 Control
A0 2.6815021 Control
A0 2.20300674 Control
A0 2.23319888 Control
A0 3.30039954 Control
A0 2.36833787 Control
A0 0.80638319 Control
A0 1.08966231 Control
A0 1.5723536 Control
A0 3.20516348 Control
A0 1.54024088 Control
A0 1.0672456 Control
A0 0.78026265 Control
A0 1.39942837 Control
A0 2.37574625 Control
A0 2.31568742 Control
A0 2.19948363 Control
A0 1.8788321 Control
A0 2.28026319 Control
A0 2.29968357 Control
A0 2.19512439 Control
A0 1.49423146 Control
A0 2.96293736 Control
A0 1.69821894 Control
A0 2.97436333 Control
A0 1.47658288 Control
A0 2.36026001 Control
A0 2.00792146 Control
A0 2.3801682 Control
A0 1.93390012 Control
A0 1.08666849 Control
A0 2.83726668 Control
A0 3.68712997 Control
A0 1.38730037 Control
A0 2.3349452 Control
A0 1.78177786 Control
A0 0.65151566 Control
A0 1.9212203 Control
A0 2.00662494 Control
A0 3.33894587 Control
A0 1.50412083 Control
A0 2.65502954 Control
A0 1.79616868 Control
A0 1.64005733 Control
A0 1.38030469 Control
A0 1.99365497 Control
A0 1.11298943 Control
A0 2.35941863 Control
A0 1.53287852 Control
A0 1.39763105 Control
A0 2.1125927 Control
A0 1.82476532 Control
A0 1.9637289 Control
A0 1.96555996 Control
A0 1.76192653 Control
A0 3.84075785 Control
A0 2.23636723 Control
A0 2.18721604 Control
A0 2.07302237 Control
A0 3.38205123 Control
A0 1.41250241 Control
A0 1.82011473 Control
A0 1.95178306 Control
A0 2.7486546 Control
A0 3.24602604 Control
A0 4.20436764 Control
A0 1.60474432 Control
A0 2.23406243 Control
A0 2.15613556 Control
A0 2.10207272 Control
A0 1.26239216 Control
A0 1.11849952 Control
A0 1.90501595 Control
A0 1.78191864 Control
A0 1.61667192 Control
A0 1.58537984 Control
A0 1.98190892 Control
A0 4.28152514 Control
A0 2.53033996 Control
A0 1.47805607 Control
A0 1.77740455 Control
A0 0.76226741 Control
A0 2.35129905 Control
A0 0.93462384 Control
A0 2.76353788 Control
A0 1.59485424 Control
A0 1.6521908 Control
A0 2.37572622 Control
A0 2.39278841 Control
A0 2.12785554 Control
A0 2.2997036 Control
A0 2.06920385 Control
A0 0.68483746 Control
A0 2.8244381 Control
A0 1.39802432 Control
A0 2.46469021 Control
A0 2.00257421 Control
A0 1.27327979 Control
A0 1.84224355 Control
A0 2.30681682 Control
A0 1.81414711 Control
A0 1.15946138 Control
A0 2.47727442 Control
A0 2.36826968 Control
A0 0.71064973 Control
A0 3.25547004 Control
A0 2.37017584 Control
A0 0.78253508 Control
A0 1.46532118 Control
A0 2.56800103 Control
A0 2.03297424 Control
A0 3.16021752 Control
A0 3.41755533 Control
A0 1.36355424 Control
A0 1.01421463 Control
A0 3.54580402 Control
A0 1.24722552 Control
A0 2.73127294 Control
A0 2.03863811 Control
A0 3.92027593 Control
A0 0.97351986 Control
A0 1.90923285 Control
A0 2.58599162 Control
A0 1.69008946 Control
A0 1.76756656 Control
A0 2.45387149 Control
A0 1.19585121 Control
A0 1.65867984 Control
A0 1.09675276 Control
A0 1.2505821 Control
A0 2.34756088 Control
A0 1.34310746 Control
A0 1.4986285 Control
A0 1.660918 Control
A0 1.99024212 Control
A0 2.47664523 Control
A0 1.86536527 Control
A0 2.37700105 Control
A0 2.00187778 Control
A0 1.7166934 Control
A0 2.49785495 Control
A0 2.0619452 Control
A0 1.55625296 Control
A0 1.09047294 Control
A0 2.81756473 Control
A0 1.53988719 Control
A0 2.5051074 Control
A0 1.14984107 Control
A0 0.63790303 Control
A0 1.46522498 Control
A0 2.58547163 Control
A0 1.93946445 Control
A0 2.02031326 Control
A0 1.63065457 Control
A0 1.67928505 Control
A0 1.65381575 Control
A0 3.15551424 Control
A0 2.68592763 Control
A0 0.88603783 Control
A0 3.01521349 Control
A0 2.75573921 Control
A0 2.0028789 Control
A0 1.3485136 Control
A0 1.88137841 Control
A0 0.90690905 Control
A0 0.96214831 Control
A0 1.47209704 Control
A0 1.21342611 Control
A0 2.818434 Control
A0 3.72082853 Control
A0 2.00030017 Control
A0 1.02177858 Control
A0 2.06587052 Control
A0 1.52342391 Control
A0 1.68157756 Control
A0 1.70959437 Control
A0 1.95187044 Control
A0 4.00020742 Control
A0 1.56051826 Control
A0 1.74035013 Control
A0 2.20821142 Control
A0 1.31660926 Control
A0 1.98547626 Control
A0 1.67602897 Control
A0 1.89514482 Control
A0 2.04173183 Control
A0 1.4117254 Control
A0 1.91218817 Control
A0 3.4628377 Control
A0 1.08629692 Control
A0 1.70999753 Control
A0 1.46212518 Control
A0 1.29293168 Control
A0 1.54932511 Control
A0 2.05773401 Control
A0 3.90308094 Control
A0 1.08991551 Control
A0 2.35205865 Control
A0 0.76940656 Control
A0 1.77733719 Control
A0 2.50924945 Control
A0 0.99504662 Control
A0 2.6686759 Control
A0 2.15522695 Control
A0 1.28661704 Control
A0 1.38265383 Control
A0 1.21510732 Control
A0 1.70975602 Control
A0 1.14642799 Control
A0 1.86577499 Control
A0 1.21480405 Control
A0 0.79267365 Control
A0 0.86894912 Control
A0 2.34766173 Control
A0 2.05885816 Control
A0 1.47764277 Control
A0 1.54867363 Control
A0 1.56563962 Control
A0 1.26206183 Control
A0 1.64402676 Control
A0 1.87718332 Control
A0 2.34307575 Control
A0 1.99065912 Control
A0 1.73751569 Control
A0 2.03129959 Control
A0 2.36717725 Control
A0 2.53572011 Control
A0 2.04736423 Control
A0 2.29984927 Control
A0 2.00895715 Control
A0 1.57545102 Control
A0 2.21674085 Control
A0 1.65642297 Control
A0 1.30494428 Control
A0 2.12069345 Control
A0 1.03572059 Control
A0 1.57487166 Control
A0 1.466259 Control
A0 3.00810051 Control
A0 2.01794004 Control
A0 2.02227855 Control
A0 2.08179617 Control
A0 2.38520622 Control
A0 2.501055 Control
A0 1.49432433 Control
A0 1.92287135 Control
A0 1.84320378 Control
A0 2.48871708 Control
A0 0.9030748 Control
A0 3.01841831 Control
A0 1.28846192 Control
A0 1.44566965 Control
A0 1.29443645 Control
A0 1.83006823 Control
A0 2.19253564 Control
A0 1.33243024 Control
A0 1.49346793 Control
A0 3.25201392 Control
A0 2.11164713 Control
A0 2.79372668 Control
A0 2.19482636 Control
A0 2.13035226 Control
A0 0.77826875 Control
A0 2.09534574 Control
A0 2.14582968 Control
A0 3.07387185 Control
A0 2.60351229 Control
A0 2.90768242 Control
A0 2.33692098 Control
A0 2.38082123 Control
A0 0.96581578 Control
A0 4.08619833 Control
A0 2.29647779 Control
A0 1.60606432 Control
A0 0.86861295 Control
A0 1.04047132 Control
A0 1.97548795 Control
A0 1.29166818 Control
A0 2.30235028 Control
A0 2.38434815 Control
A0 0.9533754 Control
A0 2.14564872 Control
A0 2.16859794 Control
A0 1.70523942 Control
A0 1.97638488 Control
A0 2.3692956 Control
A0 1.08732831 Control
A0 2.64408541 Control
A0 2.41268897 Control
A0 2.46787572 Control
A0 2.29802179 Control
A0 1.28209364 Control
A0 2.59196067 Control
A0 2.15667367 Control
A0 2.1144402 Control
A0 2.27509332 Control
A0 2.4402647 Control
A0 2.01757669 Control
A0 1.99097705 Control
A0 1.99077427 Control
A0 2.44303727 Control
A0 1.70669997 Control
A0 1.78839886 Control
A0 4.44062233 Control
A0 1.599558 Control
A0 2.63786268 Control
A0 2.11032677 Control
A0 1.69040239 Control
A0 2.45965743 Control
A0 2.74299693 Control
A0 2.30764914 Control
A0 1.52931726 Control
A0 2.67971945 Control
A0 2.10136986 Control
A0 2.02848387 Control
A0 1.90778565 Control
A0 2.09517384 Control
A0 1.49348211 Control
A0 2.32591915 Control
A0 2.79049087 Control
A0 2.88683558 Control
A0 2.33226275 Control
A0 2.00678182 Control
A0 2.38901162 Control
A0 1.19078314 Control
A0 1.33960545 Control
A0 1.76035786 Control
A0 1.47571576 Control
A0 2.38052487 Control
A0 1.05813336 Control
A0 1.78772783 Control
A0 1.09732223 Control
A0 2.76717615 Control
A0 2.36634684 Control
A0 1.28321397 Control
A0 2.84558153 Control
A0 1.64020157 Control
A0 1.43753934 Control
A0 1.91578913 Control
A0 0.92791849 Control
A0 1.80273461 Control
A0 0.60500735 Control
A0 3.46439624 Control
A0 2.11050129 Control
A0 1.89286578 Control
A0 1.44388068 Control
A0 3.30234551 Control
A0 1.74504268 Control
A0 1.61148131 Control
A0 0.70539373 Control
A0 1.8320725 Control
A0 1.44232607 Control
A0 1.43414855 Control
A0 2.83887362 Control
A0 1.53270113 Control
A0 1.32076955 Control
A0 2.62634349 Control
A0 2.66699982 Control
A0 2.64183068 Control
A0 1.76655889 Control
A0 0.66400874 Control
A0 2.05565619 Control
A0 2.00130916 Control
A0 2.43342304 Control
A0 1.91350317 Control
A0 2.07131243 Control
A0 0.37839493 Control
A0 1.00296199 Control
A0 0.83899266 Control
A0 2.94734454 Control
A0 2.6099925 Control
A0 3.47830653 Control
A0 0.73694241 Control
A0 0.72414273 Control
A0 2.03584743 Control
A0 1.00756776 Control
A0 1.84794927 Control
A0 1.94318044 Control
A0 2.11180949 Control
A0 1.9490484 Control
A0 2.35145879 Control
A0 1.64129782 Control
A0 0.99034184 Control
A0 2.30052876 Control
A0 2.26930261 Control
A0 2.22305322 Control
A0 2.44071507 Control
A0 2.0502038 Control
A0 2.75622463 Control
A0 2.0282917 Control
A0 1.97782016 Control
A0 1.14022887 Control
A0 2.44918203 Control
A0 2.0671947 Control
A0 2.04785538 Control
A0 2.21349096 Control
A0 1.71132445 Control
A0 2.28703713 Control
A0 2.36414957 Control
A0 2.03433442 Control
A0 1.34799016 Control
A0 2.65404224 Control
A0 3.32759166 Control
A0 1.42953813 Control
A0 2.55403328 Control
A0 2.00668883 Control
A0 3.30526757 Control
A0 2.44459462 Control
A0 1.88430083 Control
A0 2.90033054 Control
A0 4.02454948 Control
A0 2.39163375 Control
A0 1.60546803 Control
A0 2.33062172 Control
A0 1.09732199 Control
A0 1.79374564 Control
A0 0.99053639 Control
A0 1.60390449 Control
A0 2.04785204 Control
A0 2.29251528 Control
A0 3.16119123 Control
A0 2.15797019 Control
A0 3.43266296 Control
A0 2.046381 Control
A0 2.70792723 Control
A0 1.92993057 Control
A0 1.66147375 Control
A0 1.28360689 Control
A0 2.06247997 Control
A0 3.51024175 Control
A0 0.93219781 Control
A0 2.63852096 Control
A0 1.90058708 Control
A0 2.21753383 Control
A0 2.4782021 Control
A0 1.60192668 Control
A0 1.57053924 Control
A0 1.33493388 Control
A0 2.07889557 Control
A0 1.59345615 Control
A0 2.13443971 Control
A0 2.65885806 Control
A0 0.74742806 Control
A0 0.92039138 Control
A0 1.68804443 Control
A0 2.5010078 Control
A0 2.51458955 Control
A0 2.03245044 Control
A0 1.67691326 Control
A0 1.5247041 Control
A0 2.25067258 Control
A0 1.96973062 Control
A0 2.23207974 Control
A0 2.34909463 Control
A0 2.02758813 Control
A0 1.92609775 Control
A0 2.09387636 Control
A0 3.06320453 Control
A0 2.38700414 Control
A0 2.12953782 Control
A0 2.45346856 Control
A0 1.29911566 Control
A0 1.51091743 Control
A0 1.52999568 Control
A0 1.59157455 Control
A0 1.46824002 Control
A0 2.19587064 Control
A0 2.66653919 Control
A0 1.12272859 Control
A0 0.95587242 Control
A0 3.35583043 Control
A0 2.73507476 Control
A0 1.99596262 Control
A0 1.02124715 Control
A0 1.74774814 Control
A0 0.7475732 Control
A0 1.69395041 Control
A0 2.50196338 Control
A0 1.44707239 Control
A0 1.95431376 Control
A0 2.54669404 Control
A0 1.64191282 Control
A0 1.71347213 Control
A0 0.81073505 Control
A0 3.3237927 Control
A0 2.0373342 Control
A0 2.73438191 Control
A0 1.99629402 Control
A0 2.29608488 Control
A0 2.35570598 Control
A0 1.4051013 Control
A0 0.5340476 Control
A0 1.79513276 Control
A0 2.00853682 Control
A0 1.83555746 Control
A0 1.90544355 Control
A0 1.9891746 Control
A0 1.9457854 Control
A0 1.8163327 Control
A0 2.61828113 Control
A0 1.50290346 Control
A0 1.41718996 Control
A0 2.28677297 Control
A0 2.22557449 Control
A0 2.14708805 Control
A0 1.05356109 Control
A0 1.81743968 Control
A0 2.10866427 Control
A0 1.5810672 Control
A0 2.15961647 Control
A0 2.62459993 Control
A0 2.24501204 Control
A0 1.16677833 Control
A0 2.65290737 Control
A0 3.02449942 Control
A0 2.35955071 Control
A0 1.59632552 Control
A0 2.37776351 Control
A0 2.67425513 Control
A0 1.80387366 Control
A0 1.92041504 Control
A0 3.82031441 Control
A0 1.69305325 Control
A0 3.24466443 Control
A0 1.49749041 Control
A0 2.96366119 Control
A0 2.19138312 Control
A0 2.51733279 Control
A0 1.95043123 Control
A0 2.43239617 Control
A0 2.43135738 Control
A0 1.94717741 Control
A0 2.65966439 Control
A0 2.16896415 Control
A0 2.54870796 Control
A0 2.22821045 Control
A0 1.74464297 Control
A0 1.58930731 Control
A0 1.89602661 Control
A0 1.36119974 Control
A0 1.40395081 Control
A0 1.12821221 Control
A0 2.42602253 Control
A0 1.15404475 Control
A0 2.16145444 Control
A0 1.68138433 Control
A0 1.37270963 Control
A0 1.42503226 Control
A0 2.03684282 Control
A0 2.38546228 Control
A0 2.39429474 Control
A0 2.16972756 Control
A0 1.58527839 Control
A0 2.45753789 Control
A0 2.78175902 Control
A0 1.55773699 Control
A0 2.71909904 Control
A0 3.76603436 Control
A0 2.42984796 Control
A0 1.42941463 Control
A0 1.76101148 Control
A0 2.51342487 Control
A0 1.83729041 Control
A0 3.06770802 Control
A0 1.73405969 Control
A0 1.09573412 Control
A0 2.3220737 Control
A0 2.26051617 Control
A0 2.14164925 Control
A0 1.17425632 Control
A0 2.89248133 Control
A0 1.03554916 Control
A0 2.19965386 Control
A0 1.44005263 Control
A0 1.04601657 Control
A0 1.95567238 Control
A0 3.69176221 Control
A0 1.82569396 Control
A0 2.2616415 Control
A0 2.29397535 Control
A0 2.41152453 Control
A0 1.81844175 Control
A0 1.46387553 Control
A0 2.05097127 Control
A0 1.32611418 Control
A0 0.74385083 Control
A0 1.64095807 Control
A0 1.22833347 Control
A0 3.47661591 Control
A0 1.98916376 Control
A0 1.84923375 Control
A0 1.89535427 Control
A0 1.60741973 Control
A0 2.39176869 Control
A0 3.63884425 Control
A0 2.39622283 Control
A0 1.69999754 Control
A0 1.23290253 Control
A0 2.29659176 Control
A0 3.18985438 Control
A0 1.64056098 Control
A0 3.47987437 Control
A0 1.84286284 Control
A0 1.23643672 Control
A0 1.81394267 Control
A0 2.69449067 Control
A0 1.77964926 Control
A0 1.20116949 Control
A0 1.58527482 Control
A0 1.44347405 Control
A0 1.49860334 Control
A0 1.29904938 Control
A0 1.79118013 Control
A0 0.96260542 Control
A0 2.06538534 Control
A0 2.32352352 Control
A0 0.51362109 Control
A0 2.89278436 Control
A0 1.44660568 Control
A0 2.87897611 Control
A0 1.96179616 Control
A0 1.310745 Control
A0 1.88590956 Control
A0 1.19434905 Control
A0 1.95601428 Control
A0 0.89526463 Control
A0 1.55881381 Control
A0 1.43760824 Control
A0 1.43450475 Control
A0 2.30112815 Control
A0 0.77892452 Control
A0 1.89439476 Control
A0 1.93144238 Control
A0 3.12509036 Control
A0 1.95978725 Control
A0 1.79789865 Control
A0 1.15977407 Control
A0 1.67440224 Control
A0 1.35721219 Control
A0 2.47388554 Control
A0 1.42766678 Control
A0 1.20078659 Control
A0 1.69275093 Control
A0 1.93817043 Control
A0 2.23350596 Control
A0 3.68392372 Control
A0 1.68024528 Control
A0 2.14118338 Control
A0 1.71685612 Control
A0 1.14558506 Control
A0 3.12029791 Control
A0 2.42516708 Control
A0 1.71420264 Control
A0 2.43852973 Control
A0 1.56580734 Control
A0 2.04648948 Control
A0 1.04788089 Control
A0 2.38117647 Control
A0 2.04169631 Control
A0 2.48522162 Control
A0 1.80447125 Control
A0 1.42929101 Control
A0 2.69272685 Control
A0 1.69909275 Control
A0 2.69548106 Control
A0 1.96438229 Control
A0 0.82440156 Control
A0 2.46289611 Control
A0 1.24293673 Control
A0 2.26090097 Control
A0 2.30984807 Control
A0 0.84104228 Control
A0 1.26426029 Control
A0 3.39624786 Control
A0 3.40096974 Control
A0 1.11453629 Control
A0 2.2283206 Control
A0 1.71497595 Control
A0 1.34742081 Control
A0 2.17474961 Control
A0 1.29390359 Control
A0 1.50797892 Control
A0 1.65557647 Control
A0 1.00669169 Control
A0 2.47315669 Control
A0 2.63289857 Control
A0 1.84949827 Control
A0 2.05344462 Control
A0 1.10443771 Control
A0 0.73508424 Control
A0 1.79382145 Control
A0 2.28196859 Control
A0 0.57485843 Control
A0 3.22986531 Control
A0 2.78778839 Control
A0 2.03168321 Control
A0 2.19552469 Control
A0 1.76372457 Control
A0 2.53707218 Control
A0 2.23736691 Control
A0 1.55525684 Control
A0 1.93385625 Control
A0 3.71295571 Control
A0 1.94224572 Control
A0 0.88183063 Control
A0 1.21742165 Control
A0 2.27328277 Control
A0 2.74241066 Control
A0 3.68038464 Control
A0 1.29739165 Control
A0 2.04171586 Control
A0 3.27911878 Control
A0 1.71331596 Control
A0 2.27649736 Control
A0 2.7184298 Control
A0 2.84145689 Control
A0 2.08787131 Control
A0 1.30160487 Control
A0 0.92360485 Control
A0 2.22096348 Control
A0 2.15241313 Control
A0 1.25478089 Control
A0 2.03932071 Control
A0 1.65432274 Control
A0 3.11535215 Control
A0 1.62050331 Control
A0 2.31370378 Control
A0 1.80431342 Control
A0 1.89435244 Control
A0 2.55948853 Control
A0 1.45617199 Control
A0 0.46230763 Control
A0 2.24273658 Control
A0 2.21874022 Control
A0 2.75926208 Control
A0 1.36057723 Control
A0 1.76057041 Control
A0 1.44534969 Control
A0 1.59479249 Control
A0 2.01247644 Control
A0 2.2005353 Control
A0 2.8837471 Control
A0 3.83084631 Control
A0 2.24413729 Control
A0 1.42887866 Control
A0 2.18073559 Control
A0 3.12448311 Control
A0 2.46893287 Control
A0 2.32951164 Control
A0 1.8897934 Control
A0 2.15712595 Control
A0 1.7739464 Control
A0 1.86199939 Control
A0 1.90895951 Control
A0 2.05022907 Control
A0 3.0554328 Control
A0 2.25352263 Control
A0 1.72324991 Control
A0 2.64267993 Control
A0 2.21486735 Control
A0 2.21077728 Control
A0 2.80555725 Control
A0 1.82856381 Control
A0 1.63182056 Control
A0 1.84495878 Control
A0 1.19847453 Control
A0 3.08267355 Control
A0 1.92600739 Control
A0 2.91895843 Control
A0 0.46559232 Control
A0 3.17222643 Control
A0 2.42404604 Control
A0 2.65449309 Control
A0 1.47790325 Control
A0 1.96847689 Control
A0 3.07010412 Control
A0 0.98097903 Control
A0 2.25454092 Control
A0 2.01378083 Control
A0 2.61450863 Control
A0 2.14265847 Control
A0 2.26650858 Control
A0 2.45549297 Control
A0 0.87448651 Control
A0 1.98827922 Control
A0 2.06899762 Control
A0 1.89865065 Control
A0 2.50910759 Control
A0 2.14584136 Control
A0 2.45808125 Control
A0 2.30941963 Control
A0 2.16103339 Control
A0 1.03779638 Control
A0 2.58245587 Control
A0 2.85276222 Control
A0 2.98963451 Control
A0 2.56133986 Control
A0 2.24346781 Control
A0 1.54104578 Control
A0 1.78558803 Control
A0 1.96989322 Control
A0 2.14723182 Control
A0 1.10673332 Control
A0 1.06877398 Control
A0 2.09921741 Control
A0 2.26036692 Control
A0 2.45416856 Control
A0 2.12360072 Control
A0 3.05408311 Control
A0 1.14909852 Control
A0 1.82579541 Control
A0 1.32513046 Control
A0 1.62911749 Control
A0 1.89387619 Control
A0 2.03982663 Control
A0 2.28854012 Control
A0 0.74201477 Control
A0 1.15756047 Control
A0 1.71916509 Control
A0 1.66094518 Control
A0 1.39559519 Control
A0 1.97053623 Control
A0 1.75502348 Control
A0 3.42287779 Control
A0 1.17512453 Control
A0 2.57107496 Control
A0 1.51553202 Control
A0 3.12880135 Control
A0 1.57761765 Control
A0 1.90740073 Control
A0 1.93094301 Control
A0 2.51577258 Control
A0 1.52064073 Control
A0 1.04838669 Control
A0 1.7187798 Control
A0 1.56824505 Control
A0 1.55904889 Control
A0 1.92285883 Control
A0 1.82063138 Control
A0 1.59429288 Control
A0 1.72371268 Control
A0 1.70992637 Control
A0 1.70275807 Control
A0 1.05543637 Control
A0 2.62140155 Control
A0 2.22555304 Control
A0 1.76547742 Control
A0 1.06714296 Control
A0 1.87344933 Control
A0 2.10344315 Control
A0 1.89123726 Control
A0 1.81220376 Control
A0 1.05755508 Control
A0 2.53521991 Control
A0 0.98780006 Control
A0 2.43919516 Control
A0 1.39573944 Control
A0 1.46081328 Control
A0 0.95358169 Control
A0 4.29516697 Control
A0 1.80638528 Control
A0 2.1587081 Control
A0 1.87567079 Control
A0 2.74657702 Control
A0 1.99410236 Control
A0 2.13888979 Control
A0 1.32944095 Control
A0 1.80123818 Control
A0 1.46452916 Control
A0 2.75032973 Control
A0 1.63172388 Control
A0 2.67656755 Control
A0 1.57768333 Control
A0 1.37282443 Control
A0 1.74904597 Control
A0 1.7856015 Control
A0 2.04387879 Control
A0 1.79490757 Control
A0 1.1142205 Control
A0 2.96117139 Control
A0 2.58120298 Control
A0 1.62862265 Control
A0 1.41005111 Control
A0 2.38893151 Control
A0 2.40716505 Control
A0 1.83347213 Control
A0 2.48615336 Control
A0 1.36502028 Control
A0 1.8729744 Control
A0 1.42706537 Control
A0 1.88264382 Control
A0 2.02528572 Control
A0 1.84378982 Control
A0 1.36518872 Control
A0 1.56506407 Control
A0 0.92047495 Control
A0 1.10472739 Control
A0 1.41398656 Control
A0 1.94382656 Control
A0 3.07914209 Control
A0 2.05179167 Control
A0 1.83652949 Control
A0 2.40967751 Control
A0 1.88527167 Control
A0 1.11535668 Control
A0 2.35134888 Control
A0 1.85367477 Control
A0 2.04542542 Control
A0 1.76770818 Control
A0 1.82242107 Control
A0 2.37120748 Control
A0 1.83665836 Control
A0 2.13726926 Control
A0 1.51264644 Control
A0 3.67581081 Control
A0 0.92568457 Control
A0 2.92850375 Control
A0 1.54634356 Control
A0 1.97322965 Control
A0 1.90651679 Control
A0 2.53063416 Control
A0 1.69318259 Control
A0 1.45182133 Control
A0 1.97903252 Control
A0 2.10784888 Control
A0 2.26059675 Control
A0 1.12841618 Control
A0 2.06696844 Control
A0 1.730147 Control
A0 2.37728977 Control
A0 1.88509703 Control
A0 1.89152718 Control
A0 1.46948647 Control
A0 1.94423175 Control
A0 1.34477377 Control
A0 2.11052084 Control
A0 1.93060076 Control
A0 1.92508638 Control
A0 1.0643419 Control
A0 2.39217663 Control
A0 2.48297191 Control
A0 2.31208539 Control
A0 1.72950065 Control
A0 1.57142878 Control
A0 0.73918599 Control
A0 2.50053453 Control
A0 2.5480814 Control
A0 1.97696912 Control
A0 2.28985643 Control
A0 2.23536158 Control
A0 1.75827372 Control
A0 2.23545432 Control
A0 2.50554776 Control
A0 2.78473568 Control
A0 2.27342534 Control
A0 2.06701016 Control
A0 1.48141563 Control
A0 1.78041291 Control
A0 4.64015627 Control
A0 2.51476645 Control
A0 1.49352539 Control
A0 2.1123805 Control
A0 3.30457807 Control
A0 1.40506065 Control
A0 1.1178633 Control
A0 1.78778839 Control
A0 1.96321237 Control
A0 1.75072372 Control
A0 1.73490798 Control
A0 1.13728499 Control
A0 1.31567478 Control
A0 1.91099942 Control
A0 2.48102546 Control
A0 1.54176986 Control
A0 1.53264832 Control
A0 2.15695238 Control
A0 1.69963038 Control
A0 1.72537482 Control
A0 1.97143245 Control
A0 2.45045829 Control
A0 1.38099933 Control
A0 1.80713034 Control
A0 2.00507998 Control
A0 2.44856262 Control
A0 1.9288342 Control
A0 2.71142793 Control
A0 0.62938648 Control
A0 1.61705542 Control
A0 1.17572069 Control
A0 1.77698898 Control
A0 2.7029109 Control
A0 1.73268485 Control
A0 1.21458769 Control
A0 1.71406138 Control
A0 2.77825522 Control
A0 2.57415152 Control
A0 3.06803942 Control
A0 1.72379899 Control
A0 2.06909752 Control
A0 1.63383353 Control
A0 2.84784126 Control
A0 2.11847901 Control
A0 3.2961731 Control
A0 0.95199066 Control
A0 1.33666003 Control
A0 1.4326905 Control
A0 2.67095041 Control
A0 2.40023804 Control
A0 1.38671827 Control
A0 2.43826747 Control
A0 2.52047849 Control
A0 1.81678677 Control
A0 1.88423681 Control
A0 1.55120838 Control
A0 1.57741284 Control
A0 1.73216891 Control
A0 0.42358878 Control
A0 2.69996262 Control
A0 1.79387426 Control
A0 1.85353339 Control
A0 2.45533943 Control
A0 3.04245377 Control
A0 2.68236542 Control
A0 1.95746338 Control
A0 2.37650108 Control
A0 2.12356853 Control
A0 1.67844486 Control
A0 1.68066895 Control
A0 1.93042254 Control
A0 1.93679845 Control
A0 1.45346534 Control
A0 2.38976669 Control
A0 0.73975366 Control
A0 1.76765108 Control
A0 2.18341899 Control
A0 2.52493882 Control
A0 0.94333255 Control
A0 1.57083082 Control
A0 2.06459618 Control
A0 0.94597095 Control
A0 2.65480971 Control
A0 1.96747983 Control
A0 1.90947318 Control
A0 2.4176631 Control
A0 1.13485014 Control
A0 1.6463033 Control
A0 2.45596194 Control
A0 1.95211506 Control
A0 1.30217505 Control
A0 1.90071058 Control
A0 1.42087114 Control
A0 1.94437075 Control
A0 1.86098778 Control
A0 2.20142031 Control
A0 2.21407914 Control
A0 2.56653881 Control
A0 1.43644714 Control
A0 1.9523828 Control
A0 1.75038195 Control
A0 1.36165404 Control
A0 2.6355083 Control
A0 1.76588905 Control
A0 2.21763539 Control
A0 1.8132292 Control
A0 2.18084955 Control
A0 2.62972355 Control
A0 2.02448106 Control
A0 1.85930467 Control
A0 1.99686348 Control
A0 3.33339405 Control
A0 2.18970776 Control
A0 1.41432416 Control
A0 1.88868499 Control
A0 1.72284067 Control
A0 1.93200457 Control
A0 2.25391698 Control
A0 1.84531426 Control
A0 1.84763598 Control
A0 1.61945522 Control
A0 1.96274924 Control
A0 2.69924474 Control
A0 1.51712799 Control
A0 2.31510949 Control
A0 1.51477444 Control
A0 2.6811595 Control
A0 1.94893157 Control
A0 2.43632388 Control
A0 2.94686007 Control
A0 2.01202583 Control
A0 2.12974501 Control
A0 2.2272892 Control
A0 1.93917751 Control
A0 2.86361194 Control
A0 1.76724863 Control
A0 1.92965376 Control
A0 2.23045945 Control
A0 2.37258124 Control
A0 1.76424062 Control
A0 1.45737207 Control
A0 2.354846 Control
A0 1.3203994 Control
A0 3.50895381 Control
A0 2.56592321 Control
A0 1.98709452 Control
A0 1.28333354 Control
A0 2.07741284 Control
A0 1.7925216 Control
A0 1.20503473 Control
A0 1.42540014 Control
A0 1.85165763 Control
A0 2.66454792 Control
A0 2.37166929 Control
A0 2.0977006 Control
A0 1.3945998 Control
A0 2.31025195 Control
A0 2.23378181 Control
A0 1.79948139 Control
A0 1.82231414 Control
A0 1.60642684 Control
A0 1.63727629 Control
A0 2.476547 Control
A0 2.14693809 Control
A0 2.11829829 Control
A0 0.94927192 Control
A0 1.11449289 Control
A0 1.6144259 Control
A0 2.04009533 Control
A0 2.16829491 Control
A0 1.83100712 Control
A0 2.28345585 Control
A0 3.05396986 Control
A0 1.83566868 Control
A0 1.96149969 Control
A0 2.84732175 Control
A0 2.17722559 Control
A0 2.60601187 Control
A0 2.25511074 Control
A0 0.57042885 Control
A0 1.58594656 Control
A0 2.26771736 Control
A0 3.05262947 Control
A0 1.27168262 Control
A0 2.75021696 Control
A0 1.6028136 Control
A0 1.15961301 Control
A0 1.94386959 Control
A0 1.19161785 Control
A0 2.02200985 Control
A0 2.2952888 Control
A0 2.47584653 Control
A0 1.21947277 Control
A0 1.67225134 Control
A0 1.90187585 Control
A0 1.87278593 Control
A0 1.56839025 Control
A0 1.30605733 Control
A0 1.59574735 Control
A0 1.9403187 Control
A0 1.68236709 Control
A0 1.68634641 Control
A0 1.40553081 Control
A0 3.16060519 Control
A0 2.43446255 Control
A0 2.05849886 Control
A0 2.29012752 Control
A0 1.59890139 Control
A0 1.2217257 Control
A0 1.85206127 Control
A0 1.16424763 Control
A0 1.33626676 Control
A0 2.58633018 Control
A0 2.78881836 Control
A0 1.4153657 Control
A0 1.63702166 Control
A0 1.57721639 Control
A0 3.48808837 Control
A0 2.74062634 Control
A0 2.31975245 Control
A0 1.95298254 Control
A0 1.37515521 Control
A0 1.79643226 Control
A0 1.40524411 Control
A0 1.69919205 Control
A0 1.99575186 Control
A0 1.86211777 Control
A0 2.8019402 Control
A0 3.07435107 Control
A0 1.66918135 Control
A0 1.59185684 Control
A0 1.71553981 Control
A0 1.14496708 Control
A0 2.57708716 Control
A0 1.75114131 Control
A0 2.33630586 Control
A0 3.52538776 Control
A0 1.26818562 Control
A0 2.01171184 Control
A0 2.08858156 Control
A0 1.27274656 Control
A0 1.57183576 Control
A0 2.6876502 Control
A0 2.28096008 Control
A0 1.10661793 Control
A0 1.98587608 Control
A0 2.199054 Control
A0 3.21966338 Control
A0 0.98248303 Control
A0 1.91168237 Control
A0 2.28653693 Control
A0 1.89103329 Control
A0 1.66342306 Control
A0 1.15597045 Control
A0 2.13562155 Control
A0 1.48137426 Control
A0 2.33959031 Control
A0 3.19614911 Control
A0 2.2705884 Control
A0 1.94898403 Control
A0 1.92407894 Control
A0 2.27578521 Control
A0 1.95593703 Control
A0 1.95794368 Control
A0 2.80110931 Control
A0 1.70091105 Control
A0 2.0518744 Control
A0 1.50076818 Control
A0 2.25697064 Control
A0 0.94172478 Control
A0 1.36108649 Control
A0 1.35354149 Control
A0 3.39396572 Control
A0 1.66226244 Control
A0 1.79636228 Control
A0 1.3481189 Control
A0 0.83897018 Control
A0 2.11484671 Control
A0 2.49633598 Control
A0 2.15139961 Control
A0 1.63265038 Control
A0 1.6170429 Control
A0 1.8392483 Control
A0 2.45658779 Control
A0 1.42632484 Control
A0 2.29866147 Control
A0 1.13606107 Control
A0 2.68279243 Control
A0 1.707093 Control
A0 2.79983854 Control
A0 1.38096583 Control
A0 1.44067574 Control
A0 3.08133316 Control
A0 1.50741208 Control
A0 1.53088939 Control
A0 1.81945002 Control
A0 2.03338861 Control
A0 1.88578475 Control
A0 2.45910215 Control
A0 1.33349562 Control
A0 1.97430325 Control
A0 1.92961657 Control
A0 0.7412191 Control
A0 1.95719612 Control
A0 2.57872343 Control
A0 1.19056165 Control
A0 3.00666308 Control
A0 1.89718413 Control
A0 1.6489321 Control
A0 1.78660333 Control
A0 2.39198184 Control
A0 0.85570401 Control
A0 1.71206546 Control
A0 2.04769635 Control
A0 1.18155491 Control
A0 2.70626855 Control
A0 2.08646131 Control
A0 2.43252325 Control
A0 2.51135373 Control
A0 1.77316451 Control
A0 1.74874508 Control
A0 2.54527569 Control
A0 1.75505042 Control
A0 1.23539138 Control
A0 1.92591262 Control
A0 0.93255228 Control
A0 1.2280066 Control
A0 2.71438694 Control
A0 1.77141762 Control
A0 1.92156124 Control
A0 1.00611126 Control
A0 1.88808537 Control
A0 1.01705766 Control
A0 1.83968306 Control
A0 2.06075215 Control
A0 1.4408164 Control
A0 3.3045752 Control
A0 1.57989013 Control
A0 0.94175678 Control
A0 1.4808501 Control
A0 2.11476946 Control
A0 1.11686742 Control
A0 1.72916317 Control
A0 2.06288862 Control
A0 2.09619522 Control
A0 1.33569098 Control
A0 2.29944897 Control
A0 1.42302823 Control
A0 2.54177523 Control
A0 1.93381035 Control
A0 2.15881062 Control
A0 0.98793447 Control
A0 3.40260553 Control
A0 1.78200066 Control
A0 1.88726687 Control
A0 2.20060134 Control
A0 4.18607855 Control
A0 2.27426267 Control
A0 2.61582279 Control
A0 2.21829319 Control
A0 1.58131194 Control
A0 2.39247489 Control
A0 1.61447275 Control
A0 2.19983363 Control
A0 1.22430062 Control
A0 3.02099681 Control
A0 3.09382653 Control
A0 3.03785443 Control
A0 1.28035796 Control
A0 1.7884835 Control
A0 2.47562695 Control
A0 1.88858509 Control
A0 2.74076986 Control
A0 1.88134801 Control
A0 1.86165047 Control
A0 2.26125598 Control
A0 2.06117845 Control
A0 1.00531292 Control
A0 2.44703484 Control
A0 2.4725554 Control
A0 1.97735775 Control
A0 2.41660261 Control
A0 2.85153294 Control
A0 1.20949912 Control
A0 2.4102633 Control
A0 0.86441249 Control
A0 1.49102938 Control
A0 1.78632891 Control
A0 1.72808981 Control
A0 1.28560603 Control
A0 1.31537175 Control
A0 1.18839419 Control
A0 1.32336259 Control
A0 1.63396132 Control
A0 1.73695612 Control
A0 1.98968589 Control
A0 1.96322727 Control
A0 2.07403994 Control
A0 1.73549998 Control
A0 2.21882939 Control
A0 1.04207242 Control
A0 2.01361489 Control
A0 2.36160922 Control
A0 2.16562295 Control
A0 1.73168671 Control
A0 1.64778984 Control
A0 3.56164265 Control
A0 1.60285878 Control
A0 2.23914218 Control
A0 4.03800774 Control
A0 2.72833419 Control
A0 0.54288703 Control
A0 3.39220643 Control
A0 0.95014369 Control
A0 1.49393547 Control
A0 2.50399423 Control
A0 1.14221764 Control
A0 1.22332883 Control
A0 1.63053393 Control
A0 2.35965776 Control
A0 1.27531636 Control
A0 1.97468019 Control
A0 2.01270819 Control
A0 2.5968771 Control
A0 1.232759 Control
A0 2.29048181 Control
A0 1.83272791 Control
A0 2.38331032 Control
A0 2.49712324 Control
A0 2.11486268 Control
A0 3.13831758 Control
A0 1.58985353 Control
A0 2.45422506 Control
A0 1.97733927 Control
A0 2.39199638 Control
A0 2.53749847 Control
A0 2.33658051 Control
A0 2.67861795 Control
A0 2.39180017 Control
A0 1.66178489 Control
A0 1.87832713 Control
A0 1.89273179 Control
A0 1.605461 Control
A0 1.52921629 Control
A0 2.44877195 Control
A0 2.03964996 Control
A0 1.58723772 Control
A0 1.36688554 Control
A0 1.46217275 Control
A0 1.45326447 Control
A0 1.88503861 Control
A0 3.21266079 Control
A0 2.55666876 Control
A0 1.7375685 Control
A0 2.03183389 Control
A0 1.51024342 Control
A0 1.35596991 Control
A0 1.5968715 Control
A0 2.61943769 Control
A0 1.32579446 Control
A0 1.30222571 Control
A0 0.86308748 Control
A0 1.62039375 Control
A0 1.56565475 Control
A0 1.66331518 Control
A0 1.68519449 Control
A0 1.12917078 Control
A0 2.0531981 Control
A0 2.00924683 Control
A0 2.35145831 Control
A0 2.14171052 Control
A0 1.64952731 Control
A0 1.83530819 Control
A0 1.4954294 Control
A0 2.3818233 Control
A0 1.82634974 Control
A0 2.68388748 Control
A0 2.18644547 Control
A0 1.81799757 Control
A0 1.54292095 Control
A0 1.51680279 Control
A0 2.52468038 Control
A0 2.00330901 Control
A0 1.13292956 Control
A0 2.71187901 Control
A0 1.68750107 Control
A0 1.75751483 Control
A0 2.35302591 Control
A0 2.74530315 Control
A0 1.79982555 Control
A0 2.24668312 Control
A0 2.47877192 Control
A0 2.8232553 Control
A0 1.4002924 Control
A0 3.00049639 Control
A0 1.77667642 Control
A0 2.97703671 Control
A0 2.57925344 Control
A0 1.08927 Control
A0 3.10804391 Control
A0 1.74841893 Control
A0 2.72124147 Control
A0 1.30864298 Control
A0 2.36864805 Control
A0 2.39719844 Control
A0 1.91167927 Control
A0 0.78147441 Control
A0 0.81202424 Control
A0 2.17141938 Control
A0 2.45010829 Control
A0 1.62714291 Control
A0 1.62408102 Control
A0 2.08761644 Control
A0 2.65467787 Control
A0 2.71275926 Control
A0 2.67767429 Control
A0 1.14741349 Control
A0 2.36347151 Control
A0 2.92612672 Control
A0 1.49667704 Control
A0 1.66886544 Control
A0 2.47623372 Control
A0 3.2031846 Control
A0 2.31562233 Control
A0 2.0937202 Control
A0 2.50240755 Control
A0 2.2133081 Control
A0 2.06936622 Control
A0 2.96390271 Control
A0 1.59140074 Control
A0 1.72589695 Control
A0 2.05889487 Control
A0 3.23022652 Control
A0 3.0788393 Control
A0 1.03534079 Control
A0 2.90015197 Control
A0 2.27941561 Control
A0 2.39895773 Control
A0 0.97648686 Control
A0 2.52268958 Control
A0 1.62797213 Control
A0 1.9011687 Control
A0 1.74232459 Control
A0 2.28666449 Control
A0 2.36825538 Control
A0 2.89545155 Control
A0 2.10716271 Control
A0 2.97251129 Control
A0 1.64380133 Control
A0 2.56326914 Control
A0 0.82280552 Control
A0 2.51889801 Control
A0 2.51667166 Control
A0 2.21149492 Control
A0 1.26540375 Control
A0 2.77875638 Control
A0 1.37015164 Control
A0 2.68947673 Control
A0 1.74499762 Control
A0 1.4711237 Control
A0 2.08716369 Control
A0 2.00606251 Control
A0 1.38209748 Control
A0 2.86175346 Control
A0 1.98211265 Control
A0 2.43567395 Control
A0 2.13771129 Control
A0 2.39130926 Control
A0 2.12957644 Control
A0 3.2036562 Control
A0 2.17822576 Control
A0 1.03946936 Control
A0 2.91442156 Control
A0 2.46691227 Control
A0 1.88669932 Control
A0 1.68550694 Control
A0 1.2719897 Control
A0 1.98139977 Control
A0 1.79791927 Control
A0 3.6402998 Control
A0 2.87291193 Control
A0 1.88849592 Control
A0 1.24292612 Control
A0 1.52004898 Control
A0 2.25177932 Control
A0 1.13507438 Control
A0 2.05735445 Control
A0 1.99637973 Control
A0 4.47192764 Control
A0 2.45179987 Control
A0 1.21113551 Control
A0 2.34192944 Control
A0 1.54609847 Control
A0 1.66653907 Control
A0 2.05550528 Control
A0 1.24468815 Control
A0 1.39801574 Control
A0 0.84714282 Control
A0 1.55307341 Control
A0 1.57508576 Control
A0 2.60249305 Control
A0 1.75643015 Control
A0 1.65335763 Control
A0 1.47747278 Control
A0 2.52154517 Control
A0 1.9946959 Control
A0 2.66644263 Control
A0 0.72442102 Control
A0 2.33350348 Control
A0 1.86527491 Control
A0 2.27905393 Control
A0 1.87657845 Control
A0 1.49665451 Control
A0 1.93678963 Control
A0 1.74100733 Control
A0 2.48725533 Control
A0 2.18469954 Control
A0 1.99456513 Control
A0 2.58146715 Control
A0 1.88352978 Control
A0 3.42472172 Control
A0 2.36011505 Control
A0 1.08672762 Control
A0 3.34909081 Control
A0 1.37394285 Control
A0 2.27884769 Control
A0 2.52217531 Control
A0 1.14654469 Control
A0 1.84898841 Control
A0 2.76469469 Control
A0 1.10208571 Control
A0 1.7830534 Control
A0 2.00579 Control
A0 1.59080994 Control
A0 3.4016521 Control
A0 1.57683802 Control
A0 1.76012123 Control
A0 1.39050484 Control
A0 2.00369048 Control
A0 1.83677435 Control
A0 1.73187351 Control
A0 1.2628932 Control
A0 2.1407361 Control
A0 1.70949268 Control
A0 2.33925223 Control
A0 2.21316767 Control
A0 2.88890052 Control
A0 2.43275428 Control
A0 2.02326417 Control
A0 1.18059766 Control
A0 1.80029249 Control
A0 2.31902194 Control
A0 1.69444263 Control
A0 3.05091691 Control
A0 2.67071509 Control
A0 0.69007361 Control
A0 2.10030866 Control
A0 1.96718562 Control
A0 2.04125381 Control
A0 1.99660468 Control
A0 1.00966251 Control
A0 1.45101047 Control
A0 1.91451406 Control
A0 2.37512088 Control
A0 2.3782413 Control
A0 1.27399874 Control
A0 2.13461757 Control
A0 1.84337401 Control
A0 1.1562767 Control
A0 2.72291923 Control
A0 2.10358238 Control
A0 2.11794043 Control
A0 1.80165851 Control
A0 2.79461503 Control
A0 2.59285617 Control
A0 3.27923226 Control
A0 1.82846534 Control
A0 3.27362251 Control
A0 1.82619834 Control
A0 0.95364231 Control
A0 2.64448047 Control
A0 1.68628454 Control
A0 2.45839643 Control
A0 1.83794951 Control
A0 2.01302958 Control
A0 2.05070782 Control
A0 1.40746188 Control
A0 1.70461559 Control
A0 1.62414145 Control
A0 2.06586504 Control
A0 1.57627869 Control
A0 1.92528248 Control
A0 1.55375922 Control
A0 2.0148077 Control
A0 2.52068138 Control
A0 1.79048324 Control
A0 2.41934061 Control
A0 1.47866046 Control
A0 2.30937505 Control
A0 0.92644471 Control
A0 1.69549084 Control
A0 0.94956225 Control
A0 2.65954447 Control
A0 1.9051342 Control
A0 1.32238734 Control
A0 0.94201833 Control
A0 1.56402385 Control
A0 1.2591337 Control
A0 1.53414965 Control
A0 2.73946261 Control
A0 2.58989358 Control
A0 2.372154 Control
A0 1.94486558 Control
A0 1.00007403 Control
A0 2.12009978 Control
A0 1.64190507 Control
A0 1.82442307 Control
A0 1.84395564 Control
A0 1.22225881 Control
A0 2.01073813 Control
A0 1.61396575 Control
A0 1.20123446 Control
A0 1.56571043 Control
A0 2.41231465 Control
A0 1.53022313 Control
A0 1.53285623 Control
A0 1.28306019 Control
A0 2.87831116 Control
A0 1.39249921 Control
A0 3.19198823 Control
A0 2.60262179 Control
A0 1.01770782 Control
A0 1.90510178 Control
A0 2.85181403 Control
A0 3.41382837 Control
A0 3.24885488 Control
A0 1.99324059 Control
A0 2.29111028 Control
A0 1.10412645 Control
A0 3.18959045 Control
A0 1.72459555 Control
A0 1.63519025 Control
A0 3.99527955 Control
A0 1.79055691 Control
A0 1.14190078 Control
A0 3.07126069 Control
A0 1.68619299 Control
A0 1.57916391 Control
A0 2.60157275 Control
A0 1.01491368 Control
A0 2.85929918 Control
A0 1.73661268 Control
A0 2.20430875 Control
A0 1.33567297 Control
A0 2.35069346 Control
A0 1.55080068 Control
A0 2.43667436 Control
A0 1.52266371 Control
A0 2.35420132 Control
A0 3.07222295 Control
A0 1.7568357 Control
A0 2.69484305 Control
A0 2.53321171 Control
A0 2.23774767 Control
A0 1.82863152 Control
A0 2.65104294 Control
A0 2.74749184 Control
A0 1.66649806 Control
A0 1.43904924 Control
A0 1.14216447 Control
A0 1.70285857 Control
A0 2.57635164 Control
A0 2.22052431 Control
A0 2.43837929 Control
A0 1.83748746 Control
A0 1.80855858 Control
A0 2.19924498 Control
A0 1.86037266 Control
A0 2.54590368 Control
A0 1.5457263 Control
A0 1.95100629 Control
A0 2.51157618 Control
A0 1.74806666 Control
A0 1.95223391 Control
A0 2.42208815 Control
A0 2.23606348 Control
A0 1.26941466 Control
A0 1.52929246 Control
A0 0.94356143 Control
A0 1.60495114 Control
A0 1.72694969 Control
A0 1.91219187 Control
A0 2.03151464 Control
A0 1.82407999 Control
A0 2.43533659 Control
A0 1.95906222 Control
A0 0.86880571 Control
A0 2.81251097 Control
A0 1.5479815 Control
A0 1.66853738 Control
A0 1.76809657 Control
A0 1.88691378 Control
A0 1.83815789 Control
A0 3.49092817 Control
A0 0.90415555 Control
A0 2.1429863 Control
A0 2.09795499 Control
A0 1.8795855 Control
A0 2.02064085 Control
A0 1.25130498 Control
A0 2.03629661 Control
A0 2.05383754 Control
A0 2.65519595 Control
A0 2.11781001 Control
A0 3.24419355 Control
A0 2.0872395 Control
A0 0.87817121 Control
A0 1.58934247 Control
A0 1.5553776 Control
A0 2.09745407 Control
A0 2.35918498 Control
A0 1.57065642 Control
A0 3.49865413 Control
A0 0.91365796 Control
A0 3.29425502 Control
A0 2.87958455 Control
A0 2.86336303 Control
A0 1.0605824 Control
A0 1.54646969 Control
A0 1.71486187 Control
A0 2.41097474 Control
A0 2.21958327 Control
A0 2.24968958 Control
A0 2.0714376 Control
A0 2.11251307 Control
A0 2.26250243 Control
A0 2.17247415 Control
A0 2.561836 Control
A0 2.37550688 Control
A0 2.11055708 Control
A0 1.40494025 Control
A0 1.12547147 Control
A0 1.10113275 Control
A0 1.10719979 Control
A0 1.7775445 Control
A0 1.56262326 Control
A0 2.28701591 Control
A0 1.7549957 Control
A0 1.28952086 Control
A0 2.14223695 Control
A0 1.8960762 Control
A0 1.81978095 Control
A0 1.13448358 Control
A0 1.64195144 Control
A0 1.05485892 Control
A0 1.26011193 Control
A0 2.29541135 Control
A0 2.58184552 Control
A0 2.07264614 Control
A0 1.24844265 Control
A0 1.75075758 Control
A0 1.36025107 Control
A0 2.71974373 Control
A0 1.84912777 Control
A0 2.97631955 Control
A0 2.59709406 Control
A0 1.89603615 Control
A0 1.74142408 Control
A0 2.10633183 Control
A0 1.38966274 Control
A0 2.50896168 Control
A0 2.7374568 Control
A0 1.95681012 Control
A0 2.30910873 Control
A0 1.92283714 Control
A0 0.80724508 Control
A0 2.04876471 Control
A0 1.56730521 Control
A0 1.25443506 Control
A0 2.19414711 Control
A0 1.36009097 Control
A0 1.64250362 Control
A0 2.56069136 Control
A0 1.21743274 Control
A0 1.23375463 Control
A0 1.8592279 Control
A0 1.54270911 Control
A0 2.8457644 Control
A0 2.52086663 Control
A0 1.66318059 Control
A0 2.48547029 Control
A0 2.39174151 Control
A0 1.68851435 Control
A0 2.49161124 Control
A0 1.17189872 Control
A0 2.56884575 Control
A0 1.16525578 Control
A0 1.37782061 Control
A0 2.07835937 Control
A0 1.85986209 Control
A0 1.59768617 Control
A0 2.02864504 Control
A0 1.61179399 Control
A0 2.14886618 Control
A0 1.15819418 Control
A0 1.95643711 Control
A0 2.09421659 Control
A0 2.18663621 Control
A0 4.17668247 Control
A0 1.48375249 Control
A0 1.51230276 Control
A0 1.25447226 Control
A0 1.91726434 Control
A0 1.99862957 Control
A0 3.09528637 Control
A0 1.7336235 Control
A0 2.45574903 Control
A0 2.41300416 Control
A0 1.23356724 Control
A0 1.67379785 Control
A0 2.97594094 Control
A0 2.40895438 Control
A0 1.89905787 Control
A0 2.71935248 Control
A0 2.45621467 Control
A0 2.83861446 Control
A0 2.23067737 Control
A0 1.59292674 Control
A0 1.18810534 Control
A0 1.71280134 Control
A0 2.00044584 Control
A0 1.11749375 Control
A0 1.83922362 Control
A0 2.54472136 Control
A0 1.43249238 Control
A0 2.18976092 Control
A0 2.55084848 Control
A0 0.77137059 Control
A0 2.13019085 Control
A0 2.40524101 Control
A0 1.55548596 Control
A0 3.59652138 Control
A0 1.30913305 Control
A0 1.36778104 Control
A0 1.71118701 Control
A0 2.06794786 Control
A0 2.43168879 Control
A0 1.78509843 Control
A0 2.13955688 Control
A0 2.03202534 Control
A0 2.73409986 Control
A0 2.26936197 Control
A0 2.49365187 Control
A0 0.73387295 Control
A0 1.76640248 Control
A0 3.62958241 Control
A0 2.31653595 Control
A0 1.31606686 Control
A0 0.79885334 Control
A0 2.74812245 Control
A0 1.79493964 Control
A0 2.31883883 Control
A0 3.46991611 Control
A0 1.29070699 Control
A0 1.4452976 Control
A0 3.20065975 Control
A0 4.13680267 Control
A0 1.14636278 Control
A0 1.48866951 Control
A0 1.51199317 Control
A0 1.57903445 Control
A0 1.4834913 Control
A0 0.50282049 Control
A0 1.5074873 Control
A0 2.15133238 Control
A0 2.63310671 Control
A0 1.41356695 Control
A0 1.34014416 Control
A0 1.63628149 Control
A0 1.91223025 Control
A0 2.35564995 Control
A0 1.59025395 Control
A0 1.9931016 Control
A0 3.42221498 Control
A0 1.9251008 Control
A0 1.78104687 Control
A0 2.24924088 Control
A0 1.97329426 Control
A0 2.95294285 Control
A0 2.19572711 Control
A0 3.13284945 Control
A0 1.30042684 Control
A0 1.71085274 Control
A0 2.11597919 Control
A0 2.36829448 Control
A0 0.96178132 Control
A0 1.39980125 Control
A0 2.42672873 Control
A0 1.8621484 Control
A0 1.95029199 Control
A0 2.07354641 Control
A0 1.80105329 Control
A0 2.78272367 Control
A0 2.00640941 Control
A0 0.95028323 Control
A0 1.1188885 Control
A0 2.77581167 Control
A0 2.01779008 Control
A0 1.49329889 Control
A0 2.34028482 Control
A0 1.22574711 Control
A0 2.62766075 Control
A0 2.04659414 Control
A0 1.91511512 Control
A0 2.26447892 Control
A0 0.73096317 Control
A0 1.20321929 Control
A0 1.79165196 Control
A0 2.9784019 Control
A0 2.0866859 Control
A0 2.34483433 Control
A0 2.43555856 Control
A0 2.06485438 Control
A0 2.61577582 Control
A0 2.6011548 Control
A0 2.00993609 Control
A0 1.37056768 Control
A0 2.53347325 Control
A0 1.30755734 Control
A0 1.31951106 Control
A0 2.63754034 Control
A0 1.80893016 Control
A0 2.11510682 Control
A0 1.84111786 Control
A0 2.74454737 Control
A0 2.28346491 Control
A0 1.50182843 Control
A0 3.26765466 Control
A0 2.20083833 Control
A0 2.18303108 Control
A0 2.11614347 Control
A0 1.64849985 Control
A0 2.42670918 Control
A0 1.70245481 Control
A0 2.36066508 Control
A0 1.66468334 Control
A0 3.54032683 Control
A0 2.22083473 Control
A0 2.1731298 Control
A0 1.91157126 Control
A0 1.7918129 Control
A0 2.69808722 Control
A0 1.57021058 Control
A0 2.65338874 Control
A0 1.93271506 Control
A0 1.04352403 Control
A0 1.10348845 Control
A0 2.18494081 Control
A0 1.69191873 Control
A0 1.64348543 Control
A0 1.99241948 Control
A0 1.37940407 Control
A0 2.90349412 Control
A0 1.9093852 Control
A0 1.46917987 Control
A0 1.45191073 Control
A0 2.61921549 Control
A0 1.69216061 Control
A0 1.54231262 Control
A0 2.6062088 Control
A0 3.36952209 Control
A0 2.22923398 Control
A0 1.29317462 Control
A0 2.34873676 Control
A0 2.29018188 Control
A0 0.99755204 Control
A0 2.83470082 Control
A0 1.66258752 Control
A0 2.23911977 Control
A0 1.3190372 Control
A0 1.73736286 Control
A0 2.89447284 Control
A0 1.37099135 Control
A0 2.38485718 Control
A0 2.81956601 Control
A0 2.16116858 Control
A0 1.97570038 Control
A0 2.53507447 Control
A0 1.41944814 Control
A0 1.81611598 Control
A0 3.20155406 Control
A0 1.70138741 Control
A0 1.76938689 Control
A0 1.71217728 Control
A0 2.76455641 Control
A0 2.27956986 Control
A0 1.96765399 Control
A0 1.91619825 Control
A0 2.35798669 Control
A0 2.49294782 Control
A0 1.86177778 Control
A0 2.91598701 Control
A0 1.74621952 Control
A0 1.98152733 Control
A0 2.47901797 Control
A0 1.84287012 Control
A0 1.57949257 Control
A0 1.30977499 Control
A0 1.13740754 Control
A0 2.76442933 Control
A0 1.98679304 Control
A0 2.88947463 Control
A0 1.81151354 Control
A0 1.43826258 Control
A0 2.2951653 Control
A0 1.84639943 Control
A0 2.61828303 Control
A0 2.70376348 Control
A0 0.94635552 Control
A0 2.56311345 Control
A0 2.09549475 Control
A0 1.63449395 Control
A0 1.79319954 Control
A0 2.81130242 Control
A0 1.36773551 Control
A0 2.28174233 Control
A0 2.29698873 Control
A0 1.06107152 Control
A0 2.43805575 Control
A0 2.65046453 Control
A0 2.63858318 Control
A0 2.95829201 Control
A0 1.58584273 Control
A0 0.8037132 Control
A0 2.30871391 Control
A0 2.2143178 Control
A0 2.839149 Control
A0 2.62155032 Control
A0 2.48910832 Control
A0 1.26452696 Control
A0 2.08780479 Control
A0 0.77005333 Control
A0 2.31015968 Control
A0 2.168643 Control
A0 2.89203072 Control
A0 2.48001027 Control
A0 1.80177367 Control
A0 2.2481842 Control
A0 1.05971897 Control
A0 2.47442365 Control
A0 2.48292685 Control
A0 2.48059344 Control
A0 1.79844034 Control
A0 1.66597033 Control
A0 1.92846024 Control
A0 2.18122458 Control
A0 2.18571115 Control
A0 1.75181592 Control
A0 2.3067143 Control
A0 2.01837349 Control
A0 2.34917784 Control
A0 2.22505546 Control
A0 2.1505425 Control
A0 2.64647317 Control
A0 2.54018617 Control
A0 1.61843073 Control
A0 2.56391454 Control
A0 1.55317879 Control
A0 1.87942529 Control
A0 1.54053509 Control
A0 2.93657994 Control
A0 1.75050139 Control
A0 2.31906462 Control
A0 2.2086215 Control
A0 1.33377576 Control
A0 1.57902825 Control
A0 2.9857018 Control
A0 1.65185893 Control
A0 1.97828209 Control
A0 1.30592668 Control
A0 2.72008538 Control
A0 1.81125009 Control
A0 2.21354818 Control
A0 1.86918283 Control
A0 1.40182972 Control
A0 1.74983859 Control
A0 2.30296922 Control
A0 1.54541731 Control
A0 1.68301404 Control
A0 1.47772121 Control
A0 1.45132291 Control
A0 2.08011508 Control
A0 1.93793738 Control
A0 2.22536254 Control
A0 1.80656278 Control
A0 1.49347019 Control
A0 3.13361287 Control
A0 1.67938113 Control
A0 1.90669346 Control
A0 2.28797007 Control
A0 2.18964314 Control
A0 2.40519953 Control
A0 2.34182143 Control
A0 2.51273203 Control
A0 1.88777399 Control
A0 1.00679064 Control
A0 2.08875537 Control
A0 1.62858379 Control
A0 2.53128839 Control
A0 2.42767549 Control
A0 1.69400609 Control
A0 1.64534688 Control
A0 1.99257255 Control
A0 1.97844756 Control
A0 1.09033656 Control
A0 2.44960189 Control
A0 3.20010185 Control
A0 2.02965689 Control
A0 1.86343849 Control
A0 2.37506914 Control
A0 2.37203741 Control
A0 2.2486968 Control
A0 2.70640397 Control
A0 3.4683342 Control
A0 2.15806937 Control
A0 2.52123094 Control
A0 2.09724545 Control
A0 0.70332468 Control
A0 2.22412181 Control
A0 4.45537996 Control
A0 1.97833133 Control
A0 3.1313231 Control
A0 2.08502245 Control
A0 2.09230804 Control
A0 2.03557086 Control
A0 2.40484905 Control
A0 2.15047717 Control
A0 2.60283184 Control
A0 1.5140301 Control
A0 1.03187037 Control
A0 2.26299381 Control
A0 1.26187217 Control
A0 2.16735053 Control
A0 1.98017025 Control
A0 2.73005986 Control
A0 2.43607044 Control
A0 1.42074227 Control
A0 2.25266337 Control
A0 2.30673695 Control
A0 2.41337323 Control
A0 0.47490069 Control
A0 2.15291691 Control
A0 3.75343513 Control
A0 2.0360291 Control
A0 2.02453518 Control
A0 2.91652036 Control
A0 1.49790704 Control
A0 3.10194755 Control
A0 1.41248798 Control
A0 0.53426212 Control
A0 1.64687622 Control
A0 1.84499776 Control
A0 2.10870862 Control
A0 1.84606719 Control
A0 2.86006308 Control
A0 1.90201449 Control
A0 2.74498963 Control
A0 2.77804184 Control
A0 1.72373188 Control
A0 2.16593909 Control
A0 1.74748814 Control
A0 2.87315536 Control
A0 1.32446551 Control
A0 0.84545434 Control
A0 2.19969964 Control
A0 1.8504281 Control
A0 1.54011929 Control
A0 0.94916832 Control
A0 2.09649587 Control
A0 3.62642837 Control
A0 1.33755732 Control
A0 1.14352787 Control
A0 2.09239817 Control
A0 2.77826595 Control
A0 1.73022449 Control
A0 1.53662646 Control
A0 1.92024684 Control
A0 2.42805696 Control
A0 3.65451503 Control
A0 1.45286155 Control
A0 1.33182001 Control
A0 2.50364923 Control
A0 1.90582883 Control
A0 2.17269468 Control
A0 1.96890295 Control
A0 1.98578751 Control
A0 1.66802061 Control
A0 1.53615308 Control
A0 1.4442656 Control
A0 1.7545712 Control
A0 1.52192676 Control
A0 2.4568119 Control
A0 2.3099997 Control
A0 1.59072447 Control
A0 1.35412884 Control
A0 0.86641806 Control
A0 1.75354278 Control
A0 2.85482264 Control
A0 2.15359616 Control
A0 2.22831297 Control
A0 1.25818932 Control
A0 2.36043954 Control
A0 1.53274751 Control
A0 1.50232649 Control
A0 1.90011859 Control
A0 2.31644225 Control
A0 1.45682585 Control
A0 2.72840023 Control
A0 1.23114002 Control
A0 2.13469911 Control
A0 1.57580376 Control
A0 3.16014647 Control
A0 1.36004722 Control
A0 2.01942301 Control
A0 1.97850788 Control
A0 2.0570159 Control
A0 2.67449307 Control
A0 3.68728399 Control
A0 3.66372466 Control
A0 2.20113349 Control
A0 1.56852961 Control
A0 1.83793628 Control
A0 2.13368154 Control
A0 1.77530503 Control
A0 0.98238897 Control
A0 2.46436763 Control
A0 3.14757705 Control
A0 2.46525335 Control
A0 1.5459888 Control
A0 2.13148117 Control
A0 1.72199678 Control
A0 0.82634437 Control
A0 1.55711985 Control
A0 0.77319688 Control
A0 1.3645134 Control
A0 1.82582748 Control
A0 1.43252063 Control
A0 1.62319863 Control
A0 1.72536576 Control
A0 1.98440385 Control
A0 1.96262813 Control
A0 1.5324465 Control
A0 2.105726 Control
A0 3.87865067 Control
A0 2.33625817 Control
A0 2.21673012 Control
A0 1.80285573 Control
A0 1.68417537 Control
A0 1.36167383 Control
A0 2.12704015 Control
A0 1.56521416 Control
A0 1.28946912 Control
A0 2.19295716 Control
A0 1.76543343 Control
A0 1.64410067 Control
A0 1.16340721 Control
A0 3.04565358 Control
A0 1.79466319 Control
A0 1.99404216 Control
A0 1.93486369 Control
A0 1.93091714 Control
A0 2.18231034 Control
A0 1.38801765 Control
A0 2.22350669 Control
A0 1.3041594 Control
A0 1.96381104 Control
A0 3.38309479 Control
A0 1.38997483 Control
A0 2.27723479 Control
A0 2.04874277 Control
A0 1.69318867 Control
A0 2.34713769 Control
A0 2.12939954 Control
A0 2.16821384 Control
A0 1.63615751 Control
A0 2.06892467 Control
A0 2.85633421 Control
A0 2.06080198 Control
A0 1.49914944 Control
A0 1.82686579 Control
A0 2.4085598 Control
A0 2.33421087 Control
A0 1.25839257 Control
A0 1.62214684 Control
A0 2.37124777 Control
A0 1.50654185 Control
A0 2.41728735 Control
A0 1.59259272 Control
A0 0.99893403 Control
A0 0.72289842 Control
A0 2.52221394 Control
A0 2.67193723 Control
A0 3.03755593 Control
A0 1.53908801 Control
A0 1.8311466 Control
A0 2.71167588 Control
A0 1.77045012 Control
A0 1.84663713 Control
A0 1.83488941 Control
A0 2.06441021 Control
A0 1.43328381 Control
A0 2.76462245 Control
A0 1.39910579 Control
A0 1.60000408 Control
A0 2.07317615 Control
A0 1.78199673 Control
A0 2.2881012 Control
A0 2.07350564 Control
A0 2.03270555 Control
A0 0.66760999 Control
A0 0.94704789 Control
A0 2.81590009 Control
A0 2.81977201 Control
A0 1.92254508 Control
A0 2.00587416 Control
A0 1.84206533 Control
A0 1.62740588 Control
A0 2.34606433 Control
A0 1.19339335 Control
A0 2.98504043 Control
A0 2.4655695 Control
A0 1.38650203 Control
A0 1.82086372 Control
A0 1.75913751 Control
A0 1.29354262 Control
A0 1.59894347 Control
A0 1.87867928 Control
A0 0.91822588 Control
A0 1.1910615 Control
A0 1.4393791 Control
A0 2.58126235 Control
A0 3.20233464 Control
A0 1.19474912 Control
A0 2.8411715 Control
A0 2.3959167 Control
A0 2.16319466 Control
A0 2.38990235 Control
A0 2.42982697 Control
A0 1.04820967 Control
A0 1.77973759 Control
A0 3.64168262 Control
A0 2.56013107 Control
A0 1.56317925 Control
A0 2.95250726 Control
A0 2.55150986 Control
A0 2.41807604 Control
A0 1.62007344 Control
A0 2.09382558 Control
A0 1.58578742 Control
A0 1.85100377 Control
A0 1.2292397 Control
A0 1.01883626 Control
A0 2.07190609 Control
A0 3.09408116 Control
A0 1.69556999 Control
A0 1.7280004 Control
A0 3.04379797 Control
A0 2.41321945 Control
A0 2.10638976 Control
A0 2.211344 Control
A0 1.99089491 Control
A0 2.48315096 Control
A0 2.59104013 Control
A0 3.44298482 Control
A0 2.43763614 Control
A0 1.99534011 Control
A0 3.62985849 Control
A0 2.22211599 Control
A0 2.12294769 Control
A0 1.38809407 Control
A0 1.32065666 Control
A0 3.65281749 Control
A0 2.78077245 Control
A0 2.22215295 Control
A0 1.44541097 Control
A0 1.79557848 Control
A0 1.01069605 Control
A0 2.74242973 Control
A0 2.32263207 Control
A0 1.51814008 Control
A0 1.75713742 Control
A0 2.15319276 Control
A0 3.55176616 Control
A0 1.45149052 Control
A0 2.32283401 Control
A0 2.66464067 Control
A0 1.80930519 Control
A0 2.21502018 Control
A0 3.22362924 Control
A0 2.03814673 Control
A0 2.5767777 Control
A0 1.6550014 Control
A0 1.50869668 Control
A0 2.11477089 Control
A0 1.43747616 Control
A0 2.68749738 Control
A0 2.18792343 Control
A0 1.83655393 Control
A0 2.72584414 Control
A0 1.72241151 Control
A0 3.26880002 Control
A0 2.74974704 Control
A0 1.71787167 Control
A0 2.05456972 Control
A0 2.63518047 Control
A0 2.42276812 Control
A0 1.42602158 Control
A0 2.57841206 Control
A0 1.64456463 Control
A0 1.61436677 Control
A0 2.44429374 Control
A0 1.34415841 Control
A0 3.01946092 Control
A0 2.32985926 Control
A0 1.43753994 Control
A0 4.01037455 Control
A0 0.98983985 Control
A0 2.53664684 Control
A0 2.43633604 Control
A0 1.7924242 Control
A0 2.03825784 Control
A0 1.1969142 Control
A0 2.23046136 Control
A0 1.93600845 Control
A0 2.65226245 Control
A0 2.04081941 Control
A0 1.63692117 Control
A0 2.03087306 Control
A0 3.28081417 Control
A0 1.97274041 Control
A0 1.96614099 Control
A0 1.99910986 Control
A0 2.79088974 Control
A0 1.4859494 Control
A0 2.2318964 Control
A0 1.40188611 Control
A0 1.75537705 Control
A0 1.72849309 Control
A0 2.61054158 Control
A0 3.10512161 Control
A0 2.14563179 Control
A0 1.19364774 Control
A0 1.3787657 Control
A0 1.23255062 Control
A0 2.15053582 Control
A0 2.48662949 Control
A0 2.16427016 Control
A0 2.51062465 Control
A0 2.00809526 Control
A0 2.77436781 Control
A0 1.70244324 Control
A0 3.41069174 Control
A0 1.35782957 Control
A0 2.08591628 Control
A0 3.39587116 Control
A0 1.68688273 Control
A0 2.48526931 Control
A0 1.17044199 Control
A0 1.42198527 Control
A0 2.00156832 Control
A0 2.27614427 Control
A0 1.39758778 Control
A0 1.8293128 Control
A0 2.92951155 Control
A0 1.53838325 Control
A0 1.50575268 Control
A0 1.24672806 Control
A0 1.43073988 Control
A0 1.93781364 Control
A0 1.75422895 Control
A0 2.27493382 Control
A0 1.90551543 Control
A0 1.35273135 Control
A0 1.77464783 Control
A0 1.94531667 Control
A0 2.63543892 Control
A0 1.89431393 Control
A0 1.28914022 Control
A0 2.86390305 Control
A0 1.80034864 Control
A0 4.50710344 Control
A0 1.90153873 Control
A0 1.71039557 Control
A0 2.05483079 Control
A0 2.50500894 Control
A0 1.19584334 Control
A0 1.25966156 Control
A0 1.45375931 Control
A0 1.69577909 Control
A0 2.95592594 Control
A0 1.74624717 Control
A0 1.78005922 Control
A0 2.03295803 Control
A0 3.00011206 Control
A0 2.07328033 Control
A0 1.65338326 Control
A0 2.24695086 Control
A0 1.76424289 Control
A0 1.71929336 Control
A0 4.07668829 Control
A0 2.0223968 Control
A0 1.66964173 Control
A0 1.48338521 Control
A0 0.83253467 Control
A0 1.10693669 Control
A0 2.20998526 Control
A0 1.7907536 Control
A0 1.71976495 Control
A0 2.64308 Control
A0 1.14339662 Control
A0 2.64786863 Control
A0 1.64512205 Control
A0 1.51844203 Control
A0 3.38358045 Control
A0 2.54236722 Control
A0 1.9974668 Control
A0 2.09501696 Control
A0 3.81195855 Control
A0 1.87221658 Control
A0 1.24794877 Control
A0 2.05801034 Control
A0 1.79701352 Control
A0 2.56643939 Control
A0 1.45764935 Control
A0 2.44341826 Control
A0 2.0192101 Control
A0 2.1140337 Control
A0 2.46657777 Control
A0 1.9017663 Control
A0 1.99168634 Control
A0 2.25994015 Control
A0 1.87869823 Control
A0 2.50613856 Control
A0 0.68987447 Control
A0 2.69936895 Control
A0 1.6782099 Control
A0 0.87251294 Control
A0 1.36470115 Control
A0 1.434232 Control
A0 2.1571908 Control
A0 2.06412959 Control
A0 2.25084853 Control
A0 1.77476835 Control
A0 2.62850451 Control
A0 1.57431042 Control
A0 1.29323173 Control
A0 1.68541694 Control
A0 2.83516145 Control
A0 2.17940736 Control
A0 1.47802246 Control
A0 2.82178044 Control
A0 2.32090497 Control
A0 2.21873474 Control
A0 3.83909154 Control
A0 1.27462518 Control
A0 1.97581959 Control
A0 3.10728502 Control
A0 1.39833391 Control
A0 2.44063282 Control
A0 2.88951135 Control
A0 1.8548311 Control
A0 2.00379491 Control
A0 1.66056335 Control
A0 2.56397438 Control
A0 1.91168463 Control
A0 2.52084947 Control
A0 1.20537376 Control
A0 1.6688652 Control
A0 2.71832275 Control
A0 1.87902236 Control
A0 1.90564001 Control
A0 2.0799737 Control
A0 2.48746562 Control
A0 2.40473485 Control
A0 1.56968236 Control
A0 2.30782127 Control
A0 3.23731995 Control
A0 2.11446476 Control
A0 1.67832994 Control
A0 1.63403487 Control
A0 1.5400387 Control
A0 1.28410363 Control
A0 1.71303761 Control
A0 1.86899805 Control
A0 1.7430023 Control
A0 1.64776921 Control
A0 2.84935236 Control
A0 1.37730026 Control
A0 1.54698515 Control
A0 1.58113301 Control
A0 2.37791514 Control
A0 2.10426497 Control
A0 2.05809546 Control
A0 1.74556828 Control
A0 1.72536576 Control
A0 1.62061059 Control
A0 1.96056426 Control
A0 1.7790029 Control
A0 2.55899405 Control
A0 1.9610194 Control
A0 2.49092221 Control
A0 1.52552938 Control
A0 2.226192 Control
A0 3.34945321 Control
A0 1.5461694 Control
A0 2.4602108 Control
A0 1.62300515 Control
A0 1.06221628 Control
A0 1.11320972 Control
A0 1.99075842 Control
A0 1.65709603 Control
A0 2.12855935 Control
A0 2.68855381 Control
A0 2.41020703 Control
A0 2.15398645 Control
A0 1.29005456 Control
A0 2.04864764 Control
A0 1.98886502 Control
A0 1.15806389 Control
A0 1.51274157 Control
A0 1.96672046 Control
A0 2.85054755 Control
A0 1.42946231 Control
A0 2.43203712 Control
A0 1.68131709 Control
A0 1.11594605 Control
A0 2.56571984 Control
A0 0.93909651 Control
A0 2.79780579 Control
A0 2.00008178 Control
A0 2.4435885 Control
A0 1.34954667 Control
A0 1.24653959 Control
A0 1.7513684 Control
A0 2.53889704 Control
A0 3.02998829 Control
A0 2.57917452 Control
A0 1.89983714 Control
A0 2.08940935 Control
A0 2.6671133 Control
A0 1.64353263 Control
A0 1.51353252 Control
A0 3.06106496 Control
A0 1.15124595 Control
A0 0.77716875 Control
A0 2.66848707 Control
A0 2.38025236 Control
A0 2.16253018 Control
A0 1.16906917 Control
A0 2.70741868 Control
A0 2.33185434 Control
A0 0.8904016 Control
A0 1.91243041 Control
A0 1.90836644 Control
A0 1.57745707 Control
A0 2.73264384 Control
A0 2.29135823 Control
A0 1.55619752 Control
A0 1.12155402 Control
A0 1.04020035 Control
A0 1.49973869 Control
A0 2.1519444 Control
A0 2.75052381 Control
A0 1.948048 Control
A0 1.91693103 Control
A0 1.67914164 Control
A0 2.72340465 Control
A0 1.85991311 Control
A0 2.34827733 Control
A0 1.17827737 Control
A0 1.21651638 Control
A0 2.24830294 Control
A0 1.51852846 Control
A0 2.58031559 Control
A0 1.37911677 Control
A0 2.51598024 Control
A0 2.57561374 Control
A0 1.55654824 Control
A0 1.97887599 Control
A0 1.91873205 Control
A0 1.70760572 Control
A0 1.09090936 Control
A0 1.64725626 Control
A0 1.57483053 Control
A0 2.59817743 Control
A0 4.31763697 Control
A0 2.16351128 Control
A0 1.09857738 Control
A0 1.68280971 Control
A0 1.95181882 Control
A0 2.73367977 Control
A0 1.80237186 Control
A0 2.73090196 Control
A0 1.60326874 Control
A0 1.58050954 Control
A0 3.19978189 Control
A0 1.85024071 Control
A0 1.71815431 Control
A0 2.6314342 Control
A0 2.43033862 Control
A0 1.87548435 Control
A0 2.09856105 Control
A0 0.74904794 Control
A0 1.4976449 Control
A0 2.1035428 Control
A0 1.75099206 Control
A0 2.07278919 Control
A0 2.11928725 Control
A0 2.11015892 Control
A0 2.45429492 Control
A0 1.01337135 Control
A0 1.30491161 Control
A0 3.45043945 Control
A0 0.60283136 Control
A0 1.49579167 Control
A0 2.29627013 Control
A0 3.01939201 Control
A0 1.65674078 Control
A0 2.05162215 Control
A0 1.94986284 Control
A0 1.99459195 Control
A0 2.16013312 Control
A0 2.78833485 Control
A0 1.86739814 Control
A0 2.45799947 Control
A0 1.51163685 Control
A0 1.47394073 Control
A0 3.34447241 Control
A0 3.1723187 Control
A0 1.66809273 Control
A0 1.98652685 Control
A0 2.27406073 Control
A0 1.31791627 Control
A0 1.69396949 Control
A0 1.16902173 Control
A0 2.41124558 Control
A0 1.95307958 Control
A0 1.60665607 Control
A0 1.93514848 Control
A0 1.18896973 Control
A0 1.25291073 Control
A0 1.17122567 Control
A0 2.03936553 Control
A0 3.14401531 Control
A0 2.18898702 Control
A0 1.50664198 Control
A0 1.35001814 Control
A0 2.14761019 Control
A0 1.83681738 Control
A0 1.77272558 Control
A0 2.92340636 Control
A0 2.02755427 Control
A0 1.43577826 Control
A0 2.42953062 Control
A0 2.27744651 Control
A0 1.84936357 Control
A0 2.11754966 Control
A0 2.4044106 Control
A0 1.56402683 Control
A0 2.17588782 Control
A0 2.26378345 Control
A0 3.43141508 Control
A0 1.77602732 Control
A0 1.13560998 Control
A0 2.75810409 Control
A0 2.62359834 Control
A0 3.03640103 Control
A0 2.31946826 Control
A0 1.60872054 Control
A0 1.76158404 Control
A0 2.34581494 Control
A0 1.75577748 Control
A0 0.74319494 Control
A0 0.44237348 Control
A0 1.01220596 Control
A0 1.54952073 Control
A0 2.06005645 Control
A0 0.78019953 Control
A0 2.77492023 Control
A0 2.07264495 Control
A0 2.2734797 Control
A0 2.19886613 Control
A0 1.57772076 Control
A0 1.72628796 Control
A0 1.88676286 Control
A0 1.90367186 Control
A0 1.5765866 Control
A0 2.00320077 Control
A0 3.12392902 Control
A0 1.66022027 Control
A0 1.06976068 Control
A0 1.51311135 Control
A0 1.72130346 Control
A0 2.76617289 Control
A0 1.96090603 Control
A0 2.70060635 Control
A0 1.65538275 Control
A0 2.04772735 Control
A0 3.36064792 Control
A0 2.4031918 Control
A0 1.03026593 Control
A0 0.69639188 Control
A0 3.33394361 Control
A0 2.67731023 Control
A0 2.32301688 Control
A0 3.10273695 Control
A0 1.70069003 Control
A0 2.0021441 Control
A0 1.98975706 Control
A0 2.51368022 Control
A0 1.97136736 Control
A0 1.60644102 Control
A0 2.36512995 Control
A0 2.03349662 Control
A0 1.42172968 Control
A0 1.54627395 Control
A0 2.86352992 Control
A0 2.03299165 Control
A0 1.32668734 Control
A0 1.31203485 Control
A0 1.93688917 Control
A0 1.52287734 Control
A0 2.12164259 Control
A0 3.10276484 Control
A0 1.71757412 Control
A0 1.71432841 Control
A0 2.6184783 Control
A0 1.65259826 Control
A0 1.23624289 Control
A0 2.16627312 Control
A0 2.1833663 Control
A0 1.4618417 Control
A0 1.68608868 Control
A0 1.87981272 Control
A0 2.21874857 Control
A0 1.95486081 Control
A0 1.78316903 Control
A0 1.85186362 Control
A0 1.87642217 Control
A0 0.76893812 Control
A0 2.4311738 Control
A0 0.94819826 Control
A0 2.03110552 Control
A0 1.25243843 Control
A0 1.0438894 Control
A0 2.14633584 Control
A0 1.05765986 Control
A0 2.55556965 Control
A0 1.08860791 Control
A0 2.83203769 Control
A0 3.1786983 Control
A0 2.11530089 Control
A0 1.25789464 Control
A0 1.50874066 Control
A0 1.93305826 Control
A0 1.98445141 Control
A0 2.18332505 Control
A0 2.11673808 Control
A0 1.42599916 Control
A0 0.80202627 Control
A0 2.82878566 Control
A0 1.14342427 Control
A0 1.73368549 Control
A0 1.53860044 Control
A0 1.69789243 Control
A0 2.27148151 Control
A0 0.84052962 Control
A0 1.66630113 Control
A0 1.77880085 Control
A0 1.61936831 Control
A0 1.38525629 Control
A0 1.58666158 Control
A0 1.70608723 Control
A0 2.83290386 Control
A0 1.64244199 Control
A0 0.70235163 Control
A0 2.79691482 Control
A0 1.38925469 Control
A0 1.68498063 Control
A0 2.53431296 Control
A0 2.52537537 Control
A0 2.25938678 Control
A0 1.67286146 Control
A0 1.08773685 Control
A0 2.10085416 Control
A0 2.33473134 Control
A0 1.9027108 Control
A0 2.21649718 Control
A0 1.98844826 Control
A0 2.51752567 Control
A0 0.90745169 Control
A0 2.85805511 Control
A0 1.5889132 Control
A0 2.05411196 Control
A0 2.2077179 Control
A0 3.21477079 Control
A0 1.41750026 Control
A0 1.64375186 Control
A0 2.23436046 Control
A0 2.38183498 Control
A0 3.23864841 Control
A0 1.70460892 Control
A0 1.31218493 Control
A0 1.45810449 Control
A0 1.9288249 Control
A0 2.56115365 Control
A0 1.88365102 Control
A0 1.30806494 Control
A0 1.69246173 Control
A0 2.49400187 Control
A0 1.86642778 Control
A0 1.73712492 Control
A0 1.2936728 Control
A0 2.69636607 Control
A0 1.65764654 Control
A0 2.02136922 Control
A0 1.04437876 Control
A0 1.61872399 Control
A0 1.35802937 Control
A0 2.46708035 Control
A0 2.93838263 Control
A0 1.73385286 Control
A0 1.99520671 Control
A0 1.60691059 Control
A0 2.76207781 Control
A0 2.3787663 Control
A0 1.25365317 Control
A0 2.21700597 Control
A0 2.56040573 Control
A0 2.9153862 Control
A0 1.89027321 Control
A0 1.30999851 Control
A0 2.16051173 Control
A0 2.65754628 Control
A0 2.00596118 Control
A0 1.65332937 Control
A0 2.24922252 Control
A0 1.75029433 Control
A0 1.68712866 Control
A0 0.85063541 Control
A0 1.93346465 Control
A0 2.36465406 Control
A0 1.36214864 Control
A0 2.54955244 Control
A0 1.66742039 Control
A0 1.52631009 Control
A0 1.80647874 Control
A0 2.35078573 Control
A0 1.48925316 Control
A0 2.06940413 Control
A0 1.76603281 Control
A0 2.44043899 Control
A0 0.57378602 Control
A0 3.36786366 Control
A0 2.94054627 Control
A0 2.02977061 Control
A0 1.82333481 Control
A0 3.44363523 Control
A0 0.9522019 Control
A0 4.25823021 Control
A0 2.44601011 Control
A0 2.07549667 Control
A0 3.78701448 Control
A0 1.28270149 Control
A0 2.1609571 Control
A0 2.64750719 Control
A0 2.68168879 Control
A0 1.69694722 Control
A0 1.5378412 Control
A0 1.74127328 Control
A0 2.22216034 Control
A0 2.58317065 Control
A0 1.93129075 Control
A0 1.32383859 Control
A0 2.10495114 Control
A0 2.11299992 Control
A0 1.37310588 Control
A0 0.98494744 Control
A0 1.51356256 Control
A0 3.21013427 Control
A0 1.01745594 Control
A0 1.72641301 Control
A0 2.16707301 Control
A0 2.10619307 Control
A0 1.555336 Control
A0 2.58752203 Control
A0 2.15598536 Control
A0 2.05816364 Control
A0 2.27000284 Control
A0 2.21688652 Control
A0 2.8104248 Control
A0 1.65706372 Control
A0 2.1067307 Control
A0 2.78220201 Control
A0 2.83252072 Control
A0 1.31527042 Control
A0 3.07663274 Control
A0 1.86898577 Control
A0 2.06482315 Control
A0 2.12307811 Control
A0 1.34998536 Control
A0 1.69484997 Control
A0 1.73819244 Control
A0 2.21678162 Control
A0 2.74137688 Control
A0 1.85136485 Control
A0 2.11460781 Control
A0 2.01570296 Control
A0 2.46395397 Control
A0 1.36547172 Control
A0 1.82025063 Control
A0 1.71829474 Control
A0 0.96048528 Control
A0 1.26458383 Control
A0 1.8955276 Control
A0 1.84943712 Control
A0 2.44112396 Control
A0 1.38509345 Control
A0 3.1226685 Control
A0 1.98919904 Control
A0 1.3572458 Control
A0 2.37922812 Control
A0 2.40374351 Control
A0 1.46233177 Control
A0 3.02122235 Control
A0 1.20608258 Control
A0 1.46320271 Control
A0 0.88701236 Control
A0 1.31962669 Control
A0 1.43138599 Control
A0 1.04207206 Control
A0 3.08751583 Control
A0 2.42501569 Control
A0 2.66459131 Control
A0 3.33873606 Control
A0 2.1759069 Control
A0 2.74501657 Control
A0 2.07565498 Control
A0 2.07378674 Control
A0 1.71405625 Control
A0 2.81928635 Control
A0 1.69179082 Control
A0 2.00764489 Control
A0 2.35689044 Control
A0 1.86705053 Control
A0 1.08581829 Control
A0 1.53255284 Control
A0 3.46739101 Control
A0 1.1631391 Control
A0 2.12708783 Control
A0 3.21276999 Control
A0 2.86846685 Control
A0 2.91313744 Control
A0 2.14512825 Control
A0 1.28936625 Control
A0 1.98691547 Control
A0 0.84436578 Control
A0 1.98146224 Control
A0 2.45997667 Control
A0 2.34326243 Control
A0 1.74252665 Control
A0 2.43953848 Control
A0 1.76141989 Control
A0 1.82546592 Control
A0 1.77072549 Control
A0 2.03956985 Control
A0 2.09892893 Control
A0 1.66048646 Control
A0 2.05052805 Control
A0 3.13044286 Control
A0 0.90906751 Control
A0 2.01539803 Control
A0 1.23855317 Control
A0 2.86779141 Control
A0 2.06670332 Control
A0 1.85757387 Control
A0 1.62454391 Control
A0 1.36506498 Control
A0 2.30974197 Control
A0 3.58044744 Control
A0 2.23840308 Control
A0 2.28147674 Control
A0 1.1562041 Control
A0 1.54857647 Control
A0 0.85096443 Control
A0 1.16090333 Control
A0 3.99482179 Control
A0 2.17703795 Control
A0 1.8345108 Control
A0 1.8061645 Control
A0 2.57065439 Control
A0 1.74356735 Control
A0 2.38748193 Control
A0 2.50166774 Control
A0 2.0669179 Control
A0 1.30955911 Control
A0 2.50699759 Control
A0 2.37329388 Control
A0 2.16963935 Control
A0 2.46690869 Control
A0 1.43288457 Control
A0 2.21888423 Control
A0 2.21630335 Control
A0 0.89514816 Control
A0 0.91264951 Control
A0 1.98285651 Control
A0 1.66029787 Control
A0 1.55879104 Control
A0 1.98852468 Control
A0 1.99773812 Control
A0 2.18874121 Control
A0 3.17691326 Control
A0 1.94416595 Control
A0 1.9307344 Control
A0 2.1623168 Control
A0 2.93682194 Control
A0 1.63998497 Control
A0 2.03687215 Control
A0 1.81773579 Control
A0 2.02605152 Control
A0 1.90769899 Control
A0 4.79317236 Control
A0 3.09954643 Control
A0 2.72797155 Control
A0 1.52929139 Control
A0 6.65127945 Control
A0 1.84956622 Control
A0 1.46801209 Control
A0 1.81707942 Control
A0 2.07888699 Control
A0 1.18555403 Control
A0 1.89232051 Control
A0 2.2643714 Control
A0 1.99320936 Control
A0 1.89436376 Control
A0 2.63666463 Control
A0 3.87788415 Control
A0 2.39853001 Control
A0 2.58581734 Control
A0 1.55986953 Control
A0 1.82447565 Control
A0 1.80463922 Control
A0 1.7164675 Control
A0 1.51610231 Control
A0 1.66887367 Control
A0 1.99871719 Control
A0 2.08758426 Control
A0 1.74111319 Control
A0 1.76275945 Control
A0 1.71866035 Control
A0 1.8570379 Control
A0 1.66009903 Control
A0 3.07473779 Control
A0 2.72432208 Control
A0 2.15131497 Control
A0 2.7115519 Control
A0 2.05285764 Control
A0 3.61933446 Control
A0 1.35901368 Control
A0 1.02603209 Control
A0 2.329566 Control
A0 3.77758574 Control
A0 2.37882805 Control
A0 1.38230717 Control
A0 1.23467803 Control
A0 2.96318483 Control
A0 3.13410187 Control
A0 1.70769119 Control
A0 1.81737232 Control
A0 1.62129128 Control
A0 1.18059266 Control
A0 1.72319174 Control
A0 1.72805905 Control
A0 2.43849492 Control
A0 1.81342757 Control
A0 2.46773076 Control
A0 1.85043228 Control
A0 2.73374295 Control
A0 2.38626814 Control
A0 2.01911139 Control
A0 2.26845932 Control
A0 1.56971359 Control
A0 1.87805724 Control
A0 2.60317683 Control
A0 1.02451849 Control
A0 2.19229913 Control
A0 2.34582853 Control
A0 1.28026247 Control
A0 1.75711787 Control
A0 1.75512362 Control
A0 1.91603696 Control
A0 1.97604966 Control
A0 1.52411187 Control
A0 2.21438932 Control
A0 2.14630055 Control
A0 1.86136234 Control
A0 1.75014269 Control
A0 1.57399142 Control
A0 1.59153509 Control
A0 1.3996042 Control
A0 1.62418008 Control
A0 1.94068837 Control
A0 1.21748149 Control
A0 2.17028713 Control
A0 2.5512383 Control
A0 1.85048294 Control
A0 3.09367537 Control
A0 1.80180836 Control
A0 1.9909544 Control
A0 1.54495287 Control
A0 1.59305727 Control
A0 1.88880908 Control
A0 1.38122547 Control
A0 3.17744756 Control
A0 1.34967434 Control
A0 1.84901977 Control
A0 2.02650309 Control
A0 1.28794944 Control
A0 2.53687811 Control
A0 1.75528634 Control
A0 1.70139384 Control
A0 1.83451855 Control
A0 1.71425414 Control
A0 1.17523217 Control
A0 2.41653204 Control
A0 2.39193273 Control
A0 2.41668987 Control
A0 1.52791572 Control
A0 1.66385531 Control
A0 2.99491525 Control
A0 1.95647097 Control
A0 2.55058312 Control
A0 1.60207498 Control
A0 2.04786849 Control
A0 2.04294395 Control
A0 2.35948849 Control
A0 1.81719327 Control
A0 1.89350533 Control
A0 1.65924013 Control
A0 2.74031377 Control
A0 1.10703099 Control
A0 1.55323255 Control
A0 1.85318398 Control
A0 1.56321597 Control
A0 2.10696411 Control
A0 1.92585874 Control
A0 1.5163393 Control
A0 2.03431439 Control
A0 1.26879859 Control
A0 2.39979005 Control
A0 3.7019515 Control
A0 3.30043507 Control
A0 2.33071446 Control
A0 2.48580599 Control
A0 3.55896544 Control
A0 1.65821779 Control
A0 1.7174722 Control
A0 1.74450958 Control
A0 0.69560605 Control
A0 2.38066578 Control
A0 1.61805689 Control
A0 1.1431483 Control
A0 2.29222202 Control
A0 3.09257364 Control
A0 0.71052504 Control
A0 0.96042341 Control
A0 1.90904534 Control
A0 1.7801863 Control
A0 1.3956213 Control
A0 0.97663808 Control
A0 1.51872551 Control
A0 0.88384271 Control
A0 1.34996378 Control
A0 0.66097105 Control
A0 0.88507718 Control
A0 1.43065584 Control
A0 3.17570901 Control
A0 1.28548205 Control
A0 1.23580885 Control
A0 2.27246428 Control
A0 2.18024898 Control
A0 1.37845337 Control
A0 1.57797718 Control
A0 0.75490981 Control
A0 2.02919316 Control
A0 2.54507756 Control
A0 2.08431506 Control
A0 1.32785547 Control
A0 1.90052056 Control
A0 1.74646842 Control
A0 1.29659426 Control
A0 2.07725286 Control
A0 0.85202771 Control
A0 1.6743784 Control
A0 0.731677 Control
A0 1.91000926 Control
A0 2.65024662 Control
A0 2.44467497 Control
A0 1.65472507 Control
A0 2.07044506 Control
A0 1.81294549 Control
A0 1.96908331 Control
A0 1.85362697 Control
A0 3.10509443 Control
A0 2.53927851 Control
A0 2.1934936 Control
A0 2.79199386 Control
A0 2.32896662 Control
A0 1.28258336 Control
A0 2.10693097 Control
A0 1.75680184 Control
A0 0.90515876 Control
A0 1.7080549 Control
A0 1.98180699 Control
A0 2.19407272 Control
A0 1.69053018 Control
A0 2.04603052 Control
A0 1.6618309 Control
A0 1.58001089 Control
A0 2.37656832 Control
A0 1.99949205 Control
A0 1.45891023 Control
A0 1.8772018 Control
A0 2.35084558 Control
A0 2.47748256 Control
A0 1.85469675 Control
A0 2.16662335 Control
A0 0.51080292 Control
A0 1.40033519 Control
A0 2.02815104 Control
A0 1.15697467 Control
A0 1.53337014 Control
A0 2.57055235 Control
A0 1.94857144 Control
A0 2.83421898 Control
A0 1.12795854 Control
A0 2.28871179 Control
A0 1.73819745 Control
A0 2.08708858 Control
A0 1.7211796 Control
A0 1.0075736 Control
A0 1.93986654 Control
A0 0.92649269 Control
A0 1.56062794 Control
A0 2.24857378 Control
A0 1.04504204 Control
A0 1.78469229 Control
A0 1.3694818 Control
A0 1.62454343 Control
A0 1.82706881 Control
A0 1.19980931 Control
A0 2.46498489 Control
A0 1.61195219 Control
A0 1.81580746 Control
A0 1.81608927 Control
A0 2.6006608 Control
A0 1.6621207 Control
A0 2.24862552 Control
A0 1.67458999 Control
A0 3.49921894 Control
A0 1.64305317 Control
A0 1.40175104 Control
A0 2.14540339 Control
A0 0.76884311 Control
A0 0.91635597 Control
A0 2.41072536 Control
A0 3.05659461 Control
A0 2.01306033 Control
A0 1.22145903 Control
A0 1.61841583 Control
A0 2.09032893 Control
A0 1.97397459 Control
A0 3.05369878 Control
A0 1.70010841 Control
A0 1.48995757 Control
A0 1.625247 Control
A0 1.79271126 Control
A0 2.93769312 Control
A0 1.30070078 Control
A0 1.60682344 Control
A0 2.29640818 Control
A0 2.34317589 Control
A0 1.7709527 Control
A0 2.09709382 Control
A0 2.39275217 Control
A0 1.90810144 Control
A0 2.47036839 Control
A0 1.84827697 Control
A0 2.63395452 Control
A0 1.88101208 Control
A0 2.34958982 Control
A0 2.19804239 Control
A0 3.31874204 Control
A0 0.98355365 Control
A0 2.12586069 Control
A0 1.74294508 Control
A0 1.96281683 Control
A0 1.30572331 Control
A0 2.42118382 Control
A0 1.57321382 Control
A0 1.44181168 Control
A0 2.30449295 Control
A0 2.89445543 Control
A0 1.20871162 Control
A0 0.80866659 Control
A0 2.24250269 Control
A0 2.92993379 Control
A0 1.37452042 Control
A0 3.05735922 Control
A0 1.67375469 Control
A0 2.3510623 Control
A0 2.07829356 Control
A0 2.44171572 Control
A0 3.27157998 Control
A0 1.76953351 Control
A0 0.98163778 Control
A0 2.58649087 Control
A0 1.57534182 Control
A0 3.41812825 Control
A0 1.38458145 Control
A0 1.92133284 Control
A0 1.89180338 Control
A0 2.22459364 Control
A0 1.49355888 Control
A0 1.72457576 Control
A0 1.00242794 Control
A0 2.02807045 Control
A0 2.38680649 Control
A0 1.03550792 Control
A0 2.18138981 Control
A0 3.03120232 Control
A0 1.98588443 Control
A0 2.09879446 Control
A0 2.9095335 Control
A0 0.96817911 Control
A0 1.0628078 Control
A0 1.42912436 Control
A0 0.75614148 Control
A0 1.67151368 Control
A0 1.60034168 Control
A0 1.80182397 Control
A0 0.96593678 Control
A0 2.3710537 Control
A0 2.05780983 Control
A0 2.12013793 Control
A0 1.16766 Control
A0 1.29959369 Control
A0 2.31711578 Control
A0 1.87163913 Control
A0 2.57570386 Control
A0 1.45345676 Control
A0 2.03246379 Control
A0 2.61984587 Control
A0 2.61318493 Control
A0 2.13119817 Control
A0 1.84567499 Control
A0 1.69456041 Control
A0 2.48639584 Control
A0 1.47335219 Control
A0 1.7383225 Control
A0 1.93232965 Control
A0 2.40545511 Control
A0 1.7816993 Control
A0 1.79701519 Control
A0 1.69808984 Control
A0 1.37910414 Control
A0 2.58036017 Control
A0 1.23550379 Control
A0 2.57329941 Control
A0 2.30892467 Control
A0 2.42244053 Control
A0 1.75432754 Control
A0 0.98980957 Control
A0 1.68847334 Control
A0 1.83363271 Control
A0 1.64223385 Control
A0 2.20594025 Control
A0 2.13126135 Control
A0 1.99665773 Control
A0 1.70762074 Control
A0 1.44885039 Control
A0 1.16702056 Control
A0 2.19583058 Control
A0 2.88450885 Control
A0 2.60604167 Control
A0 2.29051328 Control
A0 4.0943737 Control
A0 2.33900523 Control
A0 4.47669077 Control
A0 2.24847341 Control
A0 1.62414932 Control
A0 1.09010696 Control
A0 1.83896112 Control
A0 2.02479053 Control
A0 1.92868876 Control
A0 1.87281883 Control
A0 2.17674303 Control
A0 2.45839381 Control
A0 2.92703915 Control
A0 1.54637194 Control
A0 2.38046885 Control
A0 1.20619822 Control
A0 3.63384819 Control
A0 2.0752573 Control
A0 2.69333768 Control
A0 2.48572135 Control
A0 1.60725486 Control
A0 2.00117087 Control
A0 1.99310565 Control
A0 2.42610216 Control
A0 2.07573724 Control
A0 2.1808126 Control
A0 3.18525195 Control
A0 1.26257622 Control
A0 3.22894168 Control
A0 2.81201792 Control
A0 1.81460619 Control
A0 2.11622334 Control
A0 2.00032258 Control
A0 2.30696869 Control
A0 1.44685674 Control
A0 2.63898611 Control
A0 1.31469512 Control
A0 1.35362732 Control
A0 2.09409547 Control
A0 2.32463789 Control
A0 2.04421353 Control
A0 0.65300846 Control
A0 1.62488699 Control
A0 2.09075952 Control
A0 3.13384056 Control
A0 2.01519823 Control
A0 1.20081294 Control
A0 2.6029253 Control
A0 1.25617504 Control
A0 1.75502539 Control
A0 2.45035911 Control
A0 3.38604808 Control
A0 1.5605669 Control
A0 2.98187494 Control
A0 1.44600523 Control
A0 2.94021416 Control
A0 1.66316676 Control
A0 1.59506786 Control
A0 1.50098431 Control
A0 2.37680125 Control
A0 2.32858372 Control
A0 1.89995742 Control
A0 1.48257363 Control
A0 1.74066687 Control
A0 1.80109167 Control
A0 1.26826072 Control
A0 2.73022819 Control
A0 1.95100999 Control
A0 2.08040833 Control
A0 2.28043485 Control
A0 2.30485463 Control
A0 5.64749813 Control
A0 1.68837464 Control
A0 3.86881018 Control
A0 1.01095676 Control
A0 2.53992438 Control
A0 2.09428263 Control
A0 3.13778377 Control
A0 0.95284855 Control
A0 1.41103745 Control
A0 2.27904201 Control
A0 1.77079713 Control
A0 2.74432683 Control
A0 1.87889707 Control
A0 1.48161018 Control
A0 1.96844923 Control
A0 3.03673124 Control
A0 0.9037779 Control
A0 1.31569803 Control
A0 2.55381131 Control
A0 2.21951103 Control
A0 2.24965835 Control
A0 1.20173764 Control
A0 2.08699965 Control
A0 1.9821645 Control
A0 2.47727466 Control
A0 2.02018261 Control
A0 2.11327362 Control
A0 1.64470005 Control
A0 2.56818986 Control
A0 0.93182772 Control
A0 1.73662591 Control
A0 3.12752223 Control
A0 1.59516382 Control
A0 2.41014147 Control
A0 2.22631645 Control
A0 1.89516079 Control
A0 2.21127057 Control
A0 1.88946247 Control
A0 2.19618392 Control
A0 0.82409513 Control
A0 2.61301112 Control
A0 3.33405232 Control
A0 1.35873091 Control
A0 2.57530403 Control
A0 1.8711834 Control
A0 2.38033628 Control
A0 1.82180452 Control
A0 1.61318171 Control
A0 1.78984332 Control
A0 1.34592164 Control
A0 3.54850864 Control
A0 2.27524805 Control
A0 2.15177727 Control
A0 1.89259195 Control
A0 3.30698276 Control
A0 2.35273647 Control
A0 1.83953357 Control
A0 0.71161354 Control
A0 1.52687442 Control
A0 2.90816832 Control
A0 1.93336058 Control
A0 2.03497577 Control
A0 1.998541 Control
A0 0.75780159 Control
A0 3.74285126 Control
A0 0.87846911 Control
A0 1.71908295 Control
A0 1.62928462 Control
A0 1.95606768 Control
A0 1.16985691 Control
A0 1.93922532 Control
A0 1.72179556 Control
A0 3.53631997 Control
A0 1.80077505 Control
A0 1.92220235 Control
A0 2.0358305 Control
A0 2.35929298 Control
A0 1.69653177 Control
A0 2.65048385 Control
A0 0.46214089 Control
A0 1.82439268 Control
A0 3.19944572 Control
A0 2.22254181 Control
A0 1.53150499 Control
A0 2.10305595 Control
A0 1.8155781 Control
A0 1.31450069 Control
A0 1.36434555 Control
A0 1.74817729 Control
A0 1.47716296 Control
A0 1.5366441 Control
A0 2.16846561 Control
A0 2.46333957 Control
A0 2.49783301 Control
A0 2.24163771 Control
A0 2.22489858 Control
A0 2.90145707 Control
A0 1.5902406 Control
A0 1.63297856 Control
A0 1.45603919 Control
A0 1.52998471 Control
A0 2.20361018 Control
A0 0.76853704 Control
A0 1.78531265 Control
A0 3.31273437 Control
A0 2.03053474 Control
A0 1.56519437 Control
A0 2.46613717 Control
A0 1.00879467 Control
A0 2.36258674 Control
A0 2.30350208 Control
A0 1.23168766 Control
A0 1.75316834 Control
A0 1.60723567 Control
A0 1.47322655 Control
A0 1.68445706 Control
A0 1.91742718 Control
A0 0.84878302 Control
A0 2.38003778 Control
A0 2.36895347 Control
A0 2.86578774 Control
A0 1.03645313 Control
A0 2.35381627 Control
A0 0.93993694 Control
A0 1.71389866 Control
A0 1.70434654 Control
A0 2.23297858 Control
A0 2.30391121 Control
A0 2.40018821 Control
A0 1.9314934 Control
A0 1.65772343 Control
A0 1.74357772 Control
A0 2.63542771 Control
A0 1.9240433 Control
A0 2.01415896 Control
A0 0.56883103 Control
A0 1.71233368 Control
A0 2.55601597 Control
A0 1.15165448 Control
A0 1.12942386 Control
A0 2.16994691 Control
A0 1.13465452 Control
A0 2.05903935 Control
A0 2.45777273 Control
A0 1.40781701 Control
A0 2.47170019 Control
A0 2.84163809 Control
A0 1.87686467 Control
A0 1.73449552 Control
A0 1.68986034 Control
A0 2.11566329 Control
A0 1.7429713 Control
A0 1.41313982 Control
A0 2.35771966 Control
A0 2.11672902 Control
A0 1.02715385 Control
A0 1.81883132 Control
A0 1.99405968 Control
A0 2.17515779 Control
A0 1.56801212 Control
A0 1.76855576 Control
A0 2.00462556 Control
A0 2.25778985 Control
A0 4.17776346 Control
A0 2.42798948 Control
A0 1.91390657 Control
A0 2.05831027 Control
A0 1.48830462 Control
A0 1.99778223 Control
A0 2.07278323 Control
A0 1.55302763 Control
A0 2.68755245 Control
A0 1.85138321 Control
A0 2.01403832 Control
A0 2.87357569 Control
A0 1.40111995 Control
A0 1.51502967 Control
A0 3.01024604 Control
A0 2.318959 Control
A0 1.14308524 Control
A0 1.48667777 Control
A0 1.8488816 Control
A0 1.78885984 Control
A0 3.46012855 Control
A0 2.04110789 Control
A0 1.38756049 Control
A0 1.47028553 Control
A0 2.31991363 Control
A0 2.93364763 Control
A0 1.28268051 Control
A0 2.42837286 Control
A0 1.67244184 Control
A0 1.91490138 Control
A0 1.72101259 Control
A0 2.89055634 Control
A0 1.7005235 Control
A0 2.85271215 Control
A0 1.72708583 Control
A0 1.17445171 Control
A0 2.04299164 Control
A0 1.63232934 Control
A0 3.00456452 Control
A0 1.59160161 Control
A0 2.99110222 Control
A0 1.16297162 Control
A0 1.0947293 Control
A0 2.91210341 Control
A0 2.22313738 Control
A0 1.66640294 Control
A0 2.13274884 Control
A0 1.75607383 Control
A0 1.74792719 Control
A0 2.6905551 Control
A0 1.72309542 Control
A0 1.55859363 Control
A0 1.67509055 Control
A0 1.64608765 Control
A0 2.08520007 Control
A0 2.07107425 Control
A0 2.18500519 Control
A0 2.1740346 Control
A0 1.5207566 Control
A0 1.97567737 Control
A0 1.1444869 Control
A0 2.28077054 Control
A0 1.48809421 Control
A0 2.212286 Control
A0 1.75952089 Control
A0 1.95471871 Control
A0 2.14595461 Control
A0 2.13409209 Control
A0 1.76216006 Control
A0 2.51158762 Control
A0 2.39663529 Control
A0 1.77813113 Control
A0 1.38166332 Control
A0 1.17310727 Control
A0 2.50987267 Control
A0 2.4609127 Control
A0 1.45464838 Control
A0 1.98755157 Control
A0 1.72700191 Control
A0 2.27103567 Control
A0 1.41795194 Control
A0 2.44185996 Control
A0 2.11709476 Control
A0 2.18023992 Control
A0 2.28997993 Control
A0 2.0922966 Control
A0 1.13780951 Control
A0 1.95964205 Control
A0 3.09065843 Control
A0 1.34648788 Control
A0 2.80162048 Control
A0 0.74755996 Control
A0 1.71830535 Control
A0 1.96142089 Control
A0 1.65836227 Control
A0 2.62598825 Control
A0 0.8935281 Control
A0 1.82997787 Control
A0 1.8904326 Control
A0 1.70601034 Control
A0 1.66321993 Control
A0 2.55232859 Control
A0 1.47543287 Control
A0 1.77538526 Control
A0 1.42912507 Control
A0 2.81261706 Control
A0 0.60389346 Control
A0 2.02456832 Control
A0 2.04015183 Control
A0 1.28103495 Control
A0 2.77349496 Control
A0 1.92681253 Control
A0 2.54910183 Control
A0 2.36857581 Control
A0 2.67860842 Control
A0 2.11083055 Control
A0 3.14619422 Control
A0 1.54458189 Control
A0 1.52498138 Control
A0 2.07979369 Control
A0 1.47888124 Control
A0 2.12372828 Control
A0 1.89157033 Control
A0 1.89506161 Control
A0 1.51378369 Control
A0 2.51357889 Control
A0 1.30659187 Control
A0 2.54062271 Control
A0 2.13185954 Control
A0 2.09158802 Control
A0 1.52153075 Control
A0 2.55302644 Control
A0 1.84739625 Control
A0 2.06297612 Control
A0 2.5027132 Control
A0 1.87249935 Control
A0 2.21887398 Control
A0 2.18587971 Control
A0 2.97043371 Control
A0 1.58993292 Control
A0 2.00510979 Control
A0 1.93671525 Control
A0 2.3965404 Control
A0 0.96648711 Control
A0 0.88523489 Control
A0 2.06383872 Control
A0 1.31337976 Control
A0 3.08328176 Control
A0 2.61711335 Control
A0 2.39205432 Control
A0 2.55920506 Control
A0 1.6695286 Control
A0 1.68795729 Control
A0 2.19824719 Control
A0 1.70480502 Control
A0 2.4683795 Control
A0 1.73475027 Control
A0 1.237414 Control
A0 0.94089001 Control
A0 2.60450315 Control
A0 2.06718349 Control
A0 1.39969683 Control
A0 1.25517344 Control
A0 1.77081466 Control
A0 0.99631613 Control
A0 2.71908975 Control
A0 2.48986053 Control
A0 2.98195672 Control
A0 1.9987818 Control
A0 2.83266068 Control
A0 1.03847408 Control
A0 1.56345344 Control
A0 2.44112039 Control
A0 1.33011663 Control
A0 2.03781843 Control
A0 2.59137774 Control
A0 1.98144805 Control
A0 1.15493631 Control
A0 2.37853408 Control
A0 1.49875748 Control
A0 1.39280343 Control
A0 2.9822042 Control
A0 1.68015921 Control
A0 2.56409287 Control
A0 2.28627181 Control
A0 2.61297321 Control
A0 1.607041 Control
A0 1.907529 Control
A0 2.04877543 Control
A0 2.01593518 Control
A0 1.97318554 Control
A0 1.44394183 Control
A0 1.31462634 Control
A0 2.74674177 Control
A0 1.64602017 Control
A0 1.97390223 Control
A0 1.4763211 Control
A0 0.8139565 Control
A0 2.51322436 Control
A0 1.52823985 Control
A0 1.9616214 Control
A0 1.73272479 Control
A0 2.92178798 Control
A0 2.42131782 Control
A0 2.39243317 Control
A0 1.52111161 Control
A0 1.88988304 Control
A0 1.32134676 Control
A0 2.07335949 Control
A0 1.54309642 Control
A0 0.91179776 Control
A0 1.94433129 Control
A0 1.87268972 Control
A0 2.06690168 Control
A0 1.981233 Control
A0 1.19700372 Control
A0 1.30578995 Control
A0 1.31022096 Control
A0 2.29843283 Control
A0 2.79949379 Control
A0 1.6480912 Control
A0 0.76685202 Control
A0 1.71703792 Control
A0 1.65207756 Control
A0 2.10747433 Control
A0 1.7179209 Control
A0 1.83235943 Control
A0 2.00080609 Control
A0 2.16185904 Control
A0 1.58613968 Control
A0 1.73976648 Control
A0 2.18051434 Control
A0 1.52007234 Control
A0 3.25495696 Control
A0 1.98164392 Control
A0 2.33933997 Control
A0 1.55818188 Control
A0 1.85404634 Control
A0 1.84135437 Control
A0 1.60577881 Control
A0 1.85703278 Control
A0 1.54795754 Control
A0 2.10461068 Control
A0 2.33183455 Control
A0 1.84625709 Control
A0 1.27905834 Control
A0 1.85716259 Control
A0 1.59992707 Control
A0 1.68679535 Control
A0 2.41826034 Control
A0 0.90856773 Control
A0 1.91829681 Control
A0 1.93741906 Control
A0 1.14112961 Control
A0 2.37106466 Control
A0 1.95271134 Control
A0 1.23547018 Control
A0 1.23570347 Control
A0 2.19274426 Control
A0 1.4766705 Control
A0 0.91796905 Control
A0 2.40594244 Control
A0 1.493168 Control
A0 0.91174573 Control
A0 3.12502027 Control
A0 0.73790687 Control
A0 1.03596914 Control
A0 1.97871709 Control
A0 1.9693538 Control
A0 2.11727762 Control
A0 4.15210581 Control
A0 2.17278504 Control
A0 2.5350647 Control
A0 2.13829803 Control
A0 1.00104964 Control
A0 2.47005296 Control
A0 1.25445926 Control
A0 2.97088432 Control
A0 2.59339309 Control
A0 2.16353655 Control
A0 1.22697175 Control
A0 2.86382699 Control
A0 1.49855733 Control
A0 1.66859174 Control
A0 2.01189661 Control
A0 2.57276964 Control
A0 2.08960915 Control
A0 1.55076659 Control
A0 2.19989395 Control
A0 1.80255067 Control
A0 2.28781152 Control
A0 3.27744365 Control
A0 2.02329111 Control
A0 1.99502051 Control
A0 1.51608849 Control
A0 2.40334678 Control
A0 2.65359855 Control
A0 1.49812591 Control
A0 1.21965611 Control
A0 1.50079906 Control
A0 1.46810162 Control
A0 1.72875202 Control
A0 1.3798368 Control
A0 2.39630103 Control
A0 1.5594517 Control
A0 1.51794255 Control
A0 2.29816937 Control
A0 2.89265871 Control
A0 2.77690721 Control
A0 1.90224397 Control
A0 1.53474724 Control
A0 2.82880735 Control
A0 2.7258358 Control
A0 0.68902612 Control
A0 0.75568777 Control
A0 2.02016997 Control
A0 2.05787659 Control
A0 3.78211236 Control
A0 1.68405461 Control
A0 1.60449743 Control
A0 1.31686568 Control
A0 1.30326235 Control
A0 1.41124499 Control
A0 1.69754803 Control
A0 1.88393068 Control
A0 2.05857801 Control
A0 2.47600293 Control
A0 2.34115195 Control
A0 2.3200798 Control
A0 1.58211267 Control
A0 2.05004978 Control
A0 1.37837541 Control
A0 1.51206791 Control
A0 2.79487681 Control
A0 1.19300473 Control
A0 1.81396091 Control
A0 2.02482367 Control
A0 1.70495903 Control
A0 1.62434328 Control
A0 2.85689664 Control
A0 1.96803319 Control
A0 1.7390908 Control
A0 1.07123232 Control
A0 2.27848577 Control
A0 1.59426725 Control
A0 2.20435143 Control
A0 0.9817639 Control
A0 1.64396286 Control
A0 2.05226493 Control
A0 2.08633852 Control
A0 2.6262033 Control
A0 1.79937541 Control
A0 2.79331064 Control
A0 0.96215057 Control
A0 2.75320315 Control
A0 2.13406992 Control
A0 1.49525177 Control
A0 2.0280149 Control
A0 1.33030665 Control
A0 4.0773325 Control
A0 1.94667852 Control
A0 2.11975169 Control
A0 2.54053378 Control
A0 1.69266546 Control
A0 2.20335507 Control
A0 1.20781469 Control
A0 1.76101494 Control
A0 4.65537643 Control
A0 1.96573961 Control
A0 1.73455703 Control
A0 3.06699777 Control
A0 1.56562686 Control
A0 1.97635555 Control
A0 2.2881186 Control
A0 1.7270329 Control
A0 2.05695915 Control
A0 1.44699693 Control
A0 1.64797056 Control
A0 1.5259409 Control
A0 2.29578996 Control
A0 2.08022451 Control
A0 1.86137915 Control
A0 1.64499009 Control
A0 2.15910769 Control
A0 2.85234523 Control
A0 1.13734758 Control
A0 2.20247841 Control
A0 2.05437279 Control
A0 2.19209099 Control
A0 1.94941974 Control
A0 0.84285629 Control
A0 2.86527586 Control
A0 1.59685946 Control
A0 3.10850191 Control
A0 2.51761341 Control
A0 2.81810784 Control
A0 1.97627282 Control
A0 2.47506857 Control
A0 2.49445248 Control
A0 1.3676405 Control
A0 2.04337668 Control
A0 2.30391622 Control
A0 1.62470543 Control
A0 1.42310846 Control
A0 1.31712008 Control
A0 2.1604135 Control
A0 2.22411489 Control
A0 1.64387226 Control
A0 2.42844129 Control
A0 2.5114255 Control
A0 2.93620205 Control
A0 3.25697899 Control
A0 1.33582878 Control
A0 1.96241486 Control
A0 2.23633265 Control
A0 2.29249167 Control
A0 1.47465038 Control
A0 2.42443776 Control
A0 1.7545743 Control
A0 2.01039314 Control
A0 2.73865604 Control
A0 2.7396872 Control
A0 1.91035795 Control
A0 1.23253047 Control
A0 1.77175033 Control
A0 2.4261508 Control
A0 1.6928972 Control
A0 2.10836983 Control
A0 1.58913147 Control
A0 2.06287742 Control
A0 0.81567407 Control
A0 2.12077737 Control
A0 1.41765702 Control
A0 1.57875597 Control
A0 1.70477712 Control
A0 1.65556741 Control
A0 1.55939794 Control
A0 1.87274194 Control
A0 1.22657263 Control
A0 2.17071438 Control
A0 2.00725675 Control
A0 2.49542379 Control
A0 2.90329242 Control
A0 1.71308053 Control
A0 1.58070922 Control
A0 2.56393218 Control
A0 2.008255 Control
A0 1.59101737 Control
A0 1.72366631 Control
A0 1.69411004 Control
A0 1.52970672 Control
A0 0.81621623 Control
A0 1.62620294 Control
A0 3.68335271 Control
A0 1.74037099 Control
A0 1.0568465 Control
A0 0.98390961 Control
A0 0.88629806 Control
A0 1.05493486 Control
A0 1.45295525 Control
A0 3.63244247 Control
A0 1.53549218 Control
A0 2.44751525 Control
A0 2.51206923 Control
A0 1.8988241 Control
A0 2.75556302 Control
A0 1.75694811 Control
A0 2.99127126 Control
A0 1.33548224 Control
A0 2.99692535 Control
A0 2.0525701 Control
A0 1.43962467 Control
A0 2.2405448 Control
A0 2.6687243 Control
A0 1.3417846 Control
A0 1.80231106 Control
A0 1.91662943 Control
A0 1.42321527 Control
A0 1.0194608 Control
A0 1.28634834 Control
A0 1.45272672 Control
A0 2.29139924 Control
A0 2.26776838 Control
A0 2.04985237 Control
A0 2.47603846 Control
A0 2.05972528 Control
A0 2.0119915 Control
A0 2.39175034 Control
A0 1.9487586 Control
A0 1.86966527 Control
A0 2.03847146 Control
A0 2.88902879 Control
A0 1.82541323 Control
A0 1.34830117 Control
A0 2.40065098 Control
A0 2.59356618 Control
A0 1.66941071 Control
A0 2.96417212 Control
A0 2.84709191 Control
A0 1.94657969 Control
A0 2.11250544 Control
A0 0.92657858 Control
A0 1.95828235 Control
A0 1.83101892 Control
A0 2.88915181 Control
A0 2.02966905 Control
A0 2.28605294 Control
A0 0.72012776 Control
A0 1.43374121 Control
A0 1.6022743 Control
A0 2.69715357 Control
A0 1.23410237 Control
A0 0.84258515 Control
A0 1.76865542 Control
A0 1.41966105 Control
A0 1.08122706 Control
A0 1.41489959 Control
A0 1.46095765 Control
A0 2.31038094 Control
A0 2.75723147 Control
A0 1.52412355 Control
A0 2.02541709 Control
A0 1.32740581 Control
A0 2.27287221 Control
A0 2.34685802 Control
A0 2.33499599 Control
A0 2.18444133 Control
A0 1.23933256 Control
A0 1.66540992 Control
A0 1.54631984 Control
A0 0.78929406 Control
A0 2.76796722 Control
A0 1.57105207 Control
A0 3.07358694 Control
A0 1.87743449 Control
A0 1.88523304 Control
A0 3.32176685 Control
A0 1.87970865 Control
A0 2.59681892 Control
A0 2.23081088 Control
A0 2.03209639 Control
A0 3.27442765 Control
A0 0.85418284 Control
A0 2.70916152 Control
A0 1.48778486 Control
A0 2.72712255 Control
A0 1.88500011 Control
A0 2.41091204 Control
A0 0.903593 Control
A0 2.26361322 Control
A0 2.65180969 Control
A0 2.32193565 Control
A0 1.69949985 Control
A0 2.22021174 Control
A0 2.45054984 Control
A0 1.91654706 Control
A0 2.6726408 Control
A0 1.54473782 Control
A0 2.01994109 Control
A0 1.57316101 Control
A0 1.156299 Control
A0 0.43173113 Control
A0 1.71565235 Control
A0 4.64272547 Control
A0 1.71630108 Control
A0 3.38018489 Control
A0 1.97336173 Control
A0 1.62072814 Control
A0 2.34697628 Control
A0 2.55157733 Control
A0 2.33980727 Control
A0 1.43222296 Control
A0 1.55130172 Control
A0 2.31407809 Control
A0 2.48904109 Control
A0 2.57231545 Control
A0 2.50230813 Control
A0 1.57118082 Control
A0 1.79230404 Control
A0 2.88597202 Control
A0 1.63448536 Control
A0 2.02282858 Control
A0 2.54397082 Control
A0 1.44871974 Control
A0 2.5036726 Control
A0 1.41501904 Control
A0 2.25176954 Control
A0 2.89353871 Control
A0 1.61749423 Control
A0 2.44132447 Control
A0 2.2565217 Control
A0 3.30124259 Control
A0 2.19590831 Control
A0 3.32603812 Control
A0 1.60175598 Control
A0 2.0512166 Control
A0 4.36091518 Control
A0 1.67832339 Control
A0 2.29727387 Control
A0 2.13105989 Control
A0 2.49430919 Control
A0 1.35668957 Control
A0 0.96925282 Control
A0 1.41329157 Control
A0 2.84472322 Control
A0 2.55685234 Control
A0 1.73971725 Control
A0 2.65523148 Control
A0 1.23873961 Control
A0 1.6730597 Control
A0 2.10224557 Control
A0 1.66762149 Control
A0 2.63767648 Control
A0 1.78467345 Control
A0 2.62691951 Control
A0 1.60998058 Control
A0 2.14961433 Control
A0 1.91499317 Control
A0 1.61146665 Control
A0 2.05284119 Control
A0 2.00967717 Control
A0 1.95837593 Control
A0 1.07567358 Control
A0 1.8976711 Control
A0 1.49174321 Control
A0 2.35899496 Control
A0 1.87852538 Control
A0 1.62783825 Control
A0 3.5657711 Control
A0 4.00896883 Control
A0 2.28751612 Control
A0 1.86652696 Control
A0 1.21495402 Control
A0 2.43496132 Control
A0 1.77910507 Control
A0 2.1015048 Control
A0 2.19374108 Control
A0 1.8476727 Control
A0 2.60556555 Control
A0 1.56677592 Control
A0 2.13071203 Control
A0 1.64855647 Control
A0 1.90751612 Control
A0 1.17769837 Control
A0 1.92581892 Control
A0 1.95477688 Control
A0 1.85309732 Control
A0 1.20896232 Control
A0 2.09897804 Control
A0 1.80760574 Control
A0 2.20710039 Control
A0 2.05797243 Control
A0 2.25472474 Control
A0 1.87055314 Control
A0 1.4643985 Control
A0 2.24414086 Control
A0 1.5082413 Control
A0 2.29225659 Control
A0 2.53185487 Control
A0 1.93887186 Control
A0 2.19512439 Control
A0 2.36477852 Control
A0 1.55254936 Control
A0 2.06672668 Control
A0 2.0205152 Control
A0 2.42550778 Control
A0 2.08937311 Control
A0 2.5925951 Control
A0 0.86784619 Control
A0 1.2910856 Control
A0 1.36748087 Control
A0 1.48803675 Control
A0 2.09895277 Control
A0 3.01070786 Control
A0 1.01834905 Control
A0 1.97210371 Control
A0 2.23820972 Control
A0 1.24356484 Control
A0 1.3671 Control
A0 1.77678931 Control
A0 1.64879322 Control
A0 1.97485864 Control
A0 1.72018719 Control
A0 1.24766612 Control
A0 1.47794724 Control
A0 1.61333287 Control
A0 1.88614023 Control
A0 2.18171406 Control
A0 2.36951518 Control
A0 1.11812627 Control
A0 0.92952794 Control
A0 2.43724847 Control
A0 2.38922167 Control
A0 1.46315634 Control
A0 2.49326849 Control
A0 2.64187646 Control
A0 1.71177483 Control
A0 1.67304587 Control
A0 1.91399145 Control
A0 1.03610706 Control
A0 1.56530428 Control
A0 2.34010792 Control
A0 1.84642839 Control
A0 2.38058662 Control
A0 3.94070482 Control
A0 1.69658768 Control
A0 1.16537046 Control
A0 1.48427474 Control
A0 1.85200393 Control
A0 1.56447053 Control
A0 2.06976485 Control
A0 2.27899861 Control
A0 2.52217817 Control
A0 2.40238929 Control
A0 2.22802782 Control
A0 2.02290177 Control
A0 1.19854426 Control
A0 2.04821301 Control
A0 3.46699333 Control
A0 2.14456677 Control
A0 2.58811879 Control
A0 2.28696299 Control
A0 1.97796106 Control
A0 0.78591126 Control
A0 2.33431053 Control
A0 2.51778865 Control
A0 2.10512114 Control
A0 2.17180037 Control
A0 1.11055803 Control
A0 1.80150914 Control
A0 3.04533052 Control
A0 1.70374608 Control
A0 2.35227799 Control
A0 1.40670168 Control
A0 3.00969815 Control
A0 2.82231379 Control
A0 0.63646221 Control
A0 1.01152337 Control
A0 2.38050437 Control
A0 2.9511168 Control
A0 2.77149796 Control
A0 2.60317063 Control
A0 2.07536983 Control
A0 2.20000219 Control
A0 2.2166934 Control
A0 0.82550162 Control
A0 1.16379046 Control
A0 2.5137217 Control
A0 0.71760356 Control
A0 1.54388809 Control
A0 1.68133664 Control
A0 1.26182246 Control
A0 2.11682463 Control
A0 2.04192972 Control
A0 2.03565407 Control
A0 1.9516319 Control
A0 1.59480119 Control
A0 1.87366688 Control
A0 1.79618323 Control
A0 0.92019916 Control
A0 1.49604297 Control
A0 1.83573723 Control
A0 1.55092573 Control
A0 1.81224883 Control
A0 2.17330933 Control
A0 1.489972 Control
A0 1.28678334 Control
A0 3.00518346 Control
A0 3.06566906 Control
A0 2.07407665 Control
A0 2.07147598 Control
A0 1.99745035 Control
A0 2.72442102 Control
A0 1.1270225 Control
A0 2.07409096 Control
A0 3.07222986 Control
A0 2.29903412 Control
A0 2.01845145 Control
A0 1.86625075 Control
A0 1.94824207 Control
A0 1.75782609 Control
A0 2.37905693 Control
A0 2.01899385 Control
A0 1.4456557 Control
A0 1.69261682 Control
A0 2.34345198 Control
A0 1.45164931 Control
A0 1.62066126 Control
A0 1.73942065 Control
A0 2.62353563 Control
A0 1.1455822 Control
A0 2.7816987 Control
A0 1.90550423 Control
A0 2.64039707 Control
A0 1.48807573 Control
A0 1.63711274 Control
A0 1.73329842 Control
A0 3.08769655 Control
A0 3.08700514 Control
A0 4.4194169 Control
A0 2.35006881 Control
A0 4.14349222 Control
A0 1.10121953 Control
A0 3.45335913 Control
A0 1.65235996 Control
A0 1.4480406 Control
A0 3.09695101 Control
A0 4.46585178 Control
A0 1.40239978 Control
A0 2.6047039 Control
A0 3.01593018 Control
A0 2.8643806 Control
A0 1.12898993 Control
A0 1.1411798 Control
A0 2.46956968 Control
A0 2.16955042 Control
A0 1.88577294 Control
A0 2.78582978 Control
A0 2.17278218 Control
A0 1.60601568 Control
A0 1.50008607 Control
A0 1.86495864 Control
A0 2.08676434 Control
A0 2.06912112 Control
A0 2.21391582 Control
A0 1.30498803 Control
A0 1.08682084 Control
A0 1.24944377 Control
A0 2.31070352 Control
A0 1.17903829 Control
A0 1.67158842 Control
A0 1.06240678 Control
A0 1.65681148 Control
A0 2.0372591 Control
A0 2.0433917 Control
A0 1.70758116 Control
A0 2.04726267 Control
A0 2.55512309 Control
A0 2.4581008 Control
A0 2.2089622 Control
A0 2.2546761 Control
A0 2.00748181 Control
A0 2.22863865 Control
A0 2.30213165 Control
A0 3.05871582 Control
A0 0.89234155 Control
A0 2.10587072 Control
A0 2.5570035 Control
A0 1.95583129 Control
A0 1.80649161 Control
A0 2.59819436 Control
A0 1.44933629 Control
A0 1.35039115 Control
A0 0.72384828 Control
A0 1.98713636 Control
A0 1.38858306 Control
A0 1.55719554 Control
A0 2.12735724 Control
A0 1.24387228 Control
A0 1.75235021 Control
A0 1.56559992 Control
A0 1.57652056 Control
A0 2.74899817 Control
A0 1.94936919 Control
A0 2.11408234 Control
A0 3.27195311 Control
A0 1.36805725 Control
A0 1.194592 Control
A0 2.017766 Control
A0 1.94682395 Control
A0 2.10958624 Control
A0 3.09106112 Control
A0 3.07656431 Control
A0 1.15777946 Control
A0 2.43395233 Control
A0 1.2478379 Control
A0 1.71615553 Control
A0 1.65259922 Control
A0 2.58990526 Control
A0 1.47107995 Control
A0 2.35558152 Control
A0 1.58071494 Control
A0 2.05371118 Control
A0 2.08635783 Control
A0 2.2391274 Control
A0 2.45780396 Control
A0 2.1100502 Control
A0 1.89626324 Control
A0 3.0679307 Control
A0 2.44747353 Control
A0 0.56899208 Control
A0 1.95616186 Control
A0 2.26447129 Control
A0 1.94919372 Control
A0 1.33158445 Control
A0 2.51326013 Control
A0 1.2709806 Control
A0 1.79169571 Control
A0 2.84824705 Control
A0 2.06366944 Control
A0 1.40019059 Control
A0 2.86939359 Control
A0 2.10848641 Control
A0 2.76232839 Control
A0 1.55468059 Control
A0 3.20411777 Control
A0 1.81314194 Control
A0 2.36381006 Control
A0 2.16070867 Control
A0 1.47276008 Control
A0 2.06585693 Control
A0 2.46443415 Control
A0 2.83913255 Control
A0 3.05111122 Control
A0 2.13521504 Control
A0 1.87339365 Control
A0 1.71578717 Control
A0 1.1653409 Control
A0 2.81394577 Control
A0 1.44475138 Control
A0 2.45054173 Control
A0 1.93077123 Control
A0 1.06879902 Control
A0 2.83257294 Control
A0 1.84246635 Control
A0 0.95729488 Control
A0 2.1642344 Control
A0 2.01700497 Control
A0 1.23736608 Control
A0 1.70462394 Control
A0 1.95785439 Control
A0 1.82530761 Control
A0 0.71019977 Control
A0 1.9596113 Control
A0 1.88231063 Control
A0 2.57332969 Control
A0 3.41716194 Control
A0 0.74127954 Control
A0 0.9726401 Control
A0 2.65811682 Control
A0 2.39385653 Control
A0 2.73494458 Control
A0 3.6154151 Control
A0 2.80137229 Control
A0 2.09699655 Control
A0 1.7467165 Control
A0 1.14715087 Control
A0 2.10210204 Control
A0 2.56311703 Control
A0 2.2297945 Control
A0 1.1332947 Control
A0 3.67807293 Control
A0 1.55221093 Control
A0 1.81741607 Control
A0 1.4724822 Control
A0 2.26080108 Control
A0 0.9791795 Control
A0 1.9756366 Control
A0 2.24249363 Control
A0 2.1892693 Control
A0 3.53495288 Control
A0 1.85430801 Control
A0 2.04749942 Control
A0 1.823524 Control
A0 2.05467296 Control
A0 2.32498813 Control
A0 3.19357109 Control
A0 1.66378582 Control
A0 4.01297283 Control
A0 1.5225718 Control
A0 2.92987347 Control
A0 1.26358736 Control
A0 1.85918832 Control
A0 1.21259892 Control
A0 1.99442804 Control
A0 2.84105873 Control
A0 1.8803066 Control
A0 1.81746364 Control
A0 2.22079849 Control
A0 2.3770287 Control
A0 1.60901403 Control
A0 2.73700666 Control
A0 3.49322605 Control
A0 2.07662916 Control
A0 1.36963129 Control
A0 1.54171884 Control
A0 2.96104622 Control
A0 2.22586775 Control
A0 2.48717117 Control
A0 2.32887745 Control
A0 2.9663806 Control
A0 1.67420363 Control
A0 2.07446933 Control
A0 1.43041658 Control
A0 2.29874992 Control
A0 1.53853869 Control
A0 2.66036606 Control
A0 2.54668522 Control
A0 1.65320206 Control
A0 2.83571625 Control
A0 1.66973495 Control
A0 1.63621104 Control
A0 2.40386534 Control
A0 2.67937279 Control
A0 2.21443987 Control
A0 1.6942116 Control
A0 1.2051028 Control
A0 2.52784705 Control
A0 0.80372208 Control
A0 1.15557563 Control
A0 1.04348445 Control
A0 2.03644776 Control
A0 3.06625891 Control
A0 1.40789104 Control
A0 1.33252156 Control
A0 2.44700599 Control
A0 2.23169899 Control
A0 2.66880703 Control
A0 2.12070632 Control
A0 3.35991764 Control
A0 2.37943411 Control
A0 3.29573655 Control
A0 1.68454432 Control
A0 3.39264464 Control
A0 2.28245378 Control
A0 1.03413713 Control
A0 2.20462155 Control
A0 2.67184758 Control
A0 1.17389584 Control
A0 2.20843887 Control
A0 1.12761772 Control
A0 1.99973834 Control
A0 2.18875098 Control
A0 2.14247656 Control
A0 1.50501657 Control
A0 1.11272931 Control
A0 1.66859889 Control
A0 1.19604897 Control
A0 2.10677123 Control
A0 2.55026937 Control
A0 1.61047614 Control
A0 2.69465446 Control
A0 2.18176508 Control
A0 1.05137205 Control
A0 1.62442803 Control
A0 1.60941565 Control
A0 1.51367426 Control
A0 2.68462276 Control
A0 1.70060539 Control
A0 1.78799284 Control
A0 0.80480164 Control
A0 1.90660906 Control
A0 2.63401341 Control
A0 1.55591643 Control
A0 1.43543732 Control
A0 1.95236313 Control
A0 2.05655742 Control
A0 2.50820112 Control
A0 1.84100986 Control
A0 1.53538299 Control
A0 3.25927615 Control
A0 3.24456143 Control
A0 2.43953085 Control
A0 2.96216774 Control
A0 1.6201365 Control
A0 3.0956645 Control
A0 1.80165935 Control
A0 2.1340034 Control
A0 2.38416553 Control
A0 1.76418769 Control
A0 1.47363734 Control
A0 3.25935054 Control
A0 1.88094318 Control
A0 2.06596279 Control
A0 2.74465466 Control
A0 1.21981132 Control
A0 2.00543475 Control
A0 1.72203338 Control
A0 1.65597415 Control
A0 1.46381521 Control
A0 1.54937959 Control
A0 1.98579836 Control
A0 1.94655514 Control
A0 2.13862777 Control
A0 2.31614542 Control
A0 1.13832688 Control
A0 3.43884659 Control
A0 1.92474067 Control
A0 2.18553567 Control
A0 3.42384648 Control
A0 2.24258041 Control
A0 0.95856893 Control
A0 3.3210113 Control
A0 2.22409749 Control
A0 2.4861021 Control
A0 2.83542728 Control
A0 2.58374 Control
A0 2.40483022 Control
A0 2.88040066 Control
A0 2.04979229 Control
A0 3.1575911 Control
A0 1.34976673 Control
A0 1.70297289 Control
A0 2.04515648 Control
A0 1.39888036 Control
A0 1.35035026 Control
A0 2.54872513 Control
A0 2.31552076 Control
A0 2.09330034 Control
A0 2.1121428 Control
A0 2.99925613 Control
A0 2.16008735 Control
A0 2.07607126 Control
A0 1.77308452 Control
A0 1.94393253 Control
A0 2.51811099 Control
A0 1.72164392 Control
A0 1.26625717 Control
A0 0.53168106 Control
A0 3.20742822 Control
A0 0.59706122 Control
A0 2.83570623 Control
A0 1.86751413 Control
A0 1.66873729 Control
A0 2.38889217 Control
A0 1.57286727 Control
A0 0.95447356 Control
A0 1.81972003 Control
A0 1.96927786 Control
A0 2.32947469 Control
A0 2.0382185 Control
A0 1.58319438 Control
A0 0.89693087 Control
A0 2.29244137 Control
A0 1.92526734 Control
A0 2.19372773 Control
A0 1.10984683 Control
A0 1.6613785 Control
A0 2.05627418 Control
A0 1.8458674 Control
A0 1.96644545 Control
A0 2.3237443 Control
A0 1.23863161 Control
A0 2.02642679 Control
A0 2.10342216 Control
A0 1.82547939 Control
A0 2.45410109 Control
A0 3.13251138 Control
A0 1.94880128 Control
A0 1.66011906 Control
A0 1.8762399 Control
A0 2.02195311 Control
A0 2.63544774 Control
A0 1.85205376 Control
A0 1.62389064 Control
A0 1.58948731 Control
A0 1.70590496 Control
A0 1.24353778 Control
A0 1.42377698 Control
A0 2.01294041 Control
A0 1.01656473 Control
A0 1.21662211 Control
A0 1.05962479 Control
A0 2.04468989 Control
A0 2.91714454 Control
A0 1.83139658 Control
A0 1.35931957 Control
A0 2.69925594 Control
A0 1.28090751 Control
A0 2.66640854 Control
A0 1.31432486 Control
A0 1.53225541 Control
A0 1.69202995 Control
A0 2.3294909 Control
A0 2.18951654 Control
A0 1.75315785 Control
A0 3.63279343 Control
A0 2.44229388 Control
A0 0.61433643 Control
A0 1.95443797 Control
A0 1.5499109 Control
A0 2.30906844 Control
A0 0.36839709 Control
A0 1.8532331 Control
A0 2.39853215 Control
A0 1.96347213 Control
A0 2.01771188 Control
A0 2.08964515 Control
A0 1.14929712 Control
A0 2.51408434 Control
A0 1.52068508 Control
A0 1.87494385 Control
A0 1.22074807 Control
A0 1.62782776 Control
A0 1.52275598 Control
A0 1.87431276 Control
A0 2.54689431 Control
A0 1.56924629 Control
A0 2.46985841 Control
A0 3.79694057 Control
A0 2.21748376 Control
A0 2.20667624 Control
A0 1.43508649 Control
A0 1.10798335 Control
A0 2.18759608 Control
A0 2.66079664 Control
A0 1.58339751 Control
A0 1.74218702 Control
A0 1.17500138 Control
A0 1.64712155 Control
A0 2.31158614 Control
A0 2.09095955 Control
A0 2.55301523 Control
A0 0.91433507 Control
A0 1.81292701 Control
A0 2.01002765 Control
A0 3.45968914 Control
A0 2.26883435 Control
A0 1.77590525 Control
A0 2.00162983 Control
A0 1.57435131 Control
A0 1.55968869 Control
A0 2.43307114 Control
A0 1.62634981 Control
A0 2.36179233 Control
A0 1.7321943 Control
A0 1.25838172 Control
A0 1.33240104 Control
A0 3.16948199 Control
A0 1.13451064 Control
A0 2.78895259 Control
A0 2.66911173 Control
A0 3.25834107 Control
A0 2.88217497 Control
A0 2.28459382 Control
A0 1.91038156 Control
A0 2.22928238 Control
A0 0.94488728 Control
A0 1.94400442 Control
A0 1.59413981 Control
A0 2.68869925 Control
A0 2.43672466 Control
A0 2.10782433 Control
A0 2.9711473 Control
A0 1.59272742 Control
A0 1.37711692 Control
A0 1.15118837 Control
A0 1.3350141 Control
A0 1.91824782 Control
A0 1.89773345 Control
A0 1.5383848 Control
A0 2.11741853 Control
A0 2.30554748 Control
A0 2.19376087 Control
A0 2.04984808 Control
A0 2.00322676 Control
A0 1.5988183 Control
A0 0.72853768 Control
A0 1.43090594 Control
A0 1.22411442 Control
A0 1.36167407 Control
A0 2.41283822 Control
A0 1.40183961 Control
A0 1.9070338 Control
A0 1.4694854 Control
A0 1.70644104 Control
A0 1.33720851 Control
A0 2.45539951 Control
A0 1.93218338 Control
A0 1.40328133 Control
A0 2.23036027 Control
A0 2.44442487 Control
A0 1.32066095 Control
A0 1.25697434 Control
A0 1.25664341 Control
A0 2.19068909 Control
A0 1.76789463 Control
A0 1.07205915 Control
A0 4.39355564 Control
A0 2.27668881 Control
A0 2.66914105 Control
A0 1.93328512 Control
A0 1.94589198 Control
A0 0.97659552 Control
A0 2.38540077 Control
A0 1.77233207 Control
A0 1.85290968 Control
A0 2.96351218 Control
A0 1.96104729 Control
A0 1.48644686 Control
A0 2.52446246 Control
A0 1.25467908 Control
A0 1.31532431 Control
A0 1.60106874 Control
A0 2.24949551 Control
A0 1.81063914 Control
A0 2.33778858 Control
A0 1.73266673 Control
A0 1.09877503 Control
A0 0.8449105 Control
A0 2.11405778 Control
A0 2.38760924 Control
A0 1.88431633 Control
A0 1.57090235 Control
A0 0.63544858 Control
A0 1.67244875 Control
A0 2.75201678 Control
A0 1.17947567 Control
A0 2.10740423 Control
A0 2.70125413 Control
A0 2.28966665 Control
A0 1.24104691 Control
A0 1.85926831 Control
A0 2.17496181 Control
A0 0.98135543 Control
A0 2.01175547 Control
A0 1.78711808 Control
A0 2.55514097 Control
A0 2.3340764 Control
A0 1.40209937 Control
A0 1.44660556 Control
A0 4.19053221 Control
A0 3.00088048 Control
A0 1.23989999 Control
A0 2.16054463 Control
A0 1.872491 Control
A0 2.39878726 Control
A0 2.76646423 Control
A0 2.02915287 Control
A0 2.03818607 Control
A0 1.59203637 Control
A0 1.89761925 Control
A0 2.50180626 Control
A0 1.8913033 Control
A0 1.93547654 Control
A0 2.04854512 Control
A0 1.84083867 Control
A0 1.46539211 Control
A0 1.41179371 Control
A0 1.77695656 Control
A0 2.60339117 Control
A0 0.8331666 Control
A0 1.84638464 Control
A0 1.65022349 Control
A0 1.36061478 Control
A0 1.92475593 Control
A0 2.41385722 Control
A0 1.87055254 Control
A0 0.88342476 Control
A0 1.51613355 Control
A0 2.14519811 Control
A0 1.23661363 Control
A0 2.7082634 Control
A0 0.87710631 Control
A0 1.85309637 Control
A0 2.39080191 Control
A0 1.86314011 Control
A0 2.88614106 Control
A0 1.62234461 Control
A0 1.5557555 Control
A0 1.1293807 Control
A0 2.55901957 Control
A0 1.89652085 Control
A0 1.5118196 Control
A0 2.26241493 Control
A0 3.00160766 Control
A0 2.22157812 Control
A0 1.18230164 Control
A0 3.7093451 Control
A0 1.2844311 Control
A0 3.07114077 Control
A0 2.16992593 Control
A0 1.11570883 Control
A0 2.1552248 Control
A0 3.93054771 Control
A0 1.93944967 Control
A0 2.29238009 Control
A0 2.38487387 Control
A0 2.15783954 Control
A0 1.39138603 Control
A0 1.72434235 Control
A0 0.97854424 Control
A0 2.54592299 Control
A0 2.00523186 Control
A0 1.72205663 Control
A0 2.76178527 Control
A0 1.33282244 Control
A0 2.17745137 Control
A0 1.68045378 Control
A0 2.10235429 Control
A0 1.56661451 Control
A0 2.20974374 Control
A0 2.25250053 Control
A0 2.18175435 Control
A0 2.23481679 Control
A0 2.31716466 Control
A0 1.20276093 Control
A0 1.20303583 Control
A0 1.11084926 Control
A0 2.2553556 Control
A0 1.84343255 Control
A0 2.08714247 Control
A0 2.20440078 Control
A0 2.54164195 Control
A0 1.65666509 Control
A0 1.88946617 Control
A0 2.02411246 Control
A0 1.54993463 Control
A0 1.95970595 Control
A0 2.0249517 Control
A0 1.12637651 Control
A0 2.24027371 Control
A0 2.12523627 Control
A0 2.70953083 Control
A0 1.54913652 Control
A0 2.32892132 Control
A0 2.4407475 Control
A0 1.30395722 Control
A0 1.58426201 Control
A0 2.72848034 Control
A0 0.79039258 Control
A0 1.43993866 Control
A0 2.85470915 Control
A0 2.10771799 Control
A0 1.22393525 Control
A0 0.86279058 Control
A0 2.2434926 Control
A0 2.23847747 Control
A0 2.20902181 Control
A0 1.08163059 Control
A0 2.20814729 Control
A0 3.41458035 Control
A0 1.08067203 Control
A0 1.94913781 Control
A0 1.3870213 Control
A0 1.8338685 Control
A0 2.17104912 Control
A0 2.07052469 Control
A0 2.52652264 Control
A0 1.47073913 Control
A0 1.4003762 Control
A0 2.15732098 Control
A0 1.4949857 Control
A0 1.71720099 Control
A0 2.82933497 Control
A0 1.71441853 Control
A0 1.68506217 Control
A0 1.97319329 Control
A0 2.3802464 Control
A0 2.66504574 Control
A0 2.03461599 Control
A0 3.36818123 Control
A0 1.57384312 Control
A0 2.0716083 Control
A0 2.12854314 Control
A0 1.88368404 Control
A0 2.26543546 Control
A0 2.72137237 Control
A0 2.2309258 Control
A0 1.30846727 Control
A0 2.07338023 Control
A0 2.6220417 Control
A0 1.62623346 Control
A0 1.62926292 Control
A0 1.2151463 Control
A0 1.98248386 Control
A0 2.62449121 Control
A0 1.93656051 Control
A0 1.82174218 Control
A0 2.66372228 Control
A0 2.23216319 Control
A0 1.42552543 Control
A0 1.72732246 Control
A0 2.01433134 Control
A0 1.40555406 Control
A0 2.23011637 Control
A0 1.37941146 Control
A0 2.82085943 Control
A0 1.82075834 Control
A0 1.15156817 Control
A0 4.18970108 Control
A0 1.54339242 Control
A0 1.73611593 Control
A0 1.94079208 Control
A0 2.12777686 Control
A0 1.85992253 Control
A0 1.57948971 Control
A0 2.29385018 Control
A0 2.5745368 Control
A0 1.37436724 Control
A0 2.7739141 Control
A0 1.46148145 Control
A0 2.05475259 Control
A0 2.59248424 Control
A0 1.3766886 Control
A0 2.03341293 Control
A0 1.71947527 Control
A0 0.78384799 Control
A0 1.35308981 Control
A0 3.12563038 Control
A0 2.48415875 Control
A0 1.9377389 Control
A0 1.84185016 Control
A0 1.65906298 Control
A0 2.36206675 Control
A0 1.31736767 Control
A0 1.04169905 Control
A0 2.49045444 Control
A0 1.84116852 Control
A0 2.15012503 Control
A0 2.59683394 Control
A0 2.07740879 Control
A0 1.31462586 Control
A0 2.66653824 Control
A0 2.12230206 Control
A0 0.87321436 Control
A0 1.65682089 Control
A0 2.65984535 Control
A0 2.60404634 Control
A0 1.51312506 Control
A0 1.96550226 Control
A0 2.82355857 Control
A0 1.34894431 Control
A0 1.39032221 Control
A0 3.22080278 Control
A0 1.74186313 Control
A0 2.32665372 Control
A0 1.90142405 Control
A0 2.67629004 Control
A0 2.41433263 Control
A0 1.60728502 Control
A0 2.15752292 Control
A0 1.21756542 Control
A0 2.16250968 Control
A0 1.81547892 Control
A0 3.83349681 Control
A0 2.47002268 Control
A0 1.35668683 Control
A0 2.09200335 Control
A0 1.48122191 Control
A0 1.95375395 Control
A0 1.86586559 Control
A0 2.08488464 Control
A0 1.84776723 Control
A0 2.52602649 Control
A0 2.49331069 Control
A0 1.52468455 Control
A0 1.67581129 Control
A0 2.50250888 Control
A0 2.58543038 Control
A0 1.54995441 Control
A0 2.57977295 Control
A0 1.03776848 Control
A0 1.83576608 Control
A0 1.66921902 Control
A0 1.59122014 Control
A0 2.05114031 Control
A0 1.94172645 Control
A0 0.99706954 Control
A0 1.66638339 Control
A0 0.88201314 Control
A0 1.30784309 Control
A0 2.45800829 Control
A0 1.82600796 Control
A0 1.72250366 Control
A0 1.75617373 Control
A0 0.92033476 Control
A0 0.84672707 Control
A0 1.81712306 Control
A0 2.88395166 Control
A0 1.9943229 Control
A0 2.02376723 Control
A0 2.86480236 Control
A0 1.51135314 Control
A0 2.35548162 Control
A0 1.98266232 Control
A0 3.24694729 Control
A0 2.51445389 Control
A0 3.72201204 Control
A0 2.39556551 Control
A0 2.68119979 Control
A0 2.23624706 Control
A0 2.44665599 Control
A0 1.96826959 Control
A0 1.95923436 Control
A0 1.90948927 Control
A0 3.01080513 Control
A0 1.15686631 Control
A0 1.73517025 Control
A0 1.87592399 Control
A0 2.46817565 Control
A0 1.83464265 Control
A0 2.52876568 Control
A0 2.1605618 Control
A0 1.04607916 Control
A0 2.54004145 Control
A0 2.53032684 Control
A0 2.05416846 Control
A0 1.46459544 Control
A0 2.33666492 Control
A0 1.56912172 Control
A0 1.04424667 Control
A0 1.88755727 Control
A0 2.69362569 Control
A0 2.95277834 Control
A0 1.7924068 Control
A0 2.44491959 Control
A0 1.91304874 Control
A0 1.40800667 Control
A0 1.91464555 Control
A0 2.83298945 Control
A0 1.78593779 Control
A0 2.5255971 Control
A0 1.76475179 Control
A0 1.78618658 Control
A0 2.22304368 Control
A0 1.64282668 Control
A0 1.93451059 Control
A0 3.23055553 Control
A0 1.32248461 Control
A0 1.95275271 Control
A0 2.49171925 Control
A0 2.3457787 Control
A0 3.01093364 Control
A0 1.90483987 Control
A0 1.48234773 Control
A0 1.63399577 Control
A0 1.26069248 Control
A0 1.70789826 Control
A0 2.16177464 Control
A0 1.36745811 Control
A0 1.73297417 Control
A0 2.78072476 Control
A0 1.74788237 Control
A0 1.50636756 Control
A0 2.24351454 Control
A0 2.72589707 Control
A0 3.24407125 Control
A0 1.66942048 Control
A0 1.65303302 Control
A0 1.19011819 Control
A0 3.88943839 Control
A0 1.94563401 Control
A0 2.7393868 Control
A0 2.4744668 Control
A0 1.26696134 Control
A0 2.48829818 Control
A0 1.7417227 Control
A0 1.5878042 Control
A0 1.84205294 Control
A0 2.09531617 Control
A0 1.40985978 Control
A0 2.01876688 Control
A0 1.50362778 Control
A0 3.56562018 Control
A0 2.16456008 Control
A0 2.32814002 Control
A0 2.58052254 Control
A0 2.5031929 Control
A0 1.64221334 Control
A0 0.91347939 Control
A0 2.30818772 Control
A0 2.19918585 Control
A0 2.33975506 Control
A0 1.19888389 Control
A0 1.86924708 Control
A0 1.89815307 Control
A0 1.61688483 Control
A0 2.54537463 Control
A0 2.23283935 Control
A0 1.81620347 Control
A0 2.9829576 Control
A0 1.25523353 Control
A0 2.12399817 Control
A0 1.79430962 Control
A0 1.1935147 Control
A0 1.585724 Control
A0 2.60662222 Control
A0 2.94403028 Control
A0 2.29358172 Control
A0 2.18840408 Control
A0 1.45824552 Control
A0 0.8384046 Control
A0 1.1512568 Control
A0 1.46148789 Control
A0 2.11406612 Control
A0 1.82738292 Control
A0 2.65075588 Control
A0 0.98301804 Control
A0 2.52604747 Control
A0 1.29271722 Control
A0 1.0814079 Control
A0 2.42278194 Control
A0 3.67094326 Control
A0 2.02762866 Control
A0 1.43226409 Control
A0 1.80563426 Control
A0 1.90435481 Control
A0 1.80230784 Control
A0 1.99251354 Control
A0 1.61920071 Control
A0 2.40587449 Control
A0 2.71461535 Control
A0 2.27748895 Control
A0 2.45333838 Control
A0 2.58089471 Control
A0 1.88367116 Control
A0 1.68820572 Control
A0 4.17268276 Control
A0 2.45698762 Control
A0 3.438308 Control
A0 2.36503339 Control
A0 1.98018634 Control
A0 3.21505713 Control
A0 1.57298183 Control
A0 1.60040677 Control
A0 2.02409101 Control
A0 2.10607886 Control
A0 2.57173491 Control
A0 0.90091211 Control
A0 1.98036623 Control
A0 3.09725881 Control
A0 1.18665123 Control
A0 3.14998031 Control
A0 2.06092787 Control
A0 1.23025441 Control
A0 2.5310576 Control
A0 1.82997596 Control
A0 1.52119851 Control
A0 1.89319432 Control
A0 3.10008478 Control
A0 1.44714344 Control
A0 1.69499242 Control
A0 2.35593128 Control
A0 2.57497311 Control
A0 2.57852268 Control
A0 2.17585778 Control
A0 1.58666694 Control
A0 1.48882818 Control
A0 3.06427813 Control
A0 1.32664549 Control
A0 2.04319835 Control
A0 2.41066122 Control
A0 1.56102753 Control
A0 2.23996377 Control
A0 1.52388108 Control
A0 2.05924034 Control
A0 2.29782152 Control
A0 1.98195708 Control
A0 3.75524831 Control
A0 1.66703939 Control
A0 1.73232555 Control
A0 2.0343852 Control
A0 2.16583323 Control
A0 1.68829131 Control
A0 2.03119183 Control
A0 2.01577067 Control
A0 2.11858106 Control
A0 2.31110024 Control
A0 1.80153203 Control
A0 2.38525796 Control
A0 2.22204924 Control
A0 1.50797057 Control
A0 1.44593513 Control
A0 3.45167327 Control
A0 2.50427485 Control
A0 2.25763512 Control
A0 1.95934331 Control
A0 1.11653113 Control
A0 1.36422944 Control
A0 2.58900642 Control
A0 1.87875628 Control
A0 2.1030643 Control
A0 1.78535807 Control
A0 2.58755207 Control
A0 1.875826 Control
A0 2.45579863 Control
A0 2.34615684 Control
A0 0.83445609 Control
A0 2.72624087 Control
A0 3.0819521 Control
A0 1.62473989 Control
A0 1.10077214 Control
A0 2.14179611 Control
A0 1.87911844 Control
A0 1.93176186 Control
A0 0.75026709 Control
A0 1.5190686 Control
A0 3.4680934 Control
A0 2.63988328 Control
A0 1.36156619 Control
A0 1.29993761 Control
A0 1.65925908 Control
A0 1.61494446 Control
A0 2.60456705 Control
A0 0.6514228 Control
A0 1.7594341 Control
A0 2.03654885 Control
A0 2.23992515 Control
A0 2.13639379 Control
A0 1.76339996 Control
A0 1.73858488 Control
A0 1.22742474 Control
A0 0.90224767 Control
A0 2.11178088 Control
A0 4.10787439 Control
A0 1.55457449 Control
A0 1.30872619 Control
A0 1.93785214 Control
A0 1.86873102 Control
A0 1.72953296 Control
A0 1.93926275 Control
A0 2.83714199 Control
A0 2.10052967 Control
A0 1.91217685 Control
A0 1.44944882 Control
A0 1.8358494 Control
A0 3.05120349 Control
A0 2.03752327 Control
A0 1.84875143 Control
A0 1.19833112 Control
A0 1.69187868 Control
A0 2.37923145 Control
A0 2.32990217 Control
A0 1.64799118 Control
A0 0.99082756 Control
A0 1.521608 Control
A0 0.95334041 Control
A0 1.96854305 Control
A0 1.44643068 Control
A0 1.74387038 Control
A0 2.49671435 Control
A0 3.1441009 Control
A0 1.73769176 Control
A0 1.4559083 Control
A0 2.04072952 Control
A0 1.97259879 Control
A0 1.43249488 Control
A0 1.83863485 Control
A0 0.83647877 Control
A0 2.14657855 Control
A0 1.87510836 Control
A0 1.75054014 Control
A0 1.7440145 Control
A0 0.64306742 Control
A0 0.99770737 Control
A0 2.37104297 Control
A0 1.86816323 Control
A0 1.79564023 Control
A0 1.17947507 Control
A0 1.728176 Control
A0 2.33218479 Control
A0 1.96221602 Control
A0 1.33183253 Control
A0 2.36875534 Control
A0 1.829795 Control
A0 2.07217526 Control
A0 1.72376728 Control
A0 2.68284798 Control
A0 2.35177994 Control
A0 1.83913028 Control
A0 2.76624632 Control
A0 1.9719727 Control
A0 1.71521401 Control
A0 1.44525337 Control
A0 1.12680209 Control
A0 1.82782936 Control
A0 3.41406751 Control
A0 1.40115631 Control
A0 1.71898127 Control
A0 1.32242346 Control
A0 2.23799348 Control
A0 0.88378203 Control
A0 1.05987298 Control
A0 2.65463638 Control
A0 2.95459914 Control
A0 2.22334909 Control
A0 1.56833315 Control
A0 1.41781545 Control
A0 1.62713456 Control
A0 2.27102399 Control
A0 1.59424067 Control
A0 1.45347357 Control
A0 2.36807942 Control
A0 2.36327243 Control
A0 1.77213967 Control
A0 0.63895911 Control
A0 2.48563361 Control
A0 1.96922076 Control
A0 1.86149859 Control
A0 2.27448487 Control
A0 1.98252571 Control
A0 2.66216898 Control
A0 2.54676008 Control
A0 1.90579903 Control
A0 1.69132566 Control
A0 1.43727326 Control
A0 1.64237165 Control
A0 2.95625758 Control
A0 2.82589889 Control
A0 1.53382397 Control
A0 1.20486522 Control
A0 1.77587032 Control
A0 3.3358686 Control
A0 2.03473616 Control
A0 0.69643283 Control
A0 2.39712238 Control
A0 1.55397201 Control
A0 2.35374427 Control
A0 2.32793713 Control
A0 1.83220553 Control
A0 1.94867873 Control
A0 1.8440901 Control
A0 1.604599 Control
A0 1.82392097 Control
A0 1.47238016 Control
A0 1.32852054 Control
A0 1.31532562 Control
A0 2.71918082 Control
A0 2.15649366 Control
A0 2.28995466 Control
A0 2.13957667 Control
A0 1.82367563 Control
A0 1.93008041 Control
A0 2.08891058 Control
A0 1.13184559 Control
A0 1.96066177 Control
A0 1.70075428 Control
A0 3.75723672 Control
A0 2.60329938 Control
A0 3.1352613 Control
A0 2.25767875 Control
A0 1.73743439 Control
A0 2.26146722 Control
A0 1.33020818 Control
A0 1.47160208 Control
A0 2.59343624 Control
A0 1.98642242 Control
A0 1.64609528 Control
A0 1.75984037 Control
A0 1.70400441 Control
A0 1.46448565 Control
A0 1.46342754 Control
A0 0.76115638 Control
A0 2.03367734 Control
A0 1.53629386 Control
A0 2.20510006 Control
A0 1.59224784 Control
A0 2.01324916 Control
A0 2.07856488 Control
A0 2.76909018 Control
A0 3.32119608 Control
A0 2.33479047 Control
A0 1.4424907 Control
A0 1.43614113 Control
A0 2.5165298 Control
A0 1.63879609 Control
A0 3.07080436 Control
A0 2.06223512 Control
A0 1.76344192 Control
A0 2.53232193 Control
A0 1.62957108 Control
A0 1.14201331 Control
A0 1.80631995 Control
A0 1.03741992 Control
A0 1.80066609 Control
A0 2.05570984 Control
A0 3.35905862 Control
A0 2.10296321 Control
A0 1.50504398 Control
A0 2.19225311 Control
A0 1.65858662 Control
A0 1.83452988 Control
A0 1.32434011 Control
A0 2.21951461 Control
A0 2.01809049 Control
A0 2.59012103 Control
A0 0.72457826 Control
A0 1.88259268 Control
A0 1.25190723 Control
A0 1.6764946 Control
A0 0.97787786 Control
A0 1.87783813 Control
A0 1.76212215 Control
A0 1.85406435 Control
A0 1.76792037 Control
A0 1.78929627 Control
A0 0.97030342 Control
A0 2.22599268 Control
A0 1.66408789 Control
A0 1.9799912 Control
A0 2.38174486 Control
A0 2.63781428 Control
A0 2.08587599 Control
A0 0.68461639 Control
A0 2.57991433 Control
A0 2.06462073 Control
A0 3.66801047 Control
A0 2.32725859 Control
A0 2.38677192 Control
A0 3.81579018 Control
A0 1.78501081 Control
A0 2.23644209 Control
A0 2.19325233 Control
A0 1.74627972 Control
A0 2.08448529 Control
A0 1.68428862 Control
A0 0.94402188 Control
A0 2.08567977 Control
A0 1.93384981 Control
A0 2.31743455 Control
A0 1.52333891 Control
A0 2.13799119 Control
A0 2.78593969 Control
A0 3.32772946 Control
A0 1.37357318 Control
A0 1.75563955 Control
A0 2.6243248 Control
A0 0.68275219 Control
A0 1.66301906 Control
A0 2.00853848 Control
A0 1.84364462 Control
A0 0.82231188 Control
A0 1.83832228 Control
A0 2.54573226 Control
A0 2.52706194 Control
A0 2.41183114 Control
A0 1.96512699 Control
A0 1.12871277 Control
A0 1.9986136 Control
A0 1.05301309 Control
A0 1.25153506 Control
A0 1.65311229 Control
A0 1.87608981 Control
A0 2.1220777 Control
A0 2.49995565 Control
A0 1.99651694 Control
A0 1.27408111 Control
A0 1.02519166 Control
A0 1.36924613 Control
A0 1.78573573 Control
A0 1.58253491 Control
A0 2.31714892 Control
A0 3.58943439 Control
A0 1.18602598 Control
A0 1.79119575 Control
A0 2.40361118 Control
A0 1.86834526 Control
A0 2.02315068 Control
A0 2.87903666 Control
A0 1.59403718 Control
A0 3.30422592 Control
A0 1.48661351 Control
A0 3.18832302 Control
A0 0.76305991 Control
A0 2.06607175 Control
A0 1.77220416 Control
A0 2.58692169 Control
A0 1.45974636 Control
A0 1.28039312 Control
A0 2.81413889 Control
A0 1.94082725 Control
A0 1.13234258 Control
A0 2.97608542 Control
A0 2.21292233 Control
A0 2.01726484 Control
A0 1.91570485 Control
A0 2.04266715 Control
A0 1.12012446 Control
A0 1.67979693 Control
A0 1.24844873 Control
A0 2.54796195 Control
A0 1.69587553 Control
A0 1.23324895 Control
A0 1.64153731 Control
A0 1.70207846 Control
A0 2.314538 Control
A0 2.03621197 Control
A0 2.47130227 Control
A0 2.63277364 Control
A0 1.89126468 Control
A0 1.96205735 Control
A0 1.94427955 Control
A0 3.26773548 Control
A0 3.1109736 Control
A0 2.71252513 Control
A0 2.39846468 Control
A0 1.77386224 Control
A0 2.57437515 Control
A0 2.43712354 Control
A0 1.17064965 Control
A0 1.95715082 Control
A0 2.06833076 Control
A0 1.83099735 Control
A0 2.6527555 Control
A0 1.66296911 Control
A0 2.62086272 Control
A0 2.16500139 Control
A0 2.25140285 Control
A0 1.9047246 Control
A0 2.43298244 Control
A0 1.10034072 Control
A0 2.64019084 Control
A0 1.47149324 Control
A0 2.30869651 Control
A0 2.85891914 Control
A0 2.38974762 Control
A0 1.90010035 Control
A0 1.85833752 Control
A0 1.32185113 Control
A0 1.5820601 Control
A0 2.72274303 Control
A0 2.1962955 Control
A0 2.19081402 Control
A0 1.48100209 Control
A0 2.35962129 Control
A0 1.61278248 Control
A0 1.33062053 Control
A0 1.26879835 Control
A0 2.8337121 Control
A0 1.93667293 Control
A0 1.73681235 Control
A0 2.14887571 Control
A0 1.3913902 Control
A0 1.42581296 Control
A0 3.0143466 Control
A0 1.58052313 Control
A0 4.65677643 Control
A0 0.92770946 Control
A0 2.85504866 Control
A0 2.04016352 Control
A0 2.61834621 Control
A0 2.08289194 Control
A0 1.82597375 Control
A0 2.54418087 Control
A0 2.0138762 Control
A0 2.16419387 Control
A0 1.46295738 Control
A0 2.18483663 Control
A0 2.19050598 Control
A0 2.8782146 Control
A0 3.05969691 Control
A0 2.48154259 Control
A0 3.70409751 Control
A0 2.5534749 Control
A0 2.63281369 Control
A0 2.29373169 Control
A0 1.33050978 Control
A0 1.60234451 Control
A0 1.79829788 Control
A0 3.46144676 Control
A0 2.7453928 Control
A0 1.79237962 Control
A0 2.26169419 Control
A0 2.54233265 Control
A0 2.45069575 Control
A0 2.92597389 Control
A0 1.74079335 Control
A0 1.23714733 Control
A0 3.15546751 Control
A0 1.25585556 Control
A0 1.94634855 Control
A0 1.94353807 Control
A0 1.37489879 Control
A0 2.33164573 Control
A0 2.92695785 Control
A0 2.92747378 Control
A0 1.27783275 Control
A0 1.27690423 Control
A0 2.10453558 Control
A0 1.92188215 Control
A0 1.99650371 Control
A0 1.6890769 Control
A0 1.74344206 Control
A0 2.48484135 Control
A0 3.13457298 Control
A0 2.10636616 Control
A0 1.2154417 Control
A0 3.35880995 Control
A0 2.05854774 Control
A0 1.27175462 Control
A0 1.84668076 Control
A0 2.04582143 Control
A0 1.06421065 Control
A0 1.93499494 Control
A0 1.3783412 Control
A0 1.8505168 Control
A0 1.68537629 Control
A0 1.47175765 Control
A0 3.2004962 Control
A0 1.71469319 Control
A0 2.54331946 Control
A0 2.7890861 Control
A0 1.40408635 Control
A0 1.58308458 Control
A0 2.08751726 Control
A0 3.00669265 Control
A0 2.39174867 Control
A0 2.1378634 Control
A0 1.6856705 Control
A0 1.52982867 Control
A0 1.7185601 Control
A0 1.86484969 Control
A0 2.6850183 Control
A0 2.55477667 Control
A0 2.579983 Control
A0 1.64444566 Control
A0 1.56899452 Control
A0 1.25341272 Control
A0 3.57290673 Control
A0 2.08157969 Control
A0 0.51816243 Control
A0 1.40957999 Control
A0 1.28494108 Control
A0 2.64339471 Control
A0 2.79994702 Control
A0 1.13171411 Control
A0 2.23343968 Control
A0 1.51246548 Control
A0 1.35123503 Control
A0 1.87448323 Control
A0 1.3928386 Control
A0 0.90073949 Control
A0 1.95732057 Control
A0 1.94960129 Control
A0 2.53261709 Control
A0 2.57487988 Control
A0 0.5373041 Control
A0 2.02603316 Control
A0 1.52804947 Control
A0 2.47659039 Control
A0 2.91004205 Control
A0 2.11235332 Control
A0 1.58963192 Control
A0 2.23164892 Control
A0 1.73076391 Control
A0 1.73341918 Control
A0 1.33095264 Control
A0 1.77392912 Control
A0 2.73981452 Control
A0 2.56238127 Control
A0 1.69323719 Control
A0 1.85722911 Control
A0 1.91403055 Control
A0 1.86408305 Control
A0 2.61444139 Control
A0 2.13529539 Control
A0 1.90799022 Control
A0 1.16186893 Control
A0 2.77720046 Control
A0 0.68695545 Control
A0 1.58986533 Control
A0 1.6312952 Control
A0 0.99702114 Control
A0 2.25377131 Control
A0 0.57388633 Control
A0 2.00110412 Control
A0 2.76956534 Control
A0 2.04336643 Control
A0 2.33942294 Control
A0 3.17025423 Control
A0 1.07296097 Control
A0 1.10871351 Control
A0 0.71301401 Control
A0 1.50340903 Control
A0 1.63045049 Control
A0 2.87032795 Control
A0 1.90874231 Control
A0 2.99036646 Control
A0 1.82438028 Control
A0 2.86318278 Control
A0 3.53310895 Control
A0 2.286201 Control
A0 2.15273213 Control
A0 1.79783416 Control
A0 1.81711161 Control
A0 2.04631186 Control
A0 2.08665609 Control
A0 2.24629784 Control
A0 1.99947047 Control
A0 3.28503299 Control
A0 2.15514398 Control
A0 1.89442384 Control
A0 2.22009254 Control
A0 2.43665099 Control
A0 1.51750255 Control
A0 1.68475974 Control
A0 2.59004569 Control
A0 2.20623159 Control
A0 2.33961654 Control
A0 2.68778539 Control
A0 1.43431973 Control
A0 1.9792012 Control
A0 2.12188172 Control
A0 1.65537083 Control
A0 2.32661891 Control
A0 3.14715004 Control
A0 3.17248368 Control
A0 1.51149023 Control
A0 2.08037853 Control
A0 2.26907229 Control
A0 2.13058281 Control
A0 1.83520234 Control
A0 2.01509047 Control
A0 1.3937583 Control
A0 1.76868355 Control
A0 2.51254201 Control
A0 1.05051267 Control
A0 1.63389158 Control
A0 2.141078 Control
A0 1.55030012 Control
A0 1.69432175 Control
A0 2.3119297 Control
A0 4.47702312 Control
A0 1.68371511 Control
A0 1.35783339 Control
A0 1.8782841 Control
A0 2.20140553 Control
A0 1.9116801 Control
A0 2.86625433 Control
A0 1.18615556 Control
A0 2.83434939 Control
A0 1.47171986 Control
A0 1.29797459 Control
A0 2.62621212 Control
A0 3.16643381 Control
A0 1.967013 Control
A0 2.04536533 Control
A0 2.9099164 Control
A0 2.07522893 Control
A0 1.40514004 Control
A0 4.13797092 Control
A0 1.7073133 Control
A0 3.32529616 Control
A0 1.66922522 Control
A0 2.25618696 Control
A0 0.63204968 Control
A0 1.79034579 Control
A0 2.67302036 Control
A0 2.02111483 Control
A0 2.01325083 Control
A0 1.33455396 Control
A0 1.93285739 Control
A0 1.23088193 Control
A0 1.91212595 Control
A0 1.36699009 Control
A0 1.80215752 Control
A0 1.39823771 Control
A0 1.86963391 Control
A0 3.25960732 Control
A0 1.37156773 Control
A0 2.15709138 Control
A0 2.95961547 Control
A0 1.3822031 Control
A0 2.19760513 Control
A0 1.39640558 Control
A0 1.85148931 Control
A0 1.93642783 Control
A0 2.38205123 Control
A0 2.54146624 Control
A0 1.66108096 Control
A0 2.98415136 Control
A0 1.65056896 Control
A0 2.13979602 Control
A0 1.32789993 Control
A0 1.7440238 Control
A0 1.95120239 Control
A0 1.92582881 Control
A0 1.21787179 Control
A0 1.40356648 Control
A0 2.03896308 Control
A0 2.45248771 Control
A0 0.91871208 Control
A0 1.3940345 Control
A0 2.1956532 Control
A0 0.87481529 Control
A0 3.41105914 Control
A0 2.54537511 Control
A0 2.92015719 Control
A0 1.4486748 Control
A0 2.1954515 Control
A0 3.02382374 Control
A0 1.53882432 Control
A0 2.33165121 Control
A0 1.64060497 Control
A0 1.90914667 Control
A0 1.80569851 Control
A0 1.97607946 Control
A0 2.08152652 Control
A0 1.36219251 Control
A0 1.96948445 Control
A0 0.91196018 Control
A0 1.56875527 Control
A0 1.89564681 Control
A0 1.3473022 Control
A0 1.57330501 Control
A0 1.92214489 Control
A0 1.63000607 Control
A0 1.30022073 Control
A0 2.69197226 Control
A0 2.46393871 Control
A0 1.85288692 Control
A0 1.55879104 Control
A0 2.60428786 Control
A0 1.68728781 Control
A0 1.93516171 Control
A0 1.81604743 Control
A0 1.58489859 Control
A0 2.5018661 Control
A0 2.1115799 Control
A0 3.27463818 Control
A0 2.71177268 Control
A0 2.23749876 Control
A0 1.73111427 Control
A0 1.70505071 Control
A0 1.42556775 Control
A0 3.21092582 Control
A0 2.74459028 Control
A0 1.63853538 Control
A0 2.7915628 Control
A0 2.93743443 Control
A0 2.39881921 Control
A0 1.77691197 Control
A0 2.23256159 Control
A0 1.49274683 Control
A0 1.60955179 Control
A0 1.69257486 Control
A0 1.68895972 Control
A0 1.64489245 Control
A0 2.83074951 Control
A0 3.3329885 Control
A0 1.9086355 Control
A0 2.71921539 Control
A0 2.81200504 Control
A0 1.90119588 Control
A0 1.15438497 Control
A0 0.92135507 Control
A0 3.20994902 Control
A0 3.34644628 Control
A0 1.31231046 Control
A0 2.32948637 Control
A0 1.76025224 Control
A0 2.63943672 Control
A0 2.63905931 Control
A0 3.45781136 Control
A0 2.10815907 Control
A0 1.34586751 Control
A0 1.24266565 Control
A0 1.32545221 Control
A0 1.33507204 Control
A0 1.97740698 Control
A0 1.8106004 Control
A0 2.26718497 Control
A0 2.52457118 Control
A0 3.39265084 Control
A0 1.70390666 Control
A0 2.09206104 Control
A0 1.71194458 Control
A0 1.37146986 Control
A0 3.41597891 Control
A0 2.09033513 Control
A0 2.44532275 Control
A0 1.72506368 Control
A0 2.24754643 Control
A0 2.17271972 Control
A0 2.412534 Control
A0 2.10735869 Control
A0 2.2868433 Control
A0 2.48949814 Control
A0 1.24026906 Control
A0 0.94855684 Control
A0 2.62590098 Control
A0 1.77235365 Control
A0 2.64472151 Control
A0 1.62773681 Control
A0 3.1349504 Control
A0 3.14433956 Control
A0 1.47416568 Control
A0 1.94257522 Control
A0 1.47624886 Control
A0 1.9410162 Control
A0 1.86037147 Control
A0 2.13575411 Control
A0 2.07513332 Control
A0 1.5548377 Control
A0 2.01724386 Control
A0 1.70540977 Control
A0 1.97976089 Control
A0 1.69454384 Control
A0 2.42893744 Control
A0 1.82841969 Control
A0 1.19591391 Control
A0 1.2077353 Control
A0 1.9171747 Control
A0 2.73697853 Control
A0 1.98434663 Control
A0 2.25509429 Control
A0 2.01695704 Control
A0 1.780303 Control
A0 0.91959381 Control
A0 1.54303455 Control
A0 2.61126828 Control
A0 2.90257692 Control
A0 2.26159739 Control
A0 2.20269084 Control
A0 1.45338595 Control
A0 1.6700083 Control
A0 0.81411535 Control
A0 2.3365829 Control
A0 1.99654365 Control
A0 1.86148953 Control
A0 1.68318033 Control
A0 2.12383127 Control
A0 2.29735303 Control
A0 2.32610798 Control
A0 1.81596255 Control
A0 2.57421637 Control
A0 2.44718409 Control
A0 1.28312469 Control
A0 2.62943578 Control
A0 1.68762982 Control
A0 2.15312076 Control
A0 1.54052174 Control
A0 2.27719474 Control
A0 1.33228934 Control
A0 1.65929079 Control
A0 1.59899485 Control
A0 1.35340357 Control
A0 2.47925735 Control
A0 1.86264277 Control
A0 2.78316379 Control
A0 1.49610782 Control
A0 1.63951182 Control
A0 2.0417273 Control
A0 1.47957563 Control
A0 1.98591256 Control
A0 1.79405153 Control
A0 0.58153874 Control
A0 1.73875988 Control
A0 0.97286427 Control
A0 2.17995977 Control
A0 3.2350595 Control
A0 2.38895297 Control
A0 1.46854436 Control
A0 1.2914288 Control
A0 1.60037184 Control
A0 1.82875812 Control
A0 1.39209914 Control
A0 2.03436303 Control
A0 2.74344659 Control
A0 2.03973365 Control
A0 2.25435376 Control
A0 0.5947817 Control
A0 1.29801345 Control
A0 1.39032304 Control
A0 1.91709578 Control
A0 2.15309501 Control
A0 1.46546972 Control
A0 2.67023492 Control
A0 1.61882186 Control
A0 2.48644447 Control
A0 2.43190956 Control
A0 1.77673578 Control
A0 1.93888068 Control
A0 1.91339314 Control
A0 1.45951188 Control
A0 1.99318588 Control
A0 2.02644062 Control
A0 1.3432343 Control
A0 1.63040018 Control
A0 1.8575182 Control
A0 2.144943 Control
A0 2.18753481 Control
A0 2.52474713 Control
A0 1.24600434 Control
A0 0.72138131 Control
A0 1.50274205 Control
A0 1.81207001 Control
A0 1.99000609 Control
A0 1.42505062 Control
A0 1.93343151 Control
A0 2.12082577 Control
A0 2.32636786 Control
A0 1.49180257 Control
A0 0.95488065 Control
A0 2.18415928 Control
A0 1.90411806 Control
A0 1.58730948 Control
A0 1.41886699 Control
A0 2.21379018 Control
A0 2.50811672 Control
A0 2.92284822 Control
A0 2.42360425 Control
A0 1.06178558 Control
A0 2.5740211 Control
A0 1.67149961 Control
A0 1.18643856 Control
A0 2.22638535 Control
A0 2.28168011 Control
A0 2.72170591 Control
A0 1.73517859 Control
A0 2.52187967 Control
A0 0.97696155 Control
A0 2.14062047 Control
A0 2.07427812 Control
A0 1.76013339 Control
A0 2.84943438 Control
A0 1.87243271 Control
A0 1.68285286 Control
A0 2.19906664 Control
A0 2.04973507 Control
A0 0.94110483 Control
A0 1.57720315 Control
A0 2.21049666 Control
A0 1.83413172 Control
A0 2.23727942 Control
A0 3.59866309 Control
A0 0.580468 Control
A0 3.00683856 Control
A0 1.06045079 Control
A0 0.9901126 Control
A0 1.51537359 Control
A0 2.63449526 Control
A0 2.55822992 Control
A0 2.09526777 Control
A0 1.72049284 Control
A0 2.1311996 Control
A0 0.86384189 Control
A0 2.00875425 Control
A0 1.62960303 Control
A0 1.90887368 Control
A0 2.93192172 Control
A0 0.48767328 Control
A0 1.16293633 Control
A0 1.46182179 Control
A0 3.18581605 Control
A0 2.21441388 Control
A0 1.24457383 Control
A0 3.21651483 Control
A0 1.26774824 Control
A0 2.07455921 Control
A0 2.29269171 Control
A0 2.28092098 Control
A0 1.37961471 Control
A0 0.76973295 Control
A0 1.85961545 Control
A0 1.26831567 Control
A0 1.32152891 Control
A0 1.06543529 Control
A0 2.77609324 Control
A0 2.23607278 Control
A0 2.07299256 Control
A0 3.06111813 Control
A0 2.51628804 Control
A0 2.04367423 Control
A0 2.95409727 Control
A0 1.81930876 Control
A0 1.92585087 Control
A0 2.8972187 Control
A0 3.18195271 Control
A0 2.1655879 Control
A0 0.93947738 Control
A0 1.22061169 Control
A0 1.75759888 Control
A0 1.21659052 Control
A0 2.07816052 Control
A0 2.07081223 Control
A0 3.01844645 Control
A0 2.51002812 Control
A0 2.83596659 Control
A0 2.41046357 Control
A0 1.90458119 Control
A0 1.68592763 Control
A0 1.39866853 Control
A0 2.09337831 Control
A0 1.85803282 Control
A0 1.94789982 Control
A0 0.86548871 Control
A0 3.23594165 Control
A0 2.25141478 Control
A0 2.47645211 Control
A0 1.54645991 Control
A0 1.29388428 Control
A0 1.91142237 Control
A0 1.83737481 Control
A0 2.34374094 Control
A0 3.36919022 Control
A0 1.91839159 Control
A0 2.58915901 Control
A0 2.05015659 Control
A0 0.52078998 Control
A0 1.22116864 Control
A0 2.83208609 Control
A0 2.25709558 Control
A0 1.37142134 Control
A0 1.35281932 Control
A0 0.99620026 Control
A0 2.52093911 Control
A0 1.53599572 Control
A0 1.35603917 Control
A0 1.32845974 Control
A0 2.03664684 Control
A0 1.73701954 Control
A0 1.5115602 Control
A0 2.8254652 Control
A0 2.07875657 Control
A0 1.55249512 Control
A0 2.2767539 Control
A0 2.83807349 Control
A0 3.50271845 Control
A0 2.33922744 Control
A0 2.16567874 Control
A0 0.59147024 Control
A0 2.19300938 Control
A0 2.32103205 Control
A0 2.3041997 Control
A0 1.68002343 Control
A0 2.04673147 Control
A0 1.3041836 Control
A0 1.48324883 Control
A0 1.54875755 Control
A0 1.08344769 Control
A0 1.69723797 Control
A0 1.42341042 Control
A0 2.08698893 Control
A0 2.65724683 Control
A0 2.25017524 Control
A0 0.99734509 Control
A0 1.88715613 Control
A0 1.88546991 Control
A0 2.23403978 Control
A0 1.46296954 Control
A0 1.81571436 Control
A0 1.8030026 Control
A0 1.88381362 Control
A0 1.46605217 Control
A0 1.05297863 Control
A0 1.94762719 Control
A0 1.47917962 Control
A0 2.2848022 Control
A0 1.42808986 Control
A0 2.70527983 Control
A0 1.27853048 Control
A0 2.52735472 Control
A0 1.73530269 Control
A0 1.59565055 Control
A0 2.0318284 Control
A0 1.939973 Control
A0 0.76919734 Control
A0 2.33007455 Control
A0 1.86448908 Control
A0 1.19334745 Control
A0 1.85747719 Control
A0 2.5427134 Control
A0 1.818344 Control
A0 1.17273283 Control
A0 1.65175843 Control
A0 1.46856332 Control
A0 2.10098958 Control
A0 1.85503483 Control
A0 1.56554723 Control
A0 0.82125467 Control
A0 2.96513724 Control
A0 2.31901813 Control
A0 2.00782847 Control
A0 2.04008245 Control
A0 1.75918567 Control
A0 2.03346968 Control
A0 2.68911195 Control
A0 1.16755414 Control
A0 2.78100705 Control
A0 2.04933858 Control
A0 2.27188158 Control
A0 1.64230025 Control
A0 1.35696018 Control
A0 2.37263727 Control
A0 1.75716615 Control
A0 2.04970908 Control
A0 2.33906603 Control
A0 2.38665628 Control
A0 2.71030974 Control
A0 1.86758041 Control
A0 1.9860692 Control
A0 1.34744763 Control
A0 1.89593673 Control
A0 2.58709073 Control
A0 2.27410579 Control
A0 2.10384893 Control
A0 1.83945036 Control
A0 2.0382607 Control
A0 2.07238483 Control
A0 1.94427586 Control
A0 2.52947116 Control
A0 2.70928335 Control
A0 1.29932737 Control
A0 3.29732084 Control
A0 1.18166697 Control
A0 1.37945497 Control
A0 2.3641541 Control
A0 2.08575535 Control
A0 2.82049656 Control
A0 2.79999518 Control
A0 1.04933012 Control
A0 2.02292085 Control
A0 2.42710948 Control
A0 1.08924854 Control
A0 1.88869631 Control
A0 1.89263296 Control
A0 1.58596087 Control
A0 1.03702295 Control
A0 1.4452486 Control
A0 2.68153787 Control
A0 1.23303461 Control
A0 2.21864247 Control
A0 2.32703209 Control
A0 2.04825664 Control
A0 1.86994815 Control
A0 1.80755711 Control
A0 1.51266587 Control
A0 1.78946388 Control
A0 0.93102878 Control
A0 2.11283183 Control
A0 2.83200073 Control
A0 2.01404452 Control
A0 2.11125684 Control
A0 2.39878416 Control
A0 2.02411366 Control
A0 2.48904228 Control
A0 1.79231274 Control
A0 2.33037686 Control
A0 1.34344888 Control
A0 2.99190593 Control
A0 3.3566792 Control
A0 3.18339157 Control
A0 2.48665094 Control
A0 3.159518 Control
A0 2.31881738 Control
A0 2.61440802 Control
A0 1.76020956 Control
A0 1.9060998 Control
A0 2.42973733 Control
A0 2.07534862 Control
A0 1.21024883 Control
A0 2.35158134 Control
A0 2.97930002 Control
A0 2.09345937 Control
A0 1.22096372 Control
A0 3.3958652 Control
A0 1.53117132 Control
A0 2.14784002 Control
A0 1.08076358 Control
A0 0.97671556 Control
A0 1.21325684 Control
A0 1.75531137 Control
A0 2.85543728 Control
A0 1.62280393 Control
A0 2.94318628 Control
A0 1.38011658 Control
A0 1.79209828 Control
A0 3.63691711 Control
A0 6.15753698 Control
A0 2.03967547 Control
A0 2.0955193 Control
A0 1.90126634 Control
A0 1.78881276 Control
A0 2.34097552 Control
A0 3.20511293 Control
A0 0.84716302 Control
A0 2.15308976 Control
A0 1.32951081 Control
A0 2.56540179 Control
A0 2.45360494 Control
A0 1.96403766 Control
A0 1.28207958 Control
A0 2.12700176 Control
A0 2.0951457 Control
A0 2.1836586 Control
A0 2.04731274 Control
A0 0.98498333 Control
A0 1.76432157 Control
A0 1.65461326 Control
A0 1.66558242 Control
A0 1.25208664 Control
A0 2.15588808 Control
A0 3.36459923 Control
A0 2.17303371 Control
A0 1.84828961 Control
A0 2.00939107 Control
A0 1.84336972 Control
A0 1.36573982 Control
A0 2.31643343 Control
A0 2.22082281 Control
A0 0.86802936 Control
A0 1.32080662 Control
A0 1.8494668 Control
A0 2.49635983 Control
A0 2.98000717 Control
A0 1.76590753 Control
A0 1.29036295 Control
A0 1.69739974 Control
A0 2.18606353 Control
A0 1.90001476 Control
A0 2.27386618 Control
A0 3.09510374 Control
A0 3.64226222 Control
A0 2.38002467 Control
A0 2.13666916 Control
A0 2.77676415 Control
A0 2.1533854 Control
A0 1.53044581 Control
A0 1.94552982 Control
A0 0.79944354 Control
A0 2.29809594 Control
A0 2.91678333 Control
A0 2.08056569 Control
A0 2.21799755 Control
A0 1.94001198 Control
A0 1.77836108 Control
A0 3.05933094 Control
A0 0.89080226 Control
A0 2.36034369 Control
A0 2.28652358 Control
A0 0.64392924 Control
A0 1.33231187 Control
A0 1.09935582 Control
A0 2.55591393 Control
A0 2.39828777 Control
A0 3.30450821 Control
A0 2.4275341 Control
A0 1.62732518 Control
A0 1.26727414 Control
A0 0.94508594 Control
A0 1.95359623 Control
A0 2.56452584 Control
A0 1.30956793 Control
A0 1.9440974 Control
A0 2.57322884 Control
A0 2.0268147 Control
A0 3.03402448 Control
A0 2.58168244 Control
A0 2.49670553 Control
A0 1.1912955 Control
A0 1.4316256 Control
A0 2.19429684 Control
A0 1.89556158 Control
A0 1.03868496 Control
A0 2.63265777 Control
A0 1.55879998 Control
A0 1.74533963 Control
A0 1.94641614 Control
A0 2.06624031 Control
A0 2.12281561 Control
A0 1.68987989 Control
A0 2.00549316 Control
A0 2.28646684 Control
A0 2.85784459 Control
A0 1.28702807 Control
A0 2.28460217 Control
A0 2.31837153 Control
A0 1.80154693 Control
A0 1.60273397 Control
A0 3.15724182 Control
A0 2.92222095 Control
A0 2.49278235 Control
A0 2.52078962 Control
A0 1.05969048 Control
A0 1.72828507 Control
A0 1.12214267 Control
A0 3.03478003 Control
A0 3.54671025 Control
A0 1.81807756 Control
A0 1.94261324 Control
A0 2.11227512 Control
A0 1.06208253 Control
A0 1.27416623 Control
A0 1.30200303 Control
A0 2.47170138 Control
A0 2.86090279 Control
A0 1.01006305 Control
A0 2.6780057 Control
A0 1.62723744 Control
A0 1.50562203 Control
A0 1.84046328 Control
A0 1.65342855 Control
A0 0.99542695 Control
A0 2.3980093 Control
A0 1.66622269 Control
A0 2.39418244 Control
A0 1.78903139 Control
A0 2.05722523 Control
A0 1.2583884 Control
A0 2.32665586 Control
A0 1.91234636 Control
A0 1.26270771 Control
A0 2.12284184 Control
A0 1.60022318 Control
A0 2.13263631 Control
A0 2.25612068 Control
A0 1.91843998 Control
A0 1.08372784 Control
A0 2.10326195 Control
A0 1.55475128 Control
A0 1.0903703 Control
A0 2.32841969 Control
A0 3.00684404 Control
A0 0.99258131 Control
A0 2.52844787 Control
A0 1.95285678 Control
A0 2.72753978 Control
A0 2.1209743 Control
A0 1.98333418 Control
A0 1.60276949 Control
A0 0.89077228 Control
A0 1.87687182 Control
A0 2.29207087 Control
A0 2.64981771 Control
A0 1.81658041 Control
A0 3.14842439 Control
A0 2.16445637 Control
A0 2.25395083 Control
A0 2.08866239 Control
A0 2.98555303 Control
A0 2.59018922 Control
A0 1.81648099 Control
A0 1.28766418 Control
A0 4.24247932 Control
A0 2.71674967 Control
A0 1.22292054 Control
A0 2.77883959 Control
A0 1.86450493 Control
A0 2.08066726 Control
A0 2.39445472 Control
A0 2.49474645 Control
A0 2.37782574 Control
A0 0.41282421 Control
A0 1.43686831 Control
A0 1.60593307 Control
A0 1.81222785 Control
A0 4.01623631 Control
A0 0.72433954 Control
A0 1.75445092 Control
A0 2.14897871 Control
A0 3.0526371 Control
A0 1.59944367 Control
A0 1.20030797 Control
A0 2.33499002 Control
A0 1.86999822 Control
A0 1.35311258 Control
A0 2.25950003 Control
A0 1.5909121 Control
A0 2.88553095 Control
A0 1.19946873 Control
A0 2.6943717 Control
A0 2.05979371 Control
A0 2.52787685 Control
A0 2.13066268 Control
A0 3.07492185 Control
A0 1.2749604 Control
A0 2.3111527 Control
A0 1.74967599 Control
A0 1.53239155 Control
A0 1.17879772 Control
A0 1.51714003 Control
A0 1.89841497 Control
A0 3.00239062 Control
A0 1.67037666 Control
A0 2.17929506 Control
A0 2.2501781 Control
A0 2.17127681 Control
A0 2.01834726 Control
A0 1.79529727 Control
A0 0.93925542 Control
A0 3.43122458 Control
A0 2.10879469 Control
A0 3.09768629 Control
A0 2.0348053 Control
A0 2.2570045 Control
A0 3.02525854 Control
A0 3.60395074 Control
A0 1.41046464 Control
A0 1.29977083 Control
A0 2.26294565 Control
A0 2.48207331 Control
A0 2.01418662 Control
A0 0.90849549 Control
A0 0.96276313 Control
A0 3.53536677 Control
A0 1.72086811 Control
A0 2.17128444 Control
A0 1.94738722 Control
A0 0.16705672 Control
A0 2.65668631 Control
A0 2.9564302 Control
A0 1.11117935 Control
A0 2.3824234 Control
A0 2.47896385 Control
A0 2.24202585 Control
A0 1.68915999 Control
A0 2.40020895 Control
A0 1.63266945 Control
A0 2.01321244 Control
A0 1.53532982 Control
A0 1.46484363 Control
A0 1.39410925 Control
A0 3.32839942 Control
A0 1.8108989 Control
A0 2.17341709 Control
A0 2.77498913 Control
A0 1.81411874 Control
A0 2.00431538 Control
A0 1.79920852 Control
A0 0.93661737 Control
A0 1.11873496 Control
A0 1.53938508 Control
A0 1.66395926 Control
A0 1.24433243 Control
A0 2.13645887 Control
A0 2.45031905 Control
A0 1.26541269 Control
A0 1.01237404 Control
A0 1.43953598 Control
A0 2.26992512 Control
A0 1.56799364 Control
A0 1.60414171 Control
A0 2.25504684 Control
A0 1.31882215 Control
A0 2.16786027 Control
A0 2.01829314 Control
A0 2.7124958 Control
A0 2.28027105 Control
A0 1.68212998 Control
A0 2.59857965 Control
A0 3.16420984 Control
A0 2.45490909 Control
A0 1.31666064 Control
A0 1.16975439 Control
A0 1.35001886 Control
A0 0.99881601 Control
A0 3.07475996 Control
A0 1.63998055 Control
A0 1.70668089 Control
A0 1.67210722 Control
A0 2.16994047 Control
A0 1.96148574 Control
A0 1.74844551 Control
A0 1.3617084 Control
A0 2.79072237 Control
A0 1.69297981 Control
A0 1.95986223 Control
A0 1.64305842 Control
A0 0.91345686 Control
A0 2.34414792 Control
A0 2.85004783 Control
A0 2.16383028 Control
A0 2.19818115 Control
A0 1.95557785 Control
A0 1.55382717 Control
A0 1.19764507 Control
A0 1.78163469 Control
A0 2.23302364 Control
A0 1.74063873 Control
A0 0.63243139 Control
A0 1.96875858 Control
A0 1.75287521 Control
A0 2.57384586 Control
A0 2.1561408 Control
A0 3.09015393 Control
A0 1.65896761 Control
A0 2.48638844 Control
A0 1.73105097 Control
A0 3.87694454 Control
A0 2.09967041 Control
A0 2.14812231 Control
A0 1.97171628 Control
A0 0.86347812 Control
A0 2.06487131 Control
A0 2.44237709 Control
A0 1.79591382 Control
A0 1.3357172 Control
A0 2.42724919 Control
A0 2.46998 Control
A0 1.33140051 Control
A0 2.4231863 Control
A0 1.26718652 Control
A0 1.70585883 Control
A0 1.54432237 Control
A0 1.70235085 Control
A0 1.19936287 Control
A0 1.57187808 Control
A0 2.38851309 Control
A0 1.89091229 Control
A0 1.66789877 Control
A0 1.34698415 Control
A0 2.16713572 Control
A0 2.21015954 Control
A0 1.57841456 Control
A0 1.96998119 Control
A0 1.68913078 Control
A0 2.22723985 Control
A0 1.32424998 Control
A0 1.66349387 Control
A0 1.65521824 Control
A0 2.77810359 Control
A0 2.16044807 Control
A0 2.23051786 Control
A0 1.93819249 Control
A0 2.28061128 Control
A0 2.73903322 Control
A0 2.57516122 Control
A0 2.80767274 Control
A0 1.44749272 Control
A0 2.00814962 Control
A0 1.07171178 Control
A0 1.81406629 Control
A0 2.17194653 Control
A0 1.96725535 Control
A0 1.22755933 Control
A0 2.39535904 Control
A0 2.54880834 Control
A0 3.05217838 Control
A0 1.84874237 Control
A0 1.12415612 Control
A0 1.53144526 Control
A0 2.23099399 Control
A0 2.62095809 Control
A0 1.72799242 Control
A0 1.91546845 Control
A0 2.13037443 Control
A0 1.90121782 Control
A0 2.87878346 Control
A0 2.1464889 Control
A0 1.22556806 Control
A0 1.98138309 Control
A0 1.58969188 Control
A0 1.51971042 Control
A0 1.92271566 Control
A0 1.6833005 Control
A0 1.80462813 Control
A0 1.24265683 Control
A0 1.99152124 Control
A0 1.77366769 Control
A0 3.16428065 Control
A0 2.92412019 Control
A0 1.4658798 Control
A0 1.03975821 Control
A0 1.31193483 Control
A0 0.93384504 Control
A0 2.33570719 Control
A0 2.26118183 Control
A0 2.64721656 Control
A0 1.30225861 Control
A0 1.9336853 Control
A0 2.75466871 Control
A0 1.82318711 Control
A0 2.37022161 Control
A0 2.00234747 Control
A0 3.50386786 Control
A0 2.56178665 Control
A0 2.877563 Control
A0 1.93493783 Control
A0 1.3933295 Control
A0 2.60060787 Control
A0 1.59450257 Control
A0 1.81913865 Control
A0 2.15414 Control
A0 1.72123992 Control
A0 1.98591161 Control
A0 1.99669719 Control
A0 2.04070425 Control
A0 0.9193725 Control
A0 2.445467 Control
A0 1.85437417 Control
A0 1.59243512 Control
A0 1.65489984 Control
A0 2.27252293 Control
A0 1.80685747 Control
A0 1.12065804 Control
A0 1.48963976 Control
A0 1.11404002 Control
A0 1.05112541 Control
A0 1.92409718 Control
A0 1.82893014 Control
A0 2.20926666 Control
A0 1.69521248 Control
A0 2.94797683 Control
A0 1.62997544 Control
A0 0.95385814 Control
A0 1.69328332 Control
A0 0.74000102 Control
A0 2.48606682 Control
A0 2.50594902 Control
A0 1.80217671 Control
A0 1.7506361 Control
A0 2.54174113 Control
A0 3.73140287 Control
A0 0.95145845 Control
A0 1.92133415 Control
A0 1.54667592 Control
A0 2.7747581 Control
A0 2.2304318 Control
A0 3.19288278 Control
A0 2.33183694 Control
A0 1.84889948 Control
A0 2.66804695 Control
A0 2.36665606 Control
A0 3.19487095 Control
A0 1.07629871 Control
A0 1.6828258 Control
A0 2.46127439 Control
A0 2.50726652 Control
A0 1.57898712 Control
A0 2.7227149 Control
A0 0.67199093 Control
A0 1.66762078 Control
A0 1.86233068 Control
A0 2.61963797 Control
A0 2.1503613 Control
A0 1.20888233 Control
A0 2.09802437 Control
A0 1.33301139 Control
A0 2.00228643 Control
A0 2.04114413 Control
A0 2.18338895 Control
A0 1.59572339 Control
A0 1.91653919 Control
A0 1.68907189 Control
A0 1.6588124 Control
A0 1.58305836 Control
A0 2.97089577 Control
A0 2.78581142 Control
A0 1.57295704 Control
A0 2.34524322 Control
A0 2.03114367 Control
A0 2.05171871 Control
A0 1.99636102 Control
A0 2.30612612 Control
A0 2.1776042 Control
A0 2.62450719 Control
A0 1.3632617 Control
A0 1.2201972 Control
A0 1.64717221 Control
A0 1.34085834 Control
A0 1.96828175 Control
A0 1.21254361 Control
A0 2.27369022 Control
A0 2.27828622 Control
A0 0.9864772 Control
A0 2.057688 Control
A0 1.71075094 Control
A0 1.89407814 Control
A0 2.00097871 Control
A0 1.97116959 Control
A0 2.32557225 Control
A0 2.22765708 Control
A0 1.9743619 Control
A0 2.07293987 Control
A0 1.67105222 Control
A0 1.33467698 Control
A0 1.90077567 Control
A0 2.03326559 Control
A0 1.86537695 Control
A0 1.33058822 Control
A0 0.85543609 Control
A0 1.71249247 Control
A0 3.45923758 Control
A0 1.33131492 Control
A0 3.23991084 Control
A0 2.83828187 Control
A0 2.05304885 Control
A0 1.65482938 Control
A0 1.67672253 Control
A0 1.23494089 Control
A0 2.29516983 Control
A0 2.52367902 Control
A0 1.74752045 Control
A0 2.13657761 Control
A0 2.08045506 Control
A0 1.31679988 Control
A0 2.70354176 Control
A0 1.57716501 Control
A0 2.0148139 Control
A0 1.70809948 Control
A0 2.94024944 Control
A0 2.7141819 Control
A0 1.39808941 Control
A0 2.00098515 Control
A0 2.56928492 Control
A0 2.6159873 Control
A0 1.39512002 Control
A0 1.63458145 Control
A0 1.73092699 Control
A0 2.47218108 Control
A0 1.8769691 Control
A0 2.22974229 Control
A0 2.0621562 Control
A0 1.36950541 Control
A0 1.8850615 Control
A0 1.97142816 Control
A0 1.8337332 Control
A0 2.11322498 Control
A0 1.44844949 Control
A0 1.90949678 Control
A0 1.69650877 Control
A0 1.49697781 Control
A0 1.48195887 Control
A0 1.01573038 Control
A0 2.07235336 Control
A0 1.11956716 Control
A0 1.80055046 Control
A0 1.49193358 Control
A0 2.86186886 Control
A0 1.58698452 Control
A0 2.34686875 Control
A0 1.15515161 Control
A0 2.36656618 Control
A0 1.82971275 Control
A0 3.2597599 Control
A0 2.14003706 Control
A0 2.2349112 Control
A0 1.76176345 Control
A0 2.60615349 Control
A0 2.55251837 Control
A0 1.81468093 Control
A0 1.78680694 Control
A0 2.78578091 Control
A0 2.21108651 Control
A0 2.85325456 Control
A0 2.02617335 Control
A0 3.75459194 Control
A0 1.72159982 Control
A0 2.43081641 Control
A0 1.44266617 Control
A0 0.69653386 Control
A0 2.17449594 Control
A0 1.89931273 Control
A0 2.07048059 Control
A0 2.60169935 Control
A0 2.73190355 Control
A0 1.50950432 Control
A0 1.12838447 Control
A0 1.77607024 Control
A0 1.43987513 Control
A0 1.50304163 Control
A0 1.05047894 Control
A0 1.04512727 Control
A0 2.25584698 Control
A0 1.28481591 Control
A0 1.03338182 Control
A0 1.68571854 Control
A0 0.60102665 Control
A0 2.99831963 Control
A0 1.5745616 Control
A0 2.28703737 Control
A0 2.66855717 Control
A0 1.66141379 Control
A0 1.66088867 Control
A0 2.37294269 Control
A0 1.81508303 Control
A0 1.65715241 Control
A0 2.67938471 Control
A0 1.5203079 Control
A0 3.11711192 Control
A0 2.46527529 Control
A0 2.56817722 Control
A0 2.03204393 Control
A0 1.16482842 Control
A0 2.24182487 Control
A0 1.31921101 Control
A0 1.55097842 Control
A0 2.2907486 Control
A0 1.70893395 Control
A0 1.89754307 Control
A0 2.15467691 Control
A0 1.10333431 Control
A0 1.11237979 Control
A0 3.15319872 Control
A0 2.29865217 Control
A0 2.15906239 Control
A0 1.01335037 Control
A0 3.34584594 Control
A0 2.67041159 Control
A0 1.88844001 Control
A0 2.57587266 Control
A0 1.58081627 Control
A0 1.91320133 Control
A0 1.32497513 Control
A0 3.48264527 Control
A0 2.40334439 Control
A0 1.8868084 Control
A0 1.54326308 Control
A0 0.6113162 Control
A0 1.95106733 Control
A0 1.96937549 Control
A0 3.26887703 Control
A0 0.98756593 Control
A0 1.18034756 Control
A0 1.4333607 Control
A0 2.30686498 Control
A0 2.48345327 Control
A0 1.95957851 Control
A0 2.23217964 Control
A0 2.52931595 Control
A0 1.96836829 Control
A0 1.76687312 Control
A0 2.39784169 Control
A0 2.06079316 Control
A0 2.75415635 Control
A0 1.91185939 Control
A0 1.42121398 Control
A0 2.24203134 Control
A0 2.43566298 Control
A0 2.14505196 Control
A0 1.07194734 Control
A0 1.67535377 Control
A0 0.87885475 Control
A0 3.23104954 Control
A0 2.57842922 Control
A0 0.94869846 Control
A0 2.83365369 Control
A0 2.06187248 Control
A0 2.88298583 Control
A0 2.78635216 Control
A0 2.35360026 Control
A0 3.44835877 Control
A0 1.20117021 Control
A0 3.02533293 Control
A0 1.47848105 Control
A0 2.49832606 Control
A0 2.6931951 Control
A0 1.88776135 Control
A0 2.58203816 Control
A0 2.04526353 Control
A0 2.38030529 Control
A0 2.59526491 Control
A0 1.91142106 Control
A0 1.47276568 Control
A0 2.42318773 Control
A0 2.15663338 Control
A0 1.06227565 Control
A0 2.1698997 Control
A0 2.05996513 Control
A0 2.28462672 Control
A0 1.22738862 Control
A0 1.81632912 Control
A0 1.66184282 Control
A0 1.63634205 Control
A0 1.48334765 Control
A0 1.98413634 Control
A0 2.0125761 Control
A0 1.43386602 Control
A0 1.7831161 Control
A0 1.72969019 Control
A0 2.40240598 Control
A0 1.3410697 Control
A0 1.62456977 Control
A0 1.8529588 Control
A0 3.12102127 Control
A0 3.05826187 Control
A0 1.7322222 Control
A0 1.50869679 Control
A0 2.2339716 Control
A0 2.21470428 Control
A0 1.96577823 Control
A0 3.23836637 Control
A0 1.37589312 Control
A0 1.84190965 Control
A0 1.59044504 Control
A0 2.85833573 Control
A0 1.42482138 Control
A0 2.23732686 Control
A0 1.80693603 Control
A0 1.62153625 Control
A0 2.47202253 Control
A0 1.54136789 Control
A0 1.7101357 Control
A0 2.88350558 Control
A0 2.58214426 Control
A0 2.88010478 Control
A0 1.51265907 Control
A0 1.50227165 Control
A0 2.23924541 Control
A0 1.80194497 Control
A0 1.39073586 Control
A0 2.59508491 Control
A0 1.75556684 Control
A0 1.73054993 Control
A0 1.54591465 Control
A0 1.52112532 Control
A0 3.66954923 Control
A0 1.47744989 Control
A0 1.54147518 Control
A0 0.97709966 Control
A0 2.86495113 Control
A0 3.24556518 Control
A0 2.04929662 Control
A0 1.61663401 Control
A0 2.16733766 Control
A0 2.67617941 Control
A0 1.78786218 Control
A0 0.70961928 Control
A0 1.19993937 Control
A0 0.96679664 Control
A0 2.84960437 Control
A0 2.05902195 Control
A0 2.71993327 Control
A0 1.53523839 Control
A0 1.99080944 Control
A0 2.79632401 Control
A0 2.7039609 Control
A0 1.85883331 Control
A0 2.67294359 Control
A0 1.0433253 Control
A0 2.43628073 Control
A0 1.28811884 Control
A0 1.58380902 Control
A0 2.99198699 Control
A0 1.27598071 Control
A0 2.39940715 Control
A0 1.69457412 Control
A0 1.4397974 Control
A0 1.1880604 Control
A0 2.05326676 Control
A0 0.94663137 Control
A0 1.523844 Control
A0 2.12038469 Control
A0 1.40581822 Control
A0 1.83679724 Control
A0 0.49276713 Control
A0 1.88504744 Control
A0 2.67966437 Control
A0 3.10201097 Control
A0 1.37232041 Control
A0 1.90419388 Control
A0 1.64996886 Control
A0 1.81740868 Control
A0 2.0545392 Control
A0 2.15929389 Control
A0 1.59111178 Control
A0 2.01148748 Control
A0 1.4550724 Control
A0 0.51160127 Control
A0 1.66005158 Control
A0 3.12263203 Control
A0 4.06037426 Control
A0 0.98581934 Control
A0 1.4886657 Control
A0 2.75080609 Control
A0 2.11412501 Control
A0 2.12398839 Control
A0 3.55781937 Control
A0 1.7263025 Control
A0 2.30898881 Control
A0 1.68612051 Control
A0 1.99099576 Control
A0 1.84615517 Control
A0 2.28010178 Control
A0 2.44636369 Control
A0 1.35412037 Control
A0 2.80877209 Control
A0 2.14520073 Control
A0 2.326967 Control
A0 0.72197241 Control
A0 2.00927401 Control
A0 1.7884829 Control
A0 2.4807241 Control
A0 1.67759931 Control
A0 1.88712859 Control
A0 4.25718927 Control
A0 1.89217091 Control
A0 3.31137872 Control
A0 2.63391328 Control
A0 2.15885878 Control
A0 1.03402448 Control
A0 1.71973646 Control
A0 1.12039757 Control
A0 1.65910327 Control
A0 0.7186293 Control
A0 3.78760386 Control
A0 1.44222248 Control
A0 3.18565583 Control
A0 0.82818729 Control
A0 1.93626535 Control
A0 2.02018213 Control
A0 1.33180821 Control
A0 2.70366836 Control
A0 2.12362981 Control
A0 2.07768846 Control
A0 1.89434016 Control
A0 1.81157076 Control
A0 2.90991616 Control
A0 3.98001862 Control
A0 2.87764597 Control
A0 1.38509178 Control
A0 0.776703 Control
A0 2.28837752 Control
A0 2.52043295 Control
A0 0.68311507 Control
A0 2.63934374 Control
A0 2.65379214 Control
A0 2.04291177 Control
A0 1.87474787 Control
A0 1.86008704 Control
A0 2.42222953 Control
A0 1.35536337 Control
A0 2.40337443 Control
A0 1.14885986 Control
A0 1.97259736 Control
A0 2.11778903 Control
A0 2.04883552 Control
A0 2.347018 Control
A0 1.28082144 Control
A0 1.69886363 Control
A0 1.11201835 Control
A0 2.02874732 Control
A0 3.17737556 Control
A0 2.0867672 Control
A0 2.67717671 Control
A0 2.12439156 Control
A0 2.39804149 Control
A0 2.53850961 Control
A0 1.84078491 Control
A0 2.5335989 Control
A0 2.39681935 Control
A0 1.91033161 Control
A0 1.18970525 Control
A0 1.32114363 Control
A0 1.2996068 Control
A0 1.99897575 Control
A0 1.52453184 Control
A0 2.59102798 Control
A0 1.90952945 Control
A0 1.05259562 Control
A0 2.13585663 Control
A0 1.75673175 Control
A0 1.71821022 Control
A0 2.39242792 Control
A0 2.06508899 Control
A0 0.80914503 Control
A0 2.72673512 Control
A0 1.11241698 Control
A0 3.26542187 Control
A0 1.73740184 Control
A0 1.68176937 Control
A0 1.39633417 Control
A0 1.50068128 Control
A0 2.25953293 Control
A0 2.0589602 Control
A0 1.33310115 Control
A0 1.42826593 Control
A0 1.78626084 Control
A0 1.28701031 Control
A0 2.11761212 Control
A0 2.27893519 Control
A0 1.93590319 Control
A0 2.58272266 Control
A0 1.44556928 Control
A0 1.58461571 Control
A0 2.14009428 Control
A0 2.83132601 Control
A0 1.80736518 Control
A0 1.81341827 Control
A0 3.48483181 Control
A0 1.90633428 Control
A0 1.67048335 Control
A0 1.91011631 Control
A0 2.74316621 Control
A0 2.10188961 Control
A0 1.01947451 Control
A0 1.77471983 Control
A0 2.08722067 Control
A0 2.00912189 Control
A0 2.31651497 Control
A0 0.98644978 Control
A0 1.38657153 Control
A0 2.05762267 Control
A0 2.4858737 Control
A0 2.21734214 Control
A0 1.64811373 Control
A0 1.00910807 Control
A0 1.40367925 Control
A0 3.21187186 Control
A0 2.04047823 Control
A0 1.55556452 Control
A0 1.31685734 Control
A0 1.27010393 Control
A0 0.49757069 Control
A0 1.97755098 Control
A0 2.21814942 Control
A0 0.9912563 Control
A0 1.57808352 Control
A0 3.43501115 Control
A0 2.87310576 Control
A0 1.27161419 Control
A0 1.50524545 Control
A0 2.99912214 Control
A0 2.2148838 Control
A0 2.62352014 Control
A0 3.14550781 Control
A0 1.68333435 Control
A0 1.22382426 Control
A0 1.8590399 Control
A0 2.01047087 Control
A0 0.83475888 Control
A0 1.94461286 Control
A0 1.31117439 Control
A0 1.92869294 Control
A0 1.8996166 Control
A0 1.46151578 Control
A0 2.20419502 Control
A0 2.20548987 Control
A0 2.01220012 Control
A0 1.52571523 Control
A0 2.22711897 Control
A0 1.75172603 Control
A0 3.56529498 Control
A0 0.96096349 Control
A0 3.16087961 Control
A0 1.6940707 Control
A0 2.05437684 Control
A0 1.32402372 Control
A0 0.78795099 Control
A0 1.82868421 Control
A0 1.44919264 Control
A0 2.07097459 Control
A0 2.58164597 Control
A0 1.27736044 Control
A0 1.36372221 Control
A0 1.38743126 Control
A0 1.02186584 Control
A0 2.17284966 Control
A0 1.13649058 Control
A0 2.01365399 Control
A0 2.53552532 Control
A0 1.90538788 Control
A0 2.06899309 Control
A0 1.42860961 Control
A0 2.20055342 Control
A0 2.22373104 Control
A0 1.95578873 Control
A0 2.46474528 Control
A0 2.58089972 Control
A0 0.9933337 Control
A0 2.79985976 Control
A0 0.75251991 Control
A0 1.76235127 Control
A0 1.79534626 Control
A0 3.70501375 Control
A0 1.58759642 Control
A0 2.13336658 Control
A0 2.88082147 Control
A0 2.12460828 Control
A0 1.04293251 Control
A0 0.68731552 Control
A0 1.71924818 Control
A0 2.29370499 Control
A0 1.80058944 Control
A0 2.10495377 Control
A0 2.41181278 Control
A0 2.19109559 Control
A0 2.96072435 Control
A0 3.08898187 Control
A0 2.0052433 Control
A0 2.0016098 Control
A0 2.11411095 Control
A0 2.23424339 Control
A0 1.94695878 Control
A0 2.30249143 Control
A0 1.81773484 Control
A0 1.14809775 Control
A0 1.98079574 Control
A0 2.9403398 Control
A0 1.67372656 Control
A0 1.29329956 Control
A0 1.74577618 Control
A0 1.13842857 Control
A0 2.33173513 Control
A0 1.94853699 Control
A0 2.04300833 Control
A0 2.12221456 Control
A0 2.16822886 Control
A0 2.10350752 Control
A0 0.85601753 Control
A0 2.35731101 Control
A0 4.14058447 Control
A0 1.97855771 Control
A0 2.40928316 Control
A0 0.66742086 Control
A0 3.18425775 Control
A0 1.69262636 Control
A0 2.4172008 Control
A0 2.16013813 Control
A0 1.99074996 Control
A0 2.3490963 Control
A0 1.7192589 Control
A0 1.55080664 Control
A0 2.20908928 Control
A0 2.03464985 Control
A0 2.37280059 Control
A0 2.56787682 Control
A0 2.17296433 Control
A0 1.85210371 Control
A0 1.1426121 Control
A0 1.82482505 Control
A0 1.95461965 Control
A0 1.74945557 Control
A0 1.25569141 Control
A0 2.06844664 Control
A0 2.00995135 Control
A0 2.70977712 Control
A0 2.50007439 Control
A0 2.05891848 Control
A0 2.44741821 Control
A0 2.0345304 Control
A0 2.07063723 Control
A0 1.71409798 Control
A0 1.10518157 Control
A0 1.07161677 Control
A0 1.91234636 Control
A0 1.85990131 Control
A0 2.01474142 Control
A0 2.51485682 Control
A0 1.07091022 Control
A0 1.3850677 Control
A0 2.69217968 Control
A0 1.4795233 Control
A0 2.26393795 Control
A0 1.74798584 Control
A0 2.80004382 Control
A0 0.92832625 Control
A0 1.78552461 Control
A0 2.95320702 Control
A0 2.19785213 Control
A0 1.85933888 Control
A0 2.40452409 Control
A0 3.03117228 Control
A0 2.44814229 Control
A0 1.70047247 Control
A0 1.77075911 Control
A0 4.51459265 Control
A0 2.16566944 Control
A0 1.6393199 Control
A0 2.22194576 Control
A0 1.89132321 Control
A0 2.90657759 Control
A0 4.13048458 Control
A0 2.7384994 Control
A0 2.63317919 Control
A0 1.59635484 Control
A0 2.62944388 Control
A0 1.93288469 Control
A0 3.52041054 Control
A0 1.41554856 Control
A0 1.87961566 Control
A0 2.06788087 Control
A0 1.82561886 Control
A0 2.46730375 Control
A0 2.33262634 Control
A0 1.9191364 Control
A0 1.80461359 Control
A0 1.75320542 Control
A0 2.23262048 Control
A0 0.90282047 Control
A0 3.51294899 Control
A0 3.15239835 Control
A0 1.14072883 Control
A0 2.55112147 Control
A0 1.39871764 Control
A0 1.82520223 Control
A0 2.17184877 Control
A0 1.06335735 Control
A0 1.25764406 Control
A0 1.92439485 Control
A0 2.99748921 Control
A0 1.78605819 Control
A0 0.99936336 Control
A0 2.92197037 Control
A0 1.37818968 Control
A0 3.16913223 Control
A0 1.21282196 Control
A0 2.63965154 Control
A0 2.15843225 Control
A0 2.42807984 Control
A0 2.67422152 Control
A0 2.78039384 Control
A0 2.0077281 Control
A0 2.79060483 Control
A0 2.41814828 Control
A0 2.07495475 Control
A0 2.0665791 Control
A0 1.74565923 Control
A0 1.98015046 Control
A0 1.72987878 Control
A0 2.0543015 Control
A0 2.34422922 Control
A0 1.35986006 Control
A0 1.35405123 Control
A0 2.15537333 Control
A0 2.40604186 Control
A0 3.47022772 Control
A0 1.46562731 Control
A0 1.77533054 Control
A0 1.84639263 Control
A0 2.86655235 Control
A0 2.68517256 Control
A0 1.68030143 Control
A0 1.22125804 Control
A0 1.02561247 Control
A0 2.27640009 Control
A0 1.84880173 Control
A0 3.03660059 Control
A0 2.26452589 Control
A0 0.69111139 Control
A0 2.38177204 Control
A0 1.03375649 Control
A0 0.756446 Control
A0 1.29721916 Control
A0 1.68777263 Control
A0 2.14755583 Control
A0 2.60918832 Control
A0 1.81406832 Control
A0 2.76586366 Control
A0 1.84019327 Control
A0 2.02293539 Control
A0 1.64930737 Control
A0 1.00004137 Control
A0 3.8563807 Control
A0 1.35270739 Control
A0 2.13459611 Control
A0 2.92699051 Control
A0 1.42594206 Control
A0 3.01552367 Control
A0 1.95894325 Control
A0 1.65520549 Control
A0 1.30132341 Control
A0 1.99881279 Control
A0 2.16014481 Control
A0 1.33842158 Control
A0 0.69136995 Control
A0 2.19472408 Control
A0 2.37505198 Control
A0 1.46550441 Control
A0 1.56121588 Control
A0 1.74473929 Control
A0 2.14475369 Control
A0 1.46181846 Control
A0 0.96327883 Control
A0 2.32766485 Control
A0 1.66927409 Control
A0 2.58016467 Control
A0 3.06714487 Control
A0 2.94342709 Control
A0 2.43269157 Control
A0 1.95440769 Control
A0 1.29838443 Control
A0 2.21485257 Control
A0 2.40000248 Control
A0 1.02050936 Control
A0 2.75025153 Control
A0 3.91022539 Control
A0 1.86585164 Control
A0 1.89576352 Control
A0 1.80478418 Control
A0 2.38119817 Control
A0 1.75415492 Control
A0 1.82551301 Control
A0 3.40242863 Control
A0 1.28908539 Control
A0 1.38777351 Control
A0 1.65586603 Control
A0 1.40047729 Control
A0 3.32855153 Control
A0 2.70381451 Control
A0 0.94278204 Control
A0 2.04834557 Control
A0 1.27596021 Control
A0 2.26980162 Control
A0 2.06957483 Control
A0 0.74581981 Control
A0 2.0752039 Control
A0 1.5237627 Control
A0 2.18083811 Control
A0 1.85226941 Control
A0 1.56849658 Control
A0 2.17998123 Control
A0 2.87826753 Control
A0 2.92164636 Control
A0 1.57180774 Control
A0 1.58043146 Control
A0 2.54501057 Control
A0 1.0956558 Control
A0 3.13250661 Control
A0 1.66073823 Control
A0 1.54779088 Control
A0 2.66291809 Control
A0 1.26755965 Control
A0 1.3151809 Control
A0 4.6644001 Control
A0 0.79553252 Control
A0 2.04444933 Control
A0 3.48563957 Control
A0 1.35982227 Control
A0 2.30433679 Control
A0 1.37390089 Control
A0 2.94652677 Control
A0 1.03335857 Control
A0 1.78101766 Control
A0 2.01870012 Control
A0 1.8494401 Control
A0 2.95406318 Control
A0 3.04782224 Control
A0 2.28475976 Control
A0 0.98716497 Control
A0 1.70787477 Control
A0 1.68668151 Control
A0 3.03412104 Control
A0 1.64307904 Control
A0 2.78647041 Control
A0 2.75323415 Control
A0 1.84066379 Control
A0 1.53723812 Control
A0 1.11199057 Control
A0 2.24925232 Control
A0 2.01384974 Control
A0 2.10652161 Control
A0 1.70995855 Control
A0 1.32862234 Control
A0 1.43254268 Control
A0 2.28137541 Control
A0 1.52991831 Control
A0 1.67774558 Control
A0 2.17740798 Control
A0 2.20979977 Control
A0 1.62837315 Control
A0 3.66733885 Control
A0 1.52982664 Control
A0 1.3455534 Control
A0 1.19610476 Control
A0 1.06138051 Control
A0 1.55081487 Control
A0 1.40485942 Control
A0 1.7966423 Control
A0 2.30236077 Control
A0 1.58527279 Control
A0 1.54173195 Control
A0 2.31282377 Control
A0 0.69921565 Control
A0 3.51939034 Control
A0 0.92092556 Control
A0 1.74245548 Control
A0 1.45510435 Control
A0 1.82531571 Control
A0 2.26427031 Control
A0 1.95285308 Control
A0 2.18958879 Control
A0 1.66140676 Control
A0 1.73125303 Control
A0 2.29678631 Control
A0 2.23037934 Control
A0 1.66395199 Control
A0 0.99689806 Control
A0 2.22493553 Control
A0 2.63040495 Control
A0 0.98991024 Control
A0 1.4940486 Control
A0 1.94689143 Control
A0 2.68355536 Control
A0 1.26645231 Control
A0 2.57244253 Control
A0 1.33394814 Control
A0 2.17694998 Control
A0 2.53886485 Control
A0 2.41146255 Control
A0 1.31917012 Control
A0 3.05878806 Control
A0 1.65473974 Control
A0 1.51191545 Control
A0 1.73214829 Control
A0 2.80095363 Control
A0 1.81722498 Control
A0 1.69389272 Control
A0 2.4167943 Control
A0 2.59993148 Control
A0 1.87180269 Control
A0 1.86544657 Control
A0 2.1743803 Control
A0 1.76095331 Control
A0 1.82772756 Control
A0 1.14670599 Control
A0 1.22869539 Control
A0 1.90703213 Control
A0 2.21431351 Control
A0 1.16082883 Control
A0 1.15534699 Control
A0 2.12634444 Control
A0 1.83841026 Control
A0 1.33080256 Control
A0 2.92330742 Control
A0 1.82909596 Control
A0 1.71977746 Control
A0 2.59768605 Control
A0 2.04129267 Control
A0 1.40515411 Control
A0 1.12267733 Control
A0 1.18480432 Control
A0 4.21920538 Control
A0 2.272964 Control
A0 2.25349188 Control
A0 1.7448945 Control
A0 1.01876998 Control
A0 2.32590175 Control
A0 2.32375193 Control
A0 2.100178 Control
A0 1.91183901 Control
A0 1.55618274 Control
A0 1.48169458 Control
A0 1.71850145 Control
A0 1.9351306 Control
A0 3.31669474 Control
A0 2.01787829 Control
A0 2.2559793 Control
A0 1.50335729 Control
A0 1.55830157 Control
A0 2.19432688 Control
A0 1.39039946 Control
A0 2.59988189 Control
A0 1.80469346 Control
A0 1.58224165 Control
A0 1.81580484 Control
A0 2.99353814 Control
A0 2.58028698 Control
A0 2.47310424 Control
A0 3.98866272 Control
A0 1.98118985 Control
A0 1.81843817 Control
A0 2.35256505 Control
A0 1.60732484 Control
A0 3.21387053 Control
A0 1.86717117 Control
A0 2.40970778 Control
A0 1.72940743 Control
A0 2.17511439 Control
A0 1.78392756 Control
A0 1.98439324 Control
A0 1.68855202 Control
A0 1.86550033 Control
A0 1.94084847 Control
A0 1.9074297 Control
A0 1.9622941 Control
A0 2.4993515 Control
A0 3.31886554 Control
A0 1.55538762 Control
A0 1.71175241 Control
A0 1.84303176 Control
A0 1.77280915 Control
A0 2.48723269 Control
A0 2.65489793 Control
A0 2.13030839 Control
A0 1.71769118 Control
A0 2.39071655 Control
A0 1.24561846 Control
A0 1.86348224 Control
A0 1.16134787 Control
A0 3.116992 Control
A0 2.38368917 Control
A0 2.66193771 Control
A0 1.13873637 Control
A0 2.59992886 Control
A0 0.8707664 Control
A0 2.44390988 Control
A0 1.40349662 Control
A0 2.55009842 Control
A0 2.11006117 Control
A0 1.2638278 Control
A0 2.0906837 Control
A0 1.82329869 Control
A0 2.02509189 Control
A0 1.14348233 Control
A0 2.14718223 Control
A0 2.56799054 Control
A0 1.89886189 Control
A0 1.85188556 Control
A0 1.02597332 Control
A0 2.24830508 Control
A0 0.6586569 Control
A0 2.19277954 Control
A0 1.63857019 Control
A0 1.29446149 Control
A0 2.61404753 Control
A0 1.26264477 Control
A0 1.97634101 Control
A0 1.79010451 Control
A0 3.08579779 Control
A0 1.58540428 Control
A0 1.24419487 Control
A0 1.83150828 Control
A0 1.85148168 Control
A0 2.90058732 Control
A0 1.7068783 Control
A0 1.50248051 Control
A0 1.59961081 Control
A0 1.84703875 Control
A0 2.63504696 Control
A0 1.28251123 Control
A0 1.12497008 Control
A0 1.83829522 Control
A0 0.68017125 Control
A0 1.53076935 Control
A0 1.75956249 Control
A0 1.58269072 Control
A0 1.0369246 Control
A0 2.5498693 Control
A0 2.53294587 Control
A0 1.30574822 Control
A0 1.91710472 Control
A0 1.98000932 Control
A0 0.83691859 Control
A0 2.6540947 Control
A0 2.90735984 Control
A0 2.35650325 Control
A0 2.48406506 Control
A0 1.27673519 Control
A0 1.67805386 Control
A0 2.22924709 Control
A0 1.99375033 Control
A0 2.41978359 Control
A0 1.77761424 Control
A0 2.00481176 Control
A0 1.1006397 Control
A0 1.61035132 Control
A0 3.63735127 Control
A0 1.47381687 Control
A0 2.13652635 Control
A0 1.90303469 Control
A0 2.05398893 Control
A0 0.7471292 Control
A0 1.79837358 Control
A0 2.70032191 Control
A0 2.05946779 Control
A0 1.28057384 Control
A0 1.48113739 Control
A0 1.16613936 Control
A0 2.39193439 Control
A0 3.5389657 Control
A0 2.28662944 Control
A0 2.65416098 Control
A0 1.37146413 Control
A0 1.96794903 Control
A0 2.5334444 Control
A0 1.35729861 Control
A0 2.36202979 Control
A0 2.53339434 Control
A0 1.90095389 Control
A0 1.49509132 Control
A0 1.76775658 Control
A0 1.8269248 Control
A0 0.9237842 Control
A0 1.68564558 Control
A0 1.81514096 Control
A0 1.91885114 Control
A0 1.72881663 Control
A0 2.229985 Control
A0 1.89878714 Control
A0 1.89810824 Control
A0 1.710922 Control
A0 1.75976455 Control
A0 2.10152745 Control
A0 1.62867343 Control
A0 1.30776036 Control
A0 1.65123594 Control
A0 2.41674066 Control
A0 2.07521439 Control
A0 2.27011251 Control
A0 2.61417389 Control
A0 2.02440047 Control
A0 2.02346826 Control
A0 1.48547769 Control
A0 2.09206748 Control
A0 3.78526711 Control
A0 1.88826776 Control
A0 1.52332342 Control
A0 2.44458652 Control
A0 1.75120473 Control
A0 1.0225966 Control
A0 1.84851992 Control
A0 2.41814852 Control
A0 1.82565033 Control
A0 2.70099211 Control
A0 2.63698697 Control
A0 2.53124952 Control
A0 2.0193429 Control
A0 1.8998419 Control
A0 2.5439353 Control
A0 1.54595566 Control
A0 4.45399237 Control
A0 3.06848073 Control
A0 0.83631986 Control
A0 1.84289575 Control
A0 1.65204549 Control
A0 1.44613969 Control
A0 1.15248013 Control
A0 2.91086626 Control
A0 0.93405247 Control
A0 1.8604207 Control
A0 2.04985595 Control
A0 1.89425874 Control
A0 2.29941273 Control
A0 2.3458178 Control
A0 2.03515148 Control
A0 1.40270329 Control
A0 1.7951405 Control
A0 2.05304193 Control
A0 1.85097778 Control
A0 2.00725913 Control
A0 1.35759676 Control
A0 2.51800227 Control
A0 1.33495951 Control
A0 2.72892714 Control
A0 1.1812185 Control
A0 0.61247581 Control
A0 2.07336497 Control
A0 2.7278862 Control
A0 2.12039471 Control
A0 1.27542663 Control
A0 1.84048641 Control
A0 1.76075852 Control
A0 3.33742309 Control
A0 1.81192005 Control
A0 2.44453764 Control
A0 1.21664047 Control
A0 1.88117993 Control
A0 1.45097506 Control
A0 2.07268381 Control
A0 1.4590162 Control
A0 2.07051086 Control
A0 1.40801239 Control
A0 2.01660252 Control
A0 0.91373086 Control
A0 2.70293212 Control
A0 2.25352907 Control
A0 1.94474828 Control
A0 2.42216992 Control
A0 2.13512444 Control
A0 2.07021046 Control
A0 1.84760427 Control
A0 1.64220536 Control
A0 2.05961537 Control
A0 2.11641479 Control
A0 3.14836097 Control
A0 1.64159942 Control
A0 1.89074016 Control
A0 2.27177596 Control
A0 1.68294084 Control
A0 1.90332413 Control
A0 2.5956502 Control
A0 0.73008871 Control
A0 2.38109732 Control
A0 1.73728371 Control
A0 1.5839138 Control
A0 3.67237997 Control
A0 2.02957582 Control
A0 2.11432409 Control
A0 1.80906856 Control
A0 1.88359642 Control
A0 1.20242333 Control
A0 1.71198869 Control
A0 1.25668526 Control
A0 3.17610359 Control
A0 1.86538839 Control
A0 2.29878974 Control
A0 2.76326251 Control
A0 3.30023098 Control
A0 1.80298507 Control
A0 1.63965857 Control
A0 1.99057376 Control
A0 2.4190762 Control
A0 2.38470149 Control
A0 1.46411157 Control
A0 1.02559221 Control
A0 2.90718102 Control
A0 1.20635998 Control
A0 2.0463376 Control
A0 2.32033372 Control
A0 3.27209425 Control
A0 2.26895857 Control
A0 2.10673881 Control
A0 0.92111927 Control
A0 1.66374087 Control
A0 3.49529839 Control
A0 2.45280027 Control
A0 0.74768245 Control
A0 0.88388377 Control
A0 2.06109142 Control
A0 2.00124836 Control
A0 2.04256725 Control
A0 3.64551783 Control
A0 1.58145916 Control
A0 1.78122032 Control
A0 3.08026791 Control
A0 1.46268535 Control
A0 1.38078141 Control
A0 2.18236256 Control
A0 1.47047555 Control
A0 1.75368476 Control
A0 2.76207924 Control
A0 1.85219634 Control
A0 1.36192131 Control
A0 1.31002951 Control
A0 1.76798141 Control
A0 2.83421135 Control
A0 1.82147014 Control
A0 1.55188906 Control
A0 0.77879906 Control
A0 2.59323263 Control
A0 2.03180361 Control
A0 0.89081562 Control
A0 1.46911383 Control
A0 2.50716615 Control
A0 2.35533261 Control
A0 2.29860663 Control
A0 1.06669223 Control
A0 1.49542463 Control
A0 2.6121428 Control
A0 1.81964505 Control
A0 1.6736207 Control
A0 1.79424953 Control
A0 0.73048371 Control
A0 1.71759772 Control
A0 2.21179581 Control
A0 2.3818512 Control
A0 2.00171947 Control
A0 1.38690889 Control
A0 2.1073792 Control
A0 1.35924113 Control
A0 3.7853384 Control
A0 1.69016099 Control
A0 1.93053424 Control
A0 2.11659718 Control
A0 3.0502038 Control
A0 2.57499957 Control
A0 2.22000861 Control
A0 3.5019989 Control
A0 1.9793731 Control
A0 1.75683975 Control
A0 1.80239701 Control
A0 2.91030121 Control
A0 1.65444803 Control
A0 2.98332119 Control
A0 3.0470078 Control
A0 1.50172627 Control
A0 2.14092565 Control
A0 1.48990357 Control
A0 2.71675372 Control
A0 2.38719893 Control
A0 2.78498554 Control
A0 1.36315906 Control
A0 1.02661121 Control
A0 1.56220019 Control
A0 1.99522591 Control
A0 1.79440284 Control
A0 3.6164937 Control
A0 2.59687686 Control
A0 3.64072537 Control
A0 2.25318837 Control
A0 2.32472467 Control
A0 1.20347631 Control
A0 2.12901068 Control
A0 3.27826881 Control
A0 2.32121015 Control
A0 1.93260765 Control
A0 1.80505979 Control
A0 1.74405468 Control
A0 2.10104847 Control
A0 2.89336896 Control
A0 2.29205537 Control
A0 1.76402175 Control
A0 2.18542361 Control
A0 1.57408297 Control
A0 1.20363629 Control
A0 1.06680906 Control
A0 2.1154983 Control
A0 2.7351017 Control
A0 2.45287895 Control
A0 2.10638428 Control
A0 1.90725648 Control
A0 1.9012711 Control
A0 1.96036601 Control
A0 1.87747729 Control
A0 1.49329853 Control
A0 1.29290426 Control
A0 1.94345868 Control
A0 1.1916343 Control
A0 1.18443549 Control
A0 1.61539245 Control
A0 1.56577682 Control
A0 1.80974138 Control
A0 3.02390695 Control
A0 2.37882614 Control
A0 2.17029476 Control
A0 1.63358355 Control
A0 2.66859913 Control
A0 2.70600486 Control
A0 2.71296048 Control
A0 2.0350616 Control
A0 1.63569307 Control
A0 1.64714158 Control
A0 2.31880856 Control
A0 1.75339973 Control
A0 1.11421978 Control
A0 1.48287094 Control
A0 1.99213147 Control
A0 2.32843161 Control
A0 1.97061622 Control
A0 1.75104153 Control
A0 1.55662239 Control
A0 1.90574992 Control
A0 1.91090775 Control
A0 1.97101653 Control
A0 3.15655589 Control
A0 2.22552371 Control
A0 1.97588801 Control
A0 1.58441305 Control
A0 1.57020295 Control
A0 2.67681074 Control
A0 1.76870537 Control
A0 2.39008379 Control
A0 1.36688006 Control
A0 1.77593696 Control
A0 1.96155465 Control
A0 1.65565896 Control
A0 2.79143524 Control
A0 1.87570691 Control
A0 1.30610847 Control
A0 1.80407465 Control
A0 2.38809943 Control
A0 0.61230904 Control
A0 3.33061457 Control
A0 1.59226203 Control
A0 2.13107014 Control
A0 1.82166708 Control
A0 2.06472898 Control
A0 2.35089064 Control
A0 2.61470079 Control
A0 1.36128271 Control
A0 3.46923518 Control
A0 1.77112055 Control
A0 1.51082122 Control
A0 1.18535292 Control
A0 2.43078113 Control
A0 1.54997873 Control
A0 1.36274958 Control
A0 3.28073978 Control
A0 2.02765346 Control
A0 2.22192502 Control
A0 1.92759693 Control
A0 2.6583426 Control
A0 2.63499856 Control
A0 1.51901376 Control
A0 2.26981163 Control
A0 2.47560906 Control
A0 1.4793433 Control
A0 1.25869679 Control
A0 0.76009804 Control
A0 1.25605237 Control
A0 1.97571492 Control
A0 1.2613498 Control
A0 1.37060988 Control
A0 2.38473558 Control
A0 2.21097207 Control
A0 3.30619454 Control
A0 2.06921148 Control
A0 2.14343572 Control
A0 2.66836309 Control
A0 1.67653978 Control
A0 1.02295029 Control
A0 2.09253621 Control
A0 2.02189183 Control
A0 1.84838104 Control
A0 1.26285136 Control
A0 1.59630466 Control
A0 1.70272756 Control
A0 1.22382748 Control
A0 2.45345688 Control
A0 0.80064338 Control
A0 1.86143816 Control
A0 1.82752526 Control
A0 1.65276515 Control
A0 1.65058029 Control
A0 1.58375704 Control
A0 1.91311932 Control
A0 1.58251858 Control
A0 2.08975577 Control
A0 1.88460517 Control
A0 2.52095795 Control
A0 1.28981066 Control
A0 2.5256412 Control
A0 2.57261157 Control
A0 1.54160976 Control
A0 1.98821735 Control
A0 1.46435606 Control
A0 1.89628053 Control
A0 1.59409332 Control
A0 1.36994863 Control
A0 1.42807889 Control
A0 1.15400684 Control
A0 2.92215419 Control
A0 1.08525074 Control
A0 1.44508898 Control
A0 1.3460393 Control
A0 2.71334505 Control
A0 1.78813457 Control
A0 1.74342084 Control
A0 2.11373162 Control
A0 1.45527184 Control
A0 2.14509201 Control
A0 2.15332031 Control
A0 1.62845922 Control
A0 2.2109859 Control
A0 1.99605 Control
A0 1.4876523 Control
A0 1.61875844 Control
A0 0.90912777 Control
A0 1.97895253 Control
A0 2.32106757 Control
A0 2.55676842 Control
A0 1.85726929 Control
A0 2.1627748 Control
A0 1.78567183 Control
A0 1.25416982 Control
A0 2.91865706 Control
A0 2.38649607 Control
A0 1.94353259 Control
A0 3.0024004 Control
A0 3.28029156 Control
A0 1.33663046 Control
A0 2.48034668 Control
A0 2.24435139 Control
A0 1.93003893 Control
A0 0.90407306 Control
A0 1.78439903 Control
A0 1.75230885 Control
A0 1.98371542 Control
A0 2.69024491 Control
A0 2.99872279 Control
A0 1.5177629 Control
A0 1.51805818 Control
A0 2.03089094 Control
A0 2.21829581 Control
A0 1.22868764 Control
A0 0.94893086 Control
A0 1.27845943 Control
A0 2.33356714 Control
A0 2.04963732 Control
A0 1.72799027 Control
A0 1.98895764 Control
A0 2.36730576 Control
A0 1.78366256 Control
A0 1.61148655 Control
A0 1.86863184 Control
A0 1.64711177 Control
A0 1.84616554 Control
A0 2.24963617 Control
A0 1.7687813 Control
A0 4.2335124 Control
A0 2.28876376 Control
A0 2.40275478 Control
A0 2.71079421 Control
A0 1.77912045 Control
A0 1.97114992 Control
A0 2.71665525 Control
A0 1.65726328 Control
A0 2.05911183 Control
A0 1.18539596 Control
A0 2.88263512 Control
A0 1.81597269 Control
A0 0.89887631 Control
A0 1.07979393 Control
A0 2.14282775 Control
A0 0.52860695 Control
A0 1.93774307 Control
A0 1.68326545 Control
A0 1.9036665 Control
A0 2.54042673 Control
A0 1.4460175 Control
A0 2.12552619 Control
A0 1.64295805 Control
A0 1.65228963 Control
A0 1.74770105 Control
A0 1.25421798 Control
A0 2.19896436 Control
A0 2.15394187 Control
A0 1.27721167 Control
A0 2.7170732 Control
A0 1.40415096 Control
A0 2.20879602 Control
A0 0.96565294 Control
A0 2.05570841 Control
A0 1.78524077 Control
A0 2.58501983 Control
A0 1.23747742 Control
A0 2.34450006 Control
A0 1.78108299 Control
A0 2.50251365 Control
A0 2.55468512 Control
A0 1.61920393 Control
A0 2.28535509 Control
A0 1.61919355 Control
A0 2.02640867 Control
A0 1.28781652 Control
A0 2.32941031 Control
A0 3.73179269 Control
A0 1.51520705 Control
A0 3.15962338 Control
A0 2.36122847 Control
A0 2.5691855 Control
A0 3.31187654 Control
A0 2.16391277 Control
A0 1.38676238 Control
A0 1.69184816 Control
A0 1.48510945 Control
A0 2.25613546 Control
A0 2.37957788 Control
A0 1.25469208 Control
A0 1.85761535 Control
A0 1.25467336 Control
A0 2.79258204 Control
A0 1.39371157 Control
A0 1.83067489 Control
A0 2.7176764 Control
A0 6.69948387 Control
A0 1.34203446 Control
A0 0.83612359 Control
A0 2.58161378 Control
A0 1.58907366 Control
A0 1.5825758 Control
A0 2.54079008 Control
A0 1.60979939 Control
A0 2.21329618 Control
A0 2.36423588 Control
A0 2.43202114 Control
A0 1.97120571 Control
A0 0.47640565 Control
A0 3.29104352 Control
A0 1.60709918 Control
A0 1.32710481 Control
A0 2.03726983 Control
A0 2.30998206 Control
A0 2.04357505 Control
A0 1.92005539 Control
A0 1.37853241 Control
A0 1.87137222 Control
A0 1.9425658 Control
A0 2.246696 Control
A0 1.58631909 Control
A0 2.92176843 Control
A0 1.50744331 Control
A0 1.34422576 Control
A0 2.01312804 Control
A0 2.56120229 Control
A0 2.42325544 Control
A0 2.27753592 Control
A0 1.28374982 Control
A0 2.83612514 Control
A0 1.57047498 Control
A0 1.65959442 Control
A0 2.5067327 Control
A0 1.7159276 Control
A0 3.93704343 Control
A0 0.66891569 Control
A0 2.1329546 Control
A0 2.70836401 Control
A0 2.17244029 Control
A0 2.5589807 Control
A0 3.0378511 Control
A0 1.41688776 Control
A0 2.15490961 Control
A0 1.96484828 Control
A0 1.10304999 Control
A0 1.72553635 Control
A0 1.69604552 Control
A0 2.40364695 Control
A0 2.18800473 Control
A0 1.76175594 Control
A0 2.5392797 Control
A0 2.19352913 Control
A0 3.64768314 Control
A0 1.62116134 Control
A0 1.79583538 Control
A0 1.14986718 Control
A0 1.62379646 Control
A0 1.94186497 Control
A0 1.44598913 Control
A0 1.79992068 Control
A0 2.1333456 Control
A0 1.42137885 Control
A0 1.43715644 Control
A0 1.96389568 Control
A0 1.37275875 Control
A0 1.53420281 Control
A0 2.50652266 Control
A0 1.67842102 Control
A0 1.11638618 Control
A0 1.432073 Control
A0 2.87309551 Control
A0 1.54312336 Control
A0 2.40585065 Control
A0 2.20405817 Control
A0 1.63226247 Control
A0 2.59553194 Control
A0 0.84349632 Control
A0 1.21844029 Control
A0 1.61133611 Control
A0 1.17076612 Control
A0 1.49867046 Control
A0 2.22739625 Control
A0 3.20300436 Control
A0 1.88437104 Control
A0 1.84104371 Control
A0 1.99693823 Control
A0 2.6266427 Control
A0 1.90938771 Control
A0 1.36524582 Control
A0 3.56372619 Control
A0 1.54934108 Control
A0 1.93644047 Control
A0 1.70057011 Control
A0 2.6353395 Control
A0 2.60083985 Control
A0 1.51366103 Control
A0 2.59198952 Control
A0 2.00627708 Control
A0 0.63446164 Control
A0 2.01781344 Control
A0 1.84146476 Control
A0 0.91253835 Control
A0 2.08203793 Control
A0 0.9494071 Control
A0 1.59557998 Control
A0 1.7538842 Control
A0 1.64186502 Control
A0 1.28874052 Control
A0 1.67578495 Control
A0 2.46830201 Control
A0 2.03585029 Control
A0 1.14750445 Control
A0 1.72183084 Control
A0 1.4894526 Control
A0 2.24095464 Control
A0 1.57256746 Control
A0 2.00558925 Control
A0 2.46786308 Control
A0 1.88554215 Control
A0 1.96099401 Control
A0 1.89518511 Control
A0 1.91459298 Control
A0 2.09309745 Control
A0 1.72880542 Control
A0 1.83367932 Control
A0 1.82171178 Control
A0 1.7195195 Control
[truncated: 7,237,522 more chars]
