# Supplementary material for: Longitudinal single-cell profiling of chemotherapy response in acute myeloid leukemia
Source: Nat Commun. 2023 Mar 8;14:1285. doi: 10.1038/s41467-023-36969-0 (PMC9995364; doi:10.1038/s41467-023-36969-0)
Supplement: Supplementary file 12 — Source Data Files [file 41467_2023_36969_MOESM12_ESM.zip › Figure_3G_and_SuppFig_3G_PT01_replicateB.txt]

Sample TGR Treatment
B0 0.771961586721748 Treated
B0 0.344400397278282 Treated
B0 0.567802927594869 Treated
B0 1.23233782930678 Treated
B0 0.909550365662881 Treated
B0 0.950936361725484 Treated
B0 0.745918945498717 Treated
B0 0.868013004879664 Treated
B0 0.757673125863264 Treated
B0 0.922661095775379 Treated
B0 0.950312420437884 Treated
B0 0.942182049647044 Treated
B0 0.588773928876033 Treated
B0 1.01562986455614 Treated
B0 0.672631371084443 Treated
B0 0.85680998141104 Treated
B0 0.748535405423207 Treated
B0 0.187452339866369 Treated
B0 1.1721051989485 Treated
B0 0.842182068613514 Treated
B0 0.537361567226992 Treated
B0 0.432702207440429 Treated
B0 0.520888758172347 Treated
B0 0.782061148270422 Treated
B0 0.785326044069408 Treated
B0 0.477329581947046 Treated
B0 0.905789427313786 Treated
B0 0.688617478381971 Treated
B0 0.40223984663621 Treated
B0 0.858233763174845 Treated
B0 0.925807085124967 Treated
B0 0.28021452285458 Treated
B0 0.630763632363558 Treated
B0 0.738057354219062 Treated
B0 0.720464699490747 Treated
B0 0.72496623544922 Treated
B0 0.577855074025871 Treated
B0 0.758479829096036 Treated
B0 0.949937515033058 Treated
B0 0.604894672986382 Treated
B0 0.465721489158745 Treated
B0 0.77370079840359 Treated
B0 0.784674313794596 Treated
B0 0.652499783160753 Treated
B0 0.791088043578987 Treated
B0 0.405704430432749 Treated
B0 0.661240208757639 Treated
B0 0.77459539185984 Treated
B0 0.639261143529745 Treated
B0 0.710814330960463 Treated
B0 0.51626683816378 Treated
B0 0.582623884160268 Treated
B0 0.844732200944384 Treated
B0 0.351010736987199 Treated
B0 0.306175580526786 Treated
B0 0.860427675592416 Treated
B0 0.948844350312364 Treated
B0 1.07625455676496 Treated
B0 0.661673976949087 Treated
B0 0.659071200264189 Treated
B0 0.776289953449929 Treated
B0 0.915300476090147 Treated
B0 0.193269736981858 Treated
B0 0.610941277025531 Treated
B0 0.363959737462947 Treated
B0 0.892287735189193 Treated
B0 0.668418523529584 Treated
B0 0.889446658153415 Treated
B0 0.779442379347583 Treated
B0 0.824595589893826 Treated
B0 0.448548258945065 Treated
B0 0.28050065382506 Treated
B0 0.792974192580694 Treated
B0 1.05207843020892 Treated
B0 0.90650476325524 Treated
B0 0.668599771277109 Treated
B0 0.686912966215525 Treated
B0 1.14891176477234 Treated
B0 0.993933236553481 Treated
B0 0.319261886062657 Treated
B0 0.715533386201353 Treated
B0 1.47626705876745 Treated
B0 0.788258538775775 Treated
B0 0.738049045916288 Treated
B0 0.797579836580453 Treated
B0 0.934808647857107 Treated
B0 0.985237442677671 Treated
B0 1.3284093354455 Treated
B0 0.6603659787397 Treated
B0 0.87698180938031 Treated
B0 0.611259265608654 Treated
B0 0.726814795034159 Treated
B0 0.584647472651238 Treated
B0 0.813831189828102 Treated
B0 0.580358953245211 Treated
B0 0.670055613085888 Treated
B0 0.516129529912818 Treated
B0 0.571740254709459 Treated
B0 0.918251872080272 Treated
B0 0.792795880365342 Treated
B0 0.595534178632598 Treated
B0 0.636510733077909 Treated
B0 1.00374769315921 Treated
B0 0.635655826131978 Treated
B0 0.65902219812919 Treated
B0 0.799133961071234 Treated
B0 0.480672970074737 Treated
B0 0.535712610556748 Treated
B0 0.448930805656253 Treated
B0 0.904797443855838 Treated
B0 0.77067059333469 Treated
B0 1.0188042816047 Treated
B0 1.06982726521755 Treated
B0 0.747742489828684 Treated
B0 0.602770724834524 Treated
B0 0.529029927451662 Treated
B0 0.733997402040416 Treated
B0 0.6647810930328 Treated
B0 0.450004309748057 Treated
B0 0.587733204425227 Treated
B0 0.861062577923723 Treated
B0 0.858991076670872 Treated
B0 0.365950037855808 Treated
B0 0.638642789288708 Treated
B0 0.632168132591506 Treated
B0 0.899471929124558 Treated
B0 0.988484962656215 Treated
B0 0.421180445412704 Treated
B0 0.80719594995441 Treated
B0 0.964917489480506 Treated
B0 0.637953192383471 Treated
B0 1.24720705592691 Treated
B0 0.424986552528356 Treated
B0 0.650040134827798 Treated
B0 0.958562521983774 Treated
B0 0.937958403272429 Treated
B0 0.959283219587543 Treated
B0 0.779825162519759 Treated
B0 0.681990498337176 Treated
B0 0.850241485744015 Treated
B0 0.68637552720507 Treated
B0 0.700543333576612 Treated
B0 1.24803103748225 Treated
B0 0.654861017266102 Treated
B0 0.914751336551557 Treated
B0 0.687603748469966 Treated
B0 0.702291266240913 Treated
B0 0.776257109453388 Treated
B0 0.854476970881275 Treated
B0 0.506497402343946 Treated
B0 0.167182346002409 Treated
B0 0.806651445693547 Treated
B0 1.04998615465856 Treated
B0 0.677636754820607 Treated
B0 0.804088309339685 Treated
B0 0.703079580908823 Treated
B0 0.957159034095169 Treated
B0 0.768113932055659 Treated
B0 0.581611096096716 Treated
B0 0.168520882105111 Treated
B0 0.533669678524077 Treated
B0 0.595625127562675 Treated
B0 0.589587238053697 Treated
B0 0.68669700591316 Treated
B0 0.576578969885909 Treated
B0 0.78207619356267 Treated
B0 0.900351471170404 Treated
B0 0.570181048806105 Treated
B0 0.605149075413466 Treated
B0 0.731141262774002 Treated
B0 1.03171408349121 Treated
B0 0.183535894138154 Treated
B0 0.947856691442768 Treated
B0 0.641778599249292 Treated
B0 1.08056803953645 Treated
B0 0.393084373815245 Treated
B0 0.620181205736985 Treated
B0 0.333286070408507 Treated
B0 0.7350497126717 Treated
B0 0.605331270787031 Treated
B0 0.773545164066422 Treated
B0 0.797208675790092 Treated
B0 1.4809905194624 Treated
B0 0.765226648834779 Treated
B0 0.801107084115849 Treated
B0 0.392500650639778 Treated
B0 0.876898534756555 Treated
B0 0.792128940844152 Treated
B0 0.712348655869396 Treated
B0 0.645561303786764 Treated
B0 0.400993169266336 Treated
B0 0.462800830892563 Treated
B0 0.466408656780582 Treated
B0 0.935220452757774 Treated
B0 0.296238905199967 Treated
B0 0.623961092146893 Treated
B0 0.443719015268098 Treated
B0 0.349807722338168 Treated
B0 0.820241791521162 Treated
B0 0.608797348735077 Treated
B0 0.505680701376432 Treated
B0 0.922416441418783 Treated
B0 0.121551023204651 Treated
B0 0.986153106922523 Treated
B0 0.1422405987201 Treated
B0 0.554905571579888 Treated
B0 0.710550401947972 Treated
B0 0.279448178760055 Treated
B0 0.764613311685598 Treated
B0 1.16202671608674 Treated
B0 0.714035352960664 Treated
B0 0.758907213318705 Treated
B0 0.375859863995027 Treated
B0 0.890852455237974 Treated
B0 0.280701457774707 Treated
B0 0.812121727533183 Treated
B0 0.778789577639403 Treated
B0 0.711289057919137 Treated
B0 0.811263620506452 Treated
B0 0.714439586287063 Treated
B0 0.705387605255154 Treated
B0 0.68872643335309 Treated
B0 0.180040130519218 Treated
B0 0.446240743552435 Treated
B0 1.08676391729482 Treated
B0 0.990707379268014 Treated
B0 0.405597799963102 Treated
B0 1.05559410774356 Treated
B0 0.613778663301672 Treated
B0 0.793151847944669 Treated
B0 0.689044622434606 Treated
B0 0.732860063110753 Treated
B0 0.539779195162176 Treated
B0 0.812708561904088 Treated
B0 0.56843310890547 Treated
B0 0.975887617866566 Treated
B0 0.841554603279434 Treated
B0 0.412515989510472 Treated
B0 0.758861808719806 Treated
B0 0.764245564379589 Treated
B0 0.923981111120187 Treated
B0 0.714620407912749 Treated
B0 0.704540143564462 Treated
B0 0.626209962126947 Treated
B0 0.684538955922288 Treated
B0 0.760387371880247 Treated
B0 0.629006620910063 Treated
B0 0.571829906235325 Treated
B0 1.01188292400478 Treated
B0 0.712654481954031 Treated
B0 0.758120714226857 Treated
B0 0.753171622329601 Treated
B0 0.55255070296607 Treated
B0 0.841667666966465 Treated
B0 0.487936681997992 Treated
B0 0.693912235939384 Treated
B0 0.516147988938652 Treated
B0 1.00038361730655 Treated
B0 0.404560433964391 Treated
B0 0.694112596209927 Treated
B0 0.867588883476041 Treated
B0 0.650179558598099 Treated
B0 0.86069075049503 Treated
B0 0.826286361862302 Treated
B0 0.569327127243922 Treated
B0 0.356139818043489 Treated
B0 0.813954805072653 Treated
B0 0.548241799993433 Treated
B0 0.480267890163671 Treated
B0 0.524975907069323 Treated
B0 1.07320535052632 Treated
B0 0.499864325311888 Treated
B0 0.947741700210923 Treated
B0 0.671542218795043 Treated
B0 0.666926643111233 Treated
B0 0.289978568263122 Treated
B0 0.584125577697529 Treated
B0 0.865223851476022 Treated
B0 0.46882604370364 Treated
B0 0.694777164145386 Treated
B0 0.558560614210442 Treated
B0 1.07999865491159 Treated
B0 0.655340743141281 Treated
B0 0.681927647346737 Treated
B0 0.191313446125034 Treated
B0 0.756443193991793 Treated
B0 0.682900205748887 Treated
B0 0.746900296434854 Treated
B0 0.702848527523076 Treated
B0 1.11845730101087 Treated
B0 0.542444890757278 Treated
B0 0.783659867283855 Treated
B0 0.693021322901069 Treated
B0 0.59735097609652 Treated
B0 0.357632663716735 Treated
B0 0.617795503659764 Treated
B0 0.268953691593707 Treated
B0 0.865709309336673 Treated
B0 0.608410066951318 Treated
B0 0.72428318046862 Treated
B0 0.619124861545482 Treated
B0 0.734238884177534 Treated
B0 0.926430504336409 Treated
B0 1.05317339826616 Treated
B0 0.497799656587115 Treated
B0 0.487454703176908 Treated
B0 1.0213347190525 Treated
B0 0.756939876290802 Treated
B0 0.617209612694557 Treated
B0 0.388013149080849 Treated
B0 0.761716865825367 Treated
B0 0.818520078901149 Treated
B0 0.817185360673915 Treated
B0 0.52355786245793 Treated
B0 0.233357821029083 Treated
B0 0.624825433566454 Treated
B0 0.448124395970285 Treated
B0 0.817078398089146 Treated
B0 0.629084608797824 Treated
B0 0.754614163871039 Treated
B0 1.27656198671727 Treated
B0 0.917154717992083 Treated
B0 0.785472353334794 Treated
B0 0.299257863264296 Treated
B0 0.494541114120926 Treated
B0 0.834743883054659 Treated
B0 0.778009122034486 Treated
B0 0.527290075179764 Treated
B0 0.81206739379041 Treated
B0 0.653262374576615 Treated
B0 0.290770769146411 Treated
B0 0.889614371986566 Treated
B0 1.20587307894954 Treated
B0 0.855735959006066 Treated
B0 1.09790270522466 Treated
B0 0.561667535835819 Treated
B0 0.449680743989414 Treated
B0 0.430386545575861 Treated
B0 0.898327331997538 Treated
B0 0.520202413321426 Treated
B0 0.875951116515075 Treated
B0 0.404758820435961 Treated
B0 0.700913621679623 Treated
B0 0.822231935551429 Treated
B0 0.53595228855154 Treated
B0 1.18258103436268 Treated
B0 0.833617661163171 Treated
B0 0.768672432989642 Treated
B0 0.530241191426618 Treated
B0 1.06366355174412 Treated
B0 0.460242121001721 Treated
B0 0.754970133499194 Treated
B0 0.774710242968285 Treated
B0 0.599489203664321 Treated
B0 0.328239923757555 Treated
B0 0.63210224430989 Treated
B0 0.921224891473732 Treated
B0 0.593662116732442 Treated
B0 0.790726199543979 Treated
B0 0.903842951834647 Treated
B0 0.480904154864595 Treated
B0 0.80470445120147 Treated
B0 0.773806305191292 Treated
B0 0.650559539842434 Treated
B0 0.824114522289272 Treated
B0 0.632606618868127 Treated
B0 0.653207231037981 Treated
B0 0.484586271963428 Treated
B0 0.642295116968085 Treated
B0 0.632376723499451 Treated
B0 0.291997121611702 Treated
B0 0.674584738262442 Treated
B0 0.424307349350596 Treated
B0 0.246825831310447 Treated
B0 0.148629119639165 Treated
B0 1.00374544658596 Treated
B0 0.335187359087174 Treated
B0 1.20992931285079 Treated
B0 0.370666974043726 Treated
B0 0.758023296509053 Treated
B0 0.789307927549105 Treated
B0 0.588729059037572 Treated
B0 0.76905529599152 Treated
B0 0.719495039309699 Treated
B0 0.574601430834867 Treated
B0 0.613260021951888 Treated
B0 0.614552289095508 Treated
B0 0.536622941616501 Treated
B0 0.810355072995572 Treated
B0 0.290209207391141 Treated
B0 0.636030329305133 Treated
B0 0.90810982975441 Treated
B0 0.77999578846948 Treated
B0 0.813770421173437 Treated
B0 0.511767347444406 Treated
B0 0.720630218959343 Treated
B0 0.514753338815524 Treated
B0 0.521880312111438 Treated
B0 0.989941077778113 Treated
B0 0.707088117020058 Treated
B0 1.42115262283412 Treated
B0 1.2712743404797 Treated
B0 0.506503938293922 Treated
B0 0.778731350331861 Treated
B0 0.581343576137203 Treated
B0 0.25855270931252 Treated
B0 0.973383999729417 Treated
B0 0.731888883403156 Treated
B0 1.06675944536651 Treated
B0 0.718843409486544 Treated
B0 0.746952681340961 Treated
B0 0.720101698545657 Treated
B0 0.771938387171384 Treated
B0 0.710956239470798 Treated
B0 0.461634876328918 Treated
B0 0.153689188252565 Treated
B0 0.530925873752816 Treated
B0 0.802409986908635 Treated
B0 1.02133299471836 Treated
B0 0.637691185195865 Treated
B0 0.604013768680232 Treated
B0 1.01280719556253 Treated
B0 0.92975838803796 Treated
B0 0.332957959415548 Treated
B0 0.683020649435451 Treated
B0 0.393056139881275 Treated
B0 0.917344122521135 Treated
B0 0.608912608662735 Treated
B0 0.619038296738168 Treated
B0 0.730718419851415 Treated
B0 0.91446951056801 Treated
B0 0.949135702863027 Treated
B0 0.448295890289972 Treated
B0 0.551758699410348 Treated
B0 0.569806561806847 Treated
B0 1.03756160774294 Treated
B0 0.354822856932711 Treated
B0 0.616577390315376 Treated
B0 0.422160759285293 Treated
B0 0.722773605974626 Treated
B0 0.821729285509303 Treated
B0 0.923834144256707 Treated
B0 0.641118894525153 Treated
B0 0.767726944148853 Treated
B0 0.629444261461502 Treated
B0 1.16860785886126 Treated
B0 0.634227566360376 Treated
B0 0.478518869975691 Treated
B0 0.58715030383024 Treated
B0 0.756334887640841 Treated
B0 0.843785394066416 Treated
B0 0.662586061745195 Treated
B0 0.712797101483823 Treated
B0 0.768116921765185 Treated
B0 0.770234874258153 Treated
B0 0.668595711941722 Treated
B0 1.11427379733456 Treated
B0 0.792619512846226 Treated
B0 0.764965456516221 Treated
B0 0.214790274358524 Treated
B0 0.748988600377729 Treated
B0 0.783399880455127 Treated
B0 0.417916903090857 Treated
B0 1.01416142164142 Treated
B0 0.561388184550861 Treated
B0 0.830606447517962 Treated
B0 0.334136948755672 Treated
B0 0.873608442419938 Treated
B0 0.776226604910794 Treated
B0 0.657881628715387 Treated
B0 0.752425550899426 Treated
B0 0.795081833050027 Treated
B0 0.875047543780804 Treated
B0 0.383839968267375 Treated
B0 1.03570679357682 Treated
B0 0.161285995918619 Treated
B0 0.773650330787309 Treated
B0 0.754116255994955 Treated
B0 0.682362622767931 Treated
B0 0.655020655347309 Treated
B0 1.0548687559813 Treated
B0 0.914552346142995 Treated
B0 0.823662027758292 Treated
B0 0.787423359162939 Treated
B0 0.475519835470319 Treated
B0 0.432202939025828 Treated
B0 0.839769577161568 Treated
B0 0.633740410585928 Treated
B0 0.740612150634852 Treated
B0 0.582930268630995 Treated
B0 0.803271795259354 Treated
B0 0.698199254757481 Treated
B0 0.540385846249857 Treated
B0 0.747637866017033 Treated
B0 1.00195723917744 Treated
B0 0.898297575335293 Treated
B0 0.82315294419355 Treated
B0 0.83805451832173 Treated
B0 0.744984725876499 Treated
B0 0.882140417956432 Treated
B0 0.484254921936348 Treated
B0 0.75675841150717 Treated
B0 0.934992038769855 Treated
B0 0.884672716319213 Treated
B0 0.442403352310295 Treated
B0 0.801184327949756 Treated
B0 0.723747894345898 Treated
B0 0.428140695723815 Treated
B0 0.710932281864278 Treated
B0 0.849548236714604 Treated
B0 0.616458825209941 Treated
B0 0.308025997457327 Treated
B0 0.88522837937396 Treated
B0 0.868484501086043 Treated
B0 0.780518848332183 Treated
B0 0.849213687972207 Treated
B0 0.768000339673713 Treated
B0 0.756473668798467 Treated
B0 1.22018590100526 Treated
B0 0.576165103480823 Treated
B0 0.971343058787715 Treated
B0 0.660030818791708 Treated
B0 0.852067657242839 Treated
B0 0.368473304448745 Treated
B0 0.295068772758837 Treated
B0 0.299643511146607 Treated
B0 0.827962747900934 Treated
B0 0.487164554379385 Treated
B0 0.804191989322004 Treated
B0 0.673773789374306 Treated
B0 0.270529803480499 Treated
B0 0.264369639752037 Treated
B0 0.621723597514223 Treated
B0 0.69237768786273 Treated
B0 0.747451972693157 Treated
B0 0.800825527977728 Treated
B0 0.625095421990799 Treated
B0 0.665036318073029 Treated
B0 0.768227883151474 Treated
B0 0.674694789922935 Treated
B0 0.673210229736454 Treated
B0 0.654077458876988 Treated
B0 0.638747927942359 Treated
B0 0.211589482255263 Treated
B0 1.03474581482219 Treated
B0 0.709736430219975 Treated
B0 0.894197003892935 Treated
B0 0.771990149545488 Treated
B0 0.806419929611897 Treated
B0 0.610394723250652 Treated
B0 0.68765559371553 Treated
B0 0.51546460777664 Treated
B0 0.769693289503698 Treated
B0 0.557858507479636 Treated
B0 0.738523090370166 Treated
B0 0.386539088504884 Treated
B0 0.753421725765669 Treated
B0 0.79440287309323 Treated
B0 0.476284443991245 Treated
B0 0.499500564014575 Treated
B0 0.543603115181649 Treated
B0 0.732398349375992 Treated
B0 0.734053030678178 Treated
B0 1.08054013639132 Treated
B0 0.565186573904193 Treated
B0 0.646381349438744 Treated
B0 0.643845562788621 Treated
B0 0.809909390673912 Treated
B0 0.350111512601459 Treated
B0 0.764668139237425 Treated
B0 0.899515675928417 Treated
B0 0.698678208008057 Treated
B0 0.881297920295701 Treated
B0 1.27630145303748 Treated
B0 0.257899667088326 Treated
B0 0.782174004618755 Treated
B0 1.06433219607358 Treated
B0 0.867502812648356 Treated
B0 0.709249652855895 Treated
B0 0.731639313053011 Treated
B0 1.00860914188425 Treated
B0 0.786663490462168 Treated
B0 0.750582617592709 Treated
B0 0.438747941685479 Treated
B0 0.473550537463102 Treated
B0 0.723466643661798 Treated
B0 0.672698843842551 Treated
B0 1.27674607735456 Treated
B0 1.22619937269761 Treated
B0 0.687019261126066 Treated
B0 0.944000690559266 Treated
B0 0.733136902571686 Treated
B0 0.779752404095083 Treated
B0 0.887333205435765 Treated
B0 0.170630629894885 Treated
B0 0.380606043730672 Treated
B0 0.32891365554851 Treated
B0 0.345739578101899 Treated
B0 0.720771248175473 Treated
B0 0.412979681242131 Treated
B0 0.685496276075434 Treated
B0 1.15630995623006 Treated
B0 0.590159997895147 Treated
B0 0.702366212417569 Treated
B0 1.09132603818232 Treated
B0 0.71516889616112 Treated
B0 0.887993455921386 Treated
B0 0.580259783746553 Treated
B0 0.957569225271472 Treated
B0 0.739488047781043 Treated
B0 0.43093683036941 Treated
B0 0.768614249178097 Treated
B0 1.19380145578586 Treated
B0 0.940086100713196 Treated
B0 0.763159527815225 Treated
B0 0.420666940448897 Treated
B0 0.660435609207695 Treated
B0 0.985609812539886 Treated
B0 1.40320391770117 Treated
B0 0.82778700486676 Treated
B0 0.689777097402569 Treated
B0 0.754899413659649 Treated
B0 0.781463088586382 Treated
B0 0.533509353992743 Treated
B0 0.937617088685204 Treated
B0 1.00134767065981 Treated
B0 1.26072456899849 Treated
B0 0.773264750029599 Treated
B0 0.808175375618156 Treated
B0 0.293681324871978 Treated
B0 0.979690458024411 Treated
B0 0.51403962585195 Treated
B0 0.469458567110673 Treated
B0 0.645390001452799 Treated
B0 0.682932510736251 Treated
B0 0.87316220130185 Treated
B0 0.540501034796458 Treated
B0 1.01096477481944 Treated
B0 0.670009802806234 Treated
B0 0.327729563128192 Treated
B0 0.937416274085238 Treated
B0 1.12212653464113 Treated
B0 1.14820378578322 Treated
B0 0.791469632916298 Treated
B0 0.59077304240992 Treated
B0 0.884399977768951 Treated
B0 1.11725833107076 Treated
B0 0.699192635205191 Treated
B0 0.607609232650829 Treated
B0 0.716627743377549 Treated
B0 0.405796921901526 Treated
B0 0.549960138502433 Treated
B0 0.976095636932869 Treated
B0 0.550767920554554 Treated
B0 0.25094288620411 Treated
B0 0.657257084589743 Treated
B0 0.914656053655376 Treated
B0 0.707150529852914 Treated
B0 0.412096386070876 Treated
B0 1.19019087651535 Treated
B0 0.349370615118231 Treated
B0 0.561983877488668 Treated
B0 0.838257817576952 Treated
B0 0.820258571277077 Treated
B0 0.727194757018899 Treated
B0 0.263758241264394 Treated
B0 0.853295179872013 Treated
B0 1.07662942593129 Treated
B0 0.78318076747404 Treated
B0 0.649676805457421 Treated
B0 0.461288447088085 Treated
B0 0.845844959006987 Treated
B0 0.542856024146065 Treated
B0 0.715898970507513 Treated
B0 0.747891641733421 Treated
B0 1.08234360422842 Treated
B0 0.788834367235035 Treated
B0 1.07689148748349 Treated
B0 0.647030462247132 Treated
B0 0.615120161976884 Treated
B0 0.791889455266609 Treated
B0 0.343648317066076 Treated
B0 0.48808273563198 Treated
B0 0.781421607461196 Treated
B0 0.767779341318486 Treated
B0 0.669677811496077 Treated
B0 0.7998315443988 Treated
B0 0.690051356793447 Treated
B0 0.740600320252034 Treated
B0 0.526782539677048 Treated
B0 0.724529226813301 Treated
B0 1.1856809413344 Treated
B0 0.644945842963911 Treated
B0 0.827174918047778 Treated
B0 0.793222016413084 Treated
B0 0.948287661768857 Treated
B0 0.838951218633886 Treated
B0 0.834906387330662 Treated
B0 1.03602265986602 Treated
B0 0.739900835641418 Treated
B0 0.510829940572971 Treated
B0 1.21907016691869 Treated
B0 1.32878558544039 Treated
B0 0.912071008665175 Treated
B0 0.963920301584123 Treated
B0 0.894072078194554 Treated
B0 0.758444768512334 Treated
B0 0.838623402137855 Treated
B0 0.863609625838253 Treated
B0 0.697304123297249 Treated
B0 0.272879139954155 Treated
B0 0.69601840436855 Treated
B0 0.471926995021862 Treated
B0 0.777662876680705 Treated
B0 0.925725081233602 Treated
B0 0.513924529460142 Treated
B0 0.660047689409561 Treated
B0 0.773875413031612 Treated
B0 0.75412738601585 Treated
B0 0.69488682071976 Treated
B0 0.399988173814525 Treated
B0 0.794877739067618 Treated
B0 0.531856421159058 Treated
B0 0.483329802709104 Treated
B0 0.718186294652146 Treated
B0 0.731032202235733 Treated
B0 0.567535178428754 Treated
B0 0.486868737391827 Treated
B0 0.635878328215713 Treated
B0 1.07487968160743 Treated
B0 0.271622848691091 Treated
B0 0.232761395909346 Treated
B0 0.726045616575163 Treated
B0 0.674146090794552 Treated
B0 1.17847311017862 Treated
B0 0.458891944148292 Treated
B0 0.797331384633679 Treated
B0 0.922665876025509 Treated
B0 0.673913851578949 Treated
B0 0.664719840927861 Treated
B0 0.610171115354817 Treated
B0 0.623869993529185 Treated
B0 0.761174697682641 Treated
B0 0.205959564124118 Treated
B0 0.692455989757773 Treated
B0 0.475294045177517 Treated
B0 0.532774458550246 Treated
B0 1.57687378938969 Treated
B0 0.333962976673861 Treated
B0 0.547223742271234 Treated
B0 0.745581664377124 Treated
B0 0.656042810025515 Treated
B0 0.723469884596498 Treated
B0 0.741617237507677 Treated
B0 0.823627150835716 Treated
B0 0.824658827517058 Treated
B0 0.662788285287242 Treated
B0 1.19059974501224 Treated
B0 0.880802167367833 Treated
B0 0.679435581858087 Treated
B0 0.8119991776759 Treated
B0 0.681220920887852 Treated
B0 1.20147649947048 Treated
B0 0.69180485629714 Treated
B0 0.929196949585842 Treated
B0 0.379835881959879 Treated
B0 0.62806082321221 Treated
B0 0.699452934578128 Treated
B0 0.75853845138558 Treated
B0 0.461669201515518 Treated
B0 0.383928831668131 Treated
B0 0.883290819686105 Treated
B0 0.468353453233232 Treated
B0 0.552637729233298 Treated
B0 1.0697906483668 Treated
B0 0.934095592671886 Treated
B0 0.646021288700458 Treated
B0 1.11752726993122 Treated
B0 0.984453226931441 Treated
B0 0.583291120181951 Treated
B0 0.657702188274845 Treated
B0 0.934675023150634 Treated
B0 0.872416362717361 Treated
B0 0.71372297249487 Treated
B0 0.701215669713181 Treated
B0 0.602029620895547 Treated
B0 0.90301692541251 Treated
B0 0.870345058873565 Treated
B0 0.704680340684562 Treated
B0 0.368378605260041 Treated
B0 0.643828697318786 Treated
B0 0.760342569897045 Treated
B0 0.500428346450803 Treated
B0 0.836723721956973 Treated
B0 0.915229264518986 Treated
B0 0.980121678052479 Treated
B0 0.511921742947221 Treated
B0 0.711129722494534 Treated
B0 0.779242909190943 Treated
B0 0.90465118780751 Treated
B0 0.83419422271916 Treated
B0 0.707642203602892 Treated
B0 0.50376530289913 Treated
B0 0.542541033819877 Treated
B0 1.13660308874315 Treated
B0 0.615230806695818 Treated
B0 0.697370885306346 Treated
B0 0.540205844394138 Treated
B0 0.868484273487202 Treated
B0 0.612564342983534 Treated
B0 0.961148271650431 Treated
B0 0.772671382035031 Treated
B0 0.643574097412618 Treated
B0 0.978037864872506 Treated
B0 1.24193152498396 Treated
B0 0.353131519004307 Treated
B0 0.885819344566544 Treated
B0 0.611966437592977 Treated
B0 0.820773394034924 Treated
B0 0.56048896036347 Treated
B0 0.734218348643054 Treated
B0 0.790309163815755 Treated
B0 0.56202241348295 Treated
B0 0.363650966985369 Treated
B0 0.514601397798109 Treated
B0 0.896850929762824 Treated
B0 0.503687746726541 Treated
B0 0.656269707282145 Treated
B0 0.407914187332251 Treated
B0 0.779804893107348 Treated
B0 0.402592859950009 Treated
B0 0.811538096660991 Treated
B0 1.20211072488053 Treated
B0 0.459328936536676 Treated
B0 0.406529036364538 Treated
B0 0.612017422452886 Treated
B0 0.327779458476821 Treated
B0 0.632923277454245 Treated
B0 0.568253540228849 Treated
B0 0.622903166703747 Treated
B0 0.598758375347052 Treated
B0 0.723735138073158 Treated
B0 0.212916324604954 Treated
B0 0.52450270935866 Treated
B0 0.742532571744774 Treated
B0 0.537916633694395 Treated
B0 0.863053341047758 Treated
B0 0.735219574876098 Treated
B0 0.784067830877256 Treated
B0 0.77758231048075 Treated
B0 0.842078656565644 Treated
B0 0.940417456437329 Treated
B0 0.553111524440561 Treated
B0 0.823963192790034 Treated
B0 1.01906946484877 Treated
B0 0.995438707314945 Treated
B0 0.453858445361862 Treated
B0 0.676748901405963 Treated
B0 0.911810195171759 Treated
B0 0.936552057797937 Treated
B0 0.83431153987365 Treated
B0 0.884717048108443 Treated
B0 0.819080038984614 Treated
B0 0.648528816722329 Treated
B0 0.445379819937797 Treated
B0 0.730287069851341 Treated
B0 0.705485247572395 Treated
B0 0.488854127129885 Treated
B0 0.587716583856497 Treated
B0 0.410420052611045 Treated
B0 0.678477829943176 Treated
B0 0.709941918325341 Treated
B0 0.86665726066176 Treated
B0 0.924792507722439 Treated
B0 0.647477995776357 Treated
B0 1.07630793410483 Treated
B0 0.474198741342553 Treated
B0 0.188896580858175 Treated
B0 0.900100518106601 Treated
B0 0.662911155909875 Treated
B0 1.04574739765231 Treated
B0 0.323123644835876 Treated
B0 0.637638788040087 Treated
B0 0.973960896244779 Treated
B0 0.417360621521404 Treated
B0 0.943481800894857 Treated
B0 0.628703954176205 Treated
B0 0.759543646159897 Treated
B0 0.963435153629767 Treated
B0 0.907478165993982 Treated
B0 0.742971561422595 Treated
B0 0.902254383529175 Treated
B0 1.06672881488842 Treated
B0 0.307417586286347 Treated
B0 0.590262578157952 Treated
B0 0.623915694237702 Treated
B0 0.898196960476224 Treated
B0 0.76530312531515 Treated
B0 0.902781704268776 Treated
B0 0.58596810635527 Treated
B0 0.918799905573554 Treated
B0 0.981961225887039 Treated
B0 0.649193628984585 Treated
B0 1.00179585425854 Treated
B0 0.648822785412273 Treated
B0 0.93081581922013 Treated
B0 0.880727951769316 Treated
B0 0.643314429848043 Treated
B0 0.867354022403322 Treated
B0 0.770834030550814 Treated
B0 0.841890736293845 Treated
B0 0.836956501817494 Treated
B0 0.961018338593503 Treated
B0 0.722335807441747 Treated
B0 0.921545452765927 Treated
B0 0.661902508493666 Treated
B0 1.05840314227389 Treated
B0 0.618002388998324 Treated
B0 1.13686216053748 Treated
B0 0.784800412638785 Treated
B0 0.337979452185156 Treated
B0 0.760932888581735 Treated
B0 0.677908951716947 Treated
B0 1.19918199130048 Treated
B0 0.79489050756779 Treated
B0 0.884881870662505 Treated
B0 0.377189060539924 Treated
B0 0.445106225338308 Treated
B0 0.753126121777854 Treated
B0 0.283384468505072 Treated
B0 0.757137862226998 Treated
B0 0.761724514602412 Treated
B0 0.742412828495262 Treated
B0 0.803999676154958 Treated
B0 0.494792956226774 Treated
B0 0.852753576395913 Treated
B0 0.903171723480842 Treated
B0 0.333503977676146 Treated
B0 0.826639467875304 Treated
B0 0.885771531119711 Treated
B0 0.274933762065161 Treated
B0 0.881058683649942 Treated
B0 0.565341683926074 Treated
B0 0.582822873009199 Treated
B0 0.53058367235638 Treated
B0 0.680896428312572 Treated
B0 0.153516716874382 Treated
B0 0.397802256701551 Treated
B0 0.628222225628255 Treated
B0 0.572619436141638 Treated
B0 0.256447550692653 Treated
B0 0.816311488408886 Treated
B0 0.585557908373879 Treated
B0 0.557053196877885 Treated
B0 0.478854234599383 Treated
B0 0.778790067364783 Treated
B0 1.03507742673522 Treated
B0 1.69526431554538 Treated
B0 0.638824895972956 Treated
B0 0.898846907983413 Treated
B0 0.60056953182493 Treated
B0 0.657857966683358 Treated
B0 0.854860867546157 Treated
B0 0.783999584898427 Treated
B0 0.638502201368942 Treated
B0 0.427587469832392 Treated
B0 0.976495527067284 Treated
B0 0.734253539899432 Treated
B0 0.559095590940942 Treated
B0 0.56846398709066 Treated
B0 0.310977687106568 Treated
B0 0.637769686115248 Treated
B0 0.389533706443721 Treated
B0 0.663683757910448 Treated
B0 0.0803296927547161 Treated
B0 0.802307792411104 Treated
B0 0.722700434015323 Treated
B0 0.535351935852098 Treated
B0 0.743829304584243 Treated
B0 0.485564902203046 Treated
B0 0.852777108814554 Treated
B0 0.685645407037307 Treated
B0 0.890694793738019 Treated
B0 0.753317581003948 Treated
B0 0.683531317037756 Treated
B0 0.845011487417358 Treated
B0 0.583960627403549 Treated
B0 0.933125680186473 Treated
B0 0.856200413848459 Treated
B0 0.598099270070946 Treated
B0 0.418505171235528 Treated
B0 0.291858213887794 Treated
B0 1.02749154241329 Treated
B0 0.211825820638117 Treated
B0 0.712136725215445 Treated
B0 0.829750535600916 Treated
B0 0.603869504571537 Treated
B0 0.676303565344609 Treated
B0 0.799655280132504 Treated
B0 0.395853911571308 Treated
B0 0.274331455475742 Treated
B0 0.592422843233383 Treated
B0 0.537011557849373 Treated
B0 0.759021303426476 Treated
B0 1.30554852696808 Treated
B0 0.703405961572538 Treated
B0 0.432818088683996 Treated
B0 0.649138392141124 Treated
B0 0.808975521212189 Treated
B0 0.417696649642645 Treated
B0 0.231561349717161 Treated
B0 1.05654773484384 Treated
B0 0.873660195256782 Treated
B0 1.02826093370175 Treated
B0 0.669391520559827 Treated
B0 0.314603649685334 Treated
B0 0.580522654369615 Treated
B0 0.218550545558462 Treated
B0 0.693373693283401 Treated
B0 1.20464066065845 Treated
B0 0.718500549698414 Treated
B0 0.747982387729908 Treated
B0 0.681387195196451 Treated
B0 1.02524660019394 Treated
B0 0.445796547296563 Treated
B0 0.434967395298167 Treated
B0 1.04654200981215 Treated
B0 0.808969675294946 Treated
B0 0.870512987448426 Treated
B0 0.834265044843381 Treated
B0 1.09686372874186 Treated
B0 0.710362929740195 Treated
B0 0.751732986785304 Treated
B0 0.748847929260754 Treated
B0 0.755374619209919 Treated
B0 0.960202398116581 Treated
B0 0.329345904033621 Treated
B0 0.715489428274558 Treated
B0 0.889024941112987 Treated
B0 0.855308910053567 Treated
B0 0.753872275473573 Treated
B0 0.643802903154719 Treated
B0 0.874223832248517 Treated
B0 0.477913704205134 Treated
B0 0.550370641790623 Treated
B0 0.380537078192644 Treated
B0 0.665725914209848 Treated
B0 0.602401679523757 Treated
B0 0.471032103111264 Treated
B0 0.831738579592281 Treated
B0 0.841485198738029 Treated
B0 0.906475612878082 Treated
B0 1.08431333747085 Treated
B0 1.08924652560223 Treated
B0 0.782747241361686 Treated
B0 1.37384890572061 Treated
B0 0.633804781591907 Treated
B0 0.731805958090373 Treated
B0 0.709820824820312 Treated
B0 0.15280240856141 Treated
B0 1.02805329951935 Treated
B0 0.691526526401339 Treated
B0 0.311776919554107 Treated
B0 0.911264242229039 Treated
B0 0.76899480237112 Treated
B0 0.611734686191472 Treated
B0 0.547697969539263 Treated
B0 0.751405966026303 Treated
B0 0.733631198809623 Treated
B0 0.744943824597868 Treated
B0 0.638839660306177 Treated
B0 0.941043271227184 Treated
B0 0.64706953897054 Treated
B0 0.563974100074614 Treated
B0 0.795270189958614 Treated
B0 0.730543372200616 Treated
B0 0.612236703994978 Treated
B0 0.787843060942053 Treated
B0 0.57271487651849 Treated
B0 0.898343351959822 Treated
B0 0.619666052124293 Treated
B0 0.607129360814239 Treated
B0 0.600664442429065 Treated
B0 0.25078817342861 Treated
B0 0.582213207965272 Treated
B0 1.3350201788935 Treated
B0 1.23731559259075 Treated
B0 0.960914174953277 Treated
B0 0.746054615908241 Treated
B0 0.601286150992577 Treated
B0 0.531144121212568 Treated
B0 1.14756858155069 Treated
B0 0.635545254145208 Treated
B0 0.722710872365354 Treated
B0 0.726490893716248 Treated
B0 0.669241702509013 Treated
B0 0.974336744340256 Treated
B0 0.165928313849235 Treated
B0 0.929520753268816 Treated
B0 0.958069808774777 Treated
B0 0.71869570487896 Treated
B0 0.626863365256603 Treated
B0 0.891454552758355 Treated
B0 1.09186097123265 Treated
B0 0.450557292344032 Treated
B0 0.421451651239762 Treated
B0 0.687653223622539 Treated
B0 0.537542876930846 Treated
B0 1.00311087544217 Treated
B0 1.30967691041401 Treated
B0 0.57370469603553 Treated
B0 0.451551241756363 Treated
B0 0.330347880053248 Treated
B0 0.507182679395623 Treated
B0 0.630932110431091 Treated
B0 0.696394079022164 Treated
B0 0.858281311175511 Treated
B0 0.587856200799293 Treated
B0 1.02404585892641 Treated
B0 1.1060068144082 Treated
B0 0.518008977435608 Treated
B0 0.891472923670806 Treated
B0 0.767791660061249 Treated
B0 1.07849138760603 Treated
B0 0.756609565463118 Treated
B0 0.887367290660901 Treated
B0 0.760802549849387 Treated
B0 0.509474040056204 Treated
B0 0.699233422091379 Treated
B0 0.50502067344921 Treated
B0 0.70665016566921 Treated
B0 0.372295946474164 Treated
B0 0.561580171192355 Treated
B0 0.765574952785187 Treated
B0 0.464443943049981 Treated
B0 1.14992424057118 Treated
B0 0.643935354920367 Treated
B0 0.364434787848444 Treated
B0 0.71545846345741 Treated
B0 0.405931960956126 Treated
B0 0.670943517882516 Treated
B0 0.732026574226569 Treated
B0 0.766222004944216 Treated
B0 0.784693831421699 Treated
B0 0.542317238150391 Treated
B0 0.819521261371059 Treated
B0 0.844278767878526 Treated
B0 0.795597860625807 Treated
B0 0.911945188337933 Treated
B0 0.926768507700945 Treated
B0 0.654928417195905 Treated
B0 0.822925331199068 Treated
B0 0.900422432655382 Treated
B0 0.886182519759048 Treated
B0 0.315181629087131 Treated
B0 0.425243181099754 Treated
B0 0.855287343264333 Treated
B0 0.664354477637631 Treated
B0 0.444998399931556 Treated
B0 0.707880921578602 Treated
B0 0.67090972070885 Treated
B0 0.89112648637812 Treated
B0 1.01193046085266 Treated
B0 0.710636407648577 Treated
B0 0.349859218027606 Treated
B0 0.917862796761738 Treated
B0 0.997851603173428 Treated
B0 0.849520704986019 Treated
B0 0.932313626779915 Treated
B0 0.440985122604646 Treated
B0 0.864819121327553 Treated
B0 0.776513057826216 Treated
B0 0.750742004676669 Treated
B0 0.559056568417774 Treated
B0 0.731987237703149 Treated
B0 0.121965376941122 Treated
B0 0.543678925382948 Treated
B0 0.21278180223086 Treated
B0 0.763708398877579 Treated
B0 0.690494621564975 Treated
B0 0.922089656298228 Treated
B0 0.853098705205673 Treated
B0 0.872099767753084 Treated
B0 0.97451640024364 Treated
B0 0.820861912750923 Treated
B0 1.09522542325824 Treated
B0 1.09144876523072 Treated
B0 0.664986052219641 Treated
B0 0.439182246303622 Treated
B0 0.489845695019638 Treated
B0 0.900496591519002 Treated
B0 0.886679330423072 Treated
B0 0.416430875260566 Treated
B0 0.285104596097154 Treated
B0 0.853999052439156 Treated
B0 0.721172882677015 Treated
B0 0.553724034422994 Treated
B0 0.683314586915612 Treated
B0 0.569483023344039 Treated
B0 0.71395678498653 Treated
B0 0.383869226409675 Treated
B0 0.197585045533 Treated
B0 0.594991154324325 Treated
B0 0.958466491289076 Treated
B0 1.00270837206445 Treated
B0 1.57853089816182 Treated
B0 0.86076575330969 Treated
B0 0.792302622446673 Treated
B0 0.825273319746333 Treated
B0 0.709612335534698 Treated
B0 0.866091061218051 Treated
B0 0.710245617926949 Treated
B0 0.412255682368939 Treated
B0 0.207798605632165 Treated
B0 0.645539412483154 Treated
B0 0.833886946882767 Treated
B0 0.700325517397844 Treated
B0 0.82208023932016 Treated
B0 0.805724564858834 Treated
B0 0.394174739148046 Treated
B0 0.510158996933811 Treated
B0 0.623365633940812 Treated
B0 0.525130203761615 Treated
B0 0.59912653527121 Treated
B0 1.48163112414168 Treated
B0 0.595366673397294 Treated
B0 0.850408183194295 Treated
B0 0.825873941363138 Treated
B0 0.654376118846589 Treated
B0 1.13446510001973 Treated
B0 0.421331743079136 Treated
B0 0.211075336006749 Treated
B0 0.512818023119313 Treated
B0 0.521574356651187 Treated
B0 0.729256166627662 Treated
B0 1.24353471741588 Treated
B0 0.366155842880511 Treated
B0 0.864117116689702 Treated
B0 0.665259738884528 Treated
B0 0.867739424118512 Treated
B0 0.794201366435971 Treated
B0 0.456054581691088 Treated
B0 1.17869156374789 Treated
B0 0.8667821636104 Treated
B0 0.638493443976768 Treated
B0 0.744401000693632 Treated
B0 0.88192525522138 Treated
B0 0.885174556183307 Treated
B0 0.988069657434162 Treated
B0 0.875158688590111 Treated
B0 0.553354092312023 Treated
B0 0.571806505950676 Treated
B0 0.296815921848431 Treated
B0 0.67758681533333 Treated
B0 1.1009390132804 Treated
B0 0.874203461137807 Treated
B0 0.265871265797972 Treated
B0 0.931675579758863 Treated
B0 0.267156430989766 Treated
B0 0.32972249679636 Treated
B0 0.83948943463212 Treated
B0 0.763172975621946 Treated
B0 0.748591419098306 Treated
B0 0.542029124032186 Treated
B0 0.796289055275142 Treated
B0 0.561409239313427 Treated
B0 0.560109557504388 Treated
B0 0.310235981009225 Treated
B0 0.28445971427299 Treated
B0 0.839777768270377 Treated
B0 0.812697718281093 Treated
B0 0.884436440979856 Treated
B0 0.862916329404157 Treated
B0 0.315607611393343 Treated
B0 0.937373044385771 Treated
B0 0.543169273102184 Treated
B0 0.691475075103387 Treated
B0 0.606781447484776 Treated
B0 0.512434009477291 Treated
B0 0.424735230736615 Treated
B0 1.16115707355581 Treated
B0 0.759951258907169 Treated
B0 0.992729492015694 Treated
B0 0.822821525476823 Treated
B0 0.690599276846588 Treated
B0 0.824324064436622 Treated
B0 0.164401487368019 Treated
B0 0.681947953696564 Treated
B0 0.874027086534213 Treated
B0 0.704135374869484 Treated
B0 0.947645118202141 Treated
B0 0.650988073648343 Treated
B0 0.650374827372506 Treated
B0 0.759050541256014 Treated
B0 0.530713607200888 Treated
B0 1.03093534150788 Treated
B0 1.10671510256397 Treated
B0 0.707457026680095 Treated
B0 0.690763223817557 Treated
B0 0.571445848438682 Treated
B0 1.09534848455476 Treated
B0 0.93441838350577 Treated
B0 0.31866853041588 Treated
B0 0.601067975509326 Treated
B0 0.171673843136486 Treated
B0 0.936839683276569 Treated
B0 0.770250020017235 Treated
B0 0.773002965554363 Treated
B0 0.64379365972452 Treated
B0 1.26741267307434 Treated
B0 0.800420478630033 Treated
B0 0.571764997098588 Treated
B0 1.06878528617874 Treated
B0 0.68443308292833 Treated
B0 0.847056311518223 Treated
B0 0.855608642045223 Treated
B0 0.656221898879894 Treated
B0 1.0015983451412 Treated
B0 0.907676358383531 Treated
B0 0.87681416554896 Treated
B0 0.205476141241917 Treated
B0 1.16439594227603 Treated
B0 0.38917265662542 Treated
B0 0.413753746718862 Treated
B0 0.255410738813891 Treated
B0 0.234633617908177 Treated
B0 0.628478500239243 Treated
B0 0.503848998473365 Treated
B0 0.573779334164972 Treated
B0 0.577945222915259 Treated
B0 0.542524218891756 Treated
B0 0.547894999507778 Treated
B0 0.285676891558623 Treated
B0 1.16464937761419 Treated
B0 0.441052132050334 Treated
B0 0.743148047269352 Treated
B0 0.67077137384599 Treated
B0 0.856095775396345 Treated
B0 0.753414969378028 Treated
B0 0.971838067846783 Treated
B0 0.487724886035854 Treated
B0 1.10476612296411 Treated
B0 1.02732182509774 Treated
B0 0.640103138423242 Treated
B0 0.680624899448377 Treated
B0 0.50503525709334 Treated
B0 1.09702719129086 Treated
B0 2.08161934234743 Treated
B0 0.66177472406561 Treated
B0 0.976912120105023 Treated
B0 0.769674066960497 Treated
B0 1.40746887243335 Treated
B0 0.26833131578596 Treated
B0 0.628570934695619 Treated
B0 0.702435152187998 Treated
B0 0.636687960045812 Treated
B0 0.360073239183242 Treated
B0 0.466282838597835 Treated
B0 0.903777928056641 Treated
B0 0.598783262556221 Treated
B0 1.00411568087758 Treated
B0 0.726132848605268 Treated
B0 1.01197306609505 Treated
B0 0.476745163433701 Treated
B0 0.338384583109454 Treated
B0 0.260063459668254 Treated
B0 0.379667673878916 Treated
B0 0.318142790289984 Treated
B0 0.500277971398933 Treated
B0 0.599252279372684 Treated
B0 0.486535101459329 Treated
B0 0.190612982731131 Treated
B0 0.893359308426949 Treated
B0 0.503951959100666 Treated
B0 0.509625526556872 Treated
B0 0.389992645525494 Treated
B0 0.813827120966354 Treated
B0 0.765729991760102 Treated
B0 0.622181410559813 Treated
B0 0.549966865935667 Treated
B0 0.256008751903558 Treated
B0 0.774621259216939 Treated
B0 1.22835279495285 Treated
B0 0.724562035035408 Treated
B0 0.767329173802753 Treated
B0 0.537800578431082 Treated
B0 1.19344034750222 Treated
B0 0.683493573808437 Treated
B0 0.764970464509192 Treated
B0 0.804533736995821 Treated
B0 0.711360226303369 Treated
B0 1.08791150701594 Treated
B0 0.481957631461449 Treated
B0 0.348673846862999 Treated
B0 0.690800023610943 Treated
B0 0.775964859187269 Treated
B0 0.59563272804478 Treated
B0 0.772630854931554 Treated
B0 0.765571348375396 Treated
B0 0.433769750581491 Treated
B0 0.473576354881265 Treated
B0 0.63623474519523 Treated
B0 0.613597440241931 Treated
B0 0.784556496904473 Treated
B0 0.879938985513645 Treated
B0 0.313015899471541 Treated
B0 0.568905636285053 Treated
B0 0.994346180580423 Treated
B0 0.855990927561748 Treated
B0 0.305044187531216 Treated
B0 0.617226240458204 Treated
B0 0.762394114024469 Treated
B0 0.927503256547492 Treated
B0 1.01567060333156 Treated
B0 0.660868235710186 Treated
B0 0.541509503896312 Treated
B0 0.526537021529882 Treated
B0 0.253751435233374 Treated
B0 0.8530939758836 Treated
B0 0.580277919683265 Treated
B0 0.98625053070656 Treated
B0 0.834681914387158 Treated
B0 0.833567806171139 Treated
B0 0.901423211323095 Treated
B0 0.98804589270214 Treated
B0 0.676231885199901 Treated
B0 0.877677014463652 Treated
B0 0.730846125503143 Treated
B0 0.445763616681632 Treated
B0 0.899514384109109 Treated
B0 0.463974035795781 Treated
B0 0.344175204651401 Treated
B0 0.81177477147408 Treated
B0 0.576532500796538 Treated
B0 0.744432459518862 Treated
B0 1.05757800344304 Treated
B0 0.767100222714102 Treated
B0 0.801118339929516 Treated
B0 1.01726069231865 Treated
B0 0.850762579465545 Treated
B0 1.28296511677477 Treated
B0 0.819506616319516 Treated
B0 0.575534390728241 Treated
B0 0.619545066796431 Treated
B0 0.865953912106688 Treated
B0 0.465965582282745 Treated
B0 0.757189680542869 Treated
B0 1.00699852056505 Treated
B0 0.622584152385745 Treated
B0 0.802074556025232 Treated
B0 0.23284624434701 Treated
B0 1.2153024126834 Treated
B0 0.661342916651483 Treated
B0 0.687974614108081 Treated
B0 1.16787670717272 Treated
B0 0.81300071365482 Treated
B0 0.459550893819755 Treated
B0 0.383869675451387 Treated
B0 0.604661847402735 Treated
B0 0.919419144403922 Treated
B0 0.630651103011511 Treated
B0 0.696239628630499 Treated
B0 1.37907208803326 Treated
B0 0.965807258912072 Treated
B0 0.441991018293536 Treated
B0 0.699080277625359 Treated
B0 0.813153044715687 Treated
B0 0.174635539541413 Treated
B0 0.139116222793075 Treated
B0 1.10937914585669 Treated
B0 0.865811282932607 Treated
B0 0.593766754131458 Treated
B0 0.826797340465031 Treated
B0 0.81555956046942 Treated
B0 0.347398963285099 Treated
B0 0.520250950470895 Treated
B0 0.442977762662388 Treated
B0 1.00006651310215 Treated
B0 0.731863038392832 Treated
B0 0.675184880494467 Treated
B0 0.688294277207521 Treated
B0 0.900182185132358 Treated
B0 0.859166925557149 Treated
B0 0.774968909268937 Treated
B0 0.744911246064446 Treated
B0 0.156005843909633 Treated
B0 0.653540444604711 Treated
B0 0.839210426710161 Treated
B0 0.612002380180003 Treated
B0 0.777151838241274 Treated
B0 0.647410814544695 Treated
B0 0.529719106403765 Treated
B0 0.718017993493209 Treated
B0 0.813222503166589 Treated
B0 0.335971544383554 Treated
B0 0.869908437644391 Treated
B0 0.599940800111214 Treated
B0 0.802233489446976 Treated
B0 0.622319817271851 Treated
B0 1.26284701963423 Treated
B0 0.600982247049824 Treated
B0 0.800114517445723 Treated
B0 0.838167732535572 Treated
B0 0.549486652097166 Treated
B0 0.806530289374001 Treated
B0 0.860934887373998 Treated
B0 0.668764274745893 Treated
B0 0.599779322641073 Treated
B0 1.32070633313774 Treated
B0 0.664682003323374 Treated
B0 0.90238399701303 Treated
B0 0.745708761015926 Treated
B0 0.555001901971408 Treated
B0 0.202989927015844 Treated
B0 0.676168099330708 Treated
B0 0.60891172571167 Treated
B0 0.712281189625537 Treated
B0 0.954367407553765 Treated
B0 0.628266772848837 Treated
B0 0.759409710571854 Treated
B0 0.610720648594361 Treated
B0 0.703759971810046 Treated
B0 0.257571599152214 Treated
B0 0.991705648309821 Treated
B0 0.82548378578468 Treated
B0 0.886700253934475 Treated
B0 0.633875930276392 Treated
B0 0.453572939342563 Treated
B0 0.559901575260125 Treated
B0 0.817256035059644 Treated
B0 1.05636191613616 Treated
B0 1.05579014484976 Treated
B0 0.815783861784153 Treated
B0 0.703927861839266 Treated
B0 0.37383934742059 Treated
B0 0.914611056571456 Treated
B0 0.732258410514836 Treated
B0 1.16668792769431 Treated
B0 0.932102651050121 Treated
B0 0.525379352141643 Treated
B0 0.736758748660101 Treated
B0 0.707442328659204 Treated
B0 0.852163884794002 Treated
B0 0.686606624443214 Treated
B0 0.567706489583503 Treated
B0 0.787246428764815 Treated
B0 0.740792870397317 Treated
B0 0.599941787150834 Treated
B0 1.09657839069793 Treated
B0 0.318119120273023 Treated
B0 0.865484965402343 Treated
B0 0.770032563060844 Treated
B0 0.649508902178199 Treated
B0 0.610830675736645 Treated
B0 0.846348055866126 Treated
B0 1.00187231451104 Treated
B0 0.850731584478086 Treated
B0 0.780054604767446 Treated
B0 0.594071912562055 Treated
B0 0.153609128803817 Treated
B0 0.393531980914572 Treated
B0 1.05371855197789 Treated
B0 0.874928138071168 Treated
B0 0.691737924765703 Treated
B0 0.546880885992317 Treated
B0 0.54154502445568 Treated
B0 0.364998174740839 Treated
B0 0.718723191686695 Treated
B0 0.486283182535427 Treated
B0 0.592936743483722 Treated
B0 0.9081737817853 Treated
B0 1.04922772153424 Treated
B0 1.04054204674769 Treated
B0 0.194396686320749 Treated
B0 0.699123281793283 Treated
B0 0.763131432756372 Treated
B0 0.213585218181636 Treated
B0 0.599061765250676 Treated
B0 0.563148347922285 Treated
B0 0.577019781020735 Treated
B0 0.161748358081386 Treated
B0 0.937019742262384 Treated
B0 0.348253982867269 Treated
B0 0.733568901007161 Treated
B0 0.728858578775598 Treated
B0 0.600917508429342 Treated
B0 0.79620925249572 Treated
B0 0.767828586053953 Treated
B0 0.834779432523792 Treated
B0 0.649712393473539 Treated
B0 0.860402705043262 Treated
B0 0.888561111381714 Treated
B0 0.777824271421201 Treated
B0 0.540733170934323 Treated
B0 0.691028635394063 Treated
B0 0.678331828059518 Treated
B0 0.907613653209194 Treated
B0 0.70176704952963 Treated
B0 0.790189463735777 Treated
B0 0.526941977712469 Treated
B0 1.11890251268939 Treated
B0 0.463644575245216 Treated
B0 0.713276612767667 Treated
B0 0.655914394160898 Treated
B0 0.431617212582136 Treated
B0 1.02990126295389 Treated
B0 0.564304250413061 Treated
B0 0.825477027448767 Treated
B0 0.689616510799351 Treated
B0 0.36880099877465 Treated
B0 0.754324615094222 Treated
B0 0.793762622538615 Treated
B0 0.508211358577883 Treated
B0 0.710641603055406 Treated
B0 0.816184313315078 Treated
B0 0.857491578633639 Treated
B0 1.07310510164985 Treated
B0 0.884285361543473 Treated
B0 0.96828434470738 Treated
B0 0.631046316015141 Treated
B0 0.679542220763666 Treated
B0 0.521106436008106 Treated
B0 1.13432427689094 Treated
B0 0.445329471151895 Treated
B0 0.627514935797337 Treated
B0 0.858364373716892 Treated
B0 0.684234711386071 Treated
B0 0.368051937144164 Treated
B0 0.188723972875097 Treated
B0 0.380505601690447 Treated
B0 0.612766729032547 Treated
B0 0.717033688231493 Treated
B0 0.157979773652535 Treated
B0 0.757593772412094 Treated
B0 0.549647243032494 Treated
B0 0.9169333868328 Treated
B0 1.16657377007778 Treated
B0 0.338161327558355 Treated
B0 0.600688687253851 Treated
B0 0.231175261724124 Treated
B0 0.791680147131476 Treated
B0 0.781531829476716 Treated
B0 0.880849711300902 Treated
B0 0.404254868105495 Treated
B0 0.727117272752299 Treated
B0 0.599901713345544 Treated
B0 0.829962349337401 Treated
B0 0.625680880873659 Treated
B0 0.831319426881126 Treated
B0 0.676794778437701 Treated
B0 0.752238771160337 Treated
B0 0.765003293976333 Treated
B0 1.03473229127365 Treated
B0 0.61178718148882 Treated
B0 0.669437125550752 Treated
B0 0.468238800414897 Treated
B0 0.631160552818702 Treated
B0 0.876583528739845 Treated
B0 1.02035332029073 Treated
B0 0.671652073014484 Treated
B0 0.962421423684036 Treated
B0 0.715287875265142 Treated
B0 0.745570738762828 Treated
B0 0.437204965438949 Treated
B0 0.575074943400898 Treated
B0 0.712083732054853 Treated
B0 1.08656003755363 Treated
B0 0.817703446427059 Treated
B0 0.436573173652251 Treated
B0 0.602084244871354 Treated
B0 0.891596726938345 Treated
B0 0.629241881996054 Treated
B0 0.883620214195045 Treated
B0 0.427207123392214 Treated
B0 0.288614044180547 Treated
B0 1.16798178076836 Treated
B0 0.417147840110479 Treated
B0 0.799114263085521 Treated
B0 0.678620806962058 Treated
B0 0.59743199275515 Treated
B0 0.439842301709299 Treated
B0 0.710050239691918 Treated
B0 0.495096950908363 Treated
B0 0.540038896095422 Treated
B0 0.975211448728453 Treated
B0 0.526721330446215 Treated
B0 0.774741425040831 Treated
B0 0.740607353733778 Treated
B0 0.801684236472072 Treated
B0 0.724864090806193 Treated
B0 0.982449262413099 Treated
B0 0.194953388439123 Treated
B0 1.2767843720888 Treated
B0 0.71570246308375 Treated
B0 0.746065977289593 Treated
B0 0.796319130413441 Treated
B0 0.420486490409614 Treated
B0 0.627181292415517 Treated
B0 0.828460495396818 Treated
B0 0.633255024836608 Treated
B0 0.70439871325063 Treated
B0 0.566465240843479 Treated
B0 1.26610419130826 Treated
B0 0.595288887822899 Treated
B0 0.778498425759309 Treated
B0 0.742029249819228 Treated
B0 0.761431269236296 Treated
B0 0.575979160892025 Treated
B0 0.454695738880061 Treated
B0 1.18658947257506 Treated
B0 0.721799500385691 Treated
B0 1.04242299538069 Treated
B0 0.915683971677981 Treated
B0 0.565526444684784 Treated
B0 0.868975779098693 Treated
B0 0.332867502609412 Treated
B0 0.680167256908517 Treated
B0 0.621938752463176 Treated
B0 0.553049949707984 Treated
B0 1.08458135313895 Treated
B0 0.731453686047376 Treated
B0 1.00420448635509 Treated
B0 0.742349142091605 Treated
B0 0.248945360303631 Treated
B0 1.04594789017939 Treated
B0 0.843118114756338 Treated
B0 0.850101156976886 Treated
B0 0.71265553476978 Treated
B0 0.813815751232108 Treated
B0 0.710462197667102 Treated
B0 0.597021792907802 Treated
B0 0.784937050466147 Treated
B0 0.23001685036678 Treated
B0 0.91663973635736 Treated
B0 0.576859567805317 Treated
B0 0.701649213856282 Treated
B0 0.653689352273027 Treated
B0 0.415757709257065 Treated
B0 0.720373443098462 Treated
B0 0.463950784598676 Treated
B0 0.613410645852838 Treated
B0 0.781575772963064 Treated
B0 0.759283694056818 Treated
B0 0.988698838486758 Treated
B0 0.979161168125372 Treated
B0 0.304274143304389 Treated
B0 0.710999310786983 Treated
B0 0.516534037522011 Treated
B0 0.527667372217252 Treated
B0 0.645855610949491 Treated
B0 0.647195152711061 Treated
B0 0.776019346834562 Treated
B0 0.681169884166977 Treated
B0 1.03523695151049 Treated
B0 0.310358921831945 Treated
B0 0.533494028753216 Treated
B0 0.744832160839956 Treated
B0 1.05156433066812 Treated
B0 0.698770218847875 Treated
B0 0.802090849036471 Treated
B0 0.554009545819078 Treated
B0 0.769505837818186 Treated
B0 0.776254452984343 Treated
B0 0.653671298825327 Treated
B0 0.901682281148464 Treated
B0 0.811662208575188 Treated
B0 1.0326042458925 Treated
B0 0.730556880761561 Treated
B0 0.850202520323744 Treated
B0 1.1715981316608 Treated
B0 0.889190308593902 Treated
B0 0.48571634381601 Treated
B0 0.802367863173519 Treated
B0 0.450841888558625 Treated
B0 0.847565045556015 Treated
B0 0.683353750435168 Treated
B0 0.249065556846457 Treated
B0 1.00727552993389 Treated
B0 0.612740815176645 Treated
B0 0.940135174396234 Treated
B0 0.501791414881022 Treated
B0 0.547312275792548 Treated
B0 0.693922183130106 Treated
B0 1.28779799325636 Treated
B0 0.439042133823357 Treated
B0 0.407570329329176 Treated
B0 0.317459831568809 Treated
B0 1.11838751858043 Treated
B0 0.391363896532548 Treated
B0 0.221582723866252 Treated
B0 0.870322389567072 Treated
B0 0.783687554739945 Treated
B0 0.734106598691788 Treated
B0 0.320388790346301 Treated
B0 0.588931312099218 Treated
B0 0.858371351929111 Treated
B0 0.874470702525489 Treated
B0 0.463894711122673 Treated
B0 0.571838237479989 Treated
B0 0.598443464067477 Treated
B0 0.761223179773705 Treated
B0 0.974717986971641 Treated
B0 0.804164326067949 Treated
B0 0.598063866329901 Treated
B0 0.408587627413232 Treated
B0 0.93512670566123 Treated
B0 0.810568092516559 Treated
B0 0.596502033350606 Treated
B0 0.985187264140041 Treated
B0 0.63676341362091 Treated
B0 0.836929040227436 Treated
B0 0.81941085350258 Treated
B0 0.967732145585098 Treated
B0 0.513574215984332 Treated
B0 0.971322249088162 Treated
B0 0.861069832470982 Treated
B0 0.666896923101756 Treated
B0 0.509835803348208 Treated
B0 0.94923163403536 Treated
B0 1.09518457117355 Treated
B0 1.5395721493778 Treated
B0 0.798222936505011 Treated
B0 0.693939543711894 Treated
B0 0.400790224634708 Treated
B0 0.973629381332985 Treated
B0 1.06169327369596 Treated
B0 0.710573934296058 Treated
B0 0.424982381835617 Treated
B0 0.219439958797487 Treated
B0 0.679457316243821 Treated
B0 0.831019930591895 Treated
B0 0.604689185770567 Treated
B0 0.428017863332533 Treated
B0 0.461152432921328 Treated
B0 0.476808839284304 Treated
B0 0.751024746650296 Treated
B0 0.689644055103085 Treated
B0 0.698489371041366 Treated
B0 0.758390508217734 Treated
B0 0.660437216160912 Treated
B0 0.99667731589158 Treated
B0 1.09320546313624 Treated
B0 0.505890564870623 Treated
B0 0.848738429284526 Treated
B0 0.824483348683445 Treated
B0 0.591352016040002 Treated
B0 0.978381761248464 Treated
B0 0.389187787366352 Treated
B0 0.705060263985156 Treated
B0 0.587659704718159 Treated
B0 0.478522768532267 Treated
B0 0.644320854393037 Treated
B0 0.774340251049247 Treated
B0 0.823048832235644 Treated
B0 0.306837716669777 Treated
B0 0.841499803437105 Treated
B0 0.565088848313741 Treated
B0 1.13918269525246 Treated
B0 0.303713796157131 Treated
B0 0.845892432177248 Treated
B0 0.186344986775342 Treated
B0 0.756604126286154 Treated
B0 0.736078473278216 Treated
B0 0.730009581398283 Treated
B0 1.07944434687005 Treated
B0 0.511851064649046 Treated
B0 0.295122347195485 Treated
B0 0.641170963300688 Treated
B0 1.43222498543109 Treated
B0 0.577409288565795 Treated
B0 0.750964216675558 Treated
B0 0.2793158692429 Treated
B0 0.666353665461978 Treated
B0 1.0519288555299 Treated
B0 0.270448251815788 Treated
B0 1.079034924118 Treated
B0 0.53972885235841 Treated
B0 0.518281065113408 Treated
B0 0.715983685401551 Treated
B0 0.568508192535294 Treated
B0 1.04640351301575 Treated
B0 0.710314934429019 Treated
B0 0.826240597056259 Treated
B0 1.12877377343027 Treated
B0 0.765646882815752 Treated
B0 0.646856365610043 Treated
B0 0.807523406851701 Treated
B0 0.25746162966202 Treated
B0 0.725282762607924 Treated
B0 0.654402742385173 Treated
B0 0.240890124682382 Treated
B0 0.408593261057435 Treated
B0 0.110521000843888 Treated
B0 0.814250356502179 Treated
B0 0.62107988509642 Treated
B0 1.20473706846614 Treated
B0 0.338004142165766 Treated
B0 0.386986117778744 Treated
B0 0.522794475156725 Treated
B0 0.535194595729787 Treated
B0 0.799604348617477 Treated
B0 0.677515127205605 Treated
B0 0.721431649554162 Treated
B0 0.862916337277318 Treated
B0 0.76649673892398 Treated
B0 0.547914516490128 Treated
B0 0.205133719644656 Treated
B0 0.792232077441159 Treated
B0 0.46855965805104 Treated
B0 0.795914216365316 Treated
B0 0.280125559743394 Treated
B0 0.527880095920334 Treated
B0 0.917291293007212 Treated
B0 0.912475203541562 Treated
B0 0.684954666529607 Treated
B0 0.799161815608831 Treated
B0 0.787798332637431 Treated
B0 0.940158458283233 Treated
B0 0.650461818311735 Treated
B0 0.879735743011453 Treated
B0 0.859300863952324 Treated
B0 0.447017387743611 Treated
B0 0.867509461775329 Treated
B0 0.82336817815291 Treated
B0 0.461472886258565 Treated
B0 0.800873564575234 Treated
B0 0.271916069174911 Treated
B0 0.852228862731167 Treated
B0 0.467767826889246 Treated
B0 0.907861797116419 Treated
B0 0.562326961281885 Treated
B0 0.61816316177678 Treated
B0 0.927930834138141 Treated
B0 0.798482393948273 Treated
B0 0.674132867037823 Treated
B0 0.71246746537896 Treated
B0 0.56471719954014 Treated
B0 0.971588437424664 Treated
B0 0.432719451611318 Treated
B0 0.88186552442188 Treated
B0 0.693365433953505 Treated
B0 0.851965073532344 Treated
B0 0.191605526357918 Treated
B0 0.721656661499513 Treated
B0 0.548184804899897 Treated
B0 0.497524902941601 Treated
B0 0.437784968957075 Treated
B0 0.795169448214071 Treated
B0 0.916631910876734 Treated
B0 1.0331302862655 Treated
B0 0.698535563754147 Treated
B0 0.762142519775276 Treated
B0 0.221735242340237 Treated
B0 1.06510494865002 Treated
B0 0.550433855120398 Treated
B0 0.806087954158366 Treated
B0 0.733432011902516 Treated
B0 0.713706015150127 Treated
B0 0.651416376851303 Treated
B0 0.62257263254523 Treated
B0 0.546076236613938 Treated
B0 0.707539323016578 Treated
B0 0.478580923531492 Treated
B0 1.1518274271811 Treated
B0 0.70245647110969 Treated
B0 0.965160872614274 Treated
B0 0.804001498475383 Treated
B0 0.439025325715272 Treated
B0 0.663049539575893 Treated
B0 0.454008624068436 Treated
B0 0.538205026429212 Treated
B0 0.669125839707751 Treated
B0 0.550401902660825 Treated
B0 1.0530788023807 Treated
B0 0.211355624091309 Treated
B0 0.925446696742555 Treated
B0 0.739295146628909 Treated
B0 0.483596902090706 Treated
B0 0.647202280380408 Treated
B0 1.04937190526585 Treated
B0 0.631084323370323 Treated
B0 0.580914908704084 Treated
B0 0.904631864540625 Treated
B0 0.846230862637507 Treated
B0 0.551018454687917 Treated
B0 0.577912573174951 Treated
B0 0.298043781772187 Treated
B0 0.592835763325131 Treated
B0 1.22059158050193 Treated
B0 0.472007268233675 Treated
B0 0.791927634283541 Treated
B0 0.307432527971291 Treated
B0 0.6108009314907 Treated
B0 0.836863037839971 Treated
B0 0.835472832530356 Treated
B0 0.523669337069558 Treated
B0 0.92899946178435 Treated
B0 0.583928654934843 Treated
B0 1.08795922033284 Treated
B0 0.77816663772704 Treated
B0 0.822009371256472 Treated
B0 0.710843239872015 Treated
B0 0.384801914383707 Treated
B0 1.13075046340273 Treated
B0 0.833259560149316 Treated
B0 0.914795715094859 Treated
B0 0.343126015788707 Treated
B0 0.798342762628997 Treated
B0 0.837220722653974 Treated
B0 0.498123015275693 Treated
B0 0.588592640369364 Treated
B0 0.74799322699382 Treated
B0 0.995116816122762 Treated
B0 0.405509614446494 Treated
B0 0.541530419761541 Treated
B0 0.495597479242343 Treated
B0 0.518998022729518 Treated
B0 0.538888255480796 Treated
B0 0.612027824434844 Treated
B0 0.683257174033178 Treated
B0 1.05607763112068 Treated
B0 0.658918005094445 Treated
B0 0.806558402774015 Treated
B0 0.736585734183164 Treated
B0 0.71109976113904 Treated
B0 0.195717941966011 Treated
B0 0.828237149917406 Treated
B0 1.14278430342982 Treated
B0 0.607457950994605 Treated
B0 1.17751584172923 Treated
B0 0.761153231045318 Treated
B0 0.389949956637784 Treated
B0 0.68715997522669 Treated
B0 0.145865701019841 Treated
B0 0.533039624101609 Treated
B0 0.566308346633436 Treated
B0 0.720369433213448 Treated
B0 0.181569805774439 Treated
B0 1.00197157485214 Treated
B0 0.53963966952448 Treated
B0 0.916348758180817 Treated
B0 0.785597661241633 Treated
B0 1.24828621316812 Treated
B0 0.745830328021987 Treated
B0 0.646672859976003 Treated
B0 1.03389932298668 Treated
B0 0.868226974423813 Treated
B0 0.803909009221986 Treated
B0 0.921184857687524 Treated
B0 0.900550856537446 Treated
B0 0.655578518848911 Treated
B0 1.3063357115578 Treated
B0 0.503618183754557 Treated
B0 0.882423179747694 Treated
B0 0.628521183937065 Treated
B0 1.01437947280219 Treated
B0 0.725597588389281 Treated
B0 0.784577359810819 Treated
B0 0.571013174737075 Treated
B0 0.738630148454962 Treated
B0 0.290984869266453 Treated
B0 0.796059376370277 Treated
B0 0.607766941248422 Treated
B0 0.695792397837659 Treated
B0 0.897746881796858 Treated
B0 0.668772426469288 Treated
B0 0.70117779753125 Treated
B0 0.690340802806938 Treated
B0 0.657345944557216 Treated
B0 0.415201201142339 Treated
B0 0.644371077310561 Treated
B0 0.562216521631031 Treated
B0 0.243709651356178 Treated
B0 0.917598954579588 Treated
B0 0.616172625605281 Treated
B0 0.505930580871172 Treated
B0 0.536261791443822 Treated
B0 0.727834098772562 Treated
B0 0.757888259474621 Treated
B0 0.731792008600448 Treated
B0 0.775480974962345 Treated
B0 0.648575086754726 Treated
B0 0.874898251197811 Treated
B0 1.09344394576461 Treated
B0 1.00948506040947 Treated
B0 0.638454269662384 Treated
B0 0.968179503458297 Treated
B0 0.849870801275095 Treated
B0 0.854260720835047 Treated
B0 0.264857688423866 Treated
B0 1.41096680084808 Treated
B0 0.757183466750744 Treated
B0 0.953603600580857 Treated
B0 0.879942337922641 Treated
B0 0.616833709009634 Treated
B0 0.491634905592774 Treated
B0 0.99324665079466 Treated
B0 0.705233042841513 Treated
B0 0.378931517265171 Treated
B0 0.750449170222024 Treated
B0 0.642090437269393 Treated
B0 0.476908347828379 Treated
B0 0.739474928222307 Treated
B0 0.440618277526336 Treated
B0 0.323498225511048 Treated
B0 0.675028151340063 Treated
B0 0.942855368093443 Treated
B0 0.717624497696364 Treated
B0 0.725697855250857 Treated
B0 0.489478679667019 Treated
B0 0.794079616050955 Treated
B0 1.10879567575881 Treated
B0 0.889217607158599 Treated
B0 0.813227622517582 Treated
B0 0.556010399611244 Treated
B0 0.708321076031228 Treated
B0 0.734418453020712 Treated
B0 0.878835482330899 Treated
B0 0.483589534269482 Treated
B0 0.571478949847613 Treated
B0 0.766932996901586 Treated
B0 0.54816428675725 Treated
B0 0.722135821348706 Treated
B0 0.961101933687004 Treated
B0 0.704220362895151 Treated
B0 0.973505863157871 Treated
B0 0.728886337193903 Treated
B0 0.330946546662944 Treated
B0 0.808610435525563 Treated
B0 0.693435502442946 Treated
B0 0.754818672562398 Treated
B0 0.927032713813638 Treated
B0 0.760207496385662 Treated
B0 0.621127090522275 Treated
B0 0.937557526688566 Treated
B0 0.771067440347043 Treated
B0 0.534049718491157 Treated
B0 0.526005530695436 Treated
B0 0.880864515359758 Treated
B0 0.199273782378134 Treated
B0 1.26935756154296 Treated
B0 0.802557310516031 Treated
B0 0.868394058901056 Treated
B0 0.732689360810548 Treated
B0 0.798725026675969 Treated
B0 0.630174611138985 Treated
B0 0.748179174410106 Treated
B0 1.06315708781368 Treated
B0 0.443312152495308 Treated
B0 0.699660891186639 Treated
B0 0.768654266016331 Treated
B0 0.634673302700756 Treated
B0 0.922176163694175 Treated
B0 0.785655945846873 Treated
B0 0.729534816175018 Treated
B0 0.836560899514841 Treated
B0 0.932033810602752 Treated
B0 0.871435777363913 Treated
B0 0.810749674828549 Treated
B0 0.492987454202098 Treated
B0 0.602529461725257 Treated
B0 0.820352822068042 Treated
B0 0.779903712375207 Treated
B0 1.01864213187801 Treated
B0 0.998690592487404 Treated
B0 0.808852198844886 Treated
B0 0.590011622248645 Treated
B0 0.546200690592989 Treated
B0 0.416081369872974 Treated
B0 0.578407044564331 Treated
B0 0.766068156119463 Treated
B0 0.600773121544546 Treated
B0 0.779967095090716 Treated
B0 0.872817005963731 Treated
B0 0.712857875016081 Treated
B0 0.563545687488642 Treated
B0 0.59848906600781 Treated
B0 0.996917710264181 Treated
B0 0.348915668666203 Treated
B0 1.15047835305371 Treated
B0 0.968214528475762 Treated
B0 0.82524216983698 Treated
B0 0.49149144224893 Treated
B0 0.846041307699233 Treated
B0 0.42900467577547 Treated
B0 0.796339233346349 Treated
B0 0.81909777365498 Treated
B0 0.277130489942699 Treated
B0 0.974132765130712 Treated
B0 0.829642906227212 Treated
B0 0.635333952039469 Treated
B0 0.847963164280135 Treated
B0 0.317524510440492 Treated
B0 1.02565620867999 Treated
B0 0.88440221356405 Treated
B0 0.681505982871419 Treated
B0 0.685429123241018 Treated
B0 0.72182384463186 Treated
B0 0.773372391934013 Treated
B0 0.810102225207932 Treated
B0 0.711422327891372 Treated
B0 0.739811783893448 Treated
B0 0.522913213985026 Treated
B0 0.554682059165415 Treated
B0 0.708605687843589 Treated
B0 0.90966404906446 Treated
B0 0.970896331653329 Treated
B0 0.629086454223733 Treated
B0 0.303074666341609 Treated
B0 0.66106047932993 Treated
B0 0.132937406373242 Treated
B0 0.625623530072421 Treated
B0 1.28884062700859 Treated
B0 0.584191690610844 Treated
B0 0.631893262997074 Treated
B0 0.703498904983083 Treated
B0 0.268634308004287 Treated
B0 0.759189178708764 Treated
B0 0.576215227774285 Treated
B0 0.301164584505047 Treated
B0 0.976251840643232 Treated
B0 0.843183490374656 Treated
B0 0.730740001505175 Treated
B0 0.650578671365068 Treated
B0 0.624067123717446 Treated
B0 0.668268953053871 Treated
B0 0.657395909650919 Treated
B0 0.680485155329581 Treated
B0 1.04731656047688 Treated
B0 0.931422967812645 Treated
B0 1.01199632117811 Treated
B0 0.673552702038561 Treated
B0 0.773762959431164 Treated
B0 0.657113218082741 Treated
B0 0.766538010547316 Treated
B0 0.800734770523573 Treated
B0 0.776852297713999 Treated
B0 0.789813585778923 Treated
B0 0.632941800330314 Treated
B0 1.00574649576571 Treated
B0 0.480076030362923 Treated
B0 0.685950264167197 Treated
B0 1.14102351926828 Treated
B0 1.02018169723989 Treated
B0 0.328646130103774 Treated
B0 0.693608810620206 Treated
B0 0.732806606777332 Treated
B0 0.695784048762049 Treated
B0 0.754881256249044 Treated
B0 0.63550286904637 Treated
B0 0.17379084256159 Treated
B0 0.586759134943225 Treated
B0 0.745117177243772 Treated
B0 0.614516055660241 Treated
B0 0.670895162300135 Treated
B0 0.558486808040134 Treated
B0 0.604370211350277 Treated
B0 0.749470350300316 Treated
B0 1.20263341633226 Treated
B0 1.07653930351546 Treated
B0 0.279841952590758 Treated
B0 0.69763355937343 Treated
B0 1.22607527963353 Treated
B0 0.646098004862968 Treated
B0 0.76674457331107 Treated
B0 0.787733012921363 Treated
B0 1.21201198200901 Treated
B0 0.572866243561141 Treated
B0 0.983579340195338 Treated
B0 0.684687475035144 Treated
B0 0.671374211167377 Treated
B0 0.66184563664047 Treated
B0 0.166213423660549 Treated
B0 0.758301419126149 Treated
B0 0.72039631434749 Treated
B0 0.58543545288388 Treated
B0 0.498718687583005 Treated
B0 1.02365577738947 Treated
B0 0.671043105105679 Treated
B0 0.326360316062232 Treated
B0 0.395941531220873 Treated
B0 0.529353604273749 Treated
B0 0.460105061925771 Treated
B0 1.26687430023968 Treated
B0 0.861314937707158 Treated
B0 0.331675677832629 Treated
B0 0.446999341006174 Treated
B0 0.858669874725515 Treated
B0 0.833211097732014 Treated
B0 0.307963516687355 Treated
B0 0.695658355869243 Treated
B0 0.67460883492338 Treated
B0 0.538030669990298 Treated
B0 0.937325880804989 Treated
B0 0.623852272036978 Treated
B0 0.861607796500041 Treated
B0 0.992212628247192 Treated
B0 0.650363845921446 Treated
B0 1.45975993801296 Treated
B0 0.881299006733903 Treated
B0 0.867781359633151 Treated
B0 0.765901441326831 Treated
B0 0.754943203069781 Treated
B0 0.97848775486812 Treated
B0 0.676909112278826 Treated
B0 0.820908534716183 Treated
B0 1.160645088433 Treated
B0 0.780998712136985 Treated
B0 0.690150288453417 Treated
B0 0.353611798899338 Treated
B0 0.148595333075283 Treated
B0 0.856223005050585 Treated
B0 0.317996796795708 Treated
B0 0.774604141289517 Treated
B0 0.231687181189948 Treated
B0 0.742663863038534 Treated
B0 0.835797634565775 Treated
B0 0.441576629035022 Treated
B0 0.775755851080402 Treated
B0 0.234806570096038 Treated
B0 0.707367275118607 Treated
B0 0.634140401975321 Treated
B0 1.3185890189081 Treated
B0 0.908635657322161 Treated
B0 0.570130539670403 Treated
B0 0.393410263133231 Treated
B0 1.022702341753 Treated
B0 0.525719913577266 Treated
B0 0.854797051805364 Treated
B0 1.00566601893105 Treated
B0 0.656545652623401 Treated
B0 0.728350214979853 Treated
B0 0.181765621398537 Treated
B0 1.08780196327001 Treated
B0 0.881837165384289 Treated
B0 0.781836771511729 Treated
B0 0.628696900543035 Treated
B0 0.749068922924288 Treated
B0 0.758646189602436 Treated
B0 0.884867826642324 Treated
B0 0.384850101265676 Treated
B0 0.603473698940842 Treated
B0 0.302207779518229 Treated
B0 0.777792759690365 Treated
B0 0.510883431781437 Treated
B0 0.648467475864465 Treated
B0 0.572680912939319 Treated
B0 0.144379733424604 Treated
B0 0.76162774816754 Treated
B0 0.873662857082411 Treated
B0 0.681404413947047 Treated
B0 0.447185391579698 Treated
B0 0.938092441541745 Treated
B0 0.650426291854961 Treated
B0 1.02381315276582 Treated
B0 0.780395288834381 Treated
B0 0.940961414772188 Treated
B0 0.784504276781612 Treated
B0 0.673352922095028 Treated
B0 0.820925961193927 Treated
B0 0.923190605078395 Treated
B0 0.476766342752066 Treated
B0 0.438709818241238 Treated
B0 0.68733044864219 Treated
B0 0.787710348235133 Treated
B0 1.10186571969019 Treated
B0 0.660256503814784 Treated
B0 0.908227746208634 Treated
B0 0.726571183285082 Treated
B0 1.09148452628693 Treated
B0 0.789181560274113 Treated
B0 0.208159614912347 Treated
B0 0.721846232786642 Treated
B0 1.1113117540894 Treated
B0 0.897361276877015 Treated
B0 0.421876850213758 Treated
B0 0.7088340357863 Treated
B0 0.649238942069965 Treated
B0 0.630104557697964 Treated
B0 0.683081915085365 Treated
B0 0.703494675159125 Treated
B0 0.295540669351313 Treated
B0 0.270189703465242 Treated
B0 0.494255383149821 Treated
B0 0.867033514761636 Treated
B0 0.78668070284451 Treated
B0 0.239977476064148 Treated
B0 0.558569119667009 Treated
B0 0.330740309888577 Treated
B0 0.718405231987658 Treated
B0 1.07788228514438 Treated
B0 0.774782671453998 Treated
B0 0.785082777923161 Treated
B0 0.380425900432605 Treated
B0 0.478386178357898 Treated
B0 1.05342041114196 Treated
B0 0.761455689766053 Treated
B0 0.692978838345443 Treated
B0 0.330732852667113 Treated
B0 1.03734276502201 Treated
B0 0.828392471435885 Treated
B0 0.645379014278516 Treated
B0 0.231425087963997 Treated
B0 0.70746661161334 Treated
B0 0.886254981107005 Treated
B0 0.734816539082476 Treated
B0 0.571936697133465 Treated
B0 0.690136256061013 Treated
B0 1.26179997164261 Treated
B0 0.537633935124877 Treated
B0 0.535932191181736 Treated
B0 0.750904174867725 Treated
B0 0.511996536445391 Treated
B0 0.819790335748684 Treated
B0 0.424086123266952 Treated
B0 0.528505059900564 Treated
B0 0.784387255411247 Treated
B0 0.674581307773847 Treated
B0 1.22761091658888 Treated
B0 0.114039487106755 Treated
B0 1.08663365578938 Treated
B0 0.663747336810686 Treated
B0 0.887086077449803 Treated
B0 0.75919812653393 Treated
B0 0.615175462675216 Treated
B0 0.705512230476947 Treated
B0 0.725227285194242 Treated
B0 1.25550153198636 Treated
B0 0.732534528615352 Treated
B0 0.0892919176162893 Treated
B0 0.720231329639687 Treated
B0 0.939598529799576 Treated
B0 0.45332906609313 Treated
B0 0.561964259086469 Treated
B0 0.743569212292611 Treated
B0 0.771243992135378 Treated
B0 0.339858943337323 Treated
B0 0.915180075063529 Treated
B0 0.859530707076949 Treated
B0 0.973037094581639 Treated
B0 0.62979977359208 Treated
B0 0.673224777080536 Treated
B0 0.715664225370961 Treated
B0 1.01032915280042 Treated
B0 0.585971468896428 Treated
B0 0.671698010282982 Treated
B0 0.292660463408386 Treated
B0 0.855230145188104 Treated
B0 0.429017614069388 Treated
B0 0.505444713185858 Treated
B0 0.548096316844455 Treated
B0 0.771423841361689 Treated
B0 1.60942391470311 Treated
B0 1.11018716239945 Treated
B0 0.794415555133328 Treated
B0 1.13432971616737 Treated
B0 0.533475714516967 Treated
B0 0.891402080217496 Treated
B0 0.385696819751893 Treated
B0 0.691242923811732 Treated
B0 0.482812490853734 Treated
B0 0.508784233957334 Treated
B0 1.26514814533806 Treated
B0 0.856960796859399 Treated
B0 0.823845724000592 Treated
B0 0.292890132258232 Treated
B0 0.825645538101545 Treated
B0 0.946604642329717 Treated
B0 0.557210187717771 Treated
B0 0.52452409804065 Treated
B0 0.579224517757747 Treated
B0 0.228378045889129 Treated
B0 0.723744121838215 Treated
B0 0.669194268692732 Treated
B0 0.820603540637512 Treated
B0 0.933416538463334 Treated
B0 0.561433562235352 Treated
B0 1.06914139091439 Treated
B0 1.08879324815718 Treated
B0 0.930316114721935 Treated
B0 0.87040189839165 Treated
B0 0.750310842510044 Treated
B0 0.371625442139454 Treated
B0 0.955409790391919 Treated
B0 0.837624767612215 Treated
B0 0.54848767754856 Treated
B0 0.130906569692489 Treated
B0 0.587122689463804 Treated
B0 0.734362161510023 Treated
B0 0.440880061212107 Treated
B0 0.311682065972818 Treated
B0 0.459578905886579 Treated
B0 0.696824890786737 Treated
B0 1.12424890543824 Treated
B0 0.666022598501215 Treated
B0 0.720449133602648 Treated
B0 0.812963071293272 Treated
B0 0.697560641649309 Treated
B0 0.280654294053705 Treated
B0 0.594619415519791 Treated
B0 0.811053366322502 Treated
B0 1.18614165191526 Treated
B0 0.646180793982842 Treated
B0 0.782887762194541 Treated
B0 0.88901341074896 Treated
B0 0.48278293250135 Treated
B0 0.469480387651565 Treated
B0 0.86859548269242 Treated
B0 0.495805474135998 Treated
B0 0.563235843608499 Treated
B0 0.36469247444458 Treated
B0 0.643178732856444 Treated
B0 0.716024481915152 Treated
B0 0.47475115792324 Treated
B0 0.980478805336429 Treated
B0 0.712013169554178 Treated
B0 1.07171498640807 Treated
B0 1.02490038268607 Treated
B0 1.74781553299325 Treated
B0 0.886419572684676 Treated
B0 0.180317149241196 Treated
B0 0.88198690056612 Treated
B0 0.663956400797944 Treated
B0 0.788894702778951 Treated
B0 0.729502825741409 Treated
B0 0.834657902484734 Treated
B0 0.487210926271807 Treated
B0 0.752117328417395 Treated
B0 0.890329504589517 Treated
B0 0.342433176928101 Treated
B0 0.468221883095239 Treated
B0 0.646133480691289 Treated
B0 0.711690309254095 Treated
B0 0.374629672871747 Treated
B0 0.574338717039657 Treated
B0 0.694753175012808 Treated
B0 0.875629415358608 Treated
B0 0.716558241633989 Treated
B0 0.713164323170197 Treated
B0 0.656901371831377 Treated
B0 0.68750456241909 Treated
B0 0.49851146239013 Treated
B0 0.426408113025614 Treated
B0 0.770473670083708 Treated
B0 0.211275173234809 Treated
B0 0.518121502615289 Treated
B0 0.667862542951338 Treated
B0 0.965477776831407 Treated
B0 0.507839717039678 Treated
B0 0.416947820647687 Treated
B0 0.683681642709682 Treated
B0 0.765902922961923 Treated
B0 1.21368018842674 Treated
B0 0.572822453654735 Treated
B0 0.567878040668465 Treated
B0 0.614637965827059 Treated
B0 0.623346641759677 Treated
B0 0.605744275789447 Treated
B0 0.820190157509104 Treated
B0 0.780081674316989 Treated
B0 0.690936780875649 Treated
B0 0.882630092520804 Treated
B0 0.252973172808354 Treated
B0 0.878232254492811 Treated
B0 0.648359221855915 Treated
B0 0.731529658609932 Treated
B0 1.15381433534253 Treated
B0 0.820958736908296 Treated
B0 0.755800884856777 Treated
B0 0.322914324892219 Treated
B0 0.646896876808589 Treated
B0 0.412876367377504 Treated
B0 0.661179423318625 Treated
B0 0.828264545569641 Treated
B0 0.849910448334531 Treated
B0 0.857748806754273 Treated
B0 0.972840055601075 Treated
B0 0.955332173358734 Treated
B0 0.868259852031998 Treated
B0 1.34755643481345 Treated
B0 0.315094028421138 Treated
B0 1.13750096330058 Treated
B0 0.624821517700865 Treated
B0 0.301353361557285 Treated
B0 0.619938583549147 Treated
B0 0.899966316195878 Treated
B0 0.580026965856558 Treated
B0 0.326166493612774 Treated
B0 0.45172198164841 Treated
B0 0.696493862510792 Treated
B0 1.10196568863713 Treated
B0 0.829126131672713 Treated
B0 0.845003113780029 Treated
B0 0.381049992407656 Treated
B0 0.695944045046525 Treated
B0 1.1602022616546 Treated
B0 0.972686530232655 Treated
B0 0.718394398714982 Treated
B0 0.865983621562968 Treated
B0 0.773029627125594 Treated
B0 0.938016381501014 Treated
B0 1.00005476800131 Treated
B0 0.746354873979445 Treated
B0 0.643328212453852 Treated
B0 0.590140752480247 Treated
B0 0.741821192967952 Treated
B0 0.876024959952363 Treated
B0 0.799034417275626 Treated
B0 0.347693638596991 Treated
B0 0.813852407457647 Treated
B0 0.601932378507418 Treated
B0 0.981059397532883 Treated
B0 0.911528407399059 Treated
B0 0.522720191430949 Treated
B0 0.584707561996221 Treated
B0 0.547887269380608 Treated
B0 0.566926662093272 Treated
B0 0.561535591646556 Treated
B0 0.619059436850248 Treated
B0 0.823705584155016 Treated
B0 0.606568574501028 Treated
B0 0.915657449063795 Treated
B0 0.984487940405412 Treated
B0 0.336746369260607 Treated
B0 0.92712943710662 Treated
B0 1.00732303134824 Treated
B0 0.990846352825191 Treated
B0 0.683337697724971 Treated
B0 0.419099132651373 Treated
B0 0.479117770322725 Treated
B0 0.552452687234659 Treated
B0 0.601599724172887 Treated
B0 0.801430367838139 Treated
B0 2.00734758424385 Treated
B0 1.00232537577931 Treated
B0 0.493854295088623 Treated
B0 0.793316139388227 Treated
B0 0.420978251855432 Treated
B0 0.76505490377594 Treated
B0 0.714116834003147 Treated
B0 0.628031042917478 Treated
B0 0.43383777933629 Treated
B0 0.295147692672909 Treated
B0 0.85252604547661 Treated
B0 0.381651147850418 Treated
B0 0.734837622878713 Treated
B0 0.726175447665874 Treated
B0 0.784923363420453 Treated
B0 0.765768742921738 Treated
B0 1.14353793322386 Treated
B0 0.730089876291076 Treated
B0 0.982991037879109 Treated
B0 0.659703621748489 Treated
B0 0.810615114690302 Treated
B0 0.393547333734168 Treated
B0 0.708270419814221 Treated
B0 0.556926487207336 Treated
B0 0.870075750466406 Treated
B0 0.776537714455493 Treated
B0 0.506276002267784 Treated
B0 0.609864366655386 Treated
B0 0.812251509605786 Treated
B0 0.175072782126496 Treated
B0 0.578720164612228 Treated
B0 0.484171166202702 Treated
B0 0.555809417505224 Treated
B0 0.59002675902982 Treated
B0 0.800549544783752 Treated
B0 0.814786023535322 Treated
B0 0.303101435374657 Treated
B0 0.661645040572952 Treated
B0 0.482541197756769 Treated
B0 0.78637748918752 Treated
B0 0.968545548834715 Treated
B0 0.229933726256343 Treated
B0 0.193242177259286 Treated
B0 0.836372350070832 Treated
B0 0.687897739437008 Treated
B0 0.825522279809876 Treated
B0 0.983856954595003 Treated
B0 0.433055996649592 Treated
B0 0.261996711066422 Treated
B0 0.869290034053376 Treated
B0 0.82199132454534 Treated
B0 0.861244603775353 Treated
B0 1.11980473026379 Treated
B0 0.64682257697236 Treated
B0 0.950217989108649 Treated
B0 0.683963302247366 Treated
B0 0.844942650177229 Treated
B0 0.78990018558548 Treated
B0 0.339708979425663 Treated
B0 0.709957355290255 Treated
B0 0.448482799140461 Treated
B0 0.895940502625944 Treated
B0 0.862378591469854 Treated
B0 0.754499672081545 Treated
B0 0.698608986277253 Treated
B0 0.29661033793318 Treated
B0 0.637770082469708 Treated
B0 0.607372245528138 Treated
B0 0.537649855048806 Treated
B0 1.16475705644819 Treated
B0 0.585051784140028 Treated
B0 0.838737620058084 Treated
B0 0.679810568210189 Treated
B0 0.652284052112467 Treated
B0 0.84854190251675 Treated
B0 0.871037744813283 Treated
B0 0.746725552709594 Treated
B0 0.812108943872728 Treated
B0 0.996070965471189 Treated
B0 0.561709832750066 Treated
B0 0.896755090585408 Treated
B0 0.963455218846284 Treated
B0 0.936274789710169 Treated
B0 0.667070166606568 Treated
B0 0.906520402662674 Treated
B0 0.658175553599264 Treated
B0 0.911406283354611 Treated
B0 0.541169246198426 Treated
B0 1.08823388280046 Treated
B0 0.58167714244514 Treated
B0 0.919701224455226 Treated
B0 1.13854933021253 Treated
B0 0.843459171133632 Treated
B0 0.421164288305624 Treated
B0 0.544320783711957 Treated
B0 0.928261568257678 Treated
B0 0.626797761744547 Treated
B0 0.64216631986878 Treated
B0 0.4664604214741 Treated
B0 0.258392322730638 Treated
B0 0.699933352576619 Treated
B0 0.74515182703809 Treated
B0 0.818851538731484 Treated
B0 0.348787287396862 Treated
B0 1.19008850631065 Treated
B0 0.703234440685251 Treated
B0 0.35375876112867 Treated
B0 0.470085955316018 Treated
B0 0.82059841267759 Treated
B0 0.726489090675097 Treated
B0 0.542428155485849 Treated
B0 0.601875201058151 Treated
B0 0.658983995222311 Treated
B0 0.337366617806921 Treated
B0 0.348776725146146 Treated
B0 0.586393710582608 Treated
B0 0.859418351045147 Treated
B0 0.809274860917427 Treated
B0 0.624246399409156 Treated
B0 0.638737159015335 Treated
B0 0.693456250649419 Treated
B0 0.543724145264036 Treated
B0 0.812617292039199 Treated
B0 1.2690008096801 Treated
B0 1.15418043987865 Treated
B0 0.453470558582995 Treated
B0 1.09881801624663 Treated
B0 0.819287811383693 Treated
B0 0.859578179873424 Treated
B0 0.858754927564357 Treated
B0 0.916551010975035 Treated
B0 0.489346453079547 Treated
B0 0.342701809840486 Treated
B0 0.314402562411455 Treated
B0 1.0297689297579 Treated
B0 0.741906349155781 Treated
B0 0.133839129989449 Treated
B0 0.778710697378508 Treated
B0 0.499558499414254 Treated
B0 0.706209291896344 Treated
B0 0.626946132010917 Treated
B0 0.453841763888709 Treated
B0 1.08719256059817 Treated
B0 0.903197116530706 Treated
B0 0.801662789059902 Treated
B0 1.08701727726185 Treated
B0 0.990138800895751 Treated
B0 0.196322319518612 Treated
B0 0.543186254895729 Treated
B0 0.719683863255419 Treated
B0 0.960674312250507 Treated
B0 0.681721532548528 Treated
B0 1.20865024341853 Treated
B0 1.47542892716636 Treated
B0 0.50847400681893 Treated
B0 0.909025666821478 Treated
B0 0.142311409546667 Treated
B0 0.679257957509274 Treated
B0 0.50797998391204 Treated
B0 1.09505294886531 Treated
B0 0.523432620905915 Treated
B0 0.710654938989347 Treated
B0 0.189523627955564 Treated
B0 0.700671417733834 Treated
B0 0.472379687405814 Treated
B0 0.474463524946769 Treated
B0 0.903366320501043 Treated
B0 0.743005225181901 Treated
B0 1.11383007677974 Treated
B0 0.608064452107881 Treated
B0 0.782691140690554 Treated
B0 0.773482972096289 Treated
B0 0.279957754662087 Treated
B0 0.609082475720887 Treated
B0 0.176779220466126 Treated
B0 0.786995754112812 Treated
B0 0.419866439167676 Treated
B0 0.859014870773997 Treated
B0 0.582142814952909 Treated
B0 0.623310275562087 Treated
B0 0.672111200301985 Treated
B0 0.602593847641026 Treated
B0 0.698043535074067 Treated
B0 1.01580278582491 Treated
B0 0.513471581189332 Treated
B0 0.384451855806267 Treated
B0 0.726067470169998 Treated
B0 0.706550401416009 Treated
B0 0.677786164227297 Treated
B0 0.647209937343836 Treated
B0 0.964210557113099 Treated
B0 0.636659452126843 Treated
B0 0.893751703850245 Treated
B0 0.523706002629719 Treated
B0 0.673920531388593 Treated
B0 0.957271512085049 Treated
B0 0.743392967139196 Treated
B0 0.792342410446511 Treated
B0 0.586080051911254 Treated
B0 0.606253300616906 Treated
B0 0.85086455439383 Treated
B0 0.764928138140052 Treated
B0 0.404643753993587 Treated
B0 0.848403275209715 Treated
B0 0.662347845404255 Treated
B0 0.813048057911941 Treated
B0 0.764028176714919 Treated
B0 0.281048556878799 Treated
B0 0.699839293102444 Treated
B0 0.756976947776655 Treated
B0 0.681090463005534 Treated
B0 0.731012774383919 Treated
B0 1.15724839122146 Treated
B0 0.775699049656982 Treated
B0 0.648846598982734 Treated
B0 0.699657701838677 Treated
B0 0.820320427309457 Treated
B0 0.740680654141641 Treated
B0 0.68464355677057 Treated
B0 0.567151543196204 Treated
B0 0.75593071589902 Treated
B0 0.51411474594518 Treated
B0 0.86948660559354 Treated
B0 1.0308141101169 Treated
B0 0.656725509666746 Treated
B0 0.289891946009064 Treated
B0 0.721218061365188 Treated
B0 0.462911439840299 Treated
B0 0.509559952667817 Treated
B0 1.22616651641607 Treated
B0 0.695045849330911 Treated
B0 0.730321931170711 Treated
B0 0.746864144701914 Treated
B0 0.8917274096203 Treated
B0 0.795003391768205 Treated
B0 0.47266650560567 Treated
B0 0.355074152501789 Treated
B0 0.587059159607752 Treated
B0 0.724998621002274 Treated
B0 0.761779332457774 Treated
B0 0.643378924370263 Treated
B0 1.18570635422885 Treated
B0 0.604362243753873 Treated
B0 1.09862046873353 Treated
B0 0.956491120001864 Treated
B0 0.397368232576835 Treated
B0 0.848492486971653 Treated
B0 0.823807568339641 Treated
B0 0.346869516029593 Treated
B0 1.21305482103879 Treated
B0 0.740467293499221 Treated
B0 0.716515513592747 Treated
B0 0.899044150174118 Treated
B0 1.31783516144549 Treated
B0 0.564319945463506 Treated
B0 0.757420812045574 Treated
B0 0.708884044937039 Treated
B0 0.504249952903132 Treated
B0 0.696203488672081 Treated
B0 1.189085637643 Treated
B0 0.514588804643514 Treated
B0 0.225359786863135 Treated
B0 1.09720684497375 Treated
B0 0.290779548308174 Treated
B0 0.705790089035504 Treated
B0 0.978698899296298 Treated
B0 0.347135781443007 Treated
B0 1.02437709641543 Treated
B0 0.615325118756788 Treated
B0 0.748566255506339 Treated
B0 0.494553140674099 Treated
B0 0.832172132857273 Treated
B0 0.448328330193935 Treated
B0 0.726122780043458 Treated
B0 0.5637227800069 Treated
B0 0.195809191538012 Treated
B0 0.738338442513719 Treated
B0 0.797043395184444 Treated
B0 0.742348668290111 Treated
B0 0.754287744007186 Treated
B0 0.573054179239708 Treated
B0 0.561339589302708 Treated
B0 0.297171564061894 Treated
B0 0.507004615070325 Treated
B0 0.698467068672115 Treated
B0 0.74726885360774 Treated
B0 0.584284182965239 Treated
B0 1.28997822435472 Treated
B0 0.603987191894649 Treated
B0 0.45393350866201 Treated
B0 0.613491989772398 Treated
B0 0.705515632104963 Treated
B0 0.572028008584348 Treated
B0 0.360085852872144 Treated
B0 0.648509956102005 Treated
B0 0.349278099203945 Treated
B0 0.884966310869206 Treated
B0 0.532017868996622 Treated
B0 0.872208800804651 Treated
B0 0.962259662012495 Treated
B0 0.427278325256568 Treated
B0 0.367131432226606 Treated
B0 0.406613587644156 Treated
B0 0.954742923892609 Treated
B0 0.781438154223708 Treated
B0 0.317048303959644 Treated
B0 0.910514461003985 Treated
B0 0.846462503556117 Treated
B0 0.474163084274488 Treated
B0 0.914566961763324 Treated
B0 0.797149823182969 Treated
B0 0.846090421098207 Treated
B0 0.348410025384374 Treated
B0 0.975885727200948 Treated
B0 0.909345265423351 Treated
B0 0.280662054107045 Treated
B0 0.118754039969887 Treated
B0 0.270177222339271 Treated
B0 0.894187821705451 Treated
B0 0.549288866319174 Treated
B0 0.843506513709123 Treated
B0 0.80272045956728 Treated
B0 0.62203939975078 Treated
B0 0.438808580917926 Treated
B0 0.271082828325728 Treated
B0 1.07336893027084 Treated
B0 0.803586663910652 Treated
B0 0.976448961313248 Treated
B0 0.923246222285518 Treated
B0 0.672100972316103 Treated
B0 0.375361922421438 Treated
B0 0.526255605693392 Treated
B0 0.818582332447096 Treated
B0 0.699393363496066 Treated
B0 0.668874907706099 Treated
B0 0.819302085810388 Treated
B0 0.605958437944954 Treated
B0 0.593525306210577 Treated
B0 0.500670554535991 Treated
B0 0.541888575233168 Treated
B0 0.395170108000885 Treated
B0 0.722248382688251 Treated
B0 0.795410156369582 Treated
B0 0.759378311625821 Treated
B0 1.15207511869686 Treated
B0 0.622936784864182 Treated
B0 0.746449801657671 Treated
B0 0.560433761325688 Treated
B0 0.429315403152778 Treated
B0 0.88985469793145 Treated
B0 0.764404608898884 Treated
B0 0.998971462494403 Treated
B0 0.480332715755929 Treated
B0 0.685551092195733 Treated
B0 0.498603331013872 Treated
B0 0.749872112293544 Treated
B0 0.739464658118758 Treated
B0 0.591808072761612 Treated
B0 0.713909348467572 Treated
B0 1.13405705318917 Treated
B0 0.603853414498014 Treated
B0 1.30602655154422 Treated
B0 0.719598566332338 Treated
B0 0.362013487489834 Treated
B0 0.854241396483903 Treated
B0 0.633968951414475 Treated
B0 0.529738777517257 Treated
B0 0.347108960123087 Treated
B0 0.524714265612805 Treated
B0 0.872292112492987 Treated
B0 1.16708848791906 Treated
B0 1.25866952777936 Treated
B0 0.668764452219944 Treated
B0 0.731501039206479 Treated
B0 0.60748714758601 Treated
B0 0.608569423927706 Treated
B0 0.580232862504022 Treated
B0 0.483391512843997 Treated
B0 0.584004087337334 Treated
B0 0.447244560280827 Treated
B0 0.40090293707065 Treated
B0 0.61978666417637 Treated
B0 0.867685162091869 Treated
B0 0.733954621873218 Treated
B0 0.551599981996714 Treated
B0 0.717091434561021 Treated
B0 0.634763077494824 Treated
B0 0.427900426190855 Treated
B0 1.04844305193515 Treated
B0 1.07557342014242 Treated
B0 0.819062609664552 Treated
B0 0.88634912474589 Treated
B0 1.1303928262964 Treated
B0 0.738328497056608 Treated
B0 0.766528279252959 Treated
B0 0.616737774738173 Treated
B0 0.599453143381792 Treated
B0 0.447227431477143 Treated
B0 0.512870314755564 Treated
B0 0.661263348064904 Treated
B0 1.08500261063402 Treated
B0 0.733675019579708 Treated
B0 0.573388323024073 Treated
B0 0.7606259726975 Treated
B0 0.658298003818743 Treated
B0 0.727140742569195 Treated
B0 0.789248493913165 Treated
B0 0.862381661056205 Treated
B0 0.442920084082778 Treated
B0 0.609381378333174 Treated
B0 0.472195610105029 Treated
B0 0.201668674182659 Treated
B0 0.553804621604688 Treated
B0 0.813307535054172 Treated
B0 0.863385961869882 Treated
B0 0.189589404993181 Treated
B0 0.893487549928567 Treated
B0 0.504407370121693 Treated
B0 0.596505434375543 Treated
B0 0.681151892493088 Treated
B0 0.56345758529744 Treated
B0 0.749019969853131 Treated
B0 0.365447654107121 Treated
B0 1.20166959662382 Treated
B0 0.61129669637545 Treated
B0 0.680972239329784 Treated
B0 0.796440294367176 Treated
B0 0.623469298711964 Treated
B0 0.325178915470931 Treated
B0 0.628662250128589 Treated
B0 0.564653105973309 Treated
B0 0.810567669877596 Treated
B0 0.636360400772055 Treated
B0 0.643670331770773 Treated
B0 0.442486289791526 Treated
B0 0.778826173583951 Treated
B0 0.277206166019151 Treated
B0 0.468989109282969 Treated
B0 0.826081796993556 Treated
B0 0.731319205403854 Treated
B0 0.683844740728127 Treated
B0 0.621881693558521 Treated
B0 0.713831515490082 Treated
B0 0.434833842376905 Treated
B0 0.219181272454869 Treated
B0 0.562858255947615 Treated
B0 0.807515878367142 Treated
B0 0.743857246379177 Treated
B0 0.6142462627903 Treated
B0 0.597090078322516 Treated
B0 0.587325757001681 Treated
B0 0.615987880247012 Treated
B0 0.402536428044753 Treated
B0 0.75553116954755 Treated
B0 0.167470620133373 Treated
B0 0.646485043142683 Treated
B0 0.517926214932233 Treated
B0 0.465362632720953 Treated
B0 0.966688115574453 Treated
B0 0.276264111967233 Treated
B0 0.376956154783381 Treated
B0 0.658784297914903 Treated
B0 0.851568471378143 Treated
B0 0.55897789044482 Treated
B0 0.725725753110088 Treated
B0 0.502950349682858 Treated
B0 0.359597870946353 Treated
B0 0.391260827474094 Treated
B0 0.675998430453997 Treated
B0 0.136147323782778 Treated
B0 0.71105660763258 Treated
B0 0.950831811544871 Treated
B0 0.613742375336488 Treated
B0 1.05913092382077 Treated
B0 0.632962857527136 Treated
B0 0.846078194443207 Treated
B0 0.611616433510212 Treated
B0 0.734436189466868 Treated
B0 0.731722561001641 Treated
B0 0.659392082329449 Treated
B0 0.644844512425732 Treated
B0 0.799858796107473 Treated
B0 0.505250820827628 Treated
B0 0.250090837047235 Treated
B0 0.397520106033621 Treated
B0 0.324339411400122 Treated
B0 0.746914624234286 Treated
B0 0.55513010667482 Treated
B0 0.374194098173392 Treated
B0 0.449109905580951 Treated
B0 0.4796963733289 Treated
B0 0.523735945650676 Treated
B0 0.869626608789433 Treated
B0 0.50559206503986 Treated
B0 0.508663838308837 Treated
B0 0.891720294797859 Treated
B0 0.853146657014273 Treated
B0 0.135266884495255 Treated
B0 0.983606987327575 Treated
B0 0.386195792055361 Treated
B0 0.638517141546502 Treated
B0 0.405510131850815 Treated
B0 0.76236180070259 Treated
B0 0.640137396979864 Treated
B0 0.452986418292158 Treated
B0 0.568535996585324 Treated
B0 1.02889304575032 Treated
B0 0.508874298264267 Treated
B0 0.344623095168071 Treated
B0 1.498934172017 Treated
B0 0.361820729763864 Treated
B0 0.52624875337913 Treated
B0 0.59254587681537 Treated
B0 0.380787425137885 Treated
B0 0.709758106932372 Treated
B0 0.989403532248283 Treated
B0 0.453970269760758 Treated
B0 0.738464421936806 Treated
B0 0.584849723356913 Treated
B0 0.563647955645403 Treated
B0 0.700814351876389 Treated
B0 0.440935690791822 Treated
B0 0.630597128294962 Treated
B0 0.565851168962953 Treated
B0 0.865978824983428 Treated
B0 0.456702688132006 Treated
B0 0.63175754985128 Treated
B0 0.841302193174859 Treated
B0 0.694871524355481 Treated
B0 0.760059670811892 Treated
B0 0.834406795708759 Treated
B0 0.383627591145518 Treated
B0 0.241781127239259 Treated
B0 0.811056616150537 Treated
B0 0.644601179730129 Treated
B0 0.799407983775637 Treated
B0 0.742482766513759 Treated
B0 0.662684594378255 Treated
B0 0.548674821338597 Treated
B0 0.301399045330452 Treated
B0 0.522152236409701 Treated
B0 0.281972879256772 Treated
B0 0.620612425793221 Treated
B0 0.586650268841037 Treated
B0 0.716998969077325 Treated
B0 0.597048447953728 Treated
B0 0.173000470361021 Treated
B0 0.328199821176407 Treated
B0 0.566824089884278 Treated
B0 0.633094443329634 Treated
B0 0.610595352404723 Treated
B0 0.405291627320482 Treated
B0 0.661546666182309 Treated
B0 0.332647305259956 Treated
B0 0.945120070196851 Treated
B0 0.908063270512379 Treated
B0 0.610331029071682 Treated
B0 0.545752950554045 Treated
B0 0.684158933645259 Treated
B0 0.724529504288441 Treated
B0 0.608054172346186 Treated
B0 1.00513211066098 Treated
B0 0.624180251628433 Treated
B0 0.790770980045788 Treated
B0 0.689259667503985 Treated
B0 0.970303829453125 Treated
B0 0.537045732198392 Treated
B0 0.258597526101639 Treated
B0 1.01825978483963 Treated
B0 0.441099813550898 Treated
B0 0.539850619777651 Treated
B0 0.909734943492154 Treated
B0 0.974249845666166 Treated
B0 0.998491950713679 Treated
B0 0.668663755600263 Treated
B0 0.584815344334038 Treated
B0 0.400705558343976 Treated
B0 0.613434872012508 Treated
B0 0.296599905415146 Treated
B0 0.6195865813914 Treated
B0 0.624956694966317 Treated
B0 0.529611832186181 Treated
B0 0.507303823911559 Treated
B0 0.295593969261682 Treated
B0 0.51959929249411 Treated
B0 0.561207095558399 Treated
B0 0.773744972125592 Treated
B0 0.562871207044834 Treated
B0 0.375986137414947 Treated
B0 0.655162949787697 Treated
B0 0.250086793209256 Treated
B0 0.594078167433304 Treated
B0 0.262183916147445 Treated
B0 0.874287798000217 Treated
B0 0.405386572273981 Treated
B0 0.435972673803098 Treated
B0 0.376754887798852 Treated
B0 0.25952280108744 Treated
B0 0.561016407226035 Treated
B0 0.688216536854967 Treated
B0 0.4042867065076 Treated
B0 1.06828382929188 Treated
B0 0.342714793135896 Treated
B0 0.269718209741556 Treated
B0 0.469901833255876 Treated
B0 0.755922222359143 Treated
B0 0.997867508868928 Treated
B0 0.590894594234099 Treated
B0 0.435758743832823 Treated
B0 0.603264980492824 Treated
B0 0.868706928306252 Treated
B0 0.683246192204657 Treated
B0 0.466329336718307 Treated
B0 0.432173484236512 Treated
B0 0.386737182874756 Treated
B0 0.59035192807214 Treated
B0 0.821489737231332 Treated
B0 0.38049323233527 Treated
B0 0.244671430238852 Treated
B0 0.470529755265866 Treated
B0 0.412388943549106 Treated
B0 0.195304933896418 Treated
B0 0.7279751577695 Treated
B0 0.67553422597127 Treated
B0 0.802660671915428 Treated
B0 0.768584606751809 Treated
B0 0.593822906776272 Treated
B0 0.3503371853124 Treated
B0 0.617045763776316 Treated
B0 0.83009507850145 Treated
B0 0.637425207303328 Treated
B0 0.514028925452021 Treated
B0 0.67963240061044 Treated
B0 0.839862129924242 Treated
B0 0.997364027753227 Treated
B0 0.626470928828171 Treated
B0 0.502050895855244 Treated
B0 0.653396831030949 Treated
B0 0.813990417254754 Treated
B0 0.382702651942115 Treated
B0 0.7401498300019 Treated
B0 0.538858869085615 Treated
B0 0.889894926544479 Treated
B0 0.932936828503798 Treated
B0 0.545589590120914 Treated
B0 0.655769228737676 Treated
B0 0.669019985532337 Treated
B0 0.733734537264803 Treated
B0 0.541020878327562 Treated
B0 0.362134224377378 Treated
B0 0.270063250340254 Treated
B0 0.771561769802036 Treated
B0 0.673694769201213 Treated
B0 0.820580966599273 Treated
B0 0.626770890046706 Treated
B0 0.576826840438869 Treated
B0 0.360945614856529 Treated
B0 0.512406504987088 Treated
B0 0.221675462232538 Treated
B0 0.279852926556177 Treated
B0 0.691474974001154 Treated
B0 0.683449764561483 Treated
B0 0.949185163089375 Treated
B0 0.76061911298073 Treated
B0 0.57620878134056 Treated
B0 0.195211176067393 Treated
B0 0.35426920747328 Treated
B0 0.870480712449701 Treated
B0 0.33112037344116 Treated
B0 0.562329330766037 Treated
B0 0.642404909547543 Treated
B0 0.910290748442949 Treated
B0 0.878188094413142 Treated
B0 0.478920826008729 Treated
B0 0.409567271342142 Treated
B0 0.347865320078834 Treated
B0 0.355345626560633 Treated
B0 0.624449865550453 Treated
B0 0.357170290860479 Treated
B0 0.542144877495201 Treated
B0 0.386744120194087 Treated
B0 0.327186008889632 Treated
B0 0.564350113531769 Treated
B0 0.248964409169499 Treated
B0 0.716616006798006 Treated
B0 0.661358912943775 Treated
B0 0.549527569859125 Treated
B0 0.506571693112209 Treated
B0 0.78539053427603 Treated
B0 0.375103261361466 Treated
B0 0.572952655385582 Treated
B0 0.350697218554134 Treated
B0 0.656423963155574 Treated
B0 0.985510398197665 Treated
B0 0.682822184504615 Treated
B0 0.558991457185508 Treated
B0 0.544567554524384 Treated
B0 0.63621612077504 Treated
B0 0.582125926797597 Treated
B0 0.431137730454934 Treated
B0 0.480225167288209 Treated
B0 0.457703497711479 Treated
B0 0.642183204264325 Treated
B0 0.711641577584827 Treated
B0 0.763092383154683 Treated
B0 0.791211842945023 Treated
B0 0.511737529081486 Treated
B0 0.303608183790881 Treated
B0 0.535304117441904 Treated
B0 0.74380643838155 Treated
B0 0.908807707665036 Treated
B0 1.02551430448046 Treated
B0 0.274845576432228 Treated
B0 0.354353445520353 Treated
B0 0.532272274394587 Treated
B0 0.506368547743377 Treated
B0 0.546740882566814 Treated
B0 0.774698231549351 Treated
B0 0.497388759577032 Treated
B0 0.554959296936464 Treated
B0 0.755292035817365 Treated
B0 0.286641380535651 Treated
B0 0.509538746650814 Treated
B0 0.464203464421142 Treated
B0 0.474710119286318 Treated
B0 0.464418860767397 Treated
B0 0.236659896068913 Treated
B0 0.199475166836784 Treated
B0 0.743193343820951 Treated
B0 0.381451122266615 Treated
B0 0.669132668659191 Treated
B0 0.394729944809935 Treated
B0 0.656595369785858 Treated
B0 0.881458314203236 Treated
B0 0.294527591264037 Treated
B0 0.241025470102354 Treated
B0 0.774566816803521 Treated
B0 1.05103040803867 Treated
B0 0.58595473203508 Treated
B0 0.36365934398788 Treated
B0 0.410739456315829 Treated
B0 0.205565716941383 Treated
B0 0.623127583713188 Treated
B0 0.483684925900666 Treated
B0 0.45211731172503 Treated
B0 0.963142462062059 Treated
B0 0.523767010446974 Treated
B0 0.983651562168385 Treated
B0 0.618001492026221 Treated
B0 0.681116682822237 Treated
B0 0.519168169650988 Treated
B0 0.669164058282229 Treated
B0 0.445185750332638 Treated
B0 0.641741771425017 Treated
B0 0.220530291243207 Treated
B0 0.541710225240522 Treated
B0 0.183089832261246 Treated
B0 0.525169308148797 Treated
B0 0.655458541797785 Treated
B0 0.735343842854563 Treated
B0 0.533510127605118 Treated
B0 0.660615232093802 Treated
B0 1.087671380907 Treated
B0 0.855067364857866 Treated
B0 0.460417257550817 Treated
B0 0.711805986380411 Treated
B0 0.624389958107991 Treated
B0 0.620389590838628 Treated
B0 0.403284367867153 Treated
B0 0.698332918401921 Treated
B0 0.591944960961088 Treated
B0 0.476414632577043 Treated
B0 0.8492108754037 Treated
B0 0.430576829873389 Treated
B0 0.910981978901195 Treated
B0 0.854923371017884 Treated
B0 0.625346654824525 Treated
B0 0.875940992085583 Treated
B0 0.601158541662293 Treated
B0 0.412970833702933 Treated
B0 0.769764531883799 Treated
B0 0.685401382845481 Treated
B0 0.194347024876387 Treated
B0 0.378090425865899 Treated
B0 0.346665883921836 Treated
B0 0.561320543488426 Treated
B0 0.637292939810447 Treated
B0 0.630521502152438 Treated
B0 0.580096997269545 Treated
B0 0.859187351037417 Treated
B0 0.0770683243664106 Treated
B0 0.650959399584592 Treated
B0 0.516592244342542 Treated
B0 0.539777608307762 Treated
B0 0.771634725123834 Treated
B0 0.416584237206187 Treated
B0 0.442564157817338 Treated
B0 0.38392164252205 Treated
B0 0.427699594191998 Treated
B0 0.530119658976045 Treated
B0 0.813658094316658 Treated
B0 0.690726086230385 Treated
B0 0.659491844297799 Treated
B0 0.236588045032898 Treated
B0 0.676958154369259 Treated
B0 0.496293124979869 Treated
B0 0.853814118724403 Treated
B0 0.607336722853077 Treated
B0 0.660217307660503 Treated
B0 0.56526250573716 Treated
B0 1.20689685466471 Treated
B0 0.606512899117016 Treated
B0 0.611408958836051 Treated
B0 0.959258432744117 Treated
B0 0.699820412073953 Treated
B0 0.395668783255295 Treated
B0 0.401940350368299 Treated
B0 0.836583239657887 Treated
B0 0.792093584775399 Treated
B0 0.486729946444188 Treated
B0 0.79806766621206 Treated
B0 0.432861334115181 Treated
B0 0.380818172033861 Treated
B0 0.720531577638704 Treated
B0 0.276416838633558 Treated
B0 0.648093412211174 Treated
B0 0.624657406224246 Treated
B0 0.410852990449125 Treated
B0 0.502484110050982 Treated
B0 1.11789645210715 Treated
B0 0.606311408839532 Treated
B0 0.314347259995791 Treated
B0 0.779159355961894 Treated
B0 0.449638120312617 Treated
B0 0.561910033756156 Treated
B0 0.839780284808642 Treated
B0 0.811599185930222 Treated
B0 0.732877609958137 Treated
B0 0.552508368166836 Treated
B0 0.699535407195 Treated
B0 0.79604425861848 Treated
B0 0.718209508731464 Treated
B0 0.619309529049097 Treated
B0 0.412507727438158 Treated
B0 0.517908283711649 Treated
B0 0.788934831308131 Treated
B0 0.549684440137191 Treated
B0 1.10595209904014 Treated
B0 0.755540141604126 Treated
B0 0.869006127868863 Treated
B0 0.607230868179496 Treated
B0 0.302133186229092 Treated
B0 0.57215306207649 Treated
B0 0.553926819855781 Treated
B0 0.25484597380713 Treated
B0 0.697657724989227 Treated
B0 0.716494025600284 Treated
B0 0.408971842911585 Treated
B0 0.668818773675161 Treated
B0 0.909694784832505 Treated
B0 0.569456725742849 Treated
B0 0.458108329004745 Treated
B0 0.38810979466259 Treated
B0 0.891672027925692 Treated
B0 0.696850908090996 Treated
B0 0.575918333382207 Treated
B0 0.593151801397158 Treated
B0 0.544912269097082 Treated
B0 0.514772474696888 Treated
B0 0.936503853307921 Treated
B0 0.590992323205391 Treated
B0 0.786788360134728 Treated
B0 0.569741894813935 Treated
B0 0.720377623448606 Treated
B0 0.568397538643594 Treated
B0 0.702589595925108 Treated
B0 0.463334777334309 Treated
B0 1.09748372875315 Treated
B0 0.633051811954631 Treated
B0 0.890951901248391 Treated
B0 0.426231087825749 Treated
B0 0.545812983893836 Treated
B0 0.112593181826178 Treated
B0 0.738903415902146 Treated
B0 0.59241858690014 Treated
B0 0.727314803047658 Treated
B0 0.414569304193033 Treated
B0 0.71315467043289 Treated
B0 0.834723361686263 Treated
B0 0.494860559407605 Treated
B0 0.636529346078223 Treated
B0 0.643795530628872 Treated
B0 0.602707721200559 Treated
B0 0.550923636806402 Treated
B0 0.695019518055806 Treated
B0 1.20452700892619 Treated
B0 0.636050779467567 Treated
B0 0.991409367996628 Treated
B0 0.648629979785018 Treated
B0 0.415525391399836 Treated
B0 0.853774398339483 Treated
B0 0.636770859160756 Treated
B0 0.233742097350128 Treated
B0 0.529160961205479 Treated
B0 0.558037393263954 Treated
B0 0.670196644383201 Treated
B0 0.902808937391304 Treated
B0 0.843213171206283 Treated
B0 0.506396956797353 Treated
B0 0.56193176571935 Treated
B0 0.467507467774341 Treated
B0 0.755597443469523 Treated
B0 0.645167068733759 Treated
B0 0.364830246745574 Treated
B0 0.774873708042196 Treated
B0 0.79647688741498 Treated
B0 0.974253318918636 Treated
B0 1.10946799890308 Treated
B0 0.783744117633811 Treated
B0 0.339208959778035 Treated
B0 0.69673125245459 Treated
B0 0.34209503610688 Treated
B0 0.612466087794992 Treated
B0 0.532971812205909 Treated
B0 0.873119567239565 Treated
B0 0.714139166735846 Treated
B0 0.685491063214588 Treated
B0 0.768703358403625 Treated
B0 0.810084607121903 Treated
B0 0.878093128877333 Treated
B0 0.718982000162052 Treated
B0 0.303222848936859 Treated
B0 0.789856319985237 Treated
B0 0.34935200080023 Treated
B0 0.763923185224846 Treated
B0 0.624786305523656 Treated
B0 0.467028863751631 Treated
B0 0.269831921578603 Treated
B0 0.644206874738483 Treated
B0 0.990488189744689 Treated
B0 1.03449245084765 Treated
B0 0.322056187389335 Treated
B0 0.644019963228094 Treated
B0 0.576704726014981 Treated
B0 0.667979996606448 Treated
B0 0.93996540495135 Treated
B0 0.52423397392172 Treated
B0 0.900901592313565 Treated
B0 0.579932789347697 Treated
B0 0.564514803147173 Treated
B0 0.453899844452299 Treated
B0 0.616983300424185 Treated
B0 0.744281328484154 Treated
B0 0.495884592225136 Treated
B0 0.548583612199186 Treated
B0 0.762113537610397 Treated
B0 0.464375909448092 Treated
B0 0.462694611103643 Treated
B0 0.231429770999988 Treated
B0 0.722576088749779 Treated
B0 0.942889492339856 Treated
B0 0.710729196840525 Treated
B0 0.606225017138559 Treated
B0 0.286374033137266 Treated
B0 0.49504146915162 Treated
B0 0.767015084724054 Treated
B0 0.684939459417363 Treated
B0 0.14851459598889 Treated
B0 0.684997294249489 Treated
B0 0.484733930241293 Treated
B0 0.618188306407109 Treated
B0 0.635872167584364 Treated
B0 0.853933727424542 Treated
B0 0.563641829088525 Treated
B0 0.713678070176099 Treated
B0 0.869434379064402 Treated
B0 0.706754159152509 Treated
B0 0.571258169651437 Treated
B0 0.951683673124569 Treated
B0 0.784707913114888 Treated
B0 0.758669738066316 Treated
B0 0.531557068436391 Treated
B0 0.575748677931228 Treated
B0 1.00116734688903 Treated
B0 0.694282004560245 Treated
B0 0.891869719066599 Treated
B0 0.712613555012365 Treated
B0 0.910036058130933 Treated
B0 0.389675955391648 Treated
B0 0.563631162721568 Treated
B0 0.673823108545967 Treated
B0 0.475123722600079 Treated
B0 0.830110996781635 Treated
B0 0.408937341123576 Treated
B0 0.704874428160225 Treated
B0 0.579293736453507 Treated
B0 0.784874340672807 Treated
B0 0.742992148398672 Treated
B0 0.384678650844327 Treated
B0 0.746708304088432 Treated
B0 0.61951034860416 Treated
B0 0.364892375529489 Treated
B0 0.278676194110165 Treated
B0 0.695730196581523 Treated
B0 0.578094908479841 Treated
B0 0.539103683764124 Treated
B0 0.468158700472476 Treated
B0 0.620881642290687 Treated
B0 0.556052566031354 Treated
B0 0.895204600680832 Treated
B0 0.642186584418619 Treated
B0 0.928311558341599 Treated
B0 0.992969789540013 Treated
B0 0.450959799891983 Treated
B0 0.752553708663391 Treated
B0 0.536412119498236 Treated
B0 0.860504293900695 Treated
B0 0.27355934630743 Treated
B0 0.571829982492513 Treated
B0 0.699033701423849 Treated
B0 1.04892588887292 Treated
B0 0.471694988662709 Treated
B0 0.608547802991198 Treated
B0 0.548689458255529 Treated
B0 0.976167477361141 Treated
B0 0.156434205267736 Treated
B0 0.919897629223531 Treated
B0 0.507158014788697 Treated
B0 0.462254862042144 Treated
B0 0.677206258060929 Treated
B0 0.558495616586112 Treated
B0 0.826350398691406 Treated
B0 0.571750773829844 Treated
B0 0.618710385779304 Treated
B0 0.643718790129912 Treated
B0 0.736891658526069 Treated
B0 0.718620738963339 Treated
B0 0.695010525649351 Treated
B0 1.02141799212552 Treated
B0 0.578930533447286 Treated
B0 0.62494352694903 Treated
B0 0.633853738010268 Treated
B0 0.507316849050926 Treated
B0 0.735564018177874 Treated
B0 0.673841779759046 Treated
B0 0.764718887744578 Treated
B0 0.797778722413591 Treated
B0 0.718106978797899 Treated
B0 0.508801875325558 Treated
B0 0.563140598911424 Treated
B0 0.453457267877543 Treated
B0 0.521194710821247 Treated
B0 0.402468126978017 Treated
B0 0.38628114853663 Treated
B0 0.837144012371329 Treated
B0 0.602161988826807 Treated
B0 0.757910156010092 Treated
B0 0.69034443104535 Treated
B0 0.539888455124625 Treated
B0 0.846321904634487 Treated
B0 0.682854172278373 Treated
B0 0.626430750679677 Treated
B0 0.688161814964391 Treated
B0 0.780221776774533 Treated
B0 0.557816410619631 Treated
B0 0.462422072296714 Treated
B0 0.725728668899843 Treated
B0 0.504082377275883 Treated
B0 0.577720928529401 Treated
B0 0.64506836014974 Treated
B0 0.582409085713403 Treated
B0 0.775328862341989 Treated
B0 0.863680544504477 Treated
B0 0.638900718076839 Treated
B0 0.713410812974771 Treated
B0 0.740170499507285 Treated
B0 0.73875487696628 Treated
B0 0.573811652579106 Treated
B0 0.834625479150351 Treated
B0 0.678352211123026 Treated
B0 0.505103410895327 Treated
B0 0.448281267775447 Treated
B0 0.838116177350395 Treated
B0 0.840808642746952 Treated
B0 0.647785051373783 Treated
B0 0.776629676416583 Treated
B0 0.633991338566529 Treated
B0 0.737630345513964 Treated
B0 0.355589543265615 Treated
B0 0.603347137590941 Treated
B0 0.436087843721471 Treated
B0 0.746823381721514 Treated
B0 0.447246628499852 Treated
B0 0.304109893878902 Treated
B0 0.238647227208816 Treated
B0 0.260457541586399 Treated
B0 0.595290594068756 Treated
B0 0.434893121800621 Treated
B0 0.310885357450956 Treated
B0 0.736098540813469 Treated
B0 0.455043039993003 Treated
B0 0.520816084901208 Treated
B0 0.686185436278674 Treated
B0 0.513639074491452 Treated
B0 0.778533454940073 Treated
B0 0.310707597675849 Treated
B0 0.557237212448576 Treated
B0 1.09386218285406 Treated
B0 0.660357292302369 Treated
B0 0.661714069580195 Treated
B0 0.674308613729091 Treated
B0 0.40795807344812 Treated
B0 0.728705289900834 Treated
B0 0.60196093663043 Treated
B0 0.581542594972099 Treated
B0 0.633677493888093 Treated
B0 0.591047449667148 Treated
B0 0.271181438825964 Treated
B0 0.665020090408126 Treated
B0 0.691325252778852 Treated
B0 0.732288251988926 Treated
B0 1.02505488710917 Treated
B0 0.832319337170633 Treated
B0 0.686086572627747 Treated
B0 0.946209037317499 Treated
B0 0.442784774511315 Treated
B0 0.449786479677031 Treated
B0 0.652125992586434 Treated
B0 0.57935683841437 Treated
B0 0.854884598625715 Treated
B0 0.904991745099649 Treated
B0 0.58865522927164 Treated
B0 0.342485293606624 Treated
B0 0.774965123527312 Treated
B0 0.21915245060627 Treated
B0 0.618909797194301 Treated
B0 0.782306596486109 Treated
B0 0.712952592031695 Treated
B0 0.474671685318236 Treated
B0 0.852718047638912 Treated
B0 0.587075514486008 Treated
B0 0.929917437736087 Treated
B0 0.624689870510691 Treated
B0 0.972203478397656 Treated
B0 0.613443764181358 Treated
B0 0.413702412331885 Treated
B0 0.30580314292211 Treated
B0 0.709058589260408 Treated
B0 0.575415267429116 Treated
B0 0.596986865338941 Treated
B0 0.54273143667931 Treated
B0 0.870222392008749 Treated
B0 0.227100425065867 Treated
B0 0.537553262065315 Treated
B0 0.745597856633713 Treated
B0 0.300810484102243 Treated
B0 0.76046074123805 Treated
B0 0.523629479278076 Treated
B0 0.460704640366173 Treated
B0 0.592841305497089 Treated
B0 0.413969107890928 Treated
B0 0.458989483186919 Treated
B0 0.628567179063034 Treated
B0 0.947765849019286 Treated
B0 0.570402903250491 Treated
B0 0.921775023220942 Treated
B0 0.63999684357685 Treated
B0 0.617646958693293 Treated
B0 0.585319410617545 Treated
B0 0.729837408737349 Treated
B0 0.114330212801609 Treated
B0 0.722487632242902 Treated
B0 0.864112684397011 Treated
B0 0.815637594091844 Treated
B0 0.674641449960236 Treated
B0 0.64975164237801 Treated
B0 0.891190541541787 Treated
B0 0.60336626394772 Treated
B0 0.624299973841243 Treated
B0 0.75377590250841 Treated
B0 0.403851977426165 Treated
B0 0.794642032212017 Treated
B0 0.683218878713586 Treated
B0 0.790592980552028 Treated
B0 0.8075149094029 Treated
B0 0.368392926438726 Treated
B0 0.353105225934041 Treated
B0 0.57260655047716 Treated
B0 0.896579877115628 Treated
B0 0.846338479269672 Treated
B0 0.240811305293819 Treated
B0 0.596993579467051 Treated
B0 0.448873504502652 Treated
B0 0.597356812693181 Treated
B0 0.542074397369728 Treated
B0 0.666625596519321 Treated
B0 0.345391962653835 Treated
B0 0.668114117303752 Treated
B0 0.165553256548649 Treated
B0 0.654182859359513 Treated
B0 0.62891919820573 Treated
B0 0.708595476677437 Treated
B0 0.590412413144093 Treated
B0 0.642972021885205 Treated
B0 0.629427940985893 Treated
B0 0.655698663533644 Treated
B0 0.582036993119004 Treated
B0 0.577089178775125 Treated
B0 0.648955919954417 Treated
B0 0.853448344767252 Treated
B0 1.10080614393654 Treated
B0 1.11393061687753 Treated
B0 0.367712854107362 Treated
B0 0.620521861896417 Treated
B0 0.802138103897273 Treated
B0 0.462690422684477 Treated
B0 0.63891915502443 Treated
B0 0.70885735923738 Treated
B0 0.951765403750405 Treated
B0 0.458846252787414 Treated
B0 0.57794829032461 Treated
B0 0.806072343721055 Treated
B0 1.27684484982002 Treated
B0 0.79614196450366 Treated
B0 0.994370433041546 Treated
B0 0.528303493697412 Treated
B0 0.702083114377411 Treated
B0 0.62639102974204 Treated
B0 0.430246466594164 Treated
B0 0.669767931821087 Treated
B0 0.441001340149484 Treated
B0 0.722899826051366 Treated
B0 0.510025554328698 Treated
B0 0.182956609471443 Treated
B0 0.510170991274437 Treated
B0 0.506504868683441 Treated
B0 0.750373047840829 Treated
B0 0.792174770872556 Treated
B0 0.138919750861469 Treated
B0 0.682768885992323 Treated
B0 0.664249075609279 Treated
B0 0.85811476867799 Treated
B0 0.604136767925911 Treated
B0 0.623845834624067 Treated
B0 0.69582621932444 Treated
B0 0.295343393175602 Treated
B0 0.610753148313389 Treated
B0 1.04435128735072 Treated
B0 0.753476070459227 Treated
B0 0.553324875389927 Treated
B0 0.771436683603637 Treated
B0 0.345897678833449 Treated
B0 0.326690960764644 Treated
B0 0.624119697313373 Treated
B0 0.482022353728139 Treated
B0 0.806713311421161 Treated
B0 0.347800207217663 Treated
B0 0.261285324288983 Treated
B0 0.682185688145718 Treated
B0 0.698177143332481 Treated
B0 1.0280264551727 Treated
B0 0.637434831421736 Treated
B0 0.796348050581729 Treated
B0 1.08024651655692 Treated
B0 0.35273273366756 Treated
B0 0.601663969979845 Treated
B0 0.424623635367912 Treated
B0 0.455472294006206 Treated
B0 0.554083179071195 Treated
B0 0.449477676907111 Treated
B0 0.77207336397729 Treated
B0 0.465472437133021 Treated
B0 0.726549870308716 Treated
B0 0.733404071004228 Treated
B0 0.620234482616561 Treated
B0 0.611095033883819 Treated
B0 0.585892878358741 Treated
B0 0.805775966947218 Treated
B0 0.677459418291386 Treated
B0 0.994114745070587 Treated
B0 0.225595749775818 Treated
B0 0.611946029642395 Treated
B0 0.822133811088492 Treated
B0 0.571431576007309 Treated
B0 0.621111160343209 Treated
B0 0.888392437894255 Treated
B0 0.662321615151735 Treated
B0 0.771010260674355 Treated
B0 0.727128848196548 Treated
B0 0.484163479755955 Treated
B0 0.508973070109912 Treated
B0 0.727235086037838 Treated
B0 0.642633475634074 Treated
B0 0.98353038624979 Treated
B0 1.14037843916084 Treated
B0 0.795623688725036 Treated
B0 0.566855733907274 Treated
B0 0.618896585849521 Treated
B0 0.827991295924449 Treated
B0 0.516326811041331 Treated
B0 0.614347473807588 Treated
B0 0.775240056561869 Treated
B0 0.381346868926057 Treated
B0 0.679148021005328 Treated
B0 0.272425159712929 Treated
B0 0.525732967910642 Treated
B0 0.629284062882753 Treated
B0 0.738453989316053 Treated
B0 0.448150429606446 Treated
B0 0.803485341158174 Treated
B0 0.281206168094297 Treated
B0 0.91317585819318 Treated
B0 0.534153548615232 Treated
B0 0.760091449757913 Treated
B0 0.692648227750765 Treated
B0 0.693073665537552 Treated
B0 0.362867612274351 Treated
B0 0.587164581598192 Treated
B0 0.61392306845875 Treated
B0 0.335953331565382 Treated
B0 0.766270410840301 Treated
B0 0.605599572727656 Treated
B0 0.720678855236203 Treated
B0 0.847593855906122 Treated
B0 0.674763018146796 Treated
B0 0.667882375454955 Treated
B0 0.244649574776069 Treated
B0 0.868832437334016 Treated
B0 0.787642755475562 Treated
B0 0.683396958667726 Treated
B0 0.783219073265422 Treated
B0 0.413892802864033 Treated
B0 0.62848953228032 Treated
B0 0.925805771187035 Treated
B0 0.684837883462183 Treated
B0 0.653645959132153 Treated
B0 0.166395184885403 Treated
B0 0.926776300296769 Treated
B0 0.846732855951714 Treated
B0 0.293841638882576 Treated
B0 0.508196894759309 Treated
B0 0.594000227983982 Treated
B0 0.84094195520723 Treated
B0 0.258885378314845 Treated
B0 0.514724333900721 Treated
B0 0.29850505161542 Treated
B0 0.805004200257684 Treated
B0 0.835679073050441 Treated
B0 0.640183954489366 Treated
B0 0.451450412728737 Treated
B0 0.999195548912396 Treated
B0 0.923764147141527 Treated
B0 0.249338267024025 Treated
B0 0.54301041351028 Treated
B0 1.34670892192357 Treated
B0 0.243758291600457 Treated
B0 0.773002807471063 Treated
B0 0.777357160741352 Treated
B0 0.113541250934054 Treated
B0 0.700910961098673 Treated
B0 0.664162972994836 Treated
B0 0.788844617875099 Treated
B0 0.247042851919695 Treated
B0 0.782705385465008 Treated
B0 0.694125852517626 Treated
B0 0.81320145994549 Treated
B0 0.415805122104051 Treated
B0 0.586945007344218 Treated
B0 1.01264963977663 Treated
B0 0.568590669226362 Treated
B0 0.556883138724897 Treated
B0 0.460786361254637 Treated
B0 0.837592599984259 Treated
B0 0.605070309112309 Treated
B0 0.825557213836434 Treated
B0 1.14630006633476 Treated
B0 0.907055029415367 Treated
B0 0.881706810348657 Treated
B0 0.52242060676171 Treated
B0 0.721977098390008 Treated
B0 0.678247414235033 Treated
B0 0.800623794642354 Treated
B0 0.469600732155274 Treated
B0 0.368241554782639 Treated
B0 0.547194680141367 Treated
B0 0.819616111435911 Treated
B0 0.503193571356629 Treated
B0 1.01024151577078 Treated
B0 0.631639975142406 Treated
B0 0.506787027004433 Treated
B0 0.461124984726004 Treated
B0 1.11289950963117 Treated
B0 0.528699283347313 Treated
B0 0.354237103608952 Treated
B0 0.761427463703244 Treated
B0 0.417626375849758 Treated
B0 0.586210179977788 Treated
B0 0.701180617186832 Treated
B0 0.626227327189328 Treated
B0 0.647192369349371 Treated
B0 0.915779144934627 Treated
B0 0.8477839283153 Treated
B0 0.389786187270264 Treated
B0 0.823778959731901 Treated
B0 0.80693527074384 Treated
B0 0.318623998795674 Treated
B0 0.869525974543445 Treated
B0 0.583516038234067 Treated
B0 0.585544997326766 Treated
B0 0.760430838969758 Treated
B0 0.739206333668861 Treated
B0 0.585449100444624 Treated
B0 0.380360017034446 Treated
B0 0.609058292250879 Treated
B0 0.780572207324674 Treated
B0 0.6430976795272 Treated
B0 0.702839794733056 Treated
B0 0.733252152751288 Treated
B0 0.39344980164977 Treated
B0 1.14094192546582 Treated
B0 0.479789322647342 Treated
B0 0.36404112791995 Treated
B0 0.627013722110863 Treated
B0 0.538812820518144 Treated
B0 0.772176732827951 Treated
B0 0.375233708608797 Treated
B0 0.552178085591445 Treated
B0 0.864650379975383 Treated
B0 0.796421570454361 Treated
B0 0.216980590930255 Treated
B0 0.132582499578017 Treated
B0 0.53648931881569 Treated
B0 0.388692905786765 Treated
B0 0.515436499436366 Treated
B0 0.965798161308263 Treated
B0 0.617727573675754 Treated
B0 0.731243012202022 Treated
B0 0.420539117019437 Treated
B0 1.06481428847437 Treated
B0 0.793211833719371 Treated
B0 0.47406252736699 Treated
B0 0.488318189497911 Treated
B0 0.283681759471189 Treated
B0 0.445191146632157 Treated
B0 0.527581391451275 Treated
B0 0.719083595584328 Treated
B0 0.645394924211947 Treated
B0 0.690625116113266 Treated
B0 0.538633120085223 Treated
B0 0.276376786485092 Treated
B0 0.472815381081375 Treated
B0 0.630760565761504 Treated
B0 0.395544659411958 Treated
B0 0.605686057163543 Treated
B0 0.125468778742971 Treated
B0 0.640816642398455 Treated
B0 0.957460024390636 Treated
B0 0.46301233516782 Treated
B0 0.718210234199231 Treated
B0 0.69476686169311 Treated
B0 0.837755642448853 Treated
B0 0.691870001997968 Treated
B0 0.517740867138264 Treated
B0 0.703816966750793 Treated
B0 0.790833560056011 Treated
B0 0.668775774812867 Treated
B0 0.511417083628364 Treated
B0 0.647197764264466 Treated
B0 0.67910849679218 Treated
B0 0.614845331478491 Treated
B0 0.571390725190135 Treated
B0 0.686271886954172 Treated
B0 0.685154132098216 Treated
B0 0.781201376221828 Treated
B0 0.58369274087547 Treated
B0 0.837811155534932 Treated
B0 0.699775610613621 Treated
B0 0.833752489918059 Treated
B0 0.634010911903275 Treated
B0 0.584248605254771 Treated
B0 0.645713745033668 Treated
B0 0.795713304170748 Treated
B0 0.65628473836846 Treated
B0 0.798094830668062 Treated
B0 0.398387501199791 Treated
B0 0.595816703833335 Treated
B0 0.60029811481349 Treated
B0 1.10294773050156 Treated
B0 0.68535254756836 Treated
B0 0.577616945664678 Treated
B0 0.906283436846633 Treated
B0 1.30288651498435 Treated
B0 0.457857972387564 Treated
B0 0.324938713684169 Treated
B0 0.503829885436485 Treated
B0 0.94485129775613 Treated
B0 0.689893936051804 Treated
B0 0.894770713083284 Treated
B0 0.726179163272194 Treated
B0 0.206507210641486 Treated
B0 0.694736818271988 Treated
B0 0.670587970906059 Treated
B0 0.919081666324908 Treated
B0 1.01541009227698 Treated
B0 0.473316348386908 Treated
B0 0.466789003986496 Treated
B0 0.174758422138571 Treated
B0 1.00292461783228 Treated
B0 1.16520014038993 Treated
B0 0.698774087122432 Treated
B0 0.879603933248439 Treated
B0 0.254029967882665 Treated
B0 0.263174816966736 Treated
B0 0.687806446087556 Treated
B0 1.1566314165446 Treated
B0 0.4840526743315 Treated
B0 0.721157547599134 Treated
B0 0.744862667837072 Treated
B0 0.980040274288022 Treated
B0 0.788771409230334 Treated
B0 0.130606935832282 Treated
B0 1.03159523674434 Treated
B0 0.572905821403936 Treated
B0 0.663428633219583 Treated
B0 0.800159585485959 Treated
B0 0.685955295019773 Treated
B0 0.419366727586869 Treated
B0 0.526520117608603 Treated
B0 0.37724271395934 Treated
B0 0.905404500745791 Treated
B0 0.367168017266718 Treated
B0 0.652031850622151 Treated
B0 0.946625308954232 Treated
B0 0.477338089454038 Treated
B0 0.818263446490513 Treated
B0 0.43634847670628 Treated
B0 0.391584730848126 Treated
B0 1.12754536750882 Treated
B0 0.287903076616618 Treated
B0 0.69685499922523 Treated
B0 0.801376507835195 Treated
B0 0.676560623779722 Treated
B0 0.525084586396297 Treated
B0 0.734279521526349 Treated
B0 0.520130717942409 Treated
B0 0.799984841718699 Treated
B0 0.303879418333595 Treated
B0 0.804199169128603 Treated
B0 0.867212835212815 Treated
B0 1.16946816535138 Treated
B0 0.516821930314233 Treated
B0 0.469139086498254 Treated
B0 0.434869101554907 Treated
B0 0.685851395353878 Treated
B0 0.581987839595105 Treated
B0 0.516366568860257 Treated
B0 0.705769311196629 Treated
B0 1.33715046933679 Treated
B0 0.351813399088525 Treated
B0 0.841631488008639 Treated
B0 0.820144248019351 Treated
B0 0.632957898964761 Treated
B0 0.41055863234877 Treated
B0 0.548707725902821 Treated
B0 0.567906228653141 Treated
B0 0.552948059274592 Treated
B0 1.12648751394025 Treated
B0 0.971264239881751 Treated
B0 1.00310091644979 Treated
B0 0.354779960176375 Treated
B0 0.793091925559529 Treated
B0 0.538823564124259 Treated
B0 0.699036464615947 Treated
B0 0.464493533377521 Treated
B0 0.344449097888777 Treated
B0 1.09376576024214 Treated
B0 0.566118611366431 Treated
B0 0.936679425822779 Treated
B0 0.888747206714133 Treated
B0 1.12600155271103 Treated
B0 0.745236935524217 Treated
B0 1.02327822936156 Treated
B0 0.355943666168049 Treated
B0 0.55393288470972 Treated
B0 0.913318239600358 Treated
B0 0.620973912995029 Treated
B0 0.705114068024179 Treated
B0 0.769238397240435 Treated
B0 1.18305619933756 Treated
B0 0.267625528403626 Treated
B0 0.993090917585118 Treated
B0 0.634397402206546 Treated
B0 0.753834681273067 Treated
B0 0.612118864474044 Treated
B0 0.849615042228268 Treated
B0 0.74540308242371 Treated
B0 0.398601952167609 Treated
B0 0.544042203585143 Treated
B0 0.156239849071034 Treated
B0 0.228784458217361 Treated
B0 1.0609633094549 Treated
B0 0.793692522218106 Treated
B0 0.680271077254886 Treated
B0 0.707683373985534 Treated
B0 0.664335763453902 Treated
B0 0.963346845456154 Treated
B0 0.794646929744359 Treated
B0 0.792340886806197 Treated
B0 0.633992889563504 Treated
B0 0.663987806132819 Treated
B0 1.11250348488921 Treated
B0 0.1297682253006 Treated
B0 1.00605034154759 Treated
B0 0.42287174178587 Treated
B0 0.555692880702893 Treated
B0 0.780270886233126 Treated
B0 0.619805369545586 Treated
B0 0.605593821797124 Treated
B0 0.573248150918936 Treated
B0 1.07928037217673 Treated
B0 0.302810236489006 Treated
B0 0.472227379665375 Treated
B0 0.649469643294253 Treated
B0 0.531025865106699 Treated
B0 0.686351338776999 Treated
B0 0.695981733934323 Treated
B0 1.06147457535204 Treated
B0 0.686301280075275 Treated
B0 0.622140293624707 Treated
B0 0.324636265089858 Treated
B0 0.791870456197998 Treated
B0 0.653326796454932 Treated
B0 0.836448647801833 Treated
B0 0.339239263524326 Treated
B0 0.253345028145599 Treated
B0 0.867565191908159 Treated
B0 0.825554053085156 Treated
B0 0.781406174537204 Treated
B0 0.687428380450678 Treated
B0 0.409792589612103 Treated
B0 0.444153316755321 Treated
B0 0.665157441547514 Treated
B0 0.693349333404813 Treated
B0 0.827358248046147 Treated
B0 0.646304900063108 Treated
B0 0.873075780129896 Treated
B0 0.295141329215817 Treated
B0 0.424958867697758 Treated
B0 0.759287121915103 Treated
B0 0.717468405606978 Treated
B0 0.771314814904266 Treated
B0 0.45896538277478 Treated
B0 0.530861357792631 Treated
B0 0.502015667183851 Treated
B0 0.882893087025912 Treated
B0 0.854847357764565 Treated
B0 0.611344193020361 Treated
B0 1.01880793191086 Treated
B0 0.171049491382732 Treated
B0 0.427054795284691 Treated
B0 0.514657885367682 Treated
B0 0.789306112506901 Treated
B0 0.665040148698207 Treated
B0 0.505748318892007 Treated
B0 0.361385945437026 Treated
B0 0.70469027659754 Treated
B0 0.628647792309159 Treated
B0 0.696405989138963 Treated
B0 0.661290176356041 Treated
B0 0.547072774470296 Treated
B0 1.33914651725964 Treated
B0 0.708320054466888 Treated
B0 0.489117455177626 Treated
B0 0.607224697602782 Treated
B0 0.490484968522807 Treated
B0 0.885716935123557 Treated
B0 0.903862847735942 Treated
B0 0.390865909748312 Treated
B0 0.59882110761088 Treated
B0 0.398642369010148 Treated
B0 0.563003136193054 Treated
B0 0.237183148387027 Treated
B0 0.706432344073975 Treated
B0 1.0189084445933 Treated
B0 0.745449757269969 Treated
B0 0.668372635574798 Treated
B0 0.505887313592588 Treated
B0 0.762205537164759 Treated
B0 0.783047927151365 Treated
B0 0.793080274357238 Treated
B0 1.09583789439808 Treated
B0 0.798830115250658 Treated
B0 0.470023675533964 Treated
B0 0.876296660162468 Treated
B0 0.890297298471073 Treated
B0 0.979524931291716 Treated
B0 0.757936091563838 Treated
B0 0.783768130914364 Treated
B0 0.691793034986027 Treated
B0 0.882906251656343 Treated
B0 0.508220873801382 Treated
B0 0.651993186332813 Treated
B0 1.0068913989809 Treated
B0 0.708489553505896 Treated
B0 0.546693474513667 Treated
B0 0.635983324165833 Treated
B0 0.779797958437487 Treated
B0 0.811962108051657 Treated
B0 0.267794521543271 Treated
B0 0.207170200551951 Treated
B0 0.796011916017372 Treated
B0 1.00884250813808 Treated
B0 0.958880146350892 Treated
B0 0.763744046634956 Treated
B0 0.834754961529847 Treated
B0 0.480936146608696 Treated
B0 1.10910487787535 Treated
B0 0.605878125471448 Treated
B0 0.660088102526958 Treated
B0 0.30990304005825 Treated
B0 0.812314162716356 Treated
B0 1.25108821422745 Treated
B0 0.584435860016447 Treated
B0 0.674095133581086 Treated
B0 0.786908839428421 Treated
B0 0.624185649628156 Treated
B0 0.637945233605787 Treated
B0 0.838739196267456 Treated
B0 1.09021402067124 Treated
B0 0.509909264658169 Treated
B0 0.386968382703308 Treated
B0 0.834353159367373 Treated
B0 0.693505785718345 Treated
B0 0.60891458635994 Treated
B0 0.515880488224078 Treated
B0 0.164007348017839 Treated
B0 0.750897017968856 Treated
B0 1.14032121927327 Treated
B0 0.695111001002451 Treated
B0 0.643266973260091 Treated
B0 0.988620997518753 Treated
B0 0.581747186369703 Treated
B0 0.514276325031977 Treated
B0 0.904394734764609 Treated
B0 0.389666768069108 Treated
B0 0.841357743816073 Treated
B0 0.74336638530322 Treated
B0 0.31538816793077 Treated
B0 0.10500265380086 Treated
B0 0.930443973136028 Treated
B0 0.69211570747243 Treated
B0 0.684999412169785 Treated
B0 1.01065984878748 Treated
B0 0.677831025215791 Treated
B0 0.84085938124881 Treated
B0 0.396015262793476 Treated
B0 0.483334506763397 Treated
B0 0.733852652316136 Treated
B0 0.775894196006924 Treated
B0 0.748143564554191 Treated
B0 0.403993131570836 Treated
B0 0.643020824430622 Treated
B0 0.773521617662509 Treated
B0 0.829949393512164 Treated
B0 0.334000972676358 Treated
B0 0.691463974206054 Treated
B0 0.692765008445292 Treated
B0 0.841136401618356 Treated
B0 0.404952596905318 Treated
B0 0.679224967031632 Treated
B0 0.335096312279844 Treated
B0 0.233656785166291 Treated
B0 0.700547808388988 Treated
B0 0.404643361889455 Treated
B0 0.881149775027062 Treated
B0 0.930804566856496 Treated
B0 0.727614758804997 Treated
B0 0.662225009995296 Treated
B0 0.917770860909135 Treated
B0 0.655689696965257 Treated
B0 0.599998355293129 Treated
B0 0.75173864929983 Treated
B0 0.566097964466092 Treated
B0 0.928968211590313 Treated
B0 0.654840369121838 Treated
B0 0.35458917882094 Treated
B0 0.959594632822755 Treated
B0 0.645901863724753 Treated
B0 0.646803790492972 Treated
B0 0.822209570169005 Treated
B0 0.647079515597061 Treated
B0 0.716449836062655 Treated
B0 0.398880495444405 Treated
B0 0.694193301542684 Treated
B0 0.911229752148782 Treated
B0 0.889821005212882 Treated
B0 0.870865372241225 Treated
B0 1.04544340170641 Treated
B0 0.224870616407073 Treated
B0 1.07254278541827 Treated
B0 0.489096593966004 Treated
B0 0.148481577164298 Treated
B0 0.921101064826291 Treated
B0 0.835031640907272 Treated
B0 0.616989400693082 Treated
B0 0.689193514469808 Treated
B0 0.447019721639712 Treated
B0 0.648248783474304 Treated
B0 0.675608285213541 Treated
B0 0.708188274068948 Treated
B0 0.811492010938737 Treated
B0 0.587455843000819 Treated
B0 0.735631448307669 Treated
B0 0.725206669823077 Treated
B0 0.553427741122647 Treated
B0 0.618748822081434 Treated
B0 0.67527989731629 Treated
B0 0.857753768648933 Treated
B0 0.289622926106024 Treated
B0 0.49757726628471 Treated
B0 1.00553927434538 Treated
B0 0.607692137497533 Treated
B0 0.699419045717191 Treated
B0 0.762090966685075 Treated
B0 0.67258852321735 Treated
B0 0.405547819952973 Treated
B0 0.891480162923718 Treated
B0 0.61449662103192 Treated
B0 0.181604718600817 Treated
B0 0.663331809932409 Treated
B0 0.49712313834743 Treated
B0 0.544357626384475 Treated
B0 0.584315911819903 Treated
B0 0.712546992106175 Treated
B0 0.538661292233048 Treated
B0 0.547791465259424 Treated
B0 0.964359253505372 Treated
B0 0.234864355929516 Treated
B0 0.203361202562019 Treated
B0 0.791968009567218 Treated
B0 0.755504193029721 Treated
B0 0.987645360836916 Treated
B0 0.402620770529655 Treated
B0 0.900925151243366 Treated
B0 0.460196962950115 Treated
B0 0.586481676081085 Treated
B0 0.569051662530983 Treated
B0 0.604091672758622 Treated
B0 0.385296610680044 Treated
B0 0.686814780553062 Treated
B0 0.635510486872275 Treated
B0 0.841379151433961 Treated
B0 0.223541764802406 Treated
B0 0.799949981233853 Treated
B0 0.613438604101751 Treated
B0 0.774129463806165 Treated
B0 0.918402841566764 Treated
B0 0.728855544718965 Treated
B0 0.602720659674823 Treated
B0 0.484070280859695 Treated
B0 0.292745461136849 Treated
B0 0.820385325187923 Treated
B0 0.69935249529953 Treated
B0 0.518766025287024 Treated
B0 0.522817260700616 Treated
B0 0.77912766104249 Treated
B0 0.572537641006642 Treated
B0 0.709464749272433 Treated
B0 0.613163681377702 Treated
B0 0.664947467343468 Treated
B0 0.746406623039384 Treated
B0 1.1251599984831 Treated
B0 0.910218086535272 Treated
B0 0.795281083917135 Treated
B0 0.295604899758455 Treated
B0 0.301199588337126 Treated
B0 0.266186623952327 Treated
B0 0.750324851523875 Treated
B0 0.448571568378116 Treated
B0 0.446302412658374 Treated
B0 0.56459616375636 Treated
B0 0.176847296155137 Treated
B0 0.910275898668313 Treated
B0 0.767786036019329 Treated
B0 0.684594544426445 Treated
B0 0.663216842297802 Treated
B0 0.378846558113405 Treated
B0 0.533978310895208 Treated
B0 0.618596442676459 Treated
B0 0.720851449217168 Treated
B0 0.813165667314063 Treated
B0 0.525345328012767 Treated
B0 0.834463065500977 Treated
B0 0.600254479987107 Treated
B0 0.684827664785633 Treated
B0 0.711638224918587 Treated
B0 0.591257885277418 Treated
B0 1.00481049394837 Treated
B0 0.687396172858329 Treated
B0 0.231492428555696 Treated
B0 1.03544032936346 Treated
B0 0.826489106532093 Treated
B0 0.612923504344751 Treated
B0 0.748557720296108 Treated
B0 0.648466805036499 Treated
B0 0.828608114961847 Treated
B0 0.410750583667351 Treated
B0 0.92817248584554 Treated
B0 0.569086399975521 Treated
B0 0.502070550582589 Treated
B0 0.671558871239756 Treated
B0 0.558698735513953 Treated
B0 1.08733081981169 Treated
B0 0.700553803157253 Treated
B0 0.265201984511759 Treated
B0 0.551365967832491 Treated
B0 0.46932662450507 Treated
B0 0.555807168655547 Treated
B0 0.47478183244201 Treated
B0 0.760446297910723 Treated
B0 0.385356828848239 Treated
B0 0.409079114842303 Treated
B0 0.55579782921979 Treated
B0 0.706421891062378 Treated
B0 0.614787075609512 Treated
B0 0.782330894991738 Treated
B0 0.851095928258022 Treated
B0 0.73994937733602 Treated
B0 0.386784745531716 Treated
B0 0.466581930996604 Treated
B0 0.448540503722466 Treated
B0 0.490910228676403 Treated
B0 0.448591754165662 Treated
B0 0.717025526435785 Treated
B0 0.597197118890197 Treated
B0 1.01077045760148 Treated
B0 0.841254349304315 Treated
B0 0.80825058397849 Treated
B0 0.374607520618444 Treated
B0 0.376228884503573 Treated
B0 0.720163351194227 Treated
B0 0.632105195708347 Treated
B0 0.762635172079254 Treated
B0 0.661042498583575 Treated
B0 0.181838280607899 Treated
B0 0.549436255326425 Treated
B0 0.445478677062796 Treated
B0 0.405539031548833 Treated
B0 0.43150729207148 Treated
B0 0.240937528420235 Treated
B0 0.401597141191409 Treated
B0 0.351495550724177 Treated
B0 0.713356152755634 Treated
B0 0.456473901741673 Treated
B0 0.4227799612704 Treated
B0 0.403711896273022 Treated
B0 0.781222269365486 Treated
B0 0.610793739731283 Treated
B0 0.712863676870043 Treated
B0 0.226362817963152 Treated
B0 0.640958521343768 Treated
B0 1.04825692576501 Treated
B0 0.565721005185249 Treated
B0 0.19266990182646 Treated
B0 0.582409979575136 Treated
B0 0.901776372179963 Treated
B0 0.620323350518906 Treated
B0 0.385929619315285 Treated
B0 0.670894482186872 Treated
B0 0.332329240528909 Treated
B0 0.861486409213978 Treated
B0 0.411090615286801 Treated
B0 0.4915814273462 Treated
B0 0.762949086962593 Treated
B0 0.61280421828443 Treated
B0 0.831652924229441 Treated
B0 0.856241176298403 Treated
B0 0.176925926278193 Treated
B0 0.465295594801465 Treated
B0 0.987090548365828 Treated
B0 0.347662451376741 Treated
B0 1.00435322161896 Treated
B0 0.458780471211823 Treated
B0 0.642833843021498 Treated
B0 0.734256097749278 Treated
B0 0.58449410737172 Treated
B0 0.837380202884109 Treated
B0 0.723188105870048 Treated
B0 0.526939571125911 Treated
B0 0.812047364731097 Treated
B0 0.255797805022341 Treated
B0 0.793362367338959 Treated
B0 0.574459022349562 Treated
B0 0.681213806635003 Treated
B0 0.599432914214888 Treated
B0 0.888936612239451 Treated
B0 0.836019953990916 Treated
B0 0.121555928173536 Treated
B0 0.723049487191783 Treated
B0 0.55093713976044 Treated
B0 1.10618395709643 Treated
B0 0.669862708799872 Treated
B0 0.362901856458136 Treated
B0 0.889104501664248 Treated
B0 0.273062261723026 Treated
B0 1.13778197425233 Treated
B0 0.245533267879206 Treated
B0 0.345833987198786 Treated
B0 0.573327234382393 Treated
B0 0.61097836346038 Treated
B0 0.372078832837178 Treated
B0 0.299392874199477 Treated
B0 0.689693613126098 Treated
B0 0.808779442459461 Treated
B0 0.742381113704881 Treated
B0 0.606242575938512 Treated
B0 1.08978904432315 Treated
B0 0.434905450307256 Treated
B0 0.325366975020117 Treated
B0 0.470921512328319 Treated
B0 0.637390743006441 Treated
B0 0.722592919197789 Treated
B0 1.17860263373555 Treated
B0 0.677261368737575 Treated
B0 0.814623542435357 Treated
B0 0.763279221531734 Treated
B0 0.314684920881655 Treated
B0 0.59209386804639 Treated
B0 1.12306375730814 Treated
B0 0.564830578425706 Treated
B0 0.802338708465443 Treated
B0 0.778668780764729 Treated
B0 0.695857459867528 Treated
B0 0.815543383596309 Treated
B0 1.05482893142517 Treated
B0 0.729058142277206 Treated
B0 0.552513596239986 Treated
B0 0.524454123160255 Treated
B0 0.647062297333661 Treated
B0 0.721594208347906 Treated
B0 1.09879676854936 Treated
B0 0.774035033218675 Treated
B0 0.784406882357364 Treated
B0 0.824489842124317 Treated
B0 0.398282834311149 Treated
B0 0.588608895677923 Treated
B0 0.593532246269963 Treated
B0 0.707885898491378 Treated
B0 1.17993010887164 Treated
B0 0.916483537676959 Treated
B0 0.803196924571658 Treated
B0 0.350408623348937 Treated
B0 0.739769881806465 Treated
B0 0.313417185704536 Treated
B0 0.781668630556012 Treated
B0 1.21395716152807 Treated
B0 0.473727678572465 Treated
B0 0.597266792151476 Treated
B0 0.687967191427904 Treated
B0 0.791715248664079 Treated
B0 0.541927096689387 Treated
B0 0.614269003475003 Treated
B0 0.427042694033858 Treated
B0 1.1354746859247 Treated
B0 0.64682672256654 Treated
B0 0.916122323883187 Treated
B0 0.771373029713599 Treated
B0 1.04397940088372 Treated
B0 0.798980058797401 Treated
B0 0.671911368632133 Treated
B0 0.293534412347193 Treated
B0 0.851325833351425 Treated
B0 0.552506270808339 Treated
B0 0.565622700574819 Treated
B0 0.991462030382237 Treated
B0 0.633943422816713 Treated
B0 0.34576238338365 Treated
B0 0.639019710101177 Treated
B0 0.608945509429886 Treated
B0 0.557859647439586 Treated
B0 0.343335921350844 Treated
B0 0.517074014927822 Treated
B0 0.740988506119046 Treated
B0 0.577655963813744 Treated
B0 0.464813149161358 Treated
B0 0.409688878791866 Treated
B0 1.15855589548355 Treated
B0 0.554387025404936 Treated
B0 0.256815399037641 Treated
B0 0.837853052191398 Treated
B0 0.905672457488343 Treated
B0 0.697683385432488 Treated
B0 0.801422789900676 Treated
B0 0.68825729024228 Treated
B0 0.383619435894458 Treated
B0 0.709732879264216 Treated
B0 0.830053056992299 Treated
B0 0.579705215452826 Treated
B0 0.940872651194049 Treated
B0 0.326934269612261 Treated
B0 0.881000541723317 Treated
B0 0.61270292352655 Treated
B0 0.222366931062772 Treated
B0 0.579591008942596 Treated
B0 0.379890454509854 Treated
B0 0.887695367830806 Treated
B0 0.234478399932836 Treated
B0 0.654974094442997 Treated
B0 0.9462386729284 Treated
B0 0.439238218568601 Treated
B0 0.720664252176874 Treated
B0 0.571958163334696 Treated
B0 0.22052490759503 Treated
B0 0.731275214371948 Treated
B0 0.949248927859701 Treated
B0 0.525754691442782 Treated
B0 0.755185374556319 Treated
B0 0.876711890328742 Treated
B0 0.525919755503088 Treated
B0 0.306931045956072 Treated
B0 0.722498220028407 Treated
B0 0.668325476329203 Treated
B0 0.819506749351028 Treated
B0 0.858166434688443 Treated
B0 0.201964852202327 Treated
B0 0.406139133069098 Treated
B0 0.765597270782509 Treated
B0 0.382783884308866 Treated
B0 1.06961941845097 Treated
B0 0.256501609606529 Treated
B0 0.491861840179443 Treated
B0 0.671915215178563 Treated
B0 0.954479533860408 Treated
B0 0.649471478848655 Treated
B0 0.576996112381046 Treated
B0 0.556519069299943 Treated
B0 0.55879025673339 Treated
B0 0.852849727860862 Treated
B0 0.643636416508069 Treated
B0 0.744746127271935 Treated
B0 0.648368584019772 Treated
B0 1.10526531158902 Treated
B0 0.35214256568173 Treated
B0 0.623034873117968 Treated
B0 0.576766293156427 Treated
B0 0.821490865650288 Treated
B0 0.680755815458032 Treated
B0 0.430418855840993 Treated
B0 0.870525543523664 Treated
B0 1.02224555096998 Treated
B0 0.948183385100396 Treated
B0 0.65140874156872 Treated
B0 0.705933624001851 Treated
B0 0.263885347727451 Treated
B0 0.209419582234122 Treated
B0 0.436183726653284 Treated
B0 0.24373766419744 Treated
B0 0.711735778819936 Treated
B0 0.487783984702308 Treated
B0 0.894654160378708 Treated
B0 1.05960575415802 Treated
B0 0.545131867210708 Treated
B0 0.638302498283547 Treated
B0 1.0574452284669 Treated
B0 0.86433011437739 Treated
B0 1.04703956412819 Treated
B0 0.652576189834549 Treated
B0 0.916566954145841 Treated
B0 0.654344542598417 Treated
B0 0.583148208653754 Treated
B0 0.699396292584493 Treated
B0 0.607416928240299 Treated
B0 0.852560585955181 Treated
B0 0.674242436215138 Treated
B0 0.815167187821807 Treated
B0 1.06689237837873 Treated
B0 0.485830532752594 Treated
B0 0.764114090406847 Treated
B0 1.06145227660813 Treated
B0 0.938717482599442 Treated
B0 0.733755583254235 Treated
B0 0.633073448282259 Treated
B0 0.291794778255792 Treated
B0 0.801739427645379 Treated
B0 0.824269962796664 Treated
B0 0.755521442091117 Treated
B0 0.754115525132832 Treated
B0 0.712351837042871 Treated
B0 0.543736847549819 Treated
B0 0.364371810775045 Treated
B0 0.481600094483042 Treated
B0 0.803636638088167 Treated
B0 0.866388411721747 Treated
B0 0.88301836486378 Treated
B0 0.441202699319913 Treated
B0 0.674387291164393 Treated
B0 0.566267665633936 Treated
B0 0.424258247515582 Treated
B0 0.646863746961315 Treated
B0 0.831581862010248 Treated
B0 0.722055323981264 Treated
B0 0.586324681530698 Treated
B0 0.801832192350173 Treated
B0 0.208066309194799 Treated
B0 0.479804510522888 Treated
B0 0.586608304424581 Treated
B0 0.719012757634951 Treated
B0 0.640267535659427 Treated
B0 1.17406601436589 Treated
B0 0.600168476003525 Treated
B0 0.426857859808956 Treated
B0 0.303836140256004 Treated
B0 0.618667085516163 Treated
B0 0.234538680806174 Treated
B0 0.868284113353403 Treated
B0 0.124991974828208 Treated
B0 0.714318767707437 Treated
B0 0.688325698257624 Treated
B0 0.486492042557641 Treated
B0 0.502969832391813 Treated
B0 0.513843923894025 Treated
B0 0.711745968892513 Treated
B0 0.417501645438231 Treated
B0 0.650565566863713 Treated
B0 0.938998437347575 Treated
B0 0.670255801964988 Treated
B0 0.526754696698296 Treated
B0 0.614947187539685 Treated
B0 0.469456657759457 Treated
B0 0.848892226056483 Treated
B0 0.617420871572716 Treated
B0 0.769053227475462 Treated
B0 0.962230936904706 Treated
B0 0.678950415989276 Treated
B0 0.449031642568364 Treated
B0 0.629520200074687 Treated
B0 0.571784540572604 Treated
B0 0.473881087954943 Treated
B0 0.806421975503113 Treated
B0 0.787557384898689 Treated
B0 0.224700033280964 Treated
B0 0.827767197760939 Treated
B0 0.698574242475621 Treated
B0 0.367193966678128 Treated
B0 0.739852417771911 Treated
B0 0.548128698669739 Treated
B0 0.796439228330106 Treated
B0 0.737265391184791 Treated
B0 0.983317623569526 Treated
B0 1.00432881565656 Treated
B0 0.45301795196018 Treated
B0 0.753064037354809 Treated
B0 0.651598954276326 Treated
B0 0.455609222110919 Treated
B0 0.875804692894834 Treated
B0 0.744885222953968 Treated
B0 0.497640917963031 Treated
B0 0.383852975721985 Treated
B0 0.662429977186698 Treated
B0 1.07373016324396 Treated
B0 0.980639594520001 Treated
B0 1.04572135850558 Treated
B0 0.344986443502501 Treated
B0 0.406713955438738 Treated
B0 0.612456527269221 Treated
B0 0.321335396190597 Treated
B0 0.607125253142935 Treated
B0 0.829911974730553 Treated
B0 0.580137828734508 Treated
B0 0.240929847975886 Treated
B0 0.810486560649205 Treated
B0 0.70505815208559 Treated
B0 0.608507921157388 Treated
B0 0.635030707564768 Treated
B0 0.461312541797781 Treated
B0 0.622071356659711 Treated
B0 0.248308270203225 Treated
B0 0.734552832641076 Treated
B0 0.611193221518397 Treated
B0 0.519240597826359 Treated
B0 0.709499200169551 Treated
B0 0.84269991694852 Treated
B0 1.12006335232397 Treated
B0 0.704154795338225 Treated
B0 1.04771687331243 Treated
B0 0.220481036875337 Treated
B0 0.766741410039845 Treated
B0 0.414283172593836 Treated
B0 0.735245984052554 Treated
B0 0.170333465690739 Treated
B0 0.91916143003096 Treated
B0 0.476150457557637 Treated
B0 0.58139741081451 Treated
B0 0.394022806591665 Treated
B0 0.393578865369729 Treated
B0 0.374610058087294 Treated
B0 0.834264926373667 Treated
B0 0.812224997613426 Treated
B0 0.501012465017488 Treated
B0 0.740898519272599 Treated
B0 0.302582124272638 Treated
B0 0.472854451080495 Treated
B0 0.253278274164236 Treated
B0 0.816606832578071 Treated
B0 0.666132061135253 Treated
B0 0.256985827483992 Treated
B0 0.686977242915181 Treated
B0 0.505397698433318 Treated
B0 0.655641688281128 Treated
B0 0.939996216822643 Treated
B0 0.656768810908038 Treated
B0 0.842581431377232 Treated
B0 0.635197910775667 Treated
B0 0.655393231445823 Treated
B0 0.780041484864955 Treated
B0 0.805419197656068 Treated
B0 0.779489073616683 Treated
B0 0.630708097033864 Treated
B0 0.34585720590653 Treated
B0 0.941247125656438 Treated
B0 1.11717658442664 Treated
B0 0.618385639233863 Treated
B0 0.897862175578774 Treated
B0 0.825299811737389 Treated
B0 0.410069409529936 Treated
B0 0.919589956242056 Treated
B0 0.47216399414128 Treated
B0 1.03349014596486 Treated
B0 0.945026003737511 Treated
B0 0.286068271502128 Treated
B0 0.674056447231909 Treated
B0 1.25035800010049 Treated
B0 0.905748217670283 Treated
B0 0.621673953105107 Treated
B0 0.220849224195977 Treated
B0 0.754775583598522 Treated
B0 0.822774311625802 Treated
B0 0.681552839593313 Treated
B0 0.818009382229293 Treated
B0 0.667351217399512 Treated
B0 0.460059133384638 Treated
B0 0.792345896422956 Treated
B0 0.868834750492139 Treated
B0 0.843888809108068 Treated
B0 0.930643625254478 Treated
B0 0.618705130192553 Treated
B0 0.868538516734665 Treated
B0 0.584123335793892 Treated
B0 0.918715134339491 Treated
B0 0.750950282192907 Treated
B0 0.111442936848688 Treated
B0 0.918962224173361 Treated
B0 1.3278140066551 Treated
B0 0.743748279167667 Treated
B0 0.932772092475186 Treated
B0 0.73706087354204 Treated
B0 0.602712648047916 Treated
B0 0.67582219599075 Treated
B0 0.424021451736487 Treated
B0 0.947422228651052 Treated
B0 0.74776805973172 Treated
B0 0.575345989113649 Treated
B0 0.744623076832627 Treated
B0 0.397871997352925 Treated
B0 0.38446820782253 Treated
B0 0.818159271839634 Treated
B0 0.724369705347085 Treated
B0 0.660724666568851 Treated
B0 0.589412749989016 Treated
B0 0.698668460067162 Treated
B0 0.585314760747245 Treated
B0 0.741524731259842 Treated
B0 0.830042929470893 Treated
B0 0.621078760942053 Treated
B0 0.181394661935521 Treated
B0 1.12572394971155 Treated
B0 0.756518632753186 Treated
B0 0.520664879877018 Treated
B0 0.525626209148377 Treated
B0 0.568378639641298 Treated
B0 0.676106259685036 Treated
B0 0.330691536991894 Treated
B0 0.570726327470505 Treated
B0 0.674496502761805 Treated
B0 0.86832341125651 Treated
B0 0.792777100009302 Treated
B0 0.964557983978344 Treated
B0 1.33633053812076 Treated
B0 0.801000709215761 Treated
B0 1.07058080928308 Treated
B0 0.143654422680204 Treated
B0 0.995159935126179 Treated
B0 0.374228326120096 Treated
B0 0.942516348505323 Treated
B0 0.150171455904061 Treated
B0 0.684720274311039 Treated
B0 0.684762256393933 Treated
B0 0.718519462497662 Treated
B0 0.680261298923203 Treated
B0 0.783458688663068 Treated
B0 0.615806127389925 Treated
B0 0.677405437542671 Treated
B0 0.519663633886077 Treated
B0 1.21245841810241 Treated
B0 0.571457022865521 Treated
B0 0.525153131910066 Treated
B0 0.999679665217789 Treated
B0 1.1477004366881 Treated
B0 0.65182245558369 Treated
B0 0.757666730784968 Treated
B0 0.851888187146821 Treated
B0 0.904671672543983 Treated
B0 0.575144411560061 Treated
B0 0.740838227171572 Treated
B0 0.475805419059004 Treated
B0 0.851898319933465 Treated
B0 0.544920924338803 Treated
B0 0.785122343827814 Treated
B0 0.536749391256122 Treated
B0 0.959430516454728 Treated
B0 0.725564541326145 Treated
B0 0.432748050736182 Treated
B0 0.884872727475285 Treated
B0 0.299806673143921 Treated
B0 0.662382005352784 Treated
B0 0.673042994986509 Treated
B0 0.626117532855305 Treated
B0 0.702772894919912 Treated
B0 0.876071150913479 Treated
B0 0.9474130479409 Treated
B0 0.816215286217186 Treated
B0 0.380555030822889 Treated
B0 0.677197883639208 Treated
B0 0.534311043506553 Treated
B0 0.684594695187391 Treated
B0 0.660293838862559 Treated
B0 0.631515372807854 Treated
B0 0.960371321704236 Treated
B0 1.25428504384138 Treated
B0 0.56338880300091 Treated
B0 0.231250077211094 Treated
B0 0.770418778219097 Treated
B0 0.519788647851377 Treated
B0 0.710727435258568 Treated
B0 0.260244422142887 Treated
B0 0.773491510014323 Treated
B0 0.504913330794575 Treated
B0 0.576158487824205 Treated
B0 1.04577626879081 Treated
B0 0.98788918944822 Treated
B0 0.732180550768343 Treated
B0 0.697096547592576 Treated
B0 0.211691179453291 Treated
B0 0.565893365886841 Treated
B0 0.744815269523063 Treated
B0 1.01704252244549 Treated
B0 0.605661636583426 Treated
B0 0.684315651477797 Treated
B0 0.85536914811469 Treated
B0 0.769428369468828 Treated
B0 0.308955171749129 Treated
B0 0.527843734457616 Treated
B0 0.803600878094986 Treated
B0 0.500054107699814 Treated
B0 0.671130700018456 Treated
B0 0.570882309540073 Treated
B0 0.826658095911588 Treated
B0 0.369157797776735 Treated
B0 0.763142699668325 Treated
B0 0.430079413001067 Treated
B0 1.07033101667846 Treated
B0 0.650077876577942 Treated
B0 0.451256997691832 Treated
B0 0.64432295314861 Treated
B0 0.615899187601877 Treated
B0 0.268094248372688 Treated
B0 0.89734696508865 Treated
B0 0.294543888514198 Treated
B0 0.609887979033714 Treated
B0 0.733449584972456 Treated
B0 0.510632225619604 Treated
B0 1.12593891670587 Treated
B0 0.660947100563323 Treated
B0 0.374861627203123 Treated
B0 0.715239659159566 Treated
B0 0.830632908299084 Treated
B0 0.696240787357031 Treated
B0 0.381433784584742 Treated
B0 0.581265958794089 Treated
B0 0.242592816402686 Treated
B0 0.565152955642713 Treated
B0 0.973908803667679 Treated
B0 0.625463586225041 Treated
B0 0.721595740178905 Treated
B0 0.877573801299948 Treated
B0 0.488451162681009 Treated
B0 0.272541553216293 Treated
B0 0.72002454448278 Treated
B0 0.752645095850944 Treated
B0 0.970605786356198 Treated
B0 0.873250906463984 Treated
B0 0.581802185292506 Treated
B0 0.755276263058757 Treated
B0 0.719365494725554 Treated
B0 0.485901257817856 Treated
B0 0.772861971614238 Treated
B0 0.691542943861032 Treated
B0 0.606161418747075 Treated
B0 0.652180062160255 Treated
B0 0.727319994593561 Treated
B0 0.516281402062243 Treated
B0 0.910546821098256 Treated
B0 0.618180367695349 Treated
B0 0.436715732430705 Treated
B0 0.802861499225374 Treated
B0 0.287256006121474 Treated
B0 0.857224607421783 Treated
B0 0.708877914309464 Treated
B0 1.04815384301097 Treated
B0 0.359872001915187 Treated
B0 0.954755472938483 Treated
B0 0.747549619368479 Treated
B0 0.721071416903076 Treated
B0 0.124156451815112 Treated
B0 0.238200917895581 Treated
B0 0.611001060265747 Treated
B0 0.311291124698252 Treated
B0 0.539912527015334 Treated
B0 0.600444231731916 Treated
B0 0.695926817974395 Treated
B0 0.612139069574255 Treated
B0 0.325528176596893 Treated
B0 0.252842601621516 Treated
B0 0.61934686443755 Treated
B0 0.9498489648073 Treated
B0 0.687863277616087 Treated
B0 0.900279852640778 Treated
B0 1.11819718479947 Treated
B0 0.880983431479502 Treated
B0 0.643967691385909 Treated
B0 0.720195297276719 Treated
B0 0.660267374727425 Treated
B0 0.180420568239696 Treated
B0 0.454839557280153 Treated
B0 0.664329869706225 Treated
B0 0.824890128292497 Treated
B0 0.383450194767728 Treated
B0 0.819148194718314 Treated
B0 0.670935183344604 Treated
B0 1.12395733752348 Treated
B0 0.832652070246907 Treated
B0 0.733124371470702 Treated
B0 0.904174088747489 Treated
B0 0.790732411090139 Treated
B0 0.800442219096468 Treated
B0 1.20746810551581 Treated
B0 0.522098795697337 Treated
B0 0.518429292002001 Treated
B0 0.641532818187773 Treated
B0 0.16330859443615 Treated
B0 1.07319081435268 Treated
B0 0.829428176527348 Treated
B0 0.804664660248574 Treated
B0 0.706682203794436 Treated
B0 0.668572431843951 Treated
B0 0.604068894265348 Treated
B0 0.546593580624871 Treated
B0 0.747247394868477 Treated
B0 0.69936674247669 Treated
B0 0.44911220366754 Treated
B0 0.721234134996108 Treated
B0 0.599617232069139 Treated
B0 0.956744950607112 Treated
B0 0.993724047745463 Treated
B0 0.597893178742055 Treated
B0 0.701768514594681 Treated
B0 0.778764705828198 Treated
B0 0.665265314794477 Treated
B0 0.662349487706214 Treated
B0 0.69052733413278 Treated
B0 0.71852790166439 Treated
B0 0.474380253434803 Treated
B0 0.367775337200589 Treated
B0 0.585442106775668 Treated
B0 0.796986302968322 Treated
B0 0.692293682986218 Treated
B0 0.503120449872416 Treated
B0 0.922358384773023 Treated
B0 0.914568000214708 Treated
B0 0.594395551526899 Treated
B0 0.898861341794893 Treated
B0 0.977270448308454 Treated
B0 0.81621908751139 Treated
B0 0.947762819391933 Treated
B0 0.865122735782381 Treated
B0 0.462065600728403 Treated
B0 0.335930178096854 Treated
B0 0.537000610693692 Treated
B0 0.517457922080333 Treated
B0 0.848862976831801 Treated
B0 0.833041444196347 Treated
B0 1.16411189353628 Treated
B0 1.07693652338867 Treated
B0 0.478043305955773 Treated
B0 0.652770856571737 Treated
B0 0.932412249656464 Treated
B0 0.683285819992091 Treated
B0 0.825196722482313 Treated
B0 0.586079274497483 Treated
B0 0.658182221623203 Treated
B0 0.667242288916879 Treated
B0 0.890422050489422 Treated
B0 0.853017171180633 Treated
B0 0.555335153073076 Treated
B0 0.548102719873273 Treated
B0 0.438499230946156 Treated
B0 0.602752398755189 Treated
B0 0.773367448760692 Treated
B0 0.682289075187673 Treated
B0 0.594099076463175 Treated
B0 0.179190675492984 Treated
B0 0.63808916453621 Treated
B0 0.640204315980294 Treated
B0 0.73841859345112 Treated
B0 0.794713377929613 Treated
B0 0.847972897004984 Treated
B0 1.12118495381375 Treated
B0 0.852919688903066 Treated
B0 0.642087117286829 Treated
B0 0.498567023645669 Treated
B0 0.721717868392834 Treated
B0 1.44653467066754 Treated
B0 0.822732916025233 Treated
B0 0.229955969484022 Treated
B0 0.87187116870956 Treated
B0 1.35628746874947 Treated
B0 0.646387632983586 Treated
B0 0.333244023746588 Treated
B0 0.569572875982977 Treated
B0 1.01093326531481 Treated
B0 0.949472939131488 Treated
B0 0.814284225939481 Treated
B0 0.431492477204325 Treated
B0 0.396601766961637 Treated
B0 0.644115064396254 Treated
B0 0.588851959364841 Treated
B0 0.412115572119878 Treated
B0 0.766132778442377 Treated
B0 0.474298563015585 Treated
B0 0.96623405641264 Treated
B0 0.903977663887102 Treated
B0 0.682437666878842 Treated
B0 1.08497370005017 Treated
B0 0.429108323471285 Treated
B0 0.287424940327308 Treated
B0 0.749447924642613 Treated
B0 0.741926571796689 Treated
B0 0.773039363804777 Treated
B0 0.713912573634201 Treated
B0 0.442669302210283 Treated
B0 0.902712311056753 Treated
B0 0.538601374515068 Treated
B0 0.871905762900932 Treated
B0 0.539969849298145 Treated
B0 0.9092087103905 Treated
B0 0.598416071319322 Treated
B0 0.622013085309109 Treated
B0 0.751599078506367 Treated
B0 0.421361003390115 Treated
B0 0.606899533084826 Treated
B0 0.845909116476706 Treated
B0 0.580918443685068 Treated
B0 0.389126654531307 Treated
B0 0.56277753735948 Treated
B0 0.54285924975573 Treated
B0 0.527650493106704 Treated
B0 0.697568176020115 Treated
B0 0.482192054440698 Treated
B0 0.793994014978701 Treated
B0 0.230449727769935 Treated
B0 0.15308512062378 Treated
B0 0.571065878649371 Treated
B0 0.965868347110091 Treated
B0 0.849658864264592 Treated
B0 0.46707450212712 Treated
B0 0.8017885310513 Treated
B0 0.327946762261532 Treated
B0 0.840863849988747 Treated
B0 0.761566988259729 Treated
B0 1.07448445993328 Treated
B0 0.769663219445211 Treated
B0 0.8808112327847 Treated
B0 0.76666751393815 Treated
B0 0.939977315392894 Treated
B0 0.635655426472137 Treated
B0 0.779331831992369 Treated
B0 0.464722343894551 Treated
B0 0.738008913085781 Treated
B0 0.986934410845204 Treated
B0 1.0239479193027 Treated
B0 0.759649321122903 Treated
B0 0.738360133124701 Treated
B0 0.739012692683845 Treated
B0 0.723843355702952 Treated
B0 0.706335849492888 Treated
B0 0.874543978132864 Treated
B0 0.729755242029129 Treated
B0 0.566556873759934 Treated
B0 0.837849894733697 Treated
B0 0.624941877276153 Treated
B0 0.850907965941741 Treated
B0 0.923006062667018 Treated
B0 0.691835304709993 Treated
B0 0.131010533875089 Treated
B0 0.940556279084272 Treated
B0 0.722051880421681 Treated
B0 0.6719293057376 Treated
B0 1.0946841380711 Treated
B0 0.677327106034618 Treated
B0 0.933296410344037 Treated
B0 0.787302135130519 Treated
B0 0.628965637505851 Treated
B0 0.509693150608068 Treated
B0 0.820923330728343 Treated
B0 0.848195122311827 Treated
B0 0.83075055628075 Treated
B0 0.651194516842335 Treated
B0 0.691431322273124 Treated
B0 0.774539406222411 Treated
B0 0.984896241071587 Treated
B0 0.751267749139603 Treated
B0 0.514992069148725 Treated
B0 0.616123764877227 Treated
B0 0.87687553701988 Treated
B0 0.601503480016299 Treated
B0 0.833253691732986 Treated
B0 0.517832118884988 Treated
B0 0.625814179328227 Treated
B0 0.91483397874393 Treated
B0 0.698681598457582 Treated
B0 0.793512599918999 Treated
B0 1.00674010745497 Treated
B0 0.692928473668286 Treated
B0 0.784913857022983 Treated
B0 1.01734505554851 Treated
B0 0.57882136716145 Treated
B0 0.602658285938466 Treated
B0 0.883142810088088 Treated
B0 1.00014087803288 Treated
B0 0.659979027135933 Treated
B0 0.775469268024377 Treated
B0 0.672868682615726 Treated
B0 0.797175771098585 Treated
B0 0.734741073881748 Treated
B0 0.432615418275752 Treated
B0 1.24607667707075 Treated
B0 0.870710446522068 Treated
B0 0.542494122455362 Treated
B0 0.179075758135656 Treated
B0 0.716934838221598 Treated
B0 0.931630721073155 Treated
B0 0.761976843797164 Treated
B0 0.885922268010097 Treated
B0 0.727029941158383 Treated
B0 0.84837508811454 Treated
B0 0.404799226760508 Treated
B0 0.559969745963907 Treated
B0 0.879480280227568 Treated
B0 0.622015825962283 Treated
B0 0.695602636098286 Treated
B0 0.645228589292481 Treated
B0 0.288649660362182 Treated
B0 0.805612252417745 Treated
B0 1.0815771326455 Treated
B0 0.426827881204688 Treated
B0 0.537248785171594 Treated
B0 0.949686962479712 Treated
B0 0.770427723785559 Treated
B0 0.57060804991218 Treated
B0 0.771696722506798 Treated
B0 0.695141503655328 Treated
B0 0.786827597441033 Treated
B0 0.82726660969722 Treated
B0 0.666024316402844 Treated
B0 1.18412868761759 Treated
B0 0.830704990291137 Treated
B0 0.395651530324752 Treated
B0 0.52768497929568 Treated
B0 0.618766528895461 Treated
B0 0.630640440766653 Treated
B0 0.421209150815709 Treated
B0 0.512628773639928 Treated
B0 0.729222348672683 Treated
B0 0.464127173382118 Treated
B0 0.557406281710123 Treated
B0 0.495730936675392 Treated
B0 0.295885751883789 Treated
B0 0.818473436906069 Treated
B0 0.39599727490143 Treated
B0 0.984943806538264 Treated
B0 0.791905148022097 Treated
B0 0.876228338106376 Treated
B0 0.437523644278784 Treated
B0 0.946409073434859 Treated
B0 0.790628386657647 Treated
B0 0.712765388872794 Treated
B0 0.458483475402043 Treated
B0 0.642567368271 Treated
B0 0.614850909866984 Treated
B0 0.772646875355145 Treated
B0 1.06698491584206 Treated
B0 0.193789823771418 Treated
B0 0.957280884254829 Treated
B0 0.256014271675495 Treated
B0 0.586336998710609 Treated
B0 0.750771097156649 Treated
B0 0.661227558978351 Treated
B0 0.897281669669627 Treated
B0 0.540323993073522 Treated
B0 0.440910324801006 Treated
B0 0.847358492166233 Treated
B0 0.58737620173461 Treated
B0 0.622002291933917 Treated
B0 0.753262188025405 Treated
B0 0.937288236693986 Treated
B0 0.445587336966442 Treated
B0 0.693353773274986 Treated
B0 0.299424431788672 Treated
B0 0.43099928805365 Treated
B0 0.622946405432991 Treated
B0 0.634665253070564 Treated
B0 0.911855502506973 Treated
B0 0.726786987750919 Treated
B0 0.868690381859087 Treated
B0 0.711879213996052 Treated
B0 0.364250559511229 Treated
B0 0.418410329963613 Treated
B0 0.845177250957025 Treated
B0 0.600306157485862 Treated
B0 0.883627981902218 Treated
B0 1.09289017018599 Treated
B0 0.809522188369584 Treated
B0 0.432427173645461 Treated
B0 0.511820695974666 Treated
B0 0.508850790045825 Treated
B0 0.506676495323933 Treated
B0 0.757971416443761 Treated
B0 0.75224268505265 Treated
B0 0.692516209936499 Treated
B0 0.592001739864344 Treated
B0 0.612100212126377 Treated
B0 0.710591190851138 Treated
B0 0.366276345474506 Treated
B0 0.537640528652767 Treated
B0 0.326455712330615 Treated
B0 0.649713440579654 Treated
B0 0.726997768261604 Treated
B0 0.145618137898928 Treated
B0 0.291426988874289 Treated
B0 0.481439669615888 Treated
B0 1.10413425371057 Treated
B0 1.01847208596493 Treated
B0 0.587845716542904 Treated
B0 0.695494571008214 Treated
B0 0.755987786008132 Treated
B0 0.889648202040945 Treated
B0 0.936957259078062 Treated
B0 0.480311013829461 Treated
B0 0.543770325578867 Treated
B0 1.10232508185671 Treated
B0 0.789355618556183 Treated
B0 1.00547864749542 Treated
B0 0.774381110023019 Treated
B0 0.529668996092006 Treated
B0 0.539735347230953 Treated
B0 0.658753413452305 Treated
B0 0.780362836740691 Treated
B0 0.474841436622336 Treated
B0 0.80300323948941 Treated
B0 0.916255955864835 Treated
B0 0.192100479610292 Treated
B0 0.664266191244208 Treated
B0 1.05791325964838 Treated
B0 0.91426829252711 Treated
B0 0.6431804279465 Treated
B0 0.447904923767254 Treated
B0 0.746604101010111 Treated
B0 0.628753804311439 Treated
B0 0.926061287580982 Treated
B0 0.423871256321357 Treated
B0 0.682805764388083 Treated
B0 0.810163771128629 Treated
B0 0.715286136671987 Treated
B0 0.822910959180294 Treated
B0 0.68809073725297 Treated
B0 0.74001308423377 Treated
B0 1.05166722928259 Treated
B0 0.844551960353538 Treated
B0 0.758307711434321 Treated
B0 0.11629308208159 Treated
B0 0.709792776285582 Treated
B0 0.280776251816016 Treated
B0 0.913726917954058 Treated
B0 0.640985253576362 Treated
B0 0.447585240856549 Treated
B0 0.562785981200315 Treated
B0 1.1051721106585 Treated
B0 1.00971809599224 Treated
B0 0.76015072029145 Treated
B0 0.453536475955835 Treated
B0 0.692910880964519 Treated
B0 0.820724118300907 Treated
B0 0.934510288893974 Treated
B0 0.834446430885911 Treated
B0 1.43448199731158 Treated
B0 0.998603626700009 Treated
B0 0.45885976609514 Treated
B0 0.746117259661795 Treated
B0 0.85721242697753 Treated
B0 0.668237804951541 Treated
B0 0.28871999186701 Treated
B0 0.964366040519478 Treated
B0 0.723891704937922 Treated
B0 0.578256080244944 Treated
B0 0.702779903724264 Treated
B0 0.642702319407597 Treated
B0 0.684084218343628 Treated
B0 0.663448758055489 Treated
B0 0.723678394866515 Treated
B0 0.912878439500185 Treated
B0 0.376758131585072 Treated
B0 1.02392188518934 Treated
B0 0.736604981311115 Treated
B0 0.346891541618711 Treated
B0 0.925467702467238 Treated
B0 0.960943773561959 Treated
B0 0.691843389849275 Treated
B0 1.17864635478774 Treated
B0 0.743872951934147 Treated
B0 0.366463411049211 Treated
B0 0.789507563501795 Treated
B0 0.805848581364426 Treated
B0 0.493640379685335 Treated
B0 0.127021518586684 Treated
B0 1.03157980978653 Treated
B0 0.438263510112403 Treated
B0 0.296935474431208 Treated
B0 0.667975115403641 Treated
B0 0.836517058679644 Treated
B0 0.499914577465713 Treated
B0 0.75084089520108 Treated
B0 0.670917103776227 Treated
B0 0.749455629735025 Treated
B0 0.918296884134755 Treated
B0 0.716602956651078 Treated
B0 0.588135855630844 Treated
B0 0.819500551509864 Treated
B0 0.324101407450295 Treated
B0 0.590667159403654 Treated
B0 0.449667404022352 Treated
B0 0.78718042106916 Treated
B0 0.870227199935212 Treated
B0 0.817872916755826 Treated
B0 1.04125783099554 Treated
B0 0.883777770988737 Treated
B0 0.564427848186032 Treated
B0 0.696957256422127 Treated
B0 0.697271470025659 Treated
B0 0.705330566625154 Treated
B0 0.881539628989022 Treated
B0 0.776439315209746 Treated
B0 0.695808583890981 Treated
B0 0.633767355024989 Treated
B0 0.637908121477284 Treated
B0 0.633909549920282 Treated
B0 0.772484987593036 Treated
B0 0.51481942668429 Treated
B0 0.821634496117305 Treated
B0 0.540770293422279 Treated
B0 1.08336456066156 Treated
B0 0.692241883797438 Treated
B0 0.767889032813124 Treated
B0 0.452128055121124 Treated
B0 0.692180344845855 Treated
B0 0.836082130610922 Treated
B0 0.631935585865475 Treated
B0 0.901452079885912 Treated
B0 0.399801454414827 Treated
B0 0.781680759692001 Treated
B0 0.832660547166541 Treated
B0 0.775290523722376 Treated
B0 0.983100600001499 Treated
B0 0.663319507088297 Treated
B0 0.173137212946312 Treated
B0 0.725007749570434 Treated
B0 0.813971753936132 Treated
B0 0.594663446298922 Treated
B0 0.146241842698705 Treated
B0 1.08915203854103 Treated
B0 0.518109630837976 Treated
B0 0.797344019892754 Treated
B0 0.790197298581732 Treated
B0 0.843983366126191 Treated
B0 0.666342201704112 Treated
B0 0.712576507308164 Treated
B0 0.633938182352641 Treated
B0 0.689607805805587 Treated
B0 0.979968053874875 Treated
B0 0.428248429868811 Treated
B0 0.564397272008848 Treated
B0 0.922657781598686 Treated
B0 0.910727257644562 Treated
B0 0.550346526792389 Treated
B0 1.05557886187615 Treated
B0 0.555550884243095 Treated
B0 0.486235434395979 Treated
B0 0.658972929623686 Treated
B0 0.760806913417868 Treated
B0 1.01633373832162 Treated
B0 0.467489854825981 Treated
B0 1.20515247643054 Treated
B0 0.270161346821534 Treated
B0 0.632355128500131 Treated
B0 0.727823825470957 Treated
B0 0.605301711511486 Treated
B0 0.734158947202549 Treated
B0 0.700183445531279 Treated
B0 0.560114100401395 Treated
B0 0.687960739400258 Treated
B0 0.57679030277019 Treated
B0 0.225490580348536 Treated
B0 0.181126833460124 Treated
B0 0.487789313334678 Treated
B0 0.749075063675787 Treated
B0 0.86111981620151 Treated
B0 0.60628325381908 Treated
B0 0.629980702001975 Treated
B0 1.15065086171284 Treated
B0 1.17414729392803 Treated
B0 0.802353673651955 Treated
B0 0.731431326912852 Treated
B0 0.480959072622784 Treated
B0 0.780771584482803 Treated
B0 0.720978188371591 Treated
B0 0.719458655221096 Treated
B0 0.40314319424318 Treated
B0 0.68983997171022 Treated
B0 0.479820151882837 Treated
B0 0.030509664717656 Treated
B0 0.411042686771098 Treated
B0 0.69575509462611 Treated
B0 0.785674423090481 Treated
B0 0.385399186910851 Treated
B0 0.740457276228717 Treated
B0 0.484310287687582 Treated
B0 0.566227648610295 Treated
B0 0.671304440269045 Treated
B0 0.487172207475196 Treated
B0 0.604110401486247 Treated
B0 0.524132398794526 Treated
B0 0.188842390121965 Treated
B0 0.688546805269751 Treated
B0 0.715702198845657 Treated
B0 0.621782927765923 Treated
B0 1.08160080510572 Treated
B0 0.63573092134876 Treated
B0 0.674801967918668 Treated
B0 0.585517882254976 Treated
B0 0.659131221685163 Treated
B0 0.584409914861056 Treated
B0 0.912130748526207 Treated
B0 0.647710327475662 Treated
B0 0.566667940996237 Treated
B0 0.534958072674866 Treated
B0 0.781597667818501 Treated
B0 0.856232936221324 Treated
B0 0.344933959397119 Treated
B0 0.701633602529712 Treated
B0 0.240435249833865 Treated
B0 0.698592424165701 Treated
B0 0.323372466440991 Treated
B0 0.90037987168456 Treated
B0 0.667831137913459 Treated
B0 0.599924356720228 Treated
B0 0.629460146530826 Treated
B0 0.729975092015678 Treated
B0 0.910883464716732 Treated
B0 0.619964317272046 Treated
B0 0.659636001880713 Treated
B0 0.693899465835695 Treated
B0 0.523865009083551 Treated
B0 1.07727239600067 Treated
B0 1.02494094496794 Treated
B0 0.785928251882991 Treated
B0 0.620717166580114 Treated
B0 0.338419201531202 Treated
B0 0.883547435946742 Treated
B0 1.01586384961572 Treated
B0 1.20509534689153 Treated
B0 0.338632915873671 Treated
B0 0.849467962074604 Treated
B0 0.299768348114551 Treated
B0 0.702126812312173 Treated
B0 0.884950069950416 Treated
B0 1.02508245149583 Treated
B0 0.818358562037197 Treated
B0 0.669338083482279 Treated
B0 0.522405165302789 Treated
B0 0.928601451523896 Treated
B0 1.1212752401653 Treated
B0 0.641538493468482 Treated
B0 0.73650266729452 Treated
B0 0.214554926538095 Treated
B0 0.727277346616516 Treated
B0 0.912678670687396 Treated
B0 1.03999634989552 Treated
B0 0.438146866134641 Treated
B0 0.454473221472325 Treated
B0 0.545654719041063 Treated
B0 0.798001758418515 Treated
B0 0.620247515265115 Treated
B0 0.555667922399269 Treated
B0 0.66634546329592 Treated
B0 0.265933689967257 Treated
B0 0.713715560119221 Treated
B0 0.80197305092051 Treated
B0 0.601510376903791 Treated
B0 0.869960609747555 Treated
B0 0.677893082731273 Treated
B0 0.630375156800749 Treated
B0 0.209379766658454 Treated
B0 0.939213360219925 Treated
B0 1.21733858731586 Treated
B0 0.681130096135664 Treated
B0 0.685795929983422 Treated
B0 0.33019533628043 Treated
B0 0.669035327439214 Treated
B0 0.410298978202541 Treated
B0 0.531674387251603 Treated
B0 0.739566453656895 Treated
B0 0.858307810194256 Treated
B0 0.68229267668889 Treated
B0 0.687606476000302 Treated
B0 0.766448065408515 Treated
B0 0.530184697642071 Treated
B0 0.891124991964325 Treated
B0 0.363401450151891 Treated
B0 0.774473925905913 Treated
B0 0.740040853116588 Treated
B0 0.816906582043934 Treated
B0 0.636497585360065 Treated
B0 0.205978883704306 Treated
B0 0.784928749790208 Treated
B0 0.645079622330297 Treated
B0 0.742006947893536 Treated
B0 0.865879885790339 Treated
B0 0.814217675479881 Treated
B0 0.7971570637132 Treated
B0 0.748256297716511 Treated
B0 0.699162357788272 Treated
B0 1.17492360205919 Treated
B0 0.832219531558449 Treated
B0 0.538326533283892 Treated
B0 0.693671611233859 Treated
B0 0.781998191603243 Treated
B0 0.537339947045795 Treated
B0 0.629797200916786 Treated
B0 0.956110453594198 Treated
B0 0.576529037334823 Treated
B0 1.05872895397932 Treated
B0 0.795491664633383 Treated
B0 0.336591708910707 Treated
B0 0.900276547859355 Treated
B0 0.62134369434092 Treated
B0 0.464540279614822 Treated
B0 0.764520445520788 Treated
B0 0.642211631259061 Treated
B0 0.819018025655331 Treated
B0 0.322280024159713 Treated
B0 0.953731574617238 Treated
B0 0.322671384425504 Treated
B0 0.805023066752493 Treated
B0 0.801260058122571 Treated
B0 0.759347796681569 Treated
B0 0.243723878658693 Treated
B0 0.483480453430233 Treated
B0 0.551422384105603 Treated
B0 0.767646814505515 Treated
B0 0.714781385282955 Treated
B0 0.659181509181395 Treated
B0 0.759831744104342 Treated
B0 0.734655038226037 Treated
B0 0.572149231465781 Treated
B0 0.59945390498604 Treated
B0 0.800416962554503 Treated
B0 0.666942713609005 Treated
B0 0.839179258112511 Treated
B0 0.797079537221096 Treated
B0 0.785853878298096 Treated
B0 0.668376146015257 Treated
B0 0.628861576532008 Treated
B0 0.584242118525132 Treated
B0 0.836470725009248 Treated
B0 0.63409155542447 Treated
B0 0.929456898604678 Treated
B0 1.00113868223464 Treated
B0 0.943006782994432 Treated
B0 0.672935493164956 Treated
B0 0.822316623361463 Treated
B0 0.598287053868727 Treated
B0 0.813710434783954 Treated
B0 0.726711309216345 Treated
B0 1.09315924568145 Treated
B0 0.918685681754162 Treated
B0 1.07276317704947 Treated
B0 0.835708087688996 Treated
B0 0.633859606335299 Treated
B0 0.401900397038178 Treated
B0 1.11189361337519 Treated
B0 0.931276229058016 Treated
B0 0.489222284025492 Treated
B0 0.672727218357813 Treated
B0 0.632564064941585 Treated
B0 0.814914151744409 Treated
B0 1.15773165275193 Treated
B0 0.556870247858614 Treated
B0 0.558771459179409 Treated
B0 0.630460499158098 Treated
B0 0.372049029065512 Treated
B0 0.608470500036566 Treated
B0 0.947564740783333 Treated
B0 0.560969850766566 Treated
B0 0.804689175082616 Treated
B0 0.810868447125696 Treated
B0 1.24359866206625 Treated
B0 0.781443778871099 Treated
B0 0.328560653419813 Treated
B0 0.897938537428336 Treated
B0 0.829592582198333 Treated
B0 0.758054309030796 Treated
B0 0.856767443486132 Treated
B0 0.392335068795475 Treated
B0 0.654892249619353 Treated
B0 0.441728083050475 Treated
B0 0.793480233356145 Treated
B0 0.540833109838145 Treated
B0 0.71818086636386 Treated
B0 0.379814839573313 Treated
B0 0.935557474948911 Treated
B0 0.189080650250718 Treated
B0 0.636415536072961 Treated
B0 0.706665238357843 Treated
B0 0.427728484150166 Treated
B0 0.764602037875341 Treated
B0 0.194000572966751 Treated
B0 1.06741020715166 Treated
B0 0.774275939775446 Treated
B0 0.555161302955918 Treated
B0 0.75842217601993 Treated
B0 0.878794030099533 Treated
B0 0.787681188436705 Treated
B0 0.259989771062177 Treated
B0 0.676037754995305 Treated
B0 1.02118511092464 Treated
B0 0.82636775328062 Treated
B0 0.496526967335493 Treated
B0 1.03259161258077 Treated
B0 0.432891329832255 Treated
B0 0.774644865067842 Treated
B0 0.589172087698571 Treated
B0 0.7061606006332 Treated
B0 0.782256644903158 Treated
B0 0.51120310065202 Treated
B0 0.419411411834062 Treated
B0 0.18330968332995 Treated
B0 0.64862338736802 Treated
B0 0.524708590810427 Treated
B0 0.766135869452292 Treated
B0 0.78330180976423 Treated
B0 0.810043934188082 Treated
B0 0.259818098629376 Treated
B0 0.830486510205525 Treated
B0 0.68763382003051 Treated
B0 0.531124290090168 Treated
B0 0.683722763427174 Treated
B0 0.698473293162749 Treated
B0 0.510528094018533 Treated
B0 0.703499619714958 Treated
B0 0.728646312949747 Treated
B0 0.651890104985993 Treated
B0 0.495679113345996 Treated
B0 0.870137963472268 Treated
B0 0.612252064274991 Treated
B0 0.412433425470045 Treated
B0 0.956838790337309 Treated
B0 0.721398595653712 Treated
B0 0.635547035442767 Treated
B0 0.363849390714659 Treated
B0 0.581142185718644 Treated
B0 0.846333182600393 Treated
B0 0.882655530757767 Treated
B0 0.827441635344083 Treated
B0 0.628464234589961 Treated
B0 0.730777024194244 Treated
B0 0.937131717079444 Treated
B0 0.212491594830792 Treated
B0 0.354420935651687 Treated
B0 0.374452602579494 Treated
B0 0.591194330063799 Treated
B0 0.384599781270914 Treated
B0 0.669658126420212 Treated
B0 0.965396679964394 Treated
B0 0.717773823727628 Treated
B0 1.12004394988786 Treated
B0 1.02584614505938 Treated
B0 0.806595079684672 Treated
B0 0.611722226097591 Treated
B0 0.970459361877973 Treated
B0 0.905524023779165 Treated
B0 0.63684482955611 Treated
B0 0.605425520529952 Treated
B0 0.663199972248175 Treated
B0 0.825258225107973 Treated
B0 0.208860838178722 Treated
B0 0.527856222398056 Treated
B0 0.627738162893857 Treated
B0 0.568202815204252 Treated
B0 0.39277548256672 Treated
B0 1.01039048477745 Treated
B0 0.707237829917058 Treated
B0 0.722377965649694 Treated
B0 0.619835156257216 Treated
B0 0.606161473278053 Treated
B0 0.559865764949171 Treated
B0 0.445072358291983 Treated
B0 0.454827321383712 Treated
B0 0.68945231195384 Treated
B0 0.619630388964849 Treated
B0 0.590910762447408 Treated
B0 0.731370404505511 Treated
B0 0.426963519436681 Treated
B0 0.797249231078312 Treated
B0 0.678001527281037 Treated
B0 0.558616310009778 Treated
B0 0.847152615520952 Treated
B0 0.719346308729313 Treated
B0 0.811790486026737 Treated
B0 0.690820840395808 Treated
B0 0.741787047245272 Treated
B0 0.694443459571629 Treated
B0 0.851054746549851 Treated
B0 0.964948099120819 Treated
B0 0.664650845428356 Treated
B0 0.56323972965588 Treated
B0 0.516963356253735 Treated
B0 0.543900435477015 Treated
B0 0.451102680429528 Treated
B0 0.599513679049877 Treated
B0 0.699427174743918 Treated
B0 0.430944162099436 Treated
B0 0.543950128282196 Treated
B0 0.645353526853372 Treated
B0 0.664535312101153 Treated
B0 0.338501221069835 Treated
B0 0.613571639719312 Treated
B0 0.898843669721724 Treated
B0 1.07746270398728 Treated
B0 0.462042591173736 Treated
B0 0.676387262956498 Treated
B0 0.848101541806598 Treated
B0 0.866690463008019 Treated
B0 1.17993250128551 Treated
B0 0.821885611324885 Treated
B0 0.619674797929654 Treated
B0 0.740310661273061 Treated
B0 0.735619138154258 Treated
B0 0.827173057413175 Treated
B0 0.609299398951989 Treated
B0 1.49461480759619 Treated
B0 0.63886323611974 Treated
B0 0.614277854675427 Treated
B0 0.681835316214989 Treated
B0 0.890800062906427 Treated
B0 0.617198712893752 Treated
B0 0.301786552041146 Treated
B0 0.780643674771209 Treated
B0 0.31045014044567 Treated
B0 0.702153698302742 Treated
B0 0.699376129238764 Treated
B0 0.38230290101363 Treated
B0 0.520263040666727 Treated
B0 0.761149258890011 Treated
B0 0.789860014507783 Treated
B0 0.674840602245239 Treated
B0 0.846213947502449 Treated
B0 0.969238175895689 Treated
B0 0.839618221703105 Treated
B0 0.81143223513064 Treated
B0 0.803011480710215 Treated
B0 0.869852099303176 Treated
B0 0.699576373752245 Treated
B0 0.227952574541062 Treated
B0 0.645971472600572 Treated
B0 0.417065138002929 Treated
B0 0.228521653487685 Treated
B0 0.737978124760156 Treated
B0 0.827647059470732 Treated
B0 0.34454578408608 Treated
B0 0.629939645037059 Treated
B0 0.900702450508729 Treated
B0 0.253908007741028 Treated
B0 0.72747968757695 Treated
B0 0.67274210218744 Treated
B0 0.39395014594855 Treated
B0 0.735390123671251 Treated
B0 0.543163276280688 Treated
B0 0.648392359891638 Treated
B0 0.583625208471578 Treated
B0 0.299348027351116 Treated
B0 0.958597001519333 Treated
B0 0.998237437706244 Treated
B0 0.9939327538965 Treated
B0 0.718522855276061 Treated
B0 0.767434298035711 Treated
B0 0.646312846872218 Treated
B0 0.331721992647353 Treated
B0 0.680361525245569 Treated
B0 0.789120583017713 Treated
B0 1.07836197548448 Treated
B0 0.484621088752814 Treated
B0 0.963053331656266 Treated
B0 0.693358559232607 Treated
B0 0.837575901532569 Treated
B0 0.682240503081433 Treated
B0 0.765147124167662 Treated
B0 0.399403258157904 Treated
B0 0.920731508896708 Treated
B0 0.801191673586263 Treated
B0 0.852383439144989 Treated
B0 0.606019164879476 Treated
B0 0.916880931428999 Treated
B0 0.52070739090219 Treated
B0 0.359544989034121 Treated
B0 0.370187759887982 Treated
B0 0.742101321969681 Treated
B0 0.508394947863153 Treated
B0 0.819841168800659 Treated
B0 0.596266220129788 Treated
B0 0.819305175501257 Treated
B0 0.840568761632245 Treated
B0 0.956375084699124 Treated
B0 1.02503148027651 Treated
B0 0.775347888309171 Treated
B0 0.632769297640515 Treated
B0 0.65452182000728 Treated
B0 1.01640968947737 Treated
B0 0.730997347871518 Treated
B0 0.976172135904949 Treated
B0 0.987580596181648 Treated
B0 0.773654376191549 Treated
B0 0.807774740430865 Treated
B0 0.347824218655412 Treated
B0 0.441621970746165 Treated
B0 0.83530989296023 Treated
B0 0.683234183756196 Treated
B0 1.00184544229786 Treated
B0 0.435143842882176 Treated
B0 0.683183545427153 Treated
B0 0.803697879121041 Treated
B0 0.784390429182724 Treated
B0 0.684708645535969 Treated
B0 0.257618015237691 Treated
B0 0.867191719138231 Treated
B0 0.862580922606616 Treated
B0 0.687929327719833 Treated
B0 1.02820039587619 Treated
B0 0.75203865178913 Treated
B0 1.21499410861297 Treated
B0 0.732818175877504 Treated
B0 0.646741824739649 Treated
B0 0.674175915928319 Treated
B0 0.67900505286551 Treated
B0 0.587446413058909 Treated
B0 0.663345221266259 Treated
B0 0.730359468504375 Treated
B0 0.782102149054915 Treated
B0 0.842323804721981 Treated
B0 0.711800675251141 Treated
B0 0.876514736008658 Treated
B0 1.14425470832463 Treated
B0 1.03431651954905 Treated
B0 0.926844674961015 Treated
B0 0.799616274043991 Treated
B0 0.854700144262463 Treated
B0 0.320984425733024 Treated
B0 0.677056738899864 Treated
B0 0.854168301291796 Treated
B0 0.524646420760663 Treated
B0 0.769013244004091 Treated
B0 0.386746156955731 Treated
B0 1.14526669901254 Treated
B0 0.282631325860419 Treated
B0 1.21113369941337 Treated
B0 0.833051204475078 Treated
B0 0.438399338656097 Treated
B0 0.6490788608214 Treated
B0 0.810488176520959 Treated
B0 0.860300762478028 Treated
B0 1.06947818552924 Treated
B0 1.36766742893991 Treated
B0 0.689894547007177 Treated
B0 0.282485777703004 Treated
B0 0.373362955484934 Treated
B0 0.700861258848762 Treated
B0 0.890235194991339 Treated
B0 0.538427488975796 Treated
B0 0.92547372714485 Treated
B0 0.689626786466585 Treated
B0 0.77885960822372 Treated
B0 0.820892746813353 Treated
B0 0.687664837916437 Treated
B0 0.427313584474204 Treated
B0 0.558060768835167 Treated
B0 0.747948831333636 Treated
B0 1.30165078301005 Treated
B0 0.674937690231287 Treated
B0 0.885715466545319 Treated
B0 1.12404816597523 Treated
B0 0.504731360525393 Treated
B0 0.627291356506839 Treated
B0 0.722027358766557 Treated
B0 0.877149188152146 Treated
B0 0.792495206147879 Treated
B0 0.653847537458777 Treated
B0 1.10083450165636 Treated
B0 0.52949565398 Treated
B0 0.41466996503198 Treated
B0 0.651321192892488 Treated
B0 0.519046825740856 Treated
B0 1.05458211916386 Treated
B0 0.954974516839811 Treated
B0 0.436151705269859 Treated
B0 0.981441525533263 Treated
B0 1.03430318068964 Treated
B0 0.72245314506036 Treated
B0 0.892221426581678 Treated
B0 0.690115738517308 Treated
B0 0.574504805521979 Treated
B0 0.546854304155097 Treated
B0 1.04076611643553 Treated
B0 0.83886478702407 Treated
B0 0.383643281530572 Treated
B0 0.821568201732539 Treated
B0 0.975646070577173 Treated
B0 0.719594016706804 Treated
B0 0.780173400926292 Treated
B0 0.551419786445607 Treated
B0 0.758422929579403 Treated
B0 0.903068133886049 Treated
B0 0.627405990175253 Treated
B0 0.911289686660846 Treated
B0 0.887467704113305 Treated
B0 0.88122043184803 Treated
B0 0.766942169903979 Treated
B0 0.44384002419085 Treated
B0 0.839478031004204 Treated
B0 1.05254816419408 Treated
B0 0.727149204191353 Treated
B0 0.648314092870355 Treated
B0 0.6162483340123 Treated
B0 0.680423630278926 Treated
B0 0.43229017016527 Treated
B0 0.985832399233265 Treated
B0 0.674011008194619 Treated
B0 0.691178035211839 Treated
B0 0.681191553116026 Treated
B0 0.757573805509287 Treated
B0 0.683931839530399 Treated
B0 0.622288253662472 Treated
B0 0.802150949024591 Treated
B0 0.697765135875681 Treated
B0 0.747565260651651 Treated
B0 0.672391862993587 Treated
B0 0.698160453252671 Treated
B0 0.528929953634343 Treated
B0 0.39605020096438 Treated
B0 0.648560500962572 Treated
B0 0.533368137568457 Treated
B0 0.759579829955473 Treated
B0 0.770428861409092 Treated
B0 0.758122678290302 Treated
B0 0.786242061822811 Treated
B0 0.852029216372697 Treated
B0 0.601189875885081 Treated
B0 0.980748934826505 Treated
B0 0.788264650284741 Treated
B0 1.27198018754327 Treated
B0 0.979220416517957 Treated
B0 0.933109443995092 Treated
B0 0.876587697118896 Treated
B0 0.897820267739635 Treated
B0 0.76555036753895 Treated
B0 0.252732232372869 Treated
B0 1.1442356310156 Treated
B0 1.15231268230262 Treated
B0 0.774685168095283 Treated
B0 0.600350016524355 Treated
B0 0.99629253748325 Treated
B0 0.788479732864483 Treated
B0 0.688226941031193 Treated
B0 0.768371506042075 Treated
B0 0.847880387762904 Treated
B0 0.669249329898596 Treated
B0 0.978632580559105 Treated
B0 0.518280930473548 Treated
B0 0.748380522638159 Treated
B0 0.770760608775412 Treated
B0 0.187054283371731 Treated
B0 0.862994619604373 Treated
B0 0.47773119961328 Treated
B0 0.708253980317528 Treated
B0 1.31081570422722 Treated
B0 0.385580124970762 Treated
B0 0.706048232079344 Treated
B0 0.9559207344929 Treated
B0 0.617892812692746 Treated
B0 0.66838755277846 Treated
B0 0.856028043347204 Treated
B0 0.818038762832125 Treated
B0 0.353021061475914 Treated
B0 0.521402185930036 Treated
B0 0.82353266248406 Treated
B0 0.504820987638903 Treated
B0 0.346266497287669 Treated
B0 0.88214603790452 Treated
B0 0.860861822071518 Treated
B0 0.829680907370251 Treated
B0 0.700807682018803 Treated
B0 0.424980594021545 Treated
B0 0.759081821383542 Treated
B0 0.620131383505018 Treated
B0 0.415314896502273 Treated
B0 0.855010045065176 Treated
B0 0.483717238250609 Treated
B0 0.9212549723656 Treated
B0 0.566136811314177 Treated
B0 0.340827022989295 Treated
B0 0.51492373251514 Treated
B0 0.855802195528491 Treated
B0 0.963431042117852 Treated
B0 0.774264162020489 Treated
B0 0.821202318890167 Treated
B0 0.117881495456317 Treated
B0 0.665498111588312 Treated
B0 1.12282905183387 Treated
B0 0.644457892687691 Treated
B0 0.78989031269682 Treated
B0 0.987804737333667 Treated
B0 1.01338388448429 Treated
B0 0.489628497522217 Treated
B0 0.980448930381008 Treated
B0 0.676516817771806 Treated
B0 0.816522233669981 Treated
B0 0.683816272265031 Treated
B0 0.298608692419163 Treated
B0 0.636807740699078 Treated
B0 0.758452828197606 Treated
B0 0.844716939559415 Treated
B0 0.691364357426886 Treated
B0 0.578898789894428 Treated
B0 0.198193710181842 Treated
B0 1.06617273144781 Treated
B0 0.788198528095542 Treated
B0 0.611850302773426 Treated
B0 0.906524530259242 Treated
B0 0.771187270985276 Treated
B0 0.544009491012775 Treated
B0 0.602631857624803 Treated
B0 0.894992321001091 Treated
B0 0.870075484726629 Treated
B0 1.16627538044119 Treated
B0 0.416041975697641 Treated
B0 0.465022347892787 Treated
B0 0.635882748617528 Treated
B0 0.14314543848483 Treated
B0 0.873447807475156 Treated
B0 0.309992739872165 Treated
B0 0.826313758301666 Treated
B0 0.634161447957494 Treated
B0 0.19378601058188 Treated
B0 0.20929373185419 Treated
B0 0.260209616941743 Treated
B0 0.645479165799819 Treated
B0 0.407154056679175 Treated
B0 1.06936646997562 Treated
B0 0.566877594525452 Treated
B0 0.596934832574287 Treated
B0 0.455756721361839 Treated
B0 0.651233759738082 Treated
B0 0.778178345582677 Treated
B0 0.631791032126139 Treated
B0 0.871161427850481 Treated
B0 0.67847441834831 Treated
B0 0.87649303172904 Treated
B0 0.780383203802468 Treated
B0 0.641255854759608 Treated
B0 0.295062835914937 Treated
B0 0.712937623709795 Treated
B0 0.615497706295054 Treated
B0 0.997396460447994 Treated
B0 0.439579060903691 Treated
B0 0.503933189756236 Treated
B0 0.952118794354296 Treated
B0 0.445161939124865 Treated
B0 0.119988706355946 Treated
B0 1.0063920493432 Treated
B0 0.601093613437519 Treated
B0 0.592053562228749 Treated
B0 0.8395636265532 Treated
B0 0.484125938785079 Treated
B0 0.557806760307373 Treated
B0 0.392497446977897 Treated
B0 0.793903911936037 Treated
B0 0.597849981970187 Treated
B0 0.919087080622159 Treated
B0 1.01065510555913 Treated
B0 0.364148564429302 Treated
B0 0.526229884675562 Treated
B0 0.777662557329453 Treated
B0 0.662816448405554 Treated
B0 0.897667830313061 Treated
B0 0.91401399969232 Treated
B0 0.77111471470616 Treated
B0 0.621308396315558 Treated
B0 1.15415868393229 Treated
B0 0.812751385929728 Treated
B0 0.318785632462578 Treated
B0 0.881878935913812 Treated
B0 0.833818381914938 Treated
B0 0.400456097407849 Treated
B0 0.640849946657121 Treated
B0 0.715464845884489 Treated
B0 0.44636073454069 Treated
B0 0.619190737371263 Treated
B0 1.07295738349683 Treated
B0 1.04580283621184 Treated
B0 0.777884032546715 Treated
B0 0.944659596291707 Treated
B0 0.654312961316521 Treated
B0 1.10250077069342 Treated
B0 0.805653940458628 Treated
B0 0.716142425658963 Treated
B0 0.953006689950334 Treated
B0 0.505105571462373 Treated
B0 0.813677090499985 Treated
B0 0.448416451411183 Treated
B0 1.09671338519565 Treated
B0 0.741518901167369 Treated
B0 0.813477630921691 Treated
B0 0.309348192733943 Treated
B0 1.12625144383785 Treated
B0 0.366783561364957 Treated
B0 0.95503093016139 Treated
B0 0.654010894320701 Treated
B0 0.520549589843082 Treated
B0 0.830763407469848 Treated
B0 0.367722158779029 Treated
B0 0.455426848008365 Treated
B0 0.287891328588777 Treated
B0 0.586669758276206 Treated
B0 1.02971275824185 Treated
B0 0.391196234865703 Treated
B0 0.734275181143926 Treated
B0 0.37448102784966 Treated
B0 0.23322928852961 Treated
B0 0.647709247395272 Treated
B0 0.824478801087186 Treated
B0 0.610457686782065 Treated
B0 0.466184426787995 Treated
B0 0.944469032441736 Treated
B0 0.792478242182701 Treated
B0 0.347568501043104 Treated
B0 0.679327776114958 Treated
B0 0.293523978651752 Treated
B0 0.297883973218971 Treated
B0 0.512574828898289 Treated
B0 0.645574986086752 Treated
B0 0.221198566199004 Treated
B0 0.722453619251745 Treated
B0 0.664062022982275 Treated
B0 0.230239315889576 Treated
B0 1.04261750020773 Treated
B0 1.66693258566806 Treated
B0 0.187253867874542 Treated
B0 0.696378846653831 Treated
B0 0.689060522588208 Treated
B0 0.817801401741098 Treated
B0 1.01468668956816 Treated
B0 0.781572453697621 Treated
B0 0.67269908034534 Treated
B0 0.806966830032755 Treated
B0 0.969365544251528 Treated
B0 0.174715727964372 Treated
B0 0.83108500022605 Treated
B0 0.763753312809361 Treated
B0 0.587018944169544 Treated
B0 1.01115124291631 Treated
B0 0.616558112063956 Treated
B0 0.559882769891078 Treated
B0 0.851767739665219 Treated
B0 0.882070693613229 Treated
B0 0.775115466141135 Treated
B0 0.406573474464377 Treated
B0 0.461990407304262 Treated
B0 0.890589509864825 Treated
B0 0.764569076408159 Treated
B0 0.656370920733411 Treated
B0 0.708536383210589 Treated
B0 0.802327517680901 Treated
B0 0.520100027670682 Treated
B0 1.13788826740458 Treated
B0 0.994935347544504 Treated
B0 0.684613806767438 Treated
B0 0.53608991700278 Treated
B0 0.856623501178028 Treated
B0 0.645056918293838 Treated
B0 0.351913423300085 Treated
B0 0.815158581294945 Treated
B0 0.706728741748896 Treated
B0 0.88017708481554 Treated
B0 0.275189064166926 Treated
B0 0.708757409268385 Treated
B0 0.858982283604652 Treated
B0 0.555347915928812 Treated
B0 0.477224366418078 Treated
B0 1.1047191301415 Treated
B0 0.745411025943905 Treated
B0 0.784704779022846 Treated
B0 0.745347816065101 Treated
B0 0.705987270788844 Treated
B0 0.561480030128744 Treated
B0 0.613924483439092 Treated
B0 0.703652604971875 Treated
B0 0.609918574991729 Treated
B0 0.600647773796706 Treated
B0 0.691468992692452 Treated
B0 0.44930692607524 Treated
B0 0.907982670819598 Treated
B0 0.575922342376687 Treated
B0 0.818555131989561 Treated
B0 0.831017590397711 Treated
B0 0.608640973996318 Treated
B0 0.696218849471689 Treated
B0 0.921571987265556 Treated
B0 0.389294218900346 Treated
B0 0.832127051185143 Treated
B0 0.830509942155953 Treated
B0 0.225516361218853 Treated
B0 1.24211010271328 Treated
B0 0.758869723672764 Treated
B0 0.934223119504045 Treated
B0 0.13061989897318 Treated
B0 0.446375468353 Treated
B0 0.742716985824878 Treated
B0 0.680522830711141 Treated
B0 0.595291233729643 Treated
B0 0.559573963024771 Treated
B0 0.83082718697727 Treated
B0 0.899676171309535 Treated
B0 0.590113720195862 Treated
B0 0.348384113138156 Treated
B0 0.56874065018066 Treated
B0 0.576953020791798 Treated
B0 0.61559759072735 Treated
B0 0.797848968625093 Treated
B0 0.704686023353414 Treated
B0 0.794761893582448 Treated
B0 0.75302071992837 Treated
B0 0.499629402186379 Treated
B0 0.808116323432019 Treated
B0 0.609910506778105 Treated
B0 0.648179430484572 Treated
B0 0.628225632135365 Treated
B0 0.589459916414444 Treated
B0 0.769453319895298 Treated
B0 0.322593613875202 Treated
B0 0.666851416424955 Treated
B0 0.575131983177105 Treated
B0 0.903498687909768 Treated
B0 0.614696076463469 Treated
B0 0.846362497784057 Treated
B0 0.456307740475925 Treated
B0 0.561695392945466 Treated
B0 0.960480065507989 Treated
B0 0.867187600953639 Treated
B0 0.730593057742016 Treated
B0 0.69669073555852 Treated
B0 0.731284888161546 Treated
B0 0.955378842476884 Treated
B0 0.756903727588962 Treated
B0 0.644938302176254 Treated
B0 0.604899249091921 Treated
B0 1.15279792702723 Treated
B0 0.651408650793968 Treated
B0 0.445667276706235 Treated
B0 0.410629595685145 Treated
B0 0.655260461331155 Treated
B0 0.791474269853316 Treated
B0 0.426229231220457 Treated
B0 0.640004869512939 Treated
B0 0.800279973455335 Treated
B0 1.08722233463187 Treated
B0 0.47629709490176 Treated
B0 0.66823255569274 Treated
B0 0.772613267263812 Treated
B0 0.807804090816409 Treated
B0 0.157279639691515 Treated
B0 0.650010358030037 Treated
B0 0.404636472369445 Treated
B0 0.829625066262767 Treated
B0 0.756921653673431 Treated
B0 1.06099186563579 Treated
B0 0.394095054909048 Treated
B0 0.425271437481958 Treated
B0 0.932678167221559 Treated
B0 0.229099045927598 Treated
B0 0.644764768382555 Treated
B0 0.487363362307878 Treated
B0 0.74965588026945 Treated
B0 0.616503346973605 Treated
B0 0.735910187039233 Treated
B0 0.317311198061235 Treated
B0 0.655048023333978 Treated
B0 0.342704936142846 Treated
B0 0.97022437968351 Treated
B0 0.958985407867495 Treated
B0 0.866997948786481 Treated
B0 0.472942936081693 Treated
B0 0.745821566380675 Treated
B0 0.92630415119637 Treated
B0 0.911531462491368 Treated
B0 0.864930430537702 Treated
B0 0.460686875839862 Treated
B0 0.792583915170328 Treated
B0 0.79883383282624 Treated
B0 0.591964488027376 Treated
B0 0.610012813860257 Treated
B0 1.37961892733048 Treated
B0 0.910425610567088 Treated
B0 0.793080431145796 Treated
B0 0.724789328869999 Treated
B0 0.963044952950543 Treated
B0 0.825184149267771 Treated
B0 0.860548928403888 Treated
B0 0.671039011802356 Treated
B0 0.579747372219454 Treated
B0 1.05531662814768 Treated
B0 1.15164195937789 Treated
B0 0.614909313411819 Treated
B0 0.730638177139631 Treated
B0 0.778431163700601 Treated
B0 1.09790518361046 Treated
B0 0.603182781583839 Treated
B0 0.602208058108263 Treated
B0 1.02428508830124 Treated
B0 0.321921875647062 Treated
B0 0.913496704651722 Treated
B0 0.588715862403398 Treated
B0 0.268980437017775 Treated
B0 0.954483644120313 Treated
B0 0.64033055215856 Treated
B0 0.831666517663952 Treated
B0 0.772343574767186 Treated
B0 0.709735005257631 Treated
B0 0.632813995549785 Treated
B0 0.937696228973266 Treated
B0 0.949790939161482 Treated
B0 0.264374329359261 Treated
B0 0.875455679247645 Treated
B0 0.619991023088431 Treated
B0 0.915884094724345 Treated
B0 0.640189230954508 Treated
B0 1.03051120568766 Treated
B0 0.446192962035343 Treated
B0 0.824904211473066 Treated
B0 0.891512350117628 Treated
B0 0.485203516230856 Treated
B0 0.628844258448182 Treated
B0 0.354249677910964 Treated
B0 0.93663337028001 Treated
B0 0.767818697256379 Treated
B0 0.82198953654243 Treated
B0 0.552810397331964 Treated
B0 0.361437888526328 Treated
B0 0.770552520261389 Treated
B0 0.596628792419854 Treated
B0 0.688100224419866 Treated
B0 0.536897400397967 Treated
B0 0.479822005351694 Treated
B0 0.487561390606046 Treated
B0 0.653270368470768 Treated
B0 0.743920222654874 Treated
B0 0.670791546620916 Treated
B0 0.459418922392845 Treated
B0 0.576805772504336 Treated
B0 0.383660051624271 Treated
B0 0.848160035959721 Treated
B0 0.682638011288637 Treated
B0 0.993574996468015 Treated
B0 0.722171057155859 Treated
B0 0.667342447509871 Treated
B0 0.71030364484538 Treated
B0 0.805301300021361 Treated
B0 1.17843076870515 Treated
B0 0.960351362948622 Treated
B0 0.892186557673364 Treated
B0 1.02668923116731 Treated
B0 0.552113405520732 Treated
B0 1.09883866754652 Treated
B0 0.190556264628598 Treated
B0 0.947049855055396 Treated
B0 0.665779561235081 Treated
B0 0.448602050238066 Treated
B0 0.354713534213908 Treated
B0 0.605036121391393 Treated
B0 0.607674327363946 Treated
B0 0.921008867604894 Treated
B0 0.644540076288389 Treated
B0 0.615818746618466 Treated
B0 0.335614081942711 Treated
B0 0.677474596187678 Treated
B0 0.861893697664579 Treated
B0 0.501553031462549 Treated
B0 0.182110990267085 Treated
B0 0.72504276163546 Treated
B0 0.524523299956733 Treated
B0 0.652005567702532 Treated
B0 0.697076295161679 Treated
B0 0.818328822850058 Treated
B0 0.683368272533142 Treated
B0 0.213039233122674 Treated
B0 0.484548445919757 Treated
B0 0.912551044576726 Treated
B0 0.678076135624682 Treated
B0 0.835171534731674 Treated
B0 0.569208897639021 Treated
B0 0.772355310511724 Treated
B0 0.841707483975799 Treated
B0 0.62267867854023 Treated
B0 0.663214754485716 Treated
B0 0.596736038675124 Treated
B0 0.853559737996108 Treated
B0 0.12910848893033 Treated
B0 0.75294607668353 Treated
B0 0.602701890624036 Treated
B0 0.874916982162062 Treated
B0 0.437978284453319 Treated
B0 0.678795616752741 Treated
B0 0.508358827330803 Treated
B0 0.973299098549325 Treated
B0 0.655731203774792 Treated
B0 0.627715080894306 Treated
B0 0.780043622518166 Treated
B0 0.543650748420198 Treated
B0 0.688499521139379 Treated
B0 0.230557591225872 Treated
B0 0.525210389049706 Treated
B0 0.818124525493015 Treated
B0 0.899027517606623 Treated
B0 0.883048498902731 Treated
B0 0.687191366843172 Treated
B0 0.737292405558868 Treated
B0 0.459714095326779 Treated
B0 0.608295092186991 Treated
B0 1.07527847061266 Treated
B0 0.633562863608609 Treated
B0 1.25281643920662 Treated
B0 0.706078019113633 Treated
B0 0.600170675636305 Treated
B0 0.367006945934172 Treated
B0 0.758011481305483 Treated
B0 0.893433391007579 Treated
B0 0.797326846257313 Treated
B0 0.723437967695624 Treated
B0 0.589726321149777 Treated
B0 0.815244306405651 Treated
B0 0.798276742088841 Treated
B0 0.526910950096436 Treated
B0 1.3722850302999 Treated
B0 0.274581830202344 Treated
B0 0.196107817482929 Treated
B0 0.725441647832584 Treated
B0 0.765048024538955 Treated
B0 0.990866589562195 Treated
B0 0.180321268630821 Treated
B0 0.703350506258698 Treated
B0 0.674711035943519 Treated
B0 1.05997757823507 Treated
B0 0.676953233394538 Treated
B0 1.1585974165065 Treated
B0 0.905125273090278 Treated
B0 0.663174548264034 Treated
B0 0.422880824183945 Treated
B0 0.789674082482454 Treated
B0 0.900551584136231 Treated
B0 0.781222935458074 Treated
B0 0.615168057647471 Treated
B0 0.875212108194415 Treated
B0 1.07470798248128 Treated
B0 0.618195711258389 Treated
B0 0.248631438565449 Treated
B0 0.793918318751645 Treated
B0 0.629393589444626 Treated
B0 0.741826830405319 Treated
B0 0.57456805488353 Treated
B0 0.488805337102199 Treated
B0 0.577090741764058 Treated
B0 0.750216681476815 Treated
B0 0.691174661527614 Treated
B0 0.212858322063975 Treated
B0 0.666533901500711 Treated
B0 0.16023835515875 Treated
B0 0.728553613452197 Treated
B0 0.424280401625675 Treated
B0 0.613979743144719 Treated
B0 0.991043635069257 Treated
B0 0.821848350210197 Treated
B0 0.550518982605841 Treated
B0 0.517286534134828 Treated
B0 0.840993981262551 Treated
B0 0.619609311522432 Treated
B0 1.13674888011686 Treated
B0 0.708270513971155 Treated
B0 0.639433558854952 Treated
B0 0.814766648571105 Treated
B0 0.792355592355487 Treated
B0 0.864615581530857 Treated
B0 0.53878842302433 Treated
B0 0.608860905005552 Treated
B0 1.00286333806458 Treated
B0 0.572611955551368 Treated
B0 0.633015739659626 Treated
B0 0.793981888138183 Treated
B0 0.682407967014215 Treated
B0 0.896521797496614 Treated
B0 0.693166537311196 Treated
B0 0.77485952079566 Treated
B0 0.836664189014987 Treated
B0 0.506558717109781 Treated
B0 0.618708745425483 Treated
B0 0.709016653970455 Treated
B0 0.74268522796338 Treated
B0 0.438954365200295 Treated
B0 0.712902489703598 Treated
B0 0.688251145509917 Treated
B0 0.983212582179776 Treated
B0 0.638261022508139 Treated
B0 0.949174658583898 Treated
B0 0.918961967629058 Treated
B0 0.732482920916953 Treated
B0 0.557843118686809 Treated
B0 0.481907287517076 Treated
B0 0.680606659844395 Treated
B0 0.957372074277555 Treated
B0 0.918514750629083 Treated
B0 0.881458170492141 Treated
B0 0.743893075512004 Treated
B0 0.861483168566503 Treated
B0 0.663646195508587 Treated
B0 0.502625475627808 Treated
B0 0.277827967199767 Treated
B0 0.589167184734579 Treated
B0 0.621740204887698 Treated
B0 0.849026708765891 Treated
B0 0.455990267760004 Treated
B0 0.286254939011132 Treated
B0 1.12384223960571 Treated
B0 0.514096519207026 Treated
B0 0.21025352595356 Treated
B0 0.871205287840873 Treated
B0 0.96655844438372 Treated
B0 0.387408922529561 Treated
B0 0.595812816180792 Treated
B0 0.953000093002945 Treated
B0 0.600652675154874 Treated
B0 0.814688271957135 Treated
B0 0.809399668616074 Treated
B0 1.01613713383046 Treated
B0 0.837098317110444 Treated
B0 1.06740957226323 Treated
B0 0.404737148403087 Treated
B0 1.05183966752205 Treated
B0 0.765411090924135 Treated
B0 0.49604266910124 Treated
B0 0.81770958814191 Treated
B0 0.842966465458324 Treated
B0 0.237230177922026 Treated
B0 0.518576062316991 Treated
B0 0.720071741871693 Treated
B0 0.869741367050653 Treated
B0 0.851549036646825 Treated
B0 0.336299349937453 Treated
B0 0.432816787202316 Treated
B0 0.568363551497929 Treated
B0 0.241258489130038 Treated
B0 0.753316844997807 Treated
B0 0.173111403864321 Treated
B0 0.5387852431706 Treated
B0 0.84876462431253 Treated
B0 0.813235927628517 Treated
B0 0.458321826808375 Treated
B0 0.839339856631706 Treated
B0 0.440579608930658 Treated
B0 1.47385785479023 Treated
B0 0.442135537361185 Treated
B0 0.245642503715794 Treated
B0 0.961766640584058 Treated
B0 1.10005004978518 Treated
B0 0.678255551123957 Treated
B0 0.613652573727857 Treated
B0 0.566717876373712 Treated
B0 0.798290696555444 Treated
B0 0.640190869807404 Treated
B0 0.37974685756326 Treated
B0 0.384328088723463 Treated
B0 0.909743534913328 Treated
B0 0.720078159329017 Treated
B0 0.530537254672637 Treated
B0 0.182743725382247 Treated
B0 0.931281565748236 Treated
B0 0.733699016135213 Treated
B0 0.615122394796167 Treated
B0 0.771647009141211 Treated
B0 0.922517161695301 Treated
B0 1.12093846408751 Treated
B0 0.355987638351871 Treated
B0 0.918439414640913 Treated
B0 0.715516134319313 Treated
B0 0.365228817169046 Treated
B0 0.952864655518825 Treated
B0 0.334803105282544 Treated
B0 0.546309786656925 Treated
B0 0.742563262801624 Treated
B0 1.2083838140386 Treated
B0 0.764529260213314 Treated
B0 0.915768095863585 Treated
B0 0.86264879270008 Treated
B0 0.587274582461281 Treated
B0 0.805950972852166 Treated
B0 0.885228341565991 Treated
B0 0.708403295185249 Treated
B0 1.08261612779661 Treated
B0 0.637442745351953 Treated
B0 0.817234715162143 Treated
B0 0.569634167014591 Treated
B0 0.491535768750533 Treated
B0 0.297774432957813 Treated
B0 0.894289068501791 Treated
B0 0.756323242660747 Treated
B0 1.30820268985005 Treated
B0 0.525555736577743 Treated
B0 0.810545042598901 Treated
B0 0.440091963314946 Treated
B0 0.826729644362561 Treated
B0 0.484384199735259 Treated
B0 0.667479560666968 Treated
B0 0.518944773178274 Treated
B0 0.767608970744841 Treated
B0 0.755479023257711 Treated
B0 0.915670308333017 Treated
B0 0.268546249015111 Treated
B0 0.702685312245569 Treated
B0 0.780443767536996 Treated
B0 1.01541554405928 Treated
B0 1.08488406384982 Treated
B0 0.347130888914154 Treated
B0 0.55136769715609 Treated
B0 0.869293096930266 Treated
B0 0.454413910299162 Treated
B0 0.745928402104491 Treated
B0 0.722666285277387 Treated
B0 0.34154520661597 Treated
B0 1.16619415180885 Treated
B0 0.533781846021842 Treated
B0 0.775899800224949 Treated
B0 0.689029666044882 Treated
B0 0.703727922262936 Treated
B0 0.7870354403929 Treated
B0 0.800623807484176 Treated
B0 0.453981231622368 Treated
B0 0.212071245274134 Treated
B0 0.412520936026657 Treated
B0 0.458768051482072 Treated
B0 0.986758497066616 Treated
B0 0.792086119447424 Treated
B0 0.367751628800794 Treated
B0 0.752576157426283 Treated
B0 0.718577224132617 Treated
B0 0.67174247521083 Treated
B0 0.127502054505325 Treated
B0 0.579329080590818 Treated
B0 0.60577688510585 Treated
B0 0.940053040640085 Treated
B0 0.687245496401123 Treated
B0 0.655014278645359 Treated
B0 0.69847778914106 Treated
B0 0.49007347894201 Treated
B0 0.772888224413112 Treated
B0 0.688282545678522 Treated
B0 0.879946382366324 Treated
B0 0.773519971838449 Treated
B0 0.773985040955945 Treated
B0 0.878031635807016 Treated
B0 0.269831474685468 Treated
B0 0.52658092513273 Treated
B0 0.697596696776063 Treated
B0 0.329251192219073 Treated
B0 0.569007344304939 Treated
B0 0.525690100415311 Treated
B0 0.640251881247783 Treated
B0 0.875951710221961 Treated
B0 0.474310036231549 Treated
B0 0.576129542673683 Treated
B0 0.585083007035025 Treated
B0 0.787075942292965 Treated
B0 0.824650229272556 Treated
B0 0.791435977156862 Treated
B0 0.447781839582799 Treated
B0 0.835051949523094 Treated
B0 0.608112171789024 Treated
B0 0.464121916217319 Treated
B0 1.00115499230597 Treated
B0 0.622969225353401 Treated
B0 0.649954937030812 Treated
B0 1.02828260725202 Treated
B0 1.0039684039821 Treated
B0 0.813561589604567 Treated
B0 0.739839147186388 Treated
B0 0.679857366483865 Treated
B0 0.890307135375719 Treated
B0 0.800849353658527 Treated
B0 0.849828281019493 Treated
B0 0.885757867607262 Treated
B0 0.786737085933792 Treated
B0 0.418161597202698 Treated
B0 0.94920091212463 Treated
B0 0.45010244430343 Treated
B0 0.761350889814175 Treated
B0 0.623354420516651 Treated
B0 0.259184518243451 Treated
B0 1.0417899017224 Treated
B0 0.779593581690625 Treated
B0 0.837611122145045 Treated
B0 1.0571224780635 Treated
B0 0.889203562615694 Treated
B0 0.645068031905578 Treated
B0 0.511993209706027 Treated
B0 0.698156044973334 Treated
B0 0.935070910791939 Treated
B0 0.389798755003734 Treated
B0 0.894538777363591 Treated
B0 0.807460068197493 Treated
B0 1.06569720140823 Treated
B0 0.279331767149215 Treated
B0 0.691512621366572 Treated
B0 0.801002071062242 Treated
B0 0.556898120894781 Treated
B0 0.452711390312882 Treated
B0 0.57352528752467 Treated
B0 0.73980924836519 Treated
B0 0.49441991533763 Treated
B0 0.905097341356604 Treated
B0 0.827951736587293 Treated
B0 0.763626659122363 Treated
B0 0.558637336647893 Treated
B0 0.637922586852535 Treated
B0 0.882854305366197 Treated
B0 0.568436538866166 Treated
B0 1.07707695257946 Treated
B0 0.912902672344397 Treated
B0 0.466439614643029 Treated
B0 0.452198288599317 Treated
B0 0.801398827778466 Treated
B0 0.553794917844969 Treated
B0 1.14157921291952 Treated
B0 0.579490786130464 Treated
B0 0.732584923159314 Treated
B0 0.568226564599707 Treated
B0 0.129837199996451 Treated
B0 0.275715761677236 Treated
B0 1.12312965493097 Treated
B0 0.924004345584997 Treated
B0 0.318368692931562 Treated
B0 0.663813021040864 Treated
B0 0.818816226758681 Treated
B0 0.711405789649863 Treated
B0 0.822193285832253 Treated
B0 0.43727703277808 Treated
B0 0.653795238673744 Treated
B0 0.707558942859641 Treated
B0 0.847870063225631 Treated
B0 0.514524363353446 Treated
B0 0.798181971227069 Treated
B0 0.321272946106788 Treated
B0 0.319990568496053 Treated
B0 0.37748252770557 Treated
B0 0.656397309401795 Treated
B0 0.697036928227599 Treated
B0 1.14855743521568 Treated
B0 0.695960690723354 Treated
B0 0.775926259690625 Treated
B0 1.00108450044711 Treated
B0 0.673734901399054 Treated
B0 0.751169414615107 Treated
B0 0.365183911450811 Treated
B0 0.815351707156634 Treated
B0 0.760390796535147 Treated
B0 0.334854946011125 Treated
B0 0.698331545718981 Treated
B0 0.877669623949588 Treated
B0 0.928886614600419 Treated
B0 0.782831610215242 Treated
B0 1.08105118673974 Treated
B0 0.370330802770108 Treated
B0 0.526856882475276 Treated
B0 0.43923857640602 Treated
B0 0.690195320270547 Treated
B0 0.433280162121074 Treated
B0 0.900042870320232 Treated
B0 0.814164776499169 Treated
B0 0.843064083588287 Treated
B0 0.786262043649841 Treated
B0 0.520377477276324 Treated
B0 0.941821692382875 Treated
B0 0.834381999612753 Treated
B0 0.877648782893137 Treated
B0 1.04184317466846 Treated
B0 1.19003892815126 Treated
B0 0.901183375715693 Treated
B0 0.962182286463538 Treated
B0 0.736722264879098 Treated
B0 0.806218667708104 Treated
B0 0.31001148811057 Treated
B0 0.473410818680537 Treated
B0 0.883037390067345 Treated
B0 0.790474689011884 Treated
B0 0.555739352822313 Treated
B0 1.00225852093962 Treated
B0 1.0380462942275 Treated
B0 1.08899002304834 Treated
B0 0.72109902368 Treated
B0 0.749899189687424 Treated
B0 0.885138301182201 Treated
B0 0.738674964014985 Treated
B0 0.323564884343899 Treated
B0 0.632815878823238 Treated
B0 0.854290792763283 Treated
B0 0.710155669143915 Treated
B0 0.956914372563428 Treated
B0 0.991246280660634 Treated
B0 0.880782026392701 Treated
B0 0.92136199126239 Treated
B0 0.36267146371274 Treated
B0 0.714990060223078 Treated
B0 0.599904415576485 Treated
B0 0.915559168628417 Treated
B0 0.64526740701733 Treated
B0 0.700868419952821 Treated
B0 0.816236200239004 Treated
B0 0.27568207803772 Treated
B0 0.783818761510522 Treated
B0 0.405298534021982 Treated
B0 0.487753715213959 Treated
B0 0.76275787931274 Treated
B0 0.655374027305474 Treated
B0 0.593885260360526 Treated
B0 0.678173540985092 Treated
B0 0.67433593421014 Treated
B0 0.528271044584559 Treated
B0 0.649579028956017 Treated
B0 0.526808696743028 Treated
B0 0.756284643745991 Treated
B0 0.960419516162775 Treated
B0 0.916224307626033 Treated
B0 0.244680770878166 Treated
B0 0.902049232291336 Treated
B0 0.345934104022542 Treated
B0 0.844107726794889 Treated
B0 0.609480865458063 Treated
B0 0.648796382124443 Treated
B0 0.94965897271737 Treated
B0 0.764611748816517 Treated
B0 0.627087214410435 Treated
B0 0.374245665628288 Treated
B0 0.568451675589039 Treated
B0 0.712108717408588 Treated
B0 0.756347191081812 Treated
B0 0.714389956970484 Treated
B0 0.531417676925043 Treated
B0 0.934328612986851 Treated
B0 0.453586574686093 Treated
B0 0.561251973982815 Treated
B0 1.01869987663945 Treated
B0 0.749595096211357 Treated
B0 0.137305495216645 Treated
B0 0.809558104938003 Treated
B0 0.31473140782235 Treated
B0 0.442891651808466 Treated
B0 0.873987275435115 Treated
B0 0.535677455120177 Treated
B0 1.09561371551803 Treated
B0 0.531028507829689 Treated
B0 0.970386319194485 Treated
B0 0.683018583002624 Treated
B0 0.920861423026485 Treated
B0 0.896145459824462 Treated
B0 0.818143517450811 Treated
B0 0.756735128989732 Treated
B0 0.614443117514476 Treated
B0 0.505596556593031 Treated
B0 0.952471169507702 Treated
B0 0.580729663647995 Treated
B0 0.390653735261871 Treated
B0 0.729664199306606 Treated
B0 0.617981540698284 Treated
B0 0.515161871276981 Treated
B0 1.11159108684863 Treated
B0 0.741011979625307 Treated
B0 0.725475483065154 Treated
B0 0.59071329061406 Treated
B0 0.666741214455601 Treated
B0 0.620716695455634 Treated
B0 0.510781308904125 Treated
B0 0.837577585695047 Treated
B0 0.704972256266419 Treated
B0 0.500981315613389 Treated
B0 1.38922653248659 Treated
B0 0.728695980535848 Treated
B0 0.580178407812026 Treated
B0 0.824665717971282 Treated
B0 0.800019342285873 Treated
B0 0.536895795495994 Treated
B0 0.425894645099186 Treated
B0 0.348363211032542 Treated
B0 0.600057403665942 Treated
B0 0.765331338250637 Treated
B0 0.341975732279913 Treated
B0 0.760780414056367 Treated
B0 0.170119468485349 Treated
B0 0.766795490001586 Treated
B0 0.142229765893882 Treated
B0 0.702252018474324 Treated
B0 0.453449062163534 Treated
B0 0.651858066003005 Treated
B0 0.853371461587939 Treated
B0 0.667457703517757 Treated
B0 0.634933402591814 Treated
B0 0.681120103898792 Treated
B0 0.92292258103033 Treated
B0 0.553172694082088 Treated
B0 0.965198768388854 Treated
B0 0.400761944182408 Treated
B0 0.425581796462512 Treated
B0 0.458880986672494 Treated
B0 0.609191522034275 Treated
B0 0.54190242262332 Treated
B0 0.789462461749391 Treated
B0 1.05827099668423 Treated
B0 0.696804443151118 Treated
B0 0.655540536101894 Treated
B0 0.202015506636482 Treated
B0 0.468194309666265 Treated
B0 0.24584047702791 Treated
B0 0.563805245040408 Treated
B0 0.67620358852374 Treated
B0 0.700413554579757 Treated
B0 1.06888711265138 Treated
B0 0.985477298615252 Treated
B0 0.757577453099768 Treated
B0 0.807225983437764 Treated
B0 0.194214794473049 Treated
B0 0.594171884775878 Treated
B0 0.402027002329869 Treated
B0 0.849512373054144 Treated
B0 0.782456576432779 Treated
B0 0.626593921748413 Treated
B0 0.201421367469469 Treated
B0 0.853000968935638 Treated
B0 0.239033158324818 Treated
B0 0.839888772481618 Treated
B0 0.213259042240389 Treated
B0 0.435764873251157 Treated
B0 1.08312365712338 Treated
B0 0.674559601959342 Treated
B0 0.551119256432391 Treated
B0 0.790410726468565 Treated
B0 0.758365654901636 Treated
B0 0.520008699010186 Treated
B0 0.820238093176442 Treated
B0 0.594192073503216 Treated
B0 0.853526658317076 Treated
B0 0.656949891805506 Treated
B0 0.366993205904484 Treated
B0 0.871149317419938 Treated
B0 0.883033258336055 Treated
B0 0.621287405503382 Treated
B0 0.871560591384928 Treated
B0 0.728278514338937 Treated
B0 0.700543882274605 Treated
B0 0.572205041593856 Treated
B0 0.615207279542534 Treated
B0 0.551360119844051 Treated
B0 0.958268889051705 Treated
B0 0.670578359256209 Treated
B0 0.88444799318146 Treated
B0 0.616418675401471 Treated
B0 0.550000170387774 Treated
B0 0.809794318766019 Treated
B0 0.434784309301621 Treated
B0 0.968876140484923 Treated
B0 0.51665821286156 Treated
B0 0.808385474048982 Treated
B0 0.267607759021449 Treated
B0 0.918517923680132 Treated
B0 1.00305767705875 Treated
B0 0.422249836940703 Treated
B0 0.721211301755737 Treated
B0 1.27220062789443 Treated
B0 0.796416684161873 Treated
B0 1.13874792206316 Treated
B0 0.844977391870908 Treated
B0 0.926161151966795 Treated
B0 0.786622900390539 Treated
B0 0.670306079942346 Treated
B0 0.60610135469121 Treated
B0 0.181621539739448 Treated
B0 0.802709473889605 Treated
B0 0.977576635514201 Treated
B0 0.938069737245243 Treated
B0 0.585661580465764 Treated
B0 0.714331893027763 Treated
B0 0.789314145970326 Treated
B0 0.746463418864082 Treated
B0 0.640281433927728 Treated
B0 0.112017677556958 Treated
B0 0.333812483943134 Treated
B0 1.29243822397802 Treated
B0 0.80766771960654 Treated
B0 0.38707390919351 Treated
B0 0.633144846550329 Treated
B0 0.79943870944188 Treated
B0 0.574632064991461 Treated
B0 0.722270895027372 Treated
B0 0.986483183542418 Treated
B0 1.30641781125523 Treated
B0 0.940716099672053 Treated
B0 0.622519686310118 Treated
B0 1.35725269991405 Treated
B0 0.788052912861066 Treated
B0 0.676839724011817 Treated
B0 0.267303732891637 Treated
B0 0.740679869452145 Treated
B0 0.161745109304345 Treated
B0 0.749548902172092 Treated
B0 0.78033169652879 Treated
B0 0.373974440131376 Treated
B0 1.03526512608694 Treated
B0 0.959226154050105 Treated
B0 0.824187434357571 Treated
B0 0.19842683161198 Treated
B0 0.665905621761534 Treated
B0 0.928712064352226 Treated
B0 0.603444914435212 Treated
B0 0.720478622864763 Treated
B0 0.796683222054433 Treated
B0 0.315748109341054 Treated
B0 0.763562844897792 Treated
B0 0.694506333707521 Treated
B0 0.859203049099921 Treated
B0 1.17807087552997 Treated
B0 0.897553084307956 Treated
B0 0.732575126005508 Treated
B0 0.736225667770285 Treated
B0 0.643303978413155 Treated
B0 0.666112790427992 Treated
B0 0.736496862712594 Treated
B0 0.278554629417971 Treated
B0 0.745903961032749 Treated
B0 0.676195418428894 Treated
B0 0.6441726776017 Treated
B0 1.03127770655143 Treated
B0 0.511209712824593 Treated
B0 0.484165077252482 Treated
B0 0.676563846389307 Treated
B0 0.596956372838314 Treated
B0 0.579508799148357 Treated
B0 0.920984799940275 Treated
B0 0.594793591215767 Treated
B0 0.702578214040464 Treated
B0 0.596021577272948 Treated
B0 0.813265483181282 Treated
B0 0.708200874244163 Treated
B0 0.937653793746104 Treated
B0 0.629121896583097 Treated
B0 0.838914174575136 Treated
B0 1.00373601819266 Treated
B0 0.623215387597986 Treated
B0 0.651465625094203 Treated
B0 0.500687330176753 Treated
B0 0.492945776051518 Treated
B0 0.793456853102586 Treated
B0 0.435362240529242 Treated
B0 0.975679971464353 Treated
B0 1.07820613169725 Treated
B0 0.578313182243548 Treated
B0 0.791603912249595 Treated
B0 0.560638191124881 Treated
B0 0.798807116984626 Treated
B0 0.483279890581287 Treated
B0 1.08455450216452 Treated
B0 0.226913737623177 Treated
B0 0.428075022633681 Treated
B0 0.711907646920439 Treated
B0 0.511595400484095 Treated
B0 0.871754378973108 Treated
B0 0.776743582342292 Treated
B0 0.634592078004653 Treated
B0 0.777680347214283 Treated
B0 0.592381485877334 Treated
B0 0.973278375236007 Treated
B0 0.702804390388622 Treated
B0 0.750159631589044 Treated
B0 0.46074927930635 Treated
B0 0.509228082314519 Treated
B0 0.370528272962955 Treated
B0 0.467092187351341 Treated
B0 0.709723350620542 Treated
B0 0.452309136423721 Treated
B0 0.608301610661057 Treated
B0 0.563182725751537 Treated
B0 0.517489854455895 Treated
B0 0.617627541576778 Treated
B0 0.68596974438864 Treated
B0 1.09301882117344 Treated
B0 0.874798884079444 Treated
B0 0.558184059125056 Treated
B0 0.785549588928419 Treated
B0 0.815851640876875 Treated
B0 0.245679577030481 Treated
B0 0.804491791876202 Treated
B0 0.560235685804779 Treated
B0 0.352661007750855 Treated
B0 0.294175839254721 Treated
B0 0.495636662903767 Treated
B0 0.562835053695278 Treated
B0 1.38424238156603 Treated
B0 0.810369362887815 Treated
B0 0.858710388959092 Treated
B0 0.616899124753336 Treated
B0 0.520118023817376 Treated
B0 0.654448856259673 Treated
B0 0.653089211618004 Treated
B0 0.835607117176298 Treated
B0 1.1395878251484 Treated
B0 0.643688594360444 Treated
B0 0.623344218763365 Treated
B0 0.620106960619983 Treated
B0 0.822291364364286 Treated
B0 0.883854273704509 Treated
B0 0.815612359845224 Treated
B0 0.270042457360493 Treated
B0 1.16655567046934 Treated
B0 0.539799259459422 Treated
B0 1.07527415363292 Treated
B0 0.59817123685555 Treated
B0 1.05245382174015 Treated
B0 0.794153494570275 Treated
B0 0.300378468751312 Treated
B0 0.686345800861251 Treated
B0 0.705240509410635 Treated
B0 1.16470203809467 Treated
B0 0.392774943476907 Treated
B0 0.790654988805549 Treated
B0 0.605401288716529 Treated
B0 0.577265531091629 Treated
B0 0.466023116930666 Treated
B0 0.387260852339593 Treated
B0 0.350018554842136 Treated
B0 0.330063383876424 Treated
B0 0.61076028581823 Treated
B0 1.06611751734034 Treated
B0 0.673033233062561 Treated
B0 0.676635812959826 Treated
B0 0.452500444186136 Treated
B0 0.566451450495237 Treated
B0 0.770755094749355 Treated
B0 0.678849681791224 Treated
B0 0.75730318987656 Treated
B0 0.731434116254692 Treated
B0 0.552750119079796 Treated
B0 0.443832440519937 Treated
B0 0.538027847738229 Treated
B0 0.440238347285423 Treated
B0 0.79410160857821 Treated
B0 0.904370852174448 Treated
B0 0.484819773670913 Treated
B0 0.45893840005791 Treated
B0 0.767840339768347 Treated
B0 0.949856922431928 Treated
B0 0.960282164851121 Treated
B0 0.51543969839321 Treated
B0 0.743793604880897 Treated
B0 0.268399702280579 Treated
B0 0.972224689236259 Treated
B0 0.757559961899254 Treated
B0 0.542770917145721 Treated
B0 0.48871598287555 Treated
B0 0.817337459969226 Treated
B0 0.444700306577086 Treated
B0 0.548375507838562 Treated
B0 0.654327082625084 Treated
B0 0.726962490638324 Treated
B0 0.502789483627151 Treated
B0 0.699090142838788 Treated
B0 0.550084226495759 Treated
B0 1.08663663990926 Treated
B0 0.777710377587868 Treated
B0 0.119047146242264 Treated
B0 0.57655874618481 Treated
B0 0.718513110204659 Treated
B0 0.543531509544564 Treated
B0 0.942804145628918 Treated
B0 0.695009483454594 Treated
B0 0.435256404628593 Treated
B0 0.337111686957179 Treated
B0 0.603033724380556 Treated
B0 0.723056567889342 Treated
B0 0.824495570258063 Treated
B0 0.432565932025542 Treated
B0 0.987936082667045 Treated
B0 0.685031834705405 Treated
B0 0.697767495236435 Treated
B0 0.711796368093612 Treated
B0 0.72401268930075 Treated
B0 0.745939839014815 Treated
B0 0.910130244060766 Treated
B0 0.426294705660825 Treated
B0 0.774680989192873 Treated
B0 0.789460952170722 Treated
B0 0.610637784465806 Treated
B0 0.285606110628541 Treated
B0 0.591189349035269 Treated
B0 0.912760945429491 Treated
B0 0.831938719307675 Treated
B0 0.51826594265552 Treated
B0 0.638713509177933 Treated
B0 0.903585215963431 Treated
B0 0.660699854590209 Treated
B0 0.60388460109298 Treated
B0 0.528059866848623 Treated
B0 0.487841813923669 Treated
B0 0.689100312753595 Treated
B0 0.654635481950569 Treated
B0 0.590917836001099 Treated
B0 0.681840135111418 Treated
B0 0.548359049042918 Treated
B0 0.991224936045423 Treated
B0 0.480394575814238 Treated
B0 0.53389102736182 Treated
B0 0.316598677534652 Treated
B0 0.703554752294027 Treated
B0 0.302705661727981 Treated
B0 0.808263892018419 Treated
B0 0.233051166178247 Treated
B0 0.451892433716055 Treated
B0 0.577323009439805 Treated
B0 0.341512433263869 Treated
B0 0.707738714394103 Treated
B0 0.70947015034108 Treated
B0 0.701176080942051 Treated
B0 0.738843375309692 Treated
B0 0.688351584701253 Treated
B0 0.771672078441868 Treated
B0 0.333562129999993 Treated
B0 0.869344435569296 Treated
B0 0.607517152987358 Treated
B0 0.77374409443971 Treated
B0 0.632495372698016 Treated
B0 0.244497973675494 Treated
B0 1.08921246059778 Treated
B0 0.516056590874902 Treated
B0 0.523663407917905 Treated
B0 0.216527257286094 Treated
B0 0.818252614671765 Treated
B0 0.508724808729201 Treated
B0 0.406641667347284 Treated
B0 0.950888787081909 Treated
B0 0.338215403090001 Treated
B0 0.310195103515961 Treated
B0 0.776552958204111 Treated
B0 0.587624592945516 Treated
B0 0.240482595360003 Treated
B0 0.281571025803981 Treated
B0 0.834152802887995 Treated
B0 0.82186848417796 Treated
B0 0.311909291259672 Treated
B0 0.65684569582229 Treated
B0 0.636257475890044 Treated
B0 0.211789347138663 Treated
B0 0.506120919874921 Treated
B0 0.641329475160598 Treated
B0 0.649878359183154 Treated
B0 0.710039111601334 Treated
B0 0.555660282265075 Treated
B0 0.404841266107463 Treated
B0 0.861104216341109 Treated
B0 0.532289388659957 Treated
B0 0.693678281475934 Treated
B0 0.652105457294628 Treated
B0 0.553814312724754 Treated
B0 0.556711542340362 Treated
B0 0.527629287426991 Treated
B0 0.729368534672141 Treated
B0 0.773286715063082 Treated
B0 0.403413915279881 Treated
B0 1.09488236506384 Treated
B0 0.153054374446086 Treated
B0 0.92665710256113 Treated
B0 0.471595102902298 Treated
B0 0.785067408891306 Treated
B0 0.681241422680645 Treated
B0 0.79641327714929 Treated
B0 0.604861700783949 Treated
B0 0.326745685112375 Treated
B0 0.594219452253635 Treated
B0 0.625002119387387 Treated
B0 0.99642776823615 Treated
B0 0.779857345089407 Treated
B0 0.408456404671737 Treated
B0 0.494860386498811 Treated
B0 0.229054071623015 Treated
B0 0.503033746329964 Treated
B0 1.01258775795733 Treated
B0 0.144582643322738 Treated
B0 0.69899569671417 Treated
B0 0.420490706104875 Treated
B0 0.754964097567941 Treated
B0 0.885607790063606 Treated
B0 0.488657524251615 Treated
B0 1.14087093152912 Treated
B0 0.495952813806115 Treated
B0 0.343430131334488 Treated
B0 0.514045271092365 Treated
B0 0.564034043041032 Treated
B0 0.818755644262308 Treated
B0 0.473967050911977 Treated
B0 0.219905549928142 Treated
B0 0.475947769449947 Treated
B0 0.867582337064383 Treated
B0 0.708491695843505 Treated
B0 0.593963714398768 Treated
B0 0.593923317170726 Treated
B0 0.530579047852351 Treated
B0 0.328847704180559 Treated
B0 0.735571326312674 Treated
B0 0.677163267029425 Treated
B0 0.870432413980748 Treated
B0 0.430536268257607 Treated
B0 0.572527198821951 Treated
B0 0.474656940854771 Treated
B0 0.589811601830098 Treated
B0 0.656834899505005 Treated
B0 0.616417882010857 Treated
B0 0.524028531814485 Treated
B0 0.334520894394335 Treated
B0 0.499416687124254 Treated
B0 0.867271115700091 Treated
B0 0.449584007868725 Treated
B0 0.562944635494147 Treated
B0 0.788665337355505 Treated
B0 0.184017188511435 Treated
B0 0.605042443642745 Treated
B0 0.731675507953861 Treated
B0 0.613617177626314 Treated
B0 0.488862496960939 Treated
B0 0.501616027331764 Treated
B0 0.551625060511709 Treated
B0 0.637842835163638 Treated
B0 0.591982550167393 Treated
B0 0.655000545822689 Treated
B0 0.762159191545428 Treated
B0 0.86878744091601 Treated
B0 0.757765472485298 Treated
B0 0.6107648848014 Treated
B0 0.587665570140455 Treated
B0 0.60895240662995 Treated
B0 0.602841020547745 Treated
B0 0.921588292976597 Treated
B0 0.573673074810575 Treated
B0 0.630213944459414 Treated
B0 0.798020278397753 Treated
B0 0.755550634517728 Treated
B0 0.265165611952769 Treated
B0 1.06307207035687 Treated
B0 0.753656962750069 Treated
B0 0.821140954387206 Treated
B0 0.707107619261098 Treated
B0 0.466083985474525 Treated
B0 0.732088115945248 Treated
B0 0.206563782257444 Treated
B0 0.705070387455931 Treated
B0 0.683975410439435 Treated
B0 0.412608163335743 Treated
B0 0.66374550410445 Treated
B0 0.12043612331064 Treated
B0 0.595822173431083 Treated
B0 0.541210738644792 Treated
B0 0.721934515532818 Treated
B0 0.329847342440802 Treated
B0 0.852743306564719 Treated
B0 0.639548657778518 Treated
B0 0.462099013200584 Treated
B0 0.682709169480753 Treated
B0 0.886984413578529 Treated
B0 0.231576741662499 Treated
B0 0.321834859130805 Treated
B0 0.658868304039112 Treated
B0 0.839531082185597 Treated
B0 0.656190961362955 Treated
B0 0.737684010670161 Treated
B0 0.6164471548496 Treated
B0 0.662581968538551 Treated
B0 0.477801939572379 Treated
B0 0.724138801642268 Treated
B0 0.80762010157123 Treated
B0 0.832819576837889 Treated
B0 0.204536693107274 Treated
B0 0.569851190544483 Treated
B0 0.602200440897875 Treated
B0 0.298149634939608 Treated
B0 0.568637238190725 Treated
B0 0.39729014491173 Treated
B0 0.640160185493145 Treated
B0 0.569096389957503 Treated
B0 0.275377906253307 Treated
B0 0.700244432121496 Treated
B0 1.04926199817261 Treated
B0 0.5780870578665 Treated
B0 0.250891634331081 Treated
B0 0.739950092323001 Treated
B0 0.275471147578071 Treated
B0 0.757548783888506 Treated
B0 0.33381679613814 Treated
B0 0.74354208661887 Treated
B0 0.596652502279939 Treated
B0 0.538527043495223 Treated
B0 0.806054612290135 Treated
B0 0.443378459962743 Treated
B0 0.750899544255298 Treated
B0 0.478475938944612 Treated
B0 0.382097492115384 Treated
B0 0.526858195610449 Treated
B0 0.597895092102713 Treated
B0 0.67227227559004 Treated
B0 0.520165283275315 Treated
B0 0.632150431760376 Treated
B0 0.609677001235536 Treated
B0 0.577492144316601 Treated
B0 0.7974922574593 Treated
B0 0.636431267237138 Treated
B0 0.51479786008778 Treated
B0 0.385536840379157 Treated
B0 0.545899004430364 Treated
B0 0.79219223440357 Treated
B0 0.602431636608222 Treated
B0 0.781669044673693 Treated
B0 0.448345659604304 Treated
B0 1.12156528165871 Treated
B0 0.706591036644247 Treated
B0 0.650864746314706 Treated
B0 0.667020289820858 Treated
B0 0.519776623164264 Treated
B0 0.397568269746579 Treated
B0 0.571696586253738 Treated
B0 0.694433346000256 Treated
B0 0.454645020371209 Treated
B0 0.831742580319358 Treated
B0 0.479417122502037 Treated
B0 0.746752792979411 Treated
B0 0.478668291202796 Treated
B0 0.610992504029523 Treated
B0 0.672036883673424 Treated
B0 0.296418219554158 Treated
B0 0.399413812494593 Treated
B0 0.549090683403678 Treated
B0 0.46660910274727 Treated
B0 0.540619877651718 Treated
B0 0.997393542830214 Treated
B0 0.851734472503601 Treated
B0 0.969800218459051 Treated
B0 0.892427471882119 Treated
B0 0.903634527203543 Treated
B0 1.0902830625953 Treated
B0 0.726892558566576 Treated
B0 0.920013500543675 Treated
B0 0.997967781854269 Treated
B0 0.584444739536178 Treated
B0 0.62383310573584 Treated
B0 0.54986903404957 Treated
B0 0.921094419609704 Treated
B0 0.650223325966932 Treated
B0 0.665235219653458 Treated
B0 0.387867908405436 Treated
B0 0.518290853296685 Treated
B0 0.557378021315847 Treated
B0 0.697576493321591 Treated
B0 0.98341067603628 Treated
B0 0.709113952933669 Treated
B0 1.02919913280803 Treated
B0 0.582011302448266 Treated
B0 0.512620756443578 Treated
B0 1.60564386574837 Treated
B0 0.842521291246653 Treated
B0 0.235294249072175 Treated
B0 0.350588275161848 Treated
B0 0.402497238040928 Treated
B0 0.791618570766338 Treated
B0 0.383841436434235 Treated
B0 0.415362274335678 Treated
B0 1.02237316812633 Treated
B0 0.344897206483904 Treated
B0 1.73895635557872 Treated
B0 0.768236383346901 Treated
B0 0.773729761303347 Treated
B0 1.16953574125877 Treated
B0 0.827792293521533 Treated
B0 0.830172078349503 Treated
B0 0.572214155089056 Treated
B0 0.735415453017364 Treated
B0 0.70882006611586 Treated
B0 0.65841002782856 Treated
B0 0.713486048038383 Treated
B0 0.710556581532776 Treated
B0 0.671163887208403 Treated
B0 0.416450056110183 Treated
B0 0.751336531490989 Treated
B0 0.459204009923463 Treated
B0 0.805889072861935 Treated
B0 0.577928799180075 Treated
B0 1.1025753016466 Treated
B0 0.57286386196759 Treated
B0 0.165365245220209 Treated
B0 0.860783479554249 Treated
B0 0.618494391354135 Treated
B0 0.749006661230889 Treated
B0 1.00555095813388 Treated
B0 0.719451436149525 Treated
B0 0.552156626334106 Treated
B0 0.821366043146666 Treated
B0 0.690540879219031 Treated
B0 0.363362913250637 Treated
B0 0.508750865028131 Treated
B0 0.650005761120624 Treated
B0 0.740554846620969 Treated
B0 0.776083422455631 Treated
B0 0.734731500118987 Treated
B0 0.614923961261643 Treated
B0 0.568817903323778 Treated
B0 0.755772230617284 Treated
B0 0.504586333956791 Treated
B0 0.695132830944806 Treated
B0 0.613403261797226 Treated
B0 0.105628118540421 Treated
B0 0.49000221337278 Treated
B0 0.981473205415607 Treated
B0 0.263397064046358 Treated
B0 0.298653876717336 Treated
B0 0.278757375667358 Treated
B0 0.898195306806521 Treated
B0 0.747811383038088 Treated
B0 0.105000391045136 Treated
B0 1.02920988191149 Treated
B0 0.399806115763608 Treated
B0 0.512290916701786 Treated
B0 0.811484608480689 Treated
B0 0.846876693791755 Treated
B0 0.626087007578275 Treated
B0 0.96872820623752 Treated
B0 0.594572124669633 Treated
B0 0.197260528127489 Treated
B0 0.931991307642574 Treated
B0 0.296085536074344 Treated
B0 0.732923585264482 Treated
B0 0.510133176241887 Treated
B0 0.762850241662468 Treated
B0 0.781962161592741 Treated
B0 0.596189980952555 Treated
B0 0.775969444239513 Treated
B0 0.609620440493067 Treated
B0 0.0993715709604074 Treated
B0 0.582239919190853 Treated
B0 0.971972887062745 Treated
B0 0.92107766035878 Treated
B0 0.751492012761603 Treated
B0 0.51696055623377 Treated
B0 0.392267588724198 Treated
B0 0.544642007935473 Treated
B0 0.901991310360671 Treated
B0 0.724147179634143 Treated
B0 0.98120693707361 Treated
B0 0.725678310384707 Treated
B0 0.848382046641066 Treated
B0 0.925664251797838 Treated
B0 0.828037272949083 Treated
B0 0.675024245567269 Treated
B0 0.893985369023651 Treated
B0 0.562009220720858 Treated
B0 0.597220956292219 Treated
B0 0.771635062708125 Treated
B0 0.160348407115471 Treated
B0 0.680824324748885 Treated
B0 1.00229610181772 Treated
B0 0.775428769803632 Treated
B0 0.588914363269697 Treated
B0 1.40362596162568 Treated
B0 0.619221455687623 Treated
B0 1.04207458327829 Treated
B0 1.03721155296318 Treated
B0 0.856840209911624 Treated
B0 0.894015661468267 Treated
B0 0.632666143771442 Treated
B0 0.744277348004121 Treated
B0 0.731696538471343 Treated
B0 0.789607867521244 Treated
B0 0.607629765861671 Treated
B0 0.65174442216596 Treated
B0 0.562597080097023 Treated
B0 0.926518587693822 Treated
B0 1.05179767952255 Treated
B0 0.821544085044077 Treated
B0 0.457050737223444 Treated
B0 0.889103199794331 Treated
B0 0.885828359084257 Treated
B0 0.861841977574033 Treated
B0 0.563623970137112 Treated
B0 0.73497002678006 Treated
B0 0.633216980144403 Treated
B0 0.864120240362238 Treated
B0 0.681711924478663 Treated
B0 0.630725590347473 Treated
B0 0.4421791092917 Treated
B0 1.15181700326172 Treated
B0 1.07993343557924 Treated
B0 0.748833177832393 Treated
B0 0.691164619646681 Treated
B0 0.736569285667694 Treated
B0 0.826964786741425 Treated
B0 0.868808890483484 Treated
B0 0.854731161457703 Treated
B0 0.278415113693549 Treated
B0 0.65083942728162 Treated
B0 0.843948489494523 Treated
B0 0.628373784237713 Treated
B0 0.607986615100479 Treated
B0 0.454064168320906 Treated
B0 0.220217833514012 Treated
B0 0.696346302850464 Treated
B0 0.845290964434219 Treated
B0 0.718014491655754 Treated
B0 0.713032651325545 Treated
B0 0.764939957946791 Treated
B0 0.954402845166731 Treated
B0 0.588347714600368 Treated
B0 0.926981458894637 Treated
B0 0.384424056572703 Treated
B0 0.93187323662744 Treated
B0 0.759241086430433 Treated
B0 0.640255504062139 Treated
B0 1.38899734567684 Treated
B0 0.641667998249723 Treated
B0 0.276207687087201 Treated
B0 0.466608563433537 Treated
B0 0.714516576402059 Treated
B0 0.544055287572451 Treated
B0 0.509640785622304 Treated
B0 0.73243976122087 Treated
B0 0.943226728256179 Treated
B0 0.823424653030801 Treated
B0 0.927119008095662 Treated
B0 0.868408828783272 Treated
B0 0.626055624216595 Treated
B0 0.715062668957344 Treated
B0 0.675682808153753 Treated
B0 0.390552505470669 Treated
B0 0.934045642281638 Treated
B0 0.719548687148285 Treated
B0 0.531800545800808 Treated
B0 0.67797414874142 Treated
B0 0.720999947525369 Treated
B0 0.885229980188241 Treated
B0 0.732758510086729 Treated
B0 0.656826405388639 Treated
B0 0.465379748957249 Treated
B0 0.667446006141893 Treated
B0 0.665594446036195 Treated
B0 0.594625789061398 Treated
B0 1.04268354971402 Treated
B0 0.823905307965249 Treated
B0 0.761097980270049 Treated
B0 1.06941580873705 Treated
B0 0.424158537279656 Treated
B0 0.893858266781802 Treated
B0 1.04690866681147 Treated
B0 0.840854087038031 Treated
B0 0.42785337724915 Treated
B0 0.576443443380752 Treated
B0 0.991175314513302 Treated
B0 0.548313262583074 Treated
B0 1.02854268411675 Treated
B0 0.389617427546339 Treated
B0 0.468137817887892 Treated
B0 0.858808974258473 Treated
B0 0.901760036241089 Treated
B0 0.954511721974909 Treated
B0 0.565328246669062 Treated
B0 0.568152469199872 Treated
B0 0.883159735597198 Treated
B0 0.373877909937724 Treated
B0 0.598867169528114 Treated
B0 0.326681311136155 Treated
B0 0.54779759161746 Treated
B0 0.196482588766813 Treated
B0 0.284693309689492 Treated
B0 0.771363335879482 Treated
B0 0.605911420516451 Treated
B0 0.420908794560321 Treated
B0 0.633842840170123 Treated
B0 0.486975726356036 Treated
B0 0.432466366942357 Treated
B0 0.448469437687525 Treated
B0 0.847229113301514 Treated
B0 0.199645017797301 Treated
B0 0.707152905381724 Treated
B0 0.755221553087887 Treated
B0 0.927088066071495 Treated
B0 0.956181872260174 Treated
B0 0.236095239176021 Treated
B0 0.912216741610538 Treated
B0 0.936706006764814 Treated
B0 0.544039413074272 Treated
B0 0.59861610287998 Treated
B0 0.731199295978133 Treated
B0 1.08482845176144 Treated
B0 0.842189003512883 Treated
B0 0.890763205025933 Treated
B0 0.642933185092981 Treated
B0 1.01892646886512 Treated
B0 0.608124943824821 Treated
B0 0.809875477762874 Treated
B0 0.636288678252609 Treated
B0 0.327570134921534 Treated
B0 0.380432570245305 Treated
B0 0.54201527310258 Treated
B0 0.183792620455339 Treated
B0 0.499068917747753 Treated
B0 0.922752805079569 Treated
B0 0.413132249267155 Treated
B0 0.426426452035345 Treated
B0 0.461865110788856 Treated
B0 0.557261712351349 Treated
B0 0.650075262984261 Treated
B0 0.51219638532757 Treated
B0 1.10923821648105 Treated
B0 0.895283530578336 Treated
B0 0.835009256141305 Treated
B0 0.701094434754613 Treated
B0 0.574020421609233 Treated
B0 0.783783755601288 Treated
B0 0.828203097353712 Treated
B0 0.593856143843826 Treated
B0 0.801566008407678 Treated
B0 0.176488406664144 Treated
B0 0.479722727141175 Treated
B0 0.776965364285514 Treated
B0 0.852139966008087 Treated
B0 0.873351668845177 Treated
B0 0.855164719856603 Treated
B0 0.635604429447095 Treated
B0 0.84280833912335 Treated
B0 0.564451743026978 Treated
B0 0.559144970907276 Treated
B0 0.720155009265318 Treated
B0 1.18033676964525 Treated
B0 0.946004002833255 Treated
B0 0.918574010669665 Treated
B0 0.737509191458238 Treated
B0 0.508087394345765 Treated
B0 0.730893851462139 Treated
B0 0.730506463460791 Treated
B0 0.837251095999297 Treated
B0 0.621218660145483 Treated
B0 1.05358408184666 Treated
B0 0.739587239958381 Treated
B0 0.758476575777055 Treated
B0 0.891370693138107 Treated
B0 0.936647613426347 Treated
B0 0.839828198620663 Treated
B0 0.421615730627153 Treated
B0 0.787104544820081 Treated
B0 0.957849837894968 Treated
B0 0.645860264988112 Treated
B0 0.727690479614391 Treated
B0 0.921921877636799 Treated
B0 0.96682774148603 Treated
B0 0.581317161599679 Treated
B0 0.549427362476443 Treated
B0 0.821180077778717 Treated
B0 0.613066147947497 Treated
B0 0.535152887701923 Treated
B0 0.39654320036125 Treated
B0 0.3810472188823 Treated
B0 1.10139894194229 Treated
B0 0.264646161580017 Treated
B0 0.920761433835134 Treated
B0 0.643929571123612 Treated
B0 1.02109083847706 Treated
B0 0.767091400932091 Treated
B0 0.915953018208916 Treated
B0 0.354094282855199 Treated
B0 0.813691015304884 Treated
B0 1.17768198973935 Treated
B0 0.709573286124821 Treated
B0 0.727334053980569 Treated
B0 0.686739710811097 Treated
B0 1.12012857237135 Treated
B0 0.945077510162083 Treated
B0 0.758804065831528 Treated
B0 0.894108474165485 Treated
B0 0.379403992557307 Treated
B0 0.301220093516918 Treated
B0 0.629897148662547 Treated
B0 0.558745476837081 Treated
B0 1.2331346859124 Treated
B0 1.11406144336783 Treated
B0 1.14736839035248 Treated
B0 0.340401824587801 Treated
B0 0.690892203636604 Treated
B0 0.619545056619266 Treated
B0 0.497087158595996 Treated
B0 0.234266639072997 Treated
B0 0.650661350814502 Treated
B0 0.603198486757811 Treated
B0 0.878722013890035 Treated
B0 0.41712912496452 Treated
B0 1.25306120727102 Treated
B0 0.847643782738826 Treated
B0 0.873894344074649 Treated
B0 0.558193023207416 Treated
B0 0.592998109951655 Treated
B0 0.837816621796651 Treated
B0 0.271772522802511 Treated
B0 0.638917524428736 Treated
B0 0.71841327283763 Treated
B0 0.986448380007424 Treated
B0 1.05805726804304 Treated
B0 0.479250321092011 Treated
B0 0.590627131615505 Treated
B0 0.651755570680695 Treated
B0 0.399740666495965 Treated
B0 0.785633437141371 Treated
B0 0.575147751210685 Treated
B0 0.885305865475289 Treated
B0 0.708538265937965 Treated
B0 0.910110999091647 Treated
B0 0.677129293973346 Treated
B0 0.646145284371221 Treated
B0 0.512181982571031 Treated
B0 1.01971235891457 Treated
B0 0.86542374522751 Treated
B0 0.996069543179715 Treated
B0 0.525863735904832 Treated
B0 0.67561412486229 Treated
B0 0.611693457201861 Treated
B0 0.663546734378036 Treated
B0 0.531851337860879 Treated
B0 0.95639969774158 Treated
B0 0.864699478908832 Treated
B0 0.748915183784088 Treated
B0 1.07646683631343 Treated
B0 0.717141635847876 Treated
B0 0.690745849890481 Treated
B0 0.659674173652562 Treated
B0 0.783881450939844 Treated
B0 0.867665857478808 Treated
B0 1.11743356248534 Treated
B0 0.406236363457078 Treated
B0 0.769557523206686 Treated
B0 0.583686998387273 Treated
B0 0.497459467886408 Treated
B0 0.414435810207129 Treated
B0 0.871628787883382 Treated
B0 0.333132562684899 Treated
B0 0.964298267630904 Treated
B0 1.04295434850795 Treated
B0 0.338843086985238 Treated
B0 0.668540321710107 Treated
B0 0.758265051450306 Treated
B0 1.13145965518307 Treated
B0 0.614873366053651 Treated
B0 0.839871097802871 Treated
B0 0.72953009079857 Treated
B0 0.614083102326635 Treated
B0 0.735297796889062 Treated
B0 0.408931342358655 Treated
B0 0.760761130906912 Treated
B0 0.778170251027933 Treated
B0 0.764990154768787 Treated
B0 0.401552797228274 Treated
B0 0.319590096345698 Treated
B0 1.09967452777766 Treated
B0 0.768837556452307 Treated
B0 1.15290219707471 Treated
B0 0.764695337328285 Treated
B0 0.447970786140897 Treated
B0 0.525103461562719 Treated
B0 0.784407558878695 Treated
B0 0.651703133151261 Treated
B0 0.841910527611924 Treated
B0 0.44142613058234 Treated
B0 0.790662387733444 Treated
B0 0.902582830622717 Treated
B0 0.335684688390346 Treated
B0 0.854890082728511 Treated
B0 0.528011803292709 Treated
B0 0.528822795884157 Treated
B0 1.02554559318898 Treated
B0 0.860410173595436 Treated
B0 0.642427125356863 Treated
B0 0.5685543118609 Treated
B0 0.952898611035329 Treated
B0 0.517578240861134 Treated
B0 0.771198901860996 Treated
B0 0.922074206760863 Treated
B0 0.474127420161004 Treated
B0 0.827738870157203 Treated
B0 0.503975061391986 Treated
B0 0.584766665878315 Treated
B0 0.177447779836403 Treated
B0 0.814960837062959 Treated
B0 1.22392155243184 Treated
B0 0.353630467388558 Treated
B0 1.01532077019342 Treated
B0 0.556230652377001 Treated
B0 0.651402065899603 Treated
B0 1.04375339602657 Treated
B0 0.671860903428908 Treated
B0 1.03266522653783 Treated
B0 0.485565015381898 Treated
B0 0.717354423263816 Treated
B0 0.605844232813673 Treated
B0 1.38816664351689 Treated
B0 0.552877645713335 Treated
B0 1.00359191596807 Treated
B0 0.67225844228328 Treated
B0 0.65084681546731 Treated
B0 0.663748195718773 Treated
B0 0.863434895800024 Treated
B0 0.484413222326144 Treated
B0 0.540841742589099 Treated
B0 0.401103859952185 Treated
B0 0.974742882124176 Treated
B0 0.924817647165846 Treated
B0 0.71047540856275 Treated
B0 1.01380183985524 Treated
B0 0.697782210150054 Treated
B0 0.399457340656836 Treated
B0 0.35183877309471 Treated
B0 0.666204950790538 Treated
B0 0.527160530820581 Treated
B0 0.529361853231344 Treated
B0 0.559073657316611 Treated
B0 0.674871032627729 Treated
B0 0.210517517166061 Treated
B0 0.711796814773749 Treated
B0 0.25165449958993 Treated
B0 0.715931354618723 Treated
B0 0.964832748957968 Treated
B0 1.21104809578315 Treated
B0 0.657452053463171 Treated
B0 1.03169472929042 Treated
B0 1.00823027566827 Treated
B0 0.996260924081841 Treated
B0 0.772050849416891 Treated
B0 0.895037058502681 Treated
B0 0.6301013273883 Treated
B0 0.894049525385076 Treated
B0 0.87674715462283 Treated
B0 0.82644565014968 Treated
B0 0.952131860500575 Treated
B0 0.882267487072447 Treated
B0 0.75112293702474 Treated
B0 0.524872388461226 Treated
B0 0.587252802026237 Treated
B0 0.287431815593331 Treated
B0 0.325187215274673 Treated
B0 0.767599414192968 Treated
B0 0.506239297955136 Treated
B0 0.596747299470414 Treated
B0 0.92723017813688 Treated
B0 0.74092711991521 Treated
B0 0.80922937249547 Treated
B0 0.786554946295388 Treated
B0 0.571260065750597 Treated
B0 0.792662001229225 Treated
B0 0.708575963042039 Treated
B0 0.721829437245661 Treated
B0 0.588574976758989 Treated
B0 0.767209239543429 Treated
B0 0.916882459138164 Treated
B0 0.665287163091522 Treated
B0 1.18701203929304 Treated
B0 0.542676792051378 Treated
B0 0.634138422867811 Treated
B0 0.535190407947759 Treated
B0 0.800571724323013 Treated
B0 0.858210106901173 Treated
B0 0.581695877147633 Treated
B0 0.79986983595645 Treated
B0 0.264383406899797 Treated
B0 0.576322818068041 Treated
B0 0.53396634288904 Treated
B0 0.391318972140551 Treated
B0 0.868740505059531 Treated
B0 0.207988530975231 Treated
B0 0.700510675840242 Treated
B0 0.506163427494735 Treated
B0 0.729684700240146 Treated
B0 1.08408280564932 Treated
B0 0.576009858442959 Treated
B0 0.635332733826698 Treated
B0 0.803228323402361 Treated
B0 0.837031520562018 Treated
B0 0.829777402199034 Treated
B0 0.890796957167531 Treated
B0 0.69609008422141 Treated
B0 0.70644690308929 Treated
B0 0.846971132600482 Treated
B0 0.724172415946899 Treated
B0 0.679406859148447 Treated
B0 0.554364441303554 Treated
B0 0.817538658942733 Treated
B0 0.594753808160302 Treated
B0 0.884867782184916 Treated
B0 0.569146754755075 Treated
B0 0.323083050788899 Treated
B0 0.825223597600249 Treated
B0 0.814422176195462 Treated
B0 1.14302584246393 Treated
B0 0.965933101159221 Treated
B0 0.750611905001877 Treated
B0 0.417297874964869 Treated
B0 0.62239873816887 Treated
B0 0.790224048692252 Treated
B0 0.70977164686778 Treated
B0 0.594934361459375 Treated
B0 0.310173031379889 Treated
B0 0.548954447866782 Treated
B0 0.902207821655603 Treated
B0 0.734814569144292 Treated
B0 1.17602610656259 Treated
B0 0.657179981427145 Treated
B0 0.7111962342808 Treated
B0 0.864366565942053 Treated
B0 0.738025268096031 Treated
B0 0.586539433512463 Treated
B0 0.641474154712538 Treated
B0 0.918866722805168 Treated
B0 0.85652577955793 Treated
B0 0.74753297900149 Treated
B0 0.268330609230815 Treated
B0 0.838047240137932 Treated
B0 0.557458300134521 Treated
B0 1.37945437227719 Treated
B0 0.665070279926845 Treated
B0 0.801696971333908 Treated
B0 0.274924930016892 Treated
B0 0.769167064926766 Treated
B0 0.842047510425403 Treated
B0 0.594941092766024 Treated
B0 0.710766313024764 Treated
B0 0.411023567382384 Treated
B0 1.04489923283505 Treated
B0 0.510746102525791 Treated
B0 1.09519962254272 Treated
B0 1.18139016000904 Treated
B0 0.988309915430813 Treated
B0 0.334492738021929 Treated
B0 0.524730869654263 Treated
B0 0.635385930463896 Treated
B0 0.242090166710107 Treated
B0 0.700923563099161 Treated
B0 0.807976143196531 Treated
B0 0.630382363945621 Treated
B0 0.718604558050848 Treated
B0 0.526357297895662 Treated
B0 0.667517934360207 Treated
B0 0.55952022938281 Treated
B0 0.52925758565363 Treated
B0 0.314183763980576 Treated
B0 0.509799018863845 Treated
B0 0.727266385163246 Treated
B0 0.768007801982242 Treated
B0 0.612800126448969 Treated
B0 0.545720965613738 Treated
B0 1.00115977858358 Treated
B0 0.895357733793857 Treated
B0 0.500618910143786 Treated
B0 0.563838561423021 Treated
B0 0.733874441300055 Treated
B0 0.672916491183535 Treated
B0 0.568940305994815 Treated
B0 0.762950106660302 Treated
B0 0.581911629376409 Treated
B0 0.900769110672103 Treated
B0 0.549518893927812 Treated
B0 0.292804518546891 Treated
B0 0.701905911001155 Treated
B0 0.656458715941342 Treated
B0 0.169904760915367 Treated
B0 0.945405321533604 Treated
B0 1.23676452083214 Treated
B0 0.660787282728782 Treated
B0 0.909866952085067 Treated
B0 0.713032918320598 Treated
B0 0.795076101313945 Treated
B0 0.479766661447167 Treated
B0 0.668530912420518 Treated
B0 0.758066046305625 Treated
B0 0.98327363526338 Treated
B0 0.686284596314703 Treated
B0 0.588278164961761 Treated
B0 0.507165452055486 Treated
B0 0.675707252881203 Treated
B0 0.617949219634295 Treated
B0 0.462371807573731 Treated
B0 1.00459298496878 Treated
B0 1.00168736597103 Treated
B0 0.349011424356624 Treated
B0 0.743365564004949 Treated
B0 0.743267051274029 Treated
B0 0.546183523188768 Treated
B0 0.374642244821059 Treated
B0 0.258778481102571 Treated
B0 0.932938321201226 Treated
B0 0.661160601464043 Treated
B0 0.799324280677776 Treated
B0 0.747405933181249 Treated
B0 1.30159082719674 Treated
B0 0.764275038712998 Treated
B0 1.22709494658311 Treated
B0 0.931780301611678 Treated
B0 0.81016931751959 Treated
B0 0.903700978555125 Treated
B0 0.795691157569078 Treated
B0 0.778061018020437 Treated
B0 0.61294421196564 Treated
B0 1.05127718464393 Treated
B0 0.782296182344326 Treated
B0 0.726928252959098 Treated
B0 0.862452354936446 Treated
B0 0.595871305842773 Treated
B0 0.572714216663019 Treated
B0 0.156226413173155 Treated
B0 0.61334471554191 Treated
B0 0.724082745627921 Treated
B0 0.562745099658727 Treated
B0 0.452757593727801 Treated
B0 0.486845402478447 Treated
B0 0.910856198467829 Treated
B0 0.549664870799422 Treated
B0 0.288239869679909 Treated
B0 0.392942544677131 Treated
B0 0.502732425616499 Treated
B0 0.871667375872021 Treated
B0 0.741641422939184 Treated
B0 0.410519171019217 Treated
B0 1.01818372316211 Treated
B0 0.55935172507024 Treated
B0 0.765368252575869 Treated
B0 0.729165614394274 Treated
B0 0.687268383402078 Treated
B0 1.11875528014244 Treated
B0 0.465098350078414 Treated
B0 0.861331535799408 Treated
B0 0.374602276056791 Treated
B0 0.973847401418222 Treated
B0 0.724100539449507 Treated
B0 0.856537934878067 Treated
B0 0.421078766351871 Treated
B0 0.612744687487015 Treated
B0 0.839876406887812 Treated
B0 0.684778578897927 Treated
B0 0.54967929938822 Treated
B0 0.954319339351569 Treated
B0 0.687333506068631 Treated
B0 0.722163105668909 Treated
B0 0.731286499257089 Treated
B0 0.752860604973752 Treated
B0 0.752696925703683 Treated
B0 0.668639064931998 Treated
B0 0.32425545485275 Treated
B0 0.255221944606019 Treated
B0 0.674524102511575 Treated
B0 0.836601171168392 Treated
B0 0.735056493635063 Treated
B0 0.695030598770043 Treated
B0 0.505535760753846 Treated
B0 0.281635131692778 Treated
B0 0.677505191548327 Treated
B0 0.885040995463128 Treated
B0 0.638432380061829 Treated
B0 0.712849201637627 Treated
B0 0.829196433225678 Treated
B0 0.659084257738462 Treated
B0 0.647486479203248 Treated
B0 0.227575594762626 Treated
B0 0.626489589176011 Treated
B0 0.746298692220189 Treated
B0 0.473354324759125 Treated
B0 0.609315825700479 Treated
B0 0.336811444662427 Treated
B0 0.538911858530973 Treated
B0 0.940116831562953 Treated
B0 0.427253770377053 Treated
B0 0.54427316257538 Treated
B0 0.637484641407022 Treated
B0 0.654809232527331 Treated
B0 0.561231897733707 Treated
B0 1.19909699737933 Treated
B0 0.180247959465509 Treated
B0 0.202132233514949 Treated
B0 0.644138724205069 Treated
B0 0.65206165751035 Treated
B0 0.75662815208945 Treated
B0 0.716107974290109 Treated
B0 0.720368865247337 Treated
B0 0.462002335540025 Treated
B0 0.684834893799322 Treated
B0 0.853547905057778 Treated
B0 0.654296877040297 Treated
B0 0.626795568466858 Treated
B0 0.608427202657453 Treated
B0 0.883017376108395 Treated
B0 0.801727246885997 Treated
B0 0.601818905198044 Treated
B0 0.567226959764739 Treated
B0 0.508871506531201 Treated
B0 0.791815436283728 Treated
B0 0.357353149434054 Treated
B0 0.888262839431158 Treated
B0 0.478004278597409 Treated
B0 0.812252404684224 Treated
B0 0.617672155245599 Treated
B0 0.824252630681818 Treated
B0 0.45402103753866 Treated
B0 0.554055882155655 Treated
B0 0.618611408200436 Treated
B0 0.640942253328594 Treated
B0 0.704810716139764 Treated
B0 0.703976863397759 Treated
B0 0.878871750076558 Treated
B0 0.910297622189441 Treated
B0 0.784368991691031 Treated
B0 0.678565272075417 Treated
B0 0.345655776254348 Treated
B0 0.79543549146235 Treated
B0 0.606676886550726 Treated
B0 0.859128473569732 Treated
B0 0.57007918119559 Treated
B0 0.728279320167093 Treated
B0 0.695447785304316 Treated
B0 0.758631470001821 Treated
B0 0.844829250435956 Treated
B0 0.401261142313474 Treated
B0 0.228422422131494 Treated
B0 0.482358391333855 Treated
B0 0.411712011222877 Treated
B0 0.738739941224276 Treated
B0 0.750382511820776 Treated
B0 0.992235631106136 Treated
B0 0.188795290549722 Treated
B0 0.685581369349816 Treated
B0 0.638677976669925 Treated
B0 0.849924043097845 Treated
B0 0.29316290325655 Treated
B0 0.366519495553072 Treated
B0 0.4687677926634 Treated
B0 0.591972562779963 Treated
B0 0.903302834610523 Treated
B0 0.815067132570673 Treated
B0 0.594673388510145 Treated
B0 0.624600114252367 Treated
B0 0.159608779962638 Treated
B0 0.719869460809408 Treated
B0 0.835814826072622 Treated
B0 0.690693460810325 Treated
B0 0.743128360763295 Treated
B0 0.708182265625953 Treated
B0 0.804398903765133 Treated
B0 0.53342527925542 Treated
B0 0.535375287612473 Treated
B0 0.89150086631983 Treated
B0 0.60351546607222 Treated
B0 0.702897384161582 Treated
B0 0.111734190454816 Treated
B0 0.538863173082715 Treated
B0 0.927822508910197 Treated
B0 0.800301489476679 Treated
B0 0.718779188560454 Treated
B0 0.160961648927624 Treated
B0 0.967240949747002 Treated
B0 0.613194540920678 Treated
B0 0.777703498782262 Treated
B0 0.895154128070213 Treated
B0 0.812627211998693 Treated
B0 0.203461173567658 Treated
B0 0.954865647803467 Treated
B0 0.55063792163621 Treated
B0 0.433435734546432 Treated
B0 0.70923912899181 Treated
B0 0.782131044369661 Treated
B0 0.711759077936579 Treated
B0 0.534258646388505 Treated
B0 0.467888311615068 Treated
B0 0.683929511270731 Treated
B0 0.507710011945444 Treated
B0 0.868461794924566 Treated
B0 0.317855386812584 Treated
B0 0.828426304026431 Treated
B0 0.693724301937295 Treated
B0 0.308883415958793 Treated
B0 0.285088768027732 Treated
B0 0.827288733319707 Treated
B0 0.529664327890444 Treated
B0 0.600765008080347 Treated
B0 0.752109053192955 Treated
B0 0.646166262094528 Treated
B0 0.413469365783371 Treated
B0 0.538129480298478 Treated
B0 0.432770952005439 Treated
B0 0.577540315656408 Treated
B0 0.616002917087307 Treated
B0 0.255613636733477 Treated
B0 0.757817763792474 Treated
B0 0.910193238217639 Treated
B0 0.345262416331765 Treated
B0 0.696485303045411 Treated
B0 0.856763164282883 Treated
B0 0.616530658465997 Treated
B0 0.53165340751846 Treated
B0 0.489310857422492 Treated
B0 0.712557488980975 Treated
B0 0.190813098590686 Treated
B0 0.994904009061619 Treated
B0 0.55999222232382 Treated
B0 0.78261506282028 Treated
B0 0.893969919374562 Treated
B0 0.604529348590143 Treated
B0 0.346489585295908 Treated
B0 0.515095298434926 Treated
B0 0.723579528616309 Treated
B0 0.490566388459727 Treated
B0 0.224196756192116 Treated
B0 0.753452661719691 Treated
B0 0.892922807876417 Treated
B0 0.771788406440714 Treated
B0 1.07549843476034 Treated
B0 0.395344227180232 Treated
B0 1.13743939714511 Treated
B0 0.618977599738628 Treated
B0 0.721144041485118 Treated
B0 0.679843488106501 Treated
B0 1.00535617629437 Treated
B0 0.940640898244309 Treated
B0 0.544336392619798 Treated
B0 0.628462042991468 Treated
B0 0.875334837486432 Treated
B0 1.2300546089558 Treated
B0 0.444677054470685 Treated
B0 0.444906554917175 Treated
B0 0.802118193631924 Treated
B0 1.10363558194355 Treated
B0 0.778538066628863 Treated
B0 0.383614977161562 Treated
B0 0.813948549761049 Treated
B0 0.617144125937733 Treated
B0 0.622755338986266 Treated
B0 0.648716596149578 Treated
B0 0.919472781803043 Treated
B0 0.657084019606137 Treated
B0 0.719297717761296 Treated
B0 0.823052224213578 Treated
B0 0.530648301036986 Treated
B0 0.945558124490252 Treated
B0 0.18034531452413 Treated
B0 0.588438116414771 Treated
B0 0.623301891035843 Treated
B0 0.613601236669616 Treated
B0 0.451053561383881 Treated
B0 0.85083365002453 Treated
B0 0.766472384142591 Treated
B0 0.749392758522387 Treated
B0 0.566088620893355 Treated
B0 0.449514050713867 Treated
B0 0.574286741462269 Treated
B0 0.616154850937702 Treated
B0 0.663268669557604 Treated
B0 0.650450688089572 Treated
B0 0.621064280976619 Treated
B0 0.548687020366986 Treated
B0 0.553440471868927 Treated
B0 1.18709221895484 Treated
B0 0.921737994563316 Treated
B0 0.408733454294305 Treated
B0 0.650299178341774 Treated
B0 0.435120165633227 Treated
B0 0.758553857402065 Treated
B0 0.639062570980742 Treated
B0 0.861645331132807 Treated
B0 0.924664307227937 Treated
B0 0.649124749090215 Treated
B0 0.29166420993219 Treated
B0 0.437263356845349 Treated
B0 0.60521732276042 Treated
B0 0.586644980882698 Treated
B0 0.812259417520282 Treated
B0 0.711153068746324 Treated
B0 0.514831364493079 Treated
B0 0.891326447303494 Treated
B0 0.647354081959391 Treated
B0 0.520780346121886 Treated
B0 0.528737823041469 Treated
B0 0.967407793082722 Treated
B0 0.687599704896152 Treated
B0 0.676462177637926 Treated
B0 0.577295922315712 Treated
B0 0.129075177584836 Treated
B0 0.497413244582898 Treated
B0 0.679983045643682 Treated
B0 0.301430234365297 Treated
B0 0.150050656365462 Treated
B0 0.605349678131361 Treated
B0 0.275060154427068 Treated
B0 0.367760039078337 Treated
B0 0.404370959952664 Treated
B0 0.607848194855549 Treated
B0 0.83038320869009 Treated
B0 0.39411223560232 Treated
B0 0.85710911052118 Treated
B0 0.558273707988282 Treated
B0 0.831961946920278 Treated
B0 0.665795369324219 Treated
B0 0.544590517806109 Treated
B0 0.740723188196392 Treated
B0 0.604016727959077 Treated
B0 0.538728155388765 Treated
B0 0.821878850041813 Treated
B0 0.314892524743755 Treated
B0 0.830948707171567 Treated
B0 0.456906025321478 Treated
B0 0.581349276571955 Treated
B0 0.820716252292683 Treated
B0 0.479429842318231 Treated
B0 0.327623508556908 Treated
B0 0.958241549831602 Treated
B0 0.614389364084889 Treated
B0 1.04602198047051 Treated
B0 0.648282178802265 Treated
B0 0.607569945436674 Treated
B0 0.748384307575764 Treated
B0 0.724523059043167 Treated
B0 0.626963052595496 Treated
B0 0.771683811782035 Treated
B0 1.00997891111331 Treated
B0 0.709278829664374 Treated
B0 0.536206348293126 Treated
B0 0.534070706394216 Treated
B0 0.242241543578798 Treated
B0 0.766182075476049 Treated
B0 0.686182700034235 Treated
B0 0.675059981462721 Treated
B0 0.462551955404758 Treated
B0 0.856073029195624 Treated
B0 0.653880098281749 Treated
B0 0.506249620589619 Treated
B0 0.708429388640171 Treated
B0 0.734305947348843 Treated
B0 0.451548371984044 Treated
B0 0.365336355766706 Treated
B0 0.89166130242882 Treated
B0 0.441613697832638 Treated
B0 0.51828293506502 Treated
B0 0.364531233317847 Treated
B0 0.911782924074036 Treated
B0 0.59280654221399 Treated
B0 0.439698855364057 Treated
B0 0.655154047674007 Treated
B0 0.748514219455866 Treated
B0 0.595758246268168 Treated
B0 0.787508436166653 Treated
B0 0.722421462568704 Treated
B0 0.247162383410901 Treated
B0 0.842301893995622 Treated
B0 0.607914880782161 Treated
B0 0.593965571795464 Treated
B0 0.450256979206215 Treated
B0 0.72047372471359 Treated
B0 0.356162871018324 Treated
B0 0.51853736430246 Treated
B0 0.514284650638685 Treated
B0 0.30255229240741 Treated
B0 0.49188451826463 Treated
B0 0.560087117005687 Treated
B0 0.645053345511626 Treated
B0 0.490928865637641 Treated
B0 1.14255078479983 Treated
B0 1.49425899473409 Treated
B0 0.5834715982882 Treated
B0 0.454825166697431 Treated
B0 0.531982262405286 Treated
B0 0.488158573722825 Treated
B0 0.54487240449402 Treated
B0 0.569489039651427 Treated
B0 0.855598301892208 Treated
B0 0.820966241667397 Treated
B0 0.750843459429929 Treated
B0 0.563235168520847 Treated
B0 0.358621275246816 Treated
B0 0.664778684526739 Treated
B0 0.662518876349172 Treated
B0 0.760789276824115 Treated
B0 0.596866927415735 Treated
B0 0.632786922346752 Treated
B0 0.829220218942503 Treated
B0 0.548978522959111 Treated
B0 0.858821823569919 Treated
B0 0.98517857678306 Treated
B0 0.607115925120658 Treated
B0 0.827455428594539 Treated
B0 0.614227087665689 Treated
B0 0.861816204089945 Treated
B0 0.257441652576786 Treated
B0 0.77205405748855 Treated
B0 0.726674040132113 Treated
B0 0.505502016888143 Treated
B0 0.239903563245615 Treated
B0 0.922515782261424 Treated
B0 0.893633292457031 Treated
B0 0.751108065717822 Treated
B0 1.10635501179373 Treated
B0 0.775901759466244 Treated
B0 0.367001144839758 Treated
B0 0.981045776934813 Treated
B0 0.949200658535145 Treated
B0 0.824531277627735 Treated
B0 0.376618829702342 Treated
B0 0.746318496729409 Treated
B0 1.05182260317176 Treated
B0 0.201362056522676 Treated
B0 0.780824518622816 Treated
B0 1.06466781377371 Treated
B0 0.593794644000468 Treated
B0 0.656569466210357 Treated
B0 0.442999471858642 Treated
B0 0.577438232353624 Treated
B0 0.833615980683145 Treated
B0 1.09212633445027 Treated
B0 0.346398104749169 Treated
B0 0.635095005503295 Treated
B0 0.690167785834061 Treated
B0 0.613030843484002 Treated
B0 0.645975829103838 Treated
B0 1.12180595397371 Treated
B0 0.477576645105957 Treated
B0 0.532937408368802 Treated
B0 0.745213108118796 Treated
B0 0.813029591716588 Treated
B0 0.557472271520986 Treated
B0 0.849677890469227 Treated
B0 0.609111064127437 Treated
B0 0.337399738310867 Treated
B0 0.304326341599006 Treated
B0 0.795630845773344 Treated
B0 0.485515123103761 Treated
B0 0.40253703662396 Treated
B0 0.637932780096765 Treated
B0 0.698892293379402 Treated
B0 0.569771192841649 Treated
B0 0.572725411779311 Treated
B0 0.60407794490189 Treated
B0 0.630953163541688 Treated
B0 0.432892033534939 Treated
B0 0.631008364031252 Treated
B0 0.173441301873846 Treated
B0 0.689116864358326 Treated
B0 0.95095278323092 Treated
B0 0.665505435429743 Treated
B0 0.350705478898734 Treated
B0 0.692488784371744 Treated
B0 0.762887234980913 Treated
B0 0.281881422270939 Treated
B0 0.899127276720213 Treated
B0 0.672623436984056 Treated
B0 0.697777845521579 Treated
B0 0.588015679484084 Treated
B0 0.498831601100632 Treated
B0 0.805788901271098 Treated
B0 0.606948825179889 Treated
B0 0.392854460739889 Treated
B0 0.64135316191086 Treated
B0 1.1132574794468 Treated
B0 0.702441776524268 Treated
B0 0.752876638836369 Treated
B0 0.712602348677363 Treated
B0 0.663698118924939 Treated
B0 1.04495931532648 Treated
B0 0.474838952561267 Treated
B0 0.871179261708973 Treated
B0 0.86221079318033 Treated
B0 0.719557480506772 Treated
B0 0.874859598673524 Treated
B0 0.42409328795861 Treated
B0 0.51054530730292 Treated
B0 0.82357599957874 Treated
B0 0.843176160615593 Treated
B0 0.526969554419617 Treated
B0 0.738705866695587 Treated
B0 0.440045535753031 Treated
B0 0.694080960338049 Treated
B0 0.808658034331118 Treated
B0 0.487656861733356 Treated
B0 0.664608590859708 Treated
B0 0.594230806157441 Treated
B0 0.785809413931425 Treated
B0 0.904731318087284 Treated
B0 0.468824248226734 Treated
B0 0.850679993362985 Treated
B0 0.853683378967927 Treated
B0 0.646706505503571 Treated
B0 0.56366097245631 Treated
B0 0.811580288110381 Treated
B0 0.942583979535599 Treated
B0 0.200389023953991 Treated
B0 0.4676471431292 Treated
B0 0.680265594646796 Treated
B0 0.617004145049792 Treated
B0 0.770840510982844 Treated
B0 0.658746026216637 Treated
B0 0.83723408044083 Treated
B0 0.549817022872921 Treated
B0 0.704440346357521 Treated
B0 0.689814075733467 Treated
B0 0.653970352566019 Treated
B0 0.744776912980685 Treated
B0 0.338744749720602 Treated
B0 0.967274974144052 Treated
B0 0.917728146287521 Treated
B0 0.245012936803593 Treated
B0 0.644732747681379 Treated
B0 0.551921658011962 Treated
B0 0.943784983958256 Treated
B0 0.763659048407947 Treated
B0 0.548232198372599 Treated
B0 0.76717260357455 Treated
B0 0.928085462100921 Treated
B0 0.582188882441785 Treated
B0 0.350088309012293 Treated
B0 0.409536132377236 Treated
B0 0.285257343528304 Treated
B0 0.561420677646665 Treated
B0 0.544893036762877 Treated
B0 0.774716574028055 Treated
B0 0.367303326857536 Treated
B0 0.74363555510027 Treated
B0 0.257020183329236 Treated
B0 0.81957638583575 Treated
B0 0.701079609382415 Treated
B0 1.4948744860715 Treated
B0 0.801642484382898 Treated
B0 1.05758186121635 Treated
B0 0.328075034905552 Treated
B0 0.617967754365702 Treated
B0 0.774970059393118 Treated
B0 0.77506945864972 Treated
B0 0.27178453425944 Treated
B0 0.679735413420027 Treated
B0 0.216035879015738 Treated
B0 0.727871369060369 Treated
B0 0.37789986734795 Treated
B0 0.647168351127584 Treated
B0 0.831547030519641 Treated
B0 0.965687764219716 Treated
B0 0.349412568046533 Treated
B0 0.284431924919514 Treated
B0 0.665240477921437 Treated
B0 0.893888158392511 Treated
B0 0.958730305189632 Treated
B0 0.708213865851535 Treated
B0 0.683394676918571 Treated
B0 0.619390689788251 Treated
B0 0.785698669073695 Treated
B0 0.886205486149451 Treated
B0 0.714251751955948 Treated
B0 0.814259386739332 Treated
B0 0.698958831886618 Treated
B0 0.856194743394872 Treated
B0 0.748746138361746 Treated
B0 0.705698203993788 Treated
B0 0.659595101525579 Treated
B0 0.566877352050048 Treated
B0 0.969639455086224 Treated
B0 0.810953189485303 Treated
B0 0.534367915279508 Treated
B0 0.736556686175916 Treated
B0 0.464684465527738 Treated
B0 0.712093346817394 Treated
B0 0.646469860539132 Treated
B0 0.147633326269549 Treated
B0 0.541555826968358 Treated
B0 0.992722304733049 Treated
B0 0.610837672147358 Treated
B0 0.731418176892795 Treated
B0 0.448111146647895 Treated
B0 0.799930966633751 Treated
B0 0.731664572637095 Treated
B0 0.659891404653754 Treated
B0 0.955858883868039 Treated
B0 0.544520783633779 Treated
B0 0.533636620816977 Treated
B0 0.746370219620972 Treated
B0 0.469742658670114 Treated
B0 0.739727208314501 Treated
B0 0.382792909523614 Treated
B0 0.722164462111834 Treated
B0 0.681819010790036 Treated
B0 0.626636635548474 Treated
B0 0.559643988371709 Treated
B0 0.160425345762489 Treated
B0 0.620883521064551 Treated
B0 0.653250571352063 Treated
B0 0.545392656550399 Treated
B0 0.67093485560888 Treated
B0 0.380993025527578 Treated
B0 0.603571711442293 Treated
B0 0.498373323026273 Treated
B0 0.774012660814909 Treated
B0 0.459846183749353 Treated
B0 1.00501573949486 Treated
B0 0.358248572547488 Treated
B0 0.624493529564211 Treated
B0 0.453542194189883 Treated
B0 0.842216401923824 Treated
B0 0.697570517232251 Treated
B0 0.335910185603081 Treated
B0 0.768530478711462 Treated
B0 1.19057736946736 Treated
B0 0.572223836713022 Treated
B0 1.08171859446136 Treated
B0 0.21078501698227 Treated
B0 0.804020197970385 Treated
B0 0.68059303521859 Treated
B0 0.641274015526018 Treated
B0 0.529112550010645 Treated
B0 0.569082166268327 Treated
B0 0.871584809288824 Treated
B0 0.973788975246019 Treated
B0 0.630976185685868 Treated
B0 0.723605839440186 Treated
B0 0.896075117947628 Treated
B0 0.717250076560675 Treated
B0 0.668990506309877 Treated
B0 0.71805752275958 Treated
B0 0.931499582543307 Treated
B0 0.193299339309173 Treated
B0 0.663100523620764 Treated
B0 0.547277204663024 Treated
B0 1.24208470542808 Treated
B0 0.664007872759539 Treated
B0 0.65472192799002 Treated
B0 0.163508415454125 Treated
B0 0.754130219829828 Treated
B0 0.653402542256349 Treated
B0 0.749669154132375 Treated
B0 0.863359559551014 Treated
B0 0.559437193810877 Treated
B0 0.405873391594837 Treated
B0 0.193906731984517 Treated
B0 0.942998398908188 Treated
B0 0.654846978477091 Treated
B0 0.937225506996886 Treated
B0 0.560880920164006 Treated
B0 0.359857439927928 Treated
B0 0.552946468456225 Treated
B0 0.581973951722615 Treated
B0 0.320308388656489 Treated
B0 0.984315410564779 Treated
B0 0.628360691506493 Treated
B0 0.334118987222932 Treated
B0 0.513712557621252 Treated
B0 0.643276552865612 Treated
B0 0.642935930625275 Treated
B0 0.615528080886792 Treated
B0 0.744101889675787 Treated
B0 0.471576482300681 Treated
B0 0.493411134946342 Treated
B0 0.617888141753272 Treated
B0 0.598796110964008 Treated
B0 0.599697038769537 Treated
B0 0.309143094616729 Treated
B0 0.967805650191533 Treated
B0 0.702456420553317 Treated
B0 0.618359078805555 Treated
B0 1.17743222689803 Treated
B0 0.632621282348853 Treated
B0 0.766172203322057 Treated
B0 0.844030265453377 Treated
B0 0.465956165678527 Treated
B0 0.654732988887368 Treated
B0 1.0580879849012 Treated
B0 0.456890312270378 Treated
B0 0.663217727378232 Treated
B0 0.852952578443146 Treated
B0 0.922683279910829 Treated
B0 0.289518001195393 Treated
B0 0.26000065324488 Treated
B0 0.537101758300971 Treated
B0 1.01531901335374 Treated
B0 0.954592259872916 Treated
B0 0.669566434754821 Treated
B0 0.892833506994723 Treated
B0 0.561788210389013 Treated
B0 0.88772000620167 Treated
B0 0.621279988975944 Treated
B0 1.07631321719406 Treated
B0 0.745947240310401 Treated
B0 0.21877856859849 Treated
B0 0.921328459161507 Treated
B0 0.725720153454842 Treated
B0 0.135531657306163 Treated
B0 0.959493640438575 Treated
B0 0.679384860497317 Treated
B0 0.510285961521148 Treated
B0 0.78192023950861 Treated
B0 0.735592995341645 Treated
B0 0.23644966294299 Treated
B0 0.381311259915389 Treated
B0 0.580017008689976 Treated
B0 0.633085817106321 Treated
B0 0.45726367917385 Treated
B0 0.7156468349482 Treated
B0 0.705796408532745 Treated
B0 1.04181863063193 Treated
B0 0.49227624753322 Treated
B0 0.828606288680701 Treated
B0 0.914929873495808 Treated
B0 0.571159989141797 Treated
B0 0.620222576710149 Treated
B0 0.862062023329936 Treated
B0 0.760052566472699 Treated
B0 0.578986935223893 Treated
B0 0.740576546615455 Treated
B0 0.316021774132002 Treated
B0 0.415977068645176 Treated
B0 0.947273508055803 Treated
B0 0.595741902147901 Treated
B0 0.376165331237519 Treated
B0 0.203847275249932 Treated
B0 0.775435333242251 Treated
B0 0.830850660760376 Treated
B0 0.896588372122238 Treated
B0 0.659041418950509 Treated
B0 0.662871302881268 Treated
B0 1.22464889354907 Treated
B0 0.609138778582449 Treated
B0 0.696636393505321 Treated
B0 0.298373457340008 Treated
B0 1.07407644953508 Treated
B0 0.675797143880159 Treated
B0 0.699079541034006 Treated
B0 1.93780736037546 Treated
B0 0.740854633256915 Treated
B0 0.82923001226674 Treated
B0 0.899432086174143 Treated
B0 0.834909003173096 Treated
B0 0.574715244069677 Treated
B0 0.914258167774836 Treated
B0 0.47756913684035 Treated
B0 0.762249656381435 Treated
B0 0.625895277974004 Treated
B0 1.0631297209185 Treated
B0 0.85378576366524 Treated
B0 1.08409114163625 Treated
B0 1.0494461802246 Treated
B0 0.737635729478248 Treated
B0 0.954620400656965 Treated
B0 0.67547512893192 Treated
B0 0.45578907240893 Treated
B0 0.786361340721905 Treated
B0 0.880433046623936 Treated
B0 0.997689276415252 Treated
B0 0.714260184220305 Treated
B0 0.772460583405663 Treated
B0 0.715996532025568 Treated
B0 0.815347975662166 Treated
B0 0.609941589133707 Treated
B0 0.626988921345708 Treated
B0 0.606095823980406 Treated
B0 0.267714460874879 Treated
B0 0.692808748035159 Treated
B0 0.504276458670249 Treated
B0 0.655663008133563 Treated
B0 0.730379949010498 Treated
B0 0.916230285213314 Treated
B0 0.577804568314999 Treated
B0 0.292691179131658 Treated
B0 1.06083052221171 Treated
B0 0.718237086816418 Treated
B0 0.800907114638218 Treated
B0 0.405240684657829 Treated
B0 0.662904389030686 Treated
B0 0.632364231383048 Treated
B0 0.369631767797832 Treated
B0 0.57810610347294 Treated
B0 0.878873383964352 Treated
B0 0.824064783137568 Treated
B0 0.641563932838757 Treated
B0 0.717084310625961 Treated
B0 0.508359369236038 Treated
B0 0.473469718951759 Treated
B0 0.656861170698856 Treated
B0 0.326035715994972 Treated
B0 0.492895240442046 Treated
B0 0.916877395591129 Treated
B0 0.594751979221339 Treated
B0 0.837580328710698 Treated
B0 0.609330401971236 Treated
B0 1.16878879244692 Treated
B0 1.02062149592686 Treated
B0 0.598302623468687 Treated
B0 0.696536524429182 Treated
B0 0.64332185349421 Treated
B0 0.780952135532768 Treated
B0 1.03779405539346 Treated
B0 0.513102138498592 Treated
B0 0.526769254754423 Treated
B0 0.677753377651793 Treated
B0 0.693235029475006 Treated
B0 0.894379882843338 Treated
B0 0.384758926427378 Treated
B0 0.376814230448261 Treated
B0 0.672846507811437 Treated
B0 0.871918487279948 Treated
B0 0.615039370134223 Treated
B0 1.00210220727945 Treated
B0 0.515401469133942 Treated
B0 0.849194553818083 Treated
B0 0.674225828229232 Treated
B0 0.604166564491922 Treated
B0 1.25374224327694 Treated
B0 0.323357956976435 Treated
B0 0.449863564708828 Treated
B0 0.516461771723214 Treated
B0 0.305676844374014 Treated
B0 0.605410151518069 Treated
B0 0.868304960751698 Treated
B0 0.171380205683713 Treated
B0 0.878493713818248 Treated
B0 0.65794466524164 Treated
B0 0.606088628560671 Treated
B0 1.02728812734989 Treated
B0 0.787330710233605 Treated
B0 0.428717747027255 Treated
B0 1.08502786059037 Treated
B0 0.91157363773037 Treated
B0 0.679704415670544 Treated
B0 0.609565462828173 Treated
B0 1.06042416979076 Treated
B0 0.636541195419525 Treated
B0 0.54536331485251 Treated
B0 0.827404373660556 Treated
B0 0.789171086110957 Treated
B0 0.710917653244854 Treated
B0 0.623646380094436 Treated
B0 0.76558079818242 Treated
B0 0.388599042023722 Treated
B0 0.662123408837756 Treated
B0 0.903584443931756 Treated
B0 0.706841089294852 Treated
B0 0.85331464401639 Treated
B0 0.585003948817406 Treated
B0 0.341886281853675 Treated
B0 0.571726433652215 Treated
B0 0.655369593276415 Treated
B0 0.681434593062332 Treated
B0 0.771666713239608 Treated
B0 0.510561915648703 Treated
B0 0.579259015614003 Treated
B0 0.673885267661848 Treated
B0 0.189034792479575 Treated
B0 0.624819671925165 Treated
B0 0.260215435539055 Treated
B0 0.485542931751537 Treated
B0 0.328703686256879 Treated
B0 0.946265633768602 Treated
B0 0.694312481341596 Treated
B0 0.366149598911763 Treated
B0 0.718315253853565 Treated
B0 0.630085425961341 Treated
B0 0.637315750758497 Treated
B0 0.642355521215587 Treated
B0 0.632937615670962 Treated
B0 0.642984872790052 Treated
B0 0.609155628693298 Treated
B0 0.867444436101931 Treated
B0 0.799435668789271 Treated
B0 0.809019041372346 Treated
B0 0.710409588989484 Treated
B0 0.590662055376913 Treated
B0 0.540009496394356 Treated
B0 0.462527023879236 Treated
B0 0.632577027226489 Treated
B0 0.160816167089996 Treated
B0 0.785380942631286 Treated
B0 0.824822367341321 Treated
B0 0.523460736132034 Treated
B0 0.267743700174228 Treated
B0 1.23365300879843 Treated
B0 0.894043336205182 Treated
B0 0.735550227948512 Treated
B0 0.69863382564537 Treated
B0 0.648686623985323 Treated
B0 0.508888345608063 Treated
B0 0.498787818562877 Treated
B0 0.62879303918769 Treated
B0 0.813665015565549 Treated
B0 0.730227442214804 Treated
B0 0.2514000333432 Treated
B0 0.715056438103473 Treated
B0 0.766950328462863 Treated
B0 0.47676410138012 Treated
B0 0.68946209471961 Treated
B0 0.58956142954392 Treated
B0 0.801261461272121 Treated
B0 0.161758701312902 Treated
B0 0.608229627338858 Treated
B0 0.849644717156388 Treated
B0 0.743539085957864 Treated
B0 0.69136785986429 Treated
B0 0.742569002292499 Treated
B0 0.203090267717904 Treated
B0 0.748781131153781 Treated
B0 0.578256013505866 Treated
B0 0.389628634080133 Treated
B0 0.601135407012318 Treated
B0 0.814370764565513 Treated
B0 0.899124719838609 Treated
B0 0.639562213777289 Treated
B0 0.24893474352372 Treated
B0 0.519010051681558 Treated
B0 0.120343528063811 Treated
B0 0.725518581173254 Treated
B0 0.770760092552941 Treated
B0 0.799645399936764 Treated
B0 0.29124880696235 Treated
B0 0.532257000297951 Treated
B0 0.140565668710423 Treated
B0 0.5875783093444 Treated
B0 1.06690337420908 Treated
B0 1.01477072524328 Treated
B0 0.598612253842061 Treated
B0 0.597911614852243 Treated
B0 0.516155248556843 Treated
B0 0.190122148267912 Treated
B0 0.855766507720169 Treated
B0 0.268902048671477 Treated
B0 0.904795792157818 Treated
B0 0.68729630959965 Treated
B0 0.455663342872184 Treated
B0 0.841592216823506 Treated
B0 0.660947158135934 Treated
B0 0.980996367768981 Treated
B0 1.18233345947397 Treated
B0 0.843299648204628 Treated
B0 0.567417200788432 Treated
B0 0.497425608089951 Treated
B0 1.23911130167365 Treated
B0 0.700593438815403 Treated
B0 0.369349628136453 Treated
B0 0.898397101838993 Treated
B0 0.876022511236213 Treated
B0 0.896405216680239 Treated
B0 0.406827730919618 Treated
B0 0.661439648231029 Treated
B0 0.82541574919436 Treated
B0 0.823165060612887 Treated
B0 0.805905266444786 Treated
B0 0.711865201617334 Treated
B0 0.68495160744562 Treated
B0 0.604743946334085 Treated
B0 0.657423915132268 Treated
B0 0.854959007593031 Treated
B0 0.396744523952033 Treated
B0 0.576285090960915 Treated
B0 0.784157618097266 Treated
B0 0.468000947312015 Treated
B0 0.715313841134544 Treated
B0 0.946124670363409 Treated
B0 0.657499117537426 Treated
B0 0.60688641768064 Treated
B0 0.394331709546881 Treated
B0 0.591656908026223 Treated
B0 0.81121905818001 Treated
B0 0.618195165672668 Treated
B0 0.753685033646638 Treated
B0 0.304510165987958 Treated
B0 1.04255740087117 Treated
B0 0.219526065147443 Treated
B0 0.799261845835883 Treated
B0 0.687555682323552 Treated
B0 0.42820822865556 Treated
B0 0.552972151447571 Treated
B0 0.579823603340956 Treated
B0 0.418944366837226 Treated
B0 0.767624505889272 Treated
B0 0.860229159200952 Treated
B0 0.534683482677712 Treated
B0 0.257165319859993 Treated
B0 0.50659926366679 Treated
B0 0.652052593931946 Treated
B0 0.896990348457985 Treated
B0 0.965212443248945 Treated
B0 0.568714129281312 Treated
B0 0.632645228332993 Treated
B0 0.672432778865064 Treated
B0 0.322023976941821 Treated
B0 0.779283323722059 Treated
B0 0.559114042118034 Treated
B0 0.53170257517411 Treated
B0 0.89764945875816 Treated
B0 0.675575966626857 Treated
B0 0.443580893668776 Treated
B0 0.845091948695203 Treated
B0 1.17911007470025 Treated
B0 0.587907071287054 Treated
B0 0.595559056698869 Treated
B0 0.917477983140712 Treated
B0 0.556185578908277 Treated
B0 0.637155124864206 Treated
B0 0.439393755261022 Treated
B0 0.86558582705536 Treated
B0 0.332568496232309 Treated
B0 0.817542638353644 Treated
B0 0.559431258010621 Treated
B0 1.01155399143769 Treated
B0 0.542953843072125 Treated
B0 0.599841247937519 Treated
B0 0.672117770108822 Treated
B0 0.822149206673073 Treated
B0 0.832124586535434 Treated
B0 0.900649823123309 Treated
B0 0.59356575865506 Treated
B0 0.834784900560247 Treated
B0 0.355917236990657 Treated
B0 1.13133287913297 Treated
B0 0.675065053604717 Treated
B0 0.630460503566666 Treated
B0 0.239041521934597 Treated
B0 0.616479253207977 Treated
B0 0.885716333704436 Treated
B0 0.678321326321379 Treated
B0 0.545567412527096 Treated
B0 0.483205685700246 Treated
B0 0.651720414625955 Treated
B0 0.724600425180255 Treated
B0 0.613850044911825 Treated
B0 0.692372329061317 Treated
B0 0.830599840746057 Treated
B0 1.0911917966386 Treated
B0 0.641139395204612 Treated
B0 0.423366481437803 Treated
B0 0.904178391478113 Treated
B0 0.622831056948075 Treated
B0 0.582117196812381 Treated
B0 0.587454344887013 Treated
B0 1.09734124124399 Treated
B0 0.555142982791714 Treated
B0 0.623350858534605 Treated
B0 0.474284711611252 Treated
B0 1.24695940927055 Treated
B0 0.843231232317578 Treated
B0 0.690061193500169 Treated
B0 0.438981166696717 Treated
B0 0.603681281176955 Treated
B0 0.962205833373843 Treated
B0 0.804891515920868 Treated
B0 0.919065588947014 Treated
B0 0.654656597897397 Treated
B0 0.36570519133226 Treated
B0 0.593660263830024 Treated
B0 0.762102763126263 Treated
B0 0.160322372529672 Treated
B0 0.89022869852857 Treated
B0 0.47812262445328 Treated
B0 0.518394113916444 Treated
B0 0.616529097156044 Treated
B0 0.566742086368995 Treated
B0 0.758535132736552 Treated
B0 0.126082457797948 Treated
B0 0.727862771671058 Treated
B0 0.691558823992454 Treated
B0 0.670162972524569 Treated
B0 0.701861256198208 Treated
B0 0.462176018749972 Treated
B0 0.966800137747773 Treated
B0 0.801317899130417 Treated
B0 0.298262786846708 Treated
B0 0.789316904776687 Treated
B0 0.629708437794874 Treated
B0 0.540152614551949 Treated
B0 0.386754499052138 Treated
B0 1.08962024091493 Treated
B0 0.111105572748855 Treated
B0 0.576325184281399 Treated
B0 0.683992850089189 Treated
B0 0.329579835357834 Treated
B0 1.02338435696841 Treated
B0 0.671478179934451 Treated
B0 0.68824476257353 Treated
B0 0.971555061472433 Treated
B0 0.693987463517209 Treated
B0 0.117072343044903 Treated
B0 1.0034423552964 Treated
B0 0.911211242079047 Treated
B0 0.796113626075536 Treated
B0 0.637726483164161 Treated
B0 0.494907729446112 Treated
B0 0.72656991848726 Treated
B0 0.691134151546616 Treated
B0 0.622187370043006 Treated
B0 0.602253648508369 Treated
B0 0.88389769269064 Treated
B0 0.557189132599414 Treated
B0 0.79145117817178 Treated
B0 0.498447363975396 Treated
B0 0.462274621096246 Treated
B0 1.11727115538205 Treated
B0 0.6890535059626 Treated
B0 0.812920554009529 Treated
B0 0.983165157976889 Treated
B0 1.00936683907944 Treated
B0 0.556076236135195 Treated
B0 0.851161653282182 Treated
B0 0.271723813794638 Treated
B0 0.650678646901723 Treated
B0 0.625596517456042 Treated
B0 0.848512270546508 Treated
B0 0.757989259981885 Treated
B0 0.275182103631375 Treated
B0 1.02213246087173 Treated
B0 0.677928220782154 Treated
B0 1.12331142052119 Treated
B0 0.835325851132915 Treated
B0 0.751809997104872 Treated
B0 0.524600763202209 Treated
B0 0.511063301662901 Treated
B0 0.493759168969454 Treated
B0 0.546340098053891 Treated
B0 0.572689010958245 Treated
B0 0.558982841976633 Treated
B0 0.595706780204482 Treated
B0 0.454092214047767 Treated
B0 0.328475871167085 Treated
B0 0.697226326586049 Treated
B0 0.698369708200094 Treated
B0 0.714113906066589 Treated
B0 0.801730705837461 Treated
B0 0.624875486019942 Treated
B0 0.375234158236023 Treated
B0 0.652216350185304 Treated
B0 0.708273578363306 Treated
B0 0.596245469689343 Treated
B0 0.162906360923793 Treated
B0 0.737705621045341 Treated
B0 0.568793055630822 Treated
B0 0.15936433244053 Treated
B0 0.717158245254242 Treated
B0 0.539218069326506 Treated
B0 0.663458572636619 Treated
B0 0.457532597269647 Treated
B0 0.518801747410669 Treated
B0 0.699487896483307 Treated
B0 0.631986272522706 Treated
B0 0.557800883784611 Treated
B0 0.860181328005424 Treated
B0 0.883207534874962 Treated
B0 0.59940537152838 Treated
B0 0.741337759435785 Treated
B0 0.467002415817556 Treated
B0 0.575578485810621 Treated
B0 0.366439666975307 Treated
B0 0.75504616132348 Treated
B0 0.703983879097103 Treated
B0 0.513034164292129 Treated
B0 0.459992124465655 Treated
B0 0.908398569579973 Treated
B0 0.22994047618278 Treated
B0 0.35415427679766 Treated
B0 0.339511841425457 Treated
B0 0.617214437825183 Treated
B0 0.341265068256226 Treated
B0 0.613902992635612 Treated
B0 1.02385567677766 Treated
B0 0.621392140880657 Treated
B0 0.556504457291784 Treated
B0 0.478627246613642 Treated
B0 0.534332182045514 Treated
B0 0.95365257944222 Treated
B0 0.575424815277721 Treated
B0 0.459503360394028 Treated
B0 0.28206937322278 Treated
B0 0.623338490209806 Treated
B0 0.530846799412814 Treated
B0 0.698932606702594 Treated
B0 0.697117885787388 Treated
B0 0.52330974549495 Treated
B0 0.88279441893084 Treated
B0 0.255670811404325 Treated
B0 0.313604173596656 Treated
B0 0.755447892816531 Treated
B0 0.684864525295585 Treated
B0 0.418700134468331 Treated
B0 0.455325583991582 Treated
B0 0.681247786522561 Treated
B0 0.565783786332572 Treated
B0 0.713853793031366 Treated
B0 0.693996736166731 Treated
B0 0.853072697380478 Treated
B0 0.632658798213449 Treated
B0 0.995877775904741 Treated
B0 0.684186473618813 Treated
B0 0.384670877883496 Treated
B0 0.511553164984965 Treated
B0 1.14413811793265 Treated
B0 0.791578368232346 Treated
B0 0.967975010756964 Treated
B0 0.638906026457011 Treated
B0 0.660284541281341 Treated
B0 0.726010797148963 Treated
B0 0.502880573392831 Treated
B0 0.457223994608358 Treated
B0 0.526524926959679 Treated
B0 0.758426639789848 Treated
B0 0.882544006675059 Treated
B0 0.664754088403923 Treated
B0 0.389173318334223 Treated
B0 0.545786645835264 Treated
B0 0.558022257933139 Treated
B0 1.07925272149269 Treated
B0 0.707299733800081 Treated
B0 0.901626035835128 Treated
B0 0.315274945929136 Treated
B0 0.728323745236718 Treated
B0 0.468088767708588 Treated
B0 0.458888616828612 Treated
B0 0.938867608722116 Treated
B0 0.713535219073513 Treated
B0 0.856413468589096 Treated
B0 0.435161562753177 Treated
B0 0.9061353252636 Treated
B0 0.333606140226058 Treated
B0 0.952222751280545 Treated
B0 0.271412479049644 Treated
B0 0.683774140751001 Treated
B0 0.73591050710615 Treated
B0 0.502939272060432 Treated
B0 0.784084695359764 Treated
B0 0.789900589359187 Treated
B0 0.673006737060448 Treated
B0 0.619490368178905 Treated
B0 0.525427756551754 Treated
B0 0.96878526194805 Treated
B0 0.638186195839581 Treated
B0 0.791853912334585 Treated
B0 0.479901325953913 Treated
B0 0.272264325690699 Treated
B0 0.588590164078042 Treated
B0 0.592942433771688 Treated
B0 0.644496646583225 Treated
B0 0.887611284079726 Treated
B0 1.06001649255659 Treated
B0 0.558425868151431 Treated
B0 1.29302588245067 Treated
B0 0.674053246891066 Treated
B0 0.949001984334407 Treated
B0 0.329630294316918 Treated
B0 1.19181950947308 Treated
B0 1.27304681099335 Treated
B0 0.777335735131663 Treated
B0 0.836433607078347 Treated
B0 0.525097675956117 Treated
B0 0.933875413734451 Treated
B0 0.357786185445357 Treated
B0 0.519660319830065 Treated
B0 0.368958136139589 Treated
B0 0.506343566572515 Treated
B0 1.14082932261031 Treated
B0 0.84559680153481 Treated
B0 0.662795076589363 Treated
B0 0.573429240503341 Treated
B0 0.60981629616362 Treated
B0 0.471929253368926 Treated
B0 0.68885669157209 Treated
B0 0.708186943812677 Treated
B0 0.627511797912286 Treated
B0 0.652434751898731 Treated
B0 0.669714249523439 Treated
B0 0.756016145223858 Treated
B0 0.964093043904023 Treated
B0 0.303926328335155 Treated
B0 0.791259527939212 Treated
B0 0.52969416329459 Treated
B0 0.205068709710813 Treated
B0 0.611944785786728 Treated
B0 0.72885108030019 Treated
B0 0.726934767433165 Treated
B0 0.694936683667701 Treated
B0 0.345123846763738 Treated
B0 0.752646316501917 Treated
B0 0.281238702761002 Treated
B0 0.621315766248912 Treated
B0 0.438772053714398 Treated
B0 0.664327482698846 Treated
B0 0.375676808466298 Treated
B0 0.222443552425509 Treated
B0 0.553951060318509 Treated
B0 0.527524518227821 Treated
B0 0.553888791784967 Treated
B0 0.778035386161056 Treated
B0 0.555662775213371 Treated
B0 0.717940723047989 Treated
B0 0.643457331663837 Treated
B0 0.44692135472445 Treated
B0 0.121712942881677 Treated
B0 0.555679951834615 Treated
B0 0.751461736131387 Treated
B0 0.800031218614257 Treated
B0 0.17797178590869 Treated
B0 0.505056699058623 Treated
B0 0.365115983839096 Treated
B0 0.609463414814773 Treated
B0 0.552829130716259 Treated
B0 0.536641707742357 Treated
B0 1.03098312225164 Treated
B0 1.10982698848248 Treated
B0 0.299314922746917 Treated
B0 0.73492868855779 Treated
B0 0.2225462268514 Treated
B0 0.762365372002153 Treated
B0 0.766784499605799 Treated
B0 0.77205095026205 Treated
B0 0.948487160042481 Treated
B0 0.504870949085979 Treated
B0 0.669150436712955 Treated
B0 0.915219496009696 Treated
B0 0.525003588697959 Treated
B0 1.03766173310053 Treated
B0 0.864351983038148 Treated
B0 0.352422548669277 Treated
B0 1.11529337070741 Treated
B0 0.629408295963554 Treated
B0 0.465208316945678 Treated
B0 0.69583833262607 Treated
B0 1.04040632900301 Treated
B0 0.664592656454036 Treated
B0 0.693967944981602 Treated
B0 0.525874046519926 Treated
B0 0.798487436707009 Treated
B0 0.520918304280145 Treated
B0 0.350826033996416 Treated
B0 0.568483406656005 Treated
B0 0.415311163008438 Treated
B0 0.815643516907186 Treated
B0 0.515932769319109 Treated
B0 0.870003760220272 Treated
B0 0.486708096258108 Treated
B0 0.61069567000193 Treated
B0 0.528782897563958 Treated
B0 0.704252077648123 Treated
B0 0.665280731392485 Treated
B0 0.805061328951495 Treated
B0 0.301836440148545 Treated
B0 0.773265315963606 Treated
B0 0.756278414732748 Treated
B0 0.805983811217358 Treated
B0 1.27042967409085 Treated
B0 0.370678579916213 Treated
B0 0.445498956735328 Treated
B0 1.17951320562915 Treated
B0 0.387647438741428 Treated
B0 0.493661089937232 Treated
B0 1.23194638586539 Treated
B0 0.880549567235323 Treated
B0 0.689160957686488 Treated
B0 0.556070040519221 Treated
B0 0.464025805948791 Treated
B0 0.632851568173777 Treated
B0 0.530188739294184 Treated
B0 0.342648293534396 Treated
B0 0.619623793251453 Treated
B0 0.474515032314473 Treated
B0 1.14047731021821 Treated
B0 0.763836915987622 Treated
B0 0.231703778014323 Treated
B0 1.04194346776491 Treated
B0 0.815504344407194 Treated
B0 0.12967658872339 Treated
B0 0.475251799478893 Treated
B0 0.242321841213248 Treated
B0 0.647910461199431 Treated
B0 0.846797403475507 Treated
B0 0.737850338628611 Treated
B0 0.581293070908236 Treated
B0 0.564071019980894 Treated
B0 0.129362788268688 Treated
B0 0.668964416995797 Treated
B0 0.576069226290508 Treated
B0 0.941645922693498 Treated
B0 0.702763897457377 Treated
B0 0.554286341520483 Treated
B0 0.407193934900629 Treated
B0 0.66505676157904 Treated
B0 0.78956339120651 Treated
B0 0.668280921119352 Treated
B0 0.0909694803208418 Treated
B0 0.758939950912554 Treated
B0 0.566584273834474 Treated
B0 0.828122685587051 Treated
B0 0.220502965455729 Treated
B0 0.766560432147754 Treated
B0 0.646508908903285 Treated
B0 0.847989593497546 Treated
B0 0.96295653673336 Treated
B0 0.620870609324614 Treated
B0 0.177495446922721 Treated
B0 0.642605825717726 Treated
B0 0.861457083475413 Treated
B0 0.618540486959948 Treated
B0 0.516691274571547 Treated
B0 0.55010110493989 Treated
B0 0.458968371092846 Treated
B0 0.609958549990371 Treated
B0 0.551904707945149 Treated
B0 0.525944607278885 Treated
B0 0.548519793047449 Treated
B0 0.806830686316158 Treated
B0 0.592545193349002 Treated
B0 0.589614285441945 Treated
B0 0.771846319137253 Treated
B0 0.67591725719711 Treated
B0 0.8185561847124 Treated
B0 0.593591601428512 Treated
B0 0.857402832848451 Treated
B0 0.539310026116734 Treated
B0 0.800440521514238 Treated
B0 0.526630337216988 Treated
B0 0.45890764538006 Treated
B0 0.258932795553625 Treated
B0 0.747211758214117 Treated
B0 0.849858570911593 Treated
B0 0.746980226967559 Treated
B0 0.932105030834332 Treated
B0 0.628265068457657 Treated
B0 0.386336474574882 Treated
B0 0.676778245467725 Treated
B0 0.700285738243449 Treated
B0 0.686431704743863 Treated
B0 0.831947695735599 Treated
B0 0.512151082212586 Treated
B0 0.618518871233778 Treated
B0 0.553977784545997 Treated
B0 0.729045682464231 Treated
B0 0.695030546927777 Treated
B0 0.713183986290839 Treated
B0 0.844623788273824 Treated
B0 0.608197222951554 Treated
B0 0.581016074301576 Treated
B0 0.142289710734077 Treated
B0 0.781727629212824 Treated
B0 0.324924276495197 Treated
B0 0.421758946522074 Treated
B0 0.541815681208959 Treated
B0 0.79967219301579 Treated
B0 0.454309793841922 Treated
B0 1.1200914819703 Treated
B0 0.706747948529009 Treated
B0 0.71495751150732 Treated
B0 0.567357521890711 Treated
B0 0.423633635168382 Treated
B0 0.547650408519411 Treated
B0 0.935994180006964 Treated
B0 0.440290551316085 Treated
B0 0.58558119316482 Treated
B0 0.913124258351974 Treated
B0 0.553110422716973 Treated
B0 0.675458838881093 Treated
B0 0.72738580790027 Treated
B0 0.85412075377748 Treated
B0 0.547672164159244 Treated
B0 0.65411848505975 Treated
B0 0.684425676320031 Treated
B0 0.929300184679776 Treated
B0 0.946324209662534 Treated
B0 0.277703892893056 Treated
B0 0.445433965991139 Treated
B0 0.347276925725111 Treated
B0 0.758123573919641 Treated
B0 0.332923458478016 Treated
B0 0.894871225308935 Treated
B0 0.461427401085715 Treated
B0 0.383355920379837 Treated
B0 0.525465983946908 Treated
B0 0.82513811145249 Treated
B0 0.670950133205828 Treated
B0 0.44397512455632 Treated
B0 0.238334043878803 Treated
B0 1.47857633464286 Treated
B0 0.612446065593951 Treated
B0 0.885049774378862 Treated
B1 0.905219678122809 Control
B1 0.69631392941406 Control
B1 0.463569441584018 Control
B1 0.659348212885993 Control
B1 0.256671434894842 Control
B1 0.434792018705285 Control
B1 0.591026279068635 Control
B1 0.497567508974501 Control
B1 0.672718228226667 Control
B1 0.390813597920445 Control
B1 0.387441471011163 Control
B1 0.881628472649638 Control
B1 0.660646673148657 Control
B1 0.487203991280395 Control
B1 0.450470993721839 Control
B1 0.750624382762083 Control
B1 0.438496734777738 Control
B1 0.568233721261832 Control
B1 0.488635933074135 Control
B1 0.748569897703785 Control
B1 0.579479019700329 Control
B1 0.667721582852049 Control
B1 0.452615186263148 Control
B1 0.500474473816146 Control
B1 0.477390735408482 Control
B1 0.721507364876304 Control
B1 0.52278145045051 Control
B1 0.589307146278331 Control
B1 0.591799484573442 Control
B1 0.661991923482032 Control
B1 0.889414935632216 Control
B1 0.742884686002304 Control
B1 0.693168049188732 Control
B1 0.399893639514331 Control
B1 0.753094388240378 Control
B1 0.787734176604991 Control
B1 0.438909451212657 Control
B1 0.290033316129085 Control
B1 0.554862797486152 Control
B1 0.272808882697357 Control
B1 0.836078414975756 Control
B1 0.714692719693496 Control
B1 0.410429270122606 Control
B1 0.671981749996329 Control
B1 0.488309003593792 Control
B1 0.480995023961635 Control
B1 0.545827051108417 Control
B1 0.697185545205976 Control
B1 0.316798803865926 Control
B1 0.748189127321859 Control
B1 0.641393575750231 Control
B1 0.596310249022211 Control
B1 0.498303213140466 Control
B1 0.768560676417857 Control
B1 0.315134715068736 Control
B1 0.607429965197063 Control
B1 0.487740763219806 Control
B1 0.556426008691594 Control
B1 0.536169012023352 Control
B1 0.445079875242746 Control
B1 0.630440669925146 Control
B1 0.7769033719059 Control
B1 0.756562789216494 Control
B1 0.918703151723035 Control
B1 0.579038428174992 Control
B1 0.52903894406944 Control
B1 0.650742523388726 Control
B1 0.872652123339519 Control
B1 0.784906203475915 Control
B1 0.528597379180568 Control
B1 0.643952200020099 Control
B1 0.604634867736068 Control
B1 0.509738787149023 Control
B1 0.945016077158197 Control
B1 0.750657913017833 Control
B1 0.75600531147292 Control
B1 0.643886051368593 Control
B1 0.696827859571994 Control
B1 0.614182722553691 Control
B1 0.585758195570095 Control
B1 0.592275302679268 Control
B1 0.509746026095012 Control
B1 0.535588008102438 Control
B1 0.765236797261102 Control
B1 0.497523993549883 Control
B1 0.656572602569153 Control
B1 0.720305692272903 Control
B1 0.592215057011227 Control
B1 0.557392943379981 Control
B1 0.807320677678936 Control
B1 0.380186402554897 Control
B1 0.600467714897903 Control
B1 0.817581490211471 Control
B1 0.985965048552452 Control
B1 0.431727575519605 Control
B1 0.566693335166471 Control
B1 0.640939267476972 Control
B1 0.849359774963123 Control
B1 0.722936871930297 Control
B1 0.556044885241776 Control
B1 0.559733387785682 Control
B1 0.848232254000958 Control
B1 0.546237889639245 Control
B1 0.63371289018591 Control
B1 0.363420842256839 Control
B1 0.606462419732278 Control
B1 0.709775786862376 Control
B1 0.594720947075085 Control
B1 0.746458885786531 Control
B1 0.303890262960606 Control
B1 0.573667952746317 Control
B1 0.430189076702215 Control
B1 0.716306226528949 Control
B1 0.629677888558286 Control
B1 0.657171631649573 Control
B1 0.497822635380496 Control
B1 0.582198696147411 Control
B1 0.662140408547564 Control
B1 0.559997442938638 Control
B1 0.532080161148222 Control
B1 0.671252866913664 Control
B1 0.94226152231211 Control
B1 0.413614822926564 Control
B1 0.437216109697374 Control
B1 0.446334531147973 Control
B1 0.752039033592587 Control
B1 0.486501158178145 Control
B1 0.783216997347044 Control
B1 0.572877362933128 Control
B1 0.729613874594041 Control
B1 0.691137596075584 Control
B1 0.534750822061703 Control
B1 0.752289635969057 Control
B1 0.766278239679482 Control
B1 0.464322529379147 Control
B1 0.718081087089774 Control
B1 0.643163765562622 Control
B1 0.499377975705714 Control
B1 0.890060984355281 Control
B1 0.561171583559826 Control
B1 0.415979916281218 Control
B1 1.19114191045038 Control
B1 0.326612193456561 Control
B1 0.53406089556612 Control
B1 0.557777062471253 Control
B1 0.502846212027902 Control
B1 0.632286919102832 Control
B1 0.435728565620154 Control
B1 0.472661342113107 Control
B1 0.384469570134058 Control
B1 0.376169440511466 Control
B1 0.761864005248866 Control
B1 0.513202578181922 Control
B1 0.583096022426708 Control
B1 0.488648228975698 Control
B1 0.426170778024939 Control
B1 0.434236550169648 Control
B1 0.479971594547768 Control
B1 0.495391420681829 Control
B1 0.654329765004602 Control
B1 0.729780219069729 Control
B1 0.890239456084601 Control
B1 0.688582732732049 Control
B1 0.386696256326012 Control
B1 0.522915374400084 Control
B1 0.945563690275454 Control
B1 0.856229773304141 Control
B1 0.709617795536732 Control
B1 0.794576510449864 Control
B1 0.61097603833795 Control
B1 0.428159946062676 Control
B1 0.327033055862431 Control
B1 0.814836523659066 Control
B1 0.360180659653247 Control
B1 0.58636291563261 Control
B1 0.422710778028308 Control
B1 0.468538769883821 Control
B1 0.392849376504879 Control
B1 0.640606032214742 Control
B1 0.584471672294032 Control
B1 0.372919831801152 Control
B1 0.986921305329896 Control
B1 0.994384580849269 Control
B1 0.670554268240989 Control
B1 0.721321170930578 Control
B1 0.63157130929763 Control
B1 0.664987396037269 Control
B1 0.466236700532879 Control
B1 0.682723413581278 Control
B1 0.382871636334397 Control
B1 0.738618789051369 Control
B1 0.595635415731798 Control
B1 0.742374569522238 Control
B1 0.772163224571158 Control
B1 0.531444385566191 Control
B1 0.627580157722065 Control
B1 0.630295448111177 Control
B1 0.964539722460389 Control
B1 0.700210612795407 Control
B1 0.644777582656149 Control
B1 0.398222797852438 Control
B1 0.821404609295762 Control
B1 0.526047218398733 Control
B1 0.60155783305358 Control
B1 0.516815833211055 Control
B1 0.441716407620247 Control
B1 0.539136915092938 Control
B1 0.418686886618716 Control
B1 0.478495018169635 Control
B1 0.779916693780406 Control
B1 0.431662475730406 Control
B1 0.641912684159449 Control
B1 0.741089730514116 Control
B1 0.298054092600321 Control
B1 0.45921854361918 Control
B1 0.493893312465027 Control
B1 0.543959449545021 Control
B1 0.770992500555071 Control
B1 0.786238405825055 Control
B1 0.815933620795257 Control
B1 0.716470646836062 Control
B1 0.390005268764494 Control
B1 0.861968793618357 Control
B1 0.947121070423671 Control
B1 0.613288437507152 Control
B1 0.547116191991528 Control
B1 0.911865430092878 Control
B1 0.644604519626967 Control
B1 0.524579580248823 Control
B1 0.583324524262262 Control
B1 0.712181188490703 Control
B1 0.624237167179619 Control
B1 0.616837846428696 Control
B1 0.525282816404293 Control
B1 0.607815075885981 Control
B1 0.721961703746161 Control
B1 0.980111486180373 Control
B1 0.708718629834316 Control
B1 0.489632757751774 Control
B1 0.512924193449538 Control
B1 0.59318988169655 Control
B1 0.56527823606372 Control
B1 0.483896450214446 Control
B1 0.503524084513767 Control
B1 0.784420079280136 Control
B1 0.753184619368534 Control
B1 0.740755796004229 Control
B1 0.541793087037795 Control
B1 0.763305479335453 Control
B1 0.622386678897349 Control
B1 0.453357089938564 Control
B1 0.652484339958481 Control
B1 0.769291239453662 Control
B1 0.264875840114711 Control
B1 0.621365838990899 Control
B1 0.504740696696606 Control
B1 0.988137029046045 Control
B1 0.512007929934081 Control
B1 0.589484494198389 Control
B1 0.493267432340265 Control
B1 0.735826355783002 Control
B1 0.676597275470672 Control
B1 0.916753783651788 Control
B1 0.474462699975053 Control
B1 0.71254923245326 Control
B1 0.787687067418916 Control
B1 0.512361924006798 Control
B1 0.557152147314737 Control
B1 0.83745450316523 Control
B1 0.682933829562452 Control
B1 0.587364275632732 Control
B1 0.660941442719094 Control
B1 0.482430660634732 Control
B1 0.626619202800192 Control
B1 0.593113736645273 Control
B1 0.766298033243719 Control
B1 0.568331168428516 Control
B1 0.851690907648477 Control
B1 0.679684984331365 Control
B1 0.443016390726423 Control
B1 0.547477661953685 Control
B1 0.371784408713416 Control
B1 0.452548826392728 Control
B1 0.701906359058217 Control
B1 0.599358820700656 Control
B1 0.526915773711058 Control
B1 0.54153722971014 Control
B1 0.416541569296476 Control
B1 0.531209728427987 Control
B1 0.817688840263587 Control
B1 0.641234368853194 Control
B1 0.69090438900331 Control
B1 0.366941602680197 Control
B1 0.431328136906591 Control
B1 0.541416379208731 Control
B1 0.421417437603769 Control
B1 0.794528967956423 Control
B1 0.42967228353555 Control
B1 0.605218069679968 Control
B1 0.699430051484718 Control
B1 0.521947208047135 Control
B1 0.642166585877796 Control
B1 0.680496990319143 Control
B1 0.442070695942297 Control
B1 0.452323709352276 Control
B1 0.498343143007294 Control
B1 0.431218171574304 Control
B1 1.14084886475045 Control
B1 0.418468087769792 Control
B1 0.488023071863782 Control
B1 0.815116523718402 Control
B1 0.749784228960029 Control
B1 0.378998875589619 Control
B1 0.803384763498415 Control
B1 0.783186449103555 Control
B1 0.618146825747809 Control
B1 0.400402916997625 Control
B1 0.59959232003206 Control
B1 0.468025627095689 Control
B1 0.825704712053203 Control
B1 0.574445804701091 Control
B1 0.6812471222673 Control
B1 0.668729389975925 Control
B1 0.594369015886472 Control
B1 0.741778064205171 Control
B1 0.558929516518087 Control
B1 0.594665872251759 Control
B1 0.596477709127512 Control
B1 0.591001005138532 Control
B1 0.536126097346387 Control
B1 0.800075319122885 Control
B1 1.09291912164908 Control
B1 0.421119264264488 Control
B1 0.778310659704196 Control
B1 0.680188963219871 Control
B1 0.51972839339186 Control
B1 0.527948394776108 Control
B1 0.705461118737748 Control
B1 0.638903587051052 Control
B1 0.854994143876456 Control
B1 0.429899874828217 Control
B1 0.530521768415564 Control
B1 0.384813608152564 Control
B1 0.610487343412471 Control
B1 0.604202874250527 Control
B1 0.537187928899866 Control
B1 0.712719146351813 Control
B1 0.668421703015368 Control
B1 0.63936870207115 Control
B1 0.973990753593584 Control
B1 0.576477910120553 Control
B1 0.653175660352838 Control
B1 0.317536412143435 Control
B1 0.497407451276971 Control
B1 0.522098258512574 Control
B1 0.742242169964404 Control
B1 0.310172639374396 Control
B1 0.839896616672574 Control
B1 0.496301995118628 Control
B1 0.61882947231288 Control
B1 0.42453774504397 Control
B1 0.650698222629204 Control
B1 0.524478812165625 Control
B1 0.403418457227752 Control
B1 0.62867057814746 Control
B1 0.422471959449462 Control
B1 0.89701080848384 Control
B1 0.517716301831494 Control
B1 0.695183713981862 Control
B1 0.603518902013376 Control
B1 0.441424645996855 Control
B1 0.725850789920822 Control
B1 0.822396988245938 Control
B1 0.409852994849253 Control
B1 0.376502136549787 Control
B1 0.730008517217239 Control
B1 0.743261422850641 Control
B1 0.578684565459372 Control
B1 0.943450275251585 Control
B1 0.827635134222189 Control
B1 0.720421144628055 Control
B1 0.599398054851433 Control
B1 0.566414226930836 Control
B1 0.49965828121594 Control
B1 0.361647979320237 Control
B1 0.473202945684631 Control
B1 0.406081852849299 Control
B1 0.679163359556399 Control
B1 0.840599128294063 Control
B1 0.424665253523774 Control
B1 0.651263241239932 Control
B1 0.458789774495451 Control
B1 0.586208120419635 Control
B1 0.810940718820266 Control
B1 0.580081550328731 Control
B1 0.373811691728236 Control
B1 0.699796641533061 Control
B1 0.474496512939841 Control
B1 0.618901828550981 Control
B1 0.474633594226206 Control
B1 0.628062521105741 Control
B1 0.715139828229509 Control
B1 0.74169599046771 Control
B1 0.74834042020148 Control
B1 0.488593310495941 Control
B1 0.390984130488972 Control
B1 0.639255018304766 Control
B1 0.641840376483391 Control
B1 0.812550508729865 Control
B1 0.555381047510285 Control
B1 0.59683218701084 Control
B1 0.682162267637947 Control
B1 0.553978853117477 Control
B1 0.500795778104404 Control
B1 0.456679601485425 Control
B1 0.477308189004402 Control
B1 0.596698174225344 Control
B1 0.521143524793336 Control
B1 0.559633614851203 Control
B1 0.847010416318351 Control
B1 0.534433635319859 Control
B1 0.915322139209166 Control
B1 0.512580531453414 Control
B1 0.527035406686252 Control
B1 0.519870864682308 Control
B1 0.470425180299461 Control
B1 0.48271288591928 Control
B1 0.531307329849078 Control
B1 0.605146011462906 Control
B1 0.682230837923344 Control
B1 0.769983345068975 Control
B1 0.259133846334463 Control
B1 0.755824153591051 Control
B1 0.796298533050985 Control
B1 0.652845745464009 Control
B1 0.481842534468927 Control
B1 0.530188526831826 Control
B1 0.560771257232006 Control
B1 0.661098360504023 Control
B1 0.677297442408233 Control
B1 0.58157569582388 Control
B1 0.795083362583278 Control
B1 0.92242851726175 Control
B1 1.0046070792534 Control
B1 0.581367457001907 Control
B1 0.394217545301841 Control
B1 0.30934201146156 Control
B1 0.18708238749705 Control
B1 0.640556622621591 Control
B1 0.698683050758898 Control
B1 0.625385354773999 Control
B1 0.763240302559302 Control
B1 0.548224137304478 Control
B1 0.786617355836716 Control
B1 0.89560701570206 Control
B1 1.05285145861341 Control
B1 0.896727607614618 Control
B1 0.720661789518631 Control
B1 0.620394832651834 Control
B1 0.691126152713996 Control
B1 0.676858331790594 Control
B1 0.596447170514762 Control
B1 0.59281830264003 Control
B1 0.309975358206253 Control
B1 0.558729786684918 Control
B1 0.486152000664479 Control
B1 0.384542327265409 Control
B1 0.855929580085285 Control
B1 0.63164243974719 Control
B1 0.66598351232117 Control
B1 0.624209912963317 Control
B1 0.645697124586779 Control
B1 0.61615832348487 Control
B1 0.663255556282794 Control
B1 0.642038343761384 Control
B1 0.465369097375294 Control
B1 0.754059861731497 Control
B1 0.844918095384775 Control
B1 0.517768125906825 Control
B1 0.557952022548689 Control
B1 0.411684784145256 Control
B1 0.734841448640032 Control
B1 0.887853914178178 Control
B1 0.605255752159546 Control
B1 0.561015157592527 Control
B1 0.86335604387757 Control
B1 0.613855006588349 Control
B1 0.315230742500619 Control
B1 0.624071560719809 Control
B1 0.625357272037828 Control
B1 0.483799698898211 Control
B1 0.566855147847395 Control
B1 0.71196088969861 Control
B1 0.718718242405528 Control
B1 0.700438945112119 Control
B1 0.556527322254417 Control
B1 0.404826639469689 Control
B1 1.24934841957214 Control
B1 0.964399190495587 Control
B1 0.96759238439806 Control
B1 0.619626495763921 Control
B1 0.340568420056089 Control
B1 0.872052421272717 Control
B1 0.380711662539471 Control
B1 0.863828868734998 Control
B1 0.423826348711973 Control
B1 0.502404289575842 Control
B1 0.620983448320115 Control
B1 0.932999292401112 Control
B1 0.623655619557521 Control
B1 0.542361583945028 Control
B1 0.398704984318477 Control
B1 0.321370080660888 Control
B1 0.689920623855124 Control
B1 0.63623093044292 Control
B1 0.361706600800613 Control
B1 0.877864799164806 Control
B1 0.56696260744292 Control
B1 0.593406035560621 Control
B1 0.576826711424285 Control
B1 0.612538603166133 Control
B1 0.77516039084656 Control
B1 0.473292609464825 Control
B1 0.704225985121069 Control
B1 0.647782774699916 Control
B1 0.986741781834435 Control
B1 0.51124238959666 Control
B1 0.679679842374601 Control
B1 0.62486597080433 Control
B1 0.778868749575854 Control
B1 1.19552084150495 Control
B1 0.666164632943303 Control
B1 0.604041515654465 Control
B1 0.549804110016343 Control
B1 0.384183370227582 Control
B1 0.673805723773301 Control
B1 0.851958106709459 Control
B1 0.923909495123786 Control
B1 0.677492582862787 Control
B1 0.734491896428506 Control
B1 0.928541924397119 Control
B1 0.775794859030543 Control
B1 0.491898405507805 Control
B1 0.992942793445793 Control
B1 0.666299822152671 Control
B1 0.493527824217845 Control
B1 0.509182948136133 Control
B1 0.467922329550854 Control
B1 0.408105326666367 Control
B1 0.529660035734616 Control
B1 0.434418666410522 Control
B1 0.313600993049143 Control
B1 0.533122251246292 Control
B1 0.706652479083672 Control
B1 0.314369988566648 Control
B1 0.548086609871949 Control
B1 0.708926601148826 Control
B1 0.715495471399803 Control
B1 0.506427572416844 Control
B1 0.44741446210516 Control
B1 0.833699094331171 Control
B1 0.374874796660209 Control
B1 0.309089544177368 Control
B1 0.70933361030157 Control
B1 0.581125561550225 Control
B1 0.882660243725204 Control
B1 0.452752690311448 Control
B1 0.416568700634629 Control
B1 0.51577069848759 Control
B1 0.276085909098016 Control
B1 0.419875371732804 Control
B1 0.861371485083199 Control
B1 0.495242724955127 Control
B1 0.865663692690015 Control
B1 0.422688369013978 Control
B1 0.398415486374574 Control
B1 0.473008863871127 Control
B1 0.473696288417318 Control
B1 0.494042453981706 Control
B1 0.88201979607993 Control
B1 0.35719280151642 Control
B1 0.835036681175161 Control
B1 0.926530985570677 Control
B1 0.55382533544657 Control
B1 0.805714321004755 Control
B1 0.702707129939665 Control
B1 0.601169098642395 Control
B1 0.640124391935905 Control
B1 0.536297247839216 Control
B1 0.30028647200608 Control
B1 0.566186230425774 Control
B1 0.366402532391432 Control
B1 0.582928420528829 Control
B1 0.335790917281157 Control
B1 0.583707382419093 Control
B1 0.563117240217739 Control
B1 0.713881482057374 Control
B1 0.58212747264816 Control
B1 0.4826693874621 Control
B1 0.324888841338982 Control
B1 0.432715056251953 Control
B1 0.886581043642072 Control
B1 0.516737789146119 Control
B1 0.405800342346753 Control
B1 0.69170052942 Control
B1 0.633127959983138 Control
B1 0.574100148001333 Control
B1 0.447998669272825 Control
B1 0.521215450876137 Control
B1 0.75272978593199 Control
B1 0.497281884733135 Control
B1 0.515994469787129 Control
B1 0.754377349621181 Control
B1 0.468009185281976 Control
B1 0.481122440490924 Control
B1 0.792462839734442 Control
B1 0.562720492870331 Control
B1 0.760147688439579 Control
B1 0.604888170397012 Control
B1 0.681258139414825 Control
B1 0.531909925132236 Control
B1 0.700304066964297 Control
B1 0.391748173988841 Control
B1 0.481072406410085 Control
B1 0.447164084652693 Control
B1 0.677395056093838 Control
B1 0.567421724879315 Control
B1 0.807537171418649 Control
B1 0.59419391849708 Control
B1 0.512405991170223 Control
B1 0.805753496217155 Control
B1 0.54397167176018 Control
B1 0.32481545388343 Control
B1 0.637923967774742 Control
B1 0.744895974262243 Control
B1 0.605263410308114 Control
B1 0.756095685501576 Control
B1 0.542736602345171 Control
B1 0.387862277081719 Control
B1 0.512970428191535 Control
B1 0.502373566249125 Control
B1 0.831196278437508 Control
B1 0.647579060844783 Control
B1 0.578297058578358 Control
B1 0.773003386075165 Control
B1 0.511363588636614 Control
B1 0.333692421618281 Control
B1 0.376336847585854 Control
B1 0.638318008684064 Control
B1 0.897644409737088 Control
B1 0.743287260894101 Control
B1 0.415461630784241 Control
B1 0.704108441485091 Control
B1 0.562237063946546 Control
B1 0.593805144290376 Control
B1 1.06014277296341 Control
B1 0.516726300019603 Control
B1 0.784013022916186 Control
B1 0.564015854402554 Control
B1 0.367037461290507 Control
B1 0.696153118564876 Control
B1 0.389413388297372 Control
B1 0.474429139542264 Control
B1 0.752906039545824 Control
B1 0.96453846168989 Control
B1 0.708423585778815 Control
B1 0.628487147043331 Control
B1 0.535685711438105 Control
B1 0.827170980002297 Control
B1 1.13464774596765 Control
B1 0.51635778321552 Control
B1 0.406588643388498 Control
B1 0.507633006713878 Control
B1 0.546974257080462 Control
B1 0.627901258671869 Control
B1 0.815147270773118 Control
B1 0.577267897532178 Control
B1 0.605151998077463 Control
B1 0.682859431046514 Control
B1 0.954576565987062 Control
B1 1.22798768187424 Control
B1 0.80904562644146 Control
B1 0.751983111071883 Control
B1 0.684713788328707 Control
B1 0.714439307362712 Control
B1 0.444721958226509 Control
B1 0.293324665964699 Control
B1 0.365730322679985 Control
B1 0.688573631178281 Control
B1 0.301244298702239 Control
B1 0.613676550510781 Control
B1 0.501766257704031 Control
B1 0.262306225983789 Control
B1 0.634590996656304 Control
B1 0.712195186814305 Control
B1 0.580472648552702 Control
B1 1.15544458415687 Control
B1 0.420804117274588 Control
B1 0.534364063952346 Control
B1 0.642741143043196 Control
B1 0.522728294018224 Control
B1 0.480190233789719 Control
B1 0.3916176520658 Control
B1 0.261493704152426 Control
B1 0.617106422441749 Control
B1 0.750644313130943 Control
B1 0.653702679244527 Control
B1 0.614137660912371 Control
B1 0.44365400586775 Control
B1 0.502574363895565 Control
B1 0.487482977921735 Control
B1 0.532169123269799 Control
B1 0.608012309034733 Control
B1 0.611361804591966 Control
B1 0.783390981989411 Control
B1 1.03960932953017 Control
B1 0.464330213091766 Control
B1 0.518496375048812 Control
B1 0.639492256308406 Control
B1 0.408186993611788 Control
B1 0.521359531490219 Control
B1 0.460343758181112 Control
B1 0.458431409600068 Control
B1 0.792530000394094 Control
B1 0.680259385277924 Control
B1 0.578612394784207 Control
B1 0.338000549137325 Control
B1 0.47895883626545 Control
B1 0.811906942712546 Control
B1 0.336350799253009 Control
B1 0.352139390574886 Control
B1 0.566315930243331 Control
B1 0.459423674854082 Control
B1 0.582384517022561 Control
B1 0.646008580731586 Control
B1 0.611952805391917 Control
B1 0.537662850011503 Control
B1 0.758968638186761 Control
B1 0.32028541611573 Control
B1 0.608975789765159 Control
B1 0.689144313628894 Control
B1 0.655032136945806 Control
B1 0.589533239760124 Control
B1 0.576784308819624 Control
B1 0.664516144914965 Control
B1 0.792230356018406 Control
B1 1.15405640141165 Control
B1 0.460129155094312 Control
B1 0.704918918039494 Control
B1 0.336949526734462 Control
B1 0.813831183600194 Control
B1 0.515438512708766 Control
B1 0.530275685433428 Control
B1 0.553161972938657 Control
B1 0.466453123494572 Control
B1 0.428327110906349 Control
B1 0.626273300946146 Control
B1 0.668831392563876 Control
B1 0.643537273719795 Control
B1 0.755786024627995 Control
B1 0.552086596111508 Control
B1 0.593589008247711 Control
B1 0.449562868226948 Control
B1 0.634209871407206 Control
B1 0.535411110763637 Control
B1 0.765926837164036 Control
B1 0.58924880495813 Control
B1 0.269271892120016 Control
B1 0.609235001012324 Control
B1 0.386102787115897 Control
B1 0.65521441338549 Control
B1 0.65280539801296 Control
B1 0.695493739948046 Control
B1 0.773993988338539 Control
B1 0.596557655138571 Control
B1 0.562294156431336 Control
B1 0.415750108563719 Control
B1 0.62098884408872 Control
B1 0.625405323582189 Control
B1 0.474422486649598 Control
B1 0.706890108264774 Control
B1 0.475035698403208 Control
B1 0.576221163839105 Control
B1 0.743635154029653 Control
B1 0.567594759732804 Control
B1 0.549793116576632 Control
B1 0.638143860471568 Control
B1 0.875762128109442 Control
B1 0.650964988167222 Control
B1 0.378320001755058 Control
B1 0.686021341884312 Control
B1 0.494777079437312 Control
B1 0.571721080330298 Control
B1 0.859348291702779 Control
B1 0.609112765238498 Control
B1 0.875582179750635 Control
B1 0.506080262570367 Control
B1 1.03408632232225 Control
B1 0.690333670516329 Control
B1 0.380941971211643 Control
B1 0.719315410632028 Control
B1 0.971169820413997 Control
B1 0.657232059903729 Control
B1 0.827698941347358 Control
B1 0.409774387196547 Control
B1 0.295180454984536 Control
B1 0.526502757290855 Control
B1 0.468762220522127 Control
B1 0.682763678621916 Control
B1 0.451106464654647 Control
B1 0.460523948820416 Control
B1 0.699786553684753 Control
B1 0.825908806380666 Control
B1 0.485804553893097 Control
B1 0.607749851869386 Control
B1 0.656842124604227 Control
B1 0.816830375564263 Control
B1 0.794908008895536 Control
B1 0.452623706265467 Control
B1 0.660413167892733 Control
B1 0.309062348323482 Control
B1 0.38377792893524 Control
B1 0.668916745072328 Control
B1 1.05323570421979 Control
B1 0.509904071422675 Control
B1 0.932631221127385 Control
B1 0.589758382887915 Control
B1 0.992803670252095 Control
B1 0.602405142854279 Control
B1 0.768275496464038 Control
B1 0.484149253807645 Control
B1 0.369226831632433 Control
B1 0.608167683721043 Control
B1 0.467277223307602 Control
B1 0.658557161042779 Control
B1 0.878942531771624 Control
B1 0.836386382796654 Control
B1 0.571824184668868 Control
B1 0.407004661968561 Control
B1 0.729444168092308 Control
B1 0.756706983606893 Control
B1 0.63878552985677 Control
B1 0.687425749665985 Control
B1 0.669339670924319 Control
B1 0.730105069966679 Control
B1 0.378441503512777 Control
B1 0.66702167479953 Control
B1 0.556943729141612 Control
B1 0.599995666902317 Control
B1 0.751164942152361 Control
B1 0.563329260693106 Control
B1 0.520917353287015 Control
B1 0.473447928881841 Control
B1 0.579340319676177 Control
B1 0.703846865803694 Control
B1 0.464438193938214 Control
B1 0.57513602255158 Control
B1 0.453675603487589 Control
B1 0.602164980490621 Control
B1 0.621500042625278 Control
B1 0.602390582801784 Control
B1 0.234386287675144 Control
B1 0.545310821806363 Control
B1 0.447716107253131 Control
B1 0.558995021773298 Control
B1 0.474970476679347 Control
B1 0.509929935418322 Control
B1 0.551343858322649 Control
B1 0.404041894340014 Control
B1 0.57866106271978 Control
B1 0.755410400100925 Control
B1 0.746127985678249 Control
B1 1.01199327955453 Control
B1 0.319021580061188 Control
B1 0.74652820724024 Control
B1 0.693532268428982 Control
B1 0.79709745067976 Control
B1 0.713907129566839 Control
B1 0.554201147645319 Control
B1 0.804655721126706 Control
B1 0.898810809801729 Control
B1 0.570995849653785 Control
B1 0.784521422797498 Control
B1 0.862036325580649 Control
B1 0.330549990324116 Control
B1 0.437338576037215 Control
B1 0.630750270179349 Control
B1 1.02706740061463 Control
B1 1.02601722330844 Control
B1 0.529319601074134 Control
B1 0.357675532165242 Control
B1 0.624423200975623 Control
B1 1.03650124312737 Control
B1 0.722762306124172 Control
B1 0.340586258070557 Control
B1 0.708074939893206 Control
B1 0.700944398910452 Control
B1 0.71345298687865 Control
B1 0.984870597846282 Control
B1 0.730533358642466 Control
B1 0.794907249629474 Control
B1 0.631711751173215 Control
B1 0.672726226781076 Control
B1 0.73880065736778 Control
B1 0.473475807281955 Control
B1 0.577440098227796 Control
B1 0.651964606073993 Control
B1 0.742648282563348 Control
B1 0.687523996267578 Control
B1 0.639709642016321 Control
B1 0.529532455908912 Control
B1 0.287676669972002 Control
B1 0.740014855326803 Control
B1 0.9057952225586 Control
B1 0.71755219075721 Control
B1 0.618717870634045 Control
B1 0.855744756717085 Control
B1 0.668449385956518 Control
B1 0.680833511022668 Control
B1 1.14457330001823 Control
B1 0.45587931056885 Control
B1 0.70360900740635 Control
B1 0.487975292983132 Control
B1 0.977039700485769 Control
B1 0.526403583180288 Control
B1 0.811013620160148 Control
B1 0.658054884544319 Control
B1 0.719415119119628 Control
B1 0.461495798882879 Control
B1 0.321448816320374 Control
B1 0.571808650577268 Control
B1 0.654672804946493 Control
B1 0.53608540349461 Control
B1 0.632885626575208 Control
B1 0.636009986414971 Control
B1 0.810685023529236 Control
B1 0.760228383387518 Control
B1 0.712021430660974 Control
B1 0.557529677166889 Control
B1 0.740489476479387 Control
B1 0.823848977167687 Control
B1 0.648677238844059 Control
B1 0.845556141593103 Control
B1 1.00038945949064 Control
B1 0.547706821688412 Control
B1 0.924400527872589 Control
B1 0.293659958184238 Control
B1 0.552990127324894 Control
B1 0.477608068804711 Control
B1 0.588870822883378 Control
B1 0.341267620594538 Control
B1 0.76379418109741 Control
B1 0.5593088696185 Control
B1 0.461086058900109 Control
B1 0.599601881149119 Control
B1 0.698410837281725 Control
B1 0.493324312851718 Control
B1 0.439719994713519 Control
B1 0.343905659810397 Control
B1 0.750212766315752 Control
B1 0.704331212161644 Control
B1 0.884788657950768 Control
B1 0.790741128848279 Control
B1 0.298920831366819 Control
B1 0.66474498959594 Control
B1 0.553095502707356 Control
B1 0.3042334062041 Control
B1 0.468132217710658 Control
B1 0.795995311630487 Control
B1 0.572095065407957 Control
B1 0.304704501976897 Control
B1 0.520008572940575 Control
B1 0.470408538615583 Control
B1 0.425232344603023 Control
B1 0.610555550011185 Control
B1 0.38567681644594 Control
B1 0.552643398480194 Control
B1 0.406026030440632 Control
B1 0.516798963538116 Control
B1 0.346544657957922 Control
B1 1.08786293919748 Control
B1 0.429123287226197 Control
B1 0.643930806244904 Control
B1 0.775884626767026 Control
B1 0.414877734884871 Control
B1 0.449265287501133 Control
B1 0.583856937002156 Control
B1 0.326024175036185 Control
B1 1.05317954777418 Control
B1 0.548687993044614 Control
B1 0.361043962396848 Control
B1 0.491513961145525 Control
B1 1.02966486867041 Control
B1 0.251422331260592 Control
B1 0.672812000613587 Control
B1 0.596908180818239 Control
B1 0.781426709692346 Control
B1 0.33391072472749 Control
B1 0.627692739674059 Control
B1 0.752290151638018 Control
B1 0.956520163017402 Control
B1 0.372002471267505 Control
B1 0.651122949403415 Control
B1 0.492713841227313 Control
B1 0.61889603429284 Control
B1 0.349210224013987 Control
B1 0.626873169970667 Control
B1 0.48911170894758 Control
B1 0.665316112969811 Control
B1 0.524586955953099 Control
B1 0.625593193560064 Control
B1 0.536700977079965 Control
B1 0.475809988908663 Control
B1 0.551403324862742 Control
B1 0.585403742148209 Control
B1 0.476045924369328 Control
B1 0.399467617266472 Control
B1 0.635824467131324 Control
B1 0.583459346102019 Control
B1 0.799101128293785 Control
B1 0.610496477303413 Control
B1 0.421986154010711 Control
B1 0.662695173593994 Control
B1 0.687385448534623 Control
B1 0.62803529528586 Control
B1 0.620516656077801 Control
B1 0.608222657511439 Control
B1 0.616737292731729 Control
B1 0.83369406793864 Control
B1 0.6672270591213 Control
B1 0.543199291018622 Control
B1 0.532875178551079 Control
B1 0.689443098192941 Control
B1 0.667822770688894 Control
B1 0.530948631367439 Control
B1 0.568894700375276 Control
B1 0.715128787113454 Control
B1 0.734791578101014 Control
B1 0.30811314686072 Control
B1 0.421752207811029 Control
B1 0.791789747414123 Control
B1 0.608249196873505 Control
B1 0.835826723291345 Control
B1 0.526675867417961 Control
B1 0.582839047605662 Control
B1 0.550416464824229 Control
B1 0.94708969184859 Control
B1 0.569698302966697 Control
B1 0.501038849157311 Control
B1 0.686575160845716 Control
B1 0.86324683185372 Control
B1 0.754459636563368 Control
B1 0.585402140020265 Control
B1 0.789006947742251 Control
B1 0.573285398614566 Control
B1 1.2383399123004 Control
B1 0.474743674300259 Control
B1 0.691838315305202 Control
B1 0.945535114707341 Control
B1 0.60560630195045 Control
B1 1.02491000053014 Control
B1 0.401984055179544 Control
B1 0.694696489097883 Control
B1 0.628223253279611 Control
B1 0.632591754098756 Control
B1 0.676923468826201 Control
B1 0.934201760271641 Control
B1 0.774846608814665 Control
B1 0.654214051511943 Control
B1 0.6117793864346 Control
B1 0.973852536081539 Control
B1 0.964693194040709 Control
B1 0.617588167841376 Control
B1 0.514658636115282 Control
B1 0.681047600996738 Control
B1 1.00732101963983 Control
B1 0.658624955975231 Control
B1 0.510865406179444 Control
B1 0.642328380623454 Control
B1 0.478177927452004 Control
B1 0.609920403670476 Control
B1 0.677200312627566 Control
B1 1.12474493313826 Control
B1 0.753037937280352 Control
B1 0.64224903280808 Control
B1 0.715029834037124 Control
B1 0.478282652130646 Control
B1 0.429809308956034 Control
B1 0.444698737711944 Control
B1 0.798657485996385 Control
B1 0.522264898116527 Control
B1 0.477908580530955 Control
B1 0.446589168041831 Control
B1 0.621615306242351 Control
B1 0.521642244587412 Control
B1 0.403936336828371 Control
B1 0.886157753072495 Control
B1 0.479582453847818 Control
B1 0.553395456315203 Control
B1 0.696963530963257 Control
B1 0.278720381723637 Control
B1 0.775575997520204 Control
B1 0.633789570835065 Control
B1 0.627637043296594 Control
B1 0.291257446993324 Control
B1 0.631907913524038 Control
B1 0.925675185423049 Control
B1 0.454754897717594 Control
B1 0.398252522929386 Control
B1 0.524404924520265 Control
B1 0.506513082260712 Control
B1 0.56601538233151 Control
B1 0.850993438199377 Control
B1 0.721564656091303 Control
B1 0.714297531329467 Control
B1 0.481047276554565 Control
B1 0.747018171486231 Control
B1 0.66110463741513 Control
B1 0.589442703072506 Control
B1 0.475585436260871 Control
B1 0.48124870854095 Control
B1 0.791231654962901 Control
B1 0.53710914358361 Control
B1 0.47461514491376 Control
B1 0.60371983815624 Control
B1 0.559430141876831 Control
B1 0.41509917006568 Control
B1 0.640720241318931 Control
B1 0.624015772233157 Control
B1 0.48779654335904 Control
B1 0.522051012711546 Control
B1 1.07783729017077 Control
B1 0.814731616310412 Control
B1 1.22542888549654 Control
B1 0.392856445015781 Control
B1 0.909504104706994 Control
B1 0.55366549625897 Control
B1 0.811904735519127 Control
B1 0.623265138804823 Control
B1 0.620190640278834 Control
B1 0.528654913413591 Control
B1 0.810159560398812 Control
B1 0.948409075347046 Control
B1 1.04625464241959 Control
B1 0.908765859112387 Control
B1 0.477013340454048 Control
B1 0.532567883976588 Control
B1 0.552249490249909 Control
B1 0.791843234572537 Control
B1 0.718507896240576 Control
B1 0.376045967266882 Control
B1 0.574657931675459 Control
B1 0.551012156445064 Control
B1 0.698119451304982 Control
B1 0.745748885880632 Control
B1 0.597451948334696 Control
B1 0.527340811282231 Control
B1 0.77178164377404 Control
B1 0.65590410456546 Control
B1 0.638723022725017 Control
B1 0.367944570518235 Control
B1 0.295279065063619 Control
B1 0.712358454486761 Control
B1 0.545727055633735 Control
B1 0.539891052086563 Control
B1 0.76201865156305 Control
B1 0.80819615984441 Control
B1 0.693377342307993 Control
B1 0.385861870988887 Control
B1 0.558930607848232 Control
B1 0.480597626346448 Control
B1 1.11218240312078 Control
B1 0.921414281564022 Control
B1 0.485660354951655 Control
B1 0.415687224438865 Control
B1 0.328608979729038 Control
B1 0.56809054986105 Control
B1 0.717079632964804 Control
B1 0.478902227417275 Control
B1 0.801361843566893 Control
B1 0.779625088752128 Control
B1 0.459123516191289 Control
B1 0.517734373740433 Control
B1 0.591714367367291 Control
B1 0.604163664886652 Control
B1 0.60748532256707 Control
B1 0.563467815441507 Control
B1 0.702329973859624 Control
B1 0.46735864300659 Control
B1 0.695364682303228 Control
B1 0.724503594227224 Control
B1 0.553405238291863 Control
B1 0.624127142833393 Control
B1 0.624090828656758 Control
B1 0.581520610327065 Control
B1 0.555907202632057 Control
B1 0.668643841842446 Control
B1 0.490427736764605 Control
B1 0.520117328386632 Control
B1 0.679213627391005 Control
B1 0.53837852144311 Control
B1 0.763225336861955 Control
B1 0.649838726816691 Control
B1 0.662962815701507 Control
B1 0.482390080681755 Control
B1 0.539436558794336 Control
B1 0.71225413893221 Control
B1 0.566335376919554 Control
B1 0.341183810143321 Control
B1 0.376743977566884 Control
B1 0.47867858575429 Control
B1 0.653536909707452 Control
B1 0.948078703169592 Control
B1 0.773027553307984 Control
B1 0.800646603329494 Control
B1 0.515994029836278 Control
B1 0.622424479004871 Control
B1 0.540080482328288 Control
B1 0.852167374075009 Control
B1 0.660771974952677 Control
B1 0.509965610106546 Control
B1 0.655795081145068 Control
B1 0.452397640212308 Control
B1 0.681139249344842 Control
B1 0.695887520108909 Control
B1 0.390154482034457 Control
B1 0.475926905986449 Control
B1 0.828663016566797 Control
B1 0.709455732765453 Control
B1 0.394362074384297 Control
B1 0.508198261041024 Control
B1 0.850399728698069 Control
B1 0.769700609833269 Control
B1 0.837715204732545 Control
B1 0.390637456215264 Control
B1 0.719450750809273 Control
B1 0.636973521357306 Control
B1 0.512487221144121 Control
B1 0.629243694067878 Control
B1 0.636477915989797 Control
B1 0.504817947020461 Control
B1 0.794727796963802 Control
B1 0.403871593469157 Control
B1 0.316493844897837 Control
B1 0.348972637560174 Control
B1 0.302452811749185 Control
B1 0.636532915667406 Control
B1 0.631064793149067 Control
B1 0.840299473905948 Control
B1 0.441828557178263 Control
B1 0.509143809577769 Control
B1 0.386477180199442 Control
B1 0.701468287919062 Control
B1 0.494053714008401 Control
B1 0.552992616106131 Control
B1 0.547035707302906 Control
B1 0.460297489578493 Control
B1 0.465161884421928 Control
B1 0.407648906744662 Control
B1 0.827202842944001 Control
B1 0.594733671397152 Control
B1 0.470008593106275 Control
B1 0.416651625802166 Control
B1 0.656782083369326 Control
B1 0.745980873307234 Control
B1 0.518227080180301 Control
B1 0.647571767373036 Control
B1 0.584927658128035 Control
B1 0.40634701903404 Control
B1 0.755760778590749 Control
B1 0.664182023705971 Control
B1 0.535309064010453 Control
B1 0.642147493547463 Control
B1 0.460750835002132 Control
B1 0.531238734117373 Control
B1 0.322099196106253 Control
B1 0.907308529859952 Control
B1 0.581894963369587 Control
B1 0.72305635869234 Control
B1 0.407753971297357 Control
B1 0.361326863700798 Control
B1 0.28577788128744 Control
B1 0.231310611009023 Control
B1 0.518483098090253 Control
B1 1.04036609845539 Control
B1 0.518143707947142 Control
B1 0.588279248855786 Control
B1 0.554440985240903 Control
B1 0.851759404289468 Control
B1 0.82487553136711 Control
B1 0.342540909881914 Control
B1 0.501415216166737 Control
B1 0.567206035285652 Control
B1 0.625986288066234 Control
B1 0.608761820208727 Control
B1 0.281986649946673 Control
B1 0.331426702038802 Control
B1 0.568368026379066 Control
B1 0.665117403757483 Control
B1 0.650836476718703 Control
B1 0.757787322386635 Control
B1 0.531138708461155 Control
B1 0.755346233833373 Control
B1 0.475111491208228 Control
B1 0.650073688970108 Control
B1 0.49265531452251 Control
B1 0.669275358719772 Control
B1 0.660056849015866 Control
B1 0.423346546954356 Control
B1 0.574736757177404 Control
B1 0.453068958523284 Control
B1 0.327993533711091 Control
B1 0.674966174415499 Control
B1 0.665027399448973 Control
B1 0.598364780773035 Control
B1 0.618939665101936 Control
B1 0.523388252698802 Control
B1 0.519150546065982 Control
B1 0.521228288362049 Control
B1 0.58555135657472 Control
B1 0.764717261283486 Control
B1 0.560257873820095 Control
B1 0.832600005669259 Control
B1 0.661786965442254 Control
B1 0.808349608385594 Control
B1 0.532405398237849 Control
B1 0.612207618392482 Control
B1 0.834984694570247 Control
B1 0.745107789610569 Control
B1 0.744043313475039 Control
B1 0.598143416050426 Control
B1 0.660520520263283 Control
B1 0.797493446350141 Control
B1 0.574760050096192 Control
B1 1.00255356043265 Control
B1 0.498821650261666 Control
B1 0.66342963019547 Control
B1 0.638083620548377 Control
B1 0.6035732537354 Control
B1 0.624847991191895 Control
B1 0.426213568598564 Control
B1 0.696251752628258 Control
B1 0.661586374824504 Control
B1 0.916124266819211 Control
B1 0.838786996229657 Control
B1 0.815713141485736 Control
B1 0.421739671854866 Control
B1 0.479215535532501 Control
B1 0.732408366759936 Control
B1 0.541216152423721 Control
B1 0.621138341245977 Control
B1 0.211814523083008 Control
B1 0.702240189192729 Control
B1 0.520588813525558 Control
B1 0.601636280067918 Control
B1 0.430108704812071 Control
B1 0.571983424076766 Control
B1 0.438701440089037 Control
B1 0.632952486317638 Control
B1 0.713675983571384 Control
B1 0.542979720863202 Control
B1 0.609788888774933 Control
B1 0.691122494400703 Control
B1 0.438892241997458 Control
B1 0.401582450119138 Control
B1 0.643990143945989 Control
B1 0.760882231314387 Control
B1 0.607919722594195 Control
B1 0.437634920038072 Control
B1 0.897103299342223 Control
B1 0.479048331557409 Control
B1 0.234280276535675 Control
B1 0.674831394858571 Control
B1 0.684291706190082 Control
B1 0.760145437078138 Control
B1 1.00141007382659 Control
B1 0.434727090912106 Control
B1 0.58146741863581 Control
B1 0.661734455015712 Control
B1 0.837294485702137 Control
B1 0.398315926426772 Control
B1 0.542724449458184 Control
B1 0.817873183801421 Control
B1 0.511300190430962 Control
B1 0.758784425161568 Control
B1 0.641533974157435 Control
B1 0.312389579134952 Control
B1 0.810451859018382 Control
B1 0.336286202943185 Control
B1 0.321219341059834 Control
B1 0.542059752308505 Control
B1 0.222685927582268 Control
B1 0.601449641259646 Control
B1 0.308660844702262 Control
B1 0.442018292267613 Control
B1 0.264015940052653 Control
B1 0.8448833890059 Control
B1 0.681650509472976 Control
B1 0.250272416320892 Control
B1 0.157897668702693 Control
B1 0.598143926808203 Control
B1 0.505865156426791 Control
B1 0.863259468357829 Control
B1 0.472927049545381 Control
B1 0.445802273164469 Control
B1 0.520056886347778 Control
B1 1.03754096613971 Control
B1 0.804896169315015 Control
B1 0.744730552527156 Control
B1 0.637699065133955 Control
B1 0.440699636677581 Control
B1 0.574646480906667 Control
B1 0.710275958436411 Control
B1 0.723079518381669 Control
B1 0.64393612754463 Control
B1 0.666243149736697 Control
B1 0.554282529001111 Control
B1 0.607349401160559 Control
B1 0.732116657010334 Control
B1 0.495965622097899 Control
B1 0.755635509490844 Control
B1 0.602355485333675 Control
B1 0.302684048468589 Control
B1 0.633139777827072 Control
B1 1.0150202735738 Control
B1 0.505010455443232 Control
B1 0.631418661613917 Control
B1 0.460496851090211 Control
B1 0.586909611135997 Control
B1 0.479978691718867 Control
B1 0.718748305862643 Control
B1 0.771168968523441 Control
B1 0.484764632721005 Control
B1 0.504918901330903 Control
B1 0.359263668003634 Control
B1 0.543916308102761 Control
B1 0.659850434920458 Control
B1 0.587302091597094 Control
B1 0.582524298195781 Control
B1 0.57168288910042 Control
B1 0.729899811517976 Control
B1 0.53111483551074 Control
B1 1.00172965083588 Control
B1 0.499402669989146 Control
B1 0.445830526163756 Control
B1 0.391569742660697 Control
B1 0.687707081303246 Control
B1 0.448611410429204 Control
B1 0.508874340318377 Control
B1 0.428453122907529 Control
B1 0.500392549698753 Control
B1 1.19142532051297 Control
B1 0.577007101856352 Control
B1 0.936491187933679 Control
B1 0.467926526855579 Control
B1 0.894766731825138 Control
B1 0.791048766795821 Control
B1 0.378703653270079 Control
B1 0.600458771184478 Control
B1 0.621915149452505 Control
B1 0.811943817678288 Control
B1 0.500372010380919 Control
B1 1.18358099335041 Control
B1 0.612790182410309 Control
B1 0.475687381245152 Control
B1 0.551079485632684 Control
B1 0.291941064121162 Control
B1 0.793862706045503 Control
B1 0.465733480701512 Control
B1 0.346514086090074 Control
B1 0.257236950368318 Control
B1 0.381295371332885 Control
B1 0.496661730066027 Control
B1 0.748928946057834 Control
B1 0.691425816143986 Control
B1 0.406058874245607 Control
B1 1.2291126714374 Control
B1 0.95392149566721 Control
B1 0.930086014890055 Control
B1 0.703186172995487 Control
B1 0.831355358806819 Control
B1 0.568530349920382 Control
B1 0.795098661457989 Control
B1 0.435442406214535 Control
B1 0.422131537634733 Control
B1 0.59484823068716 Control
B1 0.509873537810209 Control
B1 0.727581345394529 Control
B1 0.749422229510742 Control
B1 0.670971777383527 Control
B1 0.599652393197292 Control
B1 0.641779109419709 Control
B1 0.551794509339499 Control
B1 0.719215041106036 Control
B1 0.642594656515272 Control
B1 0.66933522109688 Control
B1 0.831768055937867 Control
B1 0.459948408528203 Control
B1 0.871401994959394 Control
B1 0.800763475024052 Control
B1 0.464615899869746 Control
B1 0.320880951499543 Control
B1 0.696173236135082 Control
B1 0.696277785901336 Control
B1 0.609435463235736 Control
B1 0.627150110058767 Control
B1 0.861370999399084 Control
B1 0.777223470591133 Control
B1 0.862125196612163 Control
B1 0.284375491334188 Control
B1 0.720632721568318 Control
B1 0.417386946874333 Control
B1 0.340575755756161 Control
B1 0.524426823556898 Control
B1 0.681516593462642 Control
B1 0.696585555832913 Control
B1 0.925360137138616 Control
B1 0.672126068648718 Control
B1 0.457901319512387 Control
B1 0.447899812022605 Control
B1 0.268016426878444 Control
B1 0.887456496560255 Control
B1 0.738537515690716 Control
B1 0.780880770268087 Control
B1 0.726925623068748 Control
B1 0.37467475981771 Control
B1 0.404059915210808 Control
B1 0.85066212096134 Control
B1 0.690335673371891 Control
B1 0.6339763997101 Control
B1 0.499177897043731 Control
B1 0.385623442968421 Control
B1 0.614733726174176 Control
B1 0.794932042723101 Control
B1 0.603186032077357 Control
B1 0.547831538683915 Control
B1 0.508101962859147 Control
B1 0.42629076301157 Control
B1 0.492589796660968 Control
B1 0.558212559129037 Control
B1 0.476546235312343 Control
B1 0.673294923393527 Control
B1 0.66622196115794 Control
B1 0.514406021383924 Control
B1 0.610884763508852 Control
B1 1.24459197947053 Control
B1 0.644586690172113 Control
B1 0.592711126893328 Control
B1 0.680463502167717 Control
B1 0.837578221895517 Control
B1 0.334732310278085 Control
B1 0.628101017911034 Control
B1 0.473041503579771 Control
B1 0.436065807227253 Control
B1 0.302434096964658 Control
B1 0.398130041811361 Control
B1 0.663528833576529 Control
B1 0.46761671200131 Control
B1 0.526411945553256 Control
B1 0.520983909185499 Control
B1 0.36872786699196 Control
B1 0.615747700372693 Control
B1 0.552955240159474 Control
B1 0.557864498555693 Control
B1 0.518725288731518 Control
B1 0.591415003041316 Control
B1 0.529894000459485 Control
B1 0.878575935504834 Control
B1 0.686296051113918 Control
B1 0.271704932288473 Control
B1 0.654242253999307 Control
B1 0.520135099010019 Control
B1 0.312078796528868 Control
B1 0.849574356835784 Control
B1 0.613299108602293 Control
B1 0.849284018213197 Control
B1 0.589055819927369 Control
B1 0.543900913280631 Control
B1 0.411311628884839 Control
B1 0.562117145875173 Control
B1 0.669356291373953 Control
B1 0.643573239634275 Control
B1 1.27392907174811 Control
B1 0.672382383613952 Control
B1 0.789849880275744 Control
B1 0.64326075466412 Control
B1 0.572056224610803 Control
B1 0.434584037259406 Control
B1 0.790056902375587 Control
B1 0.705828292177587 Control
B1 0.42915175630422 Control
B1 0.386119705151365 Control
B1 0.648109386566377 Control
B1 0.78740814307437 Control
B1 0.725353584304661 Control
B1 0.510331559472574 Control
B1 0.551986292038025 Control
B1 0.691079899736708 Control
B1 0.467378442438879 Control
B1 0.736624009850264 Control
B1 0.335730227188046 Control
B1 0.951268489762712 Control
B1 0.779982633988513 Control
B1 0.535217742133975 Control
B1 0.606881456980721 Control
B1 0.548813472248936 Control
B1 0.697578727275302 Control
B1 0.414474039898142 Control
B1 0.464662492551195 Control
B1 0.743798058654823 Control
B1 0.311925241380908 Control
B1 0.637486430558728 Control
B1 0.343221896589415 Control
B1 0.456788920150874 Control
B1 0.706228071643918 Control
B1 0.2299617747905 Control
B1 0.517217209201928 Control
B1 0.776797638748003 Control
B1 0.700918238250879 Control
B1 0.771196949104667 Control
B1 0.877431775996676 Control
B1 0.395671497986117 Control
B1 0.407982948058067 Control
B1 0.521104877004382 Control
B1 0.890447678561233 Control
B1 0.581485371593156 Control
B1 0.419078465262287 Control
B1 0.453600546242684 Control
B1 0.984852934830707 Control
B1 0.665901752597331 Control
B1 0.55276575032733 Control
B1 0.361592208112227 Control
B1 0.773065539013052 Control
B1 0.757765955030575 Control
B1 0.423853075329987 Control
B1 0.626349070262058 Control
B1 0.676808106461603 Control
B1 0.430473188285062 Control
B1 0.75750051455681 Control
B1 0.370460635557386 Control
B1 0.624907999271836 Control
B1 0.574981434638909 Control
B1 0.511515669363887 Control
B1 0.639517207882243 Control
B1 0.658059939876957 Control
B1 0.446217024145021 Control
B1 0.789207180675558 Control
B1 0.657138188919192 Control
B1 0.792758325052237 Control
B1 0.400090076643789 Control
B1 0.950883476220734 Control
B1 0.904658502917724 Control
B1 0.666932326563058 Control
B1 1.03731392248464 Control
B1 0.514550035950397 Control
B1 0.722118120471276 Control
B1 0.604717892327381 Control
B1 0.677996603350491 Control
B1 0.570877842362732 Control
B1 0.756975236331882 Control
B1 0.421664156809122 Control
B1 0.549577054127579 Control
B1 0.481975509232022 Control
B1 0.590348510762331 Control
B1 0.932313428339359 Control
B1 0.588062686227622 Control
B1 0.273863267173139 Control
B1 0.303167812222639 Control
B1 0.738884195904307 Control
B1 0.536070076970464 Control
B1 0.783781262994579 Control
B1 0.510114020122284 Control
B1 0.349768624754382 Control
B1 0.65403568624224 Control
B1 0.49146471786713 Control
B1 0.495877793930214 Control
B1 0.616524275600588 Control
B1 0.904299026668528 Control
B1 0.437098693683785 Control
B1 0.540986873665949 Control
B1 0.477883698835818 Control
B1 0.300898876611787 Control
B1 0.796400581273852 Control
B1 0.56452540296666 Control
B1 0.531048504557732 Control
B1 0.84171045116977 Control
B1 0.620481669440712 Control
B1 0.550749425926043 Control
B1 0.65082001367971 Control
B1 0.552136512401746 Control
B1 0.617327902878808 Control
B1 0.371404655815425 Control
B1 0.627181002687607 Control
B1 0.520882295792747 Control
B1 0.444360442573863 Control
B1 0.687990959417128 Control
B1 0.675852915698654 Control
B1 0.764288246798142 Control
B1 0.715197838325633 Control
B1 0.479006547839053 Control
B1 0.249576351170872 Control
B1 1.116665032263 Control
B1 0.265703815182673 Control
B1 0.457286756846433 Control
B1 0.725488017084904 Control
B1 0.738654568238965 Control
B1 0.840621492966698 Control
B1 0.959484225596361 Control
B1 0.482182158139704 Control
B1 0.536875776445562 Control
B1 0.523575193338063 Control
B1 0.484289823979275 Control
B1 0.716096199249328 Control
B1 0.879299937544974 Control
B1 0.491659477047459 Control
B1 0.580164175342905 Control
B1 0.78331844666018 Control
B1 0.459282258096213 Control
B1 0.715460436350865 Control
B1 0.480253957142031 Control
B1 0.35839608308672 Control
B1 0.825959827642954 Control
B1 0.570376526486338 Control
B1 0.540225772762505 Control
B1 0.587785504113653 Control
B1 0.425230426498548 Control
B1 0.43768707158868 Control
B1 0.424082990893728 Control
B1 0.563899925405617 Control
B1 0.528735216416206 Control
B1 0.734599747675616 Control
B1 0.54986085687098 Control
B1 0.308151327265926 Control
B1 1.0213785794074 Control
B1 0.314765599058357 Control
B1 0.617954368642491 Control
B1 0.640724317741711 Control
B1 0.343372517494911 Control
B1 0.184374376972693 Control
B1 0.622026847073642 Control
B1 0.542564179308238 Control
B1 0.37104371985295 Control
B1 0.526964296986519 Control
B1 0.28041169238074 Control
B1 0.582961371219003 Control
B1 0.740372348320343 Control
B1 0.450807993892536 Control
B1 0.76513587508555 Control
B1 0.493557922653185 Control
B1 0.697551025621465 Control
B1 0.638422355020115 Control
B1 0.335921159189429 Control
B1 0.464530851276246 Control
B1 0.521021045161655 Control
B1 0.515525825638125 Control
B1 0.573163100295204 Control
B1 0.493983184895319 Control
B1 0.59076928162963 Control
B1 0.587541731021452 Control
B1 0.545121785866308 Control
B1 0.896570048132589 Control
B1 0.612756826827782 Control
B1 0.672159244985574 Control
B1 0.612583220831126 Control
B1 0.649099571117176 Control
B1 0.551975100853563 Control
B1 0.650445197568407 Control
B1 0.74510139763484 Control
B1 0.308795366493751 Control
B1 0.499807295499951 Control
B1 0.479635732359498 Control
B1 0.476862025802095 Control
B1 0.805892211536144 Control
B1 0.693074409686787 Control
B1 0.732434518061197 Control
B1 0.695828666363666 Control
B1 0.728469107469221 Control
B1 0.369558403902196 Control
B1 0.765323066073515 Control
B1 0.60375263143835 Control
B1 0.576344804110232 Control
B1 0.544116496385633 Control
B1 0.63316632168712 Control
B1 0.888855859360068 Control
B1 0.642915810186336 Control
B1 0.499946738660419 Control
B1 0.664077813932513 Control
B1 0.874073107132676 Control
B1 0.853751760129412 Control
B1 0.611782411527374 Control
B1 0.501712361515263 Control
B1 0.490321921215547 Control
B1 0.598894136692128 Control
B1 0.492365679071937 Control
B1 0.670768941647233 Control
B1 0.647158175025434 Control
B1 0.391390045034174 Control
B1 0.910200774005528 Control
B1 0.947568136454611 Control
B1 0.306030175151738 Control
B1 0.818893929187638 Control
B1 0.797098273327887 Control
B1 0.688324025969323 Control
B1 0.503121234701059 Control
B1 0.322322953621332 Control
B1 0.510218091183506 Control
B1 0.887478520253496 Control
B1 0.565704196664608 Control
B1 0.510716301366302 Control
B1 0.545089576860635 Control
B1 0.602996317751147 Control
B1 0.243593436962505 Control
B1 0.371271610290043 Control
B1 0.501945607387212 Control
B1 0.240911895798412 Control
B1 0.586668078914245 Control
B1 0.756536742709432 Control
B1 0.676180134777507 Control
B1 0.620841452732352 Control
B1 0.330803224906153 Control
B1 0.620871882246422 Control
B1 0.688219938382008 Control
B1 0.337140231314175 Control
B1 0.67594376128418 Control
B1 0.923816410027265 Control
B1 0.810694738975499 Control
B1 0.692087120290792 Control
B1 0.471369051359959 Control
B1 0.829865754932572 Control
B1 0.802407079581111 Control
B1 0.635602826212543 Control
B1 0.413868595680626 Control
B1 0.446472454871554 Control
B1 0.407005818641495 Control
B1 0.417837473314749 Control
B1 0.797321683155625 Control
B1 0.538084869464617 Control
B1 0.434774877755113 Control
B1 0.543283336563096 Control
B1 0.389515166683661 Control
B1 0.521906725479784 Control
B1 0.684702811799064 Control
B1 0.594835155913036 Control
B1 0.482687953232672 Control
B1 0.538069702654951 Control
B1 0.609263494893286 Control
B1 0.567755680538238 Control
B1 0.585183627485171 Control
B1 0.526241084817375 Control
B1 0.80081863418571 Control
B1 0.577571983235279 Control
B1 0.500595809681073 Control
B1 0.864199112900626 Control
B1 0.634312336232052 Control
B1 0.810482997071041 Control
B1 1.01668162581286 Control
B1 0.6023156127491 Control
B1 1.05163224995239 Control
B1 0.477969194818226 Control
B1 0.460825089563971 Control
B1 0.562656042912273 Control
B1 0.765903925840882 Control
B1 0.972346669475198 Control
B1 0.866971267581512 Control
B1 0.781963719475946 Control
B1 0.677130175315075 Control
B1 0.798532535050062 Control
B1 0.546353335760053 Control
B1 0.674419252567093 Control
B1 0.815453035471328 Control
B1 0.38525160898856 Control
B1 0.505888781579334 Control
B1 0.527768270807553 Control
B1 0.401582318672232 Control
B1 0.532617818397115 Control
B1 0.5879336754426 Control
B1 0.65807103267034 Control
B1 0.38396891146482 Control
B1 0.653213135319163 Control
B1 0.546098304345333 Control
B1 0.606113070177245 Control
B1 0.833396332563745 Control
B1 0.474827926596174 Control
B1 0.324381125861781 Control
B1 0.966886204856454 Control
B1 0.809063182190823 Control
B1 0.883506566700019 Control
B1 0.68482230068729 Control
B1 0.705950648297211 Control
B1 0.460483646766685 Control
B1 0.816356900956676 Control
B1 0.75732469671522 Control
B1 0.74366662152903 Control
B1 0.4519752035749 Control
B1 0.569162250240872 Control
B1 0.649723895468678 Control
B1 0.416435661850006 Control
B1 0.603006402506911 Control
B1 0.388491474159942 Control
B1 0.272351807012397 Control
B1 0.702933423941571 Control
B1 0.342622353610069 Control
B1 0.790444520537006 Control
B1 0.643844309584744 Control
B1 0.580340061211853 Control
B1 0.582280786841536 Control
B1 0.479209585416045 Control
B1 0.603207485681282 Control
B1 0.605670229745586 Control
B1 0.613785962121361 Control
B1 0.502998242760212 Control
B1 0.648926357454238 Control
B1 0.522357884661667 Control
B1 0.64359369449679 Control
B1 0.476075862919562 Control
B1 0.466379596982909 Control
B1 0.768650736154053 Control
B1 0.842921208207411 Control
B1 0.647784109550652 Control
B1 0.704829502415317 Control
B1 0.677698556294953 Control
B1 0.876681562253743 Control
B1 0.585802712179649 Control
B1 0.383359438840245 Control
B1 0.480973513326201 Control
B1 0.745014574646342 Control
B1 0.458366377650171 Control
B1 0.720723841426253 Control
B1 0.451792010654018 Control
B1 0.600415365021499 Control
B1 0.606134528307566 Control
B1 0.712650365757407 Control
B1 0.532369075910271 Control
B1 0.705299035404932 Control
B1 0.281920572223011 Control
B1 0.715689305656819 Control
B1 0.634004975065494 Control
B1 0.672855305934562 Control
B1 0.754304636549363 Control
B1 0.742425576127589 Control
B1 0.569354380835778 Control
B1 0.783216913824027 Control
B1 0.674463445772788 Control
B1 0.359300239377044 Control
B1 0.392153566437202 Control
B1 0.64707543344732 Control
B1 0.46020972704118 Control
B1 0.664112502161544 Control
B1 0.427059041479545 Control
B1 0.278744313279874 Control
B1 0.9131227764282 Control
B1 1.11798245934654 Control
B1 0.373964838651188 Control
B1 0.616597410722511 Control
B1 0.561208713778214 Control
B1 0.587544077182886 Control
B1 0.363014171289935 Control
B1 0.783969807623165 Control
B1 0.476205504851048 Control
B1 0.404319481015142 Control
B1 0.34186518886428 Control
B1 0.794557121703991 Control
B1 0.552528288705976 Control
B1 0.757211356509029 Control
B1 0.889086168859157 Control
B1 0.375914505955597 Control
B1 0.653546232434784 Control
B1 0.652765265709347 Control
B1 0.666185057512979 Control
B1 0.66186760653437 Control
B1 0.552750348498599 Control
B1 0.8332920115592 Control
B1 0.831376338184499 Control
B1 0.547310470250275 Control
B1 0.496843967186286 Control
B1 0.804824939613137 Control
B1 0.745146056539915 Control
B1 0.903404252163884 Control
B1 0.654489266596164 Control
B1 0.724218188354475 Control
B1 0.329796002962541 Control
B1 1.04516555278439 Control
B1 0.398474330433401 Control
B1 0.455308408743689 Control
B1 0.539441425075241 Control
B1 0.592174019135131 Control
B1 0.74138210006513 Control
B1 0.68201497003194 Control
B1 0.500762152778681 Control
B1 0.361083204652157 Control
B1 0.679875361647909 Control
B1 0.750442191256891 Control
B1 0.812429592821651 Control
B1 0.417581812643732 Control
B1 0.629484775226752 Control
B1 0.401263678676468 Control
B1 0.492826923723813 Control
B1 0.453289335473464 Control
B1 0.524388694560339 Control
B1 0.340146487923692 Control
B1 0.510727349194452 Control
B1 0.685821712090433 Control
B1 0.713048147245674 Control
B1 0.540372903413108 Control
B1 0.721537385051437 Control
B1 0.918477282642311 Control
B1 0.441883941376116 Control
B1 0.332442594412199 Control
B1 0.74846779581937 Control
B1 0.557474217215152 Control
B1 0.716159683098502 Control
B1 0.633705484180477 Control
B1 0.538344570011913 Control
B1 0.701079366116395 Control
B1 0.614305481312295 Control
B1 0.476636266061673 Control
B1 0.6003265217452 Control
B1 0.74648413706094 Control
B1 0.57262065915773 Control
B1 0.742716732842393 Control
B1 0.879097869084764 Control
B1 0.561212350920492 Control
B1 0.484036145709917 Control
B1 1.02601172255207 Control
B1 0.421782085964331 Control
B1 0.639757358199752 Control
B1 0.559338721565543 Control
B1 0.86386369475524 Control
B1 0.553230811357716 Control
B1 0.594082279319772 Control
B1 0.894388650139237 Control
B1 0.475628675789932 Control
B1 0.391052113850922 Control
B1 0.624034469135959 Control
B1 0.460623767896206 Control
B1 0.586833771101489 Control
B1 0.535086284150519 Control
B1 0.803889098460768 Control
B1 0.496949277185741 Control
B1 0.339131817029663 Control
B1 0.4206239372719 Control
B1 0.663285887478774 Control
B1 0.740488529258686 Control
B1 0.615952540466278 Control
B1 0.864190440946359 Control
B1 0.620689968219434 Control
B1 0.1543573120834 Control
B1 0.982579317475931 Control
B1 0.45947086992198 Control
B1 0.439321023989728 Control
B1 0.50629212953776 Control
B1 0.574035843219417 Control
B1 0.549768782386499 Control
B1 0.366880293100485 Control
B1 0.553241682720361 Control
B1 0.638489668757305 Control
B1 0.54416424997218 Control
B1 0.860417872054395 Control
B1 0.488496846179282 Control
B1 0.665745479993496 Control
B1 0.730523140675327 Control
B1 0.425892529937119 Control
B1 0.630690469683611 Control
B1 0.613505095886143 Control
B1 0.65701385308148 Control
B1 0.529399834377461 Control
B1 0.703669357744699 Control
B1 0.676787233982099 Control
B1 0.521692568780112 Control
B1 0.389204227406237 Control
B1 0.524756748957319 Control
B1 0.948615131306198 Control
B1 0.673254646437422 Control
B1 0.525882227062504 Control
B1 0.648195933225812 Control
B1 0.537365627463465 Control
B1 0.641654220676845 Control
B1 0.463697645689541 Control
B1 0.625194201487726 Control
B1 0.409320073719282 Control
B1 0.687032371386341 Control
B1 0.634088685083513 Control
B1 0.352829753462419 Control
B1 0.496678250324057 Control
B1 0.620070771425949 Control
B1 0.468219779212429 Control
B1 0.647647021673085 Control
B1 0.462971352801629 Control
B1 0.704075000188644 Control
B1 1.14848639031881 Control
B1 0.557326425471531 Control
B1 0.788198431674604 Control
B1 1.01586290150899 Control
B1 0.728430650742359 Control
B1 0.602374462745007 Control
B1 0.601390278803341 Control
B1 0.598779026026685 Control
B1 0.793040380920078 Control
B1 0.60568971168441 Control
B1 0.624122974147718 Control
B1 0.378586014884577 Control
B1 0.541576540855403 Control
B1 0.419111773990595 Control
B1 0.534003208975056 Control
B1 0.634548688518115 Control
B1 0.600156790540685 Control
B1 0.813771154877434 Control
B1 1.4950843770606 Control
B1 0.440850581954942 Control
B1 0.740953237217553 Control
B1 0.444843084783594 Control
B1 0.541046592511656 Control
B1 0.465662430162192 Control
B1 1.00309366348092 Control
B1 0.514290615747977 Control
B1 0.637828842940531 Control
B1 0.702855846034456 Control
B1 0.597770239152149 Control
B1 0.720951744145024 Control
B1 0.512731367373646 Control
B1 0.641067883367128 Control
B1 0.404708032642244 Control
B1 0.471198881295126 Control
B1 0.388788681433719 Control
B1 0.461226611877299 Control
B1 0.946631453525615 Control
B1 0.580893671957014 Control
B1 0.615841499634229 Control
B1 0.70887325357263 Control
B1 0.306712006008722 Control
B1 0.789512764628085 Control
B1 0.84709283116138 Control
B1 0.407143547738114 Control
B1 0.568593626245563 Control
B1 0.59101675195977 Control
B1 0.414905650886671 Control
B1 0.326290454500554 Control
B1 0.45977691996256 Control
B1 0.541601312657227 Control
B1 0.487783520191489 Control
B1 0.906655947704855 Control
B1 0.512362480843026 Control
B1 0.548210912796009 Control
B1 0.591415283305206 Control
B1 0.605832029720962 Control
B1 1.02185369034567 Control
B1 0.586969429024362 Control
B1 0.288862941801983 Control
B1 0.296814813855485 Control
B1 0.55397149079107 Control
B1 0.402540687517594 Control
B1 0.801014348048435 Control
B1 0.611633235951984 Control
B1 0.68045714354266 Control
B1 0.523772080896412 Control
B1 0.458785099544238 Control
B1 0.685824615025281 Control
B1 0.694676552747906 Control
B1 0.431538384701874 Control
B1 0.835918565597678 Control
B1 0.695392960679088 Control
B1 0.584467601648973 Control
B1 0.838128308183543 Control
B1 0.45448851035322 Control
B1 0.314535264068319 Control
B1 0.70135340062526 Control
B1 0.556410831938107 Control
B1 0.620682520905128 Control
B1 1.12259604969262 Control
B1 0.525169731646122 Control
B1 0.739205607416432 Control
B1 0.5316721947035 Control
B1 0.29947403076219 Control
B1 0.638698190849743 Control
B1 0.702475657825599 Control
B1 0.419298583676113 Control
B1 0.689906831907789 Control
B1 0.702874529325169 Control
B1 0.491711860083535 Control
B1 0.443941882157168 Control
B1 0.492345572998259 Control
B1 0.583896792077983 Control
B1 1.02510280709665 Control
B1 0.310044670281731 Control
B1 0.432297049335029 Control
B1 0.541491202779699 Control
B1 0.543999451450685 Control
B1 0.817561496212599 Control
B1 0.454374274669742 Control
B1 0.588753957080436 Control
B1 0.462189161815226 Control
B1 0.505796822178807 Control
B1 0.705803190056804 Control
B1 0.545220616412683 Control
B1 0.36102409195753 Control
B1 0.263132785268284 Control
B1 0.543150166264149 Control
B1 0.48589134677482 Control
B1 0.622551212354803 Control
B1 0.37611309281802 Control
B1 0.41335629367 Control
B1 0.935423564455877 Control
B1 0.732313588598996 Control
B1 0.602924258079806 Control
B1 0.541672879977378 Control
B1 0.433644293068728 Control
B1 0.803320954814731 Control
B1 0.666217881358476 Control
B1 0.65978134264225 Control
B1 0.603865049025639 Control
B1 0.513521382654679 Control
B1 0.352049037451359 Control
B1 0.591393791320451 Control
B1 0.373305375524933 Control
B1 0.4936483584796 Control
B1 0.553445146385812 Control
B1 0.479217408802182 Control
B1 0.688807336829895 Control
B1 0.633247159317689 Control
B1 0.354307532789306 Control
B1 0.659868979425357 Control
B1 0.526426992951565 Control
B1 0.659942927915417 Control
B1 0.450198990775602 Control
B1 0.327934236783781 Control
B1 0.729298086670091 Control
B1 0.508038964111828 Control
B1 0.429424730586099 Control
B1 0.742376073517498 Control
B1 0.337042004731739 Control
B1 0.704098060333717 Control
B1 0.526159419254217 Control
B1 0.417537986200445 Control
B1 0.460374430904744 Control
B1 0.9254513479863 Control
B1 0.628128891503262 Control
B1 0.778095791876986 Control
B1 0.616080212820321 Control
B1 0.469798399121271 Control
B1 1.00849784390447 Control
B1 0.508072849265355 Control
B1 0.555224718474758 Control
B1 0.582381287758823 Control
B1 0.77331589964981 Control
B1 0.633205759891503 Control
B1 0.659520627502581 Control
B1 0.611598407627653 Control
B1 0.875627241611712 Control
B1 0.729709091699093 Control
B1 0.636172769105359 Control
B1 0.519227092970118 Control
B1 0.525414258493033 Control
B1 0.567911853725206 Control
B1 0.414883143515103 Control
B1 0.558334081639986 Control
B1 0.620828235943746 Control
B1 0.333330082790505 Control
B1 0.57076036658539 Control
B1 0.337383893742449 Control
B1 0.471397833960536 Control
B1 0.537140153472122 Control
B1 0.328169016475018 Control
B1 0.629764086976536 Control
B1 0.354856412017829 Control
B1 0.265265128193061 Control
B1 0.483389412813337 Control
B1 0.780555378125142 Control
B1 0.734980215148873 Control
B1 0.317488836716996 Control
B1 0.613624125964494 Control
B1 0.354942453846128 Control
B1 0.377791297248539 Control
B1 0.675763730312933 Control
B1 0.579530629722059 Control
B1 0.662422222917996 Control
B1 0.664368790680897 Control
B1 0.631101321327398 Control
B1 0.498410262508004 Control
B1 0.681680506766124 Control
B1 0.799534924719875 Control
B1 0.753696156620112 Control
B1 0.456226844200989 Control
B1 0.789407828228873 Control
B1 0.610539822523086 Control
B1 0.464029471699725 Control
B1 0.539803442157953 Control
B1 0.492789741601316 Control
B1 0.538652953054257 Control
B1 0.753669092983033 Control
B1 0.777969429143343 Control
B1 0.598752410343147 Control
B1 0.280401704421437 Control
B1 0.639384128908588 Control
B1 0.659838047670527 Control
B1 0.602672401975628 Control
B1 0.469285359894339 Control
B1 0.600709420353593 Control
B1 0.757399854823315 Control
B1 0.525634511876152 Control
B1 0.836770946155366 Control
B1 0.338473509050794 Control
B1 0.55072201539824 Control
B1 0.924004692591309 Control
B1 0.411306150548764 Control
B1 0.885149850455467 Control
B1 0.684558051483279 Control
B1 0.802224848700555 Control
B1 0.724480802246559 Control
B1 0.604195749427508 Control
B1 0.658328130923488 Control
B1 0.611889338808086 Control
B1 0.978178195340766 Control
B1 0.362332381797227 Control
B1 0.255964903979037 Control
B1 0.526848232176616 Control
B1 0.752566320726143 Control
B1 0.606763757166656 Control
B1 0.661413632770649 Control
B1 0.831946137513901 Control
B1 0.318430441220552 Control
B1 0.353894224424884 Control
B1 0.52494582808679 Control
B1 0.476125526213215 Control
B1 0.820782888051135 Control
B1 0.799039540668832 Control
B1 0.60440757674694 Control
B1 1.00445265648802 Control
B1 0.727195235392965 Control
B1 0.784213518559877 Control
B1 0.758006931277 Control
B1 0.883351155890079 Control
B1 0.513473798455895 Control
B1 0.408339463717296 Control
B1 0.393412008790202 Control
B1 0.639491754002312 Control
B1 0.582480184578404 Control
B1 0.657915751117897 Control
B1 0.311904421919389 Control
B1 0.468867003738886 Control
B1 0.704102559677307 Control
B1 0.480657460017898 Control
B1 0.564208626549197 Control
B1 0.817021020161516 Control
B1 0.687807022129454 Control
B1 0.562020269269026 Control
B1 0.348709515778217 Control
B1 0.852134912718501 Control
B1 0.58148891649497 Control
B1 0.597637967195345 Control
B1 0.628580640649384 Control
B1 0.832125584064655 Control
B1 0.560071901353966 Control
B1 0.685064087474787 Control
B1 0.685248677142062 Control
B1 1.08815855939588 Control
B1 0.643922857595283 Control
B1 0.661882287726788 Control
B1 0.708736494035514 Control
B1 0.347843340624003 Control
B1 0.341562671823125 Control
B1 0.44577776184725 Control
B1 0.532420324285767 Control
B1 0.411474209245603 Control
B1 0.379951454078369 Control
B1 0.840919065644073 Control
B1 0.892727161984974 Control
B1 0.516489084383218 Control
B1 0.719182764407267 Control
B1 0.592505188036997 Control
B1 0.706276050369598 Control
B1 0.446382611202458 Control
B1 0.666705780727211 Control
B1 0.599935468995889 Control
B1 0.784547710320395 Control
B1 0.581916717614994 Control
B1 0.709718742702757 Control
B1 1.26322803773427 Control
B1 0.540092112776333 Control
B1 0.699221707595981 Control
B1 0.575834342435281 Control
B1 0.558212137772129 Control
B1 0.290842912843801 Control
B1 0.556593348029956 Control
B1 0.565475730837729 Control
B1 0.721033607675586 Control
B1 0.606478407361987 Control
B1 0.551364072022094 Control
B1 0.628046209737757 Control
B1 0.703493305536758 Control
B1 0.472644143381219 Control
B1 0.827641339769195 Control
B1 0.5732432813585 Control
B1 0.741761587023279 Control
B1 0.740550452687155 Control
B1 0.328213081049991 Control
B1 0.954846136019217 Control
B1 0.272958980713989 Control
B1 0.492315346584053 Control
B1 0.417833150855337 Control
B1 0.864304691866804 Control
B1 0.631451509531178 Control
B1 0.574579582227897 Control
B1 0.658688021585717 Control
B1 0.524934765247635 Control
B1 0.715205928200734 Control
B1 0.634556276607657 Control
B1 0.516253159966084 Control
B1 0.501023184287122 Control
B1 0.693713743466708 Control
B1 0.813394182731662 Control
B1 0.567707928201877 Control
B1 0.619450999117977 Control
B1 0.51964766101952 Control
B1 0.83105592352259 Control
B1 0.463495121689255 Control
B1 0.396941413322966 Control
B1 0.486394006975817 Control
B1 0.604229424998426 Control
B1 0.557136636417809 Control
B1 0.245692186742277 Control
B1 0.700561451130698 Control
B1 0.857237596210313 Control
B1 0.937246412741601 Control
B1 0.442632038093814 Control
B1 0.44192507629468 Control
B1 0.712892398235137 Control
B1 0.552140385293814 Control
B1 0.943231387261426 Control
B1 0.751053357060584 Control
B1 0.524845624044792 Control
B1 0.881013435717596 Control
B1 0.86092037264867 Control
B1 0.949982177974585 Control
B1 0.545360764712657 Control
B1 0.563763413747604 Control
B1 0.618300936658586 Control
B1 0.404946692106709 Control
B1 0.608585714897594 Control
B1 0.592777530336513 Control
B1 0.436377339268608 Control
B1 0.505975148103462 Control
B1 0.606362050549473 Control
B1 0.519858521265003 Control
B1 0.558700139768111 Control
B1 0.911091247072046 Control
B1 0.492469434308711 Control
B1 0.838661680041213 Control
B1 0.842332668230827 Control
B1 0.603407634678092 Control
B1 0.701152852732626 Control
B1 0.767757255362982 Control
B1 0.365290867797958 Control
B1 0.593408448988885 Control
B1 0.399330255491255 Control
B1 1.0078549682969 Control
B1 0.840032657308724 Control
B1 0.638459925316468 Control
B1 0.323537929213493 Control
B1 0.925702706293901 Control
B1 0.585295946534188 Control
B1 0.687390901399872 Control
B1 0.812124611927395 Control
B1 0.785892999472853 Control
B1 0.372101128662428 Control
B1 0.345544910719308 Control
B1 0.665740805188335 Control
B1 0.41547615098524 Control
B1 0.621414592831657 Control
B1 0.406020303758147 Control
B1 0.632218099484677 Control
B1 0.375148221535584 Control
B1 0.359753224434367 Control
B1 0.591980964462855 Control
B1 0.564288047411704 Control
B1 0.515392934206253 Control
B1 0.658216835099016 Control
B1 0.601893509162197 Control
B1 0.791434523071978 Control
B1 0.645109848358826 Control
B1 0.326184134812279 Control
B1 0.62751573469489 Control
B1 0.694844343355775 Control
B1 0.575687475276161 Control
B1 0.561200000300715 Control
B1 0.742094099287018 Control
B1 0.654194074307958 Control
B1 0.634650249101899 Control
B1 0.354707057209196 Control
B1 0.427532161537751 Control
B1 0.699415871039019 Control
B1 0.555532679911014 Control
B1 0.548216191984365 Control
B1 0.858438122068019 Control
B1 0.313045642943925 Control
B1 0.494393163951939 Control
B1 0.607010367721684 Control
B1 0.851871214168139 Control
B1 0.386439282700168 Control
B1 1.51057970919887 Control
B1 0.507535754485362 Control
B1 0.75495418388278 Control
B1 0.588166357826747 Control
B1 0.371205510521179 Control
B1 0.805898980889346 Control
B1 0.70791804742071 Control
B1 0.881332430066782 Control
B1 0.674777725376251 Control
B1 0.696378062856592 Control
B1 0.375154036589788 Control
B1 0.709392654308008 Control
B1 0.393515826081471 Control
B1 0.449644648335785 Control
B1 0.77354418273513 Control
B1 0.230323871375526 Control
B1 0.259487004638162 Control
B1 0.454242149881082 Control
B1 0.793250558439551 Control
B1 0.75328195264338 Control
B1 0.936052734205753 Control
B1 0.840306206511532 Control
B1 0.616809195545263 Control
B1 0.638061519178651 Control
B1 0.39807953871962 Control
B1 0.400509283393544 Control
B1 0.783226836480634 Control
B1 0.643756954801251 Control
B1 0.665448738499456 Control
B1 0.734811940109028 Control
B1 0.63199660193509 Control
B1 0.509199739901721 Control
B1 0.363256267865833 Control
B1 0.520959369373849 Control
B1 0.935400285004388 Control
B1 0.332347986368308 Control
B1 0.402709931667662 Control
B1 0.424468590770008 Control
B1 0.489972289260394 Control
B1 0.797910367228125 Control
B1 0.512883735578773 Control
B1 0.36586125748451 Control
B1 0.529378358569011 Control
B1 0.434648878038356 Control
B1 0.750931875919946 Control
B1 0.691541392215299 Control
B1 0.743634306270311 Control
B1 0.439713281519644 Control
B1 0.757243580415242 Control
B1 0.690221010869801 Control
B1 0.552728108059885 Control
B1 0.551443981232738 Control
B1 0.487917578234974 Control
B1 0.850907200023518 Control
B1 0.609611747077796 Control
B1 0.522029576167488 Control
B1 0.802329807916696 Control
B1 0.610909987857053 Control
B1 0.783146618139399 Control
B1 0.581135365287393 Control
B1 0.725734278906442 Control
B1 0.896276937605791 Control
B1 0.559809608125817 Control
B1 0.686070942763081 Control
B1 0.476143966042626 Control
B1 0.629415824636267 Control
B1 0.222079998715115 Control
B1 0.687105213073708 Control
B1 0.864829634749602 Control
B1 0.534539191704406 Control
B1 0.565440462398602 Control
B1 1.1362901320865 Control
B1 0.412042888086989 Control
B1 0.320512900477331 Control
B1 0.563418347231767 Control
B1 0.447625616334527 Control
B1 0.527616183545997 Control
B1 0.515218530142372 Control
B1 0.605550361717215 Control
B1 0.696679974702397 Control
B1 0.649565016309713 Control
B1 0.592253228934922 Control
B1 0.555888977125538 Control
B1 1.1294524209204 Control
B1 0.584715763957978 Control
B1 0.560260300236627 Control
B1 0.354814198543407 Control
B1 0.395090186630306 Control
B1 0.741498065076135 Control
B1 0.727956635901636 Control
B1 0.738567879301467 Control
B1 0.921560075993397 Control
B1 0.628654617093262 Control
B1 0.53239354596476 Control
B1 0.340690217459155 Control
B1 0.934160039035663 Control
B1 0.671519525960573 Control
B1 0.663979103941768 Control
B1 0.559313498560888 Control
B1 0.412822224588945 Control
B1 0.824846716873342 Control
B1 0.482349138613708 Control
B1 0.581676736596001 Control
B1 0.69594340392083 Control
B1 0.833653318397697 Control
B1 0.623873090427051 Control
B1 0.806429775722428 Control
B1 0.702368310501208 Control
B1 0.81279714661597 Control
B1 1.04462955152505 Control
B1 0.438433749938514 Control
B1 0.641452734419801 Control
B1 0.7602283342701 Control
B1 0.917046924975111 Control
B1 0.643185874152804 Control
B1 0.663170173557096 Control
B1 0.743583447594496 Control
B1 0.699413108809342 Control
B1 0.8451564976079 Control
B1 0.533291022564259 Control
B1 0.408918467134307 Control
B1 0.791851294523271 Control
B1 0.427164408304618 Control
B1 0.871991354186425 Control
B1 0.58670045926908 Control
B1 0.852622972100086 Control
B1 0.711133894466873 Control
B1 0.776416072489759 Control
B1 0.852953867947552 Control
B1 0.687075399330523 Control
B1 0.535331988467097 Control
B1 0.495017196033267 Control
B1 0.663500112630117 Control
B1 0.600995791291282 Control
B1 0.511570724910155 Control
B1 0.812351864375826 Control
B1 0.709129684822856 Control
B1 0.51916451583465 Control
B1 0.602965553032432 Control
B1 0.744556478821036 Control
B1 0.613667092293358 Control
B1 0.623688960109464 Control
B1 0.395455645551256 Control
B1 0.656394402098507 Control
B1 0.771918235748464 Control
B1 0.413905523717399 Control
B1 0.620540006950993 Control
B1 0.358208324538728 Control
B1 0.470844327553939 Control
B1 0.515105672838043 Control
B1 0.498949632097356 Control
B1 0.308843907069255 Control
B1 0.919800359037826 Control
B1 0.778435898236396 Control
B1 0.318634103200208 Control
B1 0.53585170295396 Control
B1 1.04821319321468 Control
B1 0.747015675511217 Control
B1 0.609961092510286 Control
B1 0.695389900535308 Control
B1 0.620572880498758 Control
B1 0.470298444065904 Control
B1 0.741458384655361 Control
B1 0.797736448535166 Control
B1 0.622951502198091 Control
B1 0.718944378708182 Control
B1 0.588067083625651 Control
B1 0.489602236525124 Control
B1 0.757763806631233 Control
B1 1.10339165675079 Control
B1 0.581300431692696 Control
B1 0.536347800594578 Control
B1 0.520226415455935 Control
B1 0.70953252531763 Control
B1 0.594007415648229 Control
B1 0.722017957246553 Control
B1 0.34174747845056 Control
B1 0.490134092548018 Control
B1 0.517084005696861 Control
B1 0.620466022469754 Control
B1 0.463915517149036 Control
B1 0.675851698322885 Control
B1 0.435675421697561 Control
B1 0.54851648870508 Control
B1 0.554643420787662 Control
B1 0.322918506038564 Control
B1 0.491292093123042 Control
B1 0.474847690442817 Control
B1 0.833735543778123 Control
B1 0.657859928798501 Control
B1 0.507488981079837 Control
B1 0.685074357067842 Control
B1 0.564582832934618 Control
B1 0.559120370257349 Control
B1 0.422452369844445 Control
B1 0.649753226911004 Control
B1 0.521017783344324 Control
B1 0.793951362191682 Control
B1 0.676540266510907 Control
B1 0.676976525021452 Control
B1 0.478965653732699 Control
B1 0.491756335075416 Control
B1 0.542870805535184 Control
B1 0.971946301690229 Control
B1 0.444199275287372 Control
B1 0.698142640385195 Control
B1 0.844635286935431 Control
B1 0.391565895970125 Control
B1 0.644400335849044 Control
B1 0.799349554214937 Control
B1 0.533808418482876 Control
B1 0.489550854905612 Control
B1 0.661406861529292 Control
B1 0.746073677854699 Control
B1 0.778913334520287 Control
B1 0.375314560440597 Control
B1 0.687542308626444 Control
B1 0.531112550559115 Control
B1 0.61042592948892 Control
B1 0.402161639121176 Control
B1 0.80714613450107 Control
B1 0.74511854003207 Control
B1 0.710380947488089 Control
B1 0.563529789406922 Control
B1 0.5107578109839 Control
B1 0.732365300461953 Control
B1 0.437141237566278 Control
B1 0.603542055519551 Control
B1 0.6676340828914 Control
B1 0.424277279413671 Control
B1 0.552323672976031 Control
B1 0.945234299174371 Control
B1 0.806245017002387 Control
B1 0.437536696287126 Control
B1 0.901857907639527 Control
B1 0.653573222654847 Control
B1 0.607505444941499 Control
B1 0.476516295789966 Control
B1 0.60060423014311 Control
B1 0.541408798189411 Control
B1 0.792700362403181 Control
B1 0.672838489935202 Control
B1 0.639952030118304 Control
B1 0.689435714866682 Control
B1 0.541943451237756 Control
B1 0.698499523051404 Control
B1 0.658849161933106 Control
B1 0.780622534520616 Control
B1 0.859643116786385 Control
B1 0.796707225699668 Control
B1 0.573193629903037 Control
B1 0.601349486674907 Control
B1 0.824398588562107 Control
B1 0.42523392055969 Control
B1 0.775856671406385 Control
B1 0.809429709423904 Control
B1 0.372352675590674 Control
B1 0.503498964076741 Control
B1 0.551651159283065 Control
B1 0.302818243035224 Control
B1 0.504558653415208 Control
B1 0.7991183688418 Control
B1 0.57553263956573 Control
B1 1.03437726082293 Control
B1 0.84126830623934 Control
B1 0.4649722170522 Control
B1 0.464943059945193 Control
B1 0.502063100368201 Control
B1 0.689614248514763 Control
B1 0.664887065301009 Control
B1 0.734591999263711 Control
B1 0.599881855576716 Control
B1 0.3976897985799 Control
B1 0.628265193020206 Control
B1 0.623688721422224 Control
B1 0.463583419938347 Control
B1 0.628323242973386 Control
B1 0.335925295073519 Control
B1 0.612290654445646 Control
B1 0.440589823715586 Control
B1 0.728258921778064 Control
B1 1.08471911040336 Control
B1 0.744867588812622 Control
B1 0.852662307055915 Control
B1 0.653395465688898 Control
B1 0.811368577784259 Control
B1 0.457915235790599 Control
B1 0.366862108132538 Control
B1 0.568196660497579 Control
B1 0.68903431610397 Control
B1 0.737922765179642 Control
B1 0.582676297345038 Control
B1 0.384317757609544 Control
B1 0.553534525692841 Control
B1 0.558676176355503 Control
B1 0.423026980374316 Control
B1 0.709527974536803 Control
B1 0.614135338485854 Control
B1 0.389011980169158 Control
B1 0.504362681073732 Control
B1 0.49421578541186 Control
B1 0.25260371351126 Control
B1 0.669983059981848 Control
B1 0.821870842042201 Control
B1 0.483651834533601 Control
B1 0.5541758947139 Control
B1 0.385573360150652 Control
B1 0.492572913187755 Control
B1 0.882515060498595 Control
B1 0.45235921895953 Control
B1 1.20378434185623 Control
B1 0.85738171300346 Control
B1 0.393280591012745 Control
B1 0.51020907110861 Control
B1 0.497935258668538 Control
B1 0.527479474425535 Control
B1 1.03549512553658 Control
B1 0.700198340015361 Control
B1 0.794176726222456 Control
B1 0.798001177646207 Control
B1 0.751525307961218 Control
B1 0.231952376754798 Control
B1 0.438720429432141 Control
B1 0.569706411856575 Control
B1 0.87085991921837 Control
B1 0.888513267959385 Control
B1 0.645723967735571 Control
B1 0.739875587306708 Control
B1 0.583856889899167 Control
B1 0.668656598500314 Control
B1 0.679093658669252 Control
B1 0.335521769146082 Control
B1 0.791022744549679 Control
B1 0.378814839780771 Control
B1 0.609004750584484 Control
B1 0.903331187840516 Control
B1 0.809077778587152 Control
B1 0.582650035121888 Control
B1 0.540897489795577 Control
B1 0.602683832568143 Control
B1 0.772668743779221 Control
B1 0.451831159016241 Control
B1 0.640594309329148 Control
B1 0.763700334418454 Control
B1 0.565481395070663 Control
B1 0.851322382289706 Control
B1 0.55250987764444 Control
B1 0.755797888878693 Control
B1 0.277562667450897 Control
B1 0.464061922738209 Control
B1 0.42518053379558 Control
B1 0.541211415036944 Control
B1 0.544472544438474 Control
B1 0.579000611266254 Control
B1 0.265924603682232 Control
B1 0.61798522507098 Control
B1 0.681294168372129 Control
B1 0.420659329358459 Control
B1 0.510795888313465 Control
B1 0.741240722318887 Control
B1 0.588686162170544 Control
B1 0.532372784601446 Control
B1 0.58340332659581 Control
B1 0.645175521888592 Control
B1 0.585179630570707 Control
B1 0.470696722885466 Control
B1 0.295212056723828 Control
B1 0.625746182370893 Control
B1 0.680151375684816 Control
B1 0.432033145634485 Control
B1 0.425610847122721 Control
B1 0.711816426467951 Control
B1 0.449242730993664 Control
B1 0.678018255927754 Control
B1 0.675330292883298 Control
B1 0.631037848230951 Control
B1 0.375375835035459 Control
B1 0.496296030351117 Control
B1 0.80464719654617 Control
B1 0.567590662840518 Control
B1 0.631073121172706 Control
B1 0.546141037968911 Control
B1 0.626791221462857 Control
B1 0.699918809953799 Control
B1 0.435126764501038 Control
B1 0.613785534312312 Control
B1 0.382220156243609 Control
B1 0.663053329603919 Control
B1 0.585485450441052 Control
B1 0.560644116196238 Control
B1 0.702818897108908 Control
B1 0.777998571126409 Control
B1 0.609332961810928 Control
B1 0.668243606650896 Control
B1 0.623863876827422 Control
B1 0.437302509727837 Control
B1 0.690798417433354 Control
B1 0.339052907474389 Control
B1 0.564915332232759 Control
B1 0.57139700924274 Control
B1 0.589933412545735 Control
B1 0.742457809306531 Control
B1 0.620550182780394 Control
B1 0.507457756488159 Control
B1 0.841398672554063 Control
B1 1.23946913580499 Control
B1 0.510336881034778 Control
B1 0.560627260899495 Control
B1 0.466626037373257 Control
B1 0.658854043952 Control
B1 0.621547970080273 Control
B1 0.603133450718343 Control
B1 0.885543014913663 Control
B1 0.525096062506907 Control
B1 0.626313024149085 Control
B1 0.613165508715846 Control
B1 0.756090678826519 Control
B1 0.714037005040075 Control
B1 1.06881477305506 Control
B1 0.792357822842879 Control
B1 0.489833482571305 Control
B1 0.682657424088052 Control
B1 0.44816444854164 Control
B1 0.383024813423394 Control
B1 0.774241697454443 Control
B1 0.685711431456633 Control
B1 0.761302119017998 Control
B1 0.798342793078306 Control
B1 0.528337398400144 Control
B1 0.774764004066537 Control
B1 0.601302811936177 Control
B1 0.529949661423381 Control
B1 0.467262199575305 Control
B1 0.481803361558945 Control
B1 0.382086368519182 Control
B1 0.524167520489461 Control
B1 0.561307167033527 Control
B1 0.792016224223327 Control
B1 0.602519414636962 Control
B1 0.622923813955726 Control
B1 0.77604096834897 Control
B1 0.78309494427625 Control
B1 0.821285044251405 Control
B1 0.754086599361641 Control
B1 0.575969654537754 Control
B1 0.586467148165349 Control
B1 0.674991815162995 Control
B1 0.727330203443111 Control
B1 0.674770737863093 Control
B1 0.34035017667326 Control
B1 0.505233365547398 Control
B1 0.467364616246394 Control
B1 0.397475942315911 Control
B1 0.517940778870417 Control
B1 0.488535350437019 Control
B1 0.778089006590126 Control
B1 0.475317501712558 Control
B1 0.359636967137297 Control
B1 0.651793575510042 Control
B1 0.399881984603116 Control
B1 0.330336638052228 Control
B1 0.617008930323479 Control
B1 0.296423996578494 Control
B1 0.301881514832293 Control
B1 0.279465595533262 Control
B1 0.990985972200437 Control
B1 0.57432932906587 Control
B1 0.60971035948353 Control
B1 0.454476606971967 Control
B1 0.525704196786495 Control
B1 0.383796201781072 Control
B1 0.334515035481482 Control
B1 0.687916192579646 Control
B1 0.833099902881206 Control
B1 0.546977941137443 Control
B1 0.485283618578599 Control
B1 0.88997895960202 Control
B1 0.687611444075623 Control
B1 0.590878399747483 Control
B1 0.625245862855494 Control
B1 0.521069699397527 Control
B1 0.397229110298052 Control
B1 0.629427563234457 Control
B1 0.6527323616028 Control
B1 0.445106639286016 Control
B1 0.866917237470756 Control
B1 0.553349029356315 Control
B1 0.280441632319641 Control
B1 0.911336366775592 Control
B1 0.65733657383369 Control
B1 0.448032395363152 Control
B1 0.6127527055073 Control
B1 0.682743009091104 Control
B1 0.564231721053387 Control
B1 0.47435284498406 Control
B1 0.642972792286292 Control
B1 0.551896901068317 Control
B1 1.06305795096192 Control
B1 0.556059214221358 Control
B1 0.722715512370132 Control
B1 0.806375447628729 Control
B1 0.573671739225557 Control
B1 0.449496899607136 Control
B1 0.483813301254279 Control
B1 0.407687531471372 Control
B1 0.338595450629317 Control
B1 0.689160959391006 Control
B1 0.624250763630609 Control
B1 0.91182728312662 Control
B1 0.781866665881936 Control
B1 0.48741538797694 Control
B1 0.650113025531276 Control
B1 0.690897315812351 Control
B1 0.394850389347615 Control
B1 0.686718990663844 Control
B1 0.508459613708709 Control
B1 0.557232982293976 Control
B1 0.507111666720577 Control
B1 0.668132837584367 Control
B1 0.682354015658124 Control
B1 0.726593493286056 Control
B1 0.680770539431001 Control
B1 0.625519659861148 Control
B1 0.500379331439383 Control
B1 0.602353724943829 Control
B1 0.973875792093393 Control
B1 0.636119081408188 Control
B1 0.642261450089194 Control
B1 0.535892300522403 Control
B1 0.72515102261571 Control
B1 0.782368210946398 Control
B1 0.643796475600201 Control
B1 0.684276747021305 Control
B1 0.661325800058362 Control
B1 0.628481126324922 Control
B1 0.83873881538414 Control
B1 0.488592380490832 Control
B1 0.682120961323799 Control
B1 0.75504713089879 Control
B1 0.730539837507434 Control
B1 0.442816120181095 Control
B1 0.503771664940785 Control
B1 0.7092160681185 Control
B1 0.621728965002174 Control
B1 0.586118165899657 Control
B1 0.799452964284167 Control
B1 0.585228847737828 Control
B1 0.555608707130094 Control
B1 0.616429386029803 Control
B1 0.602066976044037 Control
B1 0.538795592813628 Control
B1 0.517742887115709 Control
B1 0.745748123894774 Control
B1 0.751091590630416 Control
B1 0.367834511050648 Control
B1 0.322629477596934 Control
B1 0.664520806340372 Control
B1 0.738411093163545 Control
B1 0.635312144326455 Control
B1 0.634708914363209 Control
B1 0.557877497328976 Control
B1 0.371533084404496 Control
B1 0.950316360680008 Control
B1 0.604612676769949 Control
B1 0.486463033252421 Control
B1 0.515775874270861 Control
B1 0.636227224337714 Control
B1 0.603439978686397 Control
B1 0.495531774635418 Control
B1 0.501306307594824 Control
B1 0.519502999349542 Control
B1 0.597262406617247 Control
B1 0.61516562394948 Control
B1 0.432317719980522 Control
B1 0.631259107810153 Control
B1 0.751363611627579 Control
B1 0.302224580225399 Control
B1 0.79055919386315 Control
B1 0.604116217359979 Control
B1 0.877763313550483 Control
B1 0.561090679610081 Control
B1 0.508817017846921 Control
B1 0.428770412413972 Control
B1 0.571980898107579 Control
B1 0.799766105207191 Control
B1 0.534670258574544 Control
B1 0.346267216865864 Control
B1 0.399676000218394 Control
B1 0.72427365699799 Control
B1 0.669665045496381 Control
B1 0.621563775642846 Control
B1 0.515925631690508 Control
B1 0.607244339626417 Control
B1 0.782900127176488 Control
B1 0.614366561803001 Control
B1 0.673291869585127 Control
B1 0.496911453101621 Control
B1 0.648584478079044 Control
B1 0.443044054632201 Control
B1 0.56880441935309 Control
B1 0.708157214343605 Control
B1 0.537076286797247 Control
B1 0.555457123881089 Control
B1 0.640119635133407 Control
B1 0.500763816954679 Control
B1 0.518153317410663 Control
B1 0.746551683969535 Control
B1 0.448390131349659 Control
B1 0.793083006973549 Control
B1 0.604130358169582 Control
B1 0.710766694809656 Control
B1 0.634055873534165 Control
B1 0.656545245699793 Control
B1 0.548847205079634 Control
B1 0.460582100786822 Control
B1 0.715949802221182 Control
B1 0.905065388237322 Control
B1 0.781125932194318 Control
B1 0.669743167429955 Control
B1 0.438720556984169 Control
B1 0.588060368925964 Control
B1 0.411597941069589 Control
B1 0.852480607296101 Control
B1 0.765141155681981 Control
B1 0.38884098823668 Control
B1 0.533199088701216 Control
B1 0.553514994744112 Control
B1 0.756843962226346 Control
B1 0.544571253555861 Control
B1 0.901202344613422 Control
B1 0.754699112409135 Control
B1 0.550672337104097 Control
B1 0.399327765532995 Control
B1 0.757001285559411 Control
B1 0.792560109243094 Control
B1 0.717896434075258 Control
B1 0.978359404864114 Control
B1 0.858851393258869 Control
B1 0.80838504326213 Control
B1 0.658600498852372 Control
B1 0.617598575877765 Control
B1 0.723506238547474 Control
B1 0.746567172300308 Control
B1 0.602648809045777 Control
B1 0.793705028763468 Control
B1 0.703111504702942 Control
B1 0.857249615468073 Control
B1 0.618448191639284 Control
B1 0.652190507203143 Control
B1 0.507553292056876 Control
B1 0.51496133906799 Control
B1 0.574368071315124 Control
B1 0.790951749664918 Control
B1 0.843039593816055 Control
B1 0.530117751849959 Control
B1 0.850341296109825 Control
B1 0.599209018589848 Control
B1 0.671241072912069 Control
B1 0.563214897145601 Control
B1 0.617837363539899 Control
B1 0.85096213592058 Control
B1 0.651330649974519 Control
B1 0.560901973450689 Control
B1 0.483028116410312 Control
B1 0.477577283346081 Control
B1 0.729102484933642 Control
B1 0.961787554600045 Control
B1 0.364907099767981 Control
B1 0.462009706404991 Control
B1 0.597733786322462 Control
B1 0.550806376141566 Control
B1 0.93962071356555 Control
B1 0.620994452256329 Control
B1 0.719883592582316 Control
B1 0.501887719888907 Control
B1 0.558328135911449 Control
B1 0.693509409119079 Control
B1 0.454395858528537 Control
B1 0.350741004204576 Control
B1 0.255780141814609 Control
B1 0.494266893349582 Control
B1 0.634406857870733 Control
B1 0.697430852313104 Control
B1 0.950274381583735 Control
B1 0.511062083541777 Control
B1 0.592635474719319 Control
B1 0.889684321946367 Control
B1 0.245012504335215 Control
B1 0.619546181971137 Control
B1 0.303804616149638 Control
B1 0.669948448550089 Control
B1 0.629510913777733 Control
B1 0.361454280633753 Control
B1 0.364690334350451 Control
B1 0.721779836498912 Control
B1 0.465180946522489 Control
B1 1.09431852561636 Control
B1 0.605349375565924 Control
B1 0.582288576539681 Control
B1 0.22451125055769 Control
B1 0.431584508129734 Control
B1 0.965231638339611 Control
B1 0.970096917003138 Control
B1 0.500009047702429 Control
B1 0.796533951309062 Control
B1 0.691587784879876 Control
B1 0.815854920698961 Control
B1 0.46446816732805 Control
B1 0.743897786086093 Control
B1 0.48668266636507 Control
B1 0.674463480714511 Control
B1 0.553255715475324 Control
B1 0.500238800906122 Control
B1 0.596797670882718 Control
B1 0.585555927510842 Control
B1 0.717279716933391 Control
B1 0.705992623823339 Control
B1 0.591981955999261 Control
B1 0.685658544708823 Control
B1 0.578145229367879 Control
B1 0.139537188594782 Control
B1 0.785304706411657 Control
B1 0.4243308656115 Control
B1 0.483762239015938 Control
B1 0.6748352570665 Control
B1 0.905178449585122 Control
B1 0.489465821531689 Control
B1 0.536059760519139 Control
B1 0.481773604852379 Control
B1 0.741402139296051 Control
B1 0.412980801652444 Control
B1 0.292598723963965 Control
B1 0.505553672838633 Control
B1 0.59901188463928 Control
B1 0.602381528042235 Control
B1 0.414212378582258 Control
B1 0.887298462240091 Control
B1 0.749589171988317 Control
B1 0.629133126008781 Control
B1 0.920270620678094 Control
B1 0.586574229467385 Control
B1 0.736688965132841 Control
B1 0.812324203735645 Control
B1 0.41317333151076 Control
B1 0.882938848421357 Control
B1 0.710694131788209 Control
B1 0.398061493584767 Control
B1 0.394399568089935 Control
B1 0.615143258960649 Control
B1 0.752345952126924 Control
B1 0.556385760632458 Control
B1 0.655148316276309 Control
B1 0.43794566733435 Control
B1 0.914302565929052 Control
B1 0.543082568698881 Control
B1 0.576048884986812 Control
B1 0.465793389314295 Control
B1 0.763602330771383 Control
B1 0.503885132936034 Control
B1 0.618370446799824 Control
B1 0.550847226004832 Control
B1 0.537983157965848 Control
B1 0.765943662045278 Control
B1 0.43699144438762 Control
B1 0.526757302322417 Control
B1 0.353492197468359 Control
B1 0.627046101412339 Control
B1 0.449890053167712 Control
B1 0.834398432781374 Control
B1 0.436381121951141 Control
B1 0.706846547945771 Control
B1 1.05776754072852 Control
B1 0.344185517782264 Control
B1 0.583337465090438 Control
B1 0.868088991172443 Control
B1 0.864815807034709 Control
B1 0.575551290022236 Control
B1 0.749077130841446 Control
B1 0.473222454791927 Control
B1 0.615933290071106 Control
B1 0.523948584013902 Control
B1 0.499535355238604 Control
B1 0.508103456564464 Control
B1 0.548203985646773 Control
B1 0.653567983754282 Control
B1 0.772184137735339 Control
B1 0.414359978212707 Control
B1 0.409103869460867 Control
B1 0.973491070190523 Control
B1 0.425761940688274 Control
B1 0.687179130933728 Control
B1 0.795816440524525 Control
B1 0.373560032382681 Control
B1 0.710530740352844 Control
B1 0.623974309432802 Control
B1 0.554013582377867 Control
B1 0.653515487978297 Control
B1 0.648835878079595 Control
B1 0.72638621122821 Control
B1 0.649458733204855 Control
B1 0.445539522327645 Control
B1 1.20315575857906 Control
B1 0.351077175368605 Control
B1 0.849659136868063 Control
B1 0.667676604947128 Control
B1 0.494109732403353 Control
B1 0.639227492507328 Control
B1 0.725509365685025 Control
B1 0.590702223485918 Control
B1 0.782430631249139 Control
B1 0.506747366272045 Control
B1 0.473168165046353 Control
B1 0.597751440765689 Control
B1 0.595046603838835 Control
B1 0.902230640220939 Control
B1 0.61950910556999 Control
B1 0.916141836211694 Control
B1 0.578874542182834 Control
B1 0.853486893822713 Control
B1 0.422025947899042 Control
B1 0.622194633843271 Control
B1 0.59097921184672 Control
B1 0.659358378273732 Control
B1 0.66823762107508 Control
B1 0.597260642187036 Control
B1 0.658182585980725 Control
B1 0.527735344572948 Control
B1 0.808236946084681 Control
B1 0.622910902023093 Control
B1 0.658518222168159 Control
B1 0.550100489565864 Control
B1 0.557805201378996 Control
B1 0.368619273533292 Control
B1 0.371044778367757 Control
B1 0.714609880231045 Control
B1 0.467191349553527 Control
B1 0.990985029141357 Control
B1 0.392850579923714 Control
B1 0.502227107005243 Control
B1 0.787191551875977 Control
B1 0.607431332049969 Control
B1 0.428941517820395 Control
B1 0.752382053459617 Control
B1 0.605851480091165 Control
B1 0.740633000110879 Control
B1 0.651997467471701 Control
B1 0.543227840070646 Control
B1 0.824163860557675 Control
B1 0.465555259311585 Control
B1 0.641833242525619 Control
B1 0.77299954401829 Control
B1 0.5243007000292 Control
B1 0.423382538938766 Control
B1 0.591871434897537 Control
B1 0.689536878184709 Control
B1 0.572037434702317 Control
B1 0.503265746166381 Control
B1 0.728696760512203 Control
B1 0.406916430917622 Control
B1 0.32599751257345 Control
B1 0.28441009019344 Control
B1 0.422357406308372 Control
B1 0.645259084815301 Control
B1 0.606569324406527 Control
B1 0.643944190804551 Control
B1 0.836860599610109 Control
B1 0.963442919516658 Control
B1 0.257080464872079 Control
B1 0.635501199747449 Control
B1 0.580151112940139 Control
B1 0.655003434189629 Control
B1 0.619395592680856 Control
B1 0.563744903609967 Control
B1 0.634168635221785 Control
B1 0.556228318009316 Control
B1 0.330604322216941 Control
B1 0.453544613374747 Control
B1 0.758478151406889 Control
B1 0.486135419479764 Control
B1 0.401591906113676 Control
B1 0.5768497704882 Control
B1 0.55724083414161 Control
B1 0.633959673191838 Control
B1 0.674892092946878 Control
B1 0.401975034772904 Control
B1 0.650929884488163 Control
B1 0.874999177824111 Control
B1 0.292431591267428 Control
B1 0.894747855960417 Control
B1 0.53395084739294 Control
B1 0.485076369547378 Control
B1 0.602551850441939 Control
B1 0.613912222379772 Control
B1 0.690073753269797 Control
B1 0.42388030353981 Control
B1 0.717115904567563 Control
B1 0.574445628002678 Control
B1 0.543828724491637 Control
B1 0.630400883432153 Control
B1 0.489669923173972 Control
B1 0.492848186193571 Control
B1 0.600083048135508 Control
B1 1.19947380194262 Control
B1 0.785354667983687 Control
B1 0.758900550713556 Control
B1 0.317867151759815 Control
B1 0.494035153799674 Control
B1 0.415938001311092 Control
B1 0.710498167616309 Control
B1 0.666721898471117 Control
B1 0.58178982094528 Control
B1 0.324779799800345 Control
B1 0.779462400144094 Control
B1 0.31456527610125 Control
B1 0.768522299569436 Control
B1 0.528984420176549 Control
B1 0.96512489669573 Control
B1 0.47833758261451 Control
B1 0.495608182732336 Control
B1 0.816796946675781 Control
B1 0.72397026678134 Control
B1 0.666798525548271 Control
B1 0.617778090329943 Control
B1 0.898240171602914 Control
B1 0.444171080479938 Control
B1 1.00762059446898 Control
B1 0.85238004982254 Control
B1 0.226774006813044 Control
B1 0.447847260900997 Control
B1 0.639642156521832 Control
B1 0.641393154198787 Control
B1 0.531535765955784 Control
B1 0.692689175216864 Control
B1 0.513604790439104 Control
B1 0.548977302909517 Control
B1 0.834765991679696 Control
B1 0.443290221422725 Control
B1 0.275337565441725 Control
B1 0.861953212572413 Control
B1 0.867274307883167 Control
B1 0.678614724097981 Control
B1 0.556387510288643 Control
B1 0.905850297943933 Control
B1 0.545806840241309 Control
B1 0.483232937877624 Control
B1 0.617095043679271 Control
B1 0.506505334762396 Control
B1 0.446125175214447 Control
B1 0.744417129426815 Control
B1 0.59263035968156 Control
B1 0.656703724280557 Control
B1 0.746476229270577 Control
B1 0.533538555173453 Control
B1 0.422982859184361 Control
B1 0.442003370567732 Control
B1 0.66529374267185 Control
B1 0.782850015235495 Control
B1 0.876720777008581 Control
B1 1.20440921846328 Control
B1 0.700484811551706 Control
B1 0.567382304821299 Control
B1 0.422235051762474 Control
B1 0.556973732670437 Control
B1 0.755479268361124 Control
B1 0.91464959764924 Control
B1 0.426248300030666 Control
B1 0.668234444692759 Control
B1 0.356488416166391 Control
B1 0.375236399140599 Control
B1 0.576587874567668 Control
B1 0.780506744609244 Control
B1 0.62995867917393 Control
B1 0.975145243334727 Control
B1 0.469688269256685 Control
B1 0.597046650814122 Control
B1 0.501518309406162 Control
B1 0.623834576203474 Control
B1 0.604948106142359 Control
B1 0.529677392728771 Control
B1 0.565071098101065 Control
B1 0.586022774657166 Control
B1 0.608606210970217 Control
B1 0.555632870608703 Control
B1 0.646308534376604 Control
B1 0.270544096002388 Control
B1 0.351734191528691 Control
B1 0.766814795836464 Control
B1 0.565687102079988 Control
B1 0.325374737485025 Control
B1 0.604239894428661 Control
B1 0.630329557015165 Control
B1 0.793738096237775 Control
B1 0.586592069568546 Control
B1 0.691470030043408 Control
B1 0.535932710006387 Control
B1 0.979852370672825 Control
B1 0.591879679733978 Control
B1 0.504026270059646 Control
B1 0.796365309440856 Control
B1 0.771384765615454 Control
B1 1.00167265601973 Control
B1 0.800561216583125 Control
B1 0.31960212491266 Control
B1 0.6432504093619 Control
B1 0.648930243270274 Control
B1 0.684552347904987 Control
B1 0.575833932351609 Control
B1 0.676587834919254 Control
B1 0.230030739467465 Control
B1 0.309376932026112 Control
B1 0.580656748451025 Control
B1 0.364666856940806 Control
B1 0.980690345262483 Control
B1 0.398508676922688 Control
B1 0.426452117325564 Control
B1 0.630685487074442 Control
B1 0.727055255115768 Control
B1 0.343932320786949 Control
B1 0.82886312161514 Control
B1 0.405869783072895 Control
B1 0.36804385796198 Control
B1 0.60736020703792 Control
B1 0.615347989452809 Control
B1 0.646116166120573 Control
B1 0.632379399277531 Control
B1 0.974418779127099 Control
B1 0.66163135692196 Control
B1 0.838099834513905 Control
B1 0.486751494876532 Control
B1 0.652548716368755 Control
B1 0.479826679541122 Control
B1 0.642132243346107 Control
B1 0.492164639015761 Control
B1 0.558912536162889 Control
B1 0.666446929149056 Control
B1 0.695229554737255 Control
B1 0.468608566716517 Control
B1 0.647602683745624 Control
B1 0.600950339660877 Control
B1 0.565560327134709 Control
B1 0.583367383972272 Control
B1 0.747234566716109 Control
B1 1.32271824454911 Control
B1 0.58213773382054 Control
B1 0.671849676286952 Control
B1 0.435115170018253 Control
B1 0.930674168227106 Control
B1 0.357700385530884 Control
B1 0.895191064112023 Control
B1 0.502485287085901 Control
B1 0.51874745223139 Control
B1 0.341370464030368 Control
B1 0.406295403577522 Control
B1 0.463483579221439 Control
B1 0.375593846347423 Control
B1 0.715511648140591 Control
B1 0.58592724644164 Control
B1 0.427212931907372 Control
B1 0.726336778223337 Control
B1 0.52242225502244 Control
B1 0.485614017771798 Control
B1 0.675109043526764 Control
B1 0.488615805907679 Control
B1 0.373750417428035 Control
B1 0.722261470973385 Control
B1 0.635247420798061 Control
B1 0.809166310652172 Control
B1 0.448006316912291 Control
B1 0.648641708781355 Control
B1 0.151386687339021 Control
B1 0.607856613106645 Control
B1 0.293014033036294 Control
B1 0.479432788302452 Control
B1 0.627827729414274 Control
B1 0.602101194893667 Control
B1 0.445826605380111 Control
B1 0.637403811732588 Control
B1 0.807930984991406 Control
B1 0.439132593492695 Control
B1 1.3847174224819 Control
B1 0.781488578213898 Control
B1 0.512407929435623 Control
B1 0.431754116695856 Control
B1 0.607084140716628 Control
B1 0.547450268596406 Control
B1 0.505088785469274 Control
B1 0.373592591978596 Control
B1 0.832666965896843 Control
B1 0.35901660617855 Control
B1 0.700344086616208 Control
B1 0.302565556009136 Control
B1 0.89440141433618 Control
B1 0.367952899313059 Control
B1 0.515867666574904 Control
B1 0.746274347288601 Control
B1 0.205968134510494 Control
B1 0.711598733066773 Control
B1 0.681292925088341 Control
B1 0.467040572686922 Control
B1 0.683256250314047 Control
B1 0.554213081698036 Control
B1 0.4633123851816 Control
B1 0.501549519389354 Control
B1 0.947771719789183 Control
B1 0.489949531998685 Control
B1 0.44585075483563 Control
B1 0.650841768031567 Control
B1 0.572596128372811 Control
B1 0.609318345840625 Control
B1 1.04108503195503 Control
B1 0.705329993538972 Control
B1 1.0917878529064 Control
B1 0.646721297971436 Control
B1 0.528629358975114 Control
B1 0.745660393592784 Control
B1 0.645883969475023 Control
B1 0.755537131424148 Control
B1 0.448870217519994 Control
B1 0.281182741858483 Control
B1 0.562906890158837 Control
B1 0.599368884456972 Control
B1 0.420727592897932 Control
B1 0.679939761207906 Control
B1 1.08009207307527 Control
B1 0.643786816660568 Control
B1 0.667614713839105 Control
B1 0.337836350722498 Control
B1 0.644107736070265 Control
B1 0.32425790620888 Control
B1 0.556426730069201 Control
B1 0.865950176621603 Control
B1 0.401265518331243 Control
B1 0.382989100520626 Control
B1 0.740679179311302 Control
B1 0.59351256750419 Control
B1 0.508416201434701 Control
B1 0.573280012137884 Control
B1 0.715629705045388 Control
B1 1.59646313024812 Control
B1 0.716588712154853 Control
B1 0.64746162864605 Control
B1 0.647524072609053 Control
B1 0.382487919031159 Control
B1 0.400743322468279 Control
B1 0.672559905739036 Control
B1 0.744547171668141 Control
B1 0.590476403872262 Control
B1 0.785782711064887 Control
B1 0.92457207427799 Control
B1 0.642649625956996 Control
B1 0.700636212405714 Control
B1 0.526110274215225 Control
B1 0.596023573204294 Control
B1 0.602678885352152 Control
B1 0.702223893018162 Control
B1 0.686261658560964 Control
B1 1.10211963969556 Control
B1 0.70732511002369 Control
B1 0.359699241627471 Control
B1 0.706911595684592 Control
B1 0.455804011858934 Control
B1 0.566759740066659 Control
B1 0.844833635720303 Control
B1 0.780601738212123 Control
B1 0.827820144261031 Control
B1 0.877234183752545 Control
B1 0.676730067610751 Control
B1 0.386062180631351 Control
B1 0.491843996797513 Control
B1 0.693920001472436 Control
B1 0.575808095327491 Control
B1 0.962968375888292 Control
B1 0.744695230553544 Control
B1 0.739831369738382 Control
B1 0.763507311129574 Control
B1 0.793556083260019 Control
B1 0.611961132840674 Control
B1 0.440879614690442 Control
B1 0.672562660591945 Control
B1 0.710067074288232 Control
B1 0.762512992838741 Control
B1 0.918701169278133 Control
B1 0.759686371111838 Control
B1 0.539721421258992 Control
B1 0.558693785216578 Control
B1 0.617454328013526 Control
B1 0.633946894742531 Control
B1 0.736621474070637 Control
B1 0.42907161234283 Control
B1 0.666985771958418 Control
B1 0.733904167838689 Control
B1 0.65090450440115 Control
B1 0.709102896051121 Control
B1 1.16350717965943 Control
B1 0.543930487219186 Control
B1 0.243219780120237 Control
B1 0.578983819883696 Control
B1 0.830687248491444 Control
B1 0.681029166594599 Control
B1 0.370366943348376 Control
B1 0.893661108672562 Control
B1 0.616133404953675 Control
B1 0.609387009687625 Control
B1 0.567665476322379 Control
B1 0.70407836511858 Control
B1 0.585926451455617 Control
B1 0.534444603327466 Control
B1 0.838212380612572 Control
B1 0.450542539267239 Control
B1 0.550854086969742 Control
B1 0.770342994545845 Control
B1 0.72263842397492 Control
B1 0.405854154713548 Control
B1 0.909665615078544 Control
B1 0.468686598744104 Control
B1 0.468743081470926 Control
B1 0.851336355037759 Control
B1 0.460143783446187 Control
B1 0.794698594665377 Control
B1 0.809919151932544 Control
B1 0.530227711727827 Control
B1 0.611054542406012 Control
B1 0.639202810005918 Control
B1 0.529164884754754 Control
B1 0.663353108356113 Control
B1 0.627634014970911 Control
B1 0.615655334617166 Control
B1 0.857647538603071 Control
B1 0.662635363260749 Control
B1 0.428722041554918 Control
B1 0.6673214978884 Control
B1 0.612784100802977 Control
B1 0.859143629310324 Control
B1 0.633405085168679 Control
B1 0.742690870259514 Control
B1 0.708520690234054 Control
B1 0.561551277454244 Control
B1 0.641403731299604 Control
B1 0.405176991211231 Control
B1 0.638413959959693 Control
B1 0.412166075757213 Control
B1 0.41570926782547 Control
B1 0.586346383363042 Control
B1 0.521158665651984 Control
B1 0.671896733409837 Control
B1 0.633082866569123 Control
B1 0.671227920364654 Control
B1 0.626930893637797 Control
B1 0.69425338975895 Control
B1 0.68033506929247 Control
B1 0.911522013566536 Control
B1 0.645878142031755 Control
B1 0.817014441126727 Control
B1 0.420675962758071 Control
B1 0.710085806256491 Control
B1 0.521218185555727 Control
B1 0.461301718219686 Control
B1 0.588990873630628 Control
B1 0.397374118028126 Control
B1 0.812731276463103 Control
B1 0.538856163027313 Control
B1 0.821137138440559 Control
B1 0.678723813854476 Control
B1 0.462276459122872 Control
B1 0.410580939243411 Control
B1 0.79820031819848 Control
B1 0.738545841360403 Control
B1 0.445752863040144 Control
B1 0.576110981095256 Control
B1 0.816123806078093 Control
B1 0.563740742361387 Control
B1 0.789712935985857 Control
B1 0.788391169677222 Control
B1 0.438397894430871 Control
B1 0.474359099042728 Control
B1 0.554532979659972 Control
B1 0.712198722452761 Control
B1 0.409031870560428 Control
B1 0.581503571676359 Control
B1 0.455795277879403 Control
B1 0.740524286600151 Control
B1 0.831604225897719 Control
B1 0.697283043861366 Control
B1 0.810932879874128 Control
B1 0.473536320655121 Control
B1 1.0337797160061 Control
B1 0.556796122222294 Control
B1 0.645769655844789 Control
B1 0.638753843985993 Control
B1 0.438226332324047 Control
B1 0.450931887461127 Control
B1 0.438222899087444 Control
B1 1.06186563312532 Control
B1 0.473470516709134 Control
B1 0.235621634612702 Control
B1 0.516139213516636 Control
B1 0.690769571083691 Control
B1 0.942682607491244 Control
B1 0.441882066426586 Control
B1 0.514288996245547 Control
B1 0.776971071475294 Control
B1 0.836078104116635 Control
B1 0.511913289916725 Control
B1 0.74398082561598 Control
B1 0.596885774755357 Control
B1 0.642069549578116 Control
B1 0.686323209072984 Control
B1 0.614460436223365 Control
B1 0.547751850367598 Control
B1 0.65094563988222 Control
B1 0.412520986106269 Control
B1 0.628983936985431 Control
B1 0.375332111182141 Control
B1 0.60436257179888 Control
B1 0.692275961104883 Control
B1 0.409560020397847 Control
B1 0.877977152712382 Control
B1 0.327802772146624 Control
B1 0.718943529948381 Control
B1 0.623868043363952 Control
B1 0.437298015044725 Control
B1 0.60141826105029 Control
B1 0.773495755701863 Control
B1 0.60470635695169 Control
B1 0.409258024788529 Control
B1 0.870017746659037 Control
B1 0.712680553526984 Control
B1 0.615939390242995 Control
B1 0.598084149621314 Control
B1 0.466033704585947 Control
B1 0.274317853970102 Control
B1 0.664650114070233 Control
B1 0.615521295879816 Control
B1 0.471489908790359 Control
B1 0.407269755190188 Control
B1 0.616789395138374 Control
B1 0.639290654388188 Control
B1 0.683267623253868 Control
B1 0.34029633375969 Control
B1 0.635608771124342 Control
B1 0.595262942016671 Control
B1 0.327870038218304 Control
B1 0.838067286823307 Control
B1 0.428526757340784 Control
B1 0.581639060818016 Control
B1 0.498848263824829 Control
B1 0.564561303485336 Control
B1 0.450933039735082 Control
B1 0.415386613055889 Control
B1 0.800604579164678 Control
B1 0.815568777919174 Control
B1 0.326025198219021 Control
B1 0.503122978817731 Control
B1 0.762889542208052 Control
B1 0.566633908683313 Control
B1 0.590387321532142 Control
B1 0.743959260699489 Control
B1 0.517931178860492 Control
B1 0.996097276043736 Control
B1 0.683672849128734 Control
B1 0.776225937698427 Control
B1 0.674871478314295 Control
B1 0.361569035154342 Control
B1 0.907774118625497 Control
B1 0.826889368289295 Control
B1 0.65316579397409 Control
B1 0.72460949280427 Control
B1 0.606588701388293 Control
B1 0.75516062466132 Control
B1 0.526557234731156 Control
B1 0.662171089216296 Control
B1 0.509346709491187 Control
B1 0.896230341068621 Control
B1 0.678036149120594 Control
B1 0.707497252901074 Control
B1 0.529613663584538 Control
B1 0.348829531936888 Control
B1 0.387478912579154 Control
B1 0.685684751300716 Control
B1 0.548096268005021 Control
B1 0.640594723542405 Control
B1 0.54277423662293 Control
B1 0.528327781187628 Control
B1 0.732261630092921 Control
B1 0.544416783394917 Control
B1 0.371126977995471 Control
B1 0.713719799277834 Control
B1 0.32268867345194 Control
B1 0.898859605084607 Control
B1 0.472432657694009 Control
B1 0.567493650959829 Control
B1 0.7146381248954 Control
B1 0.389676413049467 Control
B1 0.512986761465252 Control
B1 0.742946471079571 Control
B1 0.753647054595432 Control
B1 0.606004438835541 Control
B1 0.335601733399422 Control
B1 0.616849100532303 Control
B1 0.610506335113227 Control
B1 0.778614549422953 Control
B1 0.475073628057856 Control
B1 0.854735740317188 Control
B1 0.519129990739516 Control
B1 1.05109057149569 Control
B1 0.600656346807206 Control
B1 0.326866222528773 Control
B1 0.376342915318971 Control
B1 0.853210898034155 Control
B1 0.446489107214262 Control
B1 0.364315747663551 Control
B1 0.548301831606267 Control
B1 0.900982636954005 Control
B1 0.511611003999388 Control
B1 0.597223239413739 Control
B1 0.643328083565034 Control
B1 0.897396153111 Control
B1 0.524637683489346 Control
B1 0.536298058667277 Control
B1 0.865548069898056 Control
B1 0.546446567134042 Control
B1 0.808283765871782 Control
B1 0.935399526313912 Control
B1 0.528657249217458 Control
B1 0.619741853356602 Control
B1 0.428126100179309 Control
B1 0.540037663078299 Control
B1 0.59264494159868 Control
B1 0.690391486605626 Control
B1 0.54134665137878 Control
B1 0.537675356317802 Control
B1 0.55453402377681 Control
B1 0.36271588041856 Control
B1 0.732756551170839 Control
B1 0.488889191543813 Control
B1 0.421083628651671 Control
B1 0.638755963648552 Control
B1 0.924031438576798 Control
B1 0.877348182014843 Control
B1 0.762216391047979 Control
B1 0.389394471457059 Control
B1 0.548774219063363 Control
B1 0.512154915757178 Control
B1 0.717258125207787 Control
B1 0.827262825799308 Control
B1 0.693999389544138 Control
B1 0.76386309048704 Control
B1 0.231204951452759 Control
B1 0.511997204115319 Control
B1 0.774184489378643 Control
B1 0.565184774528892 Control
B1 0.84394872580464 Control
B1 0.840893191343616 Control
B1 0.661039125028027 Control
B1 0.934756142184558 Control
B1 0.506296705223555 Control
B1 0.857578951472019 Control
B1 0.518552970364842 Control
B1 0.787722738308128 Control
B1 0.541977520629412 Control
B1 1.15739113861411 Control
B1 0.452523779168607 Control
B1 0.613074398660856 Control
B1 0.447350519469987 Control
B1 0.510475788992399 Control
B1 0.45226473608351 Control
B1 0.613157689320526 Control
B1 0.663314105422086 Control
B1 0.533408108730081 Control
B1 0.613197002823718 Control
B1 0.319019989462723 Control
B1 0.729774742082854 Control
B1 0.817926275038593 Control
B1 0.370778869461954 Control
B1 0.782203562535565 Control
B1 0.857593777900442 Control
B1 0.587574705716666 Control
B1 0.923827828189784 Control
B1 0.476205962005493 Control
B1 0.707572232342146 Control
B1 0.664124819732394 Control
B1 0.904715320263922 Control
B1 0.631687432146734 Control
B1 0.813422741899068 Control
B1 0.548061295204393 Control
B1 0.486358800477472 Control
B1 0.819208916551082 Control
B1 0.526772470726412 Control
B1 0.65632812879101 Control
B1 0.650193918536643 Control
B1 0.59166755726181 Control
B1 0.432917324313425 Control
B1 0.611211657587592 Control
B1 0.421519956403289 Control
B1 0.726553725018809 Control
B1 0.396053916507738 Control
B1 1.15801533804311 Control
B1 0.439453324968851 Control
B1 0.477931687138749 Control
B1 0.550049775650022 Control
B1 0.500985229858819 Control
B1 0.949177064726415 Control
B1 0.678478327079443 Control
B1 0.688578796499837 Control
B1 0.575589924909774 Control
[truncated: 9,554,805 more chars]
