# Supplementary material for: Longitudinal single-cell profiling of chemotherapy response in acute myeloid leukemia
Source: Nat Commun. 2023 Mar 8;14:1285. doi: 10.1038/s41467-023-36969-0 (PMC9995364; doi:10.1038/s41467-023-36969-0)
Supplement: Supplementary file 12 — Source Data Files [file 41467_2023_36969_MOESM12_ESM.zip › Figure_3G_and_SuppFig_3G_PT02.txt]

Sample TGR Treatment
A0 0.72637945 Treated
A0 0.59689862 Treated
A0 0.54329896 Treated
A0 0.56941485 Treated
A0 0.83130074 Treated
A0 0.38230056 Treated
A0 0.44048735 Treated
A0 0.37971562 Treated
A0 0.39739949 Treated
A0 0.68948573 Treated
A0 1.46644354 Treated
A0 0.48659977 Treated
A0 0.38212469 Treated
A0 0.54684418 Treated
A0 0.61166608 Treated
A0 0.1449406 Treated
A0 0.50109613 Treated
A0 0.73037726 Treated
A0 0.41820881 Treated
A0 0.34675133 Treated
A0 0.55966014 Treated
A0 0.81959522 Treated
A0 0.50742429 Treated
A0 0.16019933 Treated
A0 0.54655081 Treated
A0 0.61916143 Treated
A0 0.40200967 Treated
A0 0.27047855 Treated
A0 0.7166518 Treated
A0 0.46086508 Treated
A0 0.5618571 Treated
A0 0.59343213 Treated
A0 0.37296423 Treated
A0 0.55085963 Treated
A0 0.51646435 Treated
A0 0.3953622 Treated
A0 0.53998542 Treated
A0 0.56759769 Treated
A0 0.35166493 Treated
A0 0.63367277 Treated
A0 0.46663791 Treated
A0 0.98489434 Treated
A0 0.5782131 Treated
A0 0.49281552 Treated
A0 0.81527025 Treated
A0 0.63112426 Treated
A0 0.26887953 Treated
A0 0.49615079 Treated
A0 0.59910882 Treated
A0 2.1849966 Treated
A0 0.62114203 Treated
A0 0.35515186 Treated
A0 0.65836734 Treated
A0 0.2686289 Treated
A0 0.35880879 Treated
A0 0.47966105 Treated
A0 0.29936907 Treated
A0 0.40027899 Treated
A0 0.29097041 Treated
A0 0.7196638 Treated
A0 0.55402845 Treated
A0 0.8431282 Treated
A0 0.30011171 Treated
A0 0.35733333 Treated
A0 0.56045896 Treated
A0 0.35049328 Treated
A0 0.64523768 Treated
A0 0.39341095 Treated
A0 0.47919858 Treated
A0 0.37760624 Treated
A0 0.4452779 Treated
A0 0.18087932 Treated
A0 0.50196445 Treated
A0 0.32764265 Treated
A0 0.28972057 Treated
A0 0.82102209 Treated
A0 0.58624113 Treated
A0 0.43015167 Treated
A0 0.16560744 Treated
A0 0.68900442 Treated
A0 0.34884042 Treated
A0 0.85660267 Treated
A0 0.18728943 Treated
A0 0.40626398 Treated
A0 0.98136383 Treated
A0 0.72686064 Treated
A0 0.29525632 Treated
A0 0.31422925 Treated
A0 0.27858987 Treated
A0 0.70509201 Treated
A0 0.33285809 Treated
A0 0.29542789 Treated
A0 0.17917229 Treated
A0 0.09614974 Treated
A0 0.43102932 Treated
A0 0.2239245 Treated
A0 0.40536898 Treated
A0 0.52561718 Treated
A0 1.2111671 Treated
A0 0.99761939 Treated
A0 0.58056414 Treated
A0 0.525581 Treated
A0 0.39593419 Treated
A0 1.01411045 Treated
A0 0.89168221 Treated
A0 0.52924383 Treated
A0 0.31353894 Treated
A0 0.52802563 Treated
A0 0.38962457 Treated
A0 0.62833804 Treated
A0 0.90638334 Treated
A0 0.8929894 Treated
A0 0.85456944 Treated
A0 0.77760673 Treated
A0 0.29315454 Treated
A0 0.21829347 Treated
A0 1.11060369 Treated
A0 0.53029972 Treated
A0 0.96651304 Treated
A0 0.89366871 Treated
A0 0.61972654 Treated
A0 0.3658812 Treated
A0 0.11997068 Treated
A0 1.0276705 Treated
A0 0.24206598 Treated
A0 0.29905134 Treated
A0 0.40644777 Treated
A0 0.59164238 Treated
A0 0.56213027 Treated
A0 0.24496788 Treated
A0 1.09119403 Treated
A0 0.49488536 Treated
A0 0.14461847 Treated
A0 0.22327612 Treated
A0 0.12161332 Treated
A0 0.34201297 Treated
A0 0.38231254 Treated
A0 0.19751419 Treated
A0 0.75274825 Treated
A0 0.28001189 Treated
A0 0.32299119 Treated
A0 0.28264928 Treated
A0 0.33988076 Treated
A0 0.25325364 Treated
A0 0.62230247 Treated
A0 0.36044902 Treated
A0 0.60312384 Treated
A0 0.39517385 Treated
A0 0.71139657 Treated
A0 0.5420934 Treated
A0 0.18863082 Treated
A0 0.50331789 Treated
A0 0.30917016 Treated
A0 0.84118605 Treated
A0 1.40281463 Treated
A0 0.48277357 Treated
A0 0.75551289 Treated
A0 0.56443173 Treated
A0 0.98273486 Treated
A0 0.26227155 Treated
A0 0.43820256 Treated
A0 0.48263434 Treated
A0 0.14629179 Treated
A0 0.29255542 Treated
A0 0.24345841 Treated
A0 0.42740414 Treated
A0 0.28782162 Treated
A0 0.50811505 Treated
A0 0.60382932 Treated
A0 0.75519019 Treated
A0 0.43300265 Treated
A0 0.46193859 Treated
A0 0.10933591 Treated
A0 0.26751611 Treated
A0 0.91764587 Treated
A0 0.54647946 Treated
A0 0.45529106 Treated
A0 0.57548392 Treated
A0 0.60284513 Treated
A0 0.37805575 Treated
A0 0.4270829 Treated
A0 0.47622168 Treated
A0 0.8607192 Treated
A0 0.29324943 Treated
A0 0.58204502 Treated
A0 0.35094884 Treated
A0 0.39264563 Treated
A0 0.93277287 Treated
A0 0.4327943 Treated
A0 0.40393868 Treated
A0 0.39781198 Treated
A0 0.54166281 Treated
A0 0.2953676 Treated
A0 0.17320499 Treated
A0 0.4370501 Treated
A0 0.94642848 Treated
A0 0.58536774 Treated
A0 0.62309253 Treated
A0 0.4657464 Treated
A0 0.62692851 Treated
A0 0.63714176 Treated
A0 0.33776698 Treated
A0 0.2911559 Treated
A0 0.96510643 Treated
A0 0.14400297 Treated
A0 0.4900277 Treated
A0 0.37977183 Treated
A0 0.61689699 Treated
A0 0.80284685 Treated
A0 0.45968282 Treated
A0 0.50386894 Treated
A0 0.3105793 Treated
A0 0.61553538 Treated
A0 0.46717769 Treated
A0 0.15208915 Treated
A0 0.68397641 Treated
A0 0.38416058 Treated
A0 0.15836239 Treated
A0 0.85513932 Treated
A0 1.00912797 Treated
A0 0.36631674 Treated
A0 0.56938303 Treated
A0 0.68968773 Treated
A0 0.61192626 Treated
A0 0.65685183 Treated
A0 0.28274602 Treated
A0 0.68227053 Treated
A0 0.84174246 Treated
A0 1.81215703 Treated
A0 0.49778363 Treated
A0 0.39259139 Treated
A0 1.17899573 Treated
A0 0.89246953 Treated
A0 1.28689468 Treated
A0 0.52286249 Treated
A0 0.18177789 Treated
A0 0.2284786 Treated
A0 0.53289044 Treated
A0 1.7774967 Treated
A0 0.93421501 Treated
A0 0.2755338 Treated
A0 0.57997483 Treated
A0 0.60388291 Treated
A0 0.78037357 Treated
A0 0.31353453 Treated
A0 0.14475524 Treated
A0 0.68742704 Treated
A0 0.38158733 Treated
A0 0.5532741 Treated
A0 0.23946594 Treated
A0 0.84341311 Treated
A0 0.38891235 Treated
A0 1.31745899 Treated
A0 0.14419103 Treated
A0 0.24843848 Treated
A0 0.39681339 Treated
A0 0.31652632 Treated
A0 0.86724311 Treated
A0 0.88366097 Treated
A0 0.66440314 Treated
A0 0.70023441 Treated
A0 0.34831977 Treated
A0 1.1723206 Treated
A0 0.40618765 Treated
A0 0.53312969 Treated
A0 0.25759459 Treated
A0 0.48775691 Treated
A0 0.77994114 Treated
A0 0.40764105 Treated
A0 0.4114219 Treated
A0 0.3982743 Treated
A0 0.21273808 Treated
A0 0.56854498 Treated
A0 0.62354839 Treated
A0 0.36757329 Treated
A0 0.76190329 Treated
A0 1.23135376 Treated
A0 0.38881347 Treated
A0 0.4348838 Treated
A0 0.50520182 Treated
A0 0.46237496 Treated
A0 0.37716943 Treated
A0 0.21667221 Treated
A0 0.97964412 Treated
A0 0.74573171 Treated
A0 0.67029655 Treated
A0 0.31281331 Treated
A0 0.88835627 Treated
A0 0.44683102 Treated
A0 0.32699355 Treated
A0 0.51058465 Treated
A0 1.08449709 Treated
A0 0.26801741 Treated
A0 0.91024774 Treated
A0 0.21722092 Treated
A0 0.33856636 Treated
A0 0.97313118 Treated
A0 0.3376908 Treated
A0 0.58047944 Treated
A0 0.42691004 Treated
A0 0.82372469 Treated
A0 0.51659799 Treated
A0 0.16889644 Treated
A0 2.17708659 Treated
A0 0.50686938 Treated
A0 0.93078977 Treated
A0 0.64042288 Treated
A0 0.83449048 Treated
A0 0.82832456 Treated
A0 0.28637862 Treated
A0 0.16235827 Treated
A0 0.24745479 Treated
A0 0.32839626 Treated
A0 0.29449192 Treated
A0 0.60738498 Treated
A0 0.3153497 Treated
A0 1.42104232 Treated
A0 0.57900369 Treated
A0 0.44458163 Treated
A0 0.48745325 Treated
A0 0.21141291 Treated
A0 0.38651505 Treated
A0 0.26668337 Treated
A0 1.22160065 Treated
A0 1.04891264 Treated
A0 0.86369681 Treated
A0 0.40487492 Treated
A0 0.52517265 Treated
A0 0.97378504 Treated
A0 0.57939613 Treated
A0 0.68468124 Treated
A0 0.48299316 Treated
A0 0.20042449 Treated
A0 0.20874214 Treated
A0 0.72574478 Treated
A0 0.57543159 Treated
A0 0.22902501 Treated
A0 0.63007122 Treated
A0 0.39028892 Treated
A0 0.28329486 Treated
A0 0.14829433 Treated
A0 0.40925416 Treated
A0 0.44674414 Treated
A0 0.43596601 Treated
A0 0.48744085 Treated
A0 0.18148342 Treated
A0 0.24407223 Treated
A0 0.16074079 Treated
A0 0.99668843 Treated
A0 0.30554226 Treated
A0 0.67012352 Treated
A0 0.29428828 Treated
A0 0.93780273 Treated
A0 0.64015901 Treated
A0 1.28367996 Treated
A0 0.19510192 Treated
A0 0.57271421 Treated
A0 0.29857028 Treated
A0 0.85624713 Treated
A0 0.1614776 Treated
A0 0.32983139 Treated
A0 0.66376173 Treated
A0 1.08673227 Treated
A0 0.41496953 Treated
A0 0.51410639 Treated
A0 0.59690976 Treated
A0 0.64159423 Treated
A0 0.93388796 Treated
A0 0.09775797 Treated
A0 0.66341949 Treated
A0 1.40483069 Treated
A0 1.1755532 Treated
A0 0.38859409 Treated
A0 0.60276014 Treated
A0 0.7309944 Treated
A0 0.51087844 Treated
A0 0.26909158 Treated
A0 1.09237027 Treated
A0 0.55933863 Treated
A0 0.59275806 Treated
A0 1.3246038 Treated
A0 0.58350849 Treated
A0 0.20545465 Treated
A0 0.6537714 Treated
A0 0.21950461 Treated
A0 0.43379879 Treated
A0 0.33010843 Treated
A0 0.44064963 Treated
A0 0.88216013 Treated
A0 0.39482149 Treated
A0 0.26364675 Treated
A0 0.15873276 Treated
A0 0.47387901 Treated
A0 0.38727665 Treated
A0 0.19347452 Treated
A0 0.57641804 Treated
A0 0.55246389 Treated
A0 1.61618662 Treated
A0 0.75277728 Treated
A0 0.62838191 Treated
A0 0.82218337 Treated
A0 0.36299655 Treated
A0 0.43531796 Treated
A0 0.20032732 Treated
A0 0.5053581 Treated
A0 0.54184556 Treated
A0 0.42339379 Treated
A0 0.36848107 Treated
A0 0.59856683 Treated
A0 1.03052235 Treated
A0 0.74223304 Treated
A0 0.27665195 Treated
A0 0.41542345 Treated
A0 0.40554699 Treated
A0 0.59066111 Treated
A0 0.11651123 Treated
A0 0.61722285 Treated
A0 0.26174095 Treated
A0 0.44103554 Treated
A0 0.47222334 Treated
A0 0.40441659 Treated
A0 0.89348429 Treated
A0 0.26597214 Treated
A0 0.3502287 Treated
A0 0.18976198 Treated
A0 0.54206353 Treated
A0 0.64260179 Treated
A0 0.71140087 Treated
A0 0.4820455 Treated
A0 0.20684214 Treated
A0 0.351264 Treated
A0 0.50307518 Treated
A0 0.15937188 Treated
A0 0.6265586 Treated
A0 0.62981868 Treated
A0 0.49527806 Treated
A0 0.70722187 Treated
A0 0.28722408 Treated
A0 0.70382196 Treated
A0 0.30434921 Treated
A0 0.69060242 Treated
A0 0.74119884 Treated
A0 0.06734687 Treated
A0 0.52358431 Treated
A0 0.30096158 Treated
A0 0.55694628 Treated
A0 1.18885386 Treated
A0 0.45869541 Treated
A0 0.56515652 Treated
A0 0.62036377 Treated
A0 0.8746599 Treated
A0 0.30980936 Treated
A0 0.30780438 Treated
A0 0.31133053 Treated
A0 0.34802794 Treated
A0 0.48030627 Treated
A0 1.4107163 Treated
A0 0.87677723 Treated
A0 0.48645762 Treated
A0 0.34210682 Treated
A0 0.28075704 Treated
A0 1.00656664 Treated
A0 0.80133975 Treated
A0 0.27830029 Treated
A0 1.33636177 Treated
A0 0.31623191 Treated
A0 0.2776297 Treated
A0 0.23515923 Treated
A0 0.53026336 Treated
A0 0.8732633 Treated
A0 0.45556203 Treated
A0 0.40824685 Treated
A0 0.58948761 Treated
A0 1.08751822 Treated
A0 0.76860029 Treated
A0 0.54113388 Treated
A0 0.55321229 Treated
A0 0.53129941 Treated
A0 0.52783757 Treated
A0 0.4809151 Treated
A0 0.5807755 Treated
A0 1.65552139 Treated
A0 0.39472234 Treated
A0 0.39934149 Treated
A0 0.39994466 Treated
A0 0.51921242 Treated
A0 0.16111489 Treated
A0 0.59414196 Treated
A0 0.25571477 Treated
A0 0.70327848 Treated
A0 1.01230299 Treated
A0 0.26046345 Treated
A0 0.61360997 Treated
A0 0.54452294 Treated
A0 0.46268412 Treated
A0 0.18446001 Treated
A0 0.71241403 Treated
A0 0.41154298 Treated
A0 0.39812002 Treated
A0 0.61272824 Treated
A0 0.64601868 Treated
A0 0.38141629 Treated
A0 0.15878324 Treated
A0 0.14216706 Treated
A0 0.33703896 Treated
A0 0.28534839 Treated
A0 1.98619044 Treated
A0 0.07162476 Treated
A0 0.4968563 Treated
A0 0.42723265 Treated
A0 0.97135192 Treated
A0 0.42844006 Treated
A0 0.60841781 Treated
A0 0.50394702 Treated
A0 1.54767215 Treated
A0 0.39387938 Treated
A0 0.45112005 Treated
A0 0.42525208 Treated
A0 0.54947513 Treated
A0 0.51560169 Treated
A0 0.5425123 Treated
A0 0.58158493 Treated
A0 0.614815 Treated
A0 0.25419691 Treated
A0 0.70014036 Treated
A0 1.06605291 Treated
A0 0.45670038 Treated
A0 0.31403258 Treated
A0 0.38420871 Treated
A0 0.58664024 Treated
A0 0.6450752 Treated
A0 0.65373749 Treated
A0 0.62827051 Treated
A0 0.42002136 Treated
A0 0.38292739 Treated
A0 0.54846799 Treated
A0 0.50509065 Treated
A0 0.23014687 Treated
A0 0.30767998 Treated
A0 1.75792897 Treated
A0 0.56937325 Treated
A0 0.73100173 Treated
A0 0.23531355 Treated
A0 0.24855539 Treated
A0 0.19208835 Treated
A0 0.2780613 Treated
A0 0.75681716 Treated
A0 0.75522959 Treated
A0 0.53844225 Treated
A0 1.53526306 Treated
A0 1.11729074 Treated
A0 1.05822253 Treated
A0 0.5815199 Treated
A0 0.26934916 Treated
A0 0.42851835 Treated
A0 0.57137853 Treated
A0 0.29954106 Treated
A0 0.37634948 Treated
A0 0.6336745 Treated
A0 0.59004831 Treated
A0 0.13168684 Treated
A0 0.91326767 Treated
A0 0.45474643 Treated
A0 0.52000904 Treated
A0 0.8329559 Treated
A0 0.60036922 Treated
A0 0.63375366 Treated
A0 0.30538228 Treated
A0 1.43725085 Treated
A0 0.38624936 Treated
A0 0.563151 Treated
A0 0.23947659 Treated
A0 0.40992153 Treated
A0 0.3151598 Treated
A0 0.15701282 Treated
A0 0.41369998 Treated
A0 0.27667812 Treated
A0 0.57103151 Treated
A0 0.43430379 Treated
A0 1.09217787 Treated
A0 0.7610575 Treated
A0 0.49199641 Treated
A0 0.23690039 Treated
A0 0.28798673 Treated
A0 0.37127402 Treated
A0 0.68563646 Treated
A0 0.38106096 Treated
A0 0.23792848 Treated
A0 0.84909219 Treated
A0 0.34608492 Treated
A0 0.10586812 Treated
A0 0.19781815 Treated
A0 0.70562869 Treated
A0 1.28173029 Treated
A0 0.49331769 Treated
A0 0.78980297 Treated
A0 0.96656752 Treated
A0 0.66314733 Treated
A0 0.32836345 Treated
A0 0.41442168 Treated
A0 0.32743016 Treated
A0 1.30864072 Treated
A0 1.37495172 Treated
A0 0.81529802 Treated
A0 0.25952718 Treated
A0 0.23025671 Treated
A0 0.33659628 Treated
A0 0.27269998 Treated
A0 0.4552058 Treated
A0 0.50336534 Treated
A0 0.6438151 Treated
A0 2.25764441 Treated
A0 0.35683358 Treated
A0 1.02399445 Treated
A0 0.37873885 Treated
A0 0.46355399 Treated
A0 0.76711601 Treated
A0 1.11911297 Treated
A0 0.28610298 Treated
A0 0.76546317 Treated
A0 0.34537968 Treated
A0 1.39424014 Treated
A0 0.70823354 Treated
A0 0.47502244 Treated
A0 0.87147552 Treated
A0 0.79469186 Treated
A0 0.24843828 Treated
A0 0.69644278 Treated
A0 0.19080929 Treated
A0 0.22325078 Treated
A0 0.58537716 Treated
A0 0.24035941 Treated
A0 0.54573864 Treated
A0 0.69814771 Treated
A0 0.27332807 Treated
A0 0.20152216 Treated
A0 1.29998875 Treated
A0 0.49884611 Treated
A0 0.69819021 Treated
A0 0.65596646 Treated
A0 0.42051545 Treated
A0 0.50745624 Treated
A0 0.41438466 Treated
A0 0.61938167 Treated
A0 1.06025112 Treated
A0 0.44967815 Treated
A0 1.4123503 Treated
A0 0.45955184 Treated
A0 0.75780743 Treated
A0 0.94050795 Treated
A0 0.55170816 Treated
A0 0.81580275 Treated
A0 0.18609726 Treated
A0 0.31114903 Treated
A0 0.84012824 Treated
A0 0.57764274 Treated
A0 1.55212605 Treated
A0 0.58680964 Treated
A0 0.45591399 Treated
A0 0.47096592 Treated
A0 0.46374726 Treated
A0 0.79013187 Treated
A0 0.2636224 Treated
A0 0.4855465 Treated
A0 0.27858701 Treated
A0 0.71249968 Treated
A0 0.71646625 Treated
A0 0.84571719 Treated
A0 0.37072262 Treated
A0 0.36164713 Treated
A0 0.74097985 Treated
A0 0.40470788 Treated
A0 0.16685547 Treated
A0 0.59962505 Treated
A0 0.25698274 Treated
A0 1.0531348 Treated
A0 0.45630834 Treated
A0 0.56640273 Treated
A0 0.68401796 Treated
A0 0.24710763 Treated
A0 0.15787812 Treated
A0 0.31770396 Treated
A0 0.38702214 Treated
A0 0.44838968 Treated
A0 0.51536006 Treated
A0 0.45439121 Treated
A0 0.25116271 Treated
A0 0.55005562 Treated
A0 0.47317126 Treated
A0 0.93689388 Treated
A0 0.14166893 Treated
A0 0.98398465 Treated
A0 0.34906137 Treated
A0 0.28433946 Treated
A0 0.52032912 Treated
A0 0.62220144 Treated
A0 0.43490374 Treated
A0 0.95843148 Treated
A0 0.47242266 Treated
A0 6.85137987 Treated
A0 0.56280237 Treated
A0 0.2210428 Treated
A0 0.4915368 Treated
A0 0.42736661 Treated
A0 0.61961967 Treated
A0 0.46095514 Treated
A0 0.24454758 Treated
A0 0.71418214 Treated
A0 0.76596367 Treated
A0 0.58356494 Treated
A0 0.29853466 Treated
A0 0.37446433 Treated
A0 1.20190907 Treated
A0 0.58862811 Treated
A0 0.3674351 Treated
A0 0.24687278 Treated
A0 0.20467907 Treated
A0 0.37989965 Treated
A0 0.35790446 Treated
A0 0.9677664 Treated
A0 0.26561981 Treated
A0 0.94637215 Treated
A0 0.65244436 Treated
A0 1.01912534 Treated
A0 0.53576118 Treated
A0 0.34063676 Treated
A0 0.32386696 Treated
A0 0.39130557 Treated
A0 0.39850324 Treated
A0 0.12162767 Treated
A0 0.35743338 Treated
A0 0.54111093 Treated
A0 1.40325367 Treated
A0 0.8143695 Treated
A0 1.13483632 Treated
A0 0.3791987 Treated
A0 0.58115518 Treated
A0 1.75883055 Treated
A0 0.54015082 Treated
A0 0.26813754 Treated
A0 0.34765857 Treated
A0 0.63548779 Treated
A0 0.48891094 Treated
A0 0.20360613 Treated
A0 0.47525012 Treated
A0 0.18744822 Treated
A0 0.26315877 Treated
A0 0.17427881 Treated
A0 0.3985422 Treated
A0 0.43143943 Treated
A0 0.42098409 Treated
A0 0.66465133 Treated
A0 0.88471532 Treated
A0 0.33517796 Treated
A0 0.32142404 Treated
A0 0.24191704 Treated
A0 0.7102173 Treated
A0 3.65312839 Treated
A0 1.18290615 Treated
A0 0.17562737 Treated
A0 0.50169832 Treated
A0 0.42805558 Treated
A0 0.4443768 Treated
A0 0.83900404 Treated
A0 0.15493919 Treated
A0 0.95673662 Treated
A0 0.46109009 Treated
A0 0.26880506 Treated
A0 0.57454908 Treated
A0 0.88379401 Treated
A0 0.43965891 Treated
A0 0.18150535 Treated
A0 0.53741252 Treated
A0 0.49211302 Treated
A0 0.94842273 Treated
A0 0.30185175 Treated
A0 0.41202781 Treated
A0 0.25360316 Treated
A0 0.32473335 Treated
A0 0.6549139 Treated
A0 0.66637516 Treated
A0 0.48085868 Treated
A0 0.47195652 Treated
A0 0.2664437 Treated
A0 0.2669546 Treated
A0 0.20365816 Treated
A0 0.86549246 Treated
A0 0.25822565 Treated
A0 0.4826875 Treated
A0 0.91555196 Treated
A0 0.27568197 Treated
A0 0.77770776 Treated
A0 0.33886057 Treated
A0 0.5144664 Treated
A0 0.27190319 Treated
A0 0.81180328 Treated
A0 0.34402344 Treated
A0 0.57096988 Treated
A0 0.9269073 Treated
A0 0.45574692 Treated
A0 0.28693074 Treated
A0 0.57592863 Treated
A0 1.47940624 Treated
A0 0.23470896 Treated
A0 0.32482967 Treated
A0 0.91247213 Treated
A0 0.23838659 Treated
A0 0.5866915 Treated
A0 0.29707459 Treated
A0 0.59809256 Treated
A0 0.91775501 Treated
A0 0.50727558 Treated
A0 0.15819483 Treated
A0 0.25874379 Treated
A0 0.35562602 Treated
A0 0.30936593 Treated
A0 0.18560112 Treated
A0 0.41090536 Treated
A0 0.59086388 Treated
A0 0.98439676 Treated
A0 0.14550751 Treated
A0 0.50828493 Treated
A0 0.58221608 Treated
A0 0.3569487 Treated
A0 0.18922566 Treated
A0 0.53526896 Treated
A0 0.33991101 Treated
A0 0.37811267 Treated
A0 1.12374079 Treated
A0 0.49284789 Treated
A0 0.13066143 Treated
A0 0.15305172 Treated
A0 0.69238472 Treated
A0 0.29062909 Treated
A0 0.39109051 Treated
A0 0.83040494 Treated
A0 1.00550818 Treated
A0 0.22078158 Treated
A0 0.98904932 Treated
A0 0.47466725 Treated
A0 0.23356684 Treated
A0 0.16054231 Treated
A0 0.5112626 Treated
A0 0.20822318 Treated
A0 0.43687952 Treated
A0 0.15302305 Treated
A0 0.79573274 Treated
A0 0.18138281 Treated
A0 0.46173617 Treated
A0 0.1888392 Treated
A0 0.26947054 Treated
A0 1.07514513 Treated
A0 0.09181202 Treated
A0 0.45245981 Treated
A0 0.62473845 Treated
A0 0.60463601 Treated
A0 0.31943229 Treated
A0 0.25058877 Treated
A0 0.2228674 Treated
A0 0.6026448 Treated
A0 0.41651386 Treated
A0 0.26408213 Treated
A0 0.59522957 Treated
A0 0.29281631 Treated
A0 0.53427452 Treated
A0 0.16497962 Treated
A0 0.2289511 Treated
A0 0.54425019 Treated
A0 0.18920562 Treated
A0 0.77229327 Treated
A0 0.22944465 Treated
A0 0.70594573 Treated
A0 0.43732738 Treated
A0 0.54575431 Treated
A0 0.4766241 Treated
A0 0.51305848 Treated
A0 0.38310272 Treated
A0 0.60734642 Treated
A0 0.52828902 Treated
A0 0.43061143 Treated
A0 0.35982555 Treated
A0 1.3971442 Treated
A0 0.25598416 Treated
A0 0.634624 Treated
A0 0.41982979 Treated
A0 0.54888707 Treated
A0 0.14563413 Treated
A0 0.36665308 Treated
A0 1.03835821 Treated
A0 0.30959716 Treated
A0 0.1853608 Treated
A0 0.70369208 Treated
A0 0.22900346 Treated
A0 0.31015354 Treated
A0 0.23452993 Treated
A0 1.29516828 Treated
A0 0.47968942 Treated
A0 0.18749206 Treated
A0 0.26975599 Treated
A0 0.47171119 Treated
A0 0.67217082 Treated
A0 0.40363985 Treated
A0 0.66540009 Treated
A0 0.37109241 Treated
A0 1.49297941 Treated
A0 0.49068925 Treated
A0 0.31687683 Treated
A0 0.67605615 Treated
A0 0.71577388 Treated
A0 1.13129747 Treated
A0 0.29328355 Treated
A0 0.54823589 Treated
A0 0.95375276 Treated
A0 0.68938231 Treated
A0 0.49241716 Treated
A0 0.14060879 Treated
A0 0.59689313 Treated
A0 0.30914834 Treated
A0 0.61582255 Treated
A0 0.18974559 Treated
A0 0.28656155 Treated
A0 1.10932684 Treated
A0 0.33838725 Treated
A0 0.29941264 Treated
A0 0.48999679 Treated
A0 0.21027857 Treated
A0 0.50855172 Treated
A0 1.12830925 Treated
A0 0.68204051 Treated
A0 0.19170204 Treated
A0 0.28287715 Treated
A0 0.48580575 Treated
A0 0.8297568 Treated
A0 0.94019264 Treated
A0 0.30396906 Treated
A0 0.1784319 Treated
A0 0.45763496 Treated
A0 0.37547398 Treated
A0 0.15788713 Treated
A0 0.45002502 Treated
A0 0.78490371 Treated
A0 0.76897031 Treated
A0 0.11274217 Treated
A0 0.3379989 Treated
A0 0.52140248 Treated
A0 0.94136655 Treated
A0 0.56347746 Treated
A0 0.61061227 Treated
A0 0.16605426 Treated
A0 0.32656914 Treated
A0 0.71539903 Treated
A0 0.81614393 Treated
A0 0.33140492 Treated
A0 0.32139665 Treated
A0 0.40243956 Treated
A0 0.5393396 Treated
A0 0.3859286 Treated
A0 0.94987828 Treated
A0 0.70574874 Treated
A0 0.26741546 Treated
A0 0.60861474 Treated
A0 1.24457502 Treated
A0 0.29216316 Treated
A0 0.23565933 Treated
A0 0.63934827 Treated
A0 0.53313512 Treated
A0 0.71577591 Treated
A0 1.13354552 Treated
A0 0.29807466 Treated
A0 0.98498595 Treated
A0 0.95444322 Treated
A0 0.48101383 Treated
A0 1.00063908 Treated
A0 0.33322078 Treated
A0 0.69326043 Treated
A0 0.2448395 Treated
A0 0.34192371 Treated
A0 0.46300614 Treated
A0 0.43513691 Treated
A0 0.15746802 Treated
A0 0.44045973 Treated
A0 1.06213892 Treated
A0 0.53558081 Treated
A0 0.42532763 Treated
A0 0.43213138 Treated
A0 1.08398855 Treated
A0 0.59928244 Treated
A0 0.35195303 Treated
A0 0.57421356 Treated
A0 0.54860038 Treated
A0 0.47657296 Treated
A0 0.36581066 Treated
A0 0.71568376 Treated
A0 0.50984794 Treated
A0 0.34435642 Treated
A0 0.63772881 Treated
A0 0.49414214 Treated
A0 0.28636706 Treated
A0 0.43767866 Treated
A0 1.10750818 Treated
A0 0.30144095 Treated
A0 0.97473282 Treated
A0 0.36358765 Treated
A0 0.30322114 Treated
A0 0.58397305 Treated
A0 0.31758454 Treated
A0 0.95793474 Treated
A0 0.11173475 Treated
A0 0.4070141 Treated
A0 0.57746315 Treated
A0 0.5847047 Treated
A0 0.50374746 Treated
A0 0.5259493 Treated
A0 0.31310281 Treated
A0 2.61040521 Treated
A0 0.37281209 Treated
A0 0.64610642 Treated
A0 0.44927227 Treated
A0 0.54332215 Treated
A0 0.19819087 Treated
A0 0.41727674 Treated
A0 0.32449004 Treated
A0 0.89520884 Treated
A0 1.12564623 Treated
A0 0.43344784 Treated
A0 0.15691237 Treated
A0 0.93495828 Treated
A0 0.16428389 Treated
A0 0.44805494 Treated
A0 2.6349504 Treated
A0 1.30970335 Treated
A0 0.62135875 Treated
A0 0.70563459 Treated
A0 0.42596272 Treated
A0 0.66980684 Treated
A0 0.29801619 Treated
A0 0.65531331 Treated
A0 0.21762608 Treated
A0 0.54855263 Treated
A0 0.30906463 Treated
A0 1.52837443 Treated
A0 1.09048772 Treated
A0 0.47884798 Treated
A0 0.2270159 Treated
A0 0.23738201 Treated
A0 0.43099198 Treated
A0 0.69468737 Treated
A0 0.38478035 Treated
A0 0.68116963 Treated
A0 0.37952667 Treated
A0 0.33089483 Treated
A0 0.64704299 Treated
A0 0.21803199 Treated
A0 0.80693328 Treated
A0 0.46121129 Treated
A0 0.59542406 Treated
A0 0.354233 Treated
A0 0.36643708 Treated
A0 0.16573924 Treated
A0 1.4857769 Treated
A0 0.42446792 Treated
A0 1.24092591 Treated
A0 0.51316381 Treated
A0 0.66680914 Treated
A0 0.38490838 Treated
A0 0.42673463 Treated
A0 0.84951913 Treated
A0 0.90492642 Treated
A0 0.56914335 Treated
A0 0.23663272 Treated
A0 0.20196803 Treated
A0 0.86484224 Treated
A0 1.51439464 Treated
A0 0.31897259 Treated
A0 0.94764012 Treated
A0 0.6837486 Treated
A0 0.68005013 Treated
A0 0.76599997 Treated
A0 1.03412974 Treated
A0 0.42999732 Treated
A0 2.38903022 Treated
A0 0.30657217 Treated
A0 0.30811489 Treated
A0 0.46630844 Treated
A0 1.17757213 Treated
A0 0.40537918 Treated
A0 0.38325289 Treated
A0 0.28236699 Treated
A0 0.50517774 Treated
A0 0.41738531 Treated
A0 0.74743074 Treated
A0 1.26529646 Treated
A0 0.73267603 Treated
A0 0.56692821 Treated
A0 0.18260252 Treated
A0 0.39841115 Treated
A0 0.45258588 Treated
A0 0.21959814 Treated
A0 0.44385514 Treated
A0 0.50423819 Treated
A0 0.19150218 Treated
A0 0.6838997 Treated
A0 0.85904235 Treated
A0 0.56615418 Treated
A0 1.16132104 Treated
A0 0.23577407 Treated
A0 0.36991495 Treated
A0 0.37707233 Treated
A0 1.30294156 Treated
A0 0.15394238 Treated
A0 1.09842253 Treated
A0 0.57531148 Treated
A0 0.35552439 Treated
A0 0.17637758 Treated
A0 0.37355241 Treated
A0 1.03969955 Treated
A0 0.81138784 Treated
A0 0.81734991 Treated
A0 0.55991518 Treated
A0 0.94200277 Treated
A0 0.24735154 Treated
A0 0.85575277 Treated
A0 0.47813427 Treated
A0 0.42938557 Treated
A0 0.31334627 Treated
A0 0.58531547 Treated
A0 0.41073042 Treated
A0 0.55939436 Treated
A0 0.52694821 Treated
A0 0.32107171 Treated
A0 0.17965764 Treated
A0 0.6084559 Treated
A0 1.10994768 Treated
A0 0.16730352 Treated
A0 0.48035565 Treated
A0 0.41052461 Treated
A0 0.43076068 Treated
A0 0.7982226 Treated
A0 0.50178874 Treated
A0 0.78330278 Treated
A0 0.31812754 Treated
A0 0.69758135 Treated
A0 0.45296767 Treated
A0 1.00195456 Treated
A0 0.21082076 Treated
A0 0.32205302 Treated
A0 0.30623844 Treated
A0 1.76963568 Treated
A0 0.58897376 Treated
A0 0.27678993 Treated
A0 0.55675679 Treated
A0 0.41703862 Treated
A0 0.33280718 Treated
A0 0.3020806 Treated
A0 0.46639511 Treated
A0 0.12604271 Treated
A0 0.21047617 Treated
A0 0.28990859 Treated
A0 0.42028725 Treated
A0 0.3788974 Treated
A0 0.70459843 Treated
A0 1.43831587 Treated
A0 0.1808252 Treated
A0 0.36738127 Treated
A0 0.3615872 Treated
A0 0.35090744 Treated
A0 0.13105653 Treated
A0 0.38744366 Treated
A0 0.38214013 Treated
A0 0.23764564 Treated
A0 0.65569079 Treated
A0 0.11221152 Treated
A0 0.36176449 Treated
A0 0.45189095 Treated
A0 0.76812941 Treated
A0 0.75356215 Treated
A0 0.40802196 Treated
A0 0.21327056 Treated
A0 0.1862811 Treated
A0 0.71890485 Treated
A0 0.27400485 Treated
A0 0.80622005 Treated
A0 0.30931526 Treated
A0 1.76576757 Treated
A0 0.39761764 Treated
A0 0.57099313 Treated
A0 0.34755313 Treated
A0 0.48872837 Treated
A0 0.43670583 Treated
A0 0.31860432 Treated
A0 0.75193447 Treated
A0 0.78677034 Treated
A0 0.36326551 Treated
A0 0.36980593 Treated
A0 0.45063201 Treated
A0 0.95619339 Treated
A0 0.31192863 Treated
A0 0.78062612 Treated
A0 0.14882328 Treated
A0 0.82249624 Treated
A0 1.31623209 Treated
A0 0.20088515 Treated
A0 0.5233379 Treated
A0 0.41890243 Treated
A0 0.37101772 Treated
A0 0.65941733 Treated
A0 0.3976931 Treated
A0 0.57951635 Treated
A0 0.24835463 Treated
A0 0.26508945 Treated
A0 0.68944734 Treated
A0 0.69588166 Treated
A0 0.3797676 Treated
A0 0.30145764 Treated
A0 0.63982886 Treated
A0 0.16890927 Treated
A0 0.14764968 Treated
A0 0.50089061 Treated
A0 0.3035644 Treated
A0 0.43094191 Treated
A0 0.39511493 Treated
A0 0.62354666 Treated
A0 0.49539113 Treated
A0 0.72671652 Treated
A0 0.45154074 Treated
A0 0.36412859 Treated
A0 0.15981458 Treated
A0 0.74335653 Treated
A0 1.12538052 Treated
A0 0.30798054 Treated
A0 0.47945714 Treated
A0 0.35056695 Treated
A0 0.81251234 Treated
A0 0.45919916 Treated
A0 0.2651169 Treated
A0 0.42596421 Treated
A0 0.34877452 Treated
A0 1.32571387 Treated
A0 0.71759927 Treated
A0 0.79918951 Treated
A0 0.34809539 Treated
A0 0.44729868 Treated
A0 0.17749575 Treated
A0 0.61688209 Treated
A0 0.45258224 Treated
A0 0.34371829 Treated
A0 2.06303501 Treated
A0 0.20703301 Treated
A0 0.25585702 Treated
A0 0.75458264 Treated
A0 0.27168816 Treated
A0 0.2471972 Treated
A0 0.40648448 Treated
A0 1.46010172 Treated
A0 0.27333617 Treated
A0 1.52783012 Treated
A0 0.24795076 Treated
A0 0.15437108 Treated
A0 0.60809183 Treated
A0 0.2243804 Treated
A0 0.98920298 Treated
A0 0.6298191 Treated
A0 0.30822459 Treated
A0 0.68076515 Treated
A0 0.78568661 Treated
A0 0.4035745 Treated
A0 0.22786488 Treated
A0 0.62625992 Treated
A0 1.76355624 Treated
A0 0.69626969 Treated
A0 0.51695234 Treated
A0 0.2926966 Treated
A0 0.1756018 Treated
A0 0.35116419 Treated
A0 0.87037951 Treated
A0 0.27800372 Treated
A0 0.22465096 Treated
A0 0.20578973 Treated
A0 0.77854639 Treated
A0 0.24055083 Treated
A0 0.32754633 Treated
A0 0.38255775 Treated
A0 0.7797178 Treated
A0 0.73935604 Treated
A0 1.19111252 Treated
A0 0.19200002 Treated
A0 2.41256642 Treated
A0 0.65138996 Treated
A0 0.3752152 Treated
A0 0.84501302 Treated
A0 0.93461573 Treated
A0 0.95336217 Treated
A0 0.4707168 Treated
A0 0.14631554 Treated
A0 0.74418682 Treated
A0 0.21328044 Treated
A0 0.69210202 Treated
A0 0.11080454 Treated
A0 0.35305792 Treated
A0 0.61509055 Treated
A0 0.46263838 Treated
A0 1.40611589 Treated
A0 0.88862246 Treated
A0 0.49758682 Treated
A0 0.32693303 Treated
A0 0.21097147 Treated
A0 0.18138696 Treated
A0 0.19751023 Treated
A0 0.19804455 Treated
A0 0.34846845 Treated
A0 0.55234492 Treated
A0 0.33612013 Treated
A0 0.4375416 Treated
A0 0.63286155 Treated
A0 0.19480659 Treated
A0 0.51318276 Treated
A0 0.41112369 Treated
A0 0.61149174 Treated
A0 0.65326065 Treated
A0 0.4241522 Treated
A0 0.34902391 Treated
A0 0.15496422 Treated
A0 0.23674071 Treated
A0 0.62849933 Treated
A0 0.17153133 Treated
A0 0.29555419 Treated
A0 0.44433102 Treated
A0 0.69701749 Treated
A0 0.30019519 Treated
A0 0.37255704 Treated
A0 0.51791763 Treated
A0 0.93799305 Treated
A0 0.79063445 Treated
A0 0.90557361 Treated
A0 1.24513352 Treated
A0 0.49365929 Treated
A0 0.28576159 Treated
A0 0.30773035 Treated
A0 0.83464664 Treated
A0 0.87454611 Treated
A0 0.34306398 Treated
A0 0.74304074 Treated
A0 0.24444945 Treated
A0 0.86488271 Treated
A0 0.37910268 Treated
A0 0.48216543 Treated
A0 0.13965268 Treated
A0 0.61185074 Treated
A0 0.25144112 Treated
A0 0.16057719 Treated
A0 0.24535944 Treated
A0 0.4969143 Treated
A0 0.13904028 Treated
A0 0.40044338 Treated
A0 0.78813881 Treated
A0 1.20897043 Treated
A0 0.32337987 Treated
A0 0.47230232 Treated
A0 0.1951344 Treated
A0 0.54034615 Treated
A0 0.53398675 Treated
A0 0.37833047 Treated
A0 0.78933042 Treated
A0 0.57842344 Treated
A0 0.48156899 Treated
A0 0.25608581 Treated
A0 0.52090365 Treated
A0 0.15555409 Treated
A0 0.4160839 Treated
A0 0.64632607 Treated
A0 0.4494662 Treated
A0 0.84938294 Treated
A0 0.56480318 Treated
A0 0.41707939 Treated
A0 0.79685348 Treated
A0 0.43438548 Treated
A0 0.23046684 Treated
A0 0.37701786 Treated
A0 0.46589106 Treated
A0 0.23689136 Treated
A0 0.66626459 Treated
A0 0.50676858 Treated
A0 0.92425138 Treated
A0 0.39403176 Treated
A0 0.28332299 Treated
A0 0.58963698 Treated
A0 1.25424504 Treated
A0 0.70200992 Treated
A0 0.4055872 Treated
A0 0.22380175 Treated
A0 0.5128265 Treated
A0 1.16497493 Treated
A0 0.47938377 Treated
A0 0.48555392 Treated
A0 0.34739527 Treated
A0 0.27588126 Treated
A0 0.58159494 Treated
A0 0.25515082 Treated
A0 0.34303465 Treated
A0 0.43717846 Treated
A0 0.91840357 Treated
A0 0.52797437 Treated
A0 0.49840561 Treated
A0 0.42809904 Treated
A0 0.96531975 Treated
A0 0.37138745 Treated
A0 0.61050028 Treated
A0 0.24482019 Treated
A0 2.06958985 Treated
A0 0.37797695 Treated
A0 0.28700307 Treated
A0 0.96621478 Treated
A0 0.7570318 Treated
A0 0.45015106 Treated
A0 5.15941191 Treated
A0 0.57271475 Treated
A0 0.67450058 Treated
A0 0.72366685 Treated
A0 0.3756749 Treated
A0 0.69652909 Treated
A0 0.28201863 Treated
A0 0.41862503 Treated
A0 0.88072485 Treated
A0 0.62862575 Treated
A0 0.25868687 Treated
A0 0.42333236 Treated
A0 0.3438409 Treated
A0 0.3563036 Treated
A0 0.98627049 Treated
A0 0.49150759 Treated
A0 0.37348729 Treated
A0 0.44663638 Treated
A0 0.29181597 Treated
A0 0.77344167 Treated
A0 1.33941245 Treated
A0 0.36560869 Treated
A0 0.58833307 Treated
A0 0.57715476 Treated
A0 0.48071104 Treated
A0 0.76591605 Treated
A0 0.35717806 Treated
A0 0.44579244 Treated
A0 0.45594043 Treated
A0 0.45941749 Treated
A0 0.07093073 Treated
A0 1.18296456 Treated
A0 0.320375 Treated
A0 0.2896972 Treated
A0 0.32561985 Treated
A0 0.29841614 Treated
A0 0.40128106 Treated
A0 0.6664151 Treated
A0 0.27805546 Treated
A0 0.34990129 Treated
A0 0.74872971 Treated
A0 0.50367785 Treated
A0 0.6176483 Treated
A0 0.42018232 Treated
A0 0.63014859 Treated
A0 0.39592034 Treated
A0 1.02095401 Treated
A0 0.45855263 Treated
A0 0.25747839 Treated
A0 0.29078025 Treated
A0 1.04865503 Treated
A0 0.63692677 Treated
A0 1.4220252 Treated
A0 0.33068588 Treated
A0 0.34588787 Treated
A0 0.41546798 Treated
A0 0.29002714 Treated
A0 0.46231028 Treated
A0 0.91748345 Treated
A0 0.22252531 Treated
A0 0.47176486 Treated
A0 0.21690041 Treated
A0 0.77999723 Treated
A0 0.56305188 Treated
A0 0.30068284 Treated
A0 0.62223887 Treated
A0 0.21468395 Treated
A0 0.46960711 Treated
A0 0.30786377 Treated
A0 0.74002242 Treated
A0 0.23058976 Treated
A0 0.22349951 Treated
A0 1.77197409 Treated
A0 0.79413635 Treated
A0 0.43900827 Treated
A0 0.76223183 Treated
A0 0.45146888 Treated
A0 0.62399942 Treated
A0 0.63269627 Treated
A0 0.15267469 Treated
A0 0.30231372 Treated
A0 0.73857701 Treated
A0 0.23493707 Treated
A0 1.36387134 Treated
A0 1.12008846 Treated
A0 0.4875499 Treated
A0 0.38532516 Treated
A0 0.29604688 Treated
A0 0.32557729 Treated
A0 0.41647181 Treated
A0 0.4498128 Treated
A0 0.42879051 Treated
A0 0.44235787 Treated
A0 0.6585539 Treated
A0 0.56350601 Treated
A0 0.54507822 Treated
A0 0.31251121 Treated
A0 0.42077687 Treated
A0 0.23959415 Treated
A0 0.97555125 Treated
A0 1.15523016 Treated
A0 0.13553381 Treated
A0 0.93186718 Treated
A0 0.20588075 Treated
A0 0.96814275 Treated
A0 0.27869049 Treated
A0 0.36521605 Treated
A0 0.41707638 Treated
A0 0.5219841 Treated
A0 0.54364038 Treated
A0 0.57862908 Treated
A0 0.63951111 Treated
A0 0.28307912 Treated
A0 0.2440114 Treated
A0 1.27716517 Treated
A0 0.46409643 Treated
A0 0.36282355 Treated
A0 0.54555941 Treated
A0 0.49194914 Treated
A0 0.75026226 Treated
A0 0.27362862 Treated
A0 0.97309524 Treated
A0 0.26670417 Treated
A0 0.56998736 Treated
A0 0.4962166 Treated
A0 0.27863708 Treated
A0 0.75761634 Treated
A0 0.15678419 Treated
A0 0.47777444 Treated
A0 0.38801846 Treated
A0 0.23398054 Treated
A0 0.2177642 Treated
A0 0.42827979 Treated
A0 0.93917471 Treated
A0 0.26963204 Treated
A0 0.30454493 Treated
A0 0.59944135 Treated
A0 0.29965019 Treated
A0 0.68778914 Treated
A0 0.53186166 Treated
A0 0.80853099 Treated
A0 0.62531102 Treated
A0 0.3676818 Treated
A0 0.68059313 Treated
A0 0.59289336 Treated
A0 0.96896356 Treated
A0 0.53082818 Treated
A0 0.22004798 Treated
A0 0.50799841 Treated
A0 0.44577304 Treated
A0 0.88240898 Treated
A0 0.37785834 Treated
A0 2.05332446 Treated
A0 1.21491063 Treated
A0 1.57219243 Treated
A0 0.86159104 Treated
A0 0.17569828 Treated
A0 0.75470614 Treated
A0 0.91785371 Treated
A0 0.68616378 Treated
A0 0.64913869 Treated
A0 0.57877845 Treated
A0 0.18409611 Treated
A0 0.31226867 Treated
A0 0.29017335 Treated
A0 0.74071819 Treated
A0 0.32867768 Treated
A0 0.38188693 Treated
A0 0.32852858 Treated
A0 0.42178854 Treated
A0 0.47982302 Treated
A0 0.51528805 Treated
A0 0.48664406 Treated
A0 1.21367264 Treated
A0 0.4682107 Treated
A0 0.68082249 Treated
A0 0.68037033 Treated
A0 0.86167467 Treated
A0 0.22952586 Treated
A0 0.65249753 Treated
A0 0.10836301 Treated
A0 0.43738684 Treated
A0 0.38991448 Treated
A0 0.65815037 Treated
A0 0.9323737 Treated
A0 1.21884859 Treated
A0 0.51496804 Treated
A0 0.48321635 Treated
A0 0.49538982 Treated
A0 0.51650751 Treated
A0 0.37698627 Treated
A0 0.72774374 Treated
A0 0.51606542 Treated
A0 0.72649008 Treated
A0 0.53993201 Treated
A0 0.43569493 Treated
A0 0.49112001 Treated
A0 0.1639401 Treated
A0 0.58705723 Treated
A0 0.36294463 Treated
A0 0.09515386 Treated
A0 0.50183105 Treated
A0 0.44587851 Treated
A0 0.87742829 Treated
A0 0.43328881 Treated
A0 0.6044901 Treated
A0 0.21238738 Treated
A0 0.24966833 Treated
A0 0.38702309 Treated
A0 0.70321536 Treated
A0 0.68001372 Treated
A0 0.96201032 Treated
A0 0.84031379 Treated
A0 0.27260262 Treated
A0 0.47055954 Treated
A0 0.29604053 Treated
A0 0.75442219 Treated
A0 0.54044372 Treated
A0 0.24972415 Treated
A0 0.89585125 Treated
A0 0.19469085 Treated
A0 0.24258247 Treated
A0 0.35517216 Treated
A0 0.47323734 Treated
A0 0.57239509 Treated
A0 0.52635193 Treated
A0 0.29850695 Treated
A0 0.44618589 Treated
A0 0.39395636 Treated
A0 0.34745792 Treated
A0 0.34981185 Treated
A0 0.5816052 Treated
A0 0.30774978 Treated
A0 0.16308276 Treated
A0 0.38159835 Treated
A0 0.87870866 Treated
A0 0.57901007 Treated
A0 0.22307429 Treated
A0 0.43845356 Treated
A0 0.33393949 Treated
A0 0.8893882 Treated
A0 0.3016544 Treated
A0 0.50737572 Treated
A0 0.2757543 Treated
A0 0.7290169 Treated
A0 0.14100426 Treated
A0 0.40362921 Treated
A0 0.64433408 Treated
A0 0.26698369 Treated
A0 0.54219413 Treated
A0 0.62320572 Treated
A0 0.94861996 Treated
A0 0.36576608 Treated
A0 0.21269763 Treated
A0 0.58439821 Treated
A0 0.7310515 Treated
A0 0.13451594 Treated
A0 1.27277315 Treated
A0 0.1378036 Treated
A0 0.63945955 Treated
A0 0.22373046 Treated
A0 0.25642329 Treated
A0 0.54731625 Treated
A0 0.40509024 Treated
A0 0.62709153 Treated
A0 0.87816334 Treated
A0 0.49368775 Treated
A0 0.40016711 Treated
A0 0.29637936 Treated
A0 0.68014836 Treated
A0 0.41896385 Treated
A0 0.86461931 Treated
A0 1.06730461 Treated
A0 0.60464048 Treated
A0 0.5422805 Treated
A0 0.39533657 Treated
A0 0.59232038 Treated
A0 0.20134659 Treated
A0 0.28700262 Treated
A0 0.48717439 Treated
A0 0.47642756 Treated
A0 0.2389423 Treated
A0 0.37644988 Treated
A0 1.35475433 Treated
A0 0.18551986 Treated
A0 0.3234365 Treated
A0 0.93437135 Treated
A0 0.42378804 Treated
A0 0.69065356 Treated
A0 0.51485652 Treated
A0 0.5554744 Treated
A0 0.09872957 Treated
A0 0.39554626 Treated
A0 0.26705122 Treated
A0 0.45865002 Treated
A0 0.53351206 Treated
A0 0.62558705 Treated
A0 0.21137558 Treated
A0 0.37397704 Treated
A0 0.6970703 Treated
A0 0.23202352 Treated
A0 0.68808556 Treated
A0 0.19417512 Treated
A0 0.44137233 Treated
A0 0.3512134 Treated
A0 0.45651227 Treated
A0 1.01703668 Treated
A0 0.41131926 Treated
A0 0.59083438 Treated
A0 0.22827464 Treated
A0 0.81311387 Treated
A0 0.2105794 Treated
A0 0.41890618 Treated
A0 0.23207501 Treated
A0 0.10163683 Treated
A0 1.09830213 Treated
A0 0.91457456 Treated
A0 0.23088421 Treated
A0 0.43835124 Treated
A0 0.59013402 Treated
A0 0.52500558 Treated
A0 0.27432176 Treated
A0 0.57438934 Treated
A0 0.76116955 Treated
A0 0.89057237 Treated
A0 0.25010657 Treated
A0 0.467792 Treated
A0 0.72614264 Treated
A0 0.14677605 Treated
A0 0.27485546 Treated
A0 0.33043081 Treated
A0 0.92780536 Treated
A0 0.76482528 Treated
A0 0.57777464 Treated
A0 0.75425196 Treated
A0 0.43810076 Treated
A0 0.88912088 Treated
A0 1.0811826 Treated
A0 0.53598511 Treated
A0 1.30726933 Treated
A0 0.33041739 Treated
A0 0.44940305 Treated
A0 1.08277488 Treated
A0 0.12444539 Treated
A0 0.61935037 Treated
A0 0.30987939 Treated
A0 0.39834478 Treated
A0 0.76337695 Treated
A0 0.34585959 Treated
A0 0.42162594 Treated
A0 0.10299587 Treated
A0 0.68074524 Treated
A0 0.33542645 Treated
A0 0.92504573 Treated
A0 0.1337021 Treated
A0 0.27980539 Treated
A0 0.45658889 Treated
A0 0.43816411 Treated
A0 0.89426571 Treated
A0 1.86590767 Treated
A0 1.21563005 Treated
A0 0.66335779 Treated
A0 0.31108508 Treated
A0 0.42602968 Treated
A0 0.19119386 Treated
A0 0.33532763 Treated
A0 0.84206665 Treated
A0 0.63357455 Treated
A0 0.27679658 Treated
A0 0.73659706 Treated
A0 0.36341104 Treated
A0 0.34773529 Treated
A0 0.58706349 Treated
A0 0.49527213 Treated
A0 0.42915693 Treated
A0 0.65568513 Treated
A0 0.34638718 Treated
A0 0.46988264 Treated
A0 0.43721405 Treated
A0 0.33407345 Treated
A0 0.51422465 Treated
A0 0.26278916 Treated
A0 0.43460637 Treated
A0 0.32560632 Treated
A0 0.65686733 Treated
A0 0.60811698 Treated
A0 0.32616818 Treated
A0 0.35033122 Treated
A0 0.81076765 Treated
A0 0.25440753 Treated
A0 0.46247786 Treated
A0 0.37861773 Treated
A0 0.37645361 Treated
A0 0.60011268 Treated
A0 0.7226699 Treated
A0 0.40295351 Treated
A0 0.41421196 Treated
A0 0.3773177 Treated
A0 0.36650527 Treated
A0 0.31324914 Treated
A0 0.34816441 Treated
A0 5.20611286 Treated
A0 0.20454085 Treated
A0 0.58683848 Treated
A0 0.7311793 Treated
A0 0.60805559 Treated
A0 0.54367739 Treated
A0 0.32746997 Treated
A0 0.54134899 Treated
A0 0.57071555 Treated
A0 0.69373512 Treated
A0 0.68311059 Treated
A0 0.56433308 Treated
A0 0.28545234 Treated
A0 0.33557686 Treated
A0 0.39941218 Treated
A0 3.42379165 Treated
A0 0.75504094 Treated
A0 0.09491406 Treated
A0 0.24463998 Treated
A0 0.44745255 Treated
A0 0.83941793 Treated
A0 1.28654814 Treated
A0 1.74581909 Treated
A0 0.26832673 Treated
A0 0.39639518 Treated
A0 0.69170135 Treated
A0 0.64005178 Treated
A0 0.39204609 Treated
A0 0.3069528 Treated
A0 0.19020976 Treated
A0 0.48611221 Treated
A0 0.53221834 Treated
A0 0.46318528 Treated
A0 0.66803384 Treated
A0 0.37833709 Treated
A0 1.30393994 Treated
A0 0.8339985 Treated
A0 0.24614389 Treated
A0 0.40499926 Treated
A0 0.50177765 Treated
A0 0.69195682 Treated
A0 0.23548985 Treated
A0 0.47178057 Treated
A0 0.77904677 Treated
A0 0.59741837 Treated
A0 0.39933676 Treated
A0 0.59329772 Treated
A0 1.20111489 Treated
A0 0.27378494 Treated
A0 0.86108983 Treated
A0 0.5123542 Treated
A0 0.56778902 Treated
A0 1.11339819 Treated
A0 0.75702405 Treated
A0 0.44702241 Treated
A0 0.606071 Treated
A0 0.35316077 Treated
A0 0.2225499 Treated
A0 0.48258018 Treated
A0 0.47274452 Treated
A0 0.48427317 Treated
A0 0.54615444 Treated
A0 0.30433741 Treated
A0 0.56241882 Treated
A0 0.64216274 Treated
A0 0.91589886 Treated
A0 0.3101919 Treated
A0 0.41872916 Treated
A0 0.63763267 Treated
A0 0.59779078 Treated
A0 0.20201913 Treated
A0 0.3061443 Treated
A0 0.51314127 Treated
A0 0.52582312 Treated
A0 0.98276699 Treated
A0 0.79859841 Treated
A0 0.54111016 Treated
A0 0.23474959 Treated
A0 0.2212019 Treated
A0 0.29179177 Treated
A0 1.54130924 Treated
A0 0.32250166 Treated
A0 0.33351859 Treated
A0 0.14454347 Treated
A0 0.45880148 Treated
A0 0.52858073 Treated
A0 0.40505031 Treated
A0 0.4091551 Treated
A0 0.17146049 Treated
A0 0.85974675 Treated
A0 0.28596514 Treated
A0 0.51489091 Treated
A0 0.39816087 Treated
A0 0.73307347 Treated
A0 0.86949319 Treated
A0 0.37727797 Treated
A0 0.22572036 Treated
A0 0.40115976 Treated
A0 0.54715246 Treated
A0 0.31697178 Treated
A0 0.30117169 Treated
A0 0.4393566 Treated
A0 0.54911709 Treated
A0 0.81130892 Treated
A0 0.72291404 Treated
A0 0.46496058 Treated
A0 0.40114349 Treated
A0 0.88548398 Treated
A0 0.34292135 Treated
A0 0.81482166 Treated
A0 0.24991195 Treated
A0 0.46255657 Treated
A0 0.31955341 Treated
A0 0.70822954 Treated
A0 0.59363431 Treated
A0 0.42952672 Treated
A0 1.44769931 Treated
A0 0.38649496 Treated
A0 0.26752988 Treated
A0 0.53841662 Treated
A0 0.07931702 Treated
A0 0.57408035 Treated
A0 0.49667391 Treated
A0 0.64290571 Treated
A0 0.12585586 Treated
A0 0.54719049 Treated
A0 0.44113564 Treated
A0 0.57333505 Treated
A0 0.23662919 Treated
A0 0.59897125 Treated
A0 0.21967983 Treated
A0 0.50853819 Treated
A0 0.84988081 Treated
A0 0.30179837 Treated
A0 0.45963657 Treated
A0 0.53357637 Treated
A0 0.36901635 Treated
A0 0.44897228 Treated
A0 0.19333713 Treated
A0 0.45485881 Treated
A0 0.36370805 Treated
A0 0.54405731 Treated
A0 0.21580751 Treated
A0 0.27762723 Treated
A0 0.17599016 Treated
A0 0.95719904 Treated
A0 0.49192044 Treated
A0 0.17382047 Treated
A0 0.7288655 Treated
A0 0.62848008 Treated
A0 2.26031518 Treated
A0 0.43798172 Treated
A0 0.23404926 Treated
A0 0.18452759 Treated
A0 0.66053993 Treated
A0 0.80579603 Treated
A0 0.56116772 Treated
A0 0.43536428 Treated
A0 0.54266667 Treated
A0 0.17582148 Treated
A0 0.52848321 Treated
A0 0.2517702 Treated
A0 1.75129485 Treated
A0 0.48462525 Treated
A0 0.50544184 Treated
A0 0.40163264 Treated
A0 1.03303742 Treated
A0 0.42085904 Treated
A0 0.86492008 Treated
A0 0.2613633 Treated
A0 0.46129346 Treated
A0 0.5861696 Treated
A0 0.46348873 Treated
A0 0.45620516 Treated
A0 0.53421646 Treated
A0 0.5098058 Treated
A0 0.54729658 Treated
A0 0.23200457 Treated
A0 0.13993517 Treated
A0 0.37290892 Treated
A0 0.33201924 Treated
A0 0.62904298 Treated
A0 1.47848666 Treated
A0 0.33248383 Treated
A0 1.68671989 Treated
A0 0.4497171 Treated
A0 0.60896343 Treated
A0 0.63113517 Treated
A0 0.32051986 Treated
A0 0.52810502 Treated
A0 0.6470564 Treated
A0 0.49304178 Treated
A0 0.32185557 Treated
A0 0.46871749 Treated
A0 0.59634417 Treated
A0 0.40261054 Treated
A0 0.62540835 Treated
A0 0.29347143 Treated
A0 0.30541897 Treated
A0 0.312264 Treated
A0 0.77043462 Treated
A0 0.4762553 Treated
A0 0.46520305 Treated
A0 0.53116506 Treated
A0 0.2321199 Treated
A0 0.49389166 Treated
A0 0.43479609 Treated
A0 0.41468748 Treated
A0 0.30370742 Treated
A0 1.01568699 Treated
A0 0.48544908 Treated
A0 3.51132107 Treated
A0 0.59558982 Treated
A0 0.72890407 Treated
A0 0.23978545 Treated
A0 0.50646669 Treated
A0 0.26979458 Treated
A0 0.57439661 Treated
A0 0.69360042 Treated
A0 0.53014857 Treated
A0 3.51784158 Treated
A0 0.16738147 Treated
A0 0.16569756 Treated
A0 0.32043162 Treated
A0 0.29684293 Treated
A0 0.26237932 Treated
A0 0.44585195 Treated
A0 0.33001474 Treated
A0 0.52339411 Treated
A0 0.35571897 Treated
A0 0.25337827 Treated
A0 0.71334809 Treated
A0 0.45034838 Treated
A0 0.66381788 Treated
A0 0.2117378 Treated
A0 0.27576166 Treated
A0 1.64960241 Treated
A0 0.70996928 Treated
A0 0.31443566 Treated
A0 0.43777072 Treated
A0 0.40607241 Treated
A0 0.36582476 Treated
A0 0.33083656 Treated
A0 0.84306639 Treated
A0 0.47789091 Treated
A0 0.39919481 Treated
A0 0.33159935 Treated
A0 0.07340152 Treated
A0 0.58010817 Treated
A0 0.52449024 Treated
A0 0.52977496 Treated
A0 0.41491404 Treated
A0 0.50391251 Treated
A0 0.47272253 Treated
A0 0.40969259 Treated
A0 0.68415302 Treated
A0 0.23927566 Treated
A0 0.47475362 Treated
A0 0.51199037 Treated
A0 0.51577932 Treated
A0 2.75092459 Treated
A0 0.18773541 Treated
A0 0.49312422 Treated
A0 0.43564731 Treated
A0 0.3979291 Treated
A0 0.51277167 Treated
A0 1.72053289 Treated
A0 0.32472917 Treated
A0 0.33767644 Treated
A0 1.19144714 Treated
A0 1.25803423 Treated
A0 0.39928117 Treated
A0 0.50463909 Treated
A0 0.76782203 Treated
A0 0.81425279 Treated
A0 0.80134791 Treated
A0 2.23987937 Treated
A0 0.79287028 Treated
A0 0.38178194 Treated
A0 0.53430378 Treated
A0 1.38057327 Treated
A0 0.36992636 Treated
A0 0.66511124 Treated
A0 0.20920174 Treated
A0 0.6011588 Treated
A0 0.84353971 Treated
A0 0.64841831 Treated
A0 0.61884755 Treated
A0 0.88489676 Treated
A0 0.63133287 Treated
A0 0.44003052 Treated
A0 0.26812741 Treated
A0 0.21206094 Treated
A0 0.44636375 Treated
A0 0.67802513 Treated
A0 0.28197572 Treated
A0 0.91743326 Treated
A0 0.11553579 Treated
A0 0.68883616 Treated
A0 0.39997458 Treated
A0 0.50674254 Treated
A0 0.04992404 Treated
A0 0.6190989 Treated
A0 0.11870117 Treated
A0 0.50050747 Treated
A0 0.23972706 Treated
A0 0.74390078 Treated
A0 0.40053999 Treated
A0 0.57726502 Treated
A0 1.04177129 Treated
A0 0.33420235 Treated
A0 1.48014581 Treated
A0 0.39283946 Treated
A0 0.51542497 Treated
A0 0.85751104 Treated
A0 1.15945685 Treated
A0 0.67907315 Treated
A0 0.216194 Treated
A0 0.47908324 Treated
A0 0.38596746 Treated
A0 0.81504077 Treated
A0 0.67893678 Treated
A0 0.35539579 Treated
A0 0.23262087 Treated
A0 0.33890924 Treated
A0 0.91536945 Treated
A0 0.28046536 Treated
A0 0.61041659 Treated
A0 0.37314266 Treated
A0 0.5645088 Treated
A0 0.44089523 Treated
A0 0.4602921 Treated
A0 0.70219904 Treated
A0 0.36596787 Treated
A0 0.3656078 Treated
A0 1.86324334 Treated
A0 0.42578086 Treated
A0 0.19773704 Treated
A0 0.13141164 Treated
A0 0.1511943 Treated
A0 0.38707182 Treated
A0 0.29071853 Treated
A0 0.77941239 Treated
A0 0.19532046 Treated
A0 0.87064457 Treated
A0 0.73979443 Treated
A0 1.49599051 Treated
A0 1.18570745 Treated
A0 0.71825808 Treated
A0 0.27508724 Treated
A0 1.81279302 Treated
A0 0.47681633 Treated
A0 0.34611058 Treated
A0 0.25529879 Treated
A0 0.41717267 Treated
A0 0.52067763 Treated
A0 0.31977144 Treated
A0 0.41979444 Treated
A0 0.45336094 Treated
A0 0.36725965 Treated
A0 0.51233923 Treated
A0 0.31235266 Treated
A0 0.19499883 Treated
A0 0.45929503 Treated
A0 0.62970144 Treated
A0 0.51456547 Treated
A0 0.74925709 Treated
A0 0.8414579 Treated
A0 1.4340204 Treated
A0 1.16018128 Treated
A0 0.69112569 Treated
A0 0.34235805 Treated
A0 0.5431186 Treated
A0 0.7571668 Treated
A0 0.36137772 Treated
A0 0.34760356 Treated
A0 0.58408844 Treated
A0 0.64530391 Treated
A0 0.54417843 Treated
A0 0.32604879 Treated
A0 0.35360026 Treated
A0 0.44655105 Treated
A0 0.84794962 Treated
A0 1.45525336 Treated
A0 0.32936078 Treated
A0 0.45935944 Treated
A0 1.29584348 Treated
A0 0.2540895 Treated
A0 0.37954563 Treated
A0 0.42178187 Treated
A0 0.43238956 Treated
A0 0.56306058 Treated
A0 0.54476798 Treated
A0 0.4264628 Treated
A0 0.52247351 Treated
A0 0.65845168 Treated
A0 0.29496875 Treated
A0 0.61440754 Treated
A0 0.68334895 Treated
A0 0.19215631 Treated
A0 0.28875446 Treated
A0 0.56682903 Treated
A0 0.62474346 Treated
A0 0.90966868 Treated
A0 0.14750665 Treated
A0 0.38248315 Treated
A0 0.50377315 Treated
A0 0.51242805 Treated
A0 0.32970926 Treated
A0 0.42705396 Treated
A0 0.40175325 Treated
A0 0.19389948 Treated
A0 1.22620261 Treated
A0 0.81887716 Treated
A0 0.4404636 Treated
A0 0.35059866 Treated
A0 0.59903967 Treated
A0 0.51131183 Treated
A0 0.47262982 Treated
A0 0.23950753 Treated
A0 0.29800314 Treated
A0 0.28474438 Treated
A0 0.48432764 Treated
A0 0.44291344 Treated
A0 0.45048016 Treated
A0 0.29912147 Treated
A0 0.40645608 Treated
A0 0.71596706 Treated
A0 0.27850202 Treated
A0 0.97089112 Treated
A0 0.8991099 Treated
A0 0.29832467 Treated
A0 0.19794968 Treated
A0 0.21636264 Treated
A0 1.08538985 Treated
A0 0.35708633 Treated
A0 0.48549592 Treated
A0 0.50218892 Treated
A0 0.37240893 Treated
A0 0.55569363 Treated
A0 0.52675974 Treated
A0 0.82118928 Treated
A0 0.41302085 Treated
A0 0.44024083 Treated
A0 0.60813224 Treated
A0 0.5309757 Treated
A0 0.51009506 Treated
A0 0.44885084 Treated
A0 0.271429 Treated
A0 0.55766118 Treated
A0 0.265715 Treated
A0 0.4566603 Treated
A0 0.44162333 Treated
A0 0.90453118 Treated
A0 1.35496211 Treated
A0 0.6459288 Treated
A0 0.47227922 Treated
A0 0.28266943 Treated
A0 0.49814144 Treated
A0 0.4026961 Treated
A0 0.78554112 Treated
A0 0.59664857 Treated
A0 0.61537558 Treated
A0 0.40182015 Treated
A0 0.26773721 Treated
A0 0.34737033 Treated
A0 0.82913595 Treated
A0 0.37236774 Treated
A0 0.2446025 Treated
A0 0.48896423 Treated
A0 0.23286328 Treated
A0 0.59451121 Treated
A0 0.81329775 Treated
A0 0.48384807 Treated
A0 0.16194329 Treated
A0 0.32752779 Treated
A0 0.65081733 Treated
A0 0.35849693 Treated
A0 0.30252948 Treated
A0 0.54661191 Treated
A0 1.08768606 Treated
A0 0.40957412 Treated
A0 0.38375244 Treated
A0 1.6712333 Treated
A0 0.62614948 Treated
A0 0.68068242 Treated
A0 0.17470865 Treated
A0 0.84552127 Treated
A0 0.12432788 Treated
A0 0.78346205 Treated
A0 0.49719873 Treated
A0 0.88328242 Treated
A0 0.85228485 Treated
A0 0.51136959 Treated
A0 0.46020713 Treated
A0 0.30850875 Treated
A0 0.38505411 Treated
A0 0.45233896 Treated
A0 0.42402211 Treated
A0 0.44221282 Treated
A0 0.59137005 Treated
A0 0.74541444 Treated
A0 0.62524033 Treated
A0 0.21020369 Treated
A0 1.05199945 Treated
A0 0.52706194 Treated
A0 1.69745123 Treated
A0 0.73536599 Treated
A0 0.18398352 Treated
A0 1.24708426 Treated
A0 0.31832477 Treated
A0 0.26889881 Treated
A0 0.28778681 Treated
A0 0.35160598 Treated
A0 0.62566984 Treated
A0 0.40330768 Treated
A0 0.28947201 Treated
A0 0.6154837 Treated
A0 0.36915037 Treated
A0 0.59546483 Treated
A0 0.34641501 Treated
A0 0.3004235 Treated
A0 0.39718986 Treated
A0 0.32250088 Treated
A0 0.59363282 Treated
A0 0.67797387 Treated
A0 0.21848257 Treated
A0 0.60543096 Treated
A0 0.30271965 Treated
A0 0.3861219 Treated
A0 0.3056879 Treated
A0 0.27761853 Treated
A0 0.33142725 Treated
A0 0.3089166 Treated
A0 0.16986582 Treated
A0 0.6759336 Treated
A0 0.70656133 Treated
A0 0.80148321 Treated
A0 0.57483399 Treated
A0 0.58148205 Treated
A0 0.33675891 Treated
A0 0.46701977 Treated
A0 0.3887623 Treated
A0 0.08821245 Treated
A0 0.48484144 Treated
A0 0.53541237 Treated
A0 0.45294365 Treated
A0 0.31958812 Treated
A0 1.27387452 Treated
A0 0.37878376 Treated
A0 0.82652503 Treated
A0 0.50493902 Treated
A0 1.23389113 Treated
A0 0.46548212 Treated
A0 0.44662398 Treated
A0 0.27004617 Treated
A0 0.34565255 Treated
A0 0.39638218 Treated
A0 0.22988363 Treated
A0 0.43374512 Treated
A0 0.69960922 Treated
A0 0.45789063 Treated
A0 0.14698559 Treated
A0 0.33138338 Treated
A0 0.42204946 Treated
A0 0.47030845 Treated
A0 0.23582645 Treated
A0 0.72356933 Treated
A0 0.34291482 Treated
A0 1.24061155 Treated
A0 0.5197798 Treated
A0 0.74372989 Treated
A0 0.46992338 Treated
A0 0.44468933 Treated
A0 0.27452675 Treated
A0 0.77743852 Treated
A0 0.14643769 Treated
A0 0.62404019 Treated
A0 0.62106544 Treated
A0 0.60549474 Treated
A0 0.25124428 Treated
A0 0.31612468 Treated
A0 0.21375518 Treated
A0 0.23432168 Treated
A0 0.21105742 Treated
A0 0.59770292 Treated
A0 0.53591824 Treated
A0 0.56357801 Treated
A0 0.22294995 Treated
A0 0.45249331 Treated
A0 0.27739021 Treated
A0 0.52639592 Treated
A0 0.8049373 Treated
A0 0.32293844 Treated
A0 0.53438932 Treated
A0 0.60523021 Treated
A0 0.31950629 Treated
A0 0.40222198 Treated
A0 0.51890969 Treated
A0 0.51860803 Treated
A0 0.7584005 Treated
A0 0.82569754 Treated
A0 0.37943783 Treated
A0 0.40690932 Treated
A0 0.6338532 Treated
A0 0.61678958 Treated
A0 0.33369222 Treated
A0 0.38501003 Treated
A0 0.74661571 Treated
A0 0.2823303 Treated
A0 0.49666759 Treated
A0 0.44510892 Treated
A0 0.46154469 Treated
A0 0.32317704 Treated
A0 0.35755765 Treated
A0 0.29833886 Treated
A0 0.21411546 Treated
A0 0.53918004 Treated
A0 0.78837961 Treated
A0 0.534527 Treated
A0 0.50777876 Treated
A0 0.16296241 Treated
A0 0.69302982 Treated
A0 0.47498995 Treated
A0 1.31321681 Treated
A0 0.28377238 Treated
A0 0.24853748 Treated
A0 0.60369557 Treated
A0 0.20953572 Treated
A0 0.42587805 Treated
A0 0.32901925 Treated
A0 0.1579109 Treated
A0 0.48775229 Treated
A0 0.54446226 Treated
A0 0.62080991 Treated
A0 0.23470327 Treated
A0 0.31529009 Treated
A0 0.4418655 Treated
A0 0.31897393 Treated
A0 0.46180257 Treated
A0 0.34107223 Treated
A0 0.34924102 Treated
A0 0.14335431 Treated
A0 0.31677601 Treated
A0 0.59031558 Treated
A0 0.36647481 Treated
A0 0.45147967 Treated
A0 0.61818624 Treated
A0 0.6686694 Treated
A0 1.48269427 Treated
A0 1.21525216 Treated
A0 0.46756402 Treated
A0 1.21740198 Treated
A0 0.78888613 Treated
A0 0.36492568 Treated
A0 0.4963842 Treated
A0 0.33190104 Treated
A0 0.55687028 Treated
A0 0.38543996 Treated
A0 0.5305019 Treated
A0 1.03464007 Treated
A0 0.25212246 Treated
A0 0.39697555 Treated
A0 0.2532073 Treated
A0 0.5009014 Treated
A0 0.41132581 Treated
A0 0.30480927 Treated
A0 1.35978675 Treated
A0 0.42072278 Treated
A0 0.31378549 Treated
A0 0.31391522 Treated
A0 0.40559211 Treated
A0 0.29693079 Treated
A0 1.20083106 Treated
A0 0.17399798 Treated
A0 0.39715445 Treated
A0 1.17275441 Treated
A0 0.58904177 Treated
A0 1.48022354 Treated
A0 0.63818777 Treated
A0 0.61250353 Treated
A0 0.45442814 Treated
A0 0.06418929 Treated
A0 0.204836 Treated
A0 0.3980929 Treated
A0 0.17975144 Treated
A0 1.76529372 Treated
A0 0.24754053 Treated
A0 1.16150343 Treated
A0 0.08900827 Treated
A0 0.25767338 Treated
A0 2.5841558 Treated
A0 0.30864754 Treated
A0 0.27558109 Treated
A0 0.39080375 Treated
A0 1.54311109 Treated
A0 0.6332379 Treated
A0 0.40841275 Treated
A0 0.45814979 Treated
A0 0.35879081 Treated
A0 0.3081333 Treated
A0 0.37760085 Treated
A0 0.402179 Treated
A0 0.55502909 Treated
A0 0.65996051 Treated
A0 0.46746466 Treated
A0 0.45736676 Treated
A0 0.58010584 Treated
A0 0.40719849 Treated
A0 0.3174026 Treated
A0 0.22631189 Treated
A0 0.24650148 Treated
A0 0.68560928 Treated
A0 0.4491117 Treated
A0 0.69673127 Treated
A0 0.98907459 Treated
A0 0.56110251 Treated
A0 0.97672993 Treated
A0 0.40773839 Treated
A0 0.74126261 Treated
A0 0.50057703 Treated
A0 0.22396363 Treated
A0 0.39566478 Treated
A0 1.08867812 Treated
A0 0.5500313 Treated
A0 0.14412135 Treated
A0 0.75547296 Treated
A0 0.19701853 Treated
A0 1.15979159 Treated
A0 0.44649899 Treated
A0 1.71022165 Treated
A0 0.69076407 Treated
A0 0.86538595 Treated
A0 0.20537974 Treated
A0 0.767968 Treated
A0 0.25134158 Treated
A0 0.53339499 Treated
A0 1.09254801 Treated
A0 0.13046156 Treated
A0 0.53351319 Treated
A0 0.42046842 Treated
A0 0.53033668 Treated
A0 1.55809438 Treated
A0 0.67775601 Treated
A0 0.67206353 Treated
A0 0.38868102 Treated
A0 0.58118445 Treated
A0 0.49675593 Treated
A0 0.66801119 Treated
A0 0.76068312 Treated
A0 0.91054481 Treated
A0 0.30212876 Treated
A0 0.44588599 Treated
A0 0.20632136 Treated
A0 1.96876597 Treated
A0 0.97091204 Treated
A0 0.75784075 Treated
A0 0.47975937 Treated
A0 0.39379075 Treated
A0 0.1479819 Treated
A0 0.15085152 Treated
A0 0.49066535 Treated
A0 1.06187129 Treated
A0 0.55783892 Treated
A0 0.32509032 Treated
A0 0.32634401 Treated
A0 0.8507039 Treated
A0 0.24798457 Treated
A0 0.19722061 Treated
A0 0.4487969 Treated
A0 0.6855132 Treated
A0 0.62276345 Treated
A0 0.58323693 Treated
A0 1.41304898 Treated
A0 0.43303469 Treated
A0 0.87686175 Treated
A0 0.43860748 Treated
A0 0.63479626 Treated
A0 0.59056592 Treated
A0 0.30528373 Treated
A0 0.35092959 Treated
A0 0.23608029 Treated
A0 0.73083538 Treated
A0 0.38601616 Treated
A0 0.17823474 Treated
A0 1.28466868 Treated
A0 0.3524698 Treated
A0 0.38713637 Treated
A0 0.41987672 Treated
A0 1.63291848 Treated
A0 0.39740932 Treated
A0 0.248877 Treated
A0 0.59478492 Treated
A0 0.49486133 Treated
A0 0.63911295 Treated
A0 0.16487725 Treated
A0 0.64680111 Treated
A0 0.31631747 Treated
A0 0.93544465 Treated
A0 0.40952316 Treated
A0 0.6297574 Treated
A0 0.67356372 Treated
A0 0.58787614 Treated
A0 0.65342855 Treated
A0 0.49514782 Treated
A0 1.111763 Treated
A0 0.52881783 Treated
A0 0.65480995 Treated
A0 0.72028637 Treated
A0 0.45082659 Treated
A0 0.87119699 Treated
A0 0.58919096 Treated
A0 0.2335048 Treated
A0 0.4055787 Treated
A0 0.61898327 Treated
A0 0.62010634 Treated
A0 0.46086836 Treated
A0 0.47118393 Treated
A0 0.2767455 Treated
A0 0.45926425 Treated
A0 0.22203022 Treated
A0 0.66326445 Treated
A0 0.40961218 Treated
A0 0.39621019 Treated
A0 0.55308729 Treated
A0 0.21440417 Treated
A0 0.3256062 Treated
A0 0.57493114 Treated
A0 0.69684958 Treated
A0 0.52281189 Treated
A0 0.3365635 Treated
A0 0.80667108 Treated
A0 0.33498812 Treated
A0 0.61894792 Treated
A0 0.33416364 Treated
A0 0.49768445 Treated
A0 0.27453536 Treated
A0 0.34365374 Treated
A0 0.22815341 Treated
A0 0.1700168 Treated
A0 0.50457048 Treated
A0 0.38191554 Treated
A0 0.54512346 Treated
A0 0.50471592 Treated
A0 0.5172596 Treated
A0 0.46008229 Treated
A0 0.34002951 Treated
A0 0.74454159 Treated
A0 0.46178022 Treated
A0 0.38464066 Treated
A0 0.44773993 Treated
A0 1.38959098 Treated
A0 1.06700635 Treated
A0 0.09183485 Treated
A0 1.57601714 Treated
A0 0.27523598 Treated
A0 0.43020773 Treated
A0 0.25971869 Treated
A0 0.53931737 Treated
A0 0.69958133 Treated
A0 0.66336232 Treated
A0 0.14326316 Treated
A0 0.36993629 Treated
A0 0.33042088 Treated
A0 1.8490895 Treated
A0 0.5843417 Treated
A0 0.43772089 Treated
A0 0.5278073 Treated
A0 0.23204996 Treated
A0 0.39105532 Treated
A0 0.64659047 Treated
A0 0.32656074 Treated
A0 0.44849151 Treated
A0 0.354166 Treated
A0 0.3667013 Treated
A0 0.37327635 Treated
A0 0.4313913 Treated
A0 2.62593675 Treated
A0 0.48608273 Treated
A0 0.42366001 Treated
A0 0.29220253 Treated
A0 0.80328482 Treated
A0 0.60549092 Treated
A0 0.53254277 Treated
A0 0.45504627 Treated
A0 0.38857564 Treated
A0 0.42002761 Treated
A0 0.47981215 Treated
A0 0.39832765 Treated
A0 0.51865494 Treated
A0 0.32725063 Treated
A0 0.49009588 Treated
A0 0.60835493 Treated
A0 1.08952689 Treated
A0 4.50307846 Treated
A0 0.6757952 Treated
A0 0.52056956 Treated
A0 0.62059706 Treated
A0 0.66957182 Treated
A0 0.21974075 Treated
A0 0.49993023 Treated
A0 0.40997955 Treated
A0 0.2194865 Treated
A0 0.63236815 Treated
A0 0.99089891 Treated
A0 1.80919921 Treated
A0 0.24831833 Treated
A0 0.53289384 Treated
A0 0.5120672 Treated
A0 0.54847401 Treated
A0 0.78814298 Treated
A0 0.18129346 Treated
A0 0.43830255 Treated
A0 0.41173911 Treated
A0 0.39697468 Treated
A0 0.91123283 Treated
A0 0.53951067 Treated
A0 0.17409289 Treated
A0 0.65811455 Treated
A0 0.54763901 Treated
A0 0.29211673 Treated
A0 0.40043086 Treated
A0 0.38671744 Treated
A0 0.59901583 Treated
A0 0.28812897 Treated
A0 0.71598387 Treated
A0 0.69633043 Treated
A0 1.25289309 Treated
A0 0.25695062 Treated
A0 0.64235687 Treated
A0 0.89394927 Treated
A0 0.48169947 Treated
A0 0.52846533 Treated
A0 0.33850467 Treated
A0 1.63153791 Treated
A0 0.38479444 Treated
A0 0.26707411 Treated
A0 0.5529021 Treated
A0 0.53479004 Treated
A0 0.86976212 Treated
A0 0.57393211 Treated
A0 0.26790023 Treated
A0 0.39018071 Treated
A0 0.19977726 Treated
A0 0.44396916 Treated
A0 0.61671591 Treated
A0 0.57161826 Treated
A0 0.54322582 Treated
A0 0.43336451 Treated
A0 0.31949258 Treated
A0 0.26932794 Treated
A0 0.85997593 Treated
A0 0.31232187 Treated
A0 0.39306796 Treated
A0 1.23238039 Treated
A0 0.9003849 Treated
A0 0.54215515 Treated
A0 1.03902853 Treated
A0 2.54493785 Treated
A0 0.4604201 Treated
A0 0.54849803 Treated
A0 0.17808627 Treated
A0 0.31391543 Treated
A0 0.93101847 Treated
A0 0.65587533 Treated
A0 0.46855861 Treated
A0 0.97860926 Treated
A0 0.74491554 Treated
A0 0.21948928 Treated
A0 0.39188319 Treated
A0 1.02063715 Treated
A0 0.54685235 Treated
A0 0.28752992 Treated
A0 0.69173133 Treated
A0 0.32363972 Treated
A0 0.38561726 Treated
A0 0.90507096 Treated
A0 0.36115763 Treated
A0 0.59388918 Treated
A0 0.49984083 Treated
A0 0.33405715 Treated
A0 0.72094738 Treated
A0 0.31586096 Treated
A0 0.17066656 Treated
A0 0.58795542 Treated
A0 0.81272972 Treated
A0 0.48902074 Treated
A0 0.64632583 Treated
A0 1.10518825 Treated
A0 0.3643755 Treated
A0 0.5244869 Treated
A0 0.36672243 Treated
A0 0.41253087 Treated
A0 1.14015281 Treated
A0 0.56400144 Treated
A0 0.17138655 Treated
A0 1.27753711 Treated
A0 0.55175555 Treated
A0 1.53175294 Treated
A0 0.54395097 Treated
A0 0.12478424 Treated
A0 0.43930385 Treated
A0 0.56762135 Treated
A0 0.42379045 Treated
A0 0.53357208 Treated
A0 0.37345847 Treated
A0 0.27484411 Treated
A0 1.03110445 Treated
A0 0.23339991 Treated
A0 0.55276054 Treated
A0 0.50855583 Treated
A0 0.43288621 Treated
A0 0.26199162 Treated
A0 0.37855539 Treated
A0 0.57141805 Treated
A0 0.41063997 Treated
A0 1.50109386 Treated
A0 0.35338551 Treated
A0 0.54342502 Treated
A0 0.30526024 Treated
A0 0.32704553 Treated
A0 0.33896405 Treated
A0 0.43965638 Treated
A0 0.28272602 Treated
A0 0.64479309 Treated
A0 0.33839116 Treated
A0 0.44566596 Treated
A0 0.29821861 Treated
A0 0.22853903 Treated
A0 0.23686156 Treated
A0 0.65997756 Treated
A0 0.20781411 Treated
A0 0.24072948 Treated
A0 0.36483932 Treated
A0 0.46251217 Treated
A0 0.26254243 Treated
A0 0.34793174 Treated
A0 0.37013775 Treated
A0 0.80728865 Treated
A0 0.36428821 Treated
A0 0.21399923 Treated
A0 0.44667292 Treated
A0 0.44668975 Treated
A0 0.60898709 Treated
A0 0.6156674 Treated
A0 0.2489251 Treated
A0 0.36901399 Treated
A0 1.17740095 Treated
A0 1.53981376 Treated
A0 0.34149691 Treated
A0 0.19569543 Treated
A0 0.44321939 Treated
A0 0.82146174 Treated
A0 0.80905187 Treated
A0 0.38947922 Treated
A0 0.28523499 Treated
A0 0.37993744 Treated
A0 0.44475254 Treated
A0 0.29402795 Treated
A0 0.65017563 Treated
A0 0.36260128 Treated
A0 0.91242492 Treated
A0 0.57701719 Treated
A0 1.3491385 Treated
A0 1.55915082 Treated
A0 0.41147414 Treated
A0 0.47184929 Treated
A0 0.40196979 Treated
A0 1.00022984 Treated
A0 0.23650025 Treated
A0 0.4171609 Treated
A0 0.79950762 Treated
A0 0.53371334 Treated
A0 0.47683257 Treated
A0 0.29026642 Treated
A0 0.35563701 Treated
A0 0.30279422 Treated
A0 0.27052158 Treated
A0 0.33678442 Treated
A0 0.29363406 Treated
A0 0.19110486 Treated
A0 0.41971114 Treated
A0 0.7809217 Treated
A0 0.41925636 Treated
A0 0.62923282 Treated
A0 0.82550877 Treated
A0 0.30241805 Treated
A0 0.14562792 Treated
A0 0.75202972 Treated
A0 0.33779418 Treated
A0 0.4177976 Treated
A0 0.31463444 Treated
A0 0.68961823 Treated
A0 0.25851381 Treated
A0 0.97769171 Treated
A0 1.12663221 Treated
A0 0.40757346 Treated
A0 0.22802322 Treated
A0 0.97722983 Treated
A0 1.18577695 Treated
A0 0.53665185 Treated
A0 0.50384557 Treated
A0 0.22269438 Treated
A0 0.355856 Treated
A0 0.43332562 Treated
A0 0.87286484 Treated
A0 0.23078115 Treated
A0 0.66766137 Treated
A0 0.480425 Treated
A0 0.38637772 Treated
A0 0.17720351 Treated
A0 0.44796807 Treated
A0 0.57733858 Treated
A0 0.41398752 Treated
A0 1.08956265 Treated
A0 0.85380417 Treated
A0 0.43569332 Treated
A0 0.15998514 Treated
A0 0.35416991 Treated
A0 0.67952341 Treated
A0 0.23066849 Treated
A0 0.50602919 Treated
A0 0.37544152 Treated
A0 0.62792355 Treated
A0 0.56096196 Treated
A0 0.4038839 Treated
A0 0.91405934 Treated
A0 0.8458358 Treated
A0 0.44117734 Treated
A0 0.61906177 Treated
A0 0.88609189 Treated
A0 0.66790909 Treated
A0 0.53976613 Treated
A0 0.20834947 Treated
A0 0.2070687 Treated
A0 0.45078266 Treated
A0 0.43517762 Treated
A0 0.41030526 Treated
A0 0.2392682 Treated
A0 0.5043872 Treated
A0 0.98533928 Treated
A0 0.83033037 Treated
A0 0.4544383 Treated
A0 0.17508204 Treated
A0 0.89039725 Treated
A0 0.24808933 Treated
A0 0.6248194 Treated
A0 0.81310159 Treated
A0 0.52486497 Treated
A0 0.48616794 Treated
A0 0.29357293 Treated
A0 0.31752422 Treated
A0 0.88521588 Treated
A0 0.79748857 Treated
A0 1.19521165 Treated
A0 0.480342 Treated
A0 0.52238357 Treated
A0 0.44623858 Treated
A0 0.91769546 Treated
A0 0.81404281 Treated
A0 0.24655491 Treated
A0 0.56631857 Treated
A0 0.16574816 Treated
A0 1.27068007 Treated
A0 0.1507822 Treated
A0 0.44481421 Treated
A0 0.23350747 Treated
A0 0.33165598 Treated
A0 0.33816832 Treated
A0 0.74138343 Treated
A0 0.35992724 Treated
A0 0.49588346 Treated
A0 0.52512437 Treated
A0 0.34983787 Treated
A0 0.54009175 Treated
A0 0.60172004 Treated
A0 0.8390159 Treated
A0 0.2924715 Treated
A0 0.52112395 Treated
A0 0.60345536 Treated
A0 0.34482968 Treated
A0 0.36074057 Treated
A0 0.38260531 Treated
A0 0.71300751 Treated
A0 0.50876451 Treated
A0 0.64679235 Treated
A0 0.19463782 Treated
A0 0.48341656 Treated
A0 0.32823214 Treated
A0 0.70026517 Treated
A0 0.18738967 Treated
A0 0.31709519 Treated
A0 0.34918386 Treated
A0 0.33011949 Treated
A0 1.31617999 Treated
A0 0.39381409 Treated
A0 0.32077745 Treated
A0 0.36203551 Treated
A0 0.37086287 Treated
A0 0.24860011 Treated
A0 0.89784497 Treated
A0 0.28260711 Treated
A0 0.49347994 Treated
A0 0.88723981 Treated
A0 0.94667608 Treated
A0 0.84444457 Treated
A0 0.58133394 Treated
A0 0.17454089 Treated
A0 0.66581655 Treated
A0 0.29759601 Treated
A0 0.58901322 Treated
A0 0.33497611 Treated
A0 0.47588798 Treated
A0 0.23472169 Treated
A0 0.76970321 Treated
A0 1.80512118 Treated
A0 0.68593681 Treated
A0 0.6743902 Treated
A0 0.12032945 Treated
A0 0.42826012 Treated
A0 0.50559211 Treated
A0 0.92334002 Treated
A0 0.39378381 Treated
A0 0.44038248 Treated
A0 0.89905357 Treated
A0 0.22295986 Treated
A0 1.04649282 Treated
A0 0.39086217 Treated
A0 0.17465727 Treated
A0 0.32119557 Treated
A0 0.42552754 Treated
A0 0.51027673 Treated
A0 0.31462774 Treated
A0 0.51032412 Treated
A0 0.29671398 Treated
A0 0.87447262 Treated
A0 0.27165395 Treated
A0 0.41099381 Treated
A0 0.3580189 Treated
A0 0.63648987 Treated
A0 0.46237448 Treated
A0 0.34869915 Treated
A0 0.44494134 Treated
A0 0.9745931 Treated
A0 0.32705182 Treated
A0 0.2423262 Treated
A0 0.29748189 Treated
A0 0.52014714 Treated
A0 1.59284055 Treated
A0 0.60153157 Treated
A0 0.46600744 Treated
A0 0.19809076 Treated
A0 0.40339491 Treated
A0 0.63262784 Treated
A0 0.26977679 Treated
A0 0.31925049 Treated
A0 0.84078771 Treated
A0 0.34582961 Treated
A0 0.57765108 Treated
A0 0.52012259 Treated
A0 0.41239977 Treated
A0 0.48394817 Treated
A0 0.40961891 Treated
A0 0.19550003 Treated
A0 3.23401666 Treated
A0 0.84039032 Treated
A0 0.84242129 Treated
A0 0.63567817 Treated
A0 0.84325808 Treated
A0 0.24738307 Treated
A0 0.24574457 Treated
A0 0.1788165 Treated
A0 0.75198662 Treated
A0 0.66359437 Treated
A0 0.49589607 Treated
A0 0.6545009 Treated
A0 0.42389297 Treated
A0 0.27102196 Treated
A0 0.45308489 Treated
A0 0.59633338 Treated
A0 0.3957088 Treated
A0 0.50665396 Treated
A0 0.71875495 Treated
A0 0.34176102 Treated
A0 0.56921768 Treated
A0 0.32477918 Treated
A0 0.92334926 Treated
A0 4.83848095 Treated
A0 0.68854326 Treated
A0 1.09531415 Treated
A0 0.33787772 Treated
A0 0.51730871 Treated
A0 1.25332212 Treated
A0 0.31994316 Treated
A0 1.08030546 Treated
A0 0.28341442 Treated
A0 0.19516903 Treated
A0 0.51521236 Treated
A0 0.74337387 Treated
A0 0.88811672 Treated
A0 0.25240129 Treated
A0 0.59238482 Treated
A0 0.70780146 Treated
A0 0.36162949 Treated
A0 0.90248704 Treated
A0 0.63806629 Treated
A0 0.17190629 Treated
A0 0.48434639 Treated
A0 0.31980565 Treated
A0 0.14857085 Treated
A0 0.18000625 Treated
A0 0.67843366 Treated
A0 0.62874407 Treated
A0 0.35776907 Treated
A0 2.23897743 Treated
A0 0.89157617 Treated
A0 0.23230129 Treated
A0 0.27966347 Treated
A0 0.43620989 Treated
A0 0.43202892 Treated
A0 0.72456795 Treated
A0 4.02204037 Treated
A0 0.19278388 Treated
A0 0.38275197 Treated
A0 0.81020629 Treated
A0 0.22564879 Treated
A0 0.19482669 Treated
A0 0.35244513 Treated
A0 0.46772656 Treated
A0 0.33684871 Treated
A0 0.3547256 Treated
A0 0.35073498 Treated
A0 0.63955665 Treated
A0 0.40231529 Treated
A0 0.59161925 Treated
A0 1.00519335 Treated
A0 0.28362221 Treated
A0 0.40605223 Treated
A0 0.57829726 Treated
A0 0.70211679 Treated
A0 0.27075535 Treated
A0 0.53473639 Treated
A0 0.50040311 Treated
A0 0.35456219 Treated
A0 0.35570899 Treated
A0 0.41501507 Treated
A0 0.76466358 Treated
A0 0.30504888 Treated
A0 0.37340888 Treated
A0 0.56416839 Treated
A0 0.47763714 Treated
A0 0.57424986 Treated
A0 0.51595342 Treated
A0 0.21317853 Treated
A0 0.62692153 Treated
A0 0.34953797 Treated
A0 0.58531582 Treated
A0 0.31536266 Treated
A0 0.39305991 Treated
A0 0.1468484 Treated
A0 0.59143114 Treated
A0 0.25622404 Treated
A0 0.54316217 Treated
A0 0.51196903 Treated
A0 0.78102446 Treated
A0 0.69645137 Treated
A0 0.25904623 Treated
A0 0.67591608 Treated
A0 0.83220369 Treated
A0 0.16884141 Treated
A0 0.70080227 Treated
A0 0.54487485 Treated
A0 0.43856606 Treated
A0 0.51861161 Treated
A0 0.57090884 Treated
A0 0.15175299 Treated
A0 0.50325733 Treated
A0 0.42406696 Treated
A0 0.26008382 Treated
A0 0.50574917 Treated
A0 0.35319206 Treated
A0 0.58709002 Treated
A0 0.96241355 Treated
A0 0.67329443 Treated
A0 0.40609702 Treated
A0 0.14947808 Treated
A0 0.10916793 Treated
A0 0.70089066 Treated
A0 0.4691087 Treated
A0 0.52597183 Treated
A0 0.41560724 Treated
A0 0.74024594 Treated
A0 0.5172618 Treated
A0 0.56299365 Treated
A0 0.41729152 Treated
A0 0.74945694 Treated
A0 0.73845971 Treated
A0 1.68380249 Treated
A0 0.09345613 Treated
A0 0.53284192 Treated
A0 0.21020763 Treated
A0 0.73129594 Treated
A0 0.37900788 Treated
A0 0.60123116 Treated
A0 0.28684524 Treated
A0 2.20826006 Treated
A0 0.52815348 Treated
A0 0.61867052 Treated
A0 0.70701969 Treated
A0 0.42014146 Treated
A0 0.61537409 Treated
A0 0.49304494 Treated
A0 0.51573735 Treated
A0 0.52779275 Treated
A0 0.29573938 Treated
A0 0.18331347 Treated
A0 0.5565182 Treated
A0 0.28257033 Treated
A0 0.51332873 Treated
A0 0.50402731 Treated
A0 1.06721532 Treated
A0 0.8667587 Treated
A0 0.58449066 Treated
A0 0.16522941 Treated
A0 0.43691736 Treated
A0 0.58825493 Treated
A0 0.23841928 Treated
A0 0.25539613 Treated
A0 1.50990987 Treated
A0 1.3462559 Treated
A0 0.84802729 Treated
A0 0.71601021 Treated
A0 0.40801144 Treated
A0 0.1000752 Treated
A0 0.77357107 Treated
A0 0.40040159 Treated
A0 0.74656183 Treated
A0 0.27064994 Treated
A0 0.58621222 Treated
A0 0.29123402 Treated
A0 0.13070013 Treated
A0 0.46620825 Treated
A0 1.30174899 Treated
A0 0.69976246 Treated
A0 0.41959876 Treated
A0 0.31182331 Treated
A0 0.27931812 Treated
A0 0.86977774 Treated
A0 0.52692014 Treated
A0 0.36444637 Treated
A0 0.65643138 Treated
A0 0.69280964 Treated
A0 0.19393517 Treated
A0 0.44891971 Treated
A0 1.50484574 Treated
A0 0.12609378 Treated
A0 1.03982913 Treated
A0 0.60479617 Treated
A0 1.62147927 Treated
A0 0.28051993 Treated
A0 1.2088455 Treated
A0 0.12977561 Treated
A0 0.67551148 Treated
A0 0.16056843 Treated
A0 0.61850017 Treated
A0 0.680794 Treated
A0 0.35173303 Treated
A0 0.90710759 Treated
A0 0.30814278 Treated
A0 0.28205046 Treated
A0 0.29361969 Treated
A0 0.34721428 Treated
A0 0.84353811 Treated
A0 1.23890817 Treated
A0 0.24880074 Treated
A0 0.40271637 Treated
A0 0.4819805 Treated
A0 0.31516933 Treated
A0 0.51683968 Treated
A0 0.31493303 Treated
A0 0.35210761 Treated
A0 0.61890233 Treated
A0 0.36022928 Treated
A0 0.61990142 Treated
A0 0.31042251 Treated
A0 0.38248554 Treated
A0 0.32310039 Treated
A0 0.45183948 Treated
A0 0.27094144 Treated
A0 0.6429882 Treated
A0 1.12752521 Treated
A0 0.77179945 Treated
A0 0.65191329 Treated
A0 0.20562699 Treated
A0 0.2845155 Treated
A0 0.15050854 Treated
A0 0.78482014 Treated
A0 1.29354882 Treated
A0 0.73598039 Treated
A0 0.77266133 Treated
A0 0.13743749 Treated
A0 0.41729558 Treated
A0 0.51552027 Treated
A0 0.36649433 Treated
A0 0.65161574 Treated
A0 0.13719888 Treated
A0 0.43894282 Treated
A0 0.41262648 Treated
A0 0.61359954 Treated
A0 0.38416702 Treated
A0 0.28476784 Treated
A0 0.55998641 Treated
A0 0.44010305 Treated
A0 0.42333275 Treated
A0 1.05782294 Treated
A0 0.98948145 Treated
A0 0.31087309 Treated
A0 0.74933952 Treated
A0 0.42707846 Treated
A0 0.34495884 Treated
A0 0.29303473 Treated
A0 0.17844687 Treated
A0 2.09138083 Treated
A0 0.74097967 Treated
A0 0.22563754 Treated
A0 0.41681144 Treated
A0 0.18984598 Treated
A0 0.27990642 Treated
A0 0.82659554 Treated
A0 0.53445154 Treated
A0 0.26022899 Treated
A0 0.38994005 Treated
A0 0.96200562 Treated
A0 0.35637191 Treated
A0 0.14832485 Treated
A0 0.60280102 Treated
A0 0.59267724 Treated
A0 0.39633897 Treated
A0 0.33287773 Treated
A0 0.38689837 Treated
A0 0.72491145 Treated
A0 0.84277487 Treated
A0 0.48593184 Treated
A0 0.4251968 Treated
A0 0.64964193 Treated
A0 0.41921723 Treated
A0 1.0740906 Treated
A0 0.66555446 Treated
A0 0.50523198 Treated
A0 0.2025678 Treated
A0 0.15174717 Treated
A0 0.29629722 Treated
A0 0.35735419 Treated
A0 0.30532935 Treated
A0 0.71894628 Treated
A0 0.32268837 Treated
A0 1.0980283 Treated
A0 0.60605055 Treated
A0 0.21964462 Treated
A0 0.15968052 Treated
A0 0.50771159 Treated
A0 0.3275533 Treated
A0 0.17654632 Treated
A0 0.9145593 Treated
A0 0.51713538 Treated
A0 0.21737957 Treated
A0 0.4205766 Treated
A0 0.82213628 Treated
A0 0.46601921 Treated
A0 0.73255706 Treated
A0 0.71838772 Treated
A0 0.65189594 Treated
A0 0.73290801 Treated
A0 0.4368113 Treated
A0 0.28846103 Treated
A0 0.0878909 Treated
A0 0.55675459 Treated
A0 0.34151506 Treated
A0 0.2146457 Treated
A0 0.39421573 Treated
A0 0.43006173 Treated
A0 0.48496917 Treated
A0 0.5263412 Treated
A0 0.58487499 Treated
A0 0.54615617 Treated
A0 0.21303751 Treated
A0 0.17025697 Treated
A0 0.30110118 Treated
A0 0.39130253 Treated
A0 0.97019851 Treated
A0 0.30150157 Treated
A0 0.35462651 Treated
A0 0.26789394 Treated
A0 0.17216566 Treated
A0 0.10768463 Treated
A0 0.83028573 Treated
A0 0.83684427 Treated
A0 0.49109754 Treated
A0 0.18140024 Treated
A0 0.13424462 Treated
A0 0.85473561 Treated
A0 0.18451911 Treated
A0 0.45382026 Treated
A0 0.52062911 Treated
A0 0.6265595 Treated
A0 0.64524221 Treated
A0 0.3550767 Treated
A0 0.36023232 Treated
A0 0.77292413 Treated
A0 0.45191497 Treated
A0 0.46443698 Treated
A0 0.50445026 Treated
A0 0.36628523 Treated
A0 0.62899357 Treated
A0 0.61335021 Treated
A0 0.50667495 Treated
A0 0.16748358 Treated
A0 0.35667518 Treated
A0 0.46575752 Treated
A0 0.51234955 Treated
A0 0.39812148 Treated
A0 1.09724939 Treated
A0 0.24517535 Treated
A0 0.62865824 Treated
A0 0.70580268 Treated
A0 0.56783408 Treated
A0 0.39286709 Treated
A0 0.57100397 Treated
A0 0.42158619 Treated
A0 0.84615135 Treated
A0 0.6527167 Treated
A0 0.34722403 Treated
A0 0.74099511 Treated
A0 0.49156463 Treated
A0 0.22302018 Treated
A0 0.27844697 Treated
A0 0.26093182 Treated
A0 0.46311483 Treated
A0 0.37967926 Treated
A0 0.63935304 Treated
A0 0.86316252 Treated
A0 0.43940943 Treated
A0 0.41895977 Treated
A0 0.25808147 Treated
A0 0.53265119 Treated
A0 0.7526105 Treated
A0 0.26602995 Treated
A0 0.36876127 Treated
A0 0.15549596 Treated
A0 0.51524627 Treated
A0 0.30013797 Treated
A0 0.27908584 Treated
A0 0.23048884 Treated
A0 0.3774161 Treated
A0 6.69749212 Treated
A0 2.4088645 Treated
A0 0.3485091 Treated
A0 0.59950638 Treated
A0 1.17801166 Treated
A0 0.52456826 Treated
A0 0.8419826 Treated
A0 0.30889165 Treated
A0 0.65358829 Treated
A0 0.34769267 Treated
A0 0.17810744 Treated
A0 0.78919673 Treated
A0 0.75238317 Treated
A0 0.45691964 Treated
A0 0.33962452 Treated
A0 0.18204306 Treated
A0 1.02543783 Treated
A0 0.58429509 Treated
A0 0.65459734 Treated
A0 0.69602734 Treated
A0 1.14468932 Treated
A0 0.25556836 Treated
A0 0.4175289 Treated
A0 0.52686244 Treated
A0 0.59458894 Treated
A0 0.34558371 Treated
A0 1.64377999 Treated
A0 0.42029986 Treated
A0 0.55756277 Treated
A0 1.3331989 Treated
A0 0.34518459 Treated
A0 0.60448229 Treated
A0 0.73493737 Treated
A0 0.51061356 Treated
A0 0.57080966 Treated
A0 0.53251201 Treated
A0 0.5958454 Treated
A0 0.72540236 Treated
A0 0.68735695 Treated
A0 0.42727295 Treated
A0 0.37702519 Treated
A0 0.70480198 Treated
A0 0.21125562 Treated
A0 0.43693775 Treated
A0 0.40896097 Treated
A0 1.22051716 Treated
A0 0.52441496 Treated
A0 0.70342493 Treated
A0 0.32781935 Treated
A0 0.91916436 Treated
A0 0.49427438 Treated
A0 0.63012987 Treated
A0 0.6005134 Treated
A0 0.16779788 Treated
A0 0.22628856 Treated
A0 0.31768629 Treated
A0 0.3048909 Treated
A0 0.43040282 Treated
A0 0.38460883 Treated
A0 0.45065793 Treated
A0 0.53970927 Treated
A0 0.63832462 Treated
A0 0.50459993 Treated
A0 0.36642411 Treated
A0 0.35594553 Treated
A0 0.50908315 Treated
A0 0.15604688 Treated
A0 0.48223627 Treated
A0 0.53128499 Treated
A0 0.46245062 Treated
A0 0.1280352 Treated
A0 1.78239954 Treated
A0 0.44148797 Treated
A0 0.29735091 Treated
A0 0.25868484 Treated
A0 0.47230121 Treated
A0 0.165236 Treated
A0 0.44344527 Treated
A0 0.44743797 Treated
A0 0.29490355 Treated
A0 0.16544378 Treated
A0 0.41951329 Treated
A0 0.43725356 Treated
A0 0.49801058 Treated
A0 0.72814929 Treated
A0 1.2837826 Treated
A0 1.18371499 Treated
A0 0.57749736 Treated
A0 0.56377417 Treated
A0 0.50567013 Treated
A0 1.53163552 Treated
A0 0.42338675 Treated
A0 0.31211448 Treated
A0 0.31712815 Treated
A0 0.74914038 Treated
A0 0.56640619 Treated
A0 0.57414591 Treated
A0 0.35900557 Treated
A0 0.37477702 Treated
A0 0.48544583 Treated
A0 0.34708136 Treated
A0 0.45936784 Treated
A0 0.21400298 Treated
A0 1.42606211 Treated
A0 2.07325029 Treated
A0 0.34834146 Treated
A0 0.64062959 Treated
A0 0.65029562 Treated
A0 0.30351785 Treated
A0 0.32137877 Treated
A0 0.30239746 Treated
A0 0.35592711 Treated
A0 0.30677438 Treated
A0 0.52169943 Treated
A0 0.41027498 Treated
A0 0.93693459 Treated
A0 0.40603182 Treated
A0 0.4236452 Treated
A0 0.35169929 Treated
A0 0.35342523 Treated
A0 0.37067252 Treated
A0 0.5150497 Treated
A0 0.24203125 Treated
A0 0.26088241 Treated
A0 0.53021073 Treated
A0 0.23545656 Treated
A0 3.34420228 Treated
A0 0.65163672 Treated
A0 0.31570467 Treated
A0 0.45385781 Treated
A0 1.0373311 Treated
A0 0.3394807 Treated
A0 0.54426622 Treated
A0 0.3643761 Treated
A0 0.25246447 Treated
A0 0.24417141 Treated
A0 0.59610617 Treated
A0 0.20721176 Treated
A0 0.43411693 Treated
A0 1.20938563 Treated
A0 0.51289243 Treated
A0 0.47426105 Treated
A0 0.36645865 Treated
A0 0.13785571 Treated
A0 0.658167 Treated
A0 0.69495291 Treated
A0 0.40024576 Treated
A0 0.29466349 Treated
A0 0.54730189 Treated
A0 0.56082618 Treated
A0 0.75719899 Treated
A0 0.10568002 Treated
A0 0.19719966 Treated
A0 0.71751112 Treated
A0 0.60076493 Treated
A0 0.9733631 Treated
A0 0.10732888 Treated
A0 1.20412719 Treated
A0 0.5242756 Treated
A0 1.02995086 Treated
A0 0.74908262 Treated
A0 1.7200923 Treated
A0 0.32050243 Treated
A0 0.42678371 Treated
A0 0.24793074 Treated
A0 1.18012381 Treated
A0 0.58566177 Treated
A0 0.71842057 Treated
A0 0.15873376 Treated
A0 0.35315421 Treated
A0 0.43912598 Treated
A0 0.47999325 Treated
A0 0.64870751 Treated
A0 0.27426144 Treated
A0 1.01194453 Treated
A0 0.57015848 Treated
A0 0.31240594 Treated
A0 0.20902322 Treated
A0 0.56138986 Treated
A0 0.27333447 Treated
A0 0.69591695 Treated
A0 1.19876575 Treated
A0 0.55685741 Treated
A0 0.45102796 Treated
A0 0.32729366 Treated
A0 2.92525029 Treated
A0 0.50327176 Treated
A0 0.32934248 Treated
A0 0.60993409 Treated
A0 0.37072766 Treated
A0 0.57031178 Treated
A0 0.26153246 Treated
A0 0.49280074 Treated
A0 0.37894809 Treated
A0 1.21229434 Treated
A0 0.08209916 Treated
A0 0.90755868 Treated
A0 0.75492138 Treated
A0 0.33546898 Treated
A0 0.31745404 Treated
A0 0.65371543 Treated
A0 1.48541892 Treated
A0 0.9667775 Treated
A0 1.20313966 Treated
A0 0.70162797 Treated
A0 0.34835097 Treated
A0 0.48833963 Treated
A0 0.89041561 Treated
A0 0.2235481 Treated
A0 0.72408015 Treated
A0 0.82374102 Treated
A0 0.29671371 Treated
A0 0.537283 Treated
A0 0.30195469 Treated
A0 0.60859472 Treated
A0 0.30473483 Treated
A0 0.41320872 Treated
A0 0.52175301 Treated
A0 0.32587415 Treated
A0 0.50295663 Treated
A0 0.32670954 Treated
A0 0.29455388 Treated
A0 0.34263268 Treated
A0 0.49731767 Treated
A0 0.88641989 Treated
A0 1.00515091 Treated
A0 0.60080612 Treated
A0 0.41040769 Treated
A0 0.23022269 Treated
A0 0.30642879 Treated
A0 0.41518247 Treated
A0 0.30285326 Treated
A0 0.41752845 Treated
A0 0.89168751 Treated
A0 0.30733776 Treated
A0 0.32799879 Treated
A0 0.49787933 Treated
A0 0.39240038 Treated
A0 0.72474116 Treated
A0 0.26339638 Treated
A0 0.31713501 Treated
A0 0.31535044 Treated
A0 1.27187264 Treated
A0 0.21444355 Treated
A0 0.45535356 Treated
A0 0.68107611 Treated
A0 0.397477 Treated
A0 0.82551771 Treated
A0 0.48995242 Treated
A0 0.84481889 Treated
A0 0.48363566 Treated
A0 0.50475961 Treated
A0 0.92119557 Treated
A0 0.47630563 Treated
A0 0.54277331 Treated
A0 0.14860776 Treated
A0 0.53629154 Treated
A0 0.19321364 Treated
A0 1.07891023 Treated
A0 0.88817221 Treated
A0 0.43832868 Treated
A0 0.45533055 Treated
A0 0.46882749 Treated
A0 1.45063758 Treated
A0 0.26217359 Treated
A0 0.55144119 Treated
A0 0.67840028 Treated
A0 0.4625738 Treated
A0 0.65847135 Treated
A0 0.38313428 Treated
A0 0.39282972 Treated
A0 0.9426589 Treated
A0 0.62885147 Treated
A0 0.36190584 Treated
A0 0.42960998 Treated
A0 0.35581446 Treated
A0 1.47642088 Treated
A0 0.37409711 Treated
A0 0.59095967 Treated
A0 0.36730275 Treated
A0 0.30627167 Treated
A0 0.70642477 Treated
A0 0.16656491 Treated
A0 0.74766684 Treated
A0 0.73002797 Treated
A0 1.12905097 Treated
A0 0.48822144 Treated
A0 0.4699361 Treated
A0 0.21717411 Treated
A0 1.0652082 Treated
A0 0.57903886 Treated
A0 0.5176121 Treated
A0 0.17751127 Treated
A0 0.35607877 Treated
A0 0.2081394 Treated
A0 0.45009932 Treated
A0 0.26830608 Treated
A0 0.40761593 Treated
A0 0.42233908 Treated
A0 0.0946833 Treated
A0 0.06692947 Treated
A0 0.82905883 Treated
A0 0.66732973 Treated
A0 0.35252824 Treated
A0 0.4024094 Treated
A0 0.4874917 Treated
A0 0.80159396 Treated
A0 0.36559066 Treated
A0 0.33937436 Treated
A0 2.67826867 Treated
A0 0.1706719 Treated
A0 0.38588792 Treated
A0 0.48438621 Treated
A0 0.94041896 Treated
A0 0.68450898 Treated
A0 0.23375709 Treated
A0 0.23826993 Treated
A0 0.46317434 Treated
A0 0.33663177 Treated
A0 0.25274837 Treated
A0 0.94633561 Treated
A0 0.45915717 Treated
A0 0.4650403 Treated
A0 0.42729756 Treated
A0 0.5803827 Treated
A0 0.87025195 Treated
A0 0.42922986 Treated
A0 0.30813748 Treated
A0 0.40267766 Treated
A0 0.52713913 Treated
A0 0.27784786 Treated
A0 0.11723812 Treated
A0 0.34311628 Treated
A0 0.69835925 Treated
A0 0.94351661 Treated
A0 1.07823002 Treated
A0 0.6577962 Treated
A0 0.40108243 Treated
A0 0.53374976 Treated
A0 0.40305141 Treated
A0 0.17455401 Treated
A0 0.22985333 Treated
A0 0.73303372 Treated
A0 0.63672042 Treated
A0 1.41335022 Treated
A0 0.37293074 Treated
A0 0.3032361 Treated
A0 0.55288649 Treated
A0 0.42824262 Treated
A0 0.29981408 Treated
A0 0.23682822 Treated
A0 1.70440471 Treated
A0 0.49629253 Treated
A0 0.34818366 Treated
A0 0.62428188 Treated
A0 0.25152215 Treated
A0 0.44870242 Treated
A0 0.80626112 Treated
A0 0.54338789 Treated
A0 0.20033164 Treated
A0 0.50154567 Treated
A0 0.25927249 Treated
A0 0.34679022 Treated
A0 0.38389495 Treated
A0 0.64555717 Treated
A0 0.61194426 Treated
A0 1.02964962 Treated
A0 0.57480574 Treated
A0 0.32525316 Treated
A0 1.00093341 Treated
A0 0.75627095 Treated
A0 0.59905213 Treated
A0 0.48348448 Treated
A0 0.64177424 Treated
A0 0.23974703 Treated
A0 0.57107031 Treated
A0 0.65851879 Treated
A0 0.5788725 Treated
A0 0.35898417 Treated
A0 0.37689078 Treated
A0 0.43105799 Treated
A0 0.29573405 Treated
A0 0.72999775 Treated
A0 0.70170438 Treated
A0 0.58092904 Treated
A0 0.6209743 Treated
A0 1.63805223 Treated
A0 0.23609723 Treated
A0 0.36937031 Treated
A0 0.53298223 Treated
A0 0.6226362 Treated
A0 0.81597167 Treated
A0 0.22445489 Treated
A0 0.71110958 Treated
A0 0.30015823 Treated
A0 0.18435642 Treated
A0 0.22128148 Treated
A0 0.29844549 Treated
A0 0.34534052 Treated
A0 1.14474845 Treated
A0 0.53825963 Treated
A0 0.35328552 Treated
A0 0.40171888 Treated
A0 0.59358484 Treated
A0 1.00579941 Treated
A0 0.95198059 Treated
A0 0.99213398 Treated
A0 0.43479201 Treated
A0 0.67500812 Treated
A0 0.83713645 Treated
A0 0.57584167 Treated
A0 0.39956826 Treated
A0 0.5692175 Treated
A0 0.47717676 Treated
A0 0.57717597 Treated
A0 0.24397013 Treated
A0 0.50928485 Treated
A0 1.45615757 Treated
A0 0.57463491 Treated
A0 0.49265337 Treated
A0 0.74040753 Treated
A0 0.66461301 Treated
A0 0.26819637 Treated
A0 0.42204988 Treated
A0 0.66003203 Treated
A0 0.50502712 Treated
A0 0.50846839 Treated
A0 0.62150311 Treated
A0 0.67284524 Treated
A0 0.30942267 Treated
A0 0.40486264 Treated
A0 0.6332255 Treated
A0 0.22152916 Treated
A0 1.0119921 Treated
A0 0.38919711 Treated
A0 0.4096626 Treated
A0 0.52520776 Treated
A0 1.12254739 Treated
A0 0.53548497 Treated
A0 0.66151208 Treated
A0 0.68525922 Treated
A0 0.24232326 Treated
A0 0.61467385 Treated
A0 1.9399358 Treated
A0 0.66923958 Treated
A0 0.25375259 Treated
A0 0.40484866 Treated
A0 0.23550598 Treated
A0 0.3614161 Treated
A0 0.26681075 Treated
A0 0.83052564 Treated
A0 0.22449933 Treated
A0 0.30365586 Treated
A0 0.50534296 Treated
A0 0.12133024 Treated
A0 0.23593064 Treated
A0 0.26239622 Treated
A0 0.11649334 Treated
A0 0.39718482 Treated
A0 0.77794951 Treated
A0 0.37421179 Treated
A0 0.25764659 Treated
A0 0.52656567 Treated
A0 0.94294286 Treated
A0 0.92358404 Treated
A0 0.48753902 Treated
A0 0.1734518 Treated
A0 0.60981721 Treated
A0 0.31787094 Treated
A0 0.33478498 Treated
A0 0.72681803 Treated
A0 0.2772716 Treated
A0 0.59548074 Treated
A0 1.01264668 Treated
A0 0.55899513 Treated
A0 0.66965461 Treated
A0 1.89995658 Treated
A0 0.47741967 Treated
A0 0.59018123 Treated
A0 0.59995604 Treated
A0 0.2516728 Treated
A0 0.89128309 Treated
A0 0.39346439 Treated
A0 0.57047272 Treated
A0 0.49843988 Treated
A0 0.34918672 Treated
A0 3.67706156 Treated
A0 0.32983759 Treated
A0 0.10378458 Treated
A0 0.59060949 Treated
A0 0.46701837 Treated
A0 0.28417626 Treated
A0 0.22842744 Treated
A0 0.31997681 Treated
A0 0.43709201 Treated
A0 0.63841891 Treated
A0 0.78111076 Treated
A0 0.34578401 Treated
A0 0.91718072 Treated
A0 0.25878689 Treated
A0 0.33972999 Treated
A0 0.20434597 Treated
A0 0.17183785 Treated
A0 0.38664231 Treated
A0 0.5065217 Treated
A0 0.11218801 Treated
A0 0.5371877 Treated
A0 0.42370933 Treated
A0 0.56345111 Treated
A0 0.1188773 Treated
A0 0.46205124 Treated
A0 0.60425884 Treated
A0 0.48770717 Treated
A0 0.65850186 Treated
A0 0.16069902 Treated
A0 0.87254578 Treated
A0 0.24014273 Treated
A0 0.79997748 Treated
A0 0.23908478 Treated
A0 0.49967632 Treated
A0 0.23067734 Treated
A0 0.29564235 Treated
A0 0.46923688 Treated
A0 0.69062221 Treated
A0 0.62096816 Treated
A0 0.11730796 Treated
A0 0.93715233 Treated
A0 0.55064398 Treated
A0 0.28131488 Treated
A0 0.56985271 Treated
A0 0.20971294 Treated
A0 0.55175281 Treated
A0 0.34255606 Treated
A0 0.6203807 Treated
A0 0.45683968 Treated
A0 0.43989199 Treated
A0 1.8792994 Treated
A0 0.44842133 Treated
A0 0.56926316 Treated
A0 0.407594 Treated
A0 0.3658013 Treated
A0 0.35461468 Treated
A0 1.96315789 Treated
A0 0.70632941 Treated
A0 0.36591783 Treated
A0 0.36890927 Treated
A0 0.23690045 Treated
A0 0.27451554 Treated
A0 0.40281832 Treated
A0 0.48589414 Treated
A0 0.30899695 Treated
A0 1.56696033 Treated
A0 0.20511614 Treated
A0 0.35793263 Treated
A0 0.64622283 Treated
A0 0.46682316 Treated
A0 0.52198184 Treated
A0 0.85190755 Treated
A0 0.21279764 Treated
A0 0.28479224 Treated
A0 0.21198525 Treated
A0 0.28207582 Treated
A0 0.50775832 Treated
A0 0.11320033 Treated
A0 0.64229417 Treated
A0 0.68442225 Treated
A0 0.35447025 Treated
A0 0.75681335 Treated
A0 0.6042996 Treated
A0 0.22690253 Treated
A0 0.34432462 Treated
A0 0.3516337 Treated
A0 0.425448 Treated
A0 0.30790427 Treated
A0 0.4591006 Treated
A0 0.35945261 Treated
A0 2.77448177 Treated
A0 1.56363964 Treated
A0 0.77788091 Treated
A0 0.44257227 Treated
A0 0.44778469 Treated
A0 0.18399829 Treated
A0 0.848387 Treated
A0 0.7678206 Treated
A0 0.52078187 Treated
A0 0.67753655 Treated
A0 0.7343393 Treated
A0 5.80315781 Treated
A0 0.81643248 Treated
A0 0.54061127 Treated
A0 0.64923531 Treated
A0 0.3941727 Treated
A0 0.30761185 Treated
A0 0.7834326 Treated
A0 0.25447291 Treated
A0 0.6529808 Treated
A0 0.32911503 Treated
A0 0.57201505 Treated
A0 0.55027866 Treated
A0 0.46419752 Treated
A0 0.48525602 Treated
A0 0.49059016 Treated
A0 0.32501429 Treated
A0 0.44967243 Treated
A0 0.56212276 Treated
A0 0.5271492 Treated
A0 0.42797586 Treated
A0 0.31560418 Treated
A0 0.21539812 Treated
A0 0.46091226 Treated
A0 0.38521954 Treated
A0 0.53706837 Treated
A0 0.30178839 Treated
A0 0.54996926 Treated
A0 0.22983353 Treated
A0 0.28004992 Treated
A0 0.55289304 Treated
A0 0.2703169 Treated
A0 1.19179058 Treated
A0 0.36202845 Treated
A0 0.29302952 Treated
A0 0.27418578 Treated
A0 0.91900158 Treated
A0 0.48930639 Treated
A0 0.81559384 Treated
A0 0.4582333 Treated
A0 1.17765462 Treated
A0 0.18943794 Treated
A0 0.5671041 Treated
A0 0.54395074 Treated
A0 0.52397949 Treated
A0 0.2030852 Treated
A0 1.03673291 Treated
A0 0.09805379 Treated
A0 0.3847844 Treated
A0 0.48321575 Treated
A0 0.96107024 Treated
A0 0.48526001 Treated
A0 0.50416183 Treated
A0 0.71142292 Treated
A0 0.35990849 Treated
A0 0.2202183 Treated
A0 0.52972561 Treated
A0 0.24986885 Treated
A0 0.49033383 Treated
A0 0.22632354 Treated
A0 0.36930287 Treated
A0 0.72618377 Treated
A0 0.83230186 Treated
A0 0.44162735 Treated
A0 0.60455954 Treated
A0 0.77418816 Treated
A0 0.75857443 Treated
A0 0.57934535 Treated
A0 0.64234185 Treated
A0 0.36879003 Treated
A0 0.79823035 Treated
A0 0.29233021 Treated
A0 0.39492297 Treated
A0 1.88235974 Treated
A0 0.94385839 Treated
A0 0.6292401 Treated
A0 0.27322656 Treated
A0 0.45045504 Treated
A0 0.75872421 Treated
A0 0.64164579 Treated
A0 0.45963657 Treated
A0 0.45236385 Treated
A0 0.53777045 Treated
A0 0.83902961 Treated
A0 0.21265082 Treated
A0 0.7409004 Treated
A0 0.40074325 Treated
A0 0.5730074 Treated
A0 0.52255398 Treated
A0 0.29294443 Treated
A0 0.41743538 Treated
A0 0.53383446 Treated
A0 0.60579824 Treated
A0 0.77164191 Treated
A0 0.27469173 Treated
A0 0.38622999 Treated
A0 0.53021896 Treated
A0 0.45545343 Treated
A0 1.33889508 Treated
A0 2.87866616 Treated
A0 0.51417029 Treated
A0 0.31442946 Treated
A0 0.35763472 Treated
A0 0.39593238 Treated
A0 1.03063273 Treated
A0 0.783562 Treated
A0 0.56759971 Treated
A0 0.82820541 Treated
A0 0.93050897 Treated
A0 0.42098156 Treated
A0 0.3629002 Treated
A0 0.62879926 Treated
A0 0.38739139 Treated
A0 0.48548561 Treated
A0 0.3129366 Treated
A0 0.46798325 Treated
A0 1.31727278 Treated
A0 0.67665374 Treated
A0 0.24878053 Treated
A0 0.63394964 Treated
A0 1.24128699 Treated
A0 0.51994801 Treated
A0 0.98383141 Treated
A0 0.32237577 Treated
A0 0.52399266 Treated
A0 1.1303854 Treated
A0 0.48768544 Treated
A0 0.59981924 Treated
A0 0.96904767 Treated
A0 1.0482378 Treated
A0 0.40263653 Treated
A0 0.62068051 Treated
A0 0.73155385 Treated
A0 0.40177053 Treated
A0 0.28341818 Treated
A0 0.42984554 Treated
A0 0.27789521 Treated
A0 0.60400134 Treated
A0 0.469161 Treated
A0 0.35907793 Treated
A0 0.36566585 Treated
A0 0.3291887 Treated
A0 0.52264905 Treated
A0 0.26796985 Treated
A0 0.21943182 Treated
A0 0.37281674 Treated
A0 0.6709522 Treated
A0 0.57027835 Treated
A0 2.12662387 Treated
A0 0.49552998 Treated
A0 0.44821069 Treated
A0 0.41558182 Treated
A0 0.33965394 Treated
A0 0.76932454 Treated
A0 0.33635953 Treated
A0 0.83487463 Treated
A0 0.80041546 Treated
A0 0.08523553 Treated
A0 0.26957387 Treated
A0 0.52112877 Treated
A0 0.3271654 Treated
A0 0.23749824 Treated
A0 0.25693041 Treated
A0 0.69129133 Treated
A0 0.40924227 Treated
A0 0.18561664 Treated
A0 0.52525699 Treated
A0 0.70443231 Treated
A0 0.209374 Treated
A0 0.69790596 Treated
A0 0.41765723 Treated
A0 0.37630692 Treated
A0 0.6031819 Treated
A0 0.93318617 Treated
A0 0.81174976 Treated
A0 0.3428506 Treated
A0 0.16531639 Treated
A0 0.82346749 Treated
A0 0.2404757 Treated
A0 0.36677974 Treated
A0 0.35822684 Treated
A0 0.75655681 Treated
A0 0.30120903 Treated
A0 0.46018749 Treated
A0 1.08881927 Treated
A0 0.93910855 Treated
A0 0.50742537 Treated
A0 0.41014296 Treated
A0 0.12724246 Treated
A0 0.32614473 Treated
A0 0.22674431 Treated
A0 0.54523993 Treated
A0 0.27556008 Treated
A0 0.47366226 Treated
A0 0.56329542 Treated
A0 0.79511654 Treated
A0 0.32972363 Treated
A0 0.44572434 Treated
A0 0.6085071 Treated
A0 0.14694364 Treated
A0 0.58555526 Treated
A0 0.22360556 Treated
A0 1.4571104 Treated
A0 0.7163893 Treated
A0 0.57237649 Treated
A0 0.57819366 Treated
A0 0.35777229 Treated
A0 0.57245755 Treated
A0 0.16237336 Treated
A0 0.26442862 Treated
A0 0.56818539 Treated
A0 0.18603896 Treated
A0 0.69242924 Treated
A0 0.36879206 Treated
A0 1.64554286 Treated
A0 1.01066899 Treated
A0 0.10141858 Treated
A0 0.49362642 Treated
A0 0.45045921 Treated
A0 0.50818044 Treated
A0 0.3042739 Treated
A0 0.64136761 Treated
A0 0.46507457 Treated
A0 0.20591486 Treated
A0 0.43604892 Treated
A0 0.35106474 Treated
A0 0.48372051 Treated
A0 0.6751349 Treated
A0 0.64640969 Treated
A0 0.53251636 Treated
A0 0.89843404 Treated
A0 0.47737348 Treated
A0 0.54443955 Treated
A0 0.4990443 Treated
A0 0.56128091 Treated
A0 0.29738709 Treated
A0 0.29788968 Treated
A0 0.30805534 Treated
A0 0.61064541 Treated
A0 0.32875785 Treated
A0 1.01245785 Treated
A0 0.37325332 Treated
A0 1.10569668 Treated
A0 0.35836414 Treated
A0 1.2164346 Treated
A0 0.62616271 Treated
A0 0.29917812 Treated
A0 1.28339815 Treated
A0 1.21584678 Treated
A0 0.19224539 Treated
A0 0.44872925 Treated
A0 0.92223418 Treated
A0 0.23909804 Treated
A0 1.22456896 Treated
A0 0.45557651 Treated
A0 0.35738713 Treated
A0 0.29146019 Treated
A0 0.83832496 Treated
A0 0.48465905 Treated
A0 0.41342691 Treated
A0 0.50149345 Treated
A0 0.38019896 Treated
A0 0.29077795 Treated
A0 0.66372395 Treated
A0 0.58108371 Treated
A0 0.21341215 Treated
A0 0.23104884 Treated
A0 0.2517705 Treated
A0 0.3974303 Treated
A0 0.48014078 Treated
A0 0.1247119 Treated
A0 0.37662101 Treated
A0 0.44033408 Treated
A0 0.59217107 Treated
A0 0.52995527 Treated
A0 0.99100482 Treated
A0 0.27047828 Treated
A0 1.29626429 Treated
A0 0.2045369 Treated
A0 0.3410196 Treated
A0 0.30857274 Treated
A0 0.42431852 Treated
A0 0.31242153 Treated
A0 0.4731971 Treated
A0 0.56795174 Treated
A0 0.59335482 Treated
A0 0.75981939 Treated
A0 0.26360092 Treated
A0 0.44334686 Treated
A0 0.52556354 Treated
A0 0.24320261 Treated
A0 0.34333572 Treated
A0 0.11945044 Treated
A0 0.29899639 Treated
A0 0.33684677 Treated
A0 0.65020353 Treated
A0 0.31226093 Treated
A0 0.38766816 Treated
A0 0.13578422 Treated
A0 0.32000306 Treated
A0 0.5669136 Treated
A0 0.23671213 Treated
A0 0.64950281 Treated
A0 0.69550806 Treated
A0 0.37766737 Treated
A0 0.50504339 Treated
A0 0.21104236 Treated
A0 0.345891 Treated
A0 0.12723714 Treated
A0 1.05126941 Treated
A0 0.51133448 Treated
A0 2.06145334 Treated
A0 0.34750751 Treated
A0 0.59236032 Treated
A0 0.21840391 Treated
A0 0.48086718 Treated
A0 1.87867534 Treated
A0 2.23224854 Treated
A0 0.342446 Treated
A0 0.46185124 Treated
A0 0.38509706 Treated
A0 0.34533343 Treated
A0 0.62816203 Treated
A0 1.00664592 Treated
A0 0.50450242 Treated
A0 0.40159786 Treated
A0 0.30650005 Treated
A0 0.39813852 Treated
A0 1.4068861 Treated
A0 0.34163263 Treated
A0 0.19376415 Treated
A0 0.55887198 Treated
A0 0.66448438 Treated
A0 0.41338626 Treated
A0 0.51003826 Treated
A0 0.63961083 Treated
A0 0.26740459 Treated
A0 0.63568848 Treated
A0 0.88259971 Treated
A0 0.3433437 Treated
A0 0.37396142 Treated
A0 0.11404398 Treated
A0 0.45780599 Treated
A0 0.57465166 Treated
A0 0.45786396 Treated
A0 0.56579602 Treated
A0 0.38036087 Treated
A0 0.73082775 Treated
A0 2.75143099 Treated
A0 1.37123334 Treated
A0 0.35527843 Treated
A0 0.74408066 Treated
A0 0.62485397 Treated
A0 0.24046926 Treated
A0 0.5023638 Treated
A0 0.41571227 Treated
A0 0.56286991 Treated
A0 0.33653185 Treated
A0 1.10128856 Treated
A0 0.57405186 Treated
A0 0.81005269 Treated
A0 0.27389169 Treated
A0 0.86245561 Treated
A0 0.9271515 Treated
A0 2.73459911 Treated
A0 0.51412457 Treated
A0 0.65327895 Treated
A0 0.75300425 Treated
A0 0.67513728 Treated
A0 0.57170624 Treated
A0 0.28019723 Treated
A0 0.54788595 Treated
A0 2.7710855 Treated
A0 0.55313081 Treated
A0 0.26287925 Treated
A0 0.58020371 Treated
A0 0.60107577 Treated
A0 0.86607909 Treated
A0 0.40893564 Treated
A0 0.57580608 Treated
A0 0.39263463 Treated
A0 0.34204903 Treated
A0 0.4619441 Treated
A0 0.44557589 Treated
A0 0.1465449 Treated
A0 0.44326672 Treated
A0 0.25348043 Treated
A0 0.68741179 Treated
A0 0.75430316 Treated
A0 0.81483948 Treated
A0 0.69031358 Treated
A0 0.37626526 Treated
A0 0.64746267 Treated
A0 0.62365174 Treated
A0 0.79312372 Treated
A0 0.45119917 Treated
A0 0.29080924 Treated
A0 0.30872858 Treated
A0 0.30876383 Treated
A0 0.27022809 Treated
A0 0.33286953 Treated
A0 0.61510575 Treated
A0 0.99885434 Treated
A0 0.73076332 Treated
A0 0.33809859 Treated
A0 0.44170552 Treated
A0 1.03483272 Treated
A0 0.59617716 Treated
A0 0.80078065 Treated
A0 0.40486214 Treated
A0 0.33099782 Treated
A0 0.62746137 Treated
A0 0.91232169 Treated
A0 0.50117362 Treated
A0 0.29921594 Treated
A0 0.84424281 Treated
A0 0.52987272 Treated
A0 0.3420074 Treated
A0 0.34764203 Treated
A0 0.46381766 Treated
A0 0.24015784 Treated
A0 0.26184994 Treated
A0 0.57177073 Treated
A0 0.42155361 Treated
A0 0.5443235 Treated
A0 0.23799357 Treated
A0 0.44620305 Treated
A0 0.68684959 Treated
A0 0.24752298 Treated
A0 0.98048878 Treated
A0 0.26064748 Treated
A0 0.81448746 Treated
A0 0.50402296 Treated
A0 0.19996032 Treated
A0 0.47600988 Treated
A0 1.04489756 Treated
A0 0.69330335 Treated
A0 0.64741224 Treated
A0 1.16003168 Treated
A0 0.64514339 Treated
A0 0.34991062 Treated
A0 0.24988258 Treated
A0 0.83761328 Treated
A0 0.76155585 Treated
A0 0.45723349 Treated
A0 0.33624095 Treated
A0 0.64953709 Treated
A0 0.50229931 Treated
A0 0.52718633 Treated
A0 0.35521197 Treated
A0 0.3288053 Treated
A0 1.01315331 Treated
A0 0.68567854 Treated
A0 0.35018122 Treated
A0 0.51215738 Treated
A0 0.1856799 Treated
A0 0.65477461 Treated
A0 0.42470908 Treated
A0 0.1785416 Treated
A0 1.81158721 Treated
A0 0.2699002 Treated
A0 0.28571343 Treated
A0 1.00337589 Treated
A0 0.47554162 Treated
A0 0.35152873 Treated
A0 0.42784774 Treated
A0 0.40998444 Treated
A0 0.27394602 Treated
A0 0.45274135 Treated
A0 1.23624086 Treated
A0 2.00188112 Treated
A0 0.71537989 Treated
A0 0.42403522 Treated
A0 0.3013643 Treated
A0 0.29449439 Treated
A0 0.40739116 Treated
A0 2.00183344 Treated
A0 0.48632577 Treated
A0 0.28008732 Treated
A0 0.36734229 Treated
A0 0.30110466 Treated
A0 0.80877614 Treated
A0 0.4024865 Treated
A0 0.33540568 Treated
A0 0.74162185 Treated
A0 0.43581688 Treated
A0 0.87981176 Treated
A0 0.39171517 Treated
A0 0.49778485 Treated
A0 1.0414871 Treated
A0 0.6150741 Treated
A0 0.31650698 Treated
A0 0.46893314 Treated
A0 0.7272861 Treated
A0 0.13139376 Treated
A0 0.77430731 Treated
A0 0.45892394 Treated
A0 0.32626474 Treated
A0 0.35006118 Treated
A0 0.30471888 Treated
A0 0.65535474 Treated
A0 0.50499386 Treated
A0 0.32021275 Treated
A0 0.43454 Treated
A0 0.86924291 Treated
A0 0.13419242 Treated
A0 0.37507215 Treated
A0 0.37730896 Treated
A0 0.41276318 Treated
A0 0.3973788 Treated
A0 0.48480704 Treated
A0 0.51934147 Treated
A0 0.76460373 Treated
A0 0.36979389 Treated
A0 0.77929372 Treated
A0 0.19692777 Treated
A0 0.3966319 Treated
A0 1.23090005 Treated
A0 0.68814582 Treated
A0 0.26632273 Treated
A0 0.42767066 Treated
A0 0.137197 Treated
A0 0.63237333 Treated
A0 0.31963369 Treated
A0 0.55622053 Treated
A0 0.5534513 Treated
A0 1.97179675 Treated
A0 0.19178028 Treated
A0 0.12350355 Treated
A0 0.37327492 Treated
A0 0.58769619 Treated
A0 0.41246599 Treated
A0 0.4103826 Treated
A0 0.54079795 Treated
A0 0.35928813 Treated
A0 0.40764359 Treated
A0 1.09373331 Treated
A0 0.09038764 Treated
A0 0.637236 Treated
A0 0.27468872 Treated
A0 0.41997474 Treated
A0 0.48862562 Treated
A0 0.4882952 Treated
A0 0.3008469 Treated
A0 0.43951917 Treated
A0 0.56346583 Treated
A0 0.26703697 Treated
A0 0.15838704 Treated
A0 0.5674656 Treated
A0 0.19015117 Treated
A0 0.23232883 Treated
A0 0.29395467 Treated
A0 0.10868854 Treated
A0 0.50717366 Treated
A0 1.15301549 Treated
A0 1.88776171 Treated
A0 0.35989952 Treated
A0 1.79914916 Treated
A0 0.37113407 Treated
A0 0.27962333 Treated
A0 0.16263403 Treated
A0 0.4164893 Treated
A0 0.30636746 Treated
A0 0.48992148 Treated
A0 0.46738365 Treated
A0 0.49312291 Treated
A0 3.20984316 Treated
A0 0.31463209 Treated
A0 0.25626346 Treated
A0 0.23988847 Treated
A0 0.50419241 Treated
A0 0.46578437 Treated
A0 0.35740334 Treated
A0 0.16890518 Treated
A0 0.92321324 Treated
A0 0.4843649 Treated
A0 0.2159355 Treated
A0 0.3297807 Treated
A0 0.67728895 Treated
A0 0.74873984 Treated
A0 0.46078387 Treated
A0 0.56948912 Treated
A0 0.20022397 Treated
A0 0.38101146 Treated
A0 0.74695718 Treated
A0 0.08718536 Treated
A0 0.50328767 Treated
A0 0.49684688 Treated
A0 0.39517364 Treated
A0 0.33652177 Treated
A0 0.28769305 Treated
A0 0.56837672 Treated
A0 0.97757816 Treated
A0 0.61369675 Treated
A0 0.30291694 Treated
A0 0.43915123 Treated
A0 0.79801852 Treated
A0 0.18590748 Treated
A0 0.18348123 Treated
A0 0.33203021 Treated
A0 0.39054847 Treated
A0 0.44760126 Treated
A0 0.51943696 Treated
A0 0.44366604 Treated
A0 1.17795146 Treated
A0 1.14506185 Treated
A0 0.82706767 Treated
A0 0.74582851 Treated
A0 0.35080141 Treated
A0 0.43440223 Treated
A0 0.41329229 Treated
A0 0.30596939 Treated
A0 0.92069846 Treated
A0 0.49752679 Treated
A0 0.95316708 Treated
A0 0.28010058 Treated
A0 0.42476696 Treated
A0 0.19690517 Treated
A0 0.53287977 Treated
A0 0.41680291 Treated
A0 0.42306685 Treated
A0 0.25912881 Treated
A0 0.28057081 Treated
A0 0.42249691 Treated
A0 0.59786302 Treated
A0 0.46481219 Treated
A0 0.33004627 Treated
A0 1.56523216 Treated
A0 0.37984815 Treated
A0 0.45947742 Treated
A0 0.55231124 Treated
A0 0.3688525 Treated
A0 1.16982245 Treated
A0 0.16997972 Treated
A0 0.69216496 Treated
A0 0.39013937 Treated
A0 0.86721539 Treated
A0 0.28015846 Treated
A0 0.77354121 Treated
A0 0.64113706 Treated
A0 0.42621881 Treated
A0 0.21401727 Treated
A0 0.52219653 Treated
A0 0.89962733 Treated
A0 0.17289145 Treated
A0 0.28429368 Treated
A0 0.43282855 Treated
A0 0.54334682 Treated
A0 0.34177089 Treated
A0 0.90936071 Treated
A0 1.07410991 Treated
A0 1.40293241 Treated
A0 1.32465112 Treated
A0 0.3228851 Treated
A0 0.25481221 Treated
A0 0.15456307 Treated
A0 0.17848697 Treated
A0 0.13183458 Treated
A0 0.14982933 Treated
A0 0.35708418 Treated
A0 0.56597072 Treated
A0 0.45184442 Treated
A0 0.49727139 Treated
A0 0.66617417 Treated
A0 0.40100563 Treated
A0 0.40901121 Treated
A0 0.82531363 Treated
A0 0.65016145 Treated
A0 0.66500968 Treated
A0 0.53584808 Treated
A0 0.63750821 Treated
A0 0.57386202 Treated
A0 0.29490703 Treated
A0 0.21555105 Treated
A0 1.12221611 Treated
A0 0.64535147 Treated
A0 0.95970094 Treated
A0 1.29055786 Treated
A0 0.31981641 Treated
A0 0.46824875 Treated
A0 0.39452824 Treated
A0 0.19371328 Treated
A0 0.61428362 Treated
A0 0.50145435 Treated
A0 0.35476616 Treated
A0 0.17606686 Treated
A0 0.57711917 Treated
A0 0.85881162 Treated
A0 0.40314135 Treated
A0 0.33127952 Treated
A0 0.41310087 Treated
A0 0.60983592 Treated
A0 0.38498744 Treated
A0 0.54693621 Treated
A0 1.30698991 Treated
A0 0.46239948 Treated
A0 0.64603335 Treated
A0 1.17866266 Treated
A0 0.45081002 Treated
A0 0.45355523 Treated
A0 0.38744879 Treated
A0 0.19170123 Treated
A0 0.20524439 Treated
A0 0.64148813 Treated
A0 0.28185168 Treated
A0 0.52772677 Treated
A0 0.40524462 Treated
A0 0.33871827 Treated
A0 0.91504514 Treated
A0 0.46465957 Treated
A0 0.62964755 Treated
A0 0.29431432 Treated
A0 0.29544377 Treated
A0 0.77686602 Treated
A0 1.06560826 Treated
A0 0.86593789 Treated
A0 0.39041355 Treated
A0 0.69054335 Treated
A0 0.54853344 Treated
A0 0.30815095 Treated
A0 1.31665707 Treated
A0 0.29289091 Treated
A0 0.42709228 Treated
A0 0.79111946 Treated
A0 0.37961307 Treated
A0 0.79060322 Treated
A0 0.25391737 Treated
A0 0.37680107 Treated
A0 0.33929598 Treated
A0 0.41077608 Treated
A0 0.25354186 Treated
A0 0.58424956 Treated
A0 0.65063339 Treated
A0 0.36523205 Treated
A0 0.2378868 Treated
A0 0.40546566 Treated
A0 0.34855995 Treated
A0 0.65172321 Treated
A0 0.80859065 Treated
A0 1.8051784 Treated
A0 0.44676608 Treated
A0 0.9511857 Treated
A0 0.43690613 Treated
A0 2.76238561 Treated
A0 0.45809892 Treated
A0 0.43587574 Treated
A0 0.38804153 Treated
A0 0.3511216 Treated
A0 0.24303025 Treated
A0 0.38576806 Treated
A0 0.11694378 Treated
A0 0.39002889 Treated
A0 0.66185445 Treated
A0 0.89083678 Treated
A0 0.64699328 Treated
A0 0.61301184 Treated
A0 0.2520209 Treated
A0 0.49934536 Treated
A0 0.98671764 Treated
A0 0.39886642 Treated
A0 0.42688316 Treated
A0 0.8859731 Treated
A0 0.1379123 Treated
A0 0.36520055 Treated
A0 0.70825535 Treated
A0 0.56359559 Treated
A0 0.41152957 Treated
A0 0.67644233 Treated
A0 0.2335266 Treated
A0 0.47603658 Treated
A0 0.49930707 Treated
A0 0.4246023 Treated
A0 1.34246397 Treated
A0 0.46184233 Treated
A0 0.28176272 Treated
A0 0.2933971 Treated
A0 0.94240165 Treated
A0 0.71773088 Treated
A0 0.3081201 Treated
A0 0.31909204 Treated
A0 1.12596071 Treated
A0 0.8830263 Treated
A0 0.65247869 Treated
A0 0.67258984 Treated
A0 0.56956869 Treated
A0 1.14006305 Treated
A0 0.10726563 Treated
A0 0.29155821 Treated
A0 0.31813928 Treated
A0 0.20645562 Treated
A0 0.26541534 Treated
A0 0.35863647 Treated
A0 0.52987254 Treated
A0 0.45299023 Treated
A0 1.05974424 Treated
A0 0.27759993 Treated
A0 0.5233615 Treated
A0 1.62410414 Treated
A0 0.17454873 Treated
A0 0.4941999 Treated
A0 0.26064065 Treated
A0 0.51741534 Treated
A0 0.31578973 Treated
A0 0.37323338 Treated
A0 0.4437488 Treated
A0 0.80232036 Treated
A0 0.29013166 Treated
A0 0.65615302 Treated
A0 0.42701378 Treated
A0 0.54539549 Treated
A0 0.64297485 Treated
A0 0.25433978 Treated
A0 0.31012562 Treated
A0 0.5919199 Treated
A0 0.22433789 Treated
A0 0.58659935 Treated
A0 0.62245297 Treated
A0 0.47264561 Treated
A0 0.22676028 Treated
A0 0.44868195 Treated
A0 0.29802322 Treated
A0 0.18747936 Treated
A0 0.42722195 Treated
A0 1.20981824 Treated
A0 0.43687558 Treated
A0 0.67293555 Treated
A0 0.43257874 Treated
A0 0.59878904 Treated
A0 0.33075735 Treated
A0 0.40601227 Treated
A0 0.30889022 Treated
A0 0.53615803 Treated
A0 0.38507423 Treated
A0 0.21495473 Treated
A0 1.45684516 Treated
A0 0.54155064 Treated
A0 0.50367975 Treated
A0 0.60476345 Treated
A0 1.00065196 Treated
A0 0.36682138 Treated
A0 1.15976667 Treated
A0 0.4358291 Treated
A0 0.05159734 Treated
A0 0.34033552 Treated
A0 0.58850968 Treated
A0 0.11800354 Treated
A0 0.94063711 Treated
A0 0.09416391 Treated
A0 0.31084898 Treated
A0 0.18622173 Treated
A0 0.35586786 Treated
A0 0.40692291 Treated
A0 0.47894469 Treated
A0 0.50407785 Treated
A0 0.46176031 Treated
A0 0.96580583 Treated
A0 0.42765918 Treated
A0 5.53093815 Treated
A0 0.9148367 Treated
A0 0.43113485 Treated
A0 0.46808305 Treated
A0 0.36509696 Treated
A0 0.39807987 Treated
A0 0.52921915 Treated
A0 2.00906348 Treated
A0 0.49572968 Treated
A0 0.65418172 Treated
A0 0.32948104 Treated
A0 0.27663934 Treated
A0 0.4510355 Treated
A0 0.36824125 Treated
A0 0.47784868 Treated
A0 0.37305734 Treated
A0 0.40971944 Treated
A0 0.18103787 Treated
A0 1.25429809 Treated
A0 0.42320663 Treated
A0 0.68947583 Treated
A0 0.47119159 Treated
A0 0.40026122 Treated
A0 0.35645553 Treated
A0 0.5103687 Treated
A0 0.39889801 Treated
A0 0.49633828 Treated
A0 0.25047842 Treated
A0 0.39652926 Treated
A0 0.49043915 Treated
A0 0.31332895 Treated
A0 0.37559927 Treated
A0 0.30564153 Treated
A0 0.28626955 Treated
A0 1.33009136 Treated
A0 0.96881247 Treated
A0 0.213173 Treated
A0 0.61225629 Treated
A0 0.17418663 Treated
A0 0.10577078 Treated
A0 0.59026122 Treated
A0 0.528705 Treated
A0 0.32615763 Treated
A0 0.32785955 Treated
A0 0.46138108 Treated
A0 0.41075251 Treated
A0 0.18215358 Treated
A0 0.68011183 Treated
A0 1.37026155 Treated
A0 0.47734454 Treated
A0 0.30960232 Treated
A0 0.88058853 Treated
A0 0.51076132 Treated
A0 0.08567426 Treated
A0 1.43821633 Treated
A0 0.57508504 Treated
A0 0.35853314 Treated
A0 0.33189359 Treated
A0 0.52565128 Treated
A0 0.33409327 Treated
A0 0.33900288 Treated
A0 0.25440642 Treated
A0 0.33410817 Treated
A0 0.81213611 Treated
A0 0.90022182 Treated
A0 0.30276713 Treated
A0 0.94039583 Treated
A0 0.70031178 Treated
A0 0.50398302 Treated
A0 0.30726036 Treated
A0 0.56300557 Treated
A0 0.48200583 Treated
A0 1.23196602 Treated
A0 0.42246935 Treated
A0 0.412976 Treated
A0 0.63377833 Treated
A0 0.50102872 Treated
A0 0.31332925 Treated
A0 0.91506499 Treated
A0 0.65139532 Treated
A0 0.436737 Treated
A0 0.31410918 Treated
A0 0.38442847 Treated
A0 1.05288661 Treated
A0 0.61402369 Treated
A0 0.63725471 Treated
A0 0.29316667 Treated
A0 0.69622231 Treated
A0 0.52039212 Treated
A0 0.28430101 Treated
A0 0.43384627 Treated
A0 0.89044034 Treated
A0 0.49848199 Treated
A0 1.1430788 Treated
A0 0.31812111 Treated
A0 0.46344939 Treated
A0 0.65463537 Treated
A0 0.81033319 Treated
A0 0.67000842 Treated
A0 0.36740759 Treated
A0 0.34208471 Treated
A0 0.26155841 Treated
A0 0.73640519 Treated
A0 0.33403382 Treated
A0 0.57420969 Treated
A0 0.65917671 Treated
A0 1.69199419 Treated
A0 0.42384624 Treated
A0 0.93736809 Treated
A0 0.94292575 Treated
A0 0.24894822 Treated
A0 0.21206953 Treated
A0 0.24643402 Treated
A0 0.5860703 Treated
A0 0.29265058 Treated
A0 0.50307965 Treated
A0 0.78394538 Treated
A0 0.37589303 Treated
A0 0.46011791 Treated
A0 0.37549379 Treated
A0 0.5628407 Treated
A0 0.38164741 Treated
A0 0.68400377 Treated
A0 0.39713755 Treated
A0 1.09311092 Treated
A0 0.28994304 Treated
A0 0.35434878 Treated
A0 0.27328366 Treated
A0 0.4074553 Treated
A0 1.54114377 Treated
A0 0.61850321 Treated
A0 0.36899516 Treated
A0 0.36722127 Treated
A0 0.27935228 Treated
A0 0.33318302 Treated
A0 0.1734049 Treated
A0 0.5535785 Treated
A0 0.19372931 Treated
A0 0.62286651 Treated
A0 0.44358107 Treated
A0 0.12661901 Treated
A0 0.3744134 Treated
A0 0.50533682 Treated
A0 1.23887193 Treated
A0 0.54629147 Treated
A0 0.32371539 Treated
A0 1.94575059 Treated
A0 0.48851132 Treated
A0 0.15026152 Treated
A0 0.41400927 Treated
A0 0.42985955 Treated
A0 0.37341753 Treated
A0 0.29195914 Treated
A0 0.38405418 Treated
A0 0.38560623 Treated
A0 0.40174711 Treated
A0 0.648579 Treated
A0 3.0057044 Treated
A0 0.80081397 Treated
A0 0.41722053 Treated
A0 0.42899045 Treated
A0 0.28630343 Treated
A0 0.55491054 Treated
A0 0.64796865 Treated
A0 0.54836667 Treated
A0 0.61205912 Treated
A0 0.70219564 Treated
A0 0.3561326 Treated
A0 0.44570714 Treated
A0 0.24441516 Treated
A0 0.54771465 Treated
A0 0.38318223 Treated
A0 0.39612329 Treated
A0 0.07931171 Treated
A0 0.12622231 Treated
A0 0.25306603 Treated
A0 0.28280628 Treated
A0 0.28748396 Treated
A0 0.27431804 Treated
A0 0.69430733 Treated
A0 0.89244747 Treated
A0 0.38014093 Treated
A0 0.45994923 Treated
A0 0.53208852 Treated
A0 0.26171798 Treated
A0 0.56536108 Treated
A0 0.32460612 Treated
A0 0.34587213 Treated
A0 0.08958094 Treated
A0 0.33883816 Treated
A0 0.59419215 Treated
A0 0.63088864 Treated
A0 0.41208592 Treated
A0 0.78203928 Treated
A0 0.45639202 Treated
A0 0.62215489 Treated
A0 0.43051878 Treated
A0 0.56631172 Treated
A0 0.74258214 Treated
A0 0.27127177 Treated
A0 0.85621679 Treated
A0 0.69198358 Treated
A0 0.64753354 Treated
A0 0.33991742 Treated
A0 0.62863231 Treated
A0 0.4683452 Treated
A0 0.73270226 Treated
A0 0.5996238 Treated
A0 0.70646155 Treated
A0 0.30459639 Treated
A0 0.3293919 Treated
A0 0.31309944 Treated
A0 0.57922488 Treated
A0 0.65236604 Treated
A0 0.36965278 Treated
A0 0.46837369 Treated
A0 0.60553575 Treated
A0 0.52690697 Treated
A0 0.85492593 Treated
A0 0.33652449 Treated
A0 0.43533894 Treated
A0 0.56970972 Treated
A0 0.35316688 Treated
A0 0.51702017 Treated
A0 0.2115936 Treated
A0 0.40804952 Treated
A0 0.2221278 Treated
A0 0.54634005 Treated
A0 0.48298371 Treated
A0 0.40873832 Treated
A0 0.80125654 Treated
A0 0.67673826 Treated
A0 0.43018487 Treated
A0 0.56513155 Treated
A0 0.31850952 Treated
A0 0.42302617 Treated
A0 0.41722271 Treated
A0 0.46805355 Treated
A0 0.18565682 Treated
A0 1.12953603 Treated
A0 1.25392365 Treated
A0 0.28831598 Treated
A0 0.77790135 Treated
A0 0.12911899 Treated
A0 0.27259859 Treated
A0 0.42120078 Treated
A0 0.55149221 Treated
A0 0.23194847 Treated
A0 0.32421064 Treated
A0 0.29620329 Treated
A0 0.59396362 Treated
A0 0.36044946 Treated
A0 0.09228489 Treated
A0 1.00741887 Treated
A0 0.35272747 Treated
A0 0.44620475 Treated
A0 0.25460967 Treated
A0 0.38367549 Treated
A0 0.13315828 Treated
A0 0.80969012 Treated
A0 0.33336031 Treated
A0 0.2418475 Treated
A0 0.58514297 Treated
A0 0.59792334 Treated
A0 0.24669096 Treated
A0 0.56030041 Treated
A0 0.4437772 Treated
A0 0.38275954 Treated
A0 0.50347942 Treated
A0 0.35479546 Treated
A0 0.15265574 Treated
A0 0.41529411 Treated
A0 0.7628473 Treated
A0 0.4030669 Treated
A0 0.4809218 Treated
A0 0.59298533 Treated
A0 0.2388199 Treated
A0 0.26387036 Treated
A0 0.893143 Treated
A0 0.5967021 Treated
A0 0.27428955 Treated
A0 0.06238223 Treated
A0 0.9363057 Treated
A0 0.52656966 Treated
A0 0.83258981 Treated
A0 0.10857053 Treated
A0 0.27039859 Treated
A0 0.30369991 Treated
A0 0.25244758 Treated
A0 0.59030068 Treated
A0 0.92083573 Treated
A0 0.35768822 Treated
A0 0.25860748 Treated
A0 0.44922203 Treated
A0 1.39343452 Treated
A0 1.10950077 Treated
A0 0.31412423 Treated
A0 0.50017387 Treated
A0 0.35416746 Treated
A0 1.00721097 Treated
A0 1.36059999 Treated
A0 0.58292282 Treated
A0 0.49797294 Treated
A0 0.17044681 Treated
A0 0.27433819 Treated
A0 0.37841237 Treated
A0 0.30591449 Treated
A0 0.23261 Treated
A0 0.56732732 Treated
A0 0.56486261 Treated
A0 0.65779161 Treated
A0 0.48592928 Treated
A0 0.55865544 Treated
A0 0.86985475 Treated
A0 0.74139434 Treated
A0 0.51258576 Treated
A0 0.38395053 Treated
A0 0.32195643 Treated
A0 0.67597055 Treated
A0 0.8668648 Treated
A0 0.49644265 Treated
A0 0.16592005 Treated
A0 0.49132127 Treated
A0 0.576361 Treated
A0 0.83120787 Treated
A0 0.48163304 Treated
A0 0.25281683 Treated
A0 0.29657656 Treated
A0 2.21626258 Treated
A0 0.35465947 Treated
A0 0.55958962 Treated
A0 0.30818769 Treated
A0 0.57417089 Treated
A0 2.96715641 Treated
A0 0.46834809 Treated
A0 0.56274974 Treated
A0 0.21034916 Treated
A0 0.4725461 Treated
A0 0.32016715 Treated
A0 0.36696821 Treated
A0 0.19822688 Treated
A0 0.21266384 Treated
A0 0.40085748 Treated
A0 1.12950718 Treated
A0 0.38620016 Treated
A0 0.52944821 Treated
A0 0.38574666 Treated
A0 0.37149882 Treated
A0 0.29241699 Treated
A0 0.35100499 Treated
A0 0.6947794 Treated
A0 0.19474141 Treated
A0 0.37097752 Treated
A0 0.50408727 Treated
A0 0.46562245 Treated
A0 0.14296736 Treated
A0 0.74086058 Treated
A0 0.51396543 Treated
A0 0.40673447 Treated
A0 0.27425835 Treated
A0 0.24486376 Treated
A0 0.69663799 Treated
A0 0.83789504 Treated
A0 1.5138309 Treated
A0 0.49163571 Treated
A0 0.15442967 Treated
A0 0.32472405 Treated
A0 0.51855832 Treated
A0 0.81967384 Treated
A0 0.39489424 Treated
A0 0.35096791 Treated
A0 0.53636569 Treated
A0 0.46058428 Treated
A0 0.45322949 Treated
A0 0.39899379 Treated
A0 0.50384027 Treated
A0 0.29364857 Treated
A0 0.35710588 Treated
A0 0.64254755 Treated
A0 0.47063282 Treated
A0 0.45939782 Treated
A0 0.57915682 Treated
A0 0.29958567 Treated
A0 0.21174839 Treated
A0 0.29435509 Treated
A0 0.40825003 Treated
A0 1.03703392 Treated
A0 0.42162374 Treated
A0 0.16814628 Treated
A0 0.35054219 Treated
A0 1.19781697 Treated
A0 0.72876662 Treated
A0 1.47401917 Treated
A0 0.55756789 Treated
A0 0.14527194 Treated
A0 0.36773703 Treated
A0 0.51744688 Treated
A0 0.499504 Treated
A0 1.27233326 Treated
A0 0.31417763 Treated
A0 0.26322573 Treated
A0 0.49646199 Treated
A0 0.07940349 Treated
A0 0.32143039 Treated
A0 0.43865079 Treated
A0 1.10967207 Treated
A0 1.20098543 Treated
A0 0.39796445 Treated
A0 0.61183071 Treated
A0 0.6428237 Treated
A0 0.34162208 Treated
A0 0.97953451 Treated
A0 0.70982409 Treated
A0 0.39660263 Treated
A0 0.49007523 Treated
A0 0.61316729 Treated
A0 0.52127808 Treated
A0 0.56869185 Treated
A0 0.62083769 Treated
A0 0.34953222 Treated
A0 0.72731847 Treated
A0 0.19428208 Treated
A0 0.64349759 Treated
A0 0.10938507 Treated
A0 0.41802281 Treated
A0 0.69513297 Treated
A0 0.41087869 Treated
A0 0.44676903 Treated
A0 0.3746137 Treated
A0 0.59881473 Treated
A0 0.56185859 Treated
A0 0.97792226 Treated
A0 0.27650172 Treated
A0 1.37941051 Treated
A0 0.34755242 Treated
A0 1.14599764 Treated
A0 0.42257604 Treated
A0 0.27828181 Treated
A0 0.14958081 Treated
A0 1.90136671 Treated
A0 0.2368682 Treated
A0 1.11519492 Treated
A0 0.29344958 Treated
A0 0.57378411 Treated
A0 0.15540554 Treated
A0 0.30363843 Treated
A0 0.62308133 Treated
A0 0.29324245 Treated
A0 0.52847832 Treated
A0 0.52913982 Treated
A0 0.13518482 Treated
A0 0.66542 Treated
A0 0.22118571 Treated
A0 1.17913759 Treated
A0 0.87296307 Treated
A0 0.41225719 Treated
A0 0.44534945 Treated
A0 0.77404332 Treated
A0 0.2612454 Treated
A0 1.4343946 Treated
A0 0.23243015 Treated
A0 0.48862055 Treated
A0 0.12272689 Treated
A0 0.34120226 Treated
A0 0.41568547 Treated
A0 1.2068013 Treated
A0 0.45736149 Treated
A0 0.33336589 Treated
A0 0.51545656 Treated
A0 0.27242613 Treated
A0 0.64381725 Treated
A0 0.51048887 Treated
A0 0.14356023 Treated
A0 0.24203029 Treated
A0 0.72998303 Treated
A0 0.53885365 Treated
A0 0.27005365 Treated
A0 0.52958173 Treated
A0 0.37528101 Treated
A0 1.22376764 Treated
A0 0.74817723 Treated
A0 0.45948714 Treated
A0 0.45125616 Treated
A0 0.72386217 Treated
A0 0.35149112 Treated
A0 0.12414234 Treated
A0 0.32468852 Treated
A0 0.11948509 Treated
A0 0.55044103 Treated
A0 0.27498776 Treated
A0 0.48241368 Treated
A0 0.65049481 Treated
A0 0.73271149 Treated
A0 0.2973775 Treated
A0 0.35224637 Treated
A0 0.57315159 Treated
A0 0.29837003 Treated
A0 0.50688791 Treated
A0 0.49891356 Treated
A0 0.42862788 Treated
A0 0.38878351 Treated
A0 0.66191638 Treated
A0 3.75822186 Treated
A0 0.52760077 Treated
A0 0.3304843 Treated
A0 0.20789438 Treated
A0 0.75336581 Treated
A0 0.30749619 Treated
A0 0.10605893 Treated
A0 0.64429808 Treated
A0 0.51540822 Treated
A0 0.36859432 Treated
A0 0.2749123 Treated
A0 0.34634572 Treated
A0 0.27610946 Treated
A0 0.20650557 Treated
A0 0.17206757 Treated
A0 0.17461155 Treated
A0 0.22684911 Treated
A0 0.56240302 Treated
A0 0.89897275 Treated
A0 0.60701638 Treated
A0 0.23821795 Treated
A0 0.30423784 Treated
A0 0.29127359 Treated
A0 0.28457776 Treated
A0 0.2586081 Treated
A0 0.56872964 Treated
A0 0.55271274 Treated
A0 0.52943462 Treated
A0 0.45843673 Treated
A0 0.30525881 Treated
A0 0.3893069 Treated
A0 0.1491697 Treated
A0 0.16055384 Treated
A0 0.38871485 Treated
A0 0.46588501 Treated
A0 0.68380326 Treated
A0 1.05957234 Treated
A0 0.39853919 Treated
A0 0.63825428 Treated
A0 0.42105892 Treated
A0 0.14551137 Treated
A0 0.92259961 Treated
A0 1.01074219 Treated
A0 0.12052339 Treated
A0 0.43679693 Treated
A0 0.44664037 Treated
A0 0.57832664 Treated
A0 0.47273999 Treated
A0 0.64912713 Treated
A0 0.47720569 Treated
A0 0.29410824 Treated
A0 0.59374338 Treated
A0 0.14726368 Treated
A0 0.18917798 Treated
A0 0.57310939 Treated
A0 0.34962285 Treated
A0 0.23749812 Treated
A0 0.42446864 Treated
A0 0.39427251 Treated
A0 0.44584045 Treated
A0 0.50837386 Treated
A0 0.39709517 Treated
A0 0.83365941 Treated
A0 0.39714697 Treated
A0 0.31192112 Treated
A0 0.37132365 Treated
A0 0.4976967 Treated
A0 0.5799334 Treated
A0 0.49825829 Treated
A0 0.46541741 Treated
A0 1.16276312 Treated
A0 0.18926804 Treated
A0 0.97376513 Treated
A0 0.55495906 Treated
A0 0.64556336 Treated
A0 0.3967019 Treated
A0 0.63413364 Treated
A0 0.8121314 Treated
A0 0.25026551 Treated
A0 0.42753223 Treated
A0 0.34414992 Treated
A0 0.28132808 Treated
A0 0.46386677 Treated
A0 0.36774319 Treated
A0 0.36960122 Treated
A0 0.40390903 Treated
A0 0.49047646 Treated
A0 0.35807034 Treated
A0 0.40470007 Treated
A0 0.42738634 Treated
A0 0.38157392 Treated
A0 0.67900074 Treated
A0 0.37269861 Treated
A0 0.71634185 Treated
A0 0.5568735 Treated
A0 0.6552251 Treated
A0 0.36329919 Treated
A0 0.57117343 Treated
A0 0.38215694 Treated
A0 0.74768919 Treated
A0 0.356096 Treated
A0 0.39174938 Treated
A0 0.44173744 Treated
A0 0.56944227 Treated
A0 0.32159787 Treated
A0 0.5940308 Treated
A0 0.57752156 Treated
A0 0.48215011 Treated
A0 0.42325422 Treated
A0 0.80239725 Treated
A0 0.56744063 Treated
A0 0.91658372 Treated
A0 0.23794268 Treated
A0 0.59051812 Treated
A0 0.80124801 Treated
A0 0.79437774 Treated
A0 0.52375972 Treated
A0 0.78033215 Treated
A0 0.2027026 Treated
A0 1.0644691 Treated
A0 0.45368898 Treated
A0 0.37205544 Treated
A0 0.47428021 Treated
A0 0.37906039 Treated
A0 0.32003206 Treated
A0 0.78757513 Treated
A0 0.78630233 Treated
A0 0.5220899 Treated
A0 0.51494187 Treated
A0 0.39121929 Treated
A0 0.22330426 Treated
A0 0.98051167 Treated
A0 0.19967072 Treated
A0 0.74895048 Treated
A0 0.60099071 Treated
A0 0.76685125 Treated
A0 0.67334473 Treated
A0 0.23767841 Treated
A0 0.41224319 Treated
A0 1.32223392 Treated
A0 0.40567583 Treated
A0 0.67009944 Treated
A0 1.01642847 Treated
A0 0.41480163 Treated
A0 0.8511641 Treated
A0 0.49126527 Treated
A0 0.23115578 Treated
A0 0.15790005 Treated
A0 0.59155184 Treated
A0 0.56264728 Treated
A0 0.23828398 Treated
A0 1.0526545 Treated
A0 0.2270117 Treated
A0 0.38417792 Treated
A0 0.39270464 Treated
A0 0.17003436 Treated
A0 0.7558127 Treated
A0 0.82673675 Treated
A0 0.70959949 Treated
A0 0.56965125 Treated
A0 0.40727553 Treated
A0 0.18946971 Treated
A0 0.26496843 Treated
A0 0.31208518 Treated
A0 0.46585181 Treated
A0 0.50179666 Treated
A0 0.76559639 Treated
A0 0.30668402 Treated
A0 0.51170039 Treated
A0 0.47866002 Treated
A0 0.36142522 Treated
A0 0.25226727 Treated
A0 0.3142415 Treated
A0 0.81563693 Treated
A0 0.86238724 Treated
A0 0.25710991 Treated
A0 0.99204242 Treated
A0 0.72580534 Treated
A0 0.70582008 Treated
A0 0.89116549 Treated
A0 0.58715993 Treated
A0 1.68430078 Treated
A0 0.44547424 Treated
A0 0.47081745 Treated
A0 0.31642157 Treated
A0 0.43717903 Treated
A0 0.47232842 Treated
A0 0.50051641 Treated
A0 1.22538328 Treated
A0 0.40167382 Treated
A0 0.55041814 Treated
A0 0.49641606 Treated
A0 0.74196434 Treated
A0 0.48863196 Treated
A0 0.29056254 Treated
A0 0.5362637 Treated
A0 0.64407557 Treated
A0 0.22723342 Treated
A0 0.26319891 Treated
A0 0.45680308 Treated
A0 0.56276041 Treated
A0 0.28580251 Treated
A0 0.20577309 Treated
A0 0.78767794 Treated
A0 0.59783399 Treated
A0 0.5893572 Treated
A0 1.00125849 Treated
A0 0.25522336 Treated
A0 0.27029535 Treated
A0 0.35494298 Treated
A0 0.44437525 Treated
A0 0.64935845 Treated
A0 0.38958755 Treated
A0 0.32971862 Treated
A0 0.40676817 Treated
A0 0.46474034 Treated
A0 0.69987243 Treated
A0 0.80248928 Treated
A0 0.56170911 Treated
A0 0.41937491 Treated
A0 1.37866127 Treated
A0 0.61142123 Treated
A0 0.28930521 Treated
A0 0.66367882 Treated
A0 0.5708515 Treated
A0 1.57527411 Treated
A0 0.20991756 Treated
A0 0.31279066 Treated
A0 0.83631259 Treated
A0 0.35056072 Treated
A0 0.64967132 Treated
A0 0.37740698 Treated
A0 1.1752001 Treated
A0 0.59666902 Treated
A0 0.48260015 Treated
A0 0.48549113 Treated
A0 0.42207333 Treated
A0 0.4172062 Treated
A0 0.29295942 Treated
A0 0.54423058 Treated
A0 0.45759147 Treated
A0 0.31471837 Treated
A0 0.69726861 Treated
A0 0.30278021 Treated
A0 0.32255468 Treated
A0 0.75478977 Treated
A0 0.33719015 Treated
A0 0.32077593 Treated
A0 0.98266578 Treated
A0 0.27172756 Treated
A0 0.85038197 Treated
A0 0.71844375 Treated
A0 0.54208833 Treated
A0 0.40730959 Treated
A0 0.62880176 Treated
A0 0.95349956 Treated
A0 0.87056381 Treated
A0 0.25593078 Treated
A0 0.56807899 Treated
A0 0.94755816 Treated
A0 0.68227512 Treated
A0 0.31269953 Treated
A0 0.12248869 Treated
A0 0.67315966 Treated
A0 0.192619 Treated
A0 0.31869701 Treated
A0 0.34689698 Treated
A0 0.53481466 Treated
A0 5.05619764 Treated
A0 0.57252514 Treated
A0 0.21105273 Treated
A0 0.88594413 Treated
A0 0.34348667 Treated
A0 0.41775838 Treated
A0 1.34543228 Treated
A0 0.47142702 Treated
A0 0.17457601 Treated
A0 0.31073344 Treated
A0 0.27991855 Treated
A0 0.44502616 Treated
A0 0.35704896 Treated
A0 0.32193112 Treated
A0 0.51969862 Treated
A0 0.44806281 Treated
A0 0.50187451 Treated
A0 0.43054968 Treated
A0 0.70366663 Treated
A0 0.21606255 Treated
A0 0.39900139 Treated
A0 1.26144016 Treated
A0 0.16901545 Treated
A0 0.37508518 Treated
A0 0.36747107 Treated
A0 0.29632723 Treated
A0 0.33387813 Treated
A0 0.17343269 Treated
A0 0.36561903 Treated
A0 0.33196235 Treated
A0 0.5011071 Treated
A0 1.49398744 Treated
A0 2.86994267 Treated
A0 0.74654555 Treated
A0 0.16479403 Treated
A0 0.48834848 Treated
A0 0.71256924 Treated
A0 0.51379287 Treated
A0 0.1424619 Treated
A0 0.21633552 Treated
A0 0.57662237 Treated
A0 0.63316762 Treated
A0 1.60313225 Treated
A0 0.28888071 Treated
A0 0.708583 Treated
A0 0.39844471 Treated
A0 0.74055052 Treated
A0 0.53973007 Treated
A0 0.359458 Treated
A0 0.4984186 Treated
A0 1.08232856 Treated
A0 1.11755252 Treated
A0 0.39708096 Treated
A0 0.12952182 Treated
A0 0.55464786 Treated
A0 0.18708935 Treated
A0 0.63072544 Treated
A0 0.58792669 Treated
A0 0.57689524 Treated
A0 0.92044723 Treated
A0 0.20346695 Treated
A0 0.75157702 Treated
A0 0.23767483 Treated
A0 0.74074578 Treated
A0 0.86079025 Treated
A0 0.38526925 Treated
A0 0.45035604 Treated
A0 1.17108202 Treated
A0 0.22368015 Treated
A0 0.47372109 Treated
A0 1.28995812 Treated
A0 0.32649574 Treated
A0 0.66500485 Treated
A0 1.6174432 Treated
A0 0.32584968 Treated
A0 0.19476965 Treated
A0 0.34784552 Treated
A0 0.53570575 Treated
A0 1.07049751 Treated
A0 0.39082366 Treated
A0 1.1596936 Treated
A0 0.23523563 Treated
A0 0.28458825 Treated
A0 0.31949165 Treated
A0 0.4120051 Treated
A0 0.48569039 Treated
A0 0.31274962 Treated
A0 0.66772532 Treated
A0 0.52891517 Treated
A0 0.66552466 Treated
A0 0.56885785 Treated
A0 0.25939217 Treated
A0 0.91994047 Treated
A0 0.31270397 Treated
A0 0.86721563 Treated
A0 0.16069204 Treated
A0 0.33889431 Treated
A0 0.38542768 Treated
A0 0.20427166 Treated
A0 0.48153344 Treated
A0 0.3579565 Treated
A0 0.42919895 Treated
A0 0.60671967 Treated
A0 0.81253326 Treated
A0 0.60412765 Treated
A0 0.42982826 Treated
A0 3.08391476 Treated
A0 3.44671106 Treated
A0 1.18038893 Treated
A0 1.13214946 Treated
A0 2.99210215 Treated
A0 0.9690668 Treated
A0 0.60330629 Treated
A0 1.64825702 Treated
A0 0.41859657 Treated
A0 0.60351384 Treated
A0 0.37552664 Treated
A0 0.56649983 Treated
A0 0.36229667 Treated
A0 0.40192145 Treated
A0 0.57546794 Treated
A0 0.51484054 Treated
A0 0.70378655 Treated
A0 0.44429439 Treated
A0 0.25779 Treated
A0 0.24685518 Treated
A0 0.15862001 Treated
A0 0.76994723 Treated
A0 0.68028581 Treated
A0 0.15194187 Treated
A0 0.43840393 Treated
A0 0.50195688 Treated
A0 0.23435903 Treated
A0 0.40112096 Treated
A0 0.22255835 Treated
A0 0.55358899 Treated
A0 0.93840104 Treated
A0 0.11306101 Treated
A0 0.69908959 Treated
A0 0.322543 Treated
A0 0.40979785 Treated
A0 0.20403399 Treated
A0 0.45988724 Treated
A0 0.60818672 Treated
A0 0.28377765 Treated
A0 0.41561839 Treated
A0 0.79329234 Treated
A0 0.38206667 Treated
A0 0.57724899 Treated
A0 0.43816206 Treated
A0 1.03369164 Treated
A0 1.2413125 Treated
A0 0.32124957 Treated
A0 0.55723155 Treated
A0 0.54726762 Treated
A0 1.59538424 Treated
A0 0.83394402 Treated
A0 1.01445591 Treated
A0 0.35425282 Treated
A0 0.6229732 Treated
A0 0.54552895 Treated
A0 0.73373014 Treated
A0 0.39875898 Treated
A0 0.2136451 Treated
A0 0.24515349 Treated
A0 0.29962358 Treated
A0 0.66805279 Treated
A0 2.31361914 Treated
A0 0.21744135 Treated
A0 0.53480023 Treated
A0 0.37078074 Treated
A0 0.67526203 Treated
A0 0.43018124 Treated
A0 0.321125 Treated
A0 0.33910534 Treated
A0 0.6166389 Treated
A0 0.91326755 Treated
A0 0.71845627 Treated
A0 0.82373524 Treated
A0 0.5295558 Treated
A0 1.1709224 Treated
A0 0.43438345 Treated
A0 0.17030606 Treated
A0 0.8057121 Treated
A0 0.26835179 Treated
A0 0.89887762 Treated
A0 0.50187331 Treated
A0 0.41348514 Treated
A0 0.30517629 Treated
A0 0.54063487 Treated
A0 0.19829118 Treated
A0 0.69476205 Treated
A0 0.62701136 Treated
A0 0.23961927 Treated
A0 1.65399981 Treated
A0 0.42210302 Treated
A0 0.457865 Treated
A0 0.57684267 Treated
A0 0.30718735 Treated
A0 0.83894956 Treated
A0 0.41403168 Treated
A0 0.72762614 Treated
A0 0.45734894 Treated
A0 0.17171963 Treated
A0 1.14012051 Treated
A0 0.34239355 Treated
A0 0.44249168 Treated
A0 0.47286379 Treated
A0 0.38773128 Treated
A0 0.32046282 Treated
A0 0.30960312 Treated
A0 0.21685664 Treated
A0 0.30425864 Treated
A0 0.81535006 Treated
A0 0.57859957 Treated
A0 0.52756268 Treated
A0 0.45340154 Treated
A0 0.46044642 Treated
A0 0.41101411 Treated
A0 0.89497417 Treated
A0 0.43778932 Treated
A0 0.66609383 Treated
A0 0.62272131 Treated
A0 0.32975069 Treated
A0 0.30699083 Treated
A0 0.44915497 Treated
A0 0.45662302 Treated
A0 0.74493867 Treated
A0 0.65068251 Treated
A0 0.57775098 Treated
A0 0.5592038 Treated
A0 0.57947153 Treated
A0 0.62001652 Treated
A0 1.14445686 Treated
A0 1.90054035 Treated
A0 0.29579622 Treated
A0 0.43866548 Treated
A0 0.24576369 Treated
A0 0.81747448 Treated
A0 0.56376553 Treated
A0 0.49142802 Treated
A0 0.33328792 Treated
A0 0.81251752 Treated
A0 0.46957195 Treated
A0 0.2627781 Treated
A0 0.98360461 Treated
A0 1.06470752 Treated
A0 0.5563907 Treated
A0 0.94662267 Treated
A0 0.33317333 Treated
A0 1.60651267 Treated
A0 0.57364303 Treated
A0 0.53538924 Treated
A0 0.71517444 Treated
A0 0.48268652 Treated
A0 1.25416625 Treated
A0 0.38115704 Treated
A0 0.5350517 Treated
A0 0.77423799 Treated
A0 0.67703319 Treated
A0 0.46534437 Treated
A0 0.31939059 Treated
A0 0.3857457 Treated
A0 0.19842158 Treated
A0 0.2745797 Treated
A0 0.24638136 Treated
A0 0.40527758 Treated
A0 1.23067296 Treated
A0 0.68278062 Treated
A0 0.97577471 Treated
A0 0.43914756 Treated
A0 0.5253917 Treated
A0 0.63049442 Treated
A0 0.52365887 Treated
A0 0.56486917 Treated
A0 0.36252269 Treated
A0 0.37908497 Treated
A0 0.4162173 Treated
A0 0.18993761 Treated
A0 0.49349347 Treated
A0 0.67630005 Treated
A0 1.19810653 Treated
A0 0.44839022 Treated
A0 0.60214931 Treated
A0 0.25940332 Treated
A0 0.60521865 Treated
A0 0.56861132 Treated
A0 0.63891298 Treated
A0 0.29612383 Treated
A0 0.26044559 Treated
A0 0.34363207 Treated
A0 0.3047632 Treated
A0 0.73182547 Treated
A0 0.40625614 Treated
A0 0.44360095 Treated
A0 0.51999182 Treated
A0 1.14214349 Treated
A0 0.64140224 Treated
A0 0.55667412 Treated
A0 0.65993357 Treated
A0 0.2811327 Treated
A0 0.53911591 Treated
A0 0.35103184 Treated
A0 1.79119337 Treated
A0 0.55006796 Treated
A0 0.58260345 Treated
A0 0.58913249 Treated
A0 0.58699536 Treated
A0 0.78880739 Treated
A0 0.35180208 Treated
A0 0.26674065 Treated
A0 0.1920563 Treated
A0 0.41719574 Treated
A0 0.0973189 Treated
A0 0.51991343 Treated
A0 0.35822123 Treated
A0 0.26565012 Treated
A0 2.5085175 Treated
A0 0.9182443 Treated
A0 0.20495354 Treated
A0 0.77455449 Treated
A0 0.66232175 Treated
A0 0.43595636 Treated
A0 0.7555781 Treated
A0 0.67879796 Treated
A0 0.73604727 Treated
A0 0.37154773 Treated
A0 0.37351745 Treated
A0 0.48857716 Treated
A0 0.37746873 Treated
A0 0.30646709 Treated
A0 0.51768976 Treated
A0 0.44628972 Treated
A0 0.32099509 Treated
A0 0.71001905 Treated
A0 0.3531414 Treated
A0 1.13114667 Treated
A0 0.42997023 Treated
A0 0.55342937 Treated
A0 0.57227778 Treated
A0 0.62022376 Treated
A0 0.73125392 Treated
A0 0.42987651 Treated
A0 0.27342358 Treated
A0 0.32506424 Treated
A0 0.44858417 Treated
A0 0.56787813 Treated
A0 0.76151955 Treated
A0 0.2310393 Treated
A0 0.35210595 Treated
A0 0.37218755 Treated
A0 0.4701969 Treated
A0 1.26413059 Treated
A0 0.36566329 Treated
A0 1.06982744 Treated
A0 0.97975188 Treated
A0 0.43632153 Treated
A0 0.88308644 Treated
A0 0.58834934 Treated
A0 1.23384893 Treated
A0 0.91755795 Treated
A0 0.24568985 Treated
A0 0.46297637 Treated
A0 0.22274774 Treated
A0 0.17405993 Treated
A0 0.11592641 Treated
A0 0.52939707 Treated
A0 0.29891983 Treated
A0 0.4302361 Treated
A0 0.70501548 Treated
A0 0.49107543 Treated
A0 1.37888002 Treated
A0 0.79722816 Treated
A0 0.47394478 Treated
A0 0.45961696 Treated
A0 0.76629347 Treated
A0 0.99541444 Treated
A0 0.43369651 Treated
A0 1.38242459 Treated
A0 0.48856142 Treated
A0 0.28246474 Treated
A0 0.46679765 Treated
A0 0.12606449 Treated
A0 0.61797547 Treated
A0 0.21050848 Treated
A0 0.34469017 Treated
A0 0.56324035 Treated
A0 0.4256568 Treated
A0 0.50005776 Treated
A0 0.30165178 Treated
A0 0.40487853 Treated
A0 0.71697193 Treated
A0 0.41204962 Treated
A0 0.65448117 Treated
A0 0.35346001 Treated
A0 0.94063789 Treated
A0 0.43451038 Treated
A0 0.27898425 Treated
A0 0.10431931 Treated
A0 0.22177443 Treated
A0 0.39311856 Treated
A0 1.05948603 Treated
A0 0.43989447 Treated
A0 0.21142532 Treated
A0 0.49539116 Treated
A0 0.31498981 Treated
A0 0.90590316 Treated
A0 0.45365813 Treated
A0 0.3062335 Treated
A0 0.46119723 Treated
A0 0.39206105 Treated
A0 0.32663822 Treated
A0 0.68599993 Treated
A0 0.91861647 Treated
A0 0.92292655 Treated
A0 0.32626355 Treated
A0 0.8423382 Treated
A0 0.31364188 Treated
A0 0.1691605 Treated
A0 0.29295582 Treated
A0 0.53413218 Treated
A0 0.33222511 Treated
A0 0.7417478 Treated
A0 0.59641075 Treated
A0 0.61331433 Treated
A0 0.5938558 Treated
A0 0.5269621 Treated
A0 0.43699938 Treated
A0 0.73727041 Treated
A0 0.8364898 Treated
A0 0.26594245 Treated
A0 0.37755939 Treated
A0 0.25913072 Treated
A0 0.8980757 Treated
A0 0.4984614 Treated
A0 0.49203309 Treated
A0 0.35577613 Treated
A0 0.2779879 Treated
A0 0.43556249 Treated
A0 0.62195742 Treated
A0 0.33831269 Treated
A0 0.38614029 Treated
A0 1.7341373 Treated
A0 0.79778671 Treated
A0 0.20789021 Treated
A0 0.79912466 Treated
A0 0.56923693 Treated
A0 0.61086714 Treated
A0 0.33261219 Treated
A0 0.74802476 Treated
A0 0.75797719 Treated
A0 0.3476108 Treated
A0 0.14049281 Treated
A0 1.13434243 Treated
A0 0.82796192 Treated
A0 0.32988995 Treated
A0 0.14016162 Treated
A0 0.48471823 Treated
A0 0.27327317 Treated
A0 0.33774135 Treated
A0 0.27792078 Treated
A0 0.32445249 Treated
A0 0.6611414 Treated
A0 0.36329842 Treated
A0 0.26344803 Treated
A0 0.46268275 Treated
A0 0.47818798 Treated
A0 0.44821113 Treated
A0 1.01698542 Treated
A0 0.47172755 Treated
A0 0.44870535 Treated
A0 0.0578312 Treated
A0 0.26028475 Treated
A0 0.64313459 Treated
A0 2.60320187 Treated
A0 0.55447674 Treated
A0 0.64929718 Treated
A0 0.45830566 Treated
A0 0.37402147 Treated
A0 0.38511285 Treated
A0 0.22624074 Treated
A0 5.90631485 Treated
A0 0.53976572 Treated
A0 0.24539304 Treated
A0 0.41764617 Treated
A0 0.29127863 Treated
A0 0.22346546 Treated
A0 0.41615582 Treated
A0 0.31459287 Treated
A0 0.67573816 Treated
A0 0.62897521 Treated
A0 0.64032841 Treated
A0 0.24236293 Treated
A0 0.62101722 Treated
A0 0.67031384 Treated
A0 0.49075675 Treated
A0 0.25982788 Treated
A0 0.9213984 Treated
A0 0.37899056 Treated
A0 0.71215379 Treated
A0 0.3731921 Treated
A0 0.34871912 Treated
A0 0.57770276 Treated
A0 0.15940638 Treated
A0 0.51518452 Treated
A0 1.12111902 Treated
A0 0.19980508 Treated
A0 0.44260526 Treated
A0 0.38661876 Treated
A0 1.44391894 Treated
A0 0.78046525 Treated
A0 0.49465936 Treated
A0 1.18496811 Treated
A0 0.93145674 Treated
A0 0.43126783 Treated
A0 0.58122987 Treated
A0 0.38296205 Treated
A0 0.6532014 Treated
A0 0.63566899 Treated
A0 0.39733893 Treated
A0 0.37223649 Treated
A0 0.59872091 Treated
A0 0.28960836 Treated
A0 0.27435198 Treated
A0 0.31163901 Treated
A0 0.27611274 Treated
A0 1.39373291 Treated
A0 0.68451434 Treated
A0 0.81403959 Treated
A0 0.66925341 Treated
A0 0.25556171 Treated
A0 0.65493518 Treated
A0 0.22402923 Treated
A0 0.98579985 Treated
A0 0.59396118 Treated
A0 0.54287142 Treated
A0 0.6626547 Treated
A0 0.49766487 Treated
A0 0.30403915 Treated
A0 0.21236542 Treated
A0 0.36512196 Treated
A0 1.03351927 Treated
A0 0.5187009 Treated
A0 0.32093313 Treated
A0 0.87394297 Treated
A0 0.15178193 Treated
A0 0.81877303 Treated
A0 0.53298318 Treated
A0 0.60107952 Treated
A0 0.69478059 Treated
A0 1.24363291 Treated
A0 0.3286244 Treated
A0 0.53537273 Treated
A0 0.34979802 Treated
A0 0.18925591 Treated
A0 0.42272916 Treated
A0 0.90322214 Treated
A0 0.92337716 Treated
A0 0.58324623 Treated
A0 0.31046942 Treated
A0 0.63908285 Treated
A0 0.83504605 Treated
A0 1.12365484 Treated
A0 0.47551468 Treated
A0 0.25655353 Treated
A0 0.47224197 Treated
A0 1.65129507 Treated
A0 0.29794833 Treated
A0 0.81284535 Treated
A0 0.88251776 Treated
A0 0.35719317 Treated
A0 0.33099875 Treated
A0 0.72056013 Treated
A0 0.31820232 Treated
A0 0.77533144 Treated
A0 0.37317702 Treated
A0 0.21866705 Treated
A0 0.57290834 Treated
A0 0.68338907 Treated
A0 0.52824104 Treated
A0 0.40450105 Treated
A0 1.29643095 Treated
A0 0.26711386 Treated
A0 0.52282792 Treated
A0 0.55490404 Treated
A0 0.22826762 Treated
A0 0.74038666 Treated
A0 0.33480322 Treated
A0 0.6808331 Treated
A0 0.84273893 Treated
A0 0.57948327 Treated
A0 0.62660497 Treated
A0 0.29119897 Treated
A0 1.74294913 Treated
A0 0.19745457 Treated
A0 0.72264028 Treated
A0 0.56624103 Treated
A0 0.55220938 Treated
A0 0.65438455 Treated
A0 0.22765431 Treated
A0 0.57000202 Treated
A0 0.16008806 Treated
A0 0.48628908 Treated
A0 0.42028266 Treated
A0 1.23912716 Treated
A0 0.91659844 Treated
A0 0.57635969 Treated
A0 0.99214739 Treated
A0 0.35846156 Treated
A0 0.64593273 Treated
A0 0.23612034 Treated
A0 0.78245378 Treated
A0 0.40113249 Treated
A0 0.61646074 Treated
A0 0.38307872 Treated
A0 0.55978251 Treated
A0 0.853073 Treated
A0 0.31555259 Treated
A0 0.21575883 Treated
A0 0.27697375 Treated
A0 0.35647446 Treated
A0 0.25298792 Treated
A0 0.30498448 Treated
A0 0.43604341 Treated
A0 0.58239138 Treated
A0 0.40715435 Treated
A0 0.73260337 Treated
A0 0.53027004 Treated
A0 0.51067615 Treated
A0 0.53453219 Treated
A0 0.56130451 Treated
A0 0.61618602 Treated
A0 0.34017223 Treated
A0 0.28998217 Treated
A0 0.23873873 Treated
A0 0.48107943 Treated
A0 0.3766683 Treated
A0 0.39982051 Treated
A0 0.7026158 Treated
A0 0.34107694 Treated
A0 0.38130027 Treated
A0 0.59259892 Treated
A0 0.47020617 Treated
A0 0.58887953 Treated
A0 0.2899518 Treated
A0 0.66904038 Treated
A0 0.24779887 Treated
A0 0.36322123 Treated
A0 0.68182957 Treated
A0 0.47324726 Treated
A0 0.66819388 Treated
A0 0.47519204 Treated
A0 0.38302931 Treated
A0 0.53462809 Treated
A0 0.73513365 Treated
A0 0.36496449 Treated
A0 0.25211635 Treated
A0 1.42654455 Treated
A0 0.50068903 Treated
A0 0.5857451 Treated
A0 0.59047657 Treated
A0 0.51618642 Treated
A0 0.61705399 Treated
A0 0.37011948 Treated
A0 0.7984218 Treated
A0 0.2583397 Treated
A0 0.64577395 Treated
A0 0.36975181 Treated
A0 0.89143288 Treated
A0 0.50232399 Treated
A0 0.57714278 Treated
A0 0.6270774 Treated
A0 0.56385112 Treated
A0 0.82031775 Treated
A0 0.96554404 Treated
A0 0.17685455 Treated
A0 1.52316737 Treated
A0 0.59226954 Treated
A0 0.6908161 Treated
A0 0.70142311 Treated
A0 1.0440042 Treated
A0 0.26310271 Treated
A0 0.06868937 Treated
A0 0.29562294 Treated
A0 0.69906586 Treated
A0 0.2431598 Treated
A0 0.20898402 Treated
A0 0.35754558 Treated
A0 0.63364512 Treated
A0 0.82516491 Treated
A0 0.55049586 Treated
A0 0.28597379 Treated
A0 0.30320233 Treated
A0 0.73835236 Treated
A0 0.63039035 Treated
A0 0.27630249 Treated
A0 0.40435603 Treated
A0 0.52852207 Treated
A0 0.77159047 Treated
A0 0.45288402 Treated
A0 0.74535263 Treated
A0 0.78043276 Treated
A0 0.39099857 Treated
A0 0.25260052 Treated
A0 0.32792723 Treated
A0 0.69809705 Treated
A0 0.43295297 Treated
A0 0.7917105 Treated
A0 0.16809969 Treated
A0 0.32352901 Treated
A0 1.45395339 Treated
A0 0.19539815 Treated
A0 0.25939643 Treated
A0 0.2120167 Treated
A0 0.38112789 Treated
A0 0.92345494 Treated
A0 0.67298788 Treated
A0 0.67904741 Treated
A0 0.10908888 Treated
A0 0.64050138 Treated
A0 0.4124724 Treated
A0 0.31520426 Treated
A0 1.12152076 Treated
A0 0.58252883 Treated
A0 0.28422457 Treated
A0 0.3483696 Treated
A0 0.53572673 Treated
A0 0.32740027 Treated
A0 0.3116892 Treated
A0 0.54012078 Treated
A0 0.44347641 Treated
A0 0.41473594 Treated
A0 0.25666213 Treated
A0 0.2780633 Treated
A0 0.30497998 Treated
A0 0.22839159 Treated
A0 0.59485811 Treated
A0 0.32740095 Treated
A0 0.34058094 Treated
A0 0.35809329 Treated
A0 1.50214875 Treated
A0 1.01684129 Treated
A0 0.23619984 Treated
A0 0.39854687 Treated
A0 0.88453466 Treated
A0 0.30651876 Treated
A0 0.60688674 Treated
A0 0.57571203 Treated
A0 0.23855573 Treated
A0 0.52674365 Treated
A0 0.54649967 Treated
A0 0.29488364 Treated
A0 0.38985035 Treated
A0 0.31312779 Treated
A0 0.32027641 Treated
A0 0.23262812 Treated
A0 0.75518972 Treated
A0 0.50264943 Treated
A0 0.26970297 Treated
A0 0.09877929 Treated
A0 0.36021876 Treated
A0 0.55307174 Treated
A0 1.38571072 Treated
A0 0.4051626 Treated
A0 0.12950583 Treated
A0 1.10799289 Treated
A0 0.13174018 Treated
A0 0.15915982 Treated
A0 2.41260314 Treated
A0 0.47215161 Treated
A0 0.6020965 Treated
A0 0.44761142 Treated
A0 0.50667667 Treated
A0 0.9515745 Treated
A0 0.33573985 Treated
A0 0.31275189 Treated
A0 0.69955063 Treated
A0 0.08722693 Treated
A0 0.34137863 Treated
A0 0.67556041 Treated
A0 0.23069842 Treated
A0 0.42115906 Treated
A0 0.4518401 Treated
A0 0.40684575 Treated
A0 0.54001528 Treated
A0 0.56248963 Treated
A0 0.76078576 Treated
A0 0.24988034 Treated
A0 0.57230496 Treated
A0 1.37891996 Treated
A0 0.69845301 Treated
A0 1.07927573 Treated
A0 0.87542534 Treated
A0 0.50133723 Treated
A0 0.64647305 Treated
A0 0.59040123 Treated
A0 2.86827612 Treated
A0 0.34625673 Treated
A0 0.50238913 Treated
A0 0.26808894 Treated
A0 0.32182294 Treated
A0 0.33830646 Treated
A0 0.59360605 Treated
A0 0.61695373 Treated
A0 0.17106472 Treated
A0 0.56977481 Treated
A0 0.68607193 Treated
A0 0.47395438 Treated
A0 0.51125401 Treated
A0 0.57953423 Treated
A0 0.85930139 Treated
A0 0.420196 Treated
A0 0.67876655 Treated
A0 0.46762159 Treated
A0 0.74971479 Treated
A0 0.30397791 Treated
A0 0.63617206 Treated
A0 1.35862303 Treated
A0 0.6893819 Treated
A0 0.69922256 Treated
A0 0.40204495 Treated
A0 0.74317563 Treated
A0 0.31897518 Treated
A0 0.36028311 Treated
A0 0.28244102 Treated
A0 0.26713479 Treated
A0 1.3726486 Treated
A0 0.16080336 Treated
A0 0.26864728 Treated
A0 0.58666962 Treated
A0 1.36523461 Treated
A0 0.6542148 Treated
A0 0.54700357 Treated
A0 0.44708955 Treated
A0 1.00866985 Treated
A0 0.22565906 Treated
A0 0.91200036 Treated
A0 0.23465431 Treated
A0 0.34972045 Treated
A0 0.3083255 Treated
A0 0.35447448 Treated
A0 0.61466813 Treated
A0 0.20691234 Treated
A0 0.88069141 Treated
A0 0.77431005 Treated
A0 0.17737293 Treated
A0 0.89298332 Treated
A0 0.31742451 Treated
A0 0.45158613 Treated
A0 0.42641979 Treated
A0 0.65944606 Treated
A0 1.16938555 Treated
A0 0.59677732 Treated
A0 0.50389004 Treated
A0 0.40623784 Treated
A0 0.38021228 Treated
A0 0.52195609 Treated
A0 0.61545879 Treated
A0 0.74898505 Treated
A0 0.45497137 Treated
A0 0.67026252 Treated
A0 0.80419344 Treated
A0 0.66475993 Treated
A0 0.4861643 Treated
A0 0.66504186 Treated
A0 0.78673327 Treated
A0 0.56439865 Treated
A0 0.28497991 Treated
A0 0.60163903 Treated
A0 0.54227161 Treated
A0 0.66507369 Treated
A0 0.44595322 Treated
A0 1.48318005 Treated
A0 0.46815303 Treated
A0 0.24146532 Treated
A0 0.32477114 Treated
A0 0.44641414 Treated
A0 0.38310406 Treated
A0 0.60011387 Treated
A0 0.58511496 Treated
A0 0.33362275 Treated
A0 0.79208803 Treated
A0 0.54602605 Treated
A0 0.37583041 Treated
A0 0.26468849 Treated
A0 0.30276471 Treated
A0 0.47748867 Treated
A0 0.41937703 Treated
A0 0.58258605 Treated
A0 0.37142843 Treated
A0 0.59314525 Treated
A0 0.23996918 Treated
A0 0.71132016 Treated
A0 2.18221569 Treated
A0 0.22341931 Treated
A0 0.37555012 Treated
A0 0.45063189 Treated
A0 0.54093069 Treated
A0 0.25082263 Treated
A0 0.21999323 Treated
A0 0.84464788 Treated
A0 0.36021078 Treated
A0 0.24214473 Treated
A0 0.69679606 Treated
A0 0.31436014 Treated
A0 0.57985055 Treated
A0 0.19818793 Treated
A0 0.39425644 Treated
A0 0.76784843 Treated
A0 0.43437925 Treated
A0 0.25043178 Treated
A0 0.4731535 Treated
A0 0.44440722 Treated
A0 0.87361431 Treated
A0 0.67799366 Treated
A0 0.52151781 Treated
A0 0.52242947 Treated
A0 0.32968441 Treated
A0 1.41658425 Treated
A0 0.3624889 Treated
A0 1.1235615 Treated
A0 1.06368828 Treated
A0 0.42375901 Treated
A0 1.02546227 Treated
A0 0.40744734 Treated
A0 0.29662797 Treated
A0 0.20449337 Treated
A0 0.27667648 Treated
A0 0.6480363 Treated
A0 0.55763465 Treated
A0 0.53524864 Treated
A0 0.60214311 Treated
A0 1.06472647 Treated
A0 0.46917239 Treated
A0 0.60046417 Treated
A0 0.42896548 Treated
A0 0.24554053 Treated
A0 0.72321391 Treated
A0 0.37902355 Treated
A0 0.4359808 Treated
A0 0.57169521 Treated
A0 0.91739863 Treated
A0 0.34450436 Treated
A0 1.1223408 Treated
A0 0.94129467 Treated
A0 0.25076208 Treated
A0 0.21056505 Treated
A0 0.41923478 Treated
A0 0.82567042 Treated
A0 0.21838108 Treated
A0 0.74134481 Treated
A0 0.83679616 Treated
A0 0.42390418 Treated
A0 0.27210203 Treated
A0 0.4216727 Treated
A0 0.23768422 Treated
A0 0.40461361 Treated
A0 0.64605075 Treated
A0 0.74228221 Treated
A0 0.60930914 Treated
A0 0.5842154 Treated
A0 0.33237717 Treated
A0 0.68952209 Treated
A0 0.2617957 Treated
A0 1.17096364 Treated
A0 0.39061832 Treated
A0 0.56148702 Treated
A0 0.58238387 Treated
A0 0.16945685 Treated
A0 0.33831635 Treated
A0 0.62819177 Treated
A0 0.58669382 Treated
A0 0.25201678 Treated
A0 0.47184247 Treated
A0 0.37397316 Treated
A0 1.19163334 Treated
A0 0.43341735 Treated
A0 0.69995725 Treated
A0 3.59480548 Treated
A0 0.64450383 Treated
A0 0.3854149 Treated
A0 0.3020362 Treated
A0 0.62098956 Treated
A0 0.44672686 Treated
A0 0.46970221 Treated
A0 0.35517269 Treated
A0 0.91685992 Treated
A0 0.24910708 Treated
A0 1.12467694 Treated
A0 0.52874964 Treated
A0 0.39357039 Treated
A0 0.56308508 Treated
A0 0.19933474 Treated
A0 0.31341985 Treated
A0 0.51698041 Treated
A0 0.34595579 Treated
A0 0.54119325 Treated
A0 0.65572232 Treated
A0 0.18761906 Treated
A0 0.5348658 Treated
A0 0.2895042 Treated
A0 0.94187146 Treated
A0 0.30195379 Treated
A0 0.27735385 Treated
A0 0.62376708 Treated
A0 0.25914925 Treated
A0 0.70113742 Treated
A0 0.18997426 Treated
A0 0.35252836 Treated
A0 0.55103171 Treated
A0 0.55349755 Treated
A0 0.34468591 Treated
A0 0.61962759 Treated
A0 0.35086569 Treated
A0 0.49515495 Treated
A0 0.20427518 Treated
A0 0.30392623 Treated
A0 0.07505814 Treated
A0 0.58303118 Treated
A0 0.19588058 Treated
A0 0.26928148 Treated
A0 0.32331309 Treated
A0 0.62616789 Treated
A0 0.42079064 Treated
A0 0.2968286 Treated
A0 0.36223075 Treated
A0 0.53167784 Treated
A0 0.99592108 Treated
A0 0.45656207 Treated
A0 0.5307743 Treated
A0 0.36705554 Treated
A0 0.29960507 Treated
A0 0.60641801 Treated
A0 0.61008763 Treated
A0 0.67313564 Treated
A0 0.75711942 Treated
A0 0.23750488 Treated
A0 0.24957323 Treated
A0 0.73446441 Treated
A0 0.25143349 Treated
A0 0.22361697 Treated
A0 0.43074217 Treated
A0 0.15082401 Treated
A0 0.46059874 Treated
A0 0.21226686 Treated
A0 0.32388839 Treated
A0 0.61973095 Treated
A0 0.47597605 Treated
A0 0.61398876 Treated
A0 1.16019475 Treated
A0 0.4772796 Treated
A0 0.53606504 Treated
A0 0.28883797 Treated
A0 0.53379309 Treated
A0 0.9037627 Treated
A0 0.42543986 Treated
A0 0.78669661 Treated
A0 0.60992378 Treated
A0 0.21761608 Treated
A0 1.35272384 Treated
A0 0.2903569 Treated
A0 0.88344443 Treated
A0 0.50734687 Treated
A0 0.46008795 Treated
A0 0.85408014 Treated
A0 0.57081658 Treated
A0 0.47102213 Treated
A0 0.3174929 Treated
A0 0.24191897 Treated
A0 0.72969782 Treated
A0 0.29996651 Treated
A0 0.31855822 Treated
A0 0.98251414 Treated
A0 0.3844251 Treated
A0 0.21877103 Treated
A0 0.18861862 Treated
A0 0.19105156 Treated
A0 0.206258 Treated
A0 0.5423612 Treated
A0 0.19341817 Treated
A0 0.29511034 Treated
A0 0.92449135 Treated
A0 0.22582179 Treated
A0 0.37162566 Treated
A0 0.3132253 Treated
A0 0.52376068 Treated
A0 0.30192548 Treated
A0 0.7116406 Treated
A0 0.63498831 Treated
A0 0.28616226 Treated
A0 0.80094761 Treated
A0 0.51434749 Treated
A0 0.40473199 Treated
A0 0.27819476 Treated
A0 0.41699958 Treated
A0 0.40581155 Treated
A0 0.39990124 Treated
A0 0.37599391 Treated
A0 0.23164974 Treated
A0 0.36681336 Treated
A0 0.35755375 Treated
A0 0.69817048 Treated
A0 0.19308724 Treated
A0 0.61747092 Treated
A0 5.8739996 Treated
A0 0.29915255 Treated
A0 0.69426197 Treated
A0 0.63756108 Treated
A0 0.55434376 Treated
A0 0.66880453 Treated
A0 0.35365647 Treated
A0 0.65881318 Treated
A0 0.13011338 Treated
A0 0.4820123 Treated
A0 0.70628166 Treated
A0 0.25895828 Treated
A0 1.54881358 Treated
A0 0.3887957 Treated
A0 0.38104156 Treated
A0 0.5082556 Treated
A0 0.30475751 Treated
A0 0.6559785 Treated
A0 0.20356654 Treated
A0 0.3224017 Treated
A0 0.38376066 Treated
A0 0.37694141 Treated
A0 0.50940418 Treated
A0 0.26248863 Treated
A0 0.4478431 Treated
A0 0.75143838 Treated
A0 0.48981792 Treated
A0 1.06552172 Treated
A0 0.3562735 Treated
A0 0.46170694 Treated
A0 0.35853243 Treated
A0 0.34555075 Treated
A0 0.54688984 Treated
A0 0.49078017 Treated
A0 0.51038587 Treated
A0 0.16321823 Treated
A0 0.30403921 Treated
A0 0.42160079 Treated
A0 0.30744463 Treated
A0 0.25512943 Treated
A0 0.57080686 Treated
A0 0.59100962 Treated
A0 0.21163285 Treated
A0 1.29895067 Treated
A0 2.8503325 Treated
A0 0.13536656 Treated
A0 0.45245355 Treated
A0 0.74445844 Treated
A0 0.42966938 Treated
A0 0.37935996 Treated
A0 2.59740353 Treated
A0 0.40235391 Treated
A0 0.58415508 Treated
A0 0.30075869 Treated
A0 0.21244569 Treated
A0 0.32591003 Treated
A0 0.34459552 Treated
A0 0.56560886 Treated
A0 1.22471225 Treated
A0 0.25056159 Treated
A0 0.4885903 Treated
A0 0.3905057 Treated
A0 0.42063713 Treated
A0 0.55164135 Treated
A0 0.25008643 Treated
A0 0.87035882 Treated
A0 0.44921428 Treated
A0 0.60134572 Treated
A0 0.60177225 Treated
A0 0.2642839 Treated
A0 0.33227047 Treated
A0 0.48420355 Treated
A0 0.23864268 Treated
A0 0.46271455 Treated
A0 0.85845608 Treated
A0 0.51508093 Treated
A0 0.29554394 Treated
A0 0.70880562 Treated
A0 0.56032926 Treated
A0 0.30887723 Treated
A0 0.58517736 Treated
A0 0.55688608 Treated
A0 0.44394749 Treated
A0 0.71785331 Treated
A0 0.59970683 Treated
A0 0.3191416 Treated
A0 0.22383866 Treated
A0 1.17719543 Treated
A0 1.27349055 Treated
A0 0.24717286 Treated
A0 0.57950479 Treated
A0 0.52856332 Treated
A0 0.62550753 Treated
A0 0.37715212 Treated
A0 0.56387472 Treated
A0 0.40457022 Treated
A0 0.59972048 Treated
A0 0.36675662 Treated
A0 0.22841536 Treated
A0 0.39173502 Treated
A0 0.19153015 Treated
A0 0.69480324 Treated
A0 0.38605911 Treated
A0 0.41865778 Treated
A0 0.3843703 Treated
A0 0.54499209 Treated
A0 0.35253617 Treated
A0 0.37322882 Treated
A0 0.2681244 Treated
A0 0.59434062 Treated
A0 0.32824787 Treated
A0 0.60981584 Treated
A0 0.41227797 Treated
A0 0.62962472 Treated
A0 0.5057475 Treated
A0 0.30293477 Treated
A0 0.23584408 Treated
A0 0.31188706 Treated
A0 0.67688811 Treated
A0 1.30740273 Treated
A0 0.88104081 Treated
A0 2.74899983 Treated
A0 0.44471726 Treated
A0 0.25083268 Treated
A0 0.29500729 Treated
A0 0.3865833 Treated
A0 0.55864948 Treated
A0 0.18472162 Treated
A0 0.36739025 Treated
A0 0.41285923 Treated
A0 0.58964735 Treated
A0 0.24745582 Treated
A0 0.61626536 Treated
A0 0.39043394 Treated
A0 0.27576628 Treated
A0 0.52696574 Treated
A0 0.91472292 Treated
A0 0.69573444 Treated
A0 0.73622757 Treated
A0 0.27007955 Treated
A0 0.49867779 Treated
A0 0.73606467 Treated
A0 0.93208623 Treated
A0 0.30360308 Treated
A0 0.30242708 Treated
A0 0.83153808 Treated
A0 0.62253177 Treated
A0 0.45911056 Treated
A0 0.63090265 Treated
A0 0.38619471 Treated
A0 0.87387341 Treated
A0 1.26964188 Treated
A0 0.53628767 Treated
A0 0.49879298 Treated
A0 0.68468612 Treated
A0 0.22441737 Treated
A0 0.70912147 Treated
A0 0.22316489 Treated
A0 0.48445499 Treated
A0 0.14760751 Treated
A0 0.35771111 Treated
A0 0.27180952 Treated
A0 2.04305601 Treated
A0 0.51301402 Treated
A0 1.78191376 Treated
A0 0.50230849 Treated
A0 1.854931 Treated
A0 0.28448576 Treated
A0 0.19442658 Treated
A0 1.04124355 Treated
A0 0.18479569 Treated
A0 0.75853592 Treated
A0 0.51424074 Treated
A0 0.46171132 Treated
A0 0.15756461 Treated
A0 0.4117513 Treated
A0 0.62892669 Treated
A0 0.53710061 Treated
A0 0.57877064 Treated
A0 0.27533245 Treated
A0 1.26702845 Treated
A0 1.39601409 Treated
A0 0.4269695 Treated
A0 0.36558574 Treated
A0 0.46896112 Treated
A0 0.68162221 Treated
A0 0.27480632 Treated
A0 1.91441071 Treated
A0 1.20658541 Treated
A0 0.44481048 Treated
A0 0.60623401 Treated
A0 0.68228614 Treated
A0 0.32475749 Treated
A0 0.80050397 Treated
A0 0.55461383 Treated
A0 0.41792789 Treated
A0 0.43448284 Treated
A0 0.15957537 Treated
A0 0.52213639 Treated
A0 0.37475955 Treated
A0 0.41332924 Treated
A0 0.31429487 Treated
A0 0.58354056 Treated
A0 0.15863286 Treated
A0 0.76858532 Treated
A0 0.19160779 Treated
A0 2.78681803 Treated
A0 0.24699101 Treated
A0 0.33485195 Treated
A0 0.87516767 Treated
A0 0.7915048 Treated
A0 0.51907504 Treated
A0 1.05839646 Treated
A0 0.38569859 Treated
A0 0.63166589 Treated
A0 0.18997626 Treated
A0 0.33344007 Treated
A0 1.07414389 Treated
A0 0.36010551 Treated
A0 0.30754361 Treated
A0 0.38241139 Treated
A0 0.80280042 Treated
A0 0.48215145 Treated
A0 0.37225142 Treated
A0 0.30968925 Treated
A0 0.57166493 Treated
A0 0.43420562 Treated
A0 0.20019051 Treated
A0 0.23119305 Treated
A0 0.3382391 Treated
A0 0.48916113 Treated
A0 0.56383437 Treated
A0 0.83932596 Treated
A0 0.1795947 Treated
A0 0.27452853 Treated
A0 0.40026075 Treated
A0 0.38930154 Treated
A0 0.60374862 Treated
A0 0.17994821 Treated
A0 0.833287 Treated
A0 0.14853238 Treated
A0 0.74396652 Treated
A0 0.27477247 Treated
A0 0.51419562 Treated
A0 0.76470608 Treated
A0 0.2514174 Treated
A0 0.6714083 Treated
A0 1.09946382 Treated
A0 0.37101302 Treated
A0 0.78403336 Treated
A0 0.50051111 Treated
A0 0.05421526 Treated
A0 0.62838882 Treated
A0 0.66076225 Treated
A0 0.13321206 Treated
A0 0.67101115 Treated
A0 0.09927437 Treated
A0 0.46066225 Treated
A0 0.48226747 Treated
A0 1.50003862 Treated
A0 0.81328046 Treated
A0 0.19034629 Treated
A0 0.18152067 Treated
A0 0.66948831 Treated
A0 0.90489501 Treated
A0 0.31861842 Treated
A0 0.5586257 Treated
A0 1.10155547 Treated
A0 0.25400442 Treated
A0 0.36592147 Treated
A0 0.498992 Treated
A0 1.53189969 Treated
A0 1.11509752 Treated
A0 0.56226271 Treated
A0 0.47027394 Treated
A0 0.55323267 Treated
A0 0.498436 Treated
A0 0.21368492 Treated
A0 0.31810394 Treated
A0 0.60197574 Treated
A0 1.1620363 Treated
A0 0.41034105 Treated
A0 0.22796372 Treated
A0 0.29199404 Treated
A0 0.34642956 Treated
A0 0.49209037 Treated
A0 0.33636808 Treated
A0 0.42617282 Treated
A0 0.38090166 Treated
A0 0.33764097 Treated
A0 0.47492754 Treated
A0 0.26665202 Treated
A0 0.55988073 Treated
A0 0.97330338 Treated
A0 0.49727714 Treated
A0 0.69604748 Treated
A0 0.49382022 Treated
A0 0.19472498 Treated
A0 0.54323274 Treated
A0 0.18205346 Treated
A0 0.29237729 Treated
A0 0.39764151 Treated
A0 1.855124 Treated
A0 0.43534923 Treated
A0 0.23123327 Treated
A0 0.67099506 Treated
A0 0.71029758 Treated
A0 0.51613951 Treated
A0 0.17358762 Treated
A0 0.48050368 Treated
A0 0.33326072 Treated
A0 0.63687885 Treated
A0 0.38094699 Treated
A0 1.01344407 Treated
A0 0.71852875 Treated
A0 0.27021226 Treated
A0 0.28532991 Treated
A0 0.58913726 Treated
A0 0.43392137 Treated
A0 1.00950611 Treated
A0 0.81506211 Treated
A0 0.21331823 Treated
A0 0.28603032 Treated
A0 1.12898457 Treated
A0 0.25167418 Treated
A0 1.6040771 Treated
A0 0.78330082 Treated
A0 0.14687294 Treated
A0 0.24983373 Treated
A0 0.40835348 Treated
A0 0.50598621 Treated
A0 0.20335791 Treated
A0 0.34559387 Treated
A0 0.24222314 Treated
A0 0.64420259 Treated
A0 0.7523998 Treated
A0 0.7896347 Treated
A0 0.61084408 Treated
A0 0.10075266 Treated
A0 0.65784085 Treated
A0 0.60147822 Treated
A0 0.38173535 Treated
A0 2.50063157 Treated
A0 0.943542 Treated
A0 0.3605943 Treated
A0 0.10005918 Treated
A0 0.92387116 Treated
A0 1.95911205 Treated
A0 0.34859073 Treated
A0 0.37543923 Treated
A0 0.29385421 Treated
A0 0.4247252 Treated
A0 0.2910867 Treated
A0 0.36959323 Treated
A0 1.23262417 Treated
A0 0.31609058 Treated
A0 1.14180887 Treated
A0 0.52307194 Treated
A0 1.54831922 Treated
A0 0.66244465 Treated
A0 0.59986299 Treated
A0 0.82398039 Treated
A0 0.26209441 Treated
A0 0.5831762 Treated
A0 0.78672373 Treated
A0 0.45723808 Treated
A0 0.45790061 Treated
A0 0.43574032 Treated
A0 0.37366864 Treated
A0 0.20726246 Treated
A0 0.480178 Treated
A0 0.56256658 Treated
A0 0.14161038 Treated
A0 0.46101612 Treated
A0 0.4940109 Treated
A0 0.64220893 Treated
A0 0.39545777 Treated
A0 0.57966161 Treated
A0 0.73052919 Treated
A0 0.29333106 Treated
A0 0.43877363 Treated
A0 0.39674518 Treated
A0 0.53550798 Treated
A0 0.25712422 Treated
A0 0.22204345 Treated
A0 0.49331686 Treated
A0 1.16290939 Treated
A0 0.77697051 Treated
A0 0.59698921 Treated
A0 0.62697768 Treated
A0 0.33826038 Treated
A0 0.16704232 Treated
A0 0.53085434 Treated
A0 0.85864836 Treated
A0 0.20051445 Treated
A0 0.37119308 Treated
A0 0.18120472 Treated
A0 3.258533 Treated
A0 0.24402605 Treated
A0 0.92145705 Treated
A0 0.54575068 Treated
A0 0.55181938 Treated
A0 0.43813154 Treated
A0 0.40769231 Treated
A0 1.88740158 Treated
A0 0.61095327 Treated
A0 0.56321484 Treated
A0 0.22349988 Treated
A0 0.34425852 Treated
A0 0.40894124 Treated
A0 0.48110282 Treated
A0 0.62217653 Treated
A0 1.59615767 Treated
A0 0.39704409 Treated
A0 0.5132553 Treated
A0 0.56665725 Treated
A0 0.3286373 Treated
A0 0.31313977 Treated
A0 0.61780798 Treated
A0 0.27246988 Treated
A0 0.67646158 Treated
A0 0.2850903 Treated
A0 0.26311883 Treated
A0 0.74546736 Treated
A0 0.66455084 Treated
A0 0.23079939 Treated
A0 0.6270867 Treated
A0 0.47765014 Treated
A0 1.04997921 Treated
A0 0.5569464 Treated
A0 0.99578774 Treated
A0 0.30929679 Treated
A0 1.18471217 Treated
A0 0.51897711 Treated
A0 0.36081105 Treated
A0 0.55222559 Treated
A0 0.92212141 Treated
A0 0.39272684 Treated
A0 0.50732028 Treated
A0 0.42807475 Treated
A0 1.34980392 Treated
A0 0.56119198 Treated
A0 0.30109549 Treated
A0 1.66522408 Treated
A0 0.43850437 Treated
A0 0.17014362 Treated
A0 0.26424965 Treated
A0 0.12339047 Treated
A0 0.97127026 Treated
A0 0.85254377 Treated
A0 0.26091063 Treated
A0 1.14127243 Treated
A0 0.12085817 Treated
A0 0.38423845 Treated
A0 0.38792303 Treated
A0 0.73386151 Treated
A0 0.76443619 Treated
A0 0.71590555 Treated
A0 0.23393764 Treated
A0 0.30987531 Treated
A0 0.3571136 Treated
A0 0.76686841 Treated
A0 0.98111027 Treated
A0 0.41826355 Treated
A0 0.41345143 Treated
A0 0.60715485 Treated
A0 0.3511315 Treated
A0 0.45802283 Treated
A0 0.58953029 Treated
A0 0.46292052 Treated
A0 0.21016563 Treated
A0 0.26058412 Treated
A0 0.86870795 Treated
A0 0.58728617 Treated
A0 0.77127862 Treated
A0 0.25063473 Treated
A0 0.50503772 Treated
A0 0.74320531 Treated
A0 0.68121189 Treated
A0 0.48934561 Treated
A0 0.51658875 Treated
A0 0.21862787 Treated
A0 0.20910224 Treated
A0 0.07579587 Treated
A0 1.60803342 Treated
A0 0.40599823 Treated
A0 0.56771815 Treated
A0 0.50911677 Treated
A0 0.42517328 Treated
A0 0.52563578 Treated
A0 0.50162536 Treated
A0 0.66556609 Treated
A0 0.37295049 Treated
A0 0.82178652 Treated
A0 0.31217152 Treated
A0 0.4751218 Treated
A0 0.40095127 Treated
A0 0.83509594 Treated
A0 0.26682454 Treated
A0 0.71239245 Treated
A0 0.61536884 Treated
A0 0.50615031 Treated
A0 0.39040932 Treated
A0 0.57928413 Treated
A0 1.05326796 Treated
A0 0.90552294 Treated
A0 0.52418941 Treated
A0 0.65379053 Treated
A0 0.28769416 Treated
A0 0.50883931 Treated
A0 0.44754189 Treated
A0 0.26793072 Treated
A0 0.4952561 Treated
A0 0.10474649 Treated
A0 0.80543816 Treated
A0 0.53609383 Treated
A0 0.60510254 Treated
A0 0.29179153 Treated
A0 0.3953937 Treated
A0 0.17487353 Treated
A0 0.23330575 Treated
A0 0.29530537 Treated
A0 0.23665175 Treated
A0 0.73688 Treated
A0 0.39699873 Treated
A0 0.26500988 Treated
A0 0.1789473 Treated
A0 0.99285626 Treated
A0 0.88379276 Treated
A0 0.67727953 Treated
A0 0.35103425 Treated
A0 0.52719051 Treated
A0 0.11262639 Treated
A0 0.43310264 Treated
A0 0.27954695 Treated
A0 0.40193719 Treated
A0 0.61607605 Treated
A0 0.26525649 Treated
A0 0.61387056 Treated
A0 0.33721346 Treated
A0 1.27218866 Treated
A0 0.74144328 Treated
A0 0.47682884 Treated
A0 0.3954792 Treated
A0 0.43843672 Treated
A0 3.85854197 Treated
A0 0.43353465 Treated
A0 0.23432392 Treated
A0 0.90860003 Treated
A0 0.38805988 Treated
A0 0.44220433 Treated
A0 0.71539533 Treated
A0 0.5601297 Treated
A0 0.97278857 Treated
A0 0.65486521 Treated
A0 1.1812917 Treated
A0 0.24104571 Treated
A0 1.16815102 Treated
A0 0.33368111 Treated
A0 0.87547749 Treated
A0 0.84058803 Treated
A0 1.39854634 Treated
A0 0.31824642 Treated
A0 0.27671158 Treated
A0 0.27373835 Treated
A0 0.47802091 Treated
A0 0.57612914 Treated
A0 0.80126828 Treated
A0 0.38990223 Treated
A0 0.27812454 Treated
A0 0.51694888 Treated
A0 1.020823 Treated
A0 0.59666729 Treated
A0 0.39835224 Treated
A0 0.90511322 Treated
A0 0.22528923 Treated
A0 0.5419935 Treated
A0 0.30288953 Treated
A0 0.31398988 Treated
A0 0.64936006 Treated
A0 0.25152877 Treated
A0 0.64517719 Treated
A0 0.49886394 Treated
A0 0.4166384 Treated
A0 1.18212938 Treated
A0 0.31832093 Treated
A0 0.9276489 Treated
A0 0.28651702 Treated
A0 0.98028702 Treated
A0 0.51400506 Treated
A0 1.03128493 Treated
A0 0.64692962 Treated
A0 0.57737225 Treated
A0 0.67521906 Treated
A0 0.60762084 Treated
A0 0.52721924 Treated
A0 0.26318106 Treated
A0 0.57065487 Treated
A0 0.51127845 Treated
A0 0.43301687 Treated
A0 0.42041507 Treated
A0 1.29044938 Treated
A0 0.45839086 Treated
A0 0.65738398 Treated
A0 0.41518527 Treated
A0 0.54268861 Treated
A0 0.78897113 Treated
A0 0.6034475 Treated
A0 0.2089497 Treated
A0 0.34248996 Treated
A0 1.75852275 Treated
A0 0.26992193 Treated
A0 0.41408855 Treated
A0 0.62907958 Treated
A0 0.55099273 Treated
A0 0.69350636 Treated
A0 0.18276206 Treated
A0 0.34084088 Treated
A0 1.03367472 Treated
A0 1.77864373 Treated
A0 0.45687404 Treated
A0 0.65245759 Treated
A0 0.71259987 Treated
A0 0.89162511 Treated
A0 0.28685504 Treated
A0 0.35892755 Treated
A0 0.58548617 Treated
A0 0.61374372 Treated
A0 0.84020263 Treated
A0 0.43249911 Treated
A0 0.14815244 Treated
A0 0.12503676 Treated
A0 0.45946679 Treated
A0 0.40538961 Treated
A0 1.02452469 Treated
A0 0.99820209 Treated
A0 0.77586496 Treated
A0 0.16003427 Treated
A0 0.64528221 Treated
A0 0.06354463 Treated
A0 0.24383979 Treated
A0 1.68906879 Treated
A0 0.0693425 Treated
A0 0.41354686 Treated
A0 0.64402831 Treated
A0 0.79797137 Treated
A0 0.52486962 Treated
A0 0.6378119 Treated
A0 0.42330092 Treated
A0 0.32975394 Treated
A0 0.55007124 Treated
A0 0.28929037 Treated
A0 0.46325454 Treated
A0 1.59852386 Treated
A0 0.86044651 Treated
A0 0.3342852 Treated
A0 0.23512654 Treated
A0 1.15758133 Treated
A0 0.3174195 Treated
A0 0.54924417 Treated
A0 0.65547699 Treated
A0 0.51558602 Treated
A0 1.25165725 Treated
A0 0.11095204 Treated
A0 0.99327964 Treated
A0 0.24300209 Treated
A0 0.55765837 Treated
A0 0.54680765 Treated
A0 0.3629933 Treated
A0 0.88258249 Treated
A0 0.47685665 Treated
A0 0.30634117 Treated
A0 0.43344969 Treated
A0 0.27307883 Treated
A0 0.76083589 Treated
A0 0.40607134 Treated
A0 0.40734714 Treated
A0 0.60097092 Treated
A0 0.79861432 Treated
A0 0.48871416 Treated
A0 0.16158907 Treated
A0 1.32988548 Treated
A0 0.35629281 Treated
A0 0.48259351 Treated
A0 0.61698228 Treated
A0 0.37306187 Treated
A0 0.7777344 Treated
A0 1.0776031 Treated
A0 1.02631652 Treated
A0 0.26219544 Treated
A0 0.57892239 Treated
A0 0.52708954 Treated
A0 1.55885208 Treated
A0 0.3772482 Treated
A0 1.01265156 Treated
A0 0.33606434 Treated
A0 1.04853368 Treated
A0 0.21229257 Treated
A0 0.59349763 Treated
A0 0.22724813 Treated
A0 0.88687468 Treated
A0 1.09402621 Treated
A0 0.41309249 Treated
A0 0.22372991 Treated
A0 0.41360992 Treated
A0 0.56769478 Treated
A0 0.6595068 Treated
A0 0.54720062 Treated
A0 0.34237453 Treated
A0 0.41540331 Treated
A0 0.63270909 Treated
A0 1.08197188 Treated
A0 0.81741649 Treated
A0 0.4048169 Treated
A0 0.41711599 Treated
A0 0.22924453 Treated
A0 0.4547686 Treated
A0 0.65924263 Treated
A0 0.54462886 Treated
A0 0.39464706 Treated
A0 0.17673664 Treated
A0 0.61675495 Treated
A0 0.52949238 Treated
A0 0.42591682 Treated
A0 0.43499306 Treated
A0 1.05761743 Treated
A0 0.41989946 Treated
A0 0.27627426 Treated
A0 0.73366827 Treated
A0 1.05897677 Treated
A0 0.7715376 Treated
A0 1.27879167 Treated
A0 0.70266545 Treated
A0 0.51096439 Treated
A0 0.89060342 Treated
A0 0.33469462 Treated
A0 0.86605018 Treated
A0 0.46982858 Treated
A0 0.37334773 Treated
A0 0.41371876 Treated
A0 0.80775684 Treated
A0 0.89246517 Treated
A0 0.53479463 Treated
A0 1.03772652 Treated
A0 0.15893675 Treated
A0 0.29187262 Treated
A0 0.52973717 Treated
A0 0.90773368 Treated
A0 0.67043585 Treated
A0 1.24352443 Treated
A0 0.82985032 Treated
A0 0.85474604 Treated
A0 0.78647554 Treated
A0 0.35520267 Treated
A0 0.70549244 Treated
A0 0.7354064 Treated
A0 0.6871261 Treated
A0 0.57487661 Treated
A0 1.05811691 Treated
A0 0.59664255 Treated
A0 0.23919366 Treated
A0 1.27268529 Treated
A0 0.33790937 Treated
A0 1.14635217 Treated
A0 0.26692271 Treated
A0 0.59776026 Treated
A0 0.40447238 Treated
A0 0.50219315 Treated
A0 0.32631129 Treated
A0 0.41756341 Treated
A0 0.66519427 Treated
A0 0.31172884 Treated
A0 0.40402877 Treated
A0 0.68664032 Treated
A0 0.2750735 Treated
A0 0.52225685 Treated
A0 0.37544313 Treated
A0 0.33662 Treated
A0 0.24442357 Treated
A0 0.39996526 Treated
A0 0.21591921 Treated
A0 0.34825209 Treated
A0 0.95457053 Treated
A0 0.37802738 Treated
A0 0.26021451 Treated
A0 0.66602784 Treated
A0 0.55742061 Treated
A0 0.31946996 Treated
A0 0.17381148 Treated
A0 0.57950819 Treated
A0 0.58766043 Treated
A0 0.54945737 Treated
A0 0.89561015 Treated
A0 0.64515954 Treated
A0 0.44822103 Treated
A0 0.46436203 Treated
A0 0.58019859 Treated
A0 0.16293038 Treated
A0 0.43571123 Treated
A0 0.31311646 Treated
A0 0.29113218 Treated
A0 0.33209258 Treated
A0 0.41247684 Treated
A0 0.24662331 Treated
A0 0.40854278 Treated
A0 0.48492089 Treated
A0 0.7258212 Treated
A0 0.57884151 Treated
A0 0.76948041 Treated
A0 0.25654474 Treated
A0 0.57344609 Treated
A0 0.7928955 Treated
A0 0.87785721 Treated
A0 0.39099938 Treated
A0 0.38943276 Treated
A0 0.60075825 Treated
A0 0.26822996 Treated
A0 0.73558855 Treated
A0 0.38104543 Treated
A0 0.25700232 Treated
A0 0.23806532 Treated
A0 0.29667103 Treated
A0 0.26010385 Treated
A0 0.55631417 Treated
A0 0.27360171 Treated
A0 0.83633906 Treated
A0 0.39585245 Treated
A0 0.31942344 Treated
A0 0.7457481 Treated
A0 0.23146036 Treated
A0 0.51259935 Treated
A0 0.46837777 Treated
A0 0.72382963 Treated
A0 0.39416516 Treated
A0 1.10684586 Treated
A0 0.98127061 Treated
A0 0.64536613 Treated
A0 0.67583406 Treated
A0 0.44137666 Treated
A0 0.82063365 Treated
A0 0.61871356 Treated
A0 0.16515827 Treated
A0 0.0972418 Treated
A0 1.16562617 Treated
A0 0.2942293 Treated
A0 0.97233272 Treated
A0 0.76134777 Treated
A0 0.38225716 Treated
A0 0.33091637 Treated
A0 0.44276798 Treated
A0 0.48445761 Treated
A0 0.79142523 Treated
A0 0.47190958 Treated
A0 0.32810554 Treated
A0 0.63995701 Treated
A0 0.34782887 Treated
A0 0.31870794 Treated
A0 0.27872685 Treated
A0 0.42508018 Treated
A0 0.51063794 Treated
A0 0.34330553 Treated
A0 0.36102486 Treated
A0 0.33663648 Treated
A0 0.54938209 Treated
A0 0.38155371 Treated
A0 0.48765963 Treated
A0 0.28102344 Treated
A0 0.3207472 Treated
A0 0.47733891 Treated
A0 0.23186012 Treated
A0 0.49373862 Treated
A0 0.73751628 Treated
A0 0.37291238 Treated
A0 0.51829237 Treated
A0 0.25190142 Treated
A0 0.44994831 Treated
A0 1.13427281 Treated
A0 1.06843591 Treated
A0 0.27664185 Treated
A0 0.17307264 Treated
A0 0.47834662 Treated
A0 0.41245025 Treated
A0 0.68117791 Treated
A0 0.77638739 Treated
A0 1.43340743 Treated
A0 0.52316266 Treated
A0 0.26010031 Treated
A0 0.96331227 Treated
A0 0.317112 Treated
A0 0.22775413 Treated
A0 0.39967236 Treated
A0 0.58858979 Treated
A0 0.74935561 Treated
A0 0.10953776 Treated
A0 0.4347496 Treated
A0 0.36529079 Treated
A0 0.71113706 Treated
A0 0.57360643 Treated
A0 0.19840406 Treated
A0 2.13559723 Treated
A0 0.88089472 Treated
A0 0.59025896 Treated
A0 0.52118218 Treated
A0 0.71807647 Treated
A0 0.60521513 Treated
A0 0.30671188 Treated
A0 0.39242271 Treated
A0 0.82649595 Treated
A0 0.92892271 Treated
A0 0.21205907 Treated
A0 0.5386644 Treated
A0 1.18534172 Treated
A0 0.40106484 Treated
A0 0.40455115 Treated
A0 0.33249173 Treated
A0 1.44424772 Treated
A0 0.71620446 Treated
A0 0.24456394 Treated
A0 0.61459732 Treated
A0 0.51326418 Treated
A0 0.60319299 Treated
A0 0.40252909 Treated
A0 0.75519192 Treated
A0 0.55511272 Treated
A0 0.27712214 Treated
A0 0.70942581 Treated
A0 0.5074755 Treated
A0 0.34867835 Treated
A0 0.84651673 Treated
A0 0.4536033 Treated
A0 0.21428145 Treated
A0 0.85963029 Treated
A0 0.95025814 Treated
A0 1.2960701 Treated
A0 0.37123591 Treated
A0 1.28545916 Treated
A0 0.34372866 Treated
A0 1.3433888 Treated
A0 0.68161982 Treated
A0 0.44601524 Treated
A0 0.50072861 Treated
A0 0.53220695 Treated
A0 0.68886667 Treated
A0 0.87374324 Treated
A0 0.64621383 Treated
A0 0.67546642 Treated
A0 0.15621904 Treated
A0 0.93075866 Treated
A0 1.14726794 Treated
A0 0.17812666 Treated
A0 0.26070109 Treated
A0 0.42290875 Treated
A0 0.61982423 Treated
A0 0.97688186 Treated
A0 0.49255216 Treated
A0 0.93115628 Treated
A0 0.23522985 Treated
A0 0.6209808 Treated
A0 0.37889454 Treated
A0 0.42977148 Treated
A0 0.26372921 Treated
A0 0.55594736 Treated
A0 0.68858516 Treated
A0 0.47210142 Treated
A0 0.30926052 Treated
A0 0.55312169 Treated
A0 0.45425236 Treated
A0 0.47898179 Treated
A0 0.65430522 Treated
A0 0.34208095 Treated
A0 0.42191064 Treated
A0 0.33484277 Treated
A0 0.25525266 Treated
A0 0.26757175 Treated
A0 0.45649597 Treated
A0 1.66308296 Treated
A0 2.10081935 Treated
A0 0.38166675 Treated
A0 0.6993171 Treated
A0 0.37930605 Treated
A0 0.24832171 Treated
A0 0.61726618 Treated
A0 0.36298895 Treated
A0 0.30498803 Treated
A0 0.44736549 Treated
A0 0.67983842 Treated
A0 1.22376227 Treated
A0 0.21212448 Treated
A0 0.30206481 Treated
A0 0.39837965 Treated
A0 0.70153683 Treated
A0 0.60629064 Treated
A0 0.40550426 Treated
A0 0.7267884 Treated
A0 0.46926573 Treated
A0 0.64089036 Treated
A0 0.53686351 Treated
A0 1.53870368 Treated
A0 0.58991683 Treated
A0 0.29848051 Treated
A0 0.30445805 Treated
A0 0.54380953 Treated
A0 0.22677961 Treated
A0 0.71365076 Treated
A0 0.1127441 Treated
A0 0.50332594 Treated
A0 0.40211087 Treated
A0 0.56895602 Treated
A0 0.82010818 Treated
A0 0.45083928 Treated
A0 0.3656728 Treated
A0 0.76370049 Treated
A0 0.39199597 Treated
A0 1.52634025 Treated
A0 0.46272436 Treated
A0 1.00440037 Treated
A0 0.37336591 Treated
A0 0.98729306 Treated
A0 0.36808714 Treated
A0 0.45236051 Treated
A0 0.35442686 Treated
A0 0.468844 Treated
A0 0.34469727 Treated
A0 0.64739215 Treated
A0 0.57672769 Treated
A0 0.5320819 Treated
A0 0.50672448 Treated
A0 0.60985678 Treated
A0 1.25266206 Treated
A0 0.67011529 Treated
A0 1.1111747 Treated
A0 0.39421284 Treated
A0 0.74689877 Treated
A0 0.80930144 Treated
A0 0.64276481 Treated
A0 0.63125283 Treated
A0 0.34783769 Treated
A0 0.4122985 Treated
A0 0.40332034 Treated
A0 1.01147664 Treated
A0 0.8414498 Treated
A0 0.48136458 Treated
A0 0.32119229 Treated
A0 0.54259849 Treated
A0 0.54059875 Treated
A0 0.59149235 Treated
A0 0.41530079 Treated
A0 0.4522962 Treated
A0 0.32961404 Treated
A0 0.45899627 Treated
A0 0.77687699 Treated
A0 0.69457155 Treated
A0 0.74580163 Treated
A0 0.34158242 Treated
A0 0.43945628 Treated
A0 0.37790382 Treated
A0 0.37565997 Treated
A0 0.93004888 Treated
A0 0.3280994 Treated
A0 0.52071828 Treated
A0 0.85891545 Treated
A0 0.49353448 Treated
A0 0.27523062 Treated
A0 0.1794686 Treated
A0 0.29490659 Treated
A0 3.01271176 Treated
A0 0.732243 Treated
A0 1.24399793 Treated
A0 0.34122968 Treated
A0 0.56859964 Treated
A0 0.5441134 Treated
A0 0.26840076 Treated
A0 0.6520375 Treated
A0 0.37109676 Treated
A0 0.44755507 Treated
A0 0.45868409 Treated
A0 0.44258052 Treated
A0 0.69881833 Treated
A0 0.32883009 Treated
A0 0.36060345 Treated
A0 0.64647955 Treated
A0 0.67907637 Treated
A0 0.42439523 Treated
A0 0.57049304 Treated
A0 0.11625852 Treated
A0 0.35720748 Treated
A0 0.28454229 Treated
A0 1.27784491 Treated
A0 2.26508737 Treated
A0 0.87004471 Treated
A0 0.38557407 Treated
A0 0.43923444 Treated
A0 0.41372749 Treated
A0 0.62266618 Treated
A0 0.58295131 Treated
A0 0.6886996 Treated
A0 0.33357984 Treated
A0 0.67736149 Treated
A0 0.47074324 Treated
A0 0.17621469 Treated
A0 1.07290804 Treated
A0 0.52118057 Treated
A0 0.35406923 Treated
A0 1.80917287 Treated
A0 0.53037494 Treated
A0 0.35477918 Treated
A0 0.17546774 Treated
A0 0.41585836 Treated
A0 1.07938397 Treated
A0 0.34140679 Treated
A0 0.25553459 Treated
A0 0.29381073 Treated
A0 1.28907347 Treated
A0 0.63120198 Treated
A0 0.25641131 Treated
A0 0.28372973 Treated
A0 0.60865223 Treated
A0 0.66150355 Treated
A0 0.6386016 Treated
A0 0.34418556 Treated
A0 0.14742573 Treated
A0 0.3315835 Treated
A0 0.32245415 Treated
A0 0.42857566 Treated
A0 0.69067311 Treated
A0 0.32376841 Treated
A0 0.33014798 Treated
A0 0.17761792 Treated
A0 0.36624902 Treated
A0 0.21581125 Treated
A0 1.68866909 Treated
A0 0.29834756 Treated
A0 0.57634181 Treated
A0 0.58242244 Treated
A0 0.47766277 Treated
A0 0.56694531 Treated
A0 0.45306355 Treated
A0 2.14437604 Treated
A0 0.27801836 Treated
A0 0.62876415 Treated
A0 1.02017486 Treated
A0 0.66812354 Treated
A0 0.3421841 Treated
A0 0.82696927 Treated
A0 1.04019129 Treated
A0 0.42290995 Treated
A0 0.63641256 Treated
A0 0.15577991 Treated
A0 0.43132985 Treated
A0 0.5844788 Treated
A0 0.35477132 Treated
A0 0.77918613 Treated
A0 0.57502317 Treated
A0 0.41274589 Treated
A0 0.58258408 Treated
A0 0.46094441 Treated
A0 0.22235225 Treated
A0 0.06450197 Treated
A0 0.325091 Treated
A0 0.45960647 Treated
A0 0.4166595 Treated
A0 0.49576822 Treated
A0 0.50116265 Treated
A0 0.28686953 Treated
A0 0.66032565 Treated
A0 0.30482635 Treated
A0 0.44718903 Treated
A0 0.21409406 Treated
A0 0.35884976 Treated
A0 0.47631726 Treated
A0 0.19511551 Treated
A0 0.36527988 Treated
A0 0.22207138 Treated
A0 0.52447212 Treated
A0 0.23419313 Treated
A0 0.4899376 Treated
A0 0.71409047 Treated
A0 0.36117402 Treated
A0 0.50881177 Treated
A0 0.86127049 Treated
A0 0.39595431 Treated
A0 0.49963775 Treated
A0 0.51668346 Treated
A0 0.66217095 Treated
A0 0.41433597 Treated
A0 0.72281188 Treated
A0 0.61255461 Treated
A0 0.63617587 Treated
A0 0.28451756 Treated
A0 0.57782406 Treated
A0 0.21896343 Treated
A0 1.2269814 Treated
A0 0.59314001 Treated
A0 0.98421305 Treated
A0 0.43179059 Treated
A0 0.35374931 Treated
A0 0.315887 Treated
A0 0.31999242 Treated
A0 0.29126003 Treated
A0 0.13118567 Treated
A0 0.40156943 Treated
A0 0.31239197 Treated
A0 0.15790768 Treated
A0 0.92901462 Treated
A0 0.65518814 Treated
A0 0.75124681 Treated
A0 0.38145366 Treated
A0 0.32267535 Treated
A0 1.00145113 Treated
A0 0.94470286 Treated
A0 0.3214522 Treated
A0 0.74119473 Treated
A0 0.87539762 Treated
A0 0.80621165 Treated
A0 0.34035844 Treated
A0 0.17392509 Treated
A0 0.62590384 Treated
A0 0.46350005 Treated
A0 0.5165174 Treated
A0 0.80362755 Treated
A0 0.47693035 Treated
A0 0.22199813 Treated
A0 0.30228868 Treated
A0 0.53073752 Treated
A0 0.47645041 Treated
A0 0.6176905 Treated
A0 0.23799017 Treated
A0 1.74951434 Treated
A0 0.67653656 Treated
A0 0.52943021 Treated
A0 0.24325892 Treated
A0 0.36616257 Treated
A0 2.00229311 Treated
A0 0.45877036 Treated
A0 0.20765777 Treated
A0 0.64513177 Treated
A0 0.47254765 Treated
A0 0.58040118 Treated
A0 1.09241509 Treated
A0 0.31746083 Treated
A0 0.20183727 Treated
A0 0.66072726 Treated
A0 0.4435879 Treated
A0 0.95134985 Treated
A0 0.20202084 Treated
A0 0.17217059 Treated
A0 0.37397751 Treated
A0 0.59049267 Treated
A0 0.37943822 Treated
A0 0.43000972 Treated
A0 0.4394902 Treated
A0 0.35094494 Treated
A0 0.69717771 Treated
A0 0.67923343 Treated
A0 0.36875594 Treated
A0 0.30088246 Treated
A0 0.29301789 Treated
A0 0.30380628 Treated
A0 0.75800514 Treated
A0 0.55695647 Treated
A0 0.24003357 Treated
A0 0.37241346 Treated
A0 0.21257508 Treated
A0 0.62398332 Treated
A0 0.66932976 Treated
A0 2.05946088 Treated
A0 0.40636548 Treated
A0 0.25264049 Treated
A0 0.83826929 Treated
A0 0.48787165 Treated
A0 0.65833277 Treated
A0 0.85929233 Treated
A0 0.43083578 Treated
A0 0.16719654 Treated
A0 0.39230752 Treated
A0 0.54246229 Treated
A0 0.21103466 Treated
A0 0.78750229 Treated
A0 0.61059338 Treated
A0 0.49049181 Treated
A0 0.62741625 Treated
A0 0.37962049 Treated
A0 0.31285039 Treated
A0 1.01714575 Treated
A0 0.16214164 Treated
A0 1.02968299 Treated
A0 0.33480641 Treated
A0 0.49215162 Treated
A0 1.14511883 Treated
A0 0.68317401 Treated
A0 0.83471984 Treated
A0 0.55868477 Treated
A0 0.86944234 Treated
A0 0.30099094 Treated
A0 0.60843414 Treated
A0 0.49039194 Treated
A0 0.84259665 Treated
A0 3.11049438 Treated
A0 0.42980805 Treated
A0 0.83801579 Treated
A0 1.30438066 Treated
A0 0.25649342 Treated
A0 0.12423335 Treated
A0 0.36579326 Treated
A0 0.34045902 Treated
A0 0.23342238 Treated
A0 0.38135546 Treated
A0 3.34816337 Treated
A0 0.30416623 Treated
A0 0.29970914 Treated
A0 1.15841913 Treated
A0 0.46289396 Treated
A0 0.16307142 Treated
A0 0.34683993 Treated
A0 0.51724893 Treated
A0 0.79722768 Treated
A0 0.35263491 Treated
A0 0.38781583 Treated
A0 0.40437293 Treated
A0 0.73902857 Treated
A0 0.2729353 Treated
A0 0.46114343 Treated
A0 0.54410446 Treated
A0 0.21723182 Treated
A0 0.83050132 Treated
A0 0.98630238 Treated
A0 0.59073538 Treated
A0 0.80793732 Treated
A0 0.41379088 Treated
A0 0.42116275 Treated
A0 0.8421579 Treated
A0 0.60666722 Treated
A0 0.52547383 Treated
A0 0.39772919 Treated
A0 0.21815148 Treated
A0 1.28817785 Treated
A0 0.65168959 Treated
A0 0.24827556 Treated
A0 0.55037415 Treated
A0 0.48043525 Treated
A0 0.58831877 Treated
A0 0.35913402 Treated
A0 0.27451357 Treated
A0 0.19255392 Treated
A0 1.39795446 Treated
A0 0.81454104 Treated
A0 0.53538507 Treated
A0 0.24231918 Treated
A0 0.29630584 Treated
A0 0.93180496 Treated
A0 0.88837826 Treated
A0 0.60613346 Treated
A0 0.51496637 Treated
A0 0.91695637 Treated
A0 0.25570849 Treated
A0 0.34980419 Treated
A0 0.36167419 Treated
A0 0.20066644 Treated
A0 0.39227673 Treated
A0 0.38749605 Treated
A0 0.17830572 Treated
A0 1.30054152 Treated
A0 0.87267077 Treated
A0 1.71083772 Treated
A0 0.2176273 Treated
A0 0.8182959 Treated
A0 0.33464289 Treated
A0 0.2377978 Treated
A0 0.26588765 Treated
A0 0.20839205 Treated
A0 0.23347852 Treated
A0 0.36495379 Treated
A0 0.37285468 Treated
A0 0.67922908 Treated
A0 0.10237063 Treated
A0 0.79196203 Treated
A0 1.8503474 Treated
A0 0.91737288 Treated
A0 0.13006236 Treated
A0 4.39854908 Treated
A0 0.83492386 Treated
A0 0.38564464 Treated
A0 0.43903035 Treated
A0 0.41770652 Treated
A0 0.07600086 Treated
A0 1.0887779 Treated
A0 0.3218073 Treated
A0 1.60275924 Treated
A0 0.33095351 Treated
A0 0.25431639 Treated
A0 0.40985495 Treated
A0 0.39317212 Treated
A0 0.41753536 Treated
A0 0.71260428 Treated
A0 0.33897361 Treated
A0 0.37162364 Treated
A0 0.45648715 Treated
A0 0.57410854 Treated
A0 0.41974691 Treated
A0 1.66905332 Treated
A0 0.95504272 Treated
A0 0.43207082 Treated
A0 0.39372706 Treated
A0 0.71961391 Treated
A0 0.50507778 Treated
A0 0.63187814 Treated
A0 0.63613969 Treated
A0 0.89659333 Treated
A0 1.29252827 Treated
A0 2.09057283 Treated
A0 0.544043 Treated
A0 0.35166338 Treated
A0 0.61134636 Treated
A0 0.35671276 Treated
A0 0.48777175 Treated
A0 0.6344142 Treated
A0 0.4250775 Treated
A0 0.55792189 Treated
A0 0.89715809 Treated
A0 0.81649333 Treated
A0 0.59674466 Treated
A0 1.76509464 Treated
A0 0.16785482 Treated
A0 0.36951578 Treated
A0 0.46434551 Treated
A0 0.49199882 Treated
A0 0.52459639 Treated
A0 0.4028047 Treated
A0 0.46284866 Treated
A0 0.3043018 Treated
A0 1.75711477 Treated
A0 0.24156329 Treated
A0 0.38381672 Treated
A0 0.68024796 Treated
A0 0.67757565 Treated
A0 0.35447294 Treated
A0 0.53250843 Treated
A0 0.94912636 Treated
A0 0.99106175 Treated
A0 0.39533812 Treated
A0 0.18183011 Treated
A0 0.5396257 Treated
A0 0.40044498 Treated
A0 0.58662415 Treated
A0 0.52536631 Treated
A0 0.54075593 Treated
A0 0.90765661 Treated
A0 0.48442963 Treated
A0 0.28086221 Treated
A0 0.34654906 Treated
A0 0.68472064 Treated
A0 0.71949017 Treated
A0 0.36558875 Treated
A0 0.44250259 Treated
A0 0.52482307 Treated
A0 0.37053141 Treated
A0 0.71845925 Treated
A0 0.88261253 Treated
A0 0.55554527 Treated
A0 0.3437871 Treated
A0 0.36157647 Treated
A0 0.66930729 Treated
A0 0.64203691 Treated
A0 1.0724144 Treated
A0 0.62257922 Treated
A0 0.22795919 Treated
A0 1.8094523 Treated
A0 0.47263801 Treated
A0 1.60099602 Treated
A0 0.18438469 Treated
A0 0.19795486 Treated
A0 0.6574297 Treated
A0 1.42089772 Treated
A0 0.83440876 Treated
A0 0.60044944 Treated
A0 0.45920661 Treated
A0 3.29389858 Treated
A0 0.69845754 Treated
A0 0.75382924 Treated
A0 0.71632224 Treated
A0 0.3430399 Treated
A0 0.56301826 Treated
A0 0.40487021 Treated
A0 0.787938 Treated
A0 0.60091573 Treated
A0 0.2657375 Treated
A0 0.37881362 Treated
A0 0.64934808 Treated
A0 0.91863602 Treated
A0 0.87423551 Treated
A0 0.73638839 Treated
A0 0.94020516 Treated
A0 0.78639376 Treated
A0 0.55804718 Treated
A0 0.43388274 Treated
A0 0.21135497 Treated
A0 0.35459271 Treated
A0 0.42199317 Treated
A0 0.49034736 Treated
A0 0.23016383 Treated
A0 0.43894848 Treated
A0 0.38314086 Treated
A0 0.92097408 Treated
A0 0.41129747 Treated
A0 0.54082 Treated
A0 0.43673635 Treated
A0 0.70746714 Treated
A0 0.27336213 Treated
A0 0.47297856 Treated
A0 0.33855358 Treated
A0 0.3431893 Treated
A0 0.40598866 Treated
A0 0.3879813 Treated
A0 0.54795498 Treated
A0 0.83195418 Treated
A0 1.71241522 Treated
A0 0.72171348 Treated
A0 0.5596903 Treated
A0 0.18435226 Treated
A0 0.48066375 Treated
A0 0.52924025 Treated
A0 0.28600287 Treated
A0 0.57649702 Treated
A0 0.73099238 Treated
A0 0.45776474 Treated
A0 0.36064053 Treated
A0 1.18421602 Treated
A0 0.37239146 Treated
A0 0.45113352 Treated
A0 0.40720108 Treated
A0 0.30339494 Treated
A0 0.43064842 Treated
A0 0.3594625 Treated
A0 0.62572527 Treated
A0 0.24975251 Treated
A0 0.34287837 Treated
A0 0.54548717 Treated
A0 0.56591415 Treated
A0 0.48343152 Treated
A0 0.45703065 Treated
A0 0.6542356 Treated
A0 0.66071463 Treated
A0 0.49913326 Treated
A0 0.24133874 Treated
A0 0.52575058 Treated
A0 0.25361073 Treated
A0 0.33091077 Treated
A0 0.4532508 Treated
A0 0.57607359 Treated
A0 0.86019427 Treated
A0 0.72207552 Treated
A0 0.74813658 Treated
A0 0.73724467 Treated
A0 0.17075074 Treated
A0 0.68223268 Treated
A0 0.26326016 Treated
A0 1.06783783 Treated
A0 0.8614732 Treated
A0 0.91204315 Treated
A0 0.30703497 Treated
A0 1.36669636 Treated
A0 0.65125275 Treated
A0 0.36286616 Treated
A0 1.57399881 Treated
A0 6.62682915 Treated
A0 1.01920533 Treated
A0 0.37081143 Treated
A0 1.25190616 Treated
A0 0.2724134 Treated
A0 0.32420874 Treated
A0 1.80499196 Treated
A0 0.43043929 Treated
A0 0.64114469 Treated
A0 0.99386328 Treated
A0 0.40323684 Treated
A0 0.41768345 Treated
A0 0.37511188 Treated
A0 0.70851564 Treated
A0 0.77416205 Treated
A0 0.21504788 Treated
A0 0.53369457 Treated
A0 1.5294081 Treated
A0 0.28690419 Treated
A0 0.59803486 Treated
A0 0.69600612 Treated
A0 0.45656562 Treated
A0 1.26196313 Treated
A0 0.7705608 Treated
A0 0.18022618 Treated
A0 0.43589902 Treated
A0 0.2112723 Treated
A0 0.78681356 Treated
A0 0.43813178 Treated
A0 0.55965924 Treated
A0 0.57392919 Treated
A0 0.2960135 Treated
A0 0.4102549 Treated
A0 0.39798078 Treated
A0 0.33709446 Treated
A0 0.54117256 Treated
A0 0.34636298 Treated
A0 0.21511495 Treated
A0 0.32587197 Treated
A0 0.55188823 Treated
A0 0.27262545 Treated
A0 0.75983542 Treated
A0 1.00131667 Treated
A0 0.84481317 Treated
A0 0.31954744 Treated
A0 0.22682022 Treated
A0 0.48911601 Treated
A0 0.25964355 Treated
A0 0.38615689 Treated
A0 0.36234882 Treated
A0 0.71418953 Treated
A0 0.25974342 Treated
A0 0.21636145 Treated
A0 0.58177274 Treated
A0 0.48442456 Treated
A0 0.41723201 Treated
A0 0.39103004 Treated
A0 0.32556492 Treated
A0 0.4429892 Treated
A0 0.48047453 Treated
A0 0.75548148 Treated
A0 0.32653779 Treated
A0 0.54231834 Treated
A0 1.2157321 Treated
A0 0.45559478 Treated
A0 0.20131846 Treated
A0 0.4448297 Treated
A0 0.29536933 Treated
A0 0.40143505 Treated
A0 0.49721858 Treated
A0 0.36581337 Treated
A0 0.24804375 Treated
A0 0.56023633 Treated
A0 0.90214032 Treated
A0 0.14078635 Treated
A0 0.42964697 Treated
A0 0.43477115 Treated
A0 0.30192283 Treated
A0 0.33866858 Treated
A0 0.35946372 Treated
A0 0.47792321 Treated
A0 0.67019248 Treated
A0 0.38989717 Treated
A0 0.33813635 Treated
A0 0.3891241 Treated
A0 0.39916459 Treated
A0 0.6450814 Treated
A0 0.36368114 Treated
A0 0.4765729 Treated
A0 0.58024687 Treated
A0 0.59560734 Treated
A0 0.77634478 Treated
A0 0.68050516 Treated
A0 0.59094667 Treated
A0 0.56005806 Treated
A0 0.52721155 Treated
A0 0.38106778 Treated
A0 0.52137238 Treated
A0 0.2779502 Treated
A0 0.27445251 Treated
A0 0.71716768 Treated
A0 0.41691923 Treated
A0 0.24512376 Treated
A0 0.19168794 Treated
A0 0.3055248 Treated
A0 0.75976431 Treated
A0 0.37282532 Treated
A0 1.12087464 Treated
A0 0.18585645 Treated
A0 0.21200396 Treated
A0 0.69387883 Treated
A0 0.8309747 Treated
A0 1.11808348 Treated
A0 0.34730008 Treated
A0 0.26183009 Treated
A0 0.60600543 Treated
A0 0.89621365 Treated
A0 0.36882144 Treated
A0 0.45310307 Treated
A0 0.37688053 Treated
A0 0.69807625 Treated
A0 0.34385234 Treated
A0 0.63130355 Treated
A0 0.3947694 Treated
A0 0.13531138 Treated
A0 0.43415943 Treated
A0 0.96847761 Treated
A0 0.33656827 Treated
A0 0.48592609 Treated
A0 0.15945639 Treated
A0 0.7768088 Treated
A0 0.36144018 Treated
A0 0.80415559 Treated
A0 1.14472044 Treated
A0 0.42595533 Treated
A0 0.25150442 Treated
A0 0.03841788 Treated
A0 2.1004405 Treated
A0 0.37692741 Treated
A0 0.27210537 Treated
A0 0.3259792 Treated
A0 0.41947404 Treated
A0 0.3135055 Treated
A0 0.0695903 Treated
A0 0.56456393 Treated
A0 0.26177868 Treated
A0 0.19881435 Treated
A0 0.64813191 Treated
A0 0.13780133 Treated
A0 0.25323242 Treated
A0 0.50610828 Treated
A0 0.68653232 Treated
A0 0.30614129 Treated
A0 1.94739628 Treated
A0 0.91572893 Treated
A0 0.47941545 Treated
A0 0.30371356 Treated
A0 0.29844075 Treated
A0 0.39047855 Treated
A0 0.48927143 Treated
A0 0.51751322 Treated
A0 0.78400367 Treated
A0 0.49569601 Treated
A0 0.39021999 Treated
A0 0.25895575 Treated
A0 0.60238469 Treated
A0 0.17685796 Treated
A0 0.4706971 Treated
A0 0.11959036 Treated
A0 0.3067576 Treated
A0 0.54248905 Treated
A0 0.2755281 Treated
A0 2.29011464 Treated
A0 0.49510068 Treated
A0 1.52763844 Treated
A0 0.51218694 Treated
A0 0.11064675 Treated
A0 0.40201098 Treated
A0 0.99950874 Treated
A0 0.39903545 Treated
A0 0.14291678 Treated
A0 0.52826625 Treated
A0 0.28988934 Treated
A0 1.36581063 Treated
A0 0.26407456 Treated
A0 1.26655304 Treated
A0 0.9743107 Treated
A0 0.55022001 Treated
A0 0.44630113 Treated
A0 0.22101873 Treated
A0 0.38632265 Treated
A0 0.42800501 Treated
A0 0.4644452 Treated
A0 0.74572486 Treated
A0 0.29796693 Treated
A0 0.91222155 Treated
A0 0.16565174 Treated
A0 0.2224995 Treated
A0 0.29948711 Treated
A0 0.74298531 Treated
A0 0.5077067 Treated
A0 0.40604505 Treated
A0 0.37001771 Treated
A0 0.78831458 Treated
A0 1.07496297 Treated
A0 0.52135938 Treated
A0 1.04252839 Treated
A0 0.55066866 Treated
A0 0.48287001 Treated
A0 0.11873244 Treated
A0 0.40162078 Treated
A0 0.50643981 Treated
A0 0.36043045 Treated
A0 0.4104856 Treated
A0 1.44659674 Treated
A0 0.6375708 Treated
A0 0.08557327 Treated
A0 0.66504055 Treated
A0 0.53583628 Treated
A0 0.19748825 Treated
A0 0.27495056 Treated
A0 0.8481918 Treated
A0 0.94348562 Treated
A0 1.32174265 Treated
A0 0.44910461 Treated
A0 0.33014765 Treated
A0 0.30081749 Treated
A0 0.31537127 Treated
A0 0.34892118 Treated
A0 0.33180079 Treated
A0 0.50786328 Treated
A0 1.11658025 Treated
A0 0.21468352 Treated
A0 0.91791248 Treated
A0 0.54120421 Treated
A0 1.05947721 Treated
A0 0.76569861 Treated
A0 0.55893153 Treated
A0 0.31562582 Treated
A0 0.46307138 Treated
A0 0.34390563 Treated
A0 0.30052924 Treated
A0 0.41350546 Treated
A0 0.28714576 Treated
A0 0.79518455 Treated
A0 0.19303833 Treated
A0 0.29179913 Treated
A0 1.83957708 Treated
A0 0.40419263 Treated
A0 0.51594192 Treated
A0 0.10348492 Treated
A0 0.33157325 Treated
A0 0.61636955 Treated
A0 0.50839877 Treated
A0 0.50814408 Treated
A0 0.13111553 Treated
A0 0.41951045 Treated
A0 0.29870999 Treated
A0 0.54310864 Treated
A0 0.4145681 Treated
A0 0.32813734 Treated
A0 0.46093833 Treated
A0 1.92264402 Treated
A0 0.31401357 Treated
A0 0.18045329 Treated
A0 0.53641564 Treated
A0 0.29317039 Treated
A0 0.32231408 Treated
A0 0.58483255 Treated
A0 0.28340816 Treated
A0 0.61670858 Treated
A0 0.86338049 Treated
A0 0.59415281 Treated
A0 0.40004554 Treated
A0 0.30578294 Treated
A0 0.33910406 Treated
A0 0.41986591 Treated
A0 0.48129654 Treated
A0 0.41425371 Treated
A0 0.72394598 Treated
A0 0.66705 Treated
A0 0.23289797 Treated
A0 0.541924 Treated
A0 0.76088619 Treated
A0 0.83787596 Treated
A0 0.52471697 Treated
A0 0.2868565 Treated
A0 0.43127906 Treated
A0 0.31410858 Treated
A0 0.36536604 Treated
A0 0.14750145 Treated
A0 0.55250335 Treated
A0 0.87904131 Treated
A0 0.42524609 Treated
A0 0.95297366 Treated
A0 0.42220032 Treated
A0 0.6080727 Treated
A0 0.73857969 Treated
A0 0.33753419 Treated
A0 1.21826267 Treated
A0 0.20958638 Treated
A0 0.42499036 Treated
A0 0.5117895 Treated
A0 0.69062686 Treated
A0 0.52147108 Treated
A0 0.8458876 Treated
A0 0.43601662 Treated
A0 0.4964157 Treated
A0 1.31505752 Treated
A0 0.51005644 Treated
A0 1.19133806 Treated
A0 0.38396707 Treated
A0 1.03535926 Treated
A0 0.54911643 Treated
A0 0.76796758 Treated
A0 0.602099 Treated
A0 0.26392594 Treated
A0 1.36167395 Treated
A0 0.46026281 Treated
A0 0.66863859 Treated
A0 0.38193405 Treated
A0 0.47231615 Treated
A0 0.65270895 Treated
A0 0.30867592 Treated
A0 0.50947785 Treated
A0 0.24218133 Treated
A0 0.77978224 Treated
A0 0.64508879 Treated
A0 0.2714074 Treated
A0 0.52806288 Treated
A0 0.76133418 Treated
A0 0.56254625 Treated
A0 0.19960885 Treated
A0 0.44724536 Treated
A0 0.96099687 Treated
A0 0.48292282 Treated
A0 0.36374277 Treated
A0 0.3800132 Treated
A0 0.57169712 Treated
A0 0.13905095 Treated
A0 0.71390104 Treated
A0 0.26790655 Treated
A0 0.59015638 Treated
A0 0.59591937 Treated
A0 0.38038385 Treated
A0 0.18397397 Treated
A0 0.82919955 Treated
A0 0.77603781 Treated
A0 0.46056312 Treated
A0 0.27520028 Treated
A0 0.45011351 Treated
A0 1.04131222 Treated
A0 0.26591876 Treated
A0 0.45617196 Treated
A0 0.57245207 Treated
A0 0.54488802 Treated
A0 0.64083999 Treated
A0 0.53427905 Treated
A0 0.55176032 Treated
A0 0.5109663 Treated
A0 0.52924716 Treated
A0 0.31639087 Treated
A0 0.33303183 Treated
A0 2.59598279 Treated
A0 0.44836238 Treated
A0 1.13027442 Treated
A0 0.65387583 Treated
A0 0.76101333 Treated
A0 0.37386411 Treated
A0 0.39105606 Treated
A0 0.8660751 Treated
A0 0.60377866 Treated
A0 0.51644933 Treated
A0 1.84962237 Treated
A0 0.47515625 Treated
A0 0.89482754 Treated
A0 0.77994221 Treated
A0 0.4349007 Treated
A0 0.51236945 Treated
A0 0.16661179 Treated
A0 0.88153702 Treated
A0 0.30856112 Treated
A0 0.62835908 Treated
A0 0.25118095 Treated
A0 0.3983981 Treated
A0 0.48508298 Treated
A0 0.47118539 Treated
A0 0.53591549 Treated
A0 0.26073429 Treated
A0 0.49204683 Treated
A0 0.67611623 Treated
A0 0.450295 Treated
A0 0.72668147 Treated
A0 1.14580584 Treated
A0 0.50034028 Treated
A0 0.45565477 Treated
A0 1.1572746 Treated
A0 0.76598942 Treated
A0 0.85398865 Treated
A0 0.38666728 Treated
A0 1.50589859 Treated
A0 0.55497557 Treated
A0 1.52591598 Treated
A0 0.44824481 Treated
A0 0.67356801 Treated
A0 0.54692405 Treated
A0 0.11488187 Treated
A0 0.97431904 Treated
A0 0.22140048 Treated
A0 1.28727853 Treated
A0 0.42796788 Treated
A0 0.15565565 Treated
A0 1.10161448 Treated
A0 0.24515341 Treated
A0 0.25460052 Treated
A0 0.56540966 Treated
A0 1.2784996 Treated
A0 0.32512942 Treated
A0 0.48281774 Treated
A0 0.43652192 Treated
A0 0.29192561 Treated
A0 1.04597712 Treated
A0 0.25341466 Treated
A0 0.39061871 Treated
A0 3.0015986 Treated
A0 0.62093633 Treated
A0 1.19831455 Treated
A0 0.35896817 Treated
A0 0.18880598 Treated
A0 0.47836021 Treated
A0 0.22760522 Treated
A0 0.17913753 Treated
A0 0.50831437 Treated
A0 2.49680138 Treated
A0 0.50442934 Treated
A0 0.42474526 Treated
A0 0.84412199 Treated
A0 0.56420416 Treated
A0 0.3928892 Treated
A0 0.38712347 Treated
A0 0.43566144 Treated
A0 0.48422381 Treated
A0 0.37860379 Treated
A0 0.56473118 Treated
A0 0.33032975 Treated
A0 0.81643587 Treated
A0 0.65837568 Treated
A0 0.27736241 Treated
A0 0.28335062 Treated
A0 0.34568363 Treated
A0 0.26103479 Treated
A0 0.58651626 Treated
A0 0.30841246 Treated
A0 0.45962098 Treated
A0 0.27309254 Treated
A0 0.28470996 Treated
A0 0.17654632 Treated
A0 0.60314488 Treated
A0 0.65222108 Treated
A0 0.73549378 Treated
A0 0.34206533 Treated
A0 0.41831282 Treated
A0 0.17478029 Treated
A0 2.02224612 Treated
A0 0.42198342 Treated
A0 0.39646098 Treated
A0 0.4700278 Treated
A0 0.42262998 Treated
A0 0.53896475 Treated
A0 0.8295604 Treated
A0 1.02950203 Treated
A0 0.69585758 Treated
A0 0.32452339 Treated
A0 0.47706419 Treated
A0 0.6623705 Treated
A0 0.60726011 Treated
A0 0.89040458 Treated
A0 0.34454021 Treated
A0 0.41933903 Treated
A0 0.17197539 Treated
A0 0.33541119 Treated
A0 0.41497073 Treated
A0 0.91627896 Treated
A0 0.49632639 Treated
A0 0.43327856 Treated
A0 0.31162414 Treated
A0 0.36598426 Treated
A0 0.3043626 Treated
A0 0.47174329 Treated
A0 0.62111628 Treated
A0 0.12592201 Treated
A0 0.72429198 Treated
A0 0.52149439 Treated
A0 0.2670747 Treated
A0 1.20951533 Treated
A0 0.2614556 Treated
A0 0.35040173 Treated
A0 0.28442115 Treated
A0 0.45759553 Treated
A0 0.27701327 Treated
A0 0.23066969 Treated
A0 0.63692355 Treated
A0 0.21037187 Treated
A0 0.27124691 Treated
A0 0.14576049 Treated
A0 4.47767115 Treated
A0 0.49289367 Treated
A0 1.18075097 Treated
A0 0.50284481 Treated
A0 0.86145204 Treated
A0 0.71452379 Treated
A0 0.30546436 Treated
A0 0.31827793 Treated
A0 0.17257161 Treated
A0 0.96639878 Treated
A0 0.86167628 Treated
A0 0.51912028 Treated
A0 0.79098183 Treated
A0 0.30837771 Treated
A0 0.82819879 Treated
A0 0.37964267 Treated
A0 0.51589322 Treated
A0 0.28155845 Treated
A0 1.05300832 Treated
A0 0.30144483 Treated
A0 0.39395735 Treated
A0 0.59442288 Treated
A0 0.37154865 Treated
A0 0.33179092 Treated
A0 0.50709152 Treated
A0 0.66329056 Treated
A0 0.33321163 Treated
A0 0.1756178 Treated
A0 0.6190213 Treated
A0 0.72922927 Treated
A0 0.72571731 Treated
A0 0.125569 Treated
A0 0.3416248 Treated
A0 0.30614325 Treated
A0 0.4303385 Treated
A0 0.22001156 Treated
A0 0.59263521 Treated
A0 1.39740849 Treated
A0 0.6197173 Treated
A0 0.39985189 Treated
A0 0.68626589 Treated
A0 0.35003665 Treated
A0 0.8646037 Treated
A0 0.45367184 Treated
A0 0.14754753 Treated
A0 0.55301923 Treated
A0 0.97435993 Treated
A0 0.322308 Treated
A0 0.33892694 Treated
A0 0.39379144 Treated
A0 0.62399977 Treated
A0 0.17215019 Treated
A0 0.56658679 Treated
A0 0.57986468 Treated
A0 0.3967585 Treated
A0 0.72533828 Treated
A0 0.34351835 Treated
A0 1.36875296 Treated
A0 0.38497195 Treated
A0 1.23311806 Treated
A0 0.18746589 Treated
A0 0.33701086 Treated
A0 0.58202797 Treated
A0 0.6972909 Treated
A0 0.37707809 Treated
A0 0.34046137 Treated
A0 0.35337856 Treated
A0 0.23403032 Treated
A0 0.37023187 Treated
A0 0.40720415 Treated
A0 1.67337704 Treated
A0 1.07103527 Treated
A0 1.42341387 Treated
A0 0.5101729 Treated
A0 0.10792091 Treated
A0 0.41237649 Treated
A0 0.57503468 Treated
A0 0.30873331 Treated
A0 0.66654539 Treated
A0 0.44153833 Treated
A0 0.41203001 Treated
A0 0.70241868 Treated
A0 0.29418921 Treated
A0 1.16636133 Treated
A0 0.16919111 Treated
A0 0.56478012 Treated
A0 3.6056633 Treated
A0 0.35690948 Treated
A0 1.05719793 Treated
A0 0.64155 Treated
A0 0.1325763 Treated
A0 0.31753081 Treated
A0 0.20501536 Treated
A0 0.32713887 Treated
A0 0.69909728 Treated
A0 0.46965799 Treated
A0 0.36206755 Treated
A0 0.39687774 Treated
A0 0.49046645 Treated
A0 0.4719308 Treated
A0 0.35177493 Treated
A0 0.21287857 Treated
A0 2.16486812 Treated
A0 0.31726173 Treated
A0 0.31297821 Treated
A0 0.15178111 Treated
A0 0.44805408 Treated
A0 0.44982323 Treated
A0 0.41968381 Treated
A0 0.26487368 Treated
A0 1.17959666 Treated
A0 0.081215 Treated
A0 0.68686134 Treated
A0 0.62203932 Treated
A0 0.87280685 Treated
A0 0.44619095 Treated
A0 0.44310915 Treated
A0 1.16498268 Treated
A0 0.26351753 Treated
A0 0.33154723 Treated
A0 0.28854641 Treated
A0 0.26613 Treated
A0 0.88930231 Treated
A0 0.35430893 Treated
A0 0.33684087 Treated
A0 0.26525661 Treated
A0 0.61769682 Treated
A0 0.29908147 Treated
A0 0.13989881 Treated
A0 0.38737667 Treated
A0 0.50652534 Treated
A0 0.69672596 Treated
A0 0.709122 Treated
A0 1.34338987 Treated
A0 0.52378064 Treated
A0 0.43094027 Treated
A0 0.22315387 Treated
A0 0.7175985 Treated
A0 0.55412853 Treated
A0 0.4419314 Treated
A0 0.25463748 Treated
A0 0.30554187 Treated
A0 0.92770648 Treated
A0 0.76418871 Treated
A0 1.36942351 Treated
A0 0.71980226 Treated
A0 0.2698535 Treated
A0 0.81120509 Treated
A0 0.14414699 Treated
A0 0.54281515 Treated
A0 0.50660437 Treated
A0 0.56381822 Treated
A0 0.57673532 Treated
A0 0.20114991 Treated
A0 0.25812489 Treated
A0 1.28822148 Treated
A0 0.45004162 Treated
A0 0.59687275 Treated
A0 0.3033748 Treated
A0 0.25380197 Treated
A0 0.31969896 Treated
A0 0.29139057 Treated
A0 0.15989736 Treated
A0 0.36971125 Treated
A0 1.02759969 Treated
A0 0.22406682 Treated
A0 1.17746091 Treated
A0 0.39545992 Treated
A0 0.23575483 Treated
A0 0.62809616 Treated
A0 0.3671518 Treated
A0 0.44760969 Treated
A0 0.36644182 Treated
A0 0.3549653 Treated
A0 0.33202803 Treated
A0 0.82140082 Treated
A0 0.34577855 Treated
A0 0.24959049 Treated
A0 0.13102782 Treated
A0 0.21064854 Treated
A0 0.97960997 Treated
A0 0.24754672 Treated
A0 0.28252614 Treated
A0 0.71567303 Treated
A0 0.70483148 Treated
A0 1.47899497 Treated
A0 0.59822649 Treated
A0 0.40178379 Treated
A0 1.15060413 Treated
A0 0.52716559 Treated
A0 0.41445509 Treated
A0 0.54340392 Treated
A0 0.29360598 Treated
A0 0.60242325 Treated
A0 0.41199139 Treated
A0 1.14307356 Treated
A0 0.27611786 Treated
A0 0.25686827 Treated
A0 0.55615526 Treated
A0 0.46631891 Treated
A0 0.67151076 Treated
A0 1.1970849 Treated
A0 0.11012974 Treated
A0 0.22362763 Treated
A0 0.15152471 Treated
A0 0.75525331 Treated
A0 0.49143842 Treated
A0 0.23786888 Treated
A0 1.49675953 Treated
A0 0.4481504 Treated
A0 0.11777744 Treated
A0 1.43134391 Treated
A0 0.3309074 Treated
A0 0.99772286 Treated
A0 0.29747117 Treated
A0 0.45413032 Treated
A0 0.4703095 Treated
A0 0.19304824 Treated
A0 0.62234789 Treated
A0 0.47512716 Treated
A0 0.32058319 Treated
A0 0.23477177 Treated
A0 1.66358209 Treated
A0 0.34957954 Treated
A0 0.84603411 Treated
A0 0.44830412 Treated
A0 0.40472552 Treated
A0 0.68648827 Treated
A0 0.43102139 Treated
A0 0.74930698 Treated
A0 0.89371055 Treated
A0 0.2509402 Treated
A0 0.56166238 Treated
A0 0.20634995 Treated
A0 0.14205347 Treated
A0 0.49482447 Treated
A0 0.51225513 Treated
A0 0.76868337 Treated
A0 0.50732481 Treated
A0 0.70802015 Treated
A0 0.77691025 Treated
A0 0.27330798 Treated
A0 0.69393736 Treated
A0 0.3187342 Treated
A0 0.54882163 Treated
A0 0.28937304 Treated
A0 0.41237232 Treated
A0 0.71485311 Treated
A0 0.48588255 Treated
A0 0.3270852 Treated
A0 0.42572781 Treated
A0 0.5354926 Treated
A0 0.44428611 Treated
A0 0.98901778 Treated
A0 0.98315448 Treated
A0 0.472363 Treated
A0 1.96070826 Treated
A0 0.57034874 Treated
A0 0.5164935 Treated
A0 1.17336845 Treated
A0 0.36616319 Treated
A0 0.35385105 Treated
A0 0.61918253 Treated
A0 0.72057211 Treated
A0 0.36738166 Treated
A0 0.31381324 Treated
A0 2.8502481 Treated
A0 0.62708479 Treated
A0 0.75761229 Treated
A0 0.42336714 Treated
A0 0.60299575 Treated
A0 0.82156181 Treated
A0 0.47338337 Treated
A0 0.43084258 Treated
A0 5.56462669 Treated
A0 0.72236347 Treated
A0 0.41982487 Treated
A0 0.43438956 Treated
A0 0.64078289 Treated
A0 0.2131952 Treated
A0 0.51370782 Treated
A0 0.69833612 Treated
A0 1.08145428 Treated
A0 0.31180972 Treated
A0 0.7653271 Treated
A0 0.38676077 Treated
A0 0.38674647 Treated
A0 0.31574464 Treated
A0 0.51539648 Treated
A0 0.5715391 Treated
A0 0.64344174 Treated
A0 0.71260858 Treated
A0 0.53364694 Treated
A0 0.41171512 Treated
A0 1.29992199 Treated
A0 0.38133532 Treated
A0 0.20308641 Treated
A0 0.41384572 Treated
A0 0.39546463 Treated
A0 0.38869467 Treated
A0 0.46695417 Treated
A0 0.27698779 Treated
A0 0.48025984 Treated
A0 0.28638658 Treated
A0 0.31724307 Treated
A0 1.10417891 Treated
A0 0.21735455 Treated
A0 0.13725252 Treated
A0 0.36775675 Treated
A0 0.47002047 Treated
A0 0.58126682 Treated
A0 0.41903764 Treated
A0 0.65229613 Treated
A0 0.65922564 Treated
A0 0.22737986 Treated
A0 1.12323606 Treated
A0 0.53253478 Treated
A0 0.3642365 Treated
A0 0.45462739 Treated
A0 0.28515866 Treated
A0 0.54590654 Treated
A0 0.29336849 Treated
A0 0.33347297 Treated
A0 2.36700225 Treated
A0 0.15245067 Treated
A0 1.31938636 Treated
A0 0.44416204 Treated
A0 1.24519169 Treated
A0 0.20833585 Treated
A0 0.3632603 Treated
A0 0.23039395 Treated
A0 0.50582749 Treated
A0 0.77173376 Treated
A0 0.63124257 Treated
A0 0.13506912 Treated
A0 1.85394001 Treated
A0 0.70561761 Treated
A0 0.27991101 Treated
A0 0.2751312 Treated
A0 0.56294543 Treated
A0 0.88588458 Treated
A0 0.14257471 Treated
A0 0.50226623 Treated
A0 0.34088629 Treated
A0 0.85796303 Treated
A0 0.54031771 Treated
A0 0.35796893 Treated
A0 0.25152841 Treated
A0 0.50684142 Treated
A0 0.79190642 Treated
A0 0.36882898 Treated
A0 0.80542231 Treated
A0 0.49349338 Treated
A0 0.56469131 Treated
A0 0.46180895 Treated
A0 0.58423811 Treated
A0 0.61788809 Treated
A0 0.17416763 Treated
A0 0.35802755 Treated
A0 0.72229713 Treated
A0 0.22867167 Treated
A0 1.35793924 Treated
A0 0.21417591 Treated
A0 0.57877278 Treated
A0 0.43633419 Treated
A0 0.73342693 Treated
A0 0.3581771 Treated
A0 0.94853771 Treated
A0 0.3277823 Treated
A0 0.4541744 Treated
A0 0.50958115 Treated
A0 0.48784077 Treated
A0 0.72983354 Treated
A0 0.65308911 Treated
A0 0.65090466 Treated
A0 0.55717808 Treated
A0 0.33972242 Treated
A0 0.24465305 Treated
A0 0.15052675 Treated
A0 0.49718818 Treated
A0 1.13945746 Treated
A0 0.31841412 Treated
A0 0.31094047 Treated
A0 0.57530737 Treated
A0 0.30990478 Treated
A0 0.3589685 Treated
A0 0.40866324 Treated
A0 0.5511685 Treated
A0 0.66099417 Treated
A0 0.53466338 Treated
A0 0.17180909 Treated
A0 0.27679542 Treated
A0 0.43007809 Treated
A0 0.2197412 Treated
A0 0.81009179 Treated
A0 0.28731054 Treated
A0 0.77035141 Treated
A0 0.419494 Treated
A0 0.52026224 Treated
A0 0.44374719 Treated
A0 0.41241115 Treated
A0 0.75670844 Treated
A0 0.61948425 Treated
A0 3.39879489 Treated
A0 0.70002127 Treated
A0 0.60484362 Treated
A0 0.34270734 Treated
A0 0.19990763 Treated
A0 0.33802307 Treated
A0 0.8148374 Treated
A0 0.23783799 Treated
A0 0.55952245 Treated
A0 2.04687834 Treated
A0 0.18255551 Treated
A0 2.20917916 Treated
A0 0.4340924 Treated
A0 0.55357391 Treated
A0 0.55169547 Treated
A0 0.28053322 Treated
A0 0.68441749 Treated
A0 0.62982446 Treated
A0 0.93184149 Treated
A0 0.89929026 Treated
A0 0.54124314 Treated
A0 0.66437906 Treated
A0 0.81001723 Treated
A0 0.34859788 Treated
A0 0.26257858 Treated
A0 0.46017912 Treated
A0 0.18469511 Treated
A0 1.58109939 Treated
A0 0.30296689 Treated
A0 0.49184436 Treated
A0 0.26749456 Treated
A0 0.35963431 Treated
A0 0.39715651 Treated
A0 0.77587968 Treated
A0 1.27644348 Treated
A0 0.37994283 Treated
A0 0.22269566 Treated
A0 0.59983552 Treated
A0 0.47492233 Treated
A0 0.39445648 Treated
A0 0.53577399 Treated
A0 0.45877579 Treated
A0 0.35908371 Treated
A0 2.84797978 Treated
A0 0.38401657 Treated
A0 0.31213945 Treated
A0 0.38072449 Treated
A0 0.61043113 Treated
A0 0.73079377 Treated
A0 0.55040842 Treated
A0 0.27518025 Treated
A0 0.71422553 Treated
A0 1.08443773 Treated
A0 0.86099303 Treated
A0 0.34061706 Treated
A0 1.0605427 Treated
A0 0.4905895 Treated
A0 0.68531322 Treated
A0 0.55257058 Treated
A0 0.64382571 Treated
A0 0.310408 Treated
A0 0.80167824 Treated
A0 0.15530345 Treated
A0 4.336308 Treated
A0 0.75451481 Treated
A0 0.74528152 Treated
A0 0.45520774 Treated
A0 0.47147766 Treated
A0 0.99209499 Treated
A0 0.53700256 Treated
A0 0.33931592 Treated
A0 0.70956278 Treated
A0 0.4090696 Treated
A0 0.613473 Treated
A0 0.09093801 Treated
A0 3.32175779 Treated
A0 0.67492735 Treated
A0 0.25483721 Treated
A0 0.22997046 Treated
A0 0.42630145 Treated
A0 0.70392966 Treated
A0 0.50469166 Treated
A0 0.51391476 Treated
A0 0.50880492 Treated
A0 0.28450781 Treated
A0 0.70045429 Treated
A0 0.36831611 Treated
A0 0.39883485 Treated
A0 0.36908343 Treated
A0 0.55904043 Treated
A0 0.59512568 Treated
A0 0.31127256 Treated
A0 0.3621324 Treated
A0 1.28882861 Treated
A0 0.63637435 Treated
A0 0.63532341 Treated
A0 1.0028888 Treated
A0 0.41502258 Treated
A0 0.47180513 Treated
A0 0.50830835 Treated
A0 0.12584879 Treated
A0 0.48252299 Treated
A0 0.71913153 Treated
A0 0.20300142 Treated
A0 0.26570842 Treated
A0 0.55776489 Treated
A0 1.36337626 Treated
A0 0.40814728 Treated
A0 0.25745812 Treated
A0 0.3247394 Treated
A0 0.24326682 Treated
A0 1.61748362 Treated
A0 0.34794834 Treated
A0 0.33594701 Treated
A0 0.42176628 Treated
A0 0.54566818 Treated
A0 0.70022213 Treated
A0 0.13239285 Treated
A0 0.91128778 Treated
A0 0.18565497 Treated
A0 0.39793602 Treated
A0 0.33587548 Treated
A0 0.38307723 Treated
A0 0.55383188 Treated
A0 0.35884246 Treated
A0 0.45414776 Treated
A0 0.68303913 Treated
A0 0.42807144 Treated
A0 1.11788738 Treated
A0 0.54262245 Treated
A0 0.39940146 Treated
A0 0.74906176 Treated
A0 0.30145696 Treated
A0 2.8792913 Treated
A0 0.89023745 Treated
A0 0.44808108 Treated
A0 0.40904784 Treated
A0 0.69202363 Treated
A0 0.37603614 Treated
A0 0.20115721 Treated
A0 0.80239791 Treated
A0 0.28143257 Treated
A0 0.08026854 Treated
A0 0.40649134 Treated
A0 0.49022231 Treated
A0 0.56206572 Treated
A0 0.31834635 Treated
A0 0.40449154 Treated
A0 0.3547245 Treated
A0 0.4211238 Treated
A0 1.13890588 Treated
A0 0.54956108 Treated
A0 0.43001488 Treated
A0 0.54706854 Treated
A0 0.46040162 Treated
A0 0.6048072 Treated
A0 0.64575636 Treated
A0 0.77665114 Treated
A0 0.44302261 Treated
A0 1.08786857 Treated
A0 0.21712323 Treated
A0 0.33073491 Treated
A0 0.7764461 Treated
A0 0.62409168 Treated
A0 0.2649326 Treated
A0 0.16179766 Treated
A0 0.20001976 Treated
A0 1.00382447 Treated
A0 0.45384094 Treated
A0 0.49406958 Treated
A0 0.4512938 Treated
A0 0.59562492 Treated
A0 0.5731616 Treated
A0 0.44439742 Treated
A0 0.51569515 Treated
A0 0.74495655 Treated
A0 0.60636497 Treated
A0 0.83272469 Treated
A0 1.2057972 Treated
A0 0.38196188 Treated
A0 0.55517852 Treated
A0 0.46410453 Treated
A0 0.44316626 Treated
A0 0.58462971 Treated
A0 0.32310918 Treated
A0 0.34693322 Treated
A0 0.63402373 Treated
A0 0.90757853 Treated
A0 0.22702253 Treated
A0 1.27770615 Treated
A0 0.65388811 Treated
A0 0.42405599 Treated
A0 0.41261673 Treated
A0 0.33648062 Treated
A0 0.94492835 Treated
A0 0.28686744 Treated
A0 0.98158383 Treated
A0 0.13436101 Treated
A0 0.24747477 Treated
A0 0.96295881 Treated
A0 0.48002809 Treated
A0 0.53196037 Treated
A0 1.01719749 Treated
A0 0.31805763 Treated
A0 0.74398613 Treated
A0 0.73972261 Treated
A0 0.35889331 Treated
A0 0.65511614 Treated
A0 0.43505949 Treated
A0 0.43666145 Treated
A0 0.31291917 Treated
A0 0.31233084 Treated
A0 0.44320309 Treated
A0 0.58296674 Treated
A0 0.72050303 Treated
A0 0.48681438 Treated
A0 0.736323 Treated
A0 0.45392624 Treated
A0 0.58675528 Treated
A0 0.54324341 Treated
A0 0.2296859 Treated
A0 0.38695148 Treated
A0 1.46005654 Treated
A0 1.07441211 Treated
A0 0.53192711 Treated
A0 0.74876344 Treated
A0 0.51280367 Treated
A0 1.65550721 Treated
A0 0.40229264 Treated
A0 0.26354432 Treated
A0 0.36934412 Treated
A0 2.20981097 Treated
A0 0.56468832 Treated
A0 0.50822359 Treated
A0 0.39501336 Treated
A0 0.29356903 Treated
A0 0.57123959 Treated
A0 0.6805504 Treated
A0 0.77326411 Treated
A0 0.95522207 Treated
A0 0.40711996 Treated
A0 0.56047523 Treated
A0 0.28641245 Treated
A0 0.30662113 Treated
A0 0.58617449 Treated
A0 0.3682541 Treated
A0 0.94494671 Treated
A0 0.33182687 Treated
A0 0.26202074 Treated
A0 0.39946958 Treated
A0 0.76726139 Treated
A0 0.75346559 Treated
A0 0.62514514 Treated
A0 0.28863209 Treated
A0 0.27862012 Treated
A0 0.17293999 Treated
A0 0.40620732 Treated
A0 0.38567713 Treated
A0 0.3019231 Treated
A0 0.49487197 Treated
A0 0.45432085 Treated
A0 0.45168579 Treated
A0 0.45839334 Treated
A0 0.34787044 Treated
A0 0.4593223 Treated
A0 0.45250356 Treated
A0 0.54733217 Treated
A0 0.20399165 Treated
A0 0.36975566 Treated
A0 0.9757151 Treated
A0 1.0018605 Treated
A0 0.28703049 Treated
A0 0.53617036 Treated
A0 0.57523346 Treated
A0 0.86243868 Treated
A0 0.32147521 Treated
A0 0.67735511 Treated
A0 0.7658909 Treated
A0 0.34137225 Treated
A0 0.36828211 Treated
A0 0.22800425 Treated
A0 0.49869755 Treated
A0 0.22321235 Treated
A0 0.17029451 Treated
A0 0.40800738 Treated
A0 1.15310431 Treated
A0 0.85330039 Treated
A0 1.16185009 Treated
A0 0.71930546 Treated
A0 1.23926473 Treated
A0 0.65380991 Treated
A0 0.42615163 Treated
A0 0.55221975 Treated
A0 0.24769336 Treated
A0 0.75428116 Treated
A0 0.68327743 Treated
A0 0.25547752 Treated
A0 0.39248493 Treated
A0 0.96220291 Treated
A0 0.8549208 Treated
A0 0.41680655 Treated
A0 0.44532847 Treated
A0 0.38463312 Treated
A0 0.71026278 Treated
A0 0.644526 Treated
A0 0.17318892 Treated
A0 0.53506917 Treated
A0 0.0985003 Treated
A0 0.3438977 Treated
A0 0.68797302 Treated
A0 0.44620386 Treated
A0 0.23320745 Treated
A0 0.48989376 Treated
A0 1.83772337 Treated
A0 0.49597731 Treated
A0 0.79723954 Treated
A0 0.23813935 Treated
A0 0.33417431 Treated
A0 0.55086267 Treated
A0 0.55606705 Treated
A0 0.56750572 Treated
A0 0.31773293 Treated
A0 0.52865922 Treated
A0 0.32301369 Treated
A0 0.33285171 Treated
A0 0.58019722 Treated
A0 0.55140644 Treated
A0 0.34462762 Treated
A0 0.3898325 Treated
A0 0.17666635 Treated
A0 0.85905117 Treated
A0 1.35776019 Treated
A0 0.30327603 Treated
A0 1.11194217 Treated
A0 0.37105462 Treated
A0 0.67766774 Treated
A0 0.32609481 Treated
A0 0.67252356 Treated
A0 0.38461444 Treated
A0 0.23900163 Treated
A0 0.53301448 Treated
A0 0.82427603 Treated
A0 1.04701829 Treated
A0 0.70483732 Treated
A0 0.66490841 Treated
A0 0.3483291 Treated
A0 0.56049263 Treated
A0 0.20682806 Treated
A0 0.4253704 Treated
A0 0.28404871 Treated
A0 0.40181991 Treated
A0 1.00039005 Treated
A0 0.8305155 Treated
A0 0.03716373 Treated
A0 0.75228167 Treated
A0 1.59417462 Treated
A0 0.30736971 Treated
A0 0.30815262 Treated
A0 0.56946194 Treated
A0 0.36347678 Treated
A0 0.35888743 Treated
A0 0.35995081 Treated
A0 1.64716089 Treated
A0 0.42603564 Treated
A0 0.49204886 Treated
A0 0.95937365 Treated
A0 0.46982899 Treated
A0 0.45906261 Treated
A0 0.51297581 Treated
A0 0.6061337 Treated
A0 0.2266473 Treated
A0 0.64077133 Treated
A0 0.27426752 Treated
A0 0.4700661 Treated
A0 0.30453739 Treated
A0 0.41354173 Treated
A0 0.23760211 Treated
A0 0.60728472 Treated
A0 0.88268286 Treated
A0 0.2592828 Treated
A0 0.53883368 Treated
A0 2.38411164 Treated
A0 0.40682757 Treated
A0 0.3488951 Treated
A0 0.35734394 Treated
A0 0.94876015 Treated
A0 0.25574639 Treated
A0 1.84568727 Treated
A0 0.27963051 Treated
A0 0.60666817 Treated
A0 0.77695632 Treated
A0 0.62828106 Treated
A0 0.55421925 Treated
A0 0.55920744 Treated
A0 1.04194319 Treated
A0 0.26363942 Treated
A0 0.18922642 Treated
A0 0.51794678 Treated
A0 0.58449787 Treated
A0 0.33028713 Treated
A0 0.5749225 Treated
A0 0.30532134 Treated
A0 0.82032049 Treated
A0 0.3914769 Treated
A0 0.33830631 Treated
A0 0.3709631 Treated
A0 0.78197557 Treated
A0 0.59637779 Treated
A0 0.6430226 Treated
A0 0.80478042 Treated
A0 0.57390201 Treated
A0 0.38236147 Treated
A0 0.17548382 Treated
A0 0.63250756 Treated
A0 0.24514902 Treated
A0 0.50784838 Treated
A0 0.28849459 Treated
A0 0.25175387 Treated
A0 0.29667601 Treated
A0 0.4618763 Treated
A0 0.2500478 Treated
A0 0.26727998 Treated
A0 0.57188642 Treated
A0 0.42442834 Treated
A0 0.448466 Treated
A0 0.6511535 Treated
A0 0.27612305 Treated
A0 2.01714444 Treated
A0 0.23420388 Treated
A0 0.42123923 Treated
A0 5.5038209 Treated
A0 0.44277117 Treated
A0 0.39183369 Treated
A0 0.47692618 Treated
A0 0.50763047 Treated
A0 0.34261218 Treated
A0 0.12228766 Treated
A0 0.42721334 Treated
A0 0.23963286 Treated
A0 0.45051497 Treated
A0 0.31327689 Treated
A0 0.36475092 Treated
A0 0.84270334 Treated
A0 3.55686569 Treated
A0 0.79079235 Treated
A0 0.70305252 Treated
A0 0.63783658 Treated
A0 0.18461712 Treated
A0 0.59061491 Treated
A0 0.34421343 Treated
A0 0.41869742 Treated
A0 0.51453686 Treated
A0 0.90628058 Treated
A0 0.23601241 Treated
A0 0.58007419 Treated
A0 0.36941934 Treated
A0 0.36979747 Treated
A0 0.40821865 Treated
A0 1.14345145 Treated
A0 0.7741254 Treated
A0 0.73815274 Treated
A0 0.59679252 Treated
A0 0.353609 Treated
A0 0.36624536 Treated
A0 0.28980958 Treated
A0 0.55593872 Treated
A0 0.25818545 Treated
A0 0.65031481 Treated
A0 0.55285674 Treated
A0 0.29984263 Treated
A0 0.3076064 Treated
A0 0.82808805 Treated
A0 0.49577019 Treated
A0 0.51499093 Treated
A0 0.37880972 Treated
A0 0.22676805 Treated
A0 0.10958892 Treated
A0 0.42823908 Treated
A0 0.37459445 Treated
A0 0.27697018 Treated
A0 0.49304584 Treated
A0 0.58663857 Treated
A0 0.89160961 Treated
A0 0.41004163 Treated
A0 0.80633086 Treated
A0 0.38639003 Treated
A0 1.36650348 Treated
A0 0.67871457 Treated
A0 0.49514022 Treated
A0 0.68359226 Treated
A0 0.27705097 Treated
A0 0.33441445 Treated
A0 0.49746001 Treated
A0 0.78035551 Treated
A0 0.55486673 Treated
A0 0.42342141 Treated
A0 0.69835758 Treated
A0 1.0455395 Treated
A0 1.15047359 Treated
A0 0.34216648 Treated
A0 1.14415932 Treated
A0 0.34755194 Treated
A0 0.55086643 Treated
A0 0.42067483 Treated
A0 0.52215439 Treated
A0 0.42461604 Treated
A0 0.55558151 Treated
A0 0.59821302 Treated
A0 0.47979587 Treated
A0 0.37824503 Treated
A0 0.63911623 Treated
A0 0.4941414 Treated
A0 0.96366215 Treated
A0 0.3539491 Treated
A0 0.55319923 Treated
A0 0.39617196 Treated
A0 0.21781239 Treated
A0 1.07977772 Treated
A0 0.17325918 Treated
A0 0.590868 Treated
A0 0.3902207 Treated
A0 0.31777075 Treated
A0 0.31959406 Treated
A0 0.43786767 Treated
A0 0.48380193 Treated
A0 0.31479296 Treated
A0 0.44589302 Treated
A0 1.67496347 Treated
A0 0.98341125 Treated
A0 0.2508758 Treated
A0 0.56420261 Treated
A0 0.49301624 Treated
A0 0.66495067 Treated
A0 0.3139672 Treated
A0 0.65452886 Treated
A0 0.64134711 Treated
A0 1.72053003 Treated
A0 0.535797 Treated
A0 0.21583003 Treated
A0 0.79828846 Treated
A0 0.8735075 Treated
A0 0.59810859 Treated
A0 0.74940985 Treated
A0 0.41043806 Treated
A0 0.13571522 Treated
A0 0.4796817 Treated
A0 0.4049277 Treated
A0 0.57977772 Treated
A0 0.60960281 Treated
A0 0.27660009 Treated
A0 0.56125152 Treated
A0 0.69437128 Treated
A0 0.45127589 Treated
A0 0.27343115 Treated
A0 0.21929878 Treated
A0 0.45364407 Treated
A0 0.62231517 Treated
A0 0.21196494 Treated
A0 0.50552118 Treated
A0 0.28075033 Treated
A0 0.53666139 Treated
A0 0.38699362 Treated
A0 0.33521944 Treated
A0 0.47144827 Treated
A0 0.41263086 Treated
A0 0.43011397 Treated
A0 0.84720016 Treated
A0 0.35372603 Treated
A0 0.13415547 Treated
A0 0.53408903 Treated
A0 0.18478237 Treated
A0 1.04443371 Treated
A0 0.49172854 Treated
A0 0.71209502 Treated
A0 0.53449064 Treated
A0 0.38884807 Treated
A0 0.21944787 Treated
A0 0.30017 Treated
A0 0.25442952 Treated
A0 0.39738673 Treated
A0 0.30454478 Treated
A0 0.88862276 Treated
A0 0.71908057 Treated
A0 0.4499152 Treated
A0 0.1695275 Treated
A0 0.27249306 Treated
A0 0.76569992 Treated
A0 0.16928346 Treated
A0 0.52308792 Treated
A0 1.17293608 Treated
A0 0.40372327 Treated
A0 0.93248016 Treated
A0 0.86231983 Treated
A0 0.67338979 Treated
A0 0.7682088 Treated
A0 1.31636 Treated
A0 0.31285009 Treated
A0 0.50783592 Treated
A0 0.31513029 Treated
A0 0.5349732 Treated
A0 0.30792224 Treated
A0 0.26311883 Treated
A0 0.57948995 Treated
A0 0.65272635 Treated
A0 0.86560273 Treated
A0 0.52378172 Treated
A0 0.54849356 Treated
A0 0.3560873 Treated
A0 0.19216213 Treated
A0 0.14815746 Treated
A0 0.23847562 Treated
A0 0.28500712 Treated
A0 0.77933919 Treated
A0 0.45728496 Treated
A0 0.21814771 Treated
A0 1.49410987 Treated
A0 0.27273217 Treated
A0 0.8411116 Treated
A0 0.29891372 Treated
A0 0.26706922 Treated
A0 1.11510289 Treated
A0 0.15051906 Treated
A0 0.59672606 Treated
A0 0.83980662 Treated
A0 0.35399401 Treated
A0 0.81531107 Treated
A0 0.47980481 Treated
A0 0.90262556 Treated
A0 0.72478896 Treated
A0 0.7102772 Treated
A0 0.32200107 Treated
A0 0.2614333 Treated
A0 0.53996658 Treated
A0 0.40413648 Treated
A0 0.30932897 Treated
A0 0.58777267 Treated
A0 0.43431276 Treated
A0 0.60622793 Treated
A0 1.78861237 Treated
A0 0.47144809 Treated
A0 0.31598467 Treated
A0 0.64567959 Treated
A0 1.053846 Treated
A0 0.34808436 Treated
A0 0.30492997 Treated
A0 0.22471203 Treated
A0 0.50603735 Treated
A0 0.60437739 Treated
A0 0.44565105 Treated
A0 0.19653445 Treated
A0 0.44044247 Treated
A0 0.3810356 Treated
A0 0.50685573 Treated
A0 0.29327613 Treated
A0 0.68729162 Treated
A0 0.40468067 Treated
A0 1.07858336 Treated
A0 0.53903973 Treated
A0 0.16186227 Treated
A0 0.26945952 Treated
A0 0.43359497 Treated
A0 0.4035261 Treated
A0 0.074182 Treated
A0 0.90045112 Treated
A0 0.67308593 Treated
A0 0.43095091 Treated
A0 0.60319144 Treated
A0 0.39452067 Treated
A0 0.47854364 Treated
A0 0.3079398 Treated
A0 0.68489194 Treated
A0 0.3551954 Treated
A0 0.05539184 Treated
A0 0.34403542 Treated
A0 0.72602391 Treated
A0 0.18783772 Treated
A0 0.63886034 Treated
A0 0.65464556 Treated
A0 0.71234989 Treated
A0 0.31487185 Treated
A0 0.45590383 Treated
A0 0.42593014 Treated
A0 0.49363774 Treated
A0 0.89695245 Treated
A0 0.73590231 Treated
A0 0.78794932 Treated
A0 0.44388175 Treated
A0 0.277879 Treated
A0 1.13135147 Treated
A0 0.16839902 Treated
A0 1.20132792 Treated
A0 0.16464165 Treated
A0 0.73110193 Treated
A0 0.38525173 Treated
A0 0.68194693 Treated
A0 0.98294789 Treated
A0 0.61426735 Treated
A0 0.23074211 Treated
A0 0.14396191 Treated
A0 0.43608239 Treated
A0 0.71586281 Treated
A0 0.64179289 Treated
A0 0.36560979 Treated
A0 1.19867706 Treated
A0 0.45859319 Treated
A0 0.17825857 Treated
A0 0.48848882 Treated
A0 0.31237146 Treated
A0 0.74491233 Treated
A0 0.88757497 Treated
A0 0.91862315 Treated
A0 1.22687852 Treated
A0 0.44063938 Treated
A0 0.26243472 Treated
A0 0.41751418 Treated
A0 0.59499633 Treated
A0 0.37924746 Treated
A0 0.34542835 Treated
A0 0.37898213 Treated
A0 0.39540061 Treated
A0 2.02587748 Treated
A0 0.12079211 Treated
A0 0.64147455 Treated
A0 0.24972802 Treated
A0 0.19784053 Treated
A0 0.48757127 Treated
A0 0.36232308 Treated
A0 0.34911117 Treated
A0 0.56985253 Treated
A0 0.92826837 Treated
A0 0.35564309 Treated
A0 0.51950085 Treated
A0 0.36781409 Treated
A0 0.32090545 Treated
A0 0.40368524 Treated
A0 0.80669719 Treated
A0 0.65298885 Treated
A0 0.27590066 Treated
A0 0.61501962 Treated
A0 0.84500867 Treated
A0 0.30922878 Treated
A0 0.37554982 Treated
A0 0.50209343 Treated
A0 1.12665951 Treated
A0 0.37893987 Treated
A0 0.4508191 Treated
A0 1.5191288 Treated
A0 0.35103881 Treated
A0 0.70546883 Treated
A0 0.56368083 Treated
A0 0.59390455 Treated
A0 0.62254232 Treated
A0 0.29605678 Treated
A0 0.2508288 Treated
A0 1.07190931 Treated
A0 0.33622029 Treated
A0 0.46919531 Treated
A0 0.60833734 Treated
A0 0.25194398 Treated
A0 0.2593244 Treated
A0 0.57728904 Treated
A0 0.56722182 Treated
A0 0.28633735 Treated
A0 0.97215456 Treated
A0 1.11114037 Treated
A0 0.28646541 Treated
A0 0.28326368 Treated
A0 0.79763663 Treated
A0 1.03340602 Treated
A0 0.72038668 Treated
A0 0.25984827 Treated
A0 0.77934247 Treated
A0 0.67723352 Treated
A0 0.72394812 Treated
A0 0.2660104 Treated
A0 0.92611468 Treated
A0 0.2415116 Treated
A0 0.45174187 Treated
A0 0.34354088 Treated
A0 0.27386478 Treated
A0 0.3934792 Treated
A0 0.51369125 Treated
A0 0.27591661 Treated
A0 0.49963629 Treated
A0 0.43425825 Treated
A0 0.30958468 Treated
A0 0.89521778 Treated
A0 1.30688238 Treated
A0 0.44277635 Treated
A0 0.32666743 Treated
A0 0.36560288 Treated
A0 0.4354609 Treated
A0 0.30471659 Treated
A0 0.56784254 Treated
A0 0.25460431 Treated
A0 0.36853331 Treated
A0 1.1607424 Treated
A0 1.36134958 Treated
A0 0.46913877 Treated
A0 0.28165594 Treated
A0 0.26681268 Treated
A0 0.29650575 Treated
A0 0.41194114 Treated
A0 0.2699894 Treated
A0 4.51464367 Treated
A0 0.20270094 Treated
A0 1.16973722 Treated
A0 1.99316847 Treated
A0 0.51427567 Treated
A0 0.27124608 Treated
A0 0.39932412 Treated
A0 0.76524621 Treated
A0 0.83435422 Treated
A0 0.35165831 Treated
A0 0.52801538 Treated
A0 0.70746303 Treated
A0 0.28830847 Treated
A0 0.50202125 Treated
A0 0.70646226 Treated
A0 0.77850354 Treated
A0 0.3084034 Treated
A0 0.61898702 Treated
A0 0.35261434 Treated
A0 0.60829937 Treated
A0 0.31666371 Treated
A0 0.25672621 Treated
A0 0.34737518 Treated
A0 1.12950659 Treated
A0 0.15991706 Treated
A0 0.45087102 Treated
A0 0.21738541 Treated
A0 0.24618548 Treated
A0 0.28354594 Treated
A0 0.42434755 Treated
A0 0.25325409 Treated
A0 1.62345719 Treated
A0 0.45190161 Treated
A0 0.71258903 Treated
A0 0.4881506 Treated
A0 0.52458906 Treated
A0 0.51827753 Treated
A0 0.48184299 Treated
A0 0.44903186 Treated
A0 0.2726388 Treated
A0 0.75341564 Treated
A0 0.79635578 Treated
A0 0.62495679 Treated
A0 0.30034518 Treated
A0 0.95221657 Treated
A0 0.49751708 Treated
A0 0.38679713 Treated
A0 0.34630561 Treated
A0 0.56946284 Treated
A0 0.80467999 Treated
A0 0.38122365 Treated
A0 0.2274503 Treated
A0 0.73942739 Treated
A0 0.64063275 Treated
A0 0.16056019 Treated
A0 0.39536762 Treated
A0 0.5871309 Treated
A0 0.45163125 Treated
A0 0.27678743 Treated
A0 0.33899903 Treated
A0 0.41221902 Treated
A0 0.34604552 Treated
A0 0.24636932 Treated
A0 0.38793704 Treated
A0 0.73058951 Treated
A0 0.48088193 Treated
A0 0.62043834 Treated
A0 0.41333294 Treated
A0 0.21558207 Treated
A0 0.61786026 Treated
A0 0.36878523 Treated
A0 0.22390513 Treated
A0 0.4915562 Treated
A0 0.56654871 Treated
A0 0.3665835 Treated
A0 0.5169155 Treated
A0 0.98349422 Treated
A0 0.26524436 Treated
A0 0.23820947 Treated
A0 0.61660373 Treated
A0 0.31838715 Treated
A0 0.76960462 Treated
A0 0.55288154 Treated
A0 0.49159095 Treated
A0 0.50727576 Treated
A0 1.31652677 Treated
A0 0.25830764 Treated
A0 0.28823435 Treated
A0 0.54933274 Treated
A0 1.21266508 Treated
A0 0.54581815 Treated
A0 0.51731586 Treated
A0 0.40285665 Treated
A0 0.19335514 Treated
A0 0.42872328 Treated
A0 0.45090541 Treated
A0 0.67946261 Treated
A0 0.3811731 Treated
A0 0.68602383 Treated
A0 0.33832815 Treated
A0 0.89823085 Treated
A0 0.45817977 Treated
A0 0.64942563 Treated
A0 0.77597153 Treated
A0 0.18306378 Treated
A0 0.6619904 Treated
A0 0.23438004 Treated
A0 1.80522764 Treated
A0 0.82170707 Treated
A0 1.42685091 Treated
A0 0.58504117 Treated
A0 1.35957098 Treated
A0 0.74893391 Treated
A0 0.15165633 Treated
A0 1.05676496 Treated
A0 0.44295576 Treated
A0 1.44577408 Treated
A0 0.37647593 Treated
A0 0.17705436 Treated
A0 0.38432789 Treated
A0 0.27605009 Treated
A0 0.39786309 Treated
A0 1.25300848 Treated
A0 0.5500139 Treated
A0 0.2102088 Treated
A0 0.42371923 Treated
A0 0.51185656 Treated
A0 0.44192487 Treated
A0 0.22200869 Treated
A0 1.30370831 Treated
A0 0.48882765 Treated
A0 0.59571654 Treated
A0 0.95677918 Treated
A0 0.57959712 Treated
A0 0.23489061 Treated
A0 1.10465658 Treated
A0 0.55434012 Treated
A0 0.68964636 Treated
A0 1.73627424 Treated
A0 0.21935007 Treated
A0 0.1392889 Treated
A0 0.83733875 Treated
A0 0.87461263 Treated
A0 0.39690912 Treated
A0 0.07754663 Treated
A0 0.35624817 Treated
A0 0.5864411 Treated
A0 0.44184673 Treated
A0 0.40513408 Treated
A0 0.51446092 Treated
A0 0.90021056 Treated
A0 0.31512535 Treated
A0 0.45075718 Treated
A0 0.6374653 Treated
A0 0.18691152 Treated
A0 0.25319996 Treated
A0 1.08157468 Treated
A0 0.4373835 Treated
A0 0.67490888 Treated
A0 0.41311008 Treated
A0 1.22588384 Treated
A0 0.36129501 Treated
A0 0.39836842 Treated
A0 0.43600839 Treated
A0 0.27126488 Treated
A0 0.40083793 Treated
A0 0.31412482 Treated
A0 0.70594066 Treated
A0 0.58457148 Treated
A0 0.45735592 Treated
A0 0.35647476 Treated
A0 0.52158028 Treated
A0 0.36733365 Treated
A0 0.68030989 Treated
A0 0.8690539 Treated
A0 0.61969244 Treated
A0 0.19240223 Treated
A0 1.81077671 Treated
A0 0.35617414 Treated
A0 0.26456684 Treated
A0 0.39245343 Treated
A0 0.5404532 Treated
A0 0.3726114 Treated
A0 0.7405448 Treated
A0 0.62838596 Treated
A0 1.2361213 Treated
A0 0.42890754 Treated
A0 0.41568473 Treated
A0 0.19998604 Treated
A0 0.86578244 Treated
A0 0.27726939 Treated
A0 0.88617426 Treated
A0 0.41282818 Treated
A0 0.61116642 Treated
A0 0.22261496 Treated
A0 0.43684033 Treated
A0 0.5113433 Treated
A0 1.89609861 Treated
A0 0.23719357 Treated
A0 4.87381077 Treated
A0 0.16425893 Treated
A0 0.79828513 Treated
A0 0.48867661 Treated
A0 0.26085263 Treated
A0 0.95653832 Treated
A0 0.17760378 Treated
A0 0.20483176 Treated
A0 0.25640929 Treated
A0 0.45852786 Treated
A0 0.48556325 Treated
A0 3.49537158 Treated
A0 0.44321918 Treated
A0 0.50295085 Treated
A0 2.25078368 Treated
A0 0.64135402 Treated
A0 0.46384811 Treated
A0 0.28416786 Treated
A0 0.78657025 Treated
A0 0.65560287 Treated
A0 0.53364563 Treated
A0 0.33177692 Treated
A0 0.3086611 Treated
A0 0.41297805 Treated
A0 0.75665665 Treated
A0 0.49882454 Treated
A0 0.33113787 Treated
A0 0.25181144 Treated
A0 0.87190962 Treated
A0 0.38967875 Treated
A0 1.45023859 Treated
A0 0.3480168 Treated
A0 0.37162781 Treated
A0 0.67966187 Treated
A0 0.16639626 Treated
A0 0.18175761 Treated
A0 0.20118725 Treated
A0 0.19332685 Treated
A0 0.30550852 Treated
A0 0.77223957 Treated
A0 0.48818615 Treated
A0 0.86996245 Treated
A0 0.53903615 Treated
A0 0.46021232 Treated
A0 2.76152325 Treated
A0 0.35675877 Treated
A0 0.60247892 Treated
A0 0.46753088 Treated
A0 0.44458833 Treated
A0 0.79949403 Treated
A0 0.41917175 Treated
A0 0.39731598 Treated
A0 0.32896748 Treated
A0 0.5567795 Treated
A0 0.43818992 Treated
A0 0.22784123 Treated
A0 0.40179518 Treated
A0 0.44449872 Treated
A0 0.27514592 Treated
A0 0.45777094 Treated
A0 0.31075779 Treated
A0 0.48109183 Treated
A0 0.36093643 Treated
A0 0.5554769 Treated
A0 0.35485595 Treated
A0 0.55979639 Treated
A0 0.74615681 Treated
A0 0.34111616 Treated
A0 0.77170008 Treated
A0 1.0396992 Treated
A0 0.2369449 Treated
A0 0.17882852 Treated
A0 0.19777668 Treated
A0 0.42041293 Treated
A0 0.44603646 Treated
A0 0.08648039 Treated
A0 0.49649402 Treated
A0 0.45829722 Treated
A0 0.40578535 Treated
A0 0.64490807 Treated
A0 0.2606647 Treated
A0 1.1042031 Treated
A0 0.42920735 Treated
A0 0.48689997 Treated
A0 0.42599615 Treated
A0 0.69259143 Treated
A0 0.40785667 Treated
A0 0.68266004 Treated
A0 0.26607212 Treated
A0 2.02655387 Treated
A0 1.4225291 Treated
A0 0.11352155 Treated
A0 0.24684361 Treated
A0 0.352974 Treated
A0 0.17955808 Treated
A0 0.76367277 Treated
A0 0.52805603 Treated
A0 0.46234035 Treated
A0 0.94860244 Treated
A0 0.80038631 Treated
A0 0.49481192 Treated
A0 0.23799139 Treated
A0 0.18477932 Treated
A0 0.60076946 Treated
A0 0.25737435 Treated
A0 0.38909221 Treated
A0 1.2877717 Treated
A0 0.61319971 Treated
A0 1.04475439 Treated
A0 0.46462277 Treated
A0 0.49265206 Treated
A0 0.86181915 Treated
A0 0.29414758 Treated
A0 0.7712701 Treated
A0 0.56805789 Treated
A0 0.45085961 Treated
A0 0.67578197 Treated
A0 0.44719633 Treated
A0 0.34310848 Treated
A0 0.88413143 Treated
A0 0.99385077 Treated
A0 0.28984821 Treated
A0 0.6821273 Treated
A0 0.64306545 Treated
A0 0.69824499 Treated
A0 0.36854306 Treated
A0 0.2374308 Treated
A0 0.42374864 Treated
A0 0.88032991 Treated
A0 0.60955173 Treated
A0 0.53049225 Treated
A0 0.41172054 Treated
A0 1.26211393 Treated
A0 0.16761664 Treated
A0 0.53816646 Treated
A0 0.50954986 Treated
A0 0.24519987 Treated
A0 0.49962291 Treated
A0 0.41733795 Treated
A0 0.6303845 Treated
A0 0.64425039 Treated
A0 0.9137094 Treated
A0 0.37779474 Treated
A0 0.44329771 Treated
A0 0.51998872 Treated
A0 0.60070759 Treated
A0 0.30000937 Treated
A0 0.31325254 Treated
A0 0.56121659 Treated
A0 2.89721608 Treated
A0 0.3687031 Treated
A0 0.45751628 Treated
A0 0.6213215 Treated
A0 0.37532562 Treated
A0 0.01570549 Treated
A0 0.46790412 Treated
A0 0.74540526 Treated
A0 0.50921601 Treated
A0 0.16762081 Treated
A0 0.59063017 Treated
A0 0.21127185 Treated
A0 0.65281671 Treated
A0 0.26283881 Treated
A0 0.29847947 Treated
A0 0.59632456 Treated
A0 0.65791178 Treated
A0 0.54942399 Treated
A0 1.44477057 Treated
A0 0.6120463 Treated
A0 0.29575723 Treated
A0 0.45447603 Treated
A0 1.07465112 Treated
A0 1.06171441 Treated
A0 0.36775184 Treated
A0 0.41775796 Treated
A0 0.64493704 Treated
A0 0.33443174 Treated
A0 0.72118378 Treated
A0 0.31881559 Treated
A0 0.58878016 Treated
A0 0.82299936 Treated
A0 0.43873248 Treated
A0 0.76323396 Treated
A0 0.20776613 Treated
A0 0.49671879 Treated
A0 0.36739627 Treated
A0 0.39605299 Treated
A0 0.39232984 Treated
A0 0.17733745 Treated
A0 1.28696918 Treated
A0 0.19004211 Treated
A0 0.23492184 Treated
A0 0.89488572 Treated
A0 0.27280658 Treated
A0 1.16041136 Treated
A0 0.60533631 Treated
A0 1.06060147 Treated
A0 0.30916372 Treated
A0 0.52767485 Treated
A0 1.37303126 Treated
A0 0.51197195 Treated
A0 0.14360085 Treated
A0 0.24600129 Treated
A0 0.54605168 Treated
A0 0.5946995 Treated
A0 0.36234409 Treated
A0 0.20344795 Treated
A0 0.43119895 Treated
A0 0.05330631 Treated
A0 0.60839498 Treated
A0 0.54009026 Treated
A0 0.34042999 Treated
A0 0.13865504 Treated
A0 0.30669367 Treated
A0 0.20861644 Treated
A0 0.44477305 Treated
A0 0.42756817 Treated
A0 0.38438636 Treated
A0 0.42953122 Treated
A0 0.28221256 Treated
A0 0.32992202 Treated
A0 0.48337299 Treated
A0 0.25861144 Treated
A0 0.29915169 Treated
A0 0.38688737 Treated
A0 0.43477675 Treated
A0 0.81700093 Treated
A0 0.46501422 Treated
A0 0.32680824 Treated
A0 0.47155917 Treated
A0 0.96415657 Treated
A0 2.02308536 Treated
A0 0.28802553 Treated
A0 0.57306701 Treated
A0 0.32438439 Treated
A0 0.24436887 Treated
A0 0.34982568 Treated
A0 0.44455779 Treated
A0 0.38777843 Treated
A0 0.66535866 Treated
A0 0.41736627 Treated
A0 0.37495059 Treated
A0 1.24844384 Treated
A0 0.64064217 Treated
A0 1.48776352 Treated
A0 0.78747892 Treated
A0 0.85251927 Treated
A0 0.37576872 Treated
A0 0.2162177 Treated
A0 0.30820394 Treated
A0 1.22484863 Treated
A0 0.38167801 Treated
A0 1.12295783 Treated
A0 0.19177994 Treated
A0 2.00690556 Treated
A0 0.99804652 Treated
A0 0.54459399 Treated
A0 1.11603785 Treated
A0 0.28838128 Treated
A0 0.31620973 Treated
A0 0.10515632 Treated
A0 0.40105864 Treated
A0 0.37333331 Treated
A0 0.33890867 Treated
A0 0.45968196 Treated
A0 0.36248323 Treated
A0 0.38721642 Treated
A0 0.26394111 Treated
A0 1.34383917 Treated
A0 0.64706528 Treated
A0 0.14178535 Treated
A0 0.31239477 Treated
A0 0.7716887 Treated
A0 0.55698699 Treated
A0 0.91386944 Treated
A0 0.3955839 Treated
A0 0.53791261 Treated
A0 0.41908273 Treated
A0 0.32564604 Treated
A0 0.62232828 Treated
A0 0.35465845 Treated
A0 0.42719519 Treated
A0 0.54934067 Treated
A0 0.46908736 Treated
A0 0.68679529 Treated
A0 0.33824554 Treated
A0 0.45097226 Treated
A0 0.7595728 Treated
A0 0.84867555 Treated
A0 0.32883006 Treated
A0 0.61183536 Treated
A0 0.36484754 Treated
A0 0.28790468 Treated
A0 0.33099002 Treated
A0 0.76985425 Treated
A0 0.31568798 Treated
A0 0.5099957 Treated
A0 0.28938782 Treated
A0 0.39408326 Treated
A0 0.26924267 Treated
A0 0.6406635 Treated
A0 0.24632919 Treated
A0 0.4000372 Treated
A0 0.78399545 Treated
A0 0.845819 Treated
A0 0.26611066 Treated
A0 0.37308064 Treated
A0 1.24759305 Treated
A0 0.39256337 Treated
A0 0.37301016 Treated
A0 0.52090394 Treated
A0 0.41365537 Treated
A0 0.59631896 Treated
A0 0.48603877 Treated
A0 0.54785365 Treated
A0 0.38015831 Treated
A0 0.93928975 Treated
A0 0.35361609 Treated
A0 0.8634972 Treated
A0 0.18702063 Treated
A0 0.55333525 Treated
A0 0.39360666 Treated
A0 0.57751185 Treated
A0 0.56009924 Treated
A0 0.16173267 Treated
A0 0.24368411 Treated
A0 0.30954698 Treated
A0 0.8851971 Treated
A0 0.75022274 Treated
A0 0.1728936 Treated
A0 0.22969203 Treated
A0 0.73526555 Treated
A0 0.65282816 Treated
A0 0.85384107 Treated
A0 0.55427963 Treated
A0 0.45671746 Treated
A0 0.84841716 Treated
A0 0.33661839 Treated
A0 0.28340209 Treated
A0 0.31965068 Treated
A0 0.94448972 Treated
A0 0.37029085 Treated
A0 0.3275798 Treated
A0 0.25971586 Treated
A0 0.68936253 Treated
A0 0.4421995 Treated
A0 0.24317433 Treated
A0 0.63600039 Treated
A0 0.57253891 Treated
A0 0.61080796 Treated
A0 0.17537077 Treated
A0 0.57274437 Treated
A0 0.35170296 Treated
A0 0.09456781 Treated
A0 0.33711612 Treated
A0 0.23526339 Treated
A0 0.52578074 Treated
A0 0.46009386 Treated
A0 0.15698585 Treated
A0 0.70973492 Treated
A0 1.78426504 Treated
A0 0.70452356 Treated
A0 0.23544033 Treated
A0 0.35016936 Treated
A0 0.4414525 Treated
A0 0.16051942 Treated
A0 0.62444782 Treated
A0 0.20940483 Treated
A0 0.29920334 Treated
A0 0.9859845 Treated
A0 0.94517606 Treated
A0 0.19650383 Treated
A0 0.36942196 Treated
A0 0.7928347 Treated
A0 0.42372337 Treated
A0 0.21241018 Treated
A0 0.80963624 Treated
A0 0.57859856 Treated
A0 0.85119587 Treated
A0 0.77502793 Treated
A0 0.58777285 Treated
A0 0.464362 Treated
A0 0.33961621 Treated
A0 0.32034943 Treated
A0 1.09333134 Treated
A0 0.57461143 Treated
A0 0.36724961 Treated
A0 2.59957767 Treated
A0 0.24660623 Treated
A0 0.54595184 Treated
A0 0.55136096 Treated
A0 0.3575972 Treated
A0 0.50923479 Treated
A0 0.34414557 Treated
A0 0.41819993 Treated
A0 0.64831299 Treated
A0 0.46953845 Treated
A0 0.26031014 Treated
A0 0.55247754 Treated
A0 0.21100308 Treated
A0 0.53743297 Treated
A0 0.31119344 Treated
A0 0.30305231 Treated
A0 0.1643144 Treated
A0 0.63726169 Treated
A0 0.59187812 Treated
A0 0.37671271 Treated
A0 0.36207455 Treated
A0 0.71061844 Treated
A0 0.8454473 Treated
A0 1.02762568 Treated
A0 0.31283939 Treated
A0 0.21127853 Treated
A0 0.55450541 Treated
A0 0.36957785 Treated
A0 0.21654877 Treated
A0 0.63945144 Treated
A0 0.52296746 Treated
A0 0.24559365 Treated
A0 0.53767401 Treated
A0 1.54994595 Treated
A0 0.65067101 Treated
A0 0.31497732 Treated
A0 0.57651955 Treated
A0 0.4532913 Treated
A0 0.35855237 Treated
A0 0.28279138 Treated
A0 0.12398758 Treated
A0 0.3893421 Treated
A0 0.58094567 Treated
A0 1.06583798 Treated
A0 0.71636403 Treated
A0 0.70396948 Treated
A0 0.39148095 Treated
A0 0.17838106 Treated
A0 0.2147622 Treated
A0 0.6531772 Treated
A0 0.20416297 Treated
A0 0.36327428 Treated
A0 0.52461803 Treated
A0 1.13715422 Treated
A0 0.70061672 Treated
A0 0.52631092 Treated
A0 0.42644548 Treated
A0 0.36012903 Treated
A0 0.30536211 Treated
A0 0.52094156 Treated
A0 0.31019923 Treated
A0 0.65056866 Treated
A0 0.3782112 Treated
A0 0.36426118 Treated
A0 0.35675931 Treated
A0 0.30883244 Treated
A0 0.73883951 Treated
A0 0.37972993 Treated
A0 0.41400471 Treated
A0 0.53868848 Treated
A0 0.71562266 Treated
A0 0.67690694 Treated
A0 0.34300295 Treated
A0 0.40893868 Treated
A0 0.93372184 Treated
A0 0.70184195 Treated
A0 0.26358044 Treated
A0 0.644153 Treated
A0 0.24818243 Treated
A0 0.37960178 Treated
A0 0.4291119 Treated
A0 0.54773301 Treated
A0 0.29220408 Treated
A0 0.6519447 Treated
A0 1.9235822 Treated
A0 0.25377169 Treated
A0 0.21344794 Treated
A0 1.03258801 Treated
A0 0.50776833 Treated
A0 0.50870836 Treated
A0 0.4371278 Treated
A0 0.7664246 Treated
A0 0.22552666 Treated
A0 0.42213491 Treated
A0 0.17460561 Treated
A0 1.0029726 Treated
A0 0.19552195 Treated
A0 0.4467116 Treated
A0 0.21165486 Treated
A0 0.49582097 Treated
A0 0.33601192 Treated
A0 1.80104268 Treated
A0 0.22830881 Treated
A0 0.60705549 Treated
A0 0.25421578 Treated
A0 0.41807377 Treated
A0 0.75766367 Treated
A0 0.28207436 Treated
A0 0.48767379 Treated
A0 0.3092728 Treated
A0 0.48469555 Treated
A0 0.16193566 Treated
A0 0.29034001 Treated
A0 0.129557 Treated
A0 0.33127668 Treated
A0 0.44825307 Treated
A0 0.66321605 Treated
A0 1.03722918 Treated
A0 0.7323876 Treated
A0 0.65281874 Treated
A0 0.76388735 Treated
A0 0.25631228 Treated
A0 0.95805049 Treated
A0 0.4535315 Treated
A0 0.50499064 Treated
A0 0.61977571 Treated
A0 0.46496558 Treated
A0 0.14932771 Treated
A0 0.4845905 Treated
A0 0.23964033 Treated
A0 0.83262622 Treated
A0 0.62637258 Treated
A0 0.91240323 Treated
A0 0.4596191 Treated
A0 0.39077443 Treated
A0 1.01467776 Treated
A0 0.2930671 Treated
A0 0.35251543 Treated
A0 0.4248423 Treated
A0 0.61481965 Treated
A0 0.41323131 Treated
A0 0.42079344 Treated
A0 0.7864905 Treated
A0 0.6095258 Treated
A0 0.13641526 Treated
A0 0.27905032 Treated
A0 1.04282832 Treated
A0 0.46995494 Treated
A0 0.47390512 Treated
A0 0.74229783 Treated
A0 0.50015026 Treated
A0 0.38274136 Treated
A0 0.35186034 Treated
A0 0.42620903 Treated
A0 0.31998605 Treated
A0 0.24075457 Treated
A0 0.32826519 Treated
A0 0.62897974 Treated
A0 0.56829876 Treated
A0 0.63481611 Treated
A0 0.60624927 Treated
A0 0.49751702 Treated
A0 0.4887211 Treated
A0 0.29392469 Treated
A0 0.31163189 Treated
A0 0.37426102 Treated
A0 0.88077241 Treated
A0 0.5179469 Treated
A0 0.60042995 Treated
A0 0.41425934 Treated
A0 0.99569482 Treated
A0 0.42055774 Treated
A0 0.33298934 Treated
A0 0.67110354 Treated
A0 0.25389028 Treated
A0 0.41572395 Treated
A0 0.567379 Treated
A0 0.39329654 Treated
A0 0.63449967 Treated
A0 0.26035395 Treated
A0 0.48196065 Treated
A0 0.32606435 Treated
A0 0.77075046 Treated
A0 0.5645771 Treated
A0 0.42376095 Treated
A0 0.16551006 Treated
A0 0.6090554 Treated
A0 0.44129783 Treated
A0 0.38574934 Treated
A0 0.52552474 Treated
A0 0.39399278 Treated
A0 0.98718137 Treated
A0 0.5689581 Treated
A0 0.44433147 Treated
A0 0.26473054 Treated
A0 0.32819152 Treated
A0 0.52307856 Treated
A0 0.43147898 Treated
A0 0.51560152 Treated
A0 0.38960654 Treated
A0 0.38997278 Treated
A0 0.95297003 Treated
A0 0.52413225 Treated
A0 0.67117816 Treated
A0 0.33393836 Treated
A0 0.21487845 Treated
A0 0.78503412 Treated
A0 0.26917121 Treated
A0 0.66636372 Treated
A0 0.59699398 Treated
A0 0.53170359 Treated
A0 0.80730551 Treated
A0 0.28696507 Treated
A0 0.67268139 Treated
A0 0.37491733 Treated
A0 0.17070007 Treated
A0 0.62761706 Treated
A0 1.21236587 Treated
A0 0.35973516 Treated
A0 0.38036895 Treated
A0 0.85393143 Treated
A0 1.63832676 Treated
A0 0.48786008 Treated
A0 0.28814983 Treated
A0 0.37545323 Treated
A0 0.69902259 Treated
A0 0.7119233 Treated
A0 0.38343474 Treated
A0 0.94666165 Treated
A0 0.45520988 Treated
A0 0.18006088 Treated
A0 0.47544813 Treated
A0 0.5360961 Treated
A0 0.54213035 Treated
A0 0.5819115 Treated
A0 0.58160424 Treated
A0 0.64990395 Treated
A0 0.59038723 Treated
A0 0.73918825 Treated
A0 0.17460971 Treated
A0 0.41552666 Treated
A0 1.15923095 Treated
A0 0.33828381 Treated
A0 0.61417776 Treated
A0 1.30145288 Treated
A0 0.08524669 Treated
A0 0.42924342 Treated
A0 0.23304114 Treated
A0 0.68777692 Treated
A0 0.40178943 Treated
A0 0.26730305 Treated
A0 0.06455196 Treated
A0 0.78649092 Treated
A0 0.62968719 Treated
A0 0.56420648 Treated
A0 1.01426792 Treated
A0 0.31316543 Treated
A0 0.49952114 Treated
A0 0.12745324 Treated
A0 0.23210958 Treated
A0 0.82645887 Treated
A0 1.14311838 Treated
A0 0.55372083 Treated
A0 0.16402127 Treated
A0 0.39857373 Treated
A0 0.58881712 Treated
A0 0.94989806 Treated
A0 0.49323183 Treated
A0 0.45227534 Treated
A0 1.53546739 Treated
A0 0.41270044 Treated
A0 0.42098641 Treated
A0 0.3294737 Treated
A0 0.49157831 Treated
A0 0.47297603 Treated
A0 0.18334936 Treated
A0 0.32857537 Treated
A0 0.32829383 Treated
A0 0.39244583 Treated
A0 5.2202239 Treated
A0 0.30330148 Treated
A0 0.46049559 Treated
A0 0.49465713 Treated
A0 0.2617982 Treated
A0 0.35455847 Treated
A0 0.64165634 Treated
A0 0.45892271 Treated
A0 0.51579052 Treated
A0 0.83627784 Treated
A0 0.38579953 Treated
A0 0.70535827 Treated
A0 0.44032493 Treated
A0 0.27388856 Treated
A0 0.85500586 Treated
A0 0.67238337 Treated
A0 0.38083902 Treated
A0 0.75539333 Treated
A0 0.56012863 Treated
A0 0.45378 Treated
A0 0.42074412 Treated
A0 0.50228584 Treated
A0 0.30172789 Treated
A0 0.48598978 Treated
A0 0.1701518 Treated
A0 0.48022807 Treated
A0 0.31628007 Treated
A0 0.66315478 Treated
A0 0.81503546 Treated
A0 0.60265547 Treated
A0 0.39026055 Treated
A0 0.22592254 Treated
A0 0.97773504 Treated
A0 0.4723222 Treated
A0 1.09250748 Treated
A0 0.45789576 Treated
A0 0.40269074 Treated
A0 1.24324441 Treated
A0 0.71719044 Treated
A0 0.4930222 Treated
A0 0.77257973 Treated
A0 0.57365853 Treated
A0 1.05147648 Treated
A0 0.5350883 Treated
A0 0.26669902 Treated
A0 0.99491304 Treated
A0 0.67373967 Treated
A0 0.42832062 Treated
A0 0.2549274 Treated
A0 0.22704911 Treated
A0 0.35552675 Treated
A0 0.39513808 Treated
A0 0.47101194 Treated
A0 0.57602376 Treated
A0 0.31548995 Treated
A0 0.47636378 Treated
A0 0.24419896 Treated
A0 0.07837012 Treated
A0 0.48581305 Treated
A0 0.47903895 Treated
A0 0.14960577 Treated
A0 0.2895084 Treated
A0 0.3976844 Treated
A0 0.15740597 Treated
A0 1.4431535 Treated
A0 0.35300055 Treated
A0 0.60984087 Treated
A0 0.28089625 Treated
A0 0.60273612 Treated
A0 0.53373092 Treated
A0 0.73719108 Treated
A0 0.63724893 Treated
A0 0.42773667 Treated
A0 0.22379045 Treated
A0 0.85261387 Treated
A0 0.49791649 Treated
A0 1.91307449 Treated
A0 0.51615351 Treated
A0 0.69958544 Treated
A0 0.27489883 Treated
A0 0.78754282 Treated
A0 0.4802191 Treated
A0 0.409163 Treated
A0 0.46331754 Treated
A0 0.2428648 Treated
A0 0.79426181 Treated
A0 0.37368476 Treated
A0 0.50241876 Treated
A0 0.58829373 Treated
A0 0.27089217 Treated
A0 0.90027726 Treated
A0 0.18487704 Treated
A0 0.60613817 Treated
A0 0.57005417 Treated
A0 0.93062788 Treated
A0 0.31670249 Treated
A0 0.28358242 Treated
A0 0.58595675 Treated
A0 0.41673794 Treated
A0 0.76177651 Treated
A0 1.36287439 Treated
A0 0.37774923 Treated
A0 1.21945775 Treated
A0 0.34492829 Treated
A0 1.36381459 Treated
A0 0.31562895 Treated
A0 0.52036208 Treated
A0 0.70283139 Treated
A0 0.52314502 Treated
A0 1.76097059 Treated
A0 0.32809788 Treated
A0 1.23174369 Treated
A0 0.2218722 Treated
A0 0.36231536 Treated
A0 0.85397208 Treated
A0 0.49178869 Treated
A0 0.23376204 Treated
A0 0.37877974 Treated
A0 1.32362747 Treated
A0 0.56060338 Treated
A0 0.35262755 Treated
A0 0.93871486 Treated
A0 0.80077469 Treated
A0 0.25315824 Treated
A0 0.29983842 Treated
A0 0.12335961 Treated
A0 0.26867989 Treated
A0 0.42055115 Treated
A0 0.21932991 Treated
A0 0.58453399 Treated
A0 0.37249807 Treated
A0 0.90157425 Treated
A0 0.24343055 Treated
A0 0.68840313 Treated
A0 1.02649915 Treated
A0 0.15158467 Treated
A0 0.94521052 Treated
A0 0.35359389 Treated
A0 1.07706249 Treated
A0 1.58004797 Treated
A0 0.96827722 Treated
A0 0.2967619 Treated
A0 0.36254853 Treated
A0 0.69750655 Treated
A0 0.58953691 Treated
A0 1.17913508 Treated
A0 0.12200818 Treated
A0 0.47552404 Treated
A0 0.20973365 Treated
A0 0.25782588 Treated
A0 0.66789007 Treated
A0 0.38386536 Treated
A0 1.64573085 Treated
A0 0.23717481 Treated
A0 0.38285232 Treated
A0 0.45196477 Treated
A0 0.20348839 Treated
A0 0.21821506 Treated
A0 1.38330626 Treated
A0 0.46336025 Treated
A0 0.56087178 Treated
A0 0.47300449 Treated
A0 0.1741903 Treated
A0 0.4662886 Treated
A0 0.92064118 Treated
A0 0.31102377 Treated
A0 0.38353631 Treated
A0 0.51295167 Treated
A0 0.35780996 Treated
A0 0.20293459 Treated
A0 0.09430898 Treated
A0 0.07964157 Treated
A0 0.27417824 Treated
A0 0.51637006 Treated
A0 0.17798564 Treated
A0 0.78463793 Treated
A0 0.87325287 Treated
A0 0.73232388 Treated
A0 0.55361784 Treated
A0 0.3407912 Treated
A0 0.53392595 Treated
A0 0.88848424 Treated
A0 0.59302658 Treated
A0 0.26859087 Treated
A0 0.96555632 Treated
A0 0.24066451 Treated
A0 1.2366662 Treated
A0 0.43784285 Treated
A0 0.48668805 Treated
A0 0.54458404 Treated
A0 0.4415049 Treated
A0 0.72221404 Treated
A0 0.30589068 Treated
A0 0.82982486 Treated
A0 0.91781378 Treated
A0 0.49981266 Treated
A0 0.75785446 Treated
A0 0.5934878 Treated
A0 0.21310516 Treated
A0 0.49138087 Treated
A0 0.53566974 Treated
A0 0.54855686 Treated
A0 0.51815575 Treated
A0 0.39603099 Treated
A0 0.29446602 Treated
A0 0.520509 Treated
A0 0.72018194 Treated
A0 0.59443456 Treated
A0 0.73290396 Treated
A0 1.23541486 Treated
A0 0.79832971 Treated
A0 0.46775392 Treated
A0 1.63071489 Treated
A0 0.81896764 Treated
A0 0.30907193 Treated
A0 0.53133005 Treated
A0 0.37806505 Treated
A0 0.337576 Treated
A0 0.67505658 Treated
A0 0.15031132 Treated
A0 0.22245212 Treated
A0 0.25347313 Treated
A0 0.63046747 Treated
A0 0.09333386 Treated
A0 1.25214052 Treated
A0 0.53906065 Treated
A0 1.10877252 Treated
A0 0.54623938 Treated
A0 0.66101784 Treated
A0 0.68951744 Treated
A0 0.23717695 Treated
A0 0.1706825 Treated
A0 0.71824616 Treated
A0 0.23102085 Treated
A0 0.82829714 Treated
A0 0.30658412 Treated
A0 0.44889429 Treated
A0 0.40620801 Treated
A0 0.24907422 Treated
A0 0.52469176 Treated
A0 0.60442841 Treated
A0 0.42727965 Treated
A0 0.17560615 Treated
A0 0.98318255 Treated
A0 0.97444922 Treated
A0 0.24601641 Treated
A0 0.41758564 Treated
A0 0.10819063 Treated
A0 1.33123183 Treated
A0 0.69211137 Treated
A0 0.86666667 Treated
A0 0.52226907 Treated
A0 0.46672645 Treated
A0 0.75102526 Treated
A0 0.53922313 Treated
A0 0.62289304 Treated
A0 0.41198659 Treated
A0 0.54076767 Treated
A0 0.37172532 Treated
A0 0.71130544 Treated
A0 0.33666691 Treated
A0 0.69003749 Treated
A0 2.22069788 Treated
A0 0.22064835 Treated
A0 0.48306608 Treated
A0 0.803532 Treated
A0 0.27676618 Treated
A0 0.35307318 Treated
A0 2.86983013 Treated
A0 2.30623841 Treated
A0 0.7450217 Treated
A0 1.05279577 Treated
A0 0.41112465 Treated
A0 0.94343531 Treated
A0 0.28673795 Treated
A0 0.19099207 Treated
A0 0.38368735 Treated
A0 0.14039175 Treated
A0 0.24660847 Treated
A0 0.8203162 Treated
A0 0.463292 Treated
A0 0.65949136 Treated
A0 0.6964041 Treated
A0 0.28973407 Treated
A0 0.36103454 Treated
A0 0.80019051 Treated
A0 0.46182284 Treated
A0 0.34947807 Treated
A0 0.84261668 Treated
A0 0.64286381 Treated
A0 0.19596814 Treated
A0 0.18043277 Treated
A0 0.29173338 Treated
A0 0.47210166 Treated
A0 0.43241423 Treated
A0 0.3514021 Treated
A0 0.30327645 Treated
A0 0.05927701 Treated
A0 0.54605031 Treated
A0 0.76929909 Treated
A0 0.47409531 Treated
A0 0.27582723 Treated
A0 0.71056342 Treated
A0 0.3160682 Treated
A0 0.35919884 Treated
A0 3.39339995 Treated
A0 0.55613458 Treated
A0 0.54920894 Treated
A0 0.42271811 Treated
A0 0.47759685 Treated
A0 0.37507316 Treated
A0 0.26211727 Treated
A0 0.40821776 Treated
A0 0.60103238 Treated
A0 0.11570673 Treated
A0 0.19966926 Treated
A0 0.71320832 Treated
A0 0.21408489 Treated
A0 0.40131962 Treated
A0 0.39131814 Treated
A0 0.35879469 Treated
A0 0.58932686 Treated
A0 0.38003847 Treated
A0 0.21462388 Treated
A0 0.43048438 Treated
A0 0.32445627 Treated
A0 0.3003234 Treated
A0 0.63722521 Treated
A0 0.45849669 Treated
A0 0.42994964 Treated
A0 0.26817998 Treated
A0 0.64830112 Treated
A0 0.84572774 Treated
A0 0.67174381 Treated
A0 0.72106051 Treated
A0 0.40371552 Treated
A0 0.38647696 Treated
A0 0.22477905 Treated
A0 0.44354048 Treated
A0 0.38464069 Treated
A0 0.42399812 Treated
A0 0.32711506 Treated
A0 0.33925608 Treated
A0 0.19718874 Treated
A0 0.53373551 Treated
A0 0.28690204 Treated
A0 0.37398309 Treated
A0 0.56474435 Treated
A0 0.10111057 Treated
A0 0.21318343 Treated
A0 0.29978761 Treated
A0 0.85667789 Treated
A0 0.68962383 Treated
A0 0.31901091 Treated
A0 0.49330014 Treated
A0 0.41279075 Treated
A0 0.42980725 Treated
A0 0.45207572 Treated
A0 0.28006274 Treated
A0 0.55468738 Treated
A0 0.28013822 Treated
A0 0.80676979 Treated
A0 0.26498488 Treated
A0 0.38057223 Treated
A0 0.39946768 Treated
A0 0.43045935 Treated
A0 0.38020504 Treated
A0 0.57194763 Treated
A0 0.7055698 Treated
A0 0.68134177 Treated
A0 0.33809647 Treated
A0 0.97394866 Treated
A0 0.14684863 Treated
A0 0.47927472 Treated
A0 0.60489041 Treated
A0 0.38185707 Treated
A0 0.36041009 Treated
A0 0.4206143 Treated
A0 0.82108504 Treated
A0 0.54422653 Treated
A0 0.45171145 Treated
A0 1.64706683 Treated
A0 0.27142653 Treated
A0 0.2394743 Treated
A0 0.55323517 Treated
A0 0.54067862 Treated
A0 0.30783293 Treated
A0 0.70519423 Treated
A0 0.14986086 Treated
A0 0.58170527 Treated
A0 0.80463755 Treated
A0 0.41584539 Treated
A0 0.39196905 Treated
A0 0.81229919 Treated
A0 0.30620113 Treated
A0 1.2457341 Treated
A0 0.28060305 Treated
A0 0.82681525 Treated
A0 0.41310418 Treated
A0 0.09036087 Treated
A0 0.21755977 Treated
A0 0.4815335 Treated
A0 0.35832652 Treated
A0 0.45541075 Treated
A0 1.07655799 Treated
A0 0.56437665 Treated
A0 0.56399918 Treated
A0 0.57486522 Treated
A0 1.35402501 Treated
A0 0.36811906 Treated
A0 1.02135623 Treated
A0 0.52237046 Treated
A0 0.68593901 Treated
A0 0.47662362 Treated
A0 0.25068602 Treated
A0 0.31202614 Treated
A0 0.56492347 Treated
A0 0.5079245 Treated
A0 0.53755778 Treated
A0 0.39658725 Treated
A0 1.05779099 Treated
A0 0.46374518 Treated
A0 0.59068197 Treated
A0 0.67678827 Treated
A0 0.27173766 Treated
A0 0.78392082 Treated
A0 0.57708865 Treated
A0 0.57706177 Treated
A0 0.47370008 Treated
A0 0.37864837 Treated
A0 0.44811288 Treated
A0 0.21334186 Treated
A0 0.21792135 Treated
A0 0.52171582 Treated
A0 1.49627399 Treated
A0 0.61740506 Treated
A0 0.25756848 Treated
A0 1.11135459 Treated
A0 0.38823634 Treated
A0 0.40357661 Treated
A0 0.7798146 Treated
A0 0.13710257 Treated
A0 0.31108072 Treated
A0 0.84279597 Treated
A0 0.76204455 Treated
A0 0.19382025 Treated
A0 0.44649023 Treated
A0 0.36695379 Treated
A0 0.30921334 Treated
A0 0.54660857 Treated
A0 0.41361839 Treated
A0 0.54918307 Treated
A0 2.43567109 Treated
A0 0.37331131 Treated
A0 0.48046678 Treated
A0 0.74368095 Treated
A0 0.12512013 Treated
A0 0.53335994 Treated
A0 0.67493832 Treated
A0 1.00890732 Treated
A0 0.96313924 Treated
A0 0.34159756 Treated
A0 0.77075303 Treated
A0 0.48905513 Treated
A0 0.47604221 Treated
A0 0.65525413 Treated
A0 0.29597634 Treated
A0 0.59886009 Treated
A0 0.25176939 Treated
A0 0.19123745 Treated
A0 1.97858691 Treated
A0 0.21502334 Treated
A0 0.25571305 Treated
A0 0.33469379 Treated
A0 0.35129198 Treated
A0 0.47059602 Treated
A0 0.47813079 Treated
A0 0.25122717 Treated
A0 0.43847442 Treated
A0 0.35533872 Treated
A0 0.21384196 Treated
A0 0.57773155 Treated
A0 0.71190584 Treated
A0 0.2029732 Treated
A0 0.28231904 Treated
A0 0.53109586 Treated
A0 0.6737873 Treated
A0 0.51767021 Treated
A0 0.50171906 Treated
A0 0.75193077 Treated
A0 0.23696177 Treated
A0 0.91726083 Treated
A0 0.22914675 Treated
A0 0.52223766 Treated
A0 0.47043607 Treated
A0 0.49125996 Treated
A0 0.63467532 Treated
A0 0.35425794 Treated
A0 0.62717479 Treated
A0 0.54265928 Treated
A0 0.20492168 Treated
A0 0.45345524 Treated
A0 0.29677102 Treated
A0 0.2823835 Treated
A0 0.2355468 Treated
A0 0.28387591 Treated
A0 0.57596093 Treated
A0 0.3437407 Treated
A0 0.72792155 Treated
A0 0.92293715 Treated
A0 0.1579856 Treated
A0 0.48219413 Treated
A0 0.19256961 Treated
A0 0.67307371 Treated
A0 0.30000719 Treated
A0 0.42509976 Treated
A0 0.15133917 Treated
A0 0.42716616 Treated
A0 0.41196802 Treated
A0 0.3228012 Treated
A0 0.6134674 Treated
A0 0.21340835 Treated
A0 0.24976079 Treated
A0 0.40924293 Treated
A0 0.16864118 Treated
A0 0.47084612 Treated
A0 0.31443846 Treated
A0 0.57162637 Treated
A0 0.54306537 Treated
A0 0.53877705 Treated
A0 1.27470458 Treated
A0 0.41293323 Treated
A0 0.58066505 Treated
A0 0.52852672 Treated
A0 0.35964361 Treated
A0 0.12342186 Treated
A0 0.37106925 Treated
A0 0.97336787 Treated
A0 1.07495666 Treated
A0 0.34877068 Treated
A0 0.79404807 Treated
A0 0.68123281 Treated
A0 0.46912313 Treated
A0 0.52260888 Treated
A0 0.96158409 Treated
A0 0.77859032 Treated
A0 1.03314018 Treated
A0 0.46700695 Treated
A0 0.58747631 Treated
A0 0.23120752 Treated
A0 0.36254197 Treated
A0 1.06414294 Treated
A0 0.40147915 Treated
A0 0.35380635 Treated
A0 0.81045014 Treated
A0 0.58838171 Treated
A0 0.24169335 Treated
A0 0.28601581 Treated
A0 0.51502675 Treated
A0 0.46354705 Treated
A0 0.84486532 Treated
A0 0.35812551 Treated
A0 0.30029565 Treated
A0 0.38510054 Treated
A0 0.21175237 Treated
A0 0.66710526 Treated
A0 0.49968946 Treated
A0 0.20780867 Treated
A0 0.15202563 Treated
A0 1.39267039 Treated
A0 0.57951665 Treated
A0 0.52530736 Treated
A0 0.61923665 Treated
A0 0.64640522 Treated
A0 0.42536536 Treated
A0 0.36007598 Treated
A0 0.31269065 Treated
A0 0.15686704 Treated
A0 1.13460541 Treated
A0 0.93540704 Treated
A0 0.52016062 Treated
A0 0.40752143 Treated
A0 0.47643259 Treated
A0 0.30304751 Treated
A0 0.37464571 Treated
A0 0.64563203 Treated
A0 0.37487143 Treated
A0 0.69994318 Treated
A0 0.41344348 Treated
A0 1.56045246 Treated
A0 0.32947904 Treated
A0 0.26734102 Treated
A0 0.3661395 Treated
A0 0.4815957 Treated
A0 0.54218835 Treated
A0 0.31295219 Treated
A0 0.38456419 Treated
A0 0.22950435 Treated
A0 1.26233673 Treated
A0 0.32232606 Treated
A0 0.41271719 Treated
A0 0.2672109 Treated
A0 0.60315812 Treated
A0 0.54600704 Treated
A0 0.42434463 Treated
A0 0.63863468 Treated
A0 0.16329534 Treated
A0 0.35772926 Treated
A0 1.51620579 Treated
A0 0.46220836 Treated
A0 0.4279626 Treated
A0 0.376614 Treated
A0 0.6703527 Treated
A0 0.75217408 Treated
A0 0.37456575 Treated
A0 0.28429842 Treated
A0 0.41711685 Treated
A0 0.54740846 Treated
A0 0.41607726 Treated
A0 0.62402505 Treated
A0 0.80294478 Treated
A0 0.45820057 Treated
A0 0.92842519 Treated
A0 0.90816605 Treated
A0 0.33021557 Treated
A0 2.39078331 Treated
A0 0.50792253 Treated
A0 0.451249 Treated
A0 0.25983703 Treated
A0 1.06684566 Treated
A0 0.48227569 Treated
A0 0.15213355 Treated
A0 1.18198657 Treated
A0 0.97671932 Treated
A0 0.36319429 Treated
A0 0.33637252 Treated
A0 0.5258649 Treated
A0 0.62031078 Treated
A0 0.42390144 Treated
A0 1.44261074 Treated
A0 0.15486167 Treated
A0 0.56614494 Treated
A0 1.1253103 Treated
A0 0.30981663 Treated
A0 0.73514253 Treated
A0 0.23187284 Treated
A0 0.46070009 Treated
A0 0.46077958 Treated
A0 0.26821962 Treated
A0 0.29382011 Treated
A0 0.99991858 Treated
A0 1.06911314 Treated
A0 0.40604389 Treated
A0 0.23667678 Treated
A0 0.48351711 Treated
A0 1.29418731 Treated
A0 0.67944783 Treated
A0 0.35054621 Treated
A0 1.9512732 Treated
A0 0.77685153 Treated
A0 0.49061963 Treated
A0 0.6373902 Treated
A0 0.90659362 Treated
A0 0.60461169 Treated
A0 0.51272273 Treated
A0 2.10284209 Treated
A0 0.35235876 Treated
A0 0.2751886 Treated
A0 0.70375389 Treated
A0 0.83520389 Treated
A0 0.37441066 Treated
A0 0.39071506 Treated
A0 0.91337645 Treated
A0 0.62281221 Treated
A0 0.4549596 Treated
A0 0.1193549 Treated
A0 0.73661435 Treated
A0 0.24155477 Treated
A0 0.23789607 Treated
A0 0.34827432 Treated
A0 0.27240229 Treated
A0 0.30037996 Treated
A0 0.8742311 Treated
A0 0.2037591 Treated
A0 0.66467172 Treated
A0 0.42435193 Treated
A0 0.41658437 Treated
A0 1.03251421 Treated
A0 0.37215456 Treated
A0 0.62131298 Treated
A0 0.20893316 Treated
A0 0.26174873 Treated
A0 0.40501982 Treated
A0 0.87798393 Treated
A0 0.5202027 Treated
A0 0.77297831 Treated
A0 0.41063142 Treated
A0 0.62654984 Treated
A0 0.5624941 Treated
A0 0.16896522 Treated
A0 0.93518108 Treated
A0 0.46860602 Treated
A0 0.99022943 Treated
A0 0.90674806 Treated
A0 0.26232678 Treated
A0 0.45185512 Treated
A0 0.31954968 Treated
A0 0.18858705 Treated
A0 0.57068801 Treated
A0 0.23281989 Treated
A0 0.37321135 Treated
A0 0.588112 Treated
A0 1.37927771 Treated
A0 0.58314288 Treated
A0 0.27614784 Treated
A0 0.56883442 Treated
A0 0.28095457 Treated
A0 0.50769794 Treated
A0 0.63717479 Treated
A0 0.4265371 Treated
A0 1.08871436 Treated
A0 0.14281124 Treated
A0 0.08546175 Treated
A0 0.36181852 Treated
A0 0.43661153 Treated
A0 1.15150714 Treated
A0 0.39146993 Treated
A0 0.68777311 Treated
A0 0.33378065 Treated
A0 0.63806075 Treated
A0 0.32298413 Treated
A0 0.07238846 Treated
A0 0.45040807 Treated
A0 1.11790085 Treated
A0 0.91847509 Treated
A0 0.15507539 Treated
A0 0.74057579 Treated
A0 0.46581531 Treated
A0 0.53624362 Treated
A0 0.31757903 Treated
A0 0.8907041 Treated
A0 0.65157408 Treated
A0 0.49721783 Treated
A0 0.36030629 Treated
A0 0.41003719 Treated
A0 0.29935613 Treated
A0 0.55878288 Treated
A0 0.33096772 Treated
A0 0.99698687 Treated
A0 0.32709992 Treated
A0 0.29791483 Treated
A0 0.11926338 Treated
A0 0.45424891 Treated
A0 0.5744431 Treated
A0 0.36109552 Treated
A0 0.44280553 Treated
A0 0.47560236 Treated
A0 0.39045548 Treated
A0 0.37178239 Treated
A0 0.35959738 Treated
A0 0.27177054 Treated
A0 1.56867898 Treated
A0 0.76103115 Treated
A0 0.52105874 Treated
A0 0.34766969 Treated
A0 0.81116402 Treated
A0 0.40679631 Treated
A0 0.30386069 Treated
A0 0.27733004 Treated
A0 0.61841786 Treated
A0 0.48423141 Treated
A0 0.22127815 Treated
A0 0.82889366 Treated
A0 0.4317548 Treated
A0 0.78354383 Treated
A0 0.93378949 Treated
A0 0.32816002 Treated
A0 0.4697755 Treated
A0 0.94130629 Treated
A0 0.73637158 Treated
A0 0.36706781 Treated
A0 0.29656744 Treated
A0 0.38498691 Treated
A0 0.19169821 Treated
A0 0.43388015 Treated
A0 0.34075779 Treated
A0 0.39198408 Treated
A0 0.88785362 Treated
A0 0.35034889 Treated
A0 0.66705561 Treated
A0 0.48417225 Treated
A0 0.42601812 Treated
A0 0.45666486 Treated
A0 0.35665551 Treated
A0 0.47807717 Treated
A0 0.3381238 Treated
A0 0.75275141 Treated
A0 0.5210039 Treated
A0 0.50814128 Treated
A0 0.34486353 Treated
A0 0.55412054 Treated
A0 0.36904353 Treated
A0 0.28274316 Treated
A0 0.3756476 Treated
A0 0.45994911 Treated
A0 0.50888354 Treated
A0 0.32785377 Treated
A0 0.57892454 Treated
A0 0.71841723 Treated
A0 0.18710315 Treated
A0 0.37842238 Treated
A0 0.52424067 Treated
A0 0.52699769 Treated
A0 1.67436326 Treated
A0 2.30853534 Treated
A0 0.32947388 Treated
A0 0.53344041 Treated
A0 0.40668562 Treated
A0 1.95805144 Treated
A0 0.27366066 Treated
A0 0.29447201 Treated
A0 1.00499451 Treated
A0 0.25067109 Treated
A0 0.73315775 Treated
A0 0.75102055 Treated
A0 1.02545953 Treated
A0 0.2441828 Treated
A0 0.64688313 Treated
A0 0.64492053 Treated
A0 0.44714606 Treated
A0 0.29197508 Treated
A0 0.35741267 Treated
A0 0.20546417 Treated
A0 0.91851735 Treated
A0 0.19964948 Treated
A0 0.3817403 Treated
A0 0.60494918 Treated
A0 0.99093866 Treated
A0 0.25489947 Treated
A0 0.54114002 Treated
A0 0.79120028 Treated
A0 0.86889088 Treated
A0 0.40201959 Treated
A0 0.52749258 Treated
A0 0.39447314 Treated
A0 1.00989306 Treated
A0 0.85418099 Treated
A0 0.1232623 Treated
A0 0.37354943 Treated
A0 0.19272035 Treated
A0 0.33114111 Treated
A0 0.13791357 Treated
A0 2.65200114 Treated
A0 0.62737286 Treated
A0 0.70379734 Treated
A0 0.60399896 Treated
A0 0.73296291 Treated
A0 0.51224983 Treated
A0 0.12101913 Treated
A0 2.56397343 Treated
A0 0.90459621 Treated
A0 0.54106921 Treated
A0 0.32245427 Treated
A0 0.70812851 Treated
A0 1.16698337 Treated
A0 0.33626175 Treated
A0 0.26553616 Treated
A0 0.30079082 Treated
A0 0.38276592 Treated
A0 1.37391901 Treated
A0 0.19801353 Treated
A0 0.38799015 Treated
A0 1.15430617 Treated
A0 0.88492239 Treated
A0 0.22556479 Treated
A0 0.76047474 Treated
A0 0.2611824 Treated
A0 1.14188099 Treated
A0 0.56994045 Treated
A0 0.37179244 Treated
A0 0.49024358 Treated
A0 0.49591887 Treated
A0 0.61501324 Treated
A0 2.26721954 Treated
A0 0.42011383 Treated
A0 1.02913845 Treated
A0 0.30945757 Treated
A0 0.3399033 Treated
A0 0.48757505 Treated
A0 0.51826042 Treated
A0 0.76784772 Treated
A0 0.34056658 Treated
A0 1.5573318 Treated
A0 0.73633552 Treated
A0 0.8576166 Treated
A0 0.48640114 Treated
A0 0.38781381 Treated
A0 0.37506253 Treated
A0 0.63947272 Treated
A0 0.40659598 Treated
A0 0.76047432 Treated
A0 0.47851983 Treated
A0 0.62785351 Treated
A0 0.33872956 Treated
A0 1.91840911 Treated
A0 0.47509113 Treated
A0 0.42522323 Treated
A0 0.32435301 Treated
A0 0.18552122 Treated
A0 0.54218763 Treated
A0 0.74828607 Treated
A0 0.48382327 Treated
A0 0.55862081 Treated
A0 0.65277356 Treated
A0 0.4620395 Treated
A0 0.55598545 Treated
A0 0.43556315 Treated
A0 0.81455272 Treated
A0 0.25429264 Treated
A0 0.44075945 Treated
A0 0.46499661 Treated
A0 0.39876819 Treated
A0 0.21708792 Treated
A0 0.95312572 Treated
A0 0.15946493 Treated
A0 0.43304497 Treated
A0 0.85572553 Treated
A0 1.59915352 Treated
A0 0.34022844 Treated
A0 0.45240191 Treated
A0 0.71788734 Treated
A0 0.70746553 Treated
A0 0.96820372 Treated
A0 0.77763236 Treated
A0 0.50692832 Treated
A0 0.11365873 Treated
A0 0.35680071 Treated
A0 0.49188384 Treated
A0 0.52788723 Treated
A0 0.68014342 Treated
A0 0.29196423 Treated
A0 0.38543025 Treated
A0 0.393727 Treated
A0 0.21021283 Treated
A0 0.43262613 Treated
A0 0.7164858 Treated
A0 0.66316462 Treated
A0 0.43849611 Treated
A0 0.46414316 Treated
A0 0.4186193 Treated
A0 0.97149414 Treated
A0 0.96037179 Treated
A0 2.12160254 Treated
A0 0.31341821 Treated
A0 0.76546597 Treated
A0 0.36174312 Treated
A0 0.22060612 Treated
A0 0.23896956 Treated
A0 0.84643549 Treated
A0 0.30380219 Treated
A0 0.71534181 Treated
A0 0.46462584 Treated
A0 0.40157655 Treated
A0 0.19639058 Treated
A0 0.365293 Treated
A0 0.85126168 Treated
A0 0.53300214 Treated
A0 0.0772359 Treated
A0 0.25094768 Treated
A0 0.65409863 Treated
A0 0.41211665 Treated
A0 1.19380951 Treated
A0 0.24001867 Treated
A0 0.26982522 Treated
A0 0.27512348 Treated
A0 0.67168587 Treated
A0 0.31247354 Treated
A0 0.2959927 Treated
A0 0.56694227 Treated
A0 0.20322967 Treated
A0 0.38863176 Treated
A0 1.28953755 Treated
A0 0.62206018 Treated
A0 0.49703652 Treated
A0 0.25488344 Treated
A0 0.84726936 Treated
A0 0.33182862 Treated
A0 0.37306762 Treated
A0 0.45486307 Treated
A0 0.6302917 Treated
A0 0.60445046 Treated
A0 0.22886378 Treated
A0 1.0667671 Treated
A0 0.09199508 Treated
A0 0.21723436 Treated
A0 1.00800776 Treated
A0 0.26339957 Treated
A0 0.20057932 Treated
A0 0.3597149 Treated
A0 1.96819234 Treated
A0 0.60311395 Treated
A0 0.21779248 Treated
A0 0.90077645 Treated
A0 1.06381845 Treated
A0 1.14674878 Treated
A0 0.30249709 Treated
A0 0.18645096 Treated
A0 0.44109121 Treated
A0 0.2757805 Treated
A0 0.12914275 Treated
A0 1.47675622 Treated
A0 0.74898767 Treated
A0 0.61354727 Treated
A0 0.42655993 Treated
A0 0.24361165 Treated
A0 0.18319795 Treated
A0 0.45476773 Treated
A0 0.2184096 Treated
A0 0.13003398 Treated
A0 0.53096795 Treated
A0 0.34403229 Treated
A0 0.46241331 Treated
A0 0.48860979 Treated
A0 1.01168859 Treated
A0 0.33931762 Treated
A0 0.647771 Treated
A0 0.71914887 Treated
A0 0.7466079 Treated
A0 2.60497332 Treated
A0 0.44703323 Treated
A0 0.39778206 Treated
A0 1.37958157 Treated
A0 0.91567385 Treated
A0 0.71824992 Treated
A0 0.27659786 Treated
A0 0.11387666 Treated
A0 0.27340794 Treated
A0 0.64786977 Treated
A0 0.73510003 Treated
A0 0.28992113 Treated
A0 0.20412445 Treated
A0 0.26694405 Treated
A0 0.872464 Treated
A0 0.17615716 Treated
A0 1.61765969 Treated
A0 1.19946647 Treated
A0 0.40373212 Treated
A0 0.43587419 Treated
A0 0.35214102 Treated
A0 2.05156851 Treated
A0 0.31217155 Treated
A0 0.98183709 Treated
A0 0.38748085 Treated
A0 0.46779424 Treated
A0 0.74067283 Treated
A0 0.4343358 Treated
A0 0.66842186 Treated
A0 0.19709879 Treated
A0 1.0319041 Treated
A0 0.95000917 Treated
A0 0.31186616 Treated
A0 0.32408613 Treated
A0 0.37836501 Treated
A0 0.29238519 Treated
A0 0.42707103 Treated
A0 4.97761345 Treated
A0 0.34467891 Treated
A0 1.02406895 Treated
A0 0.33910739 Treated
A0 0.31587937 Treated
A0 0.38812488 Treated
A0 0.64679277 Treated
A0 0.37201044 Treated
A0 0.7012679 Treated
A0 0.43559113 Treated
A0 0.53397423 Treated
A0 0.56179941 Treated
A0 0.46812299 Treated
A0 0.6566124 Treated
A0 0.5569827 Treated
A0 0.37104753 Treated
A0 0.44131583 Treated
A0 0.4661639 Treated
A0 0.19551519 Treated
A0 0.2404744 Treated
A0 0.82922941 Treated
A0 0.44767073 Treated
A0 0.71315461 Treated
A0 0.21311463 Treated
A0 0.50033456 Treated
A0 0.48803481 Treated
A0 0.34510997 Treated
A0 0.53823429 Treated
A0 1.13710737 Treated
A0 0.25687382 Treated
A0 0.35796311 Treated
A0 0.70092624 Treated
A0 0.49562627 Treated
A0 0.38749185 Treated
A0 0.14536533 Treated
A0 0.47097987 Treated
A0 0.41286027 Treated
A0 0.31566632 Treated
A0 0.65141517 Treated
A0 0.27080458 Treated
A0 0.63737589 Treated
A0 0.49706325 Treated
A0 0.44749457 Treated
A0 0.71003801 Treated
A0 0.33644491 Treated
A0 0.77904564 Treated
A0 0.27425948 Treated
A0 0.63032287 Treated
A0 0.46957645 Treated
A0 0.56490791 Treated
A0 1.06048322 Treated
A0 0.45311788 Treated
A0 0.76754659 Treated
A0 0.58695084 Treated
A0 0.1986112 Treated
A0 0.53713536 Treated
A0 0.35563457 Treated
A0 0.69335806 Treated
A0 0.29628208 Treated
A0 0.35618427 Treated
A0 0.15169899 Treated
A0 1.22794771 Treated
A0 0.57685804 Treated
A0 0.25497967 Treated
A0 0.39429867 Treated
A0 0.45080301 Treated
A0 0.12411096 Treated
A0 0.27796379 Treated
A0 1.50221729 Treated
A0 0.6696617 Treated
A0 0.24943703 Treated
A0 0.11090383 Treated
A0 0.41106012 Treated
A0 0.5090239 Treated
A0 0.5640313 Treated
A0 2.05744863 Treated
A0 0.47807461 Treated
A0 1.29577518 Treated
A0 0.51312596 Treated
A0 0.40243602 Treated
A0 0.33798712 Treated
A0 0.59763855 Treated
A0 0.44023439 Treated
A0 0.55567837 Treated
A0 0.41741583 Treated
A0 0.3522563 Treated
A0 0.45378068 Treated
A0 0.4761177 Treated
A0 0.12837103 Treated
A0 0.38178241 Treated
A0 0.21520451 Treated
A0 0.23516594 Treated
A0 0.30055082 Treated
A0 2.4458251 Treated
A0 0.97300714 Treated
A0 0.40748119 Treated
A0 0.56211853 Treated
A0 0.5185082 Treated
A0 0.43088117 Treated
A0 0.33530968 Treated
A0 0.41447619 Treated
A0 1.45183074 Treated
A0 0.52315354 Treated
A0 0.21258621 Treated
A0 0.60163844 Treated
A0 0.39470693 Treated
A0 0.27216128 Treated
A0 0.21144024 Treated
A0 0.31760108 Treated
A0 0.25237685 Treated
A0 0.30518606 Treated
A0 0.24827981 Treated
A0 0.38839337 Treated
A0 0.68072236 Treated
A0 0.24379382 Treated
A0 0.37011737 Treated
A0 0.9626869 Treated
A0 0.38608572 Treated
A0 0.27276245 Treated
A0 0.30834627 Treated
A0 0.18384978 Treated
A0 0.41746244 Treated
A0 0.65676928 Treated
A0 0.42262727 Treated
A0 1.73688817 Treated
A0 0.89759278 Treated
A0 0.59563011 Treated
A0 0.4251231 Treated
A0 0.20280537 Treated
A0 0.2647188 Treated
A0 0.669182 Treated
A0 0.2889117 Treated
A0 0.26606017 Treated
A0 0.31043199 Treated
A0 0.7523188 Treated
A0 0.82168692 Treated
A0 0.61316055 Treated
A0 0.8824355 Treated
A0 0.67329967 Treated
A0 0.80761671 Treated
A0 0.38596457 Treated
A0 0.1804941 Treated
A0 1.50185645 Treated
A0 0.33980215 Treated
A0 1.18325794 Treated
A0 0.61976337 Treated
A0 0.90092307 Treated
A0 0.36492991 Treated
A0 1.1654377 Treated
A0 0.66860455 Treated
A0 0.40835422 Treated
A0 0.26248494 Treated
A0 0.64247274 Treated
A0 0.9530974 Treated
A0 0.36661646 Treated
A0 0.39829037 Treated
A0 0.36153626 Treated
A0 0.35313219 Treated
A0 5.04339027 Treated
A0 0.24976277 Treated
A0 0.74645281 Treated
A0 0.43523985 Treated
A0 0.44009867 Treated
A0 0.14323431 Treated
A0 1.57454777 Treated
A0 0.23685716 Treated
A0 0.38090378 Treated
A0 0.81826538 Treated
A0 0.51398569 Treated
A0 0.12322459 Treated
A0 0.64449888 Treated
A0 6.32155848 Treated
A0 0.88223851 Treated
A0 0.30076885 Treated
A0 1.46159756 Treated
A0 0.11687933 Treated
A0 1.14933264 Treated
A0 0.58001655 Treated
A0 0.24779339 Treated
A0 0.52325022 Treated
A0 0.38647887 Treated
A0 0.25677046 Treated
A0 0.38997349 Treated
A0 0.21194938 Treated
A0 0.28496963 Treated
A0 0.39163402 Treated
A0 0.24093093 Treated
A0 0.42382085 Treated
A0 0.81294763 Treated
A0 0.28873369 Treated
A0 0.52880019 Treated
A0 0.41562974 Treated
A0 1.19345045 Treated
A0 0.40599725 Treated
A0 0.12791462 Treated
A0 0.23330303 Treated
A0 0.22360767 Treated
A0 0.3178916 Treated
A0 0.69950426 Treated
A0 0.53478825 Treated
A0 0.26997513 Treated
A0 0.79072082 Treated
A0 0.49180314 Treated
A0 0.42742631 Treated
A0 0.54136074 Treated
A0 0.3708359 Treated
A0 0.82306403 Treated
A0 0.25564969 Treated
A0 0.76330167 Treated
A0 0.77275896 Treated
A0 0.40853918 Treated
A0 0.5223127 Treated
A0 0.38665685 Treated
A0 0.80460244 Treated
A0 0.33257189 Treated
A0 0.68063498 Treated
A0 0.20010997 Treated
A0 0.28465542 Treated
A0 0.64680111 Treated
A0 0.20255315 Treated
A0 0.41882533 Treated
A0 0.36399111 Treated
A0 0.36738873 Treated
A0 0.19235946 Treated
A0 0.10544486 Treated
A0 0.42741457 Treated
A0 0.31811804 Treated
A0 0.29331842 Treated
A0 0.71188205 Treated
A0 0.1122816 Treated
A0 0.22177614 Treated
A0 0.45384711 Treated
A0 0.24426603 Treated
A0 0.31388485 Treated
A0 0.18827288 Treated
A0 0.26878339 Treated
A0 0.41455972 Treated
A0 0.20577295 Treated
A0 0.65717524 Treated
A0 0.51597089 Treated
A0 0.68209225 Treated
A0 0.36461651 Treated
A0 0.64763141 Treated
A0 0.43710729 Treated
A0 3.56743503 Treated
A0 0.41393906 Treated
A0 0.52746415 Treated
A0 0.3269417 Treated
A0 0.6129725 Treated
A0 0.17255144 Treated
A0 0.3751376 Treated
A0 0.58837301 Treated
A0 0.21347927 Treated
A0 0.59831148 Treated
A0 0.46300015 Treated
A0 0.07111637 Treated
A0 0.38297078 Treated
A0 0.93959546 Treated
A0 0.25080803 Treated
A0 0.50608993 Treated
A0 0.46836767 Treated
A0 0.65564609 Treated
A0 0.47029203 Treated
A0 0.55734032 Treated
A0 0.27724075 Treated
A0 0.54249346 Treated
A0 0.67029285 Treated
A0 0.51393306 Treated
A0 0.39313638 Treated
A0 0.26635185 Treated
A0 0.22574891 Treated
A0 0.26138288 Treated
A0 0.55118352 Treated
A0 0.12750979 Treated
A0 0.33041948 Treated
A0 0.59964442 Treated
A0 0.63621104 Treated
A0 0.67959398 Treated
A0 0.48245603 Treated
A0 0.51215649 Treated
A0 0.51284355 Treated
A0 0.32275486 Treated
A0 0.25753972 Treated
A0 0.59152067 Treated
A0 0.43389064 Treated
A0 0.72196978 Treated
A0 0.79707783 Treated
A0 0.94301516 Treated
A0 0.54165989 Treated
A0 0.72248042 Treated
A0 0.80114722 Treated
A0 1.37819481 Treated
A0 0.34495538 Treated
A0 0.82098204 Treated
A0 0.64895314 Treated
A0 0.51342553 Treated
A0 0.20869747 Treated
A0 0.50457543 Treated
A0 0.29617149 Treated
A0 0.62683272 Treated
A0 0.4310852 Treated
A0 0.2415629 Treated
A0 0.51876801 Treated
A0 0.24921483 Treated
A0 0.33027628 Treated
A0 0.39733607 Treated
A0 0.39349923 Treated
A0 0.89726686 Treated
A0 0.51569217 Treated
A0 0.87423265 Treated
A0 0.62938577 Treated
A0 0.45417735 Treated
A0 0.7115199 Treated
A0 1.03935826 Treated
A0 0.7211132 Treated
A0 1.00316668 Treated
A0 2.00251436 Treated
A0 0.84790856 Treated
A0 0.35567731 Treated
A0 0.30956566 Treated
A0 0.58836639 Treated
A0 0.29021123 Treated
A0 0.61156571 Treated
A0 0.31135541 Treated
A0 0.66625625 Treated
A0 0.718817 Treated
A0 0.49419868 Treated
A0 2.44869661 Treated
A0 0.4541012 Treated
A0 0.16478796 Treated
A0 0.16916202 Treated
A0 0.49925062 Treated
A0 0.40516603 Treated
A0 0.27254903 Treated
A0 0.40780836 Treated
A0 0.59680122 Treated
A0 1.29187632 Treated
A0 0.2866855 Treated
A0 0.33392933 Treated
A0 0.37246954 Treated
A0 0.96115333 Treated
A0 0.31772041 Treated
A0 0.4959957 Treated
A0 0.49924859 Treated
A0 0.29360923 Treated
A0 0.54411256 Treated
A0 0.40657908 Treated
A0 0.38407969 Treated
A0 0.54854226 Treated
A0 0.41066957 Treated
A0 0.33832735 Treated
A0 0.74524343 Treated
A0 0.95549017 Treated
A0 0.94088531 Treated
A0 0.66790509 Treated
A0 0.35140958 Treated
A0 0.82514238 Treated
A0 0.33639964 Treated
A0 1.37234533 Treated
A0 0.30500796 Treated
A0 1.14786088 Treated
A0 0.30339339 Treated
A0 0.70085788 Treated
A0 0.34047705 Treated
A0 0.79807806 Treated
A0 0.41926345 Treated
A0 0.38827068 Treated
A0 0.53116339 Treated
A0 0.46202606 Treated
A0 0.50075078 Treated
A0 0.25107768 Treated
A0 0.58471012 Treated
A0 0.63749146 Treated
A0 0.73560691 Treated
A0 0.36174875 Treated
A0 0.56080663 Treated
A0 0.62996513 Treated
A0 0.29309773 Treated
A0 0.69176418 Treated
A0 0.84582245 Treated
A0 0.32821402 Treated
A0 1.6317668 Treated
A0 0.82741964 Treated
A0 0.20753711 Treated
A0 0.63518226 Treated
A0 0.27636373 Treated
A0 0.46170881 Treated
A0 0.45996344 Treated
A0 0.77049994 Treated
A0 1.12809205 Treated
A0 1.75127077 Treated
A0 1.80040205 Treated
A0 0.50724834 Treated
A0 0.44164732 Treated
A0 0.28475869 Treated
A0 0.29218367 Treated
A0 1.16924047 Treated
A0 0.22206272 Treated
A0 0.13187116 Treated
A0 0.17997572 Treated
A0 0.3620469 Treated
A0 0.57227284 Treated
A0 0.49135935 Treated
A0 0.91722786 Treated
A0 0.4645693 Treated
A0 0.57706857 Treated
A0 0.37191597 Treated
A0 0.58421612 Treated
A0 1.07437658 Treated
A0 0.43731472 Treated
A0 0.89107436 Treated
A0 1.29205668 Treated
A0 0.65265441 Treated
A0 0.47167331 Treated
A0 0.68727529 Treated
A0 1.08576536 Treated
A0 0.28406182 Treated
A0 0.45048431 Treated
A0 0.50161779 Treated
A0 1.98508167 Treated
A0 2.04314852 Treated
A0 0.29078978 Treated
A0 0.41241726 Treated
A0 0.4170883 Treated
A0 0.56649196 Treated
A0 0.50916868 Treated
A0 6.27180624 Treated
A0 0.68774945 Treated
A0 0.25080854 Treated
A0 0.34044662 Treated
A0 0.81980109 Treated
A0 0.26902205 Treated
A0 0.40772837 Treated
A0 0.75551945 Treated
A0 0.65148604 Treated
A0 0.52015769 Treated
A0 0.36232662 Treated
A0 0.40931767 Treated
A0 0.27902108 Treated
A0 0.60269672 Treated
A0 0.56084448 Treated
A0 0.67186189 Treated
A0 0.16625655 Treated
A0 1.07867134 Treated
A0 0.23451306 Treated
A0 0.19095318 Treated
A0 0.41241848 Treated
A0 0.36490953 Treated
A0 0.26832217 Treated
A0 0.60546339 Treated
A0 0.23742406 Treated
A0 0.62633568 Treated
A0 0.15688308 Treated
A0 0.32054338 Treated
A0 0.50352961 Treated
A0 0.42982286 Treated
A0 0.40584677 Treated
A0 0.52816498 Treated
A0 0.99270046 Treated
A0 0.52236974 Treated
A0 0.65350771 Treated
A0 0.67120486 Treated
A0 0.56211877 Treated
A0 0.25743479 Treated
A0 0.28515869 Treated
A0 0.38301545 Treated
A0 0.4599416 Treated
A0 0.38704067 Treated
A0 0.80473125 Treated
A0 0.20397751 Treated
A0 0.84794217 Treated
A0 0.61228496 Treated
A0 0.76450777 Treated
A0 0.40968716 Treated
A0 0.29751992 Treated
A0 0.55036771 Treated
A0 0.75400841 Treated
A0 0.39676276 Treated
A0 0.63767636 Treated
A0 0.46052441 Treated
A0 0.27531031 Treated
A0 0.25050467 Treated
A0 0.23146594 Treated
A0 0.23598599 Treated
A0 0.37289605 Treated
A0 0.07752725 Treated
A0 0.29910704 Treated
A0 0.75548309 Treated
A0 1.04782891 Treated
A0 0.34750304 Treated
A0 0.35831022 Treated
A0 0.19784111 Treated
A0 0.87318981 Treated
A0 0.21069899 Treated
A0 0.68928576 Treated
A0 0.2932573 Treated
A0 1.73785651 Treated
A0 0.48881534 Treated
A0 0.29512954 Treated
A0 0.27713045 Treated
A0 0.76962239 Treated
A0 0.35684097 Treated
A0 0.36075026 Treated
A0 0.50980043 Treated
A0 0.41398785 Treated
A0 0.52659553 Treated
A0 0.39680612 Treated
A0 0.29625577 Treated
A0 0.61101729 Treated
A0 1.42647481 Treated
A0 0.28698426 Treated
A0 0.61127794 Treated
A0 0.32132795 Treated
A0 0.3137829 Treated
A0 0.44774637 Treated
A0 0.18143487 Treated
A0 0.269539 Treated
A0 1.22624767 Treated
A0 0.4828316 Treated
A0 0.65496844 Treated
A0 0.31615824 Treated
A0 0.74773926 Treated
A0 0.29287323 Treated
A0 0.28647038 Treated
A0 0.50278264 Treated
A0 0.1113385 Treated
A0 0.60549712 Treated
A0 0.47434777 Treated
A0 0.32592195 Treated
A0 0.43192148 Treated
A0 1.83773601 Treated
A0 0.50668645 Treated
A0 0.12316007 Treated
A0 1.14075136 Treated
A0 0.72372359 Treated
A0 0.42207763 Treated
A0 0.3389076 Treated
A0 0.75855958 Treated
A0 0.27636373 Treated
A0 0.40322578 Treated
A0 0.5303129 Treated
A0 0.37349033 Treated
A0 0.3407701 Treated
A0 0.75074846 Treated
A0 0.78397536 Treated
A0 0.57684439 Treated
A0 0.41686863 Treated
A0 0.32727247 Treated
A0 0.13682917 Treated
A0 0.47013268 Treated
A0 0.47314101 Treated
A0 0.46032268 Treated
A0 0.60305083 Treated
A0 0.41588673 Treated
A0 0.87534678 Treated
A0 0.25931916 Treated
A0 1.01379251 Treated
A0 0.23269416 Treated
A0 0.3203043 Treated
A0 0.17506151 Treated
A0 0.95247614 Treated
A0 0.26078293 Treated
A0 0.33341226 Treated
A0 0.32720247 Treated
A0 0.5076136 Treated
A0 0.42884013 Treated
A0 0.82736087 Treated
A0 0.722781 Treated
A0 0.37328836 Treated
A0 0.51551282 Treated
A0 0.54260141 Treated
A0 1.30125225 Treated
A0 0.12302718 Treated
A0 0.39235502 Treated
A0 0.22624898 Treated
A0 0.62004268 Treated
A0 0.37027845 Treated
A0 0.3892318 Treated
A0 1.00151396 Treated
A0 0.82443315 Treated
A0 0.40499002 Treated
A0 0.48384231 Treated
A0 0.34804553 Treated
A0 0.32876632 Treated
A0 0.24903397 Treated
A0 0.36471835 Treated
A0 1.58516133 Treated
A0 0.40515131 Treated
A0 0.31777543 Treated
A0 0.30809185 Treated
A0 0.8058607 Treated
A0 0.88869315 Treated
A0 0.13118778 Treated
A0 0.1237581 Treated
A0 0.57366902 Treated
A0 0.59548301 Treated
A0 0.28158009 Treated
A0 0.40531653 Treated
A0 0.32399893 Treated
A0 0.44526723 Treated
A0 0.27203703 Treated
A0 0.22907791 Treated
A0 0.53002554 Treated
A0 0.50244236 Treated
A0 0.27579036 Treated
A0 0.44943136 Treated
A0 0.38219857 Treated
A0 0.36946306 Treated
A0 0.69259816 Treated
A0 0.55851704 Treated
A0 1.09332442 Treated
A0 0.39727175 Treated
A0 0.35618883 Treated
A0 0.26530981 Treated
A0 0.82866508 Treated
A0 0.07762986 Treated
A0 0.48353639 Treated
A0 0.37841341 Treated
A0 0.62201715 Treated
A0 0.191783 Treated
A0 0.31340528 Treated
A0 0.85894597 Treated
A0 0.283995 Treated
A0 0.36355022 Treated
A0 0.28598219 Treated
A0 0.44454971 Treated
A0 0.58104855 Treated
A0 1.03288209 Treated
A0 0.70156777 Treated
A0 0.55595452 Treated
A0 0.40789777 Treated
A0 0.33770099 Treated
A0 0.72701156 Treated
A0 0.75151688 Treated
A0 0.34476784 Treated
A0 0.22317518 Treated
A0 0.40371227 Treated
A0 0.48622513 Treated
A0 0.26698449 Treated
A0 0.46987045 Treated
A0 1.64894617 Treated
A0 0.65700698 Treated
A0 0.85821366 Treated
A0 0.35113627 Treated
A0 0.2404262 Treated
A0 0.29799581 Treated
A0 1.07817209 Treated
A0 0.18355708 Treated
A0 0.59524077 Treated
A0 0.2714549 Treated
A0 0.48810434 Treated
A0 0.25369918 Treated
A0 0.39614353 Treated
A0 0.22626242 Treated
A0 0.33071461 Treated
A0 0.50359571 Treated
A0 0.50052786 Treated
A0 0.48073438 Treated
A0 0.62124294 Treated
A0 0.35724264 Treated
A0 0.52330625 Treated
A0 0.45104882 Treated
A0 1.01986921 Treated
A0 0.51591831 Treated
A0 0.82275456 Treated
A0 0.47732595 Treated
A0 0.31540406 Treated
A0 0.37321255 Treated
A0 1.00738633 Treated
A0 0.45041615 Treated
A0 0.32759419 Treated
A0 0.46597049 Treated
A0 0.98530537 Treated
A0 0.55149394 Treated
A0 0.58387935 Treated
A0 0.44705385 Treated
A0 1.79740036 Treated
A0 0.29765481 Treated
A0 0.77839637 Treated
A0 0.20330219 Treated
A0 0.31961453 Treated
A0 0.45139983 Treated
A0 0.47917697 Treated
A0 0.82647675 Treated
A0 0.32278538 Treated
A0 0.66835994 Treated
A0 0.2146966 Treated
A0 0.56526917 Treated
A0 0.24230222 Treated
A0 0.32349461 Treated
A0 1.16770148 Treated
A0 0.32114664 Treated
A0 2.55337071 Treated
A0 0.15351574 Treated
A0 0.51751089 Treated
A0 0.26233298 Treated
A0 0.65008777 Treated
A0 0.78741801 Treated
A0 0.31030476 Treated
A0 1.83569348 Treated
A0 0.40203306 Treated
A0 0.5782612 Treated
A0 1.27468181 Treated
A0 0.27747318 Treated
A0 0.30578318 Treated
A0 0.47639915 Treated
A0 0.33676115 Treated
A0 0.88999903 Treated
A0 0.29636768 Treated
A0 1.60804498 Treated
A0 0.40317008 Treated
A0 0.25544158 Treated
A0 0.21504302 Treated
A0 1.45522904 Treated
A0 0.17841937 Treated
A0 0.17250675 Treated
A0 0.32358816 Treated
A0 0.60546154 Treated
A0 0.62075543 Treated
A0 0.30382472 Treated
A0 0.44484013 Treated
A0 0.52886468 Treated
A0 1.43042564 Treated
A0 1.87251079 Treated
A0 0.45257723 Treated
A0 0.39406338 Treated
A0 0.57247394 Treated
A0 0.42127392 Treated
A0 0.54964167 Treated
A0 0.29956409 Treated
A0 0.11960535 Treated
A0 0.19649036 Treated
A0 6.66060925 Treated
A0 0.36559534 Treated
A0 0.3710627 Treated
A0 0.36720812 Treated
A0 0.18408492 Treated
A0 0.23468627 Treated
A0 0.74255359 Treated
A0 0.63043827 Treated
A0 0.08852348 Treated
A0 0.47365895 Treated
A0 0.32753062 Treated
A0 0.94717771 Treated
A0 0.82470906 Treated
A0 0.68117642 Treated
A0 0.5535903 Treated
A0 0.38705894 Treated
A0 0.48689285 Treated
A0 0.203182 Treated
A0 0.60081738 Treated
A0 0.45239398 Treated
A0 0.70797646 Treated
A0 1.29856861 Treated
A0 0.68364835 Treated
A0 0.43432975 Treated
A0 0.51110762 Treated
A0 1.00528276 Treated
A0 0.17140608 Treated
A0 0.167916 Treated
A0 0.75794548 Treated
A0 0.28396559 Treated
A0 0.5387845 Treated
A0 0.44562319 Treated
A0 0.23495774 Treated
A0 0.86590701 Treated
A0 0.32650712 Treated
A0 1.20703924 Treated
A0 0.94377565 Treated
A0 0.89301276 Treated
A0 0.42188752 Treated
A0 0.56191128 Treated
A0 0.3397986 Treated
A0 1.55019116 Treated
A0 0.22216545 Treated
A0 0.44597659 Treated
A0 0.44557723 Treated
A0 0.83918548 Treated
A0 0.16715404 Treated
A0 0.4114154 Treated
A0 0.18973665 Treated
A0 0.51003504 Treated
A0 0.52637941 Treated
A0 0.23744631 Treated
A0 0.32023931 Treated
A0 0.37360582 Treated
A0 0.19391122 Treated
A0 0.57969564 Treated
A0 0.13822271 Treated
A0 0.6653744 Treated
A0 0.7558313 Treated
A0 0.23672716 Treated
A0 0.88284492 Treated
A0 1.35372114 Treated
A0 1.20298684 Treated
A0 0.76121563 Treated
A0 0.69618928 Treated
A0 0.33507568 Treated
A0 0.38222587 Treated
A0 1.39785564 Treated
A0 0.33099422 Treated
A0 0.91602433 Treated
A0 0.3848497 Treated
A0 0.58822656 Treated
A0 0.68552017 Treated
A0 0.45045668 Treated
A0 0.38485533 Treated
A0 0.36900508 Treated
A0 0.37537012 Treated
A0 0.4922137 Treated
A0 0.51365727 Treated
A0 1.36489761 Treated
A0 0.28187585 Treated
A0 0.18167175 Treated
A0 0.74147809 Treated
A0 0.57951039 Treated
A0 0.63758826 Treated
A0 0.28169537 Treated
A0 0.50563115 Treated
A0 0.5095827 Treated
A0 0.34574068 Treated
A0 1.01343012 Treated
A0 0.4812282 Treated
A0 0.09966408 Treated
A0 0.15398891 Treated
A0 0.2741425 Treated
A0 0.65894151 Treated
A0 1.08429503 Treated
A0 0.54943037 Treated
A0 0.22355308 Treated
A0 1.05603063 Treated
A0 0.47375181 Treated
A0 0.60318321 Treated
A0 0.54186046 Treated
A0 0.32690087 Treated
A0 0.34104604 Treated
A0 0.18881777 Treated
A0 0.54643214 Treated
A0 0.64748871 Treated
A0 0.42715704 Treated
A0 0.70829821 Treated
A0 0.64282006 Treated
A0 0.51459038 Treated
A0 0.46347773 Treated
A0 0.44154251 Treated
A0 0.83261031 Treated
A0 0.46295717 Treated
A0 0.53485841 Treated
A0 0.44328645 Treated
A0 0.47401091 Treated
A0 0.35229078 Treated
A0 0.52317739 Treated
A0 0.64657867 Treated
A0 0.56949002 Treated
A0 0.72235197 Treated
A0 0.58797634 Treated
A0 0.4899525 Treated
A0 0.47084305 Treated
A0 0.71311885 Treated
A0 0.47120747 Treated
A0 0.38572076 Treated
A0 1.47177303 Treated
A0 0.63464099 Treated
A0 0.60638845 Treated
A0 0.48400724 Treated
A0 0.54746354 Treated
A0 0.40982023 Treated
A0 0.31868535 Treated
A0 0.8929646 Treated
A0 0.18932672 Treated
A0 0.54357034 Treated
A0 0.62906665 Treated
A0 0.6417833 Treated
A0 0.51514739 Treated
A0 0.57127768 Treated
A0 0.8395499 Treated
A0 0.58062547 Treated
A0 0.92519397 Treated
A0 0.21373314 Treated
A0 0.2332691 Treated
A0 0.58412808 Treated
A0 0.30504 Treated
A0 0.18005545 Treated
A0 0.82998967 Treated
A0 1.01835573 Treated
A0 0.35984161 Treated
A0 0.19999188 Treated
A0 0.46952552 Treated
A0 0.52311587 Treated
A0 0.3480154 Treated
A0 0.66300237 Treated
A0 0.60525817 Treated
A0 0.2598311 Treated
A0 0.35637295 Treated
A0 0.65944856 Treated
A0 0.43803197 Treated
A0 0.24734756 Treated
A0 0.35477728 Treated
A0 0.3423779 Treated
A0 0.2328079 Treated
A0 0.298814 Treated
A0 0.26029053 Treated
A0 1.16980386 Treated
A0 0.54427469 Treated
A0 0.18866223 Treated
A0 1.26899648 Treated
A0 0.7843585 Treated
A0 0.17903982 Treated
A0 0.80436432 Treated
A0 0.08919381 Treated
A0 1.90580881 Treated
A0 0.48525274 Treated
A0 0.43614218 Treated
A0 0.59950244 Treated
A0 0.11737514 Treated
A0 0.25597531 Treated
A0 0.12927839 Treated
A0 0.38383767 Treated
A0 0.68934482 Treated
A0 0.43833506 Treated
A0 0.62531233 Treated
A0 0.65818375 Treated
A0 0.47886083 Treated
A0 0.35302466 Treated
A0 0.48092169 Treated
A0 0.85708708 Treated
A0 0.5778206 Treated
A0 0.98194551 Treated
A0 0.53087234 Treated
A0 0.53270298 Treated
A0 0.78968114 Treated
A0 0.29571733 Treated
A0 0.308458 Treated
A0 0.25083581 Treated
A0 0.6856758 Treated
A0 0.38719743 Treated
A0 0.22872721 Treated
A0 0.37325498 Treated
A0 0.478385 Treated
A0 0.47198007 Treated
A0 0.53749269 Treated
A0 0.54383093 Treated
A0 0.63717192 Treated
A0 0.38707748 Treated
A0 0.21014905 Treated
A0 0.34716809 Treated
A0 0.51142818 Treated
A0 0.5211513 Treated
A0 0.30575451 Treated
A0 0.34487107 Treated
A0 0.33197519 Treated
A0 0.50171578 Treated
A0 0.33203775 Treated
A0 0.64877766 Treated
A0 0.35918736 Treated
A0 0.38827473 Treated
A0 0.99514502 Treated
A0 0.24982274 Treated
A0 0.44522783 Treated
A0 0.3015874 Treated
A0 0.68388301 Treated
A0 0.31952864 Treated
A0 0.59497082 Treated
A0 1.44607019 Treated
A0 0.62158513 Treated
A0 1.72113287 Treated
A0 0.44955438 Treated
A0 0.42754659 Treated
A0 0.61103147 Treated
A0 0.58255523 Treated
A0 0.35797301 Treated
A0 0.62499368 Treated
A0 1.22221899 Treated
A0 0.80884105 Treated
A0 0.43195543 Treated
A0 0.27792975 Treated
A0 0.27405098 Treated
A0 0.38456336 Treated
A0 0.72965413 Treated
A0 0.22075811 Treated
A0 0.20532149 Treated
A0 0.33949384 Treated
A0 0.19490856 Treated
A0 0.32564119 Treated
A0 0.52596235 Treated
A0 0.35954392 Treated
A0 0.68000257 Treated
A0 0.9841032 Treated
A0 0.65516698 Treated
A0 0.37393129 Treated
A0 0.27226186 Treated
A0 1.49941564 Treated
A0 0.52301276 Treated
A0 0.30385169 Treated
A0 0.48511574 Treated
A0 1.06296146 Treated
A0 0.41027272 Treated
A0 0.9251039 Treated
A0 0.73350608 Treated
A0 0.13304116 Treated
A0 0.51357704 Treated
A0 0.62919956 Treated
A0 0.31194904 Treated
A0 0.52291697 Treated
A0 0.31899512 Treated
A0 0.54142505 Treated
A0 0.51617545 Treated
A0 0.31197396 Treated
A0 0.45203581 Treated
A0 0.66538817 Treated
A0 0.41135773 Treated
A0 1.16982806 Treated
A0 1.16479135 Treated
A0 0.76128155 Treated
A0 0.61123127 Treated
A0 0.79786754 Treated
A0 0.53507185 Treated
A0 0.57447129 Treated
A0 0.37772334 Treated
A0 0.4785313 Treated
A0 0.58402532 Treated
A0 0.46300897 Treated
A0 0.94732094 Treated
A0 0.42023811 Treated
A0 0.20499405 Treated
A0 0.33909532 Treated
A0 1.73016679 Treated
A0 1.34016955 Treated
A0 0.46251971 Treated
A0 0.50494081 Treated
A0 0.81602043 Treated
A0 0.42246991 Treated
A0 0.24999209 Treated
A0 0.17596978 Treated
A0 1.638098 Treated
A0 0.26042396 Treated
A0 0.53118384 Treated
A0 0.28170422 Treated
A0 0.24631441 Treated
A0 0.94817972 Treated
A0 0.27062905 Treated
A0 0.92860353 Treated
A0 0.35233727 Treated
A0 0.59563828 Treated
A0 0.33818454 Treated
A0 0.14277984 Treated
A0 0.3970038 Treated
A0 1.43494594 Treated
A0 0.36848912 Treated
A0 0.15531635 Treated
A0 0.42763826 Treated
A0 0.36256078 Treated
A0 0.42859572 Treated
A0 0.35786009 Treated
A0 0.61916363 Treated
A0 0.3114723 Treated
A0 0.6023528 Treated
A0 0.92389548 Treated
A0 0.43005344 Treated
A0 1.17097664 Treated
A0 0.59672433 Treated
A0 0.3429029 Treated
A0 0.43442503 Treated
A0 0.34470075 Treated
A0 0.61373782 Treated
A0 0.28880852 Treated
A0 0.67604941 Treated
A0 0.61413151 Treated
A0 0.49348509 Treated
A0 2.39411926 Treated
A0 0.42576635 Treated
A0 0.61974376 Treated
A0 0.23457579 Treated
A0 0.31359124 Treated
A0 0.2305129 Treated
A0 0.47126904 Treated
A0 0.79600096 Treated
A0 0.37525204 Treated
A0 0.27190113 Treated
A0 0.30055326 Treated
A0 0.27576929 Treated
A0 0.32794046 Treated
A0 1.63304579 Treated
A0 0.90429926 Treated
A0 0.58591831 Treated
A0 1.20885241 Treated
A0 0.68500584 Treated
A0 0.5561713 Treated
A0 0.26469904 Treated
A0 0.27258605 Treated
A0 0.34708834 Treated
A0 0.76244402 Treated
A0 0.28165641 Treated
A0 1.2779336 Treated
A0 0.97297907 Treated
A0 0.5853259 Treated
A0 1.05618322 Treated
A0 0.33142394 Treated
A0 0.36753625 Treated
A0 0.3933996 Treated
A0 0.45626858 Treated
A0 0.76286268 Treated
A0 0.5160532 Treated
A0 0.97256142 Treated
A0 0.09220396 Treated
A0 0.55111295 Treated
A0 1.01778841 Treated
A0 0.36963019 Treated
A0 0.09426336 Treated
A0 0.4870005 Treated
A0 0.50391072 Treated
A0 0.23179248 Treated
A0 1.00380862 Treated
A0 1.91738224 Treated
A0 1.762398 Treated
A0 0.43016621 Treated
A0 0.60736614 Treated
A0 0.39984888 Treated
A0 0.30334309 Treated
A0 0.77704084 Treated
A0 0.56150353 Treated
A0 0.62208205 Treated
A0 0.5819397 Treated
A0 0.12524821 Treated
A0 0.35378927 Treated
A0 0.40967366 Treated
A0 0.33506659 Treated
A0 0.32252032 Treated
A0 0.34327191 Treated
A0 0.30264631 Treated
A0 0.10638158 Treated
A0 0.49913844 Treated
A0 0.20577015 Treated
A0 0.41747513 Treated
A0 0.84633094 Treated
A0 1.4711206 Treated
A0 0.94337726 Treated
A0 0.36382955 Treated
A0 0.39214751 Treated
A0 0.31112301 Treated
A0 0.16402961 Treated
A0 0.49363586 Treated
A0 0.42664233 Treated
A0 0.50514126 Treated
A0 0.84537363 Treated
A0 1.0669173 Treated
A0 0.6462754 Treated
A0 0.32988524 Treated
A0 0.44968677 Treated
A0 0.63164854 Treated
A0 0.93630558 Treated
A0 0.50478494 Treated
A0 0.22598775 Treated
A0 1.0074681 Treated
A0 0.4484055 Treated
A0 0.34892398 Treated
A0 0.24819154 Treated
A0 0.3159593 Treated
A0 0.24450563 Treated
A0 0.37721372 Treated
A0 0.3088305 Treated
A0 0.65829778 Treated
A0 0.34738204 Treated
A0 0.2037258 Treated
A0 0.34560961 Treated
A0 1.31907654 Treated
A0 0.21855976 Treated
A0 0.61982787 Treated
A0 0.59054881 Treated
A0 0.4522391 Treated
A0 1.24525535 Treated
A0 0.3194291 Treated
A0 1.10507715 Treated
A0 0.77614987 Treated
A0 0.52566564 Treated
A0 0.62660581 Treated
A0 1.51125026 Treated
A0 0.31294212 Treated
A0 0.28615206 Treated
A0 0.61550492 Treated
A0 0.61108142 Treated
A0 1.64815831 Treated
A0 0.45575738 Treated
A0 0.55150384 Treated
A0 1.03785765 Treated
A0 0.31102923 Treated
A0 0.1742198 Treated
A0 0.75467598 Treated
A0 0.36001393 Treated
A0 0.42974985 Treated
A0 0.76994014 Treated
A0 0.36945277 Treated
A0 0.55995268 Treated
A0 0.5342496 Treated
A0 1.10036027 Treated
A0 0.46904385 Treated
A0 0.48523131 Treated
A0 0.35965103 Treated
A0 0.39483231 Treated
A0 0.40319094 Treated
A0 0.74075544 Treated
A0 1.18482554 Treated
A0 0.28440374 Treated
A0 0.30565426 Treated
A0 0.41757545 Treated
A0 0.2340914 Treated
A0 0.71198821 Treated
A0 0.4431228 Treated
A0 0.48984304 Treated
A0 0.77714282 Treated
A0 0.71546817 Treated
A0 0.53105831 Treated
A0 0.32624376 Treated
A0 0.28741345 Treated
A0 0.58884156 Treated
A0 0.50383902 Treated
A0 0.67735672 Treated
A0 0.61572874 Treated
A0 0.42560649 Treated
A0 0.19051334 Treated
A0 0.09372231 Treated
A0 0.66372561 Treated
A0 0.2695213 Treated
A0 0.70811391 Treated
A0 0.36837319 Treated
A0 0.44763234 Treated
A0 0.35299355 Treated
A0 0.53457731 Treated
A0 0.71383524 Treated
A0 1.16627669 Treated
A0 0.32862705 Treated
A0 0.30359796 Treated
A0 0.55006588 Treated
A0 0.43599653 Treated
A0 0.16476333 Treated
A0 0.84176338 Treated
A0 1.02259767 Treated
A0 0.53806889 Treated
A0 0.5053426 Treated
A0 0.33965912 Treated
A0 0.46368477 Treated
A0 0.57181895 Treated
A0 0.26926282 Treated
A0 0.66504687 Treated
A0 0.44954333 Treated
A0 0.69016969 Treated
A0 0.17442213 Treated
A0 1.03617513 Treated
A0 0.2773118 Treated
A0 0.54526687 Treated
A0 0.16137268 Treated
A0 0.45565128 Treated
A0 0.44960093 Treated
A0 0.90923178 Treated
A0 0.20803215 Treated
A0 2.37124348 Treated
A0 0.3325142 Treated
A0 0.44808087 Treated
A0 0.55542916 Treated
A0 0.35124779 Treated
A0 0.49725521 Treated
A0 0.27004078 Treated
A0 0.34441563 Treated
A0 0.7237711 Treated
A0 0.67242229 Treated
A0 0.3002845 Treated
A0 0.68526363 Treated
A0 0.59810466 Treated
A0 0.52946389 Treated
A0 1.2738241 Treated
A0 0.34282163 Treated
A0 0.87775868 Treated
A0 0.24365465 Treated
A0 0.68303525 Treated
A0 0.47893396 Treated
A0 0.18718605 Treated
A0 0.53737134 Treated
A0 0.25477809 Treated
A0 0.6976313 Treated
A0 0.54726267 Treated
A0 0.95417821 Treated
A0 0.51081318 Treated
A0 0.27058759 Treated
A0 0.59372848 Treated
A0 0.75850564 Treated
A0 1.32940066 Treated
A0 0.48294637 Treated
A0 0.28260252 Treated
A0 0.93070525 Treated
A0 0.67142779 Treated
A0 0.14473939 Treated
A0 0.34245291 Treated
A0 0.37721792 Treated
A0 0.3848691 Treated
A0 3.14171004 Treated
A0 0.24684681 Treated
A0 0.97539854 Treated
A0 0.4030112 Treated
A0 0.84139454 Treated
A0 0.16865095 Treated
A0 0.14194418 Treated
A0 0.58514756 Treated
A0 0.38240924 Treated
A0 0.56802255 Treated
A0 0.55993176 Treated
A0 0.98218971 Treated
A0 0.4340972 Treated
A0 0.29095033 Treated
A0 0.35446572 Treated
A0 0.34030223 Treated
A0 1.24247158 Treated
A0 0.4746238 Treated
A0 0.52468377 Treated
A0 0.39147419 Treated
A0 0.42157954 Treated
A0 0.46479121 Treated
A0 0.24430527 Treated
A0 0.59161758 Treated
A0 1.79524946 Treated
A0 0.94885093 Treated
A0 1.11978149 Treated
A0 0.1356359 Treated
A0 0.30683446 Treated
A0 0.37641981 Treated
A0 0.79982883 Treated
A0 0.2590017 Treated
A0 0.24423243 Treated
A0 0.35066861 Treated
A0 0.6468932 Treated
A0 0.33663398 Treated
A0 0.44015917 Treated
A0 1.32057393 Treated
A0 0.72996771 Treated
A0 0.51995873 Treated
A0 0.14790742 Treated
A0 0.56898409 Treated
A0 0.56524944 Treated
A0 0.33659479 Treated
A0 0.64502686 Treated
A0 0.27646029 Treated
A0 0.38643467 Treated
A0 0.67226923 Treated
A0 0.25790694 Treated
A0 0.43349251 Treated
A0 1.75150251 Treated
A0 0.27159423 Treated
A0 0.49043909 Treated
A0 0.67029905 Treated
A0 0.30366081 Treated
A0 0.34639499 Treated
A0 0.62690866 Treated
A0 0.86063391 Treated
A0 0.05851655 Treated
A0 2.02253103 Treated
A0 0.46657363 Treated
A0 0.46553591 Treated
A0 0.64587104 Treated
A0 0.47965917 Treated
A0 1.08395898 Treated
A0 0.52420169 Treated
A0 0.52591407 Treated
A0 0.42718542 Treated
A0 0.16413274 Treated
A0 0.78626144 Treated
A0 0.6581828 Treated
A0 0.45836538 Treated
A0 0.3913295 Treated
A0 1.08636951 Treated
A0 0.38992533 Treated
A0 0.54408437 Treated
A0 1.7881552 Treated
A0 0.30904633 Treated
A0 0.81523228 Treated
A0 0.33852562 Treated
A0 0.37713811 Treated
A0 0.31991258 Treated
A0 0.31353807 Treated
A0 0.44453409 Treated
A0 0.46203005 Treated
A0 0.27146104 Treated
A0 0.83650887 Treated
A0 0.54448217 Treated
A0 0.55036658 Treated
A0 1.55132627 Treated
A0 0.21482235 Treated
A0 0.59560782 Treated
A0 0.19322252 Treated
A0 0.50449777 Treated
A0 0.13622078 Treated
A0 0.70298642 Treated
A0 0.46712953 Treated
A0 0.83297986 Treated
A0 0.61549753 Treated
A0 1.01628244 Treated
A0 0.41676253 Treated
A0 0.27101138 Treated
A0 0.15604877 Treated
A0 0.97668916 Treated
A0 0.32110953 Treated
A0 2.5631876 Treated
A0 0.70017904 Treated
A0 0.36051124 Treated
A0 0.36319852 Treated
A0 0.5461359 Treated
A0 1.00793552 Treated
A0 0.79645097 Treated
A0 0.62737244 Treated
A0 0.48608884 Treated
A0 1.87300777 Treated
A0 0.35660109 Treated
A0 0.49492133 Treated
A0 0.27801898 Treated
A0 0.47143877 Treated
A0 0.22949506 Treated
A0 0.48162112 Treated
A0 0.29527146 Treated
A0 0.47857183 Treated
A0 0.67876345 Treated
A0 0.46375883 Treated
A0 0.57971817 Treated
A0 0.35985085 Treated
A0 0.14098819 Treated
A0 0.50161219 Treated
A0 0.65253389 Treated
A0 0.36536402 Treated
A0 0.12209594 Treated
A0 0.18129437 Treated
A0 0.4987793 Treated
A0 0.43231317 Treated
A0 0.3594363 Treated
A0 0.64107198 Treated
A0 0.26144335 Treated
A0 0.25669527 Treated
A0 0.63559097 Treated
A0 0.7151143 Treated
A0 0.62629229 Treated
A0 0.13398896 Treated
A0 0.36839464 Treated
A0 0.76260585 Treated
A0 0.88301069 Treated
A0 0.3763026 Treated
A0 0.60124147 Treated
A0 0.46826372 Treated
A0 0.62948817 Treated
A0 0.36975473 Treated
A0 0.5046767 Treated
A0 0.53081787 Treated
A0 0.30452892 Treated
A0 0.33636868 Treated
A0 0.08691026 Treated
A0 1.43662083 Treated
A0 0.40247181 Treated
A0 0.56783265 Treated
A0 0.25269926 Treated
A0 0.98698169 Treated
A0 0.89059532 Treated
A0 0.90728605 Treated
A0 0.44420967 Treated
A0 0.34638441 Treated
A0 0.44566566 Treated
A0 0.3432833 Treated
A0 0.7060616 Treated
A0 0.29273015 Treated
A0 0.42782632 Treated
A0 0.39332539 Treated
A0 0.20291744 Treated
A0 0.30883107 Treated
A0 0.35862383 Treated
A0 0.62795633 Treated
A0 0.24152169 Treated
A0 1.03885472 Treated
A0 0.09961149 Treated
A0 0.23319121 Treated
A0 0.21226561 Treated
A0 0.39487526 Treated
A0 0.75433671 Treated
A0 0.32372984 Treated
A0 0.57006001 Treated
A0 0.43217903 Treated
A0 0.1704338 Treated
A0 0.50901014 Treated
A0 0.46332458 Treated
A0 0.35951987 Treated
A0 0.40932193 Treated
A0 0.40734789 Treated
A0 0.76496243 Treated
A0 0.49552637 Treated
A0 0.5902105 Treated
A0 0.33790743 Treated
A0 0.67093587 Treated
A0 0.5138157 Treated
A0 0.5797593 Treated
A0 1.24367249 Treated
A0 0.61272192 Treated
A0 0.34500995 Treated
A0 2.13642359 Treated
A0 1.5307796 Treated
A0 0.45260921 Treated
A0 0.75949466 Treated
A0 0.22456022 Treated
A0 0.45779601 Treated
A0 0.4373771 Treated
A0 0.08730818 Treated
A0 0.20960861 Treated
A0 0.54275435 Treated
A0 0.5757252 Treated
A0 0.72367305 Treated
A0 0.61196089 Treated
A0 0.35336295 Treated
A0 0.54444963 Treated
A0 0.39634401 Treated
A0 1.70238316 Treated
A0 0.78018671 Treated
A0 0.66983724 Treated
A0 0.33049116 Treated
A0 0.20775102 Treated
A0 0.91168684 Treated
A0 0.28860071 Treated
A0 0.65868878 Treated
A0 0.67808837 Treated
A0 0.43434837 Treated
A0 0.7009896 Treated
A0 0.7577197 Treated
A0 0.55583954 Treated
A0 0.81113529 Treated
A0 0.73768812 Treated
A0 1.90193844 Treated
A0 0.64556229 Treated
A0 0.59301955 Treated
A0 0.43203452 Treated
A0 0.44957027 Treated
A0 0.5358541 Treated
A0 0.52542561 Treated
A0 0.34579918 Treated
A0 0.2937209 Treated
A0 0.19265932 Treated
A0 0.38210577 Treated
A0 0.42460093 Treated
A0 0.3300823 Treated
A0 1.0583154 Treated
A0 0.61956036 Treated
A0 0.48167726 Treated
A0 0.78393239 Treated
A0 0.87048215 Treated
A0 1.00877893 Treated
A0 0.20355418 Treated
A0 0.28110695 Treated
A0 0.13914303 Treated
A0 0.8149702 Treated
A0 0.68113476 Treated
A0 0.25448951 Treated
A0 1.11846423 Treated
A0 0.14519402 Treated
A0 1.08608377 Treated
A0 0.40322709 Treated
A0 0.09640355 Treated
A0 0.22306845 Treated
A0 0.10690317 Treated
A0 0.48928052 Treated
A0 0.19056581 Treated
A0 0.5700562 Treated
A0 0.66624606 Treated
A0 0.62838084 Treated
A0 0.21575317 Treated
A0 0.61124676 Treated
A0 0.94198704 Treated
A0 0.34918192 Treated
A0 0.11803726 Treated
A0 0.43251115 Treated
A0 0.40978473 Treated
A0 0.22458231 Treated
A0 0.4603987 Treated
A0 0.44249046 Treated
A0 0.43379569 Treated
A0 0.26801178 Treated
A0 0.46150205 Treated
A0 0.36103296 Treated
A0 0.49035954 Treated
A0 0.61736321 Treated
A0 0.34763288 Treated
A0 0.55571967 Treated
A0 1.21775031 Treated
A0 0.45781428 Treated
A0 0.84784633 Treated
A0 0.55954069 Treated
A0 0.20070583 Treated
A0 0.99891543 Treated
A0 0.18158649 Treated
A0 0.74726385 Treated
A0 0.48079249 Treated
A0 0.33147925 Treated
A0 0.56884968 Treated
A0 0.38705817 Treated
A0 1.30394197 Treated
A0 2.36960602 Treated
A0 0.41205516 Treated
A0 0.4765884 Treated
A0 0.59176582 Treated
A0 0.4859373 Treated
A0 0.2272727 Treated
A0 1.43144274 Treated
A0 0.21060143 Treated
A0 0.41566312 Treated
A0 1.00557446 Treated
A0 0.74945861 Treated
A0 0.87586534 Treated
A0 1.23168874 Treated
A0 0.56109518 Treated
A0 0.31400195 Treated
A0 1.93965447 Treated
A0 0.5075205 Treated
A0 0.80854368 Treated
A0 0.41303998 Treated
A0 1.06213987 Treated
A0 0.3396827 Treated
A0 0.33490112 Treated
A0 0.25869283 Treated
A0 0.25848779 Treated
A0 0.19367093 Treated
A0 0.59069252 Treated
A0 0.35152808 Treated
A0 0.35716778 Treated
A0 0.50055599 Treated
A0 0.46609658 Treated
A0 1.33008087 Treated
A0 0.52396506 Treated
A0 1.23579717 Treated
A0 0.38572752 Treated
A0 0.6892007 Treated
A0 0.50610971 Treated
A0 0.58416814 Treated
A0 0.3322413 Treated
A0 0.21082331 Treated
A0 1.54004419 Treated
A0 0.30947086 Treated
A0 0.29995909 Treated
A0 0.84777379 Treated
A0 1.06123316 Treated
A0 0.19328757 Treated
A0 1.14030802 Treated
A0 0.35841647 Treated
A0 0.38998991 Treated
A0 0.70492882 Treated
A0 0.33488134 Treated
A0 0.59867942 Treated
A0 0.29050794 Treated
A0 1.07741606 Treated
A0 0.30709842 Treated
A0 0.49930117 Treated
A0 0.60926479 Treated
A0 0.21203265 Treated
A0 0.30011964 Treated
A0 0.34907168 Treated
A0 0.67179 Treated
A0 4.79229689 Treated
A0 0.34080401 Treated
A0 2.21968126 Treated
A0 1.03101182 Treated
A0 0.08756538 Treated
A0 0.10859044 Treated
A0 0.38467079 Treated
A0 0.32705906 Treated
A0 0.40377632 Treated
A0 1.30902004 Treated
A0 0.84570301 Treated
A0 0.3111068 Treated
A0 0.41249424 Treated
A0 0.4887628 Treated
A0 0.25275818 Treated
A0 0.48764935 Treated
A0 0.39589906 Treated
A0 0.28396773 Treated
A0 0.58760267 Treated
A0 0.91269422 Treated
A0 0.32293367 Treated
A0 0.30689895 Treated
A0 0.20216936 Treated
A0 0.71852338 Treated
A0 0.32528079 Treated
A0 0.15327254 Treated
A0 0.358356 Treated
A0 0.34641108 Treated
A0 0.52505404 Treated
A0 0.50385791 Treated
A0 0.49697495 Treated
A0 0.66111046 Treated
A0 0.47124919 Treated
A0 0.23621997 Treated
A0 0.20862296 Treated
A0 1.56874847 Treated
A0 0.6722458 Treated
A0 0.39970604 Treated
A0 0.42487124 Treated
A0 0.53211415 Treated
A0 0.55246413 Treated
A0 0.2502023 Treated
A0 0.33523852 Treated
A0 0.37823239 Treated
A0 1.00982678 Treated
A0 0.14644459 Treated
A0 0.50638276 Treated
A0 0.95342022 Treated
A0 0.44135332 Treated
A0 0.65905058 Treated
A0 0.37784153 Treated
A0 0.13552395 Treated
A0 0.55901957 Treated
A0 0.46875957 Treated
A0 0.12889984 Treated
A0 0.46991333 Treated
A0 0.26132199 Treated
A0 0.70246553 Treated
A0 0.72787535 Treated
A0 0.32884559 Treated
A0 0.23014602 Treated
A0 0.54583991 Treated
A0 0.21636641 Treated
A0 0.74549872 Treated
A0 0.52207065 Treated
A0 0.74459916 Treated
A0 0.89637709 Treated
A0 1.02620327 Treated
A0 0.49786857 Treated
A0 0.3788057 Treated
A0 0.31681862 Treated
A0 0.26654702 Treated
A0 0.12136719 Treated
A0 0.54036582 Treated
A0 0.6504873 Treated
A0 0.41681036 Treated
A0 0.33760539 Treated
A0 0.17076764 Treated
A0 0.57699382 Treated
A0 0.46065739 Treated
A0 0.38789937 Treated
A0 0.29654071 Treated
A0 0.22147523 Treated
A0 0.40151402 Treated
A0 0.70239347 Treated
A0 0.36860359 Treated
A0 0.3329486 Treated
A0 0.46043587 Treated
A0 0.45720634 Treated
A0 1.07716465 Treated
A0 0.69933796 Treated
A0 0.25680393 Treated
A0 0.39626017 Treated
A0 0.91669458 Treated
A0 0.3043547 Treated
A0 1.11344945 Treated
A0 0.26031011 Treated
A0 0.82933664 Treated
A0 0.34837618 Treated
A0 0.18966858 Treated
A0 0.66868669 Treated
A0 0.52267587 Treated
A0 0.19012614 Treated
A0 0.56544125 Treated
A0 0.33120835 Treated
A0 0.82170993 Treated
A0 0.16264258 Treated
A0 0.53647614 Treated
A0 0.68395424 Treated
A0 0.32156193 Treated
A0 0.23385136 Treated
A0 0.37891197 Treated
A0 0.86365986 Treated
A0 0.19936791 Treated
A0 0.69616163 Treated
A0 0.29668406 Treated
A0 0.96518648 Treated
A0 0.61150789 Treated
A0 0.5952757 Treated
A0 0.5530588 Treated
A0 0.26121527 Treated
A0 0.79326081 Treated
A0 0.71344733 Treated
A0 0.47390381 Treated
A0 0.51636279 Treated
A0 0.4082903 Treated
A0 1.75737107 Treated
A0 0.36929968 Treated
A0 1.33922255 Treated
A0 0.48942512 Treated
A0 0.41164893 Treated
A0 0.22669987 Treated
A0 0.40464988 Treated
A0 0.21643938 Treated
A0 0.51352572 Treated
A0 1.48664999 Treated
A0 0.36143506 Treated
A0 0.26917464 Treated
A0 0.27842867 Treated
A0 0.37489745 Treated
A0 0.25645396 Treated
A0 0.12595463 Treated
A0 0.56760222 Treated
A0 0.30519584 Treated
A0 0.2774564 Treated
A0 0.46345133 Treated
A0 0.32347918 Treated
A0 0.44316319 Treated
A0 0.36827725 Treated
A0 0.5242641 Treated
A0 0.3416172 Treated
A0 0.20214814 Treated
A0 0.56774145 Treated
A0 0.22091302 Treated
A0 0.65928727 Treated
A0 0.78350312 Treated
A0 1.1821332 Treated
A0 0.46007288 Treated
A0 0.70947582 Treated
A0 0.43465823 Treated
A0 0.48319843 Treated
A0 0.72070324 Treated
A0 0.29147235 Treated
A0 0.85199583 Treated
A0 0.53028011 Treated
A0 0.65247387 Treated
A0 1.46031189 Treated
A0 0.22007236 Treated
A0 0.16346982 Treated
A0 0.27957207 Treated
A0 0.17519681 Treated
A0 0.66208202 Treated
A0 0.28697315 Treated
A0 0.33102447 Treated
A0 0.75563008 Treated
A0 0.38056991 Treated
A0 0.18746935 Treated
A0 0.64543307 Treated
A0 0.38871422 Treated
A0 0.70662689 Treated
A0 0.17530401 Treated
A0 0.58976871 Treated
A0 0.64675182 Treated
A0 0.26035833 Treated
A0 0.33418298 Treated
A0 0.15328732 Treated
A0 0.83018821 Treated
A0 0.54861122 Treated
A0 0.46969548 Treated
A0 0.48232535 Treated
A0 0.53856063 Treated
A0 0.46535975 Treated
A0 0.49872842 Treated
A0 0.35834303 Treated
A0 0.40730897 Treated
A0 0.33950385 Treated
A0 0.81262052 Treated
A0 0.41527343 Treated
A0 0.26500428 Treated
A0 0.74648446 Treated
A0 0.56392688 Treated
A0 0.49457696 Treated
A0 0.26744559 Treated
A0 0.75200164 Treated
A0 0.2967222 Treated
A0 0.63868481 Treated
A0 0.65641844 Treated
A0 0.40426981 Treated
A0 0.18910699 Treated
A0 0.59698486 Treated
A0 0.75854015 Treated
A0 0.25334293 Treated
A0 0.85375899 Treated
A0 0.48762295 Treated
A0 0.97413081 Treated
A0 0.69067723 Treated
A0 1.03814697 Treated
A0 0.29866078 Treated
A0 1.45262516 Treated
A0 0.97713017 Treated
A0 0.29773405 Treated
A0 0.86942142 Treated
A0 0.41718549 Treated
A0 0.97673297 Treated
A0 0.39252323 Treated
A0 0.21970077 Treated
A0 0.69433677 Treated
A0 0.67178255 Treated
A0 1.78050661 Treated
A0 0.37730584 Treated
A0 0.38588488 Treated
A0 0.84203362 Treated
A0 0.29496861 Treated
A0 0.78710854 Treated
A0 0.18623284 Treated
A0 0.22404546 Treated
A0 0.2844981 Treated
A0 0.25515974 Treated
A0 0.53423512 Treated
A0 0.27172828 Treated
A0 0.33892268 Treated
A0 0.47214127 Treated
A0 0.44688863 Treated
A0 0.46978658 Treated
A0 0.3089616 Treated
A0 0.39451852 Treated
A0 0.77692693 Treated
A0 0.3472544 Treated
A0 0.75626105 Treated
A0 0.3514947 Treated
A0 0.51434934 Treated
A0 1.84640872 Treated
A0 0.4268986 Treated
A0 0.50494403 Treated
A0 0.55830157 Treated
A0 0.35697132 Treated
A0 0.82682359 Treated
A0 2.59713602 Treated
A0 0.47924927 Treated
A0 0.53519857 Treated
A0 0.32309657 Treated
A0 0.49220172 Treated
A0 0.42472473 Treated
A0 0.31792244 Treated
A0 0.28385162 Treated
A0 0.28596011 Treated
A0 0.42707801 Treated
A0 0.8134259 Treated
A0 0.55503595 Treated
A0 1.24872708 Treated
A0 0.28791028 Treated
A0 0.36995387 Treated
A0 1.36067617 Treated
A0 0.15253094 Treated
A0 0.79806966 Treated
A0 0.46845725 Treated
A0 0.50475895 Treated
A0 0.57629961 Treated
A0 0.39199042 Treated
A0 0.25602418 Treated
A0 0.50136876 Treated
A0 0.30266911 Treated
A0 1.70734191 Treated
A0 0.56098825 Treated
A0 1.00253391 Treated
A0 0.22668217 Treated
A0 1.30231452 Treated
A0 0.38477764 Treated
A0 0.25668061 Treated
A0 1.7446748 Treated
A0 0.45267147 Treated
A0 0.32487202 Treated
A0 0.78916466 Treated
A0 0.24887843 Treated
A0 0.24942684 Treated
A0 1.02935159 Treated
A0 0.45765272 Treated
A0 0.44112098 Treated
A0 0.38807184 Treated
A0 0.27910718 Treated
A0 0.2227807 Treated
A0 0.45928895 Treated
A0 0.33691636 Treated
A0 0.22450973 Treated
A0 0.21243981 Treated
A0 0.52251995 Treated
A0 0.27853292 Treated
A0 0.55075145 Treated
A0 0.31099737 Treated
A0 0.34157217 Treated
A0 0.97017795 Treated
A0 0.13936971 Treated
A0 0.93454975 Treated
A0 0.32143342 Treated
A0 0.3941088 Treated
A0 0.31733227 Treated
A0 0.77254426 Treated
A0 2.30568719 Treated
A0 0.15933052 Treated
A0 0.71424305 Treated
A0 1.11809564 Treated
A0 0.45127782 Treated
A0 0.28318983 Treated
A0 0.29803419 Treated
A0 0.72904497 Treated
A0 0.74809426 Treated
A0 0.41826642 Treated
A0 0.40672526 Treated
A0 0.48112923 Treated
A0 0.60641801 Treated
A0 0.5738678 Treated
A0 1.91894317 Treated
A0 0.46905437 Treated
A0 0.28717333 Treated
A0 0.58541393 Treated
A0 0.28662321 Treated
A0 0.55634493 Treated
A0 0.96422809 Treated
A0 0.34878153 Treated
A0 0.47440511 Treated
A0 0.28229794 Treated
A0 0.61763942 Treated
A0 0.22241394 Treated
A0 0.18250635 Treated
A0 0.45252287 Treated
A0 0.38485137 Treated
A0 0.65408093 Treated
A0 1.3308568 Treated
A0 0.33218077 Treated
A0 0.7692281 Treated
A0 0.33688971 Treated
A0 0.30067319 Treated
A0 1.04698777 Treated
A0 0.53481317 Treated
A0 0.51275647 Treated
A0 0.24745376 Treated
A0 0.47927284 Treated
A0 0.31341144 Treated
A0 0.25566876 Treated
A0 0.24463896 Treated
A0 0.61193967 Treated
A0 0.27976722 Treated
A0 0.61843967 Treated
A0 0.31568435 Treated
A0 0.5083949 Treated
A0 0.29155543 Treated
A0 0.37483275 Treated
A0 0.43917611 Treated
A0 0.61551839 Treated
A0 0.53164679 Treated
A0 0.15264985 Treated
A0 0.36910358 Treated
A0 0.40579498 Treated
A0 0.17199554 Treated
A0 2.68283153 Treated
A0 0.81521016 Treated
A0 0.44813579 Treated
A0 0.28978923 Treated
A0 0.38465038 Treated
A0 0.19514602 Treated
A0 0.60968572 Treated
A0 0.23066555 Treated
A0 0.34562865 Treated
A0 0.41983864 Treated
A0 0.33608493 Treated
A0 0.72506887 Treated
A0 0.39119828 Treated
A0 0.38652432 Treated
A0 0.48901019 Treated
A0 0.29798383 Treated
A0 2.22345257 Treated
A0 0.49833503 Treated
A0 0.46548119 Treated
A0 0.30091596 Treated
A0 1.61323607 Treated
A0 0.35105625 Treated
A0 0.48190168 Treated
A0 0.74327141 Treated
A0 0.43958643 Treated
A0 0.36765632 Treated
A0 0.51552653 Treated
A0 0.5729205 Treated
A0 0.61908209 Treated
A0 0.51574171 Treated
A0 0.6476534 Treated
A0 0.40253085 Treated
A0 0.35188052 Treated
A0 0.35504225 Treated
A0 0.81218308 Treated
A0 0.64834619 Treated
A0 0.4063319 Treated
A0 0.28301355 Treated
A0 0.6150381 Treated
A0 0.59395099 Treated
A0 0.71403128 Treated
A0 0.35912865 Treated
A0 0.34116355 Treated
A0 0.21401639 Treated
A0 0.81015635 Treated
A0 0.61568046 Treated
A0 1.42231452 Treated
A0 0.78922117 Treated
A0 0.71523166 Treated
A0 0.45240939 Treated
A0 0.57763755 Treated
A0 0.63020658 Treated
A0 0.30238825 Treated
A0 0.47575101 Treated
A0 0.62473035 Treated
A0 0.15677798 Treated
A0 0.2435758 Treated
A0 0.39047131 Treated
A0 0.50295305 Treated
A0 1.40804505 Treated
A0 0.38354573 Treated
A0 0.37909082 Treated
A0 0.33900669 Treated
A0 0.1988699 Treated
A0 0.35782635 Treated
A0 1.78577662 Treated
A0 0.38455436 Treated
A0 0.26085216 Treated
A0 0.73135465 Treated
A0 0.22977303 Treated
A0 0.5271365 Treated
A0 0.80011833 Treated
A0 0.98724538 Treated
A0 0.82930338 Treated
A0 0.61699295 Treated
A0 0.48334846 Treated
A0 0.42099467 Treated
A0 0.75406367 Treated
A0 0.18176098 Treated
A0 0.23171212 Treated
A0 0.4194369 Treated
A0 0.33911175 Treated
A0 0.70236826 Treated
A0 0.95779073 Treated
A0 0.2760413 Treated
A0 0.46255061 Treated
A0 0.52873856 Treated
A0 0.62243444 Treated
A0 0.50883269 Treated
A0 0.21817084 Treated
A0 0.61522073 Treated
A0 0.82304084 Treated
A0 0.81787074 Treated
A0 0.29537725 Treated
A0 0.20801274 Treated
A0 1.06006122 Treated
A0 0.21031094 Treated
A0 0.80606151 Treated
A0 0.85337871 Treated
A0 0.30772826 Treated
A0 0.67603892 Treated
A0 0.49511376 Treated
A0 0.78457987 Treated
A0 0.61633402 Treated
A0 0.33996764 Treated
A0 0.24272798 Treated
A0 0.24049927 Treated
A0 0.70085561 Treated
A0 0.3793582 Treated
A0 0.31783375 Treated
A0 0.73012328 Treated
A0 0.36860421 Treated
A0 0.67114258 Treated
A0 0.29224953 Treated
A0 0.45302597 Treated
A0 0.17841846 Treated
A0 0.51264757 Treated
A0 0.64818311 Treated
A0 1.01882708 Treated
A0 0.47702834 Treated
A0 0.07554214 Treated
A0 0.7314471 Treated
A0 0.29057294 Treated
A0 1.14651501 Treated
A0 0.28184116 Treated
A0 1.01489127 Treated
A0 0.60915828 Treated
A0 0.52690095 Treated
A0 0.14722322 Treated
A0 0.61148751 Treated
A0 0.11134685 Treated
A0 0.14212793 Treated
A0 0.66329157 Treated
A0 0.28777879 Treated
A0 0.17745307 Treated
A0 0.73151404 Treated
A0 0.39405447 Treated
A0 0.40375113 Treated
A0 0.21268748 Treated
A0 0.44996569 Treated
A0 0.56324369 Treated
A0 0.36278343 Treated
A0 0.76279521 Treated
A0 1.17023146 Treated
A0 0.45325875 Treated
A0 0.49426958 Treated
A0 0.78527558 Treated
A0 0.32892883 Treated
A0 1.12854433 Treated
A0 0.47164813 Treated
A0 0.57545573 Treated
A0 0.35095724 Treated
A0 0.30100507 Treated
A0 0.97756273 Treated
A0 0.25323725 Treated
A0 0.3128365 Treated
A0 0.65659606 Treated
A0 0.59801227 Treated
A0 0.6919058 Treated
A0 0.38297054 Treated
A0 0.76772285 Treated
A0 0.61096424 Treated
A0 0.5679332 Treated
A0 0.38154244 Treated
A0 0.14312218 Treated
A0 0.36592513 Treated
A0 0.85190195 Treated
A0 0.44192445 Treated
A0 0.91501909 Treated
A0 1.85126305 Treated
A0 0.61684251 Treated
A0 0.34799442 Treated
A0 0.49636427 Treated
A0 1.46074307 Treated
A0 0.30382991 Treated
A0 0.30105895 Treated
A0 0.7469905 Treated
A0 0.32679826 Treated
A0 0.22535639 Treated
A0 2.37324333 Treated
A0 0.55160403 Treated
A0 0.63780582 Treated
A0 0.10785861 Treated
A0 1.11582422 Treated
A0 0.302697 Treated
A0 0.29680389 Treated
A0 0.23886636 Treated
A0 0.26081964 Treated
A0 0.69785398 Treated
A0 0.1297223 Treated
A0 0.82214868 Treated
A0 0.4374609 Treated
A0 1.18945193 Treated
A0 0.50511003 Treated
A0 0.14278451 Treated
A0 0.38005063 Treated
A0 0.3124505 Treated
A0 0.5578509 Treated
A0 0.2339981 Treated
A0 0.6710698 Treated
A0 0.27571723 Treated
A0 0.38616505 Treated
A0 0.38324293 Treated
A0 0.82144511 Treated
A0 0.31496173 Treated
A0 0.40133694 Treated
A0 0.93455946 Treated
A0 0.67380005 Treated
A0 0.64708275 Treated
A0 0.49640697 Treated
A0 0.3183732 Treated
A0 0.74914503 Treated
A0 0.73887944 Treated
A0 0.27779976 Treated
A0 0.77912593 Treated
A0 0.47938219 Treated
A0 0.25645226 Treated
A0 1.08617032 Treated
A0 0.68627423 Treated
A0 0.25054452 Treated
A0 0.13832033 Treated
A0 0.34701592 Treated
A0 0.94939613 Treated
A0 0.16751988 Treated
A0 0.63824046 Treated
A0 0.41945341 Treated
A0 0.19000061 Treated
A0 0.62593621 Treated
A0 0.72226501 Treated
A0 0.6078822 Treated
A0 0.69074762 Treated
A0 0.37357759 Treated
A0 0.44865203 Treated
A0 0.43897194 Treated
A0 0.88457221 Treated
A0 0.23613724 Treated
A0 0.43193868 Treated
A0 0.79018235 Treated
A0 0.49702606 Treated
A0 0.63054144 Treated
A0 0.4656933 Treated
A0 0.64561874 Treated
A0 1.13677812 Treated
A0 0.50127965 Treated
A0 0.36804953 Treated
A0 0.18225229 Treated
A0 0.44031286 Treated
A0 0.71962881 Treated
A0 0.30762991 Treated
A0 0.27315906 Treated
A0 0.8006413 Treated
A0 0.63012016 Treated
A0 0.57937521 Treated
A0 0.50494927 Treated
A0 0.27163565 Treated
A0 0.94456458 Treated
A0 0.2168339 Treated
A0 0.69631112 Treated
A0 0.59036422 Treated
A0 0.49123156 Treated
A0 0.38534823 Treated
A0 0.3782537 Treated
A0 0.24310237 Treated
A0 0.77135986 Treated
A0 1.14488554 Treated
A0 0.54671156 Treated
A0 0.38818118 Treated
A0 0.69059581 Treated
A0 1.19057786 Treated
A0 0.53934425 Treated
A0 0.41908011 Treated
A0 0.60825157 Treated
A0 0.4762077 Treated
A0 0.52897435 Treated
A0 0.42082775 Treated
A0 0.4898499 Treated
A0 0.34575111 Treated
A0 0.20267302 Treated
A0 0.59691751 Treated
A0 0.4726477 Treated
A0 1.25362206 Treated
A0 0.24284518 Treated
A0 0.32710391 Treated
A0 0.51247436 Treated
A0 0.62793064 Treated
A0 0.42996812 Treated
A0 0.3693758 Treated
A0 5.10996771 Treated
A0 0.24164253 Treated
A0 0.3096773 Treated
A0 1.04261625 Treated
A0 0.32524595 Treated
A0 0.54343528 Treated
A0 0.30914649 Treated
A0 0.36650008 Treated
A0 0.34049323 Treated
A0 0.47154158 Treated
A0 0.38058531 Treated
A0 1.41445649 Treated
A0 0.13975675 Treated
A0 0.52803445 Treated
A0 0.36489913 Treated
A0 0.42456752 Treated
A0 0.84760338 Treated
A0 0.39013094 Treated
A0 0.55907875 Treated
A0 2.95821643 Treated
A0 0.78082556 Treated
A0 0.54578221 Treated
A0 0.56513029 Treated
A0 0.50557256 Treated
A0 0.4052909 Treated
A0 1.59738719 Treated
A0 0.50659639 Treated
A0 0.41502127 Treated
A0 0.51506609 Treated
A0 0.19529216 Treated
A0 0.38428155 Treated
A0 0.45216006 Treated
A0 0.39213207 Treated
A0 0.68662924 Treated
A0 0.35957164 Treated
A0 0.22412179 Treated
A0 0.4345679 Treated
A0 0.80287945 Treated
A0 0.39113733 Treated
A0 0.66140956 Treated
A0 0.5008108 Treated
A0 0.28880545 Treated
A0 0.35286045 Treated
A0 0.83546066 Treated
A0 0.72971112 Treated
A0 0.59897608 Treated
A0 0.45666799 Treated
A0 0.81340331 Treated
A0 0.17640859 Treated
A0 0.36932221 Treated
A0 0.46298572 Treated
A0 0.62778032 Treated
A0 0.17361082 Treated
A0 0.41393515 Treated
A0 1.00300133 Treated
A0 0.66341847 Treated
A0 0.46887815 Treated
A0 1.09731042 Treated
A0 1.69517016 Treated
A0 0.92993927 Treated
A0 0.28162464 Treated
A0 0.41061035 Treated
A0 0.29385388 Treated
A0 0.83925235 Treated
A0 0.42234865 Treated
A0 0.3189252 Treated
A0 1.31156826 Treated
A0 0.24432924 Treated
A0 0.10577576 Treated
A0 0.29405844 Treated
A0 0.21681008 Treated
A0 0.30189529 Treated
A0 0.43412647 Treated
A0 2.37686634 Treated
A0 0.28730983 Treated
A0 0.31887314 Treated
A0 0.5267784 Treated
A0 0.67446589 Treated
A0 0.75562888 Treated
A0 0.47998905 Treated
A0 0.4617551 Treated
A0 1.8861388 Treated
A0 0.37011448 Treated
A0 0.86410636 Treated
A0 0.21472055 Treated
A0 0.26362351 Treated
A0 0.5479902 Treated
A0 0.34850562 Treated
A0 0.35111481 Treated
A0 0.67875201 Treated
A0 0.86659676 Treated
A0 0.46486959 Treated
A0 0.49915949 Treated
A0 0.38794294 Treated
A0 0.25597176 Treated
A0 0.30887949 Treated
A0 0.73779231 Treated
A0 0.33885616 Treated
A0 0.50236899 Treated
A0 0.52478796 Treated
A0 0.38892609 Treated
A0 0.31865877 Treated
A0 0.67518252 Treated
A0 0.37827188 Treated
A0 0.48897472 Treated
A0 0.78446364 Treated
A0 0.41387132 Treated
A0 0.72419018 Treated
A0 0.39837614 Treated
A0 0.92515087 Treated
A0 0.54280102 Treated
A0 0.46288797 Treated
A0 0.56243747 Treated
A0 0.49798736 Treated
A0 1.59742045 Treated
A0 0.60025424 Treated
A0 0.48860022 Treated
A0 0.48013586 Treated
A0 0.40534392 Treated
A0 0.70579624 Treated
A0 0.55334675 Treated
A0 0.9415639 Treated
A0 0.31100658 Treated
A0 0.75934964 Treated
A0 0.14814527 Treated
A0 0.51924586 Treated
A0 0.24826498 Treated
A0 0.31640831 Treated
A0 0.37276927 Treated
A0 0.66211802 Treated
A0 0.76242971 Treated
A0 0.56557202 Treated
A0 0.59283012 Treated
A0 0.99763495 Treated
A0 0.44046345 Treated
A0 2.27804112 Treated
A0 0.30592945 Treated
A0 0.40753549 Treated
A0 0.45742354 Treated
A0 0.41245311 Treated
A0 0.40064055 Treated
A0 2.15137672 Treated
A0 0.66167665 Treated
A0 0.9008407 Treated
A0 0.61566269 Treated
A0 0.45705581 Treated
A0 0.45181587 Treated
A0 0.15135002 Treated
A0 0.48534745 Treated
A0 0.87677526 Treated
A0 0.56539834 Treated
A0 0.44892636 Treated
A0 1.38385165 Treated
A0 0.16943817 Treated
A0 0.3691836 Treated
A0 0.4838832 Treated
A0 0.37371111 Treated
A0 0.54937828 Treated
A0 0.33983368 Treated
A0 0.14943182 Treated
A0 0.70563722 Treated
A0 0.9531166 Treated
A0 0.55232501 Treated
A0 0.4093557 Treated
A0 0.31322932 Treated
A0 0.42468309 Treated
A0 0.3343859 Treated
A0 0.42231506 Treated
A0 0.41546568 Treated
A0 0.25784004 Treated
A0 0.33837375 Treated
A0 0.29929015 Treated
A0 1.82874608 Treated
A0 0.32315633 Treated
A0 0.12569401 Treated
A0 0.46278167 Treated
A0 1.62226117 Treated
A0 0.77608687 Treated
A0 0.27560622 Treated
A0 0.06638613 Treated
A0 0.25122741 Treated
A0 0.32375762 Treated
A0 0.36520526 Treated
A0 0.28553146 Treated
A0 0.59367353 Treated
A0 0.21008205 Treated
A0 0.35046461 Treated
A0 0.44692624 Treated
A0 0.531721 Treated
A0 0.17305319 Treated
A0 3.225214 Treated
A0 0.42989048 Treated
A0 0.35924232 Treated
A0 0.28974912 Treated
A0 0.57159978 Treated
A0 0.34740216 Treated
A0 0.25089788 Treated
A0 0.36158445 Treated
A0 0.77114481 Treated
A0 0.50429368 Treated
A0 0.40360835 Treated
A0 5.8509922 Treated
A0 1.0670644 Treated
A0 0.11682201 Treated
A0 0.37665322 Treated
A0 0.39410391 Treated
A0 0.77767169 Treated
A0 4.67343903 Treated
A0 0.40491423 Treated
A0 0.48234686 Treated
A0 0.44920716 Treated
A0 0.9262923 Treated
A0 0.30340701 Treated
A0 0.4143292 Treated
A0 0.29312465 Treated
A0 0.33231273 Treated
A0 0.31585443 Treated
A0 0.39696938 Treated
A0 0.17490269 Treated
A0 0.49232921 Treated
A0 0.45723608 Treated
A0 0.2180974 Treated
A0 0.60281497 Treated
A0 0.90992963 Treated
A0 0.63868755 Treated
A0 0.68179005 Treated
A0 0.24048835 Treated
A0 1.20060623 Treated
A0 0.17797197 Treated
A0 0.48976812 Treated
A0 0.57468975 Treated
A0 0.32629433 Treated
A0 0.3901647 Treated
A0 0.37534347 Treated
A0 0.07697367 Treated
A0 0.33652478 Treated
A0 0.61318225 Treated
A0 0.12029866 Treated
A0 0.27116042 Treated
A0 0.44318086 Treated
A0 0.53464186 Treated
A0 0.30894157 Treated
A0 1.16008377 Treated
A0 0.21859695 Treated
A0 0.2919383 Treated
A0 0.4140563 Treated
A0 0.34727007 Treated
A0 0.42033136 Treated
A0 0.19837278 Treated
A0 0.99526405 Treated
A0 0.40625522 Treated
A0 0.4169991 Treated
A0 0.43770531 Treated
A0 0.28594586 Treated
A0 0.6320262 Treated
A0 1.01315308 Treated
A0 0.65270501 Treated
A0 0.64051789 Treated
A0 0.99680752 Treated
A0 0.49699393 Treated
A0 0.4634625 Treated
A0 0.55567658 Treated
A0 0.31010324 Treated
A0 0.33274218 Treated
A0 0.36042002 Treated
A0 0.45325089 Treated
A0 0.74555403 Treated
A0 0.32150891 Treated
A0 0.50817829 Treated
A0 0.39188287 Treated
A0 0.34786528 Treated
A0 0.59874481 Treated
A0 0.50151217 Treated
A0 0.33340251 Treated
A0 0.30812016 Treated
A0 0.37553152 Treated
A0 0.39102286 Treated
A0 0.39002213 Treated
A0 0.24322379 Treated
A0 0.3401337 Treated
A0 0.30048248 Treated
A0 0.61913991 Treated
A0 0.20742305 Treated
A0 0.35451576 Treated
A0 0.53621972 Treated
A0 0.48428923 Treated
A0 0.73557097 Treated
A0 0.78679878 Treated
A0 0.45611572 Treated
A0 0.25691015 Treated
A0 0.20401925 Treated
A0 0.30483618 Treated
A0 0.22916897 Treated
A0 0.25339732 Treated
A0 0.57531905 Treated
A0 0.36716658 Treated
A0 0.4609991 Treated
A0 0.39949164 Treated
A0 0.23284014 Treated
A0 0.84888452 Treated
A0 0.36650515 Treated
A0 0.2313744 Treated
A0 0.31148398 Treated
A0 0.31628028 Treated
A0 0.1885054 Treated
A0 0.25248218 Treated
A0 0.42372647 Treated
A0 0.3700856 Treated
A0 0.15614629 Treated
A0 0.74551463 Treated
A0 0.28573596 Treated
A0 0.6650244 Treated
A0 0.41352367 Treated
A0 0.21913487 Treated
A0 1.89006436 Treated
A0 0.44293493 Treated
A0 0.38616809 Treated
A0 0.52115846 Treated
A0 0.89691681 Treated
A0 0.09913249 Treated
A0 0.62211215 Treated
A0 0.65977854 Treated
A0 0.88540822 Treated
A0 0.27125305 Treated
A0 0.20521109 Treated
A0 0.3248485 Treated
A0 2.27669692 Treated
A0 0.25149107 Treated
A0 0.6800741 Treated
A0 1.59795904 Treated
A0 0.35002097 Treated
A0 0.36682129 Treated
A0 0.31981048 Treated
A0 0.3280392 Treated
A0 0.7128129 Treated
A0 0.42299816 Treated
A0 0.73050117 Treated
A0 0.379563 Treated
A0 0.42830279 Treated
A0 0.40792456 Treated
A0 0.51987827 Treated
A0 0.25030071 Treated
A0 0.61600113 Treated
A0 0.60107118 Treated
A0 0.6816442 Treated
A0 0.18612351 Treated
A0 0.18829267 Treated
A0 0.38660544 Treated
A0 0.64440227 Treated
A0 1.2494266 Treated
A0 0.66070217 Treated
A0 0.30027023 Treated
A0 0.39165995 Treated
A0 0.30677608 Treated
A0 0.32197064 Treated
A0 0.42304718 Treated
A0 0.31226754 Treated
A0 0.653449 Treated
A0 0.32581395 Treated
A0 0.62342429 Treated
A0 0.47459781 Treated
A0 1.38246787 Treated
A0 0.45127782 Treated
A0 0.54213333 Treated
A0 0.53137046 Treated
A0 0.21363059 Treated
A0 0.18125041 Treated
A0 0.75786257 Treated
A0 0.38764706 Treated
A0 0.4034504 Treated
A0 0.38257155 Treated
A0 0.37369293 Treated
A0 0.56077331 Treated
A0 0.53420562 Treated
A0 0.31185675 Treated
A0 0.27706423 Treated
A0 0.26817119 Treated
A0 0.35124266 Treated
A0 0.54059494 Treated
A0 0.19450954 Treated
A0 0.65839553 Treated
A0 0.33300182 Treated
A0 0.48613602 Treated
A0 0.55837983 Treated
A0 0.5086273 Treated
A0 0.95163292 Treated
A0 0.72803634 Treated
A0 0.30140743 Treated
A0 0.73593044 Treated
A0 0.7805174 Treated
A0 0.27143282 Treated
A0 0.31449842 Treated
A0 0.17488657 Treated
A0 0.39065003 Treated
A0 0.62012815 Treated
A0 0.28869998 Treated
A0 1.40225971 Treated
A0 0.38932461 Treated
A0 0.44596329 Treated
A0 0.31018466 Treated
A0 0.21033455 Treated
A0 0.67086947 Treated
A0 0.58663779 Treated
A0 1.03309536 Treated
A0 0.14261553 Treated
A0 0.5846349 Treated
A0 0.42792132 Treated
A0 0.82118553 Treated
A0 0.41250363 Treated
A0 0.28593811 Treated
A0 0.75602221 Treated
A0 0.23605025 Treated
A0 1.2351799 Treated
A0 0.43445086 Treated
A0 0.69340396 Treated
A0 0.88050705 Treated
A0 0.51886958 Treated
A0 1.84349072 Treated
A0 0.75632989 Treated
A0 0.16087428 Treated
A0 1.00291371 Treated
A0 1.33618486 Treated
A0 1.19919145 Treated
A0 0.36638466 Treated
A0 0.18459132 Treated
A0 0.17333066 Treated
A0 0.49193382 Treated
A0 0.75509775 Treated
A0 0.58299303 Treated
A0 0.43484068 Treated
A0 0.22695285 Treated
A0 0.48962399 Treated
A0 0.22301166 Treated
A0 0.42457205 Treated
A0 1.44643629 Treated
A0 0.57248372 Treated
A0 0.4315412 Treated
A0 0.68289346 Treated
A0 0.19728245 Treated
A0 0.3527177 Treated
A0 0.32360971 Treated
A0 0.87863272 Treated
A0 0.341869 Treated
A0 1.32000196 Treated
A0 0.23035865 Treated
A0 0.33567286 Treated
A0 0.37453821 Treated
A0 0.33291212 Treated
A0 0.36763525 Treated
A0 0.30747437 Treated
A0 1.09791362 Treated
A0 0.86812723 Treated
A0 0.19081606 Treated
A0 0.2008816 Treated
A0 0.24936409 Treated
A0 0.37408122 Treated
A0 0.29927796 Treated
A0 0.37816769 Treated
A0 1.56682062 Treated
A0 0.23087475 Treated
A0 1.89748669 Treated
A0 0.33951595 Treated
A0 0.71095508 Treated
A0 0.17963186 Treated
A0 0.88372338 Treated
A0 0.78163475 Treated
A0 0.60667694 Treated
A0 0.7588504 Treated
A0 1.74124396 Treated
A0 0.66300702 Treated
A0 0.22850515 Treated
A0 1.00256228 Treated
A0 1.44008827 Treated
A0 0.13646688 Treated
A0 0.83490384 Treated
A0 0.61598343 Treated
A0 0.94837201 Treated
A0 0.1915181 Treated
A0 0.33725739 Treated
A0 0.64139867 Treated
A0 0.10876328 Treated
A0 0.47818539 Treated
A0 0.81524384 Treated
A0 0.11790517 Treated
A0 0.43375048 Treated
A0 0.52329987 Treated
A0 0.40004084 Treated
A0 0.54381227 Treated
A0 0.42891553 Treated
A0 0.45066881 Treated
A0 0.57115257 Treated
A0 0.33515987 Treated
A0 0.42920387 Treated
A0 0.26103726 Treated
A0 0.28208101 Treated
A0 0.88327444 Treated
A0 0.54889607 Treated
A0 0.38260832 Treated
A0 0.8949644 Treated
A0 0.6268667 Treated
A0 0.37298951 Treated
A0 0.26928633 Treated
A0 1.14440167 Treated
A0 0.25731182 Treated
A0 0.89388829 Treated
A0 1.0103575 Treated
A0 0.97395396 Treated
A0 0.77957743 Treated
A0 0.27724278 Treated
A0 0.33230993 Treated
A0 0.57639021 Treated
A0 0.2950992 Treated
A0 0.47015727 Treated
A0 0.35051057 Treated
A0 0.18842486 Treated
A0 0.25489748 Treated
A0 0.30784947 Treated
A0 0.19897319 Treated
A0 0.69335806 Treated
A0 0.41566789 Treated
A0 0.42054307 Treated
A0 0.7872541 Treated
A0 0.35178751 Treated
A0 1.41655755 Treated
A0 0.35110745 Treated
A0 0.23064737 Treated
A0 0.30198705 Treated
A0 0.39780477 Treated
A0 0.23293598 Treated
A0 0.53721082 Treated
A0 0.44027206 Treated
A0 0.57365632 Treated
A0 0.67467284 Treated
A0 0.74494082 Treated
A0 0.33896172 Treated
A0 0.40252814 Treated
A0 0.40733969 Treated
A0 0.41286051 Treated
A0 0.53313339 Treated
A0 0.2577441 Treated
A0 0.31128591 Treated
A0 0.62333709 Treated
A0 0.44718078 Treated
A0 0.65195018 Treated
A0 0.81382143 Treated
A0 0.3066535 Treated
A0 0.18165007 Treated
A0 0.33306506 Treated
A0 0.68258601 Treated
A0 0.29678065 Treated
A0 0.14212917 Treated
A0 0.94550192 Treated
A0 0.21537827 Treated
A0 0.37771094 Treated
A0 0.56881428 Treated
A0 0.40713021 Treated
A0 0.51760978 Treated
A0 0.61010408 Treated
A0 1.02286375 Treated
A0 0.29456091 Treated
A0 0.79532599 Treated
A0 0.28636619 Treated
A0 0.722543 Treated
A0 0.53657812 Treated
A0 0.18799019 Treated
A0 0.42344895 Treated
A0 0.23340112 Treated
A0 0.50893402 Treated
A0 0.33922032 Treated
A0 0.6019398 Treated
A0 0.61497706 Treated
A0 0.56620115 Treated
A0 0.41627815 Treated
A0 0.4128949 Treated
A0 1.2215265 Treated
A0 0.52995199 Treated
A0 0.47286418 Treated
A0 6.69808388 Treated
A0 0.66504061 Treated
A0 0.24464518 Treated
A0 0.33128148 Treated
A0 0.42962059 Treated
A0 0.28021586 Treated
A0 0.78548205 Treated
A0 0.50768024 Treated
A0 0.38471639 Treated
A0 1.83652365 Treated
A0 0.63981533 Treated
A0 0.57027048 Treated
A0 0.37505898 Treated
A0 0.50818187 Treated
A0 0.58204758 Treated
A0 0.27265221 Treated
A0 0.4973245 Treated
A0 0.51389086 Treated
A0 0.25759166 Treated
A0 0.44951823 Treated
A0 0.31367776 Treated
A0 0.47092578 Treated
A0 0.36511263 Treated
A0 0.5464952 Treated
A0 1.05142343 Treated
A0 0.72108912 Treated
A0 0.4861173 Treated
A0 0.14782712 Treated
A0 0.37091655 Treated
A0 0.47504678 Treated
A0 0.35970283 Treated
A0 0.98496944 Treated
A0 0.79403222 Treated
A0 0.58718735 Treated
A0 0.83025622 Treated
A0 0.14370744 Treated
A0 0.50987238 Treated
A0 0.53665602 Treated
A0 0.32433671 Treated
A0 0.33153051 Treated
A0 0.30001795 Treated
A0 0.70886678 Treated
A0 0.50872338 Treated
A0 1.07640254 Treated
A0 0.28781602 Treated
A0 0.40497935 Treated
A0 0.36281025 Treated
A0 1.22559917 Treated
A0 0.26039192 Treated
A0 1.00695455 Treated
A0 0.82198906 Treated
A0 0.37461117 Treated
A0 0.53533679 Treated
A0 0.30519006 Treated
A0 0.26620138 Treated
A0 0.60007077 Treated
A0 0.46118873 Treated
A0 0.43414587 Treated
A0 0.40594998 Treated
A0 0.78155077 Treated
A0 1.73437154 Treated
A0 0.1990857 Treated
A0 0.70105398 Treated
A0 0.64278978 Treated
A0 0.24475141 Treated
A0 1.84842896 Treated
A0 0.26615438 Treated
A0 0.79673278 Treated
A0 0.23023707 Treated
A0 0.27707195 Treated
A0 0.44510886 Treated
A0 0.38687718 Treated
A0 0.65214962 Treated
A0 0.32132709 Treated
A0 0.4154332 Treated
A0 0.89427799 Treated
A0 0.55725831 Treated
A0 0.69530064 Treated
A0 1.55871987 Treated
A0 0.89932293 Treated
A0 0.39464933 Treated
A0 0.74997967 Treated
A0 0.61571163 Treated
A0 0.67907816 Treated
A0 0.53607517 Treated
A0 0.41754007 Treated
A0 0.42004558 Treated
A0 0.81884235 Treated
A0 0.97529322 Treated
A0 0.18149579 Treated
A0 0.86741519 Treated
A0 0.53323811 Treated
A0 0.23068178 Treated
A0 0.5432722 Treated
A0 0.49984583 Treated
A0 0.36468947 Treated
A0 0.43401468 Treated
A0 0.37412125 Treated
A0 0.41302535 Treated
A0 0.44230893 Treated
A0 0.48558605 Treated
A0 0.38478109 Treated
A0 0.68480527 Treated
A0 0.54012024 Treated
A0 0.59554344 Treated
A0 0.47843769 Treated
A0 0.85279936 Treated
A0 0.29765519 Treated
A0 0.20015225 Treated
A0 0.60176426 Treated
A0 0.44399425 Treated
A0 1.32774115 Treated
A0 0.72860849 Treated
A0 0.15819731 Treated
A0 0.7416293 Treated
A0 0.29828984 Treated
A0 0.38231689 Treated
A0 0.42612612 Treated
A0 0.2928867 Treated
A0 0.36227643 Treated
A0 0.83761179 Treated
A0 0.99133003 Treated
A0 0.37263983 Treated
A0 0.27334329 Treated
A0 0.11030468 Treated
A0 0.19563304 Treated
A0 0.39599907 Treated
A0 0.49766555 Treated
A0 0.38557336 Treated
A0 0.2725257 Treated
A0 0.60016829 Treated
A0 0.3276099 Treated
A0 0.23941912 Treated
A0 0.64406288 Treated
A0 0.16791721 Treated
A0 0.42463291 Treated
A0 0.52454543 Treated
A0 0.69111758 Treated
A0 0.59216005 Treated
A0 1.19377923 Treated
A0 0.438274 Treated
A0 0.26793382 Treated
A0 0.57260501 Treated
A0 0.61626124 Treated
A0 0.65882802 Treated
A0 0.33008134 Treated
A0 0.28409755 Treated
A0 0.37709802 Treated
A0 0.53043813 Treated
A0 0.43198556 Treated
A0 0.38890556 Treated
A0 0.43066967 Treated
A0 0.61083901 Treated
A0 0.09990723 Treated
A0 0.23661295 Treated
A0 0.28293329 Treated
A0 0.45139679 Treated
A0 0.3509056 Treated
A0 0.43238845 Treated
A0 1.62498176 Treated
A0 0.54107779 Treated
A0 0.52121019 Treated
A0 0.30107614 Treated
A0 0.2935333 Treated
A0 0.29728025 Treated
A0 0.76599032 Treated
A0 0.79850239 Treated
A0 0.25933617 Treated
A0 1.7139678 Treated
A0 0.59003574 Treated
A0 0.39205629 Treated
A0 2.42618632 Treated
A0 0.8479678 Treated
A0 0.27934262 Treated
A0 0.51186901 Treated
A0 0.20622317 Treated
A0 0.48687455 Treated
A0 0.49025342 Treated
A0 0.2621749 Treated
A0 0.61666846 Treated
A0 0.3232339 Treated
A0 0.20450443 Treated
A0 0.42739159 Treated
A0 1.24172044 Treated
A0 0.94290411 Treated
A0 0.45653751 Treated
A0 0.37241697 Treated
A0 1.08107734 Treated
A0 0.09812045 Treated
A0 0.95380932 Treated
A0 1.0779556 Treated
A0 0.42117807 Treated
A0 0.13063131 Treated
A0 0.68018347 Treated
A0 0.34441721 Treated
A0 0.77193105 Treated
A0 1.20468533 Treated
A0 0.32056108 Treated
A0 0.20490065 Treated
A0 0.22113539 Treated
A0 0.28023261 Treated
A0 0.40311837 Treated
A0 0.48247641 Treated
A0 0.32612026 Treated
A0 0.2860477 Treated
A0 0.18391956 Treated
A0 0.82716972 Treated
A0 0.43133718 Treated
A0 0.25749442 Treated
A0 0.41619131 Treated
A0 0.26893562 Treated
A0 0.27032736 Treated
A0 0.44361874 Treated
A0 0.96494108 Treated
A0 0.16550025 Treated
A0 1.44972908 Treated
A0 0.16350941 Treated
A0 0.26258796 Treated
A0 0.395695 Treated
A0 1.12268555 Treated
A0 0.35582253 Treated
A0 0.64305037 Treated
A0 0.90349042 Treated
A0 0.68220526 Treated
A0 0.60856909 Treated
A0 0.42876589 Treated
A0 0.88356882 Treated
A0 0.21994212 Treated
A0 0.31712949 Treated
A0 0.6967997 Treated
A0 0.59355807 Treated
A0 0.38306168 Treated
A0 0.39630097 Treated
A0 0.57472527 Treated
A0 0.51389575 Treated
A0 0.29742917 Treated
A0 0.34500837 Treated
A0 0.29140687 Treated
A0 0.27058154 Treated
A0 0.78716201 Treated
A0 0.54565382 Treated
A0 0.2807036 Treated
A0 0.92033702 Treated
A0 1.29612708 Treated
A0 0.21095358 Treated
A0 0.30393085 Treated
A0 0.68388474 Treated
A0 0.31787133 Treated
A0 0.520275 Treated
A0 0.52801639 Treated
A0 0.41184843 Treated
A0 0.39929736 Treated
A0 0.49673206 Treated
A0 0.52674615 Treated
A0 0.75069821 Treated
A0 0.73413467 Treated
A0 0.89126956 Treated
A0 0.14403339 Treated
A0 0.45896688 Treated
A0 0.44377151 Treated
A0 0.47294277 Treated
A0 0.41185117 Treated
A0 0.4136464 Treated
A0 0.2367001 Treated
A0 0.25648692 Treated
A0 1.3850317 Treated
A0 0.36140096 Treated
A0 0.95998019 Treated
A0 0.64219767 Treated
A0 2.15836811 Treated
A0 0.30833551 Treated
A0 0.27801409 Treated
A0 0.88639748 Treated
A0 0.2259503 Treated
A0 0.61969215 Treated
A0 1.93464005 Treated
A0 0.33405662 Treated
A0 0.63952887 Treated
A0 0.6704132 Treated
A0 0.27883023 Treated
A0 0.574166 Treated
A0 0.55760556 Treated
A0 0.54081821 Treated
A0 0.36961064 Treated
A0 0.37757394 Treated
A0 1.02035391 Treated
A0 0.45608321 Treated
A0 0.47402361 Treated
A0 0.79922366 Treated
A0 0.40457469 Treated
A0 0.25375962 Treated
A0 0.63254339 Treated
A0 0.44882789 Treated
A0 0.50268656 Treated
A0 0.2936801 Treated
A0 0.49311829 Treated
A0 0.2774834 Treated
A0 0.37210184 Treated
A0 0.65016711 Treated
A0 0.16626406 Treated
A0 0.52870882 Treated
A0 0.58653224 Treated
A0 0.73627162 Treated
A0 0.62010801 Treated
A0 0.17247018 Treated
A0 0.24083565 Treated
A0 0.49538878 Treated
A0 0.34285378 Treated
A0 0.32156688 Treated
A0 0.50656295 Treated
A0 0.13536325 Treated
A0 0.38716212 Treated
A0 0.26045477 Treated
A0 0.5905565 Treated
A0 0.46205333 Treated
A0 1.0745697 Treated
A0 0.28180999 Treated
A0 0.52720743 Treated
A0 0.83960283 Treated
A0 0.47776946 Treated
A0 0.39822781 Treated
A0 0.504695 Treated
A0 0.4354482 Treated
A0 0.41784209 Treated
A0 0.3765139 Treated
A0 0.52141941 Treated
A0 0.40752512 Treated
A0 0.16210523 Treated
A0 0.70300937 Treated
A0 0.46699736 Treated
A0 0.33607563 Treated
A0 0.55489635 Treated
A0 0.79746896 Treated
A0 0.29445234 Treated
A0 0.43196172 Treated
A0 0.34999135 Treated
A0 0.14595595 Treated
A0 0.6668818 Treated
A0 0.510988 Treated
A0 0.27236477 Treated
A0 0.37533689 Treated
A0 0.51489908 Treated
A0 0.18689217 Treated
A0 0.4819988 Treated
A0 0.23465204 Treated
A0 3.32338524 Treated
A0 0.64081824 Treated
A0 0.17266686 Treated
A0 0.2599867 Treated
A0 0.50284278 Treated
A0 0.7067638 Treated
A0 0.21723953 Treated
A0 1.96986699 Treated
A0 0.19652988 Treated
A0 0.39281595 Treated
A0 0.25433904 Treated
A0 0.34804255 Treated
A0 0.41403502 Treated
A0 0.46833247 Treated
A0 2.95721364 Treated
A0 0.37928751 Treated
A0 0.95535624 Treated
A0 0.20701683 Treated
A0 0.54609203 Treated
A0 0.21397226 Treated
A0 0.11030718 Treated
A0 0.30230615 Treated
A0 0.32514092 Treated
A0 0.29548201 Treated
A0 0.08576448 Treated
A0 0.30291539 Treated
A0 0.37480301 Treated
A0 0.73384714 Treated
A0 0.71158552 Treated
A0 0.58893615 Treated
A0 0.30131373 Treated
A0 0.4389407 Treated
A0 0.21623521 Treated
A0 0.67575294 Treated
A0 1.19890487 Treated
A0 0.65471649 Treated
A0 0.34826502 Treated
A0 0.62874907 Treated
A0 0.28104445 Treated
A0 0.37517321 Treated
A0 0.41932231 Treated
A0 0.47424364 Treated
A0 0.09182116 Treated
A0 0.21147017 Treated
A0 0.79478168 Treated
A0 0.14436267 Treated
A0 0.56151837 Treated
A0 0.38438064 Treated
A0 0.44437915 Treated
A0 0.79693246 Treated
A0 0.41982746 Treated
A0 0.21774054 Treated
A0 0.8212406 Treated
A0 0.34347442 Treated
A0 4.73517466 Treated
A0 0.28970155 Treated
A0 0.33370733 Treated
A0 0.52076888 Treated
A0 0.42012772 Treated
A0 0.47393563 Treated
A0 0.37579834 Treated
A0 0.32579973 Treated
A0 0.27339712 Treated
A0 0.21748456 Treated
A0 1.33273458 Treated
A0 0.72195816 Treated
A0 0.1325047 Treated
A0 0.29645389 Treated
A0 0.33814749 Treated
A0 1.14904058 Treated
A0 0.46249101 Treated
A0 0.88580275 Treated
A0 0.44243619 Treated
A0 0.29030111 Treated
A0 0.48661989 Treated
A0 1.86975312 Treated
A0 0.30755365 Treated
A0 0.89494991 Treated
A0 0.63617438 Treated
A0 0.50401783 Treated
A0 0.40459034 Treated
A0 0.32277632 Treated
A0 0.44764557 Treated
A0 0.43409699 Treated
A0 0.38042569 Treated
A0 0.92124158 Treated
A0 1.66300786 Treated
A0 0.2080791 Treated
A0 0.34676239 Treated
A0 0.50333524 Treated
A0 0.41037288 Treated
A0 0.75235355 Treated
A0 1.06687272 Treated
A0 0.91244882 Treated
A0 0.49787655 Treated
A0 0.31123343 Treated
A0 0.79926682 Treated
A0 1.2993803 Treated
A0 0.29359683 Treated
A0 1.20341289 Treated
A0 0.65822303 Treated
A0 0.84788823 Treated
A0 1.0668745 Treated
A0 0.4076407 Treated
A0 0.11539094 Treated
A0 2.40134478 Treated
A0 0.42565563 Treated
A0 0.55737764 Treated
A0 0.41081107 Treated
A0 0.58846092 Treated
A0 1.44346976 Treated
A0 0.51850748 Treated
A0 0.49891099 Treated
A0 0.11285855 Treated
A0 0.53634441 Treated
A0 0.54867631 Treated
A0 0.29817471 Treated
A0 0.21330376 Treated
A0 0.49959069 Treated
A0 0.56932795 Treated
A0 0.18891788 Treated
A0 0.29804093 Treated
A0 0.81341052 Treated
A0 0.56016356 Treated
A0 0.56048518 Treated
A0 0.94467556 Treated
A0 0.30038658 Treated
A0 0.28555927 Treated
A0 0.62817991 Treated
A0 0.56535077 Treated
A0 0.58195746 Treated
A0 0.59477377 Treated
A0 2.60569882 Treated
A0 0.35252464 Treated
A0 0.66359669 Treated
A0 0.36972302 Treated
A0 0.36400789 Treated
A0 1.3266232 Treated
A0 0.71012235 Treated
A0 0.26502454 Treated
A0 0.67821872 Treated
A0 0.48861027 Treated
A0 0.33059856 Treated
A0 0.23538087 Treated
A0 0.53142112 Treated
A0 0.38298696 Treated
A0 0.53528607 Treated
A0 0.69443256 Treated
A0 0.32717535 Treated
A0 0.43250701 Treated
A0 0.25311819 Treated
A0 0.23639254 Treated
A0 0.33773553 Treated
A0 0.26328897 Treated
A0 0.43592283 Treated
A0 1.26760256 Treated
A0 0.41029167 Treated
A0 0.56432682 Treated
A0 0.32477403 Treated
A0 0.46506688 Treated
A0 0.55363983 Treated
A0 0.54720098 Treated
A0 0.72324544 Treated
A0 0.74132025 Treated
A0 0.18786764 Treated
A0 0.45845214 Treated
A0 0.53384626 Treated
A0 0.70039457 Treated
A0 0.50517398 Treated
A0 0.16124345 Treated
A0 0.09688926 Treated
A0 0.342547 Treated
A0 0.36725345 Treated
A0 0.50535935 Treated
A0 0.35048231 Treated
A0 0.64643943 Treated
A0 0.64641905 Treated
A0 0.45538545 Treated
A0 0.69649398 Treated
A0 0.24478108 Treated
A0 0.61357933 Treated
A0 0.28013095 Treated
A0 0.13470617 Treated
A0 0.57866496 Treated
A0 0.18835287 Treated
A0 0.39998308 Treated
A0 1.19691741 Treated
A0 0.34650376 Treated
A0 0.44515586 Treated
A0 0.43453076 Treated
A0 0.94449371 Treated
A0 0.8619712 Treated
A0 0.83296359 Treated
A0 0.19364503 Treated
A0 0.51558745 Treated
A0 0.72234994 Treated
A0 0.53646153 Treated
A0 1.09321356 Treated
A0 0.17188103 Treated
A0 0.2764146 Treated
A0 0.1389491 Treated
A0 0.70022655 Treated
A0 0.81824809 Treated
A0 0.36855593 Treated
A0 0.61270666 Treated
A0 0.18135367 Treated
A0 0.56459767 Treated
A0 0.45714715 Treated
A0 0.50637645 Treated
A0 2.07901955 Treated
A0 0.34715545 Treated
A0 1.30769241 Treated
A0 0.43993187 Treated
A0 0.57117599 Treated
A0 0.52437663 Treated
A0 0.37455758 Treated
A0 0.32832956 Treated
A0 0.41801414 Treated
A0 0.19009484 Treated
A0 0.41884238 Treated
A0 0.26071239 Treated
A0 4.07172775 Treated
A0 5.04287577 Treated
A0 2.00037932 Treated
A0 0.38108265 Treated
A0 0.49062803 Treated
A0 0.47997642 Treated
A0 0.44303986 Treated
A0 0.58194619 Treated
A0 4.88815451 Treated
A0 0.58500886 Treated
A0 0.20127705 Treated
A0 0.84479165 Treated
A0 0.76379621 Treated
A0 0.23730798 Treated
A0 0.45505255 Treated
A0 1.73268223 Treated
A0 0.39805546 Treated
A0 1.14049506 Treated
A0 0.3635315 Treated
A0 0.08763831 Treated
A0 0.4344067 Treated
A0 0.59411025 Treated
A0 0.34427154 Treated
A0 0.40543777 Treated
A0 0.50753874 Treated
A0 0.12322722 Treated
A0 0.31710893 Treated
A0 0.34343138 Treated
A0 2.02769589 Treated
A0 0.35133386 Treated
A0 0.46994945 Treated
A0 0.94523036 Treated
A0 0.65085804 Treated
A0 0.44516703 Treated
A0 0.35384166 Treated
A0 0.24213143 Treated
A0 0.73065871 Treated
A0 0.46496093 Treated
A0 0.92049211 Treated
A0 0.57212526 Treated
A0 0.35028782 Treated
A0 0.49101245 Treated
A0 0.47553456 Treated
A0 0.61309165 Treated
A0 0.38844982 Treated
A0 0.45707431 Treated
A0 0.68786168 Treated
A0 0.65851635 Treated
A0 0.68669689 Treated
A0 0.61221325 Treated
A0 0.41549453 Treated
A0 0.29642281 Treated
A0 1.07476711 Treated
A0 1.39441931 Treated
A0 0.43316102 Treated
A0 0.39909279 Treated
A0 0.34794235 Treated
A0 0.46569377 Treated
A0 0.30344641 Treated
A0 0.48276761 Treated
A0 0.56633425 Treated
A0 0.39094058 Treated
A0 0.43466711 Treated
A0 0.63331419 Treated
A0 0.43352655 Treated
A0 0.540488 Treated
A0 0.55078781 Treated
A0 0.33732313 Treated
A0 0.38446537 Treated
A0 0.5051772 Treated
A0 0.91436338 Treated
A0 0.64384359 Treated
A0 0.90213639 Treated
A0 0.43593943 Treated
A0 0.46918488 Treated
A0 2.47616053 Treated
A0 0.28468752 Treated
A0 0.14312944 Treated
A0 0.81570303 Treated
A0 0.9076854 Treated
A0 0.35606626 Treated
A0 0.53105193 Treated
A0 0.53675067 Treated
A0 0.849931 Treated
A0 0.30432299 Treated
A0 0.25702834 Treated
A0 3.13291454 Treated
A0 0.75955486 Treated
A0 0.20096616 Treated
A0 0.65187776 Treated
A0 0.57443124 Treated
A0 1.33657217 Treated
A0 0.56720775 Treated
A0 0.44174182 Treated
A0 0.70643067 Treated
A0 0.51139486 Treated
A0 0.50286216 Treated
A0 0.27281663 Treated
A0 0.11898898 Treated
A0 0.39484969 Treated
A0 1.03743148 Treated
A0 1.08581722 Treated
A0 0.28418586 Treated
A0 0.52150518 Treated
A0 0.70847428 Treated
A0 0.88506025 Treated
A0 0.36990809 Treated
A0 0.68802786 Treated
A0 1.81046569 Treated
A0 0.35167202 Treated
A0 0.31729689 Treated
A0 0.31080219 Treated
A0 0.98775566 Treated
A0 0.81733346 Treated
A0 0.76958388 Treated
A0 0.57339191 Treated
A0 0.48472112 Treated
A0 0.43400416 Treated
A0 0.59924811 Treated
A0 0.38918176 Treated
A0 0.79029417 Treated
A0 0.49447498 Treated
A0 0.20940137 Treated
A0 3.72084498 Treated
A0 0.36190858 Treated
A0 0.65347809 Treated
A0 0.42429709 Treated
A0 0.56830925 Treated
A0 0.28134954 Treated
A0 0.49273089 Treated
A0 0.61744881 Treated
A0 0.33943745 Treated
A0 0.39014912 Treated
A0 0.25681186 Treated
A0 0.58855051 Treated
A0 0.3184256 Treated
A0 0.30403614 Treated
A0 0.46958423 Treated
A0 0.48748267 Treated
A0 1.25033772 Treated
A0 0.82447171 Treated
A0 0.56009173 Treated
A0 0.14639395 Treated
A0 0.267268 Treated
A0 0.82352018 Treated
A0 0.55882418 Treated
A0 0.6281693 Treated
A0 0.29157999 Treated
A0 0.43206221 Treated
A0 1.15913272 Treated
A0 1.31540596 Treated
A0 0.19467552 Treated
A0 0.20319076 Treated
A0 0.51210314 Treated
A0 0.29259512 Treated
A0 0.24514286 Treated
A0 0.52485865 Treated
A0 0.62028676 Treated
A0 0.32523665 Treated
A0 0.87922513 Treated
A0 0.45315373 Treated
A0 0.47902668 Treated
A0 0.07623607 Treated
A0 0.60023582 Treated
A0 0.32235417 Treated
A0 0.4642818 Treated
A0 0.69935119 Treated
A0 0.4778589 Treated
A0 0.50032735 Treated
A0 0.5902319 Treated
A0 0.39155579 Treated
A0 0.32534921 Treated
A0 0.45986295 Treated
A0 0.59520006 Treated
A0 1.29580748 Treated
A0 0.5757007 Treated
A0 0.95292777 Treated
A0 0.51115048 Treated
A0 0.65696478 Treated
A0 0.32644776 Treated
A0 0.34623012 Treated
A0 0.23044822 Treated
A0 0.39767867 Treated
A0 0.32350826 Treated
A0 0.3140195 Treated
A0 0.37309644 Treated
A0 0.22452477 Treated
A0 0.5101074 Treated
A0 0.05544787 Treated
A0 0.50099844 Treated
A0 0.51540476 Treated
A0 0.51215291 Treated
A0 0.63551015 Treated
A0 0.69874257 Treated
A0 0.69146162 Treated
A0 0.39744243 Treated
A0 0.50951231 Treated
A0 0.18858963 Treated
A0 0.39082381 Treated
A0 0.55238783 Treated
A0 0.45903873 Treated
A0 0.29894781 Treated
A0 1.17936552 Treated
A0 0.7464996 Treated
A0 0.18770543 Treated
A0 0.40462014 Treated
A0 0.16074345 Treated
A0 0.54538488 Treated
A0 0.41609856 Treated
A0 0.33875063 Treated
A0 0.7814343 Treated
A0 0.43085781 Treated
A0 0.22706829 Treated
A0 0.90292251 Treated
A0 0.40803906 Treated
A0 0.52816379 Treated
A0 0.25477949 Treated
A0 0.31210884 Treated
A0 0.41524655 Treated
A0 0.6376794 Treated
A0 0.65688902 Treated
A0 0.5380128 Treated
A0 0.31157884 Treated
A0 0.29901552 Treated
A0 0.57937074 Treated
A0 1.70330632 Treated
A0 0.59051168 Treated
A0 0.68447196 Treated
A0 0.18784206 Treated
A0 0.28976068 Treated
A0 0.40362918 Treated
A0 0.30356023 Treated
A0 0.26987833 Treated
A0 0.80216199 Treated
A0 1.19246674 Treated
A0 0.57487524 Treated
A0 0.14610153 Treated
A0 0.71755725 Treated
A0 0.81331867 Treated
A0 0.37639582 Treated
A0 0.38184649 Treated
A0 0.53189743 Treated
A0 0.72113132 Treated
A0 0.72616315 Treated
A0 0.27981561 Treated
A0 0.28956431 Treated
A0 0.67199683 Treated
A0 0.58788484 Treated
A0 0.36315158 Treated
A0 0.92389464 Treated
A0 0.39928532 Treated
A0 0.39237416 Treated
A0 0.17703773 Treated
A0 0.31209531 Treated
A0 0.70571411 Treated
A0 0.52026719 Treated
A0 0.51624459 Treated
A0 0.73675513 Treated
A0 1.19831622 Treated
A0 0.45457375 Treated
A0 0.93600881 Treated
A0 1.58870304 Treated
A0 0.42931291 Treated
A0 1.42401719 Treated
A0 0.50254422 Treated
A0 0.48085058 Treated
A0 1.22130215 Treated
A0 0.42706895 Treated
A0 0.40512255 Treated
A0 0.33948657 Treated
A0 0.43699923 Treated
A0 0.15023685 Treated
A0 0.34216443 Treated
A0 0.81366682 Treated
A0 0.19166817 Treated
A0 1.13570273 Treated
A0 0.2129335 Treated
A0 0.53396404 Treated
A0 1.22487485 Treated
A0 1.10248291 Treated
A0 0.56361145 Treated
A0 0.58815366 Treated
A0 0.20296453 Treated
A0 0.09946205 Treated
A0 0.8320871 Treated
A0 0.81014556 Treated
A0 0.84011477 Treated
A0 0.53073418 Treated
A0 0.26181525 Treated
A0 0.669312 Treated
A0 0.40289274 Treated
A0 0.58966041 Treated
A0 0.89999431 Treated
A0 0.34123972 Treated
A0 0.75560969 Treated
A0 0.57259828 Treated
A0 0.52047867 Treated
A0 0.13972831 Treated
A0 0.31607136 Treated
A0 0.48600015 Treated
A0 0.31002393 Treated
A0 0.25668225 Treated
A0 0.42141578 Treated
A0 0.45295137 Treated
A0 0.14516625 Treated
A0 0.52238733 Treated
A0 0.40815622 Treated
A0 0.19474885 Treated
A0 0.39516994 Treated
A0 0.6072346 Treated
A0 0.4010832 Treated
A0 0.37839979 Treated
A0 0.47272345 Treated
A0 0.35461056 Treated
A0 0.22501923 Treated
A0 0.48117885 Treated
A0 0.52057993 Treated
A0 0.80378079 Treated
A0 0.81502181 Treated
A0 0.46384341 Treated
A0 0.30487001 Treated
A0 0.63819194 Treated
A0 0.61681616 Treated
A0 0.34256959 Treated
A0 0.5034613 Treated
A0 0.2949743 Treated
A0 0.51647925 Treated
A0 0.73062259 Treated
A0 0.55105972 Treated
A0 0.34524 Treated
A0 0.35162196 Treated
A0 0.17419435 Treated
A0 1.01371086 Treated
A0 0.54150963 Treated
A0 0.20664577 Treated
A0 1.2739284 Treated
A0 0.59985453 Treated
A0 4.38025045 Treated
A0 0.56032157 Treated
A0 0.25424558 Treated
A0 0.80900121 Treated
A0 0.15862682 Treated
A0 0.55009365 Treated
A0 1.38565087 Treated
A0 0.18315983 Treated
A0 0.3543857 Treated
A0 0.9482249 Treated
A0 0.57003593 Treated
A0 0.42392981 Treated
A0 0.64727414 Treated
A0 0.62922823 Treated
A0 1.14736044 Treated
A0 0.59791076 Treated
A0 0.41823846 Treated
A0 0.84281254 Treated
A0 0.47385317 Treated
A0 0.62969261 Treated
A0 0.84858537 Treated
A0 1.73634601 Treated
A0 0.56833076 Treated
A0 0.26384535 Treated
A0 0.19921966 Treated
A0 0.59185183 Treated
A0 0.62185556 Treated
A0 0.87085807 Treated
A0 0.68700844 Treated
A0 0.31400293 Treated
A0 0.18227307 Treated
A0 0.78671795 Treated
A0 1.17504966 Treated
A0 0.76937342 Treated
A0 0.42542133 Treated
A0 0.42695689 Treated
A0 0.31082907 Treated
A0 0.80540353 Treated
A0 0.70548111 Treated
A0 0.31324476 Treated
A0 0.37466344 Treated
A0 0.23930854 Treated
A0 0.64562494 Treated
A0 0.24639355 Treated
A0 0.38413906 Treated
A0 0.27225 Treated
A0 0.35865462 Treated
A0 0.74877244 Treated
A0 0.40488425 Treated
A0 0.35956618 Treated
A0 1.220842 Treated
A0 0.27271909 Treated
A0 0.48556831 Treated
A0 0.49605012 Treated
A0 0.29515266 Treated
A0 0.52105707 Treated
A0 0.21495086 Treated
A0 0.49381033 Treated
A0 0.29043221 Treated
A0 0.41586542 Treated
A0 0.93498665 Treated
A0 0.35453543 Treated
A0 0.22425278 Treated
A0 0.34683102 Treated
A0 0.62412226 Treated
A0 0.35555649 Treated
A0 0.2286815 Treated
A0 0.65196365 Treated
A0 0.55276388 Treated
A0 0.68715125 Treated
A0 0.17762549 Treated
A0 1.05387866 Treated
A0 2.6955533 Treated
A0 0.84804368 Treated
A0 2.55949783 Treated
A0 0.81851 Treated
A0 0.32795167 Treated
A0 0.56435829 Treated
A0 0.77736735 Treated
A0 0.18200445 Treated
A0 0.15453075 Treated
A0 0.75890738 Treated
A0 0.74754077 Treated
A0 0.27386785 Treated
A0 0.49617252 Treated
A0 0.11448126 Treated
A0 0.09633265 Treated
A0 0.50687379 Treated
A0 0.50458407 Treated
A0 0.32425869 Treated
A0 0.51095963 Treated
A0 0.31416002 Treated
A0 0.29180858 Treated
A0 0.27625749 Treated
A0 0.51118362 Treated
A0 0.82171559 Treated
A0 0.91422087 Treated
A0 0.44919747 Treated
A0 0.09445157 Treated
A0 0.23985764 Treated
A0 0.3977755 Treated
A0 0.43805066 Treated
A0 0.55379897 Treated
A0 0.44664508 Treated
A0 0.26848313 Treated
A0 0.28088358 Treated
A0 0.32749763 Treated
A0 0.25178429 Treated
A0 1.29439223 Treated
A0 0.91950023 Treated
A0 0.1493222 Treated
A0 0.55414599 Treated
A0 0.46896589 Treated
A0 0.36052772 Treated
A0 0.6259796 Treated
A0 0.57915622 Treated
A0 0.40336603 Treated
A0 0.2538636 Treated
A0 0.45752829 Treated
A0 0.33175069 Treated
A0 1.09586465 Treated
A0 0.3325842 Treated
A0 0.66190368 Treated
A0 0.42073375 Treated
A0 0.49401471 Treated
A0 0.32349393 Treated
A0 0.76143146 Treated
A0 0.50541222 Treated
A0 0.37721711 Treated
A0 0.28743425 Treated
A0 0.32769611 Treated
A0 0.81830269 Treated
A0 0.17323872 Treated
A0 0.68760401 Treated
A0 0.64646775 Treated
A0 0.17559119 Treated
A0 0.3589637 Treated
A0 0.16286506 Treated
A0 0.64266139 Treated
A0 0.36756712 Treated
A0 0.29483509 Treated
A0 0.28382835 Treated
A0 1.88395846 Treated
A0 0.49016029 Treated
A0 0.12694325 Treated
A0 0.10061886 Treated
A0 0.71790189 Treated
A0 0.69162762 Treated
A0 0.29482538 Treated
A0 0.17046532 Treated
A0 0.83524883 Treated
A0 0.54202735 Treated
A0 0.19602297 Treated
A0 0.78953403 Treated
A0 0.527165 Treated
A0 0.25019968 Treated
A0 0.15603533 Treated
A0 0.44780186 Treated
A0 0.63012242 Treated
A0 0.57959169 Treated
A0 0.65235609 Treated
A0 0.28334391 Treated
A0 0.40849286 Treated
A0 1.8389957 Treated
A0 1.43974316 Treated
A0 0.45024991 Treated
A0 0.46872959 Treated
A0 0.54198825 Treated
A0 1.19313228 Treated
A0 0.64152074 Treated
A0 0.66444826 Treated
A0 0.43060273 Treated
A0 0.1721362 Treated
A0 0.23010102 Treated
A0 0.57523751 Treated
A0 0.57633764 Treated
A0 0.47958457 Treated
A0 0.57336783 Treated
A0 0.38756216 Treated
A0 0.20509365 Treated
A0 0.62483543 Treated
A0 0.5028432 Treated
A0 0.77389187 Treated
A0 1.04011726 Treated
A0 0.53860629 Treated
A0 0.2834931 Treated
A0 1.45591927 Treated
A0 0.3671205 Treated
A0 0.98407549 Treated
A0 0.70724159 Treated
A0 0.59176797 Treated
A0 0.16114292 Treated
A0 0.41856503 Treated
A0 0.30425283 Treated
A0 0.3355172 Treated
A0 0.8624087 Treated
A0 0.41822204 Treated
A0 2.44265342 Treated
A0 0.30346218 Treated
A0 0.4053238 Treated
A0 0.44219434 Treated
A0 0.40028206 Treated
A0 0.6013881 Treated
A0 0.51056302 Treated
A0 0.28429982 Treated
A0 0.36626774 Treated
A0 0.3330524 Treated
A0 0.34645212 Treated
A0 0.64296448 Treated
A0 0.48370597 Treated
A0 0.49661827 Treated
A0 0.49849808 Treated
A0 0.63676322 Treated
A0 0.24620949 Treated
A0 0.38949159 Treated
A0 1.973822 Treated
A0 0.35357958 Treated
A0 0.28356999 Treated
A0 0.2954959 Treated
A0 0.32929254 Treated
A0 0.72844607 Treated
A0 2.53000617 Treated
A0 0.29371256 Treated
A0 0.81770682 Treated
A0 0.60461336 Treated
A0 1.52659023 Treated
A0 0.52379262 Treated
A0 0.50315177 Treated
A0 0.66918504 Treated
A0 0.33579633 Treated
A0 0.35495028 Treated
A0 0.31572226 Treated
A0 0.4825986 Treated
A0 0.2260357 Treated
A0 0.41026014 Treated
A0 0.52010494 Treated
A0 2.22995996 Treated
A0 0.42828956 Treated
A0 0.51133734 Treated
A0 0.66581047 Treated
A0 0.44875285 Treated
A0 0.29403174 Treated
A0 0.73966962 Treated
A0 0.26371992 Treated
A0 0.53876144 Treated
A0 1.97853148 Treated
A0 0.3462714 Treated
A0 0.47093254 Treated
A0 0.34746087 Treated
A0 0.46168616 Treated
A0 0.49734589 Treated
A0 0.44555628 Treated
A0 0.4122054 Treated
A0 0.284578 Treated
A0 0.38640085 Treated
A0 1.33314741 Treated
A0 0.57668453 Treated
A0 0.61393166 Treated
A0 1.92347944 Treated
A0 0.44514561 Treated
A0 0.64919776 Treated
A0 0.43598494 Treated
A0 0.30181083 Treated
A0 0.41642141 Treated
A0 0.40927529 Treated
A0 0.43303782 Treated
A0 0.67677414 Treated
A0 0.29556778 Treated
A0 0.53460073 Treated
A0 2.0022676 Treated
A0 0.53163022 Treated
A0 0.61975145 Treated
A0 0.77276927 Treated
A0 0.57463509 Treated
A0 0.82818896 Treated
A0 0.18628676 Treated
A0 0.7431435 Treated
A0 0.54224789 Treated
A0 0.65960175 Treated
A0 0.36814767 Treated
A0 0.87833589 Treated
A0 1.94577539 Treated
A0 1.50136864 Treated
A0 0.71901643 Treated
A0 0.254859 Treated
A0 0.23725943 Treated
A0 0.52033943 Treated
A0 0.1890119 Treated
A0 0.43273914 Treated
A0 0.46880451 Treated
A0 0.13670354 Treated
A0 0.41249424 Treated
A0 0.18087411 Treated
A0 0.21373099 Treated
A0 0.2799882 Treated
A0 0.31501812 Treated
A0 0.36314717 Treated
A0 0.39469954 Treated
A0 0.55887771 Treated
A0 0.79166949 Treated
A0 0.28725123 Treated
A0 0.63506472 Treated
A0 0.11156097 Treated
A0 0.17298175 Treated
A0 0.14887139 Treated
A0 0.28889576 Treated
A0 0.34677827 Treated
A0 0.39290237 Treated
A0 0.34406337 Treated
A0 0.30097023 Treated
A0 0.44133011 Treated
A0 0.13377544 Treated
A0 0.39326522 Treated
A0 0.61896169 Treated
A0 1.10862541 Treated
A0 0.76586044 Treated
A0 0.64947492 Treated
A0 1.29650652 Treated
A0 0.8633495 Treated
A0 0.7533325 Treated
A0 0.38969919 Treated
A0 0.03923517 Treated
A0 0.78608578 Treated
A0 1.26961994 Treated
A0 0.35704404 Treated
A0 0.64816231 Treated
A0 0.65997028 Treated
A0 0.43789732 Treated
A0 1.47730458 Treated
A0 0.33522305 Treated
A0 0.48503593 Treated
A0 0.76795197 Treated
A0 1.27349997 Treated
A0 0.34548753 Treated
A0 0.16150901 Treated
A0 0.26993668 Treated
A0 0.31056592 Treated
A0 1.04790652 Treated
A0 0.94839102 Treated
A0 0.3736105 Treated
A0 0.50562519 Treated
A0 0.22079176 Treated
A0 0.4239468 Treated
A0 0.28118992 Treated
A0 0.37520757 Treated
A0 0.66158289 Treated
A0 0.13070279 Treated
A0 0.61864775 Treated
A0 0.48972961 Treated
A0 0.36202583 Treated
A0 0.26571134 Treated
A0 0.27804992 Treated
A0 0.27344123 Treated
A0 0.89950913 Treated
A0 0.52334142 Treated
A0 0.43824071 Treated
A0 0.73341411 Treated
A0 0.24971335 Treated
A0 0.2016544 Treated
A0 0.51169473 Treated
A0 0.37821761 Treated
A0 0.28356409 Treated
A0 1.03788221 Treated
A0 2.21379423 Treated
A0 0.21974893 Treated
A0 0.12888134 Treated
A0 1.31873167 Treated
A0 0.59278971 Treated
A0 0.59080452 Treated
A0 0.56342477 Treated
A0 0.57950133 Treated
A0 0.2011582 Treated
A0 0.25480837 Treated
A0 0.27362445 Treated
A0 0.26028273 Treated
A0 0.60382181 Treated
A0 1.29267824 Treated
A0 0.45019957 Treated
A0 0.73318797 Treated
A0 0.6888991 Treated
A0 0.44654328 Treated
A0 0.29928628 Treated
A0 1.13250971 Treated
A0 0.41928968 Treated
A0 0.70986933 Treated
A0 0.36846045 Treated
A0 1.33242905 Treated
A0 0.27986491 Treated
A0 0.55471551 Treated
A0 0.89483631 Treated
A0 0.76143682 Treated
A0 0.30847368 Treated
A0 0.28598142 Treated
A0 2.1153183 Treated
A0 0.77555186 Treated
A0 0.41849726 Treated
A0 1.47501791 Treated
A0 0.21811683 Treated
A0 0.29926103 Treated
A0 0.53896147 Treated
A0 0.50422364 Treated
A0 0.45166716 Treated
A0 0.69197428 Treated
A0 0.13692707 Treated
A0 0.52278197 Treated
A0 0.68188816 Treated
A0 0.62089491 Treated
A0 0.35280809 Treated
A0 0.35286352 Treated
A0 0.35188487 Treated
A0 0.36700699 Treated
A0 1.28314519 Treated
A0 0.61176372 Treated
A0 0.46852297 Treated
A0 0.7230987 Treated
A0 0.4895536 Treated
A0 1.13668454 Treated
A0 0.88786018 Treated
A0 0.34655863 Treated
A0 0.76944405 Treated
A0 1.17576861 Treated
A0 0.57329434 Treated
A0 0.53918362 Treated
A0 0.5669387 Treated
A0 0.73333293 Treated
A0 1.09787679 Treated
A0 0.31651312 Treated
A0 0.46841478 Treated
A0 0.16393505 Treated
A0 0.32997519 Treated
A0 0.59139264 Treated
A0 0.82599366 Treated
A0 0.41832876 Treated
A0 0.20039721 Treated
A0 0.72131926 Treated
A0 0.3928763 Treated
A0 0.70907354 Treated
A0 0.54584867 Treated
A0 0.32765502 Treated
A0 0.21938972 Treated
A0 0.8664844 Treated
A0 1.55949938 Treated
A0 0.48999673 Treated
A0 1.3827759 Treated
A0 0.85070938 Treated
A0 0.44292921 Treated
A0 0.2790814 Treated
A0 0.67067426 Treated
A0 0.45506847 Treated
A0 0.32396442 Treated
A0 0.26847574 Treated
A0 1.73855209 Treated
A0 0.5388599 Treated
A0 0.71304137 Treated
A0 0.4035072 Treated
A0 0.40458867 Treated
A0 0.37306765 Treated
A0 0.22057286 Treated
A0 0.23675887 Treated
A0 2.35643554 Treated
A0 0.46430087 Treated
A0 0.5789122 Treated
A0 0.23804475 Treated
A0 0.61858606 Treated
A0 0.41455767 Treated
A0 2.65763736 Treated
A0 0.31303024 Treated
A0 0.86071879 Treated
A0 0.77342689 Treated
A0 0.86835408 Treated
A0 0.47712299 Treated
A0 0.59918505 Treated
A0 0.3022638 Treated
A0 0.36022958 Treated
A0 0.41777453 Treated
A0 0.38948584 Treated
A0 0.29327524 Treated
A0 0.41094485 Treated
A0 0.15094486 Treated
A0 0.74031699 Treated
A0 0.26000217 Treated
A0 0.33934334 Treated
A0 0.3299844 Treated
A0 0.67127371 Treated
A0 0.37596187 Treated
A0 0.42432654 Treated
A0 0.37421474 Treated
A0 1.95669365 Treated
A0 0.4708558 Treated
A0 0.58392912 Treated
A0 0.51194316 Treated
A0 0.58671415 Treated
A0 0.28835788 Treated
A0 0.46273479 Treated
A0 0.49340326 Treated
A0 0.76134497 Treated
A0 0.47982246 Treated
A0 0.38771087 Treated
A0 0.30319694 Treated
A0 0.55983895 Treated
A0 0.10661892 Treated
A0 0.11522279 Treated
A0 1.10301673 Treated
A0 0.72389376 Treated
A0 0.10434087 Treated
A0 0.30058885 Treated
A0 0.48247203 Treated
A0 0.80684656 Treated
A0 0.19573314 Treated
A0 1.74372613 Treated
A0 0.56176794 Treated
A0 0.69317132 Treated
A0 1.00814319 Treated
A0 0.42282796 Treated
A0 0.35969502 Treated
A0 0.28381586 Treated
A0 0.30853593 Treated
A0 0.96920645 Treated
A0 0.46541318 Treated
A0 0.59246194 Treated
A0 0.15033215 Treated
A0 0.22042598 Treated
A0 0.39941114 Treated
A0 0.38173082 Treated
A0 0.18877104 Treated
A0 0.44762543 Treated
A0 0.59250391 Treated
A0 0.41674727 Treated
A0 1.0837816 Treated
A0 0.30439854 Treated
A0 0.24990827 Treated
A0 0.38119778 Treated
A0 0.51466519 Treated
A0 0.68685991 Treated
A0 0.36582214 Treated
A0 0.80429977 Treated
A0 0.20059676 Treated
A0 0.35498235 Treated
A0 0.45075449 Treated
A0 0.53411037 Treated
A0 1.69996297 Treated
A0 0.53211707 Treated
A0 1.75905585 Treated
A0 0.32724905 Treated
A0 0.59894913 Treated
A0 0.50460613 Treated
A0 0.19226453 Treated
A0 0.59042287 Treated
A0 0.54957873 Treated
A0 0.55412585 Treated
A0 0.26626003 Treated
A0 0.257471 Treated
A0 0.33170471 Treated
A0 1.02657092 Treated
A0 0.19184038 Treated
A0 0.34807929 Treated
A0 0.44782835 Treated
A0 0.61088872 Treated
A0 0.58231759 Treated
A0 0.36391333 Treated
A0 1.00239134 Treated
A0 0.4409734 Treated
A0 0.49075997 Treated
A0 0.79700398 Treated
A0 0.1743242 Treated
A0 0.46067998 Treated
A0 0.38177028 Treated
A0 0.57816458 Treated
A0 0.38792765 Treated
A0 0.76341254 Treated
A0 0.89081103 Treated
A0 0.24505435 Treated
A0 2.9530375 Treated
A0 0.35151622 Treated
A0 0.65929013 Treated
A0 0.80563051 Treated
A0 0.37093577 Treated
A0 0.63703793 Treated
A0 0.47007057 Treated
A0 0.33054826 Treated
A0 0.2670382 Treated
A0 0.80454612 Treated
A0 0.91738713 Treated
A0 0.2827732 Treated
A0 0.51765978 Treated
A0 0.52034324 Treated
A0 1.89160991 Treated
A0 0.40345743 Treated
A0 0.21762721 Treated
A0 0.59129202 Treated
A0 0.66677141 Treated
A0 0.34039077 Treated
A0 0.33578855 Treated
A0 0.62860948 Treated
A0 0.61166322 Treated
A0 0.4156827 Treated
A0 0.35059506 Treated
A0 0.4467504 Treated
A0 0.37446368 Treated
A0 0.77217102 Treated
A0 0.32698002 Treated
A0 0.52315223 Treated
A0 0.20573771 Treated
A0 0.47580376 Treated
A0 0.63159513 Treated
A0 0.43794417 Treated
A0 0.11372659 Treated
A0 0.33173716 Treated
A0 0.56791651 Treated
A0 0.88813215 Treated
A0 0.39409244 Treated
A0 0.29547766 Treated
A0 0.27413514 Treated
A0 0.62966555 Treated
A0 0.54911858 Treated
A0 0.51114762 Treated
A0 0.42006844 Treated
A0 0.37938264 Treated
A0 0.46308431 Treated
A0 0.43611461 Treated
A0 1.67069769 Treated
A0 0.33166215 Treated
A0 0.28571618 Treated
A0 0.32701248 Treated
A0 0.72397631 Treated
A0 0.96520412 Treated
A0 0.21752138 Treated
A0 0.32093635 Treated
A0 0.42230222 Treated
A0 0.27838793 Treated
A0 0.44424921 Treated
A0 1.70036423 Treated
A0 0.69035977 Treated
A0 0.5973562 Treated
A0 0.4945102 Treated
A0 0.45951062 Treated
A0 0.60601348 Treated
A0 0.30328342 Treated
A0 0.42045122 Treated
A0 0.40360981 Treated
A0 0.33732128 Treated
A0 0.42695254 Treated
A0 0.26573631 Treated
A0 0.82969886 Treated
A0 0.26857057 Treated
A0 0.7054112 Treated
A0 0.25140977 Treated
A0 0.37203467 Treated
A0 0.54700053 Treated
A0 0.27422342 Treated
A0 0.30425712 Treated
A0 0.51077086 Treated
A0 0.4142223 Treated
A0 0.39661753 Treated
A0 0.22779897 Treated
A0 0.46145952 Treated
A0 0.85374051 Treated
A0 0.3389762 Treated
A0 0.55145383 Treated
A0 0.40498075 Treated
A0 0.33895001 Treated
A0 0.68513507 Treated
A0 0.40569669 Treated
A0 0.34080511 Treated
A0 0.59514463 Treated
A0 0.6841898 Treated
A0 0.63380003 Treated
A0 0.25032446 Treated
A0 0.49164909 Treated
A0 1.20487559 Treated
A0 0.57480353 Treated
A0 0.58861136 Treated
A0 0.33621085 Treated
A0 0.53787029 Treated
A0 0.29519722 Treated
A0 0.98956466 Treated
A0 0.9950195 Treated
A0 0.39087555 Treated
A0 0.72771925 Treated
A0 0.57313973 Treated
A0 0.69911915 Treated
A0 0.33784157 Treated
A0 0.86042064 Treated
A0 0.53124416 Treated
A0 0.60394973 Treated
A0 0.43551627 Treated
A0 0.84825575 Treated
A0 0.38138089 Treated
A0 0.3157602 Treated
A0 0.11058826 Treated
A0 0.46402752 Treated
A0 0.22058815 Treated
A0 0.36408567 Treated
A0 0.30785969 Treated
A0 0.29799315 Treated
A0 0.95570475 Treated
A0 0.50462276 Treated
A0 0.6497888 Treated
A0 0.30644146 Treated
A0 0.2768611 Treated
A0 0.292833 Treated
A0 0.74901766 Treated
A0 0.36925983 Treated
A0 1.39156568 Treated
A0 0.19027273 Treated
A0 0.97508335 Treated
A0 0.80662042 Treated
A0 0.29034907 Treated
A0 0.26700565 Treated
A0 0.60483336 Treated
A0 0.4518581 Treated
A0 0.15310198 Treated
A0 0.69260693 Treated
A0 0.22842763 Treated
A0 0.98340732 Treated
A0 0.43231949 Treated
A0 0.43742213 Treated
A0 0.23506689 Treated
A0 0.42437112 Treated
A0 0.70758742 Treated
A0 0.53069156 Treated
A0 0.22521129 Treated
A0 0.62272698 Treated
A0 0.33370897 Treated
A0 0.48927495 Treated
A0 0.45666125 Treated
A0 0.4666661 Treated
A0 0.56819528 Treated
A0 0.25448805 Treated
A0 2.96594334 Treated
A0 0.55081862 Treated
A0 0.25197268 Treated
A0 0.68268502 Treated
A0 0.25563091 Treated
A0 0.39656743 Treated
A0 0.41310567 Treated
A0 1.78394759 Treated
A0 0.28258243 Treated
A0 0.39934376 Treated
A0 0.98347586 Treated
A0 1.09459078 Treated
A0 0.29712147 Treated
A0 0.45115912 Treated
A0 0.5960474 Treated
A0 0.44937491 Treated
A0 1.028916 Treated
A0 0.82390642 Treated
A0 0.8608886 Treated
A0 0.56955367 Treated
A0 0.43218997 Treated
A0 0.3588798 Treated
A0 0.18950565 Treated
A0 0.62477374 Treated
A0 0.37667871 Treated
A0 0.76220763 Treated
A0 0.47308439 Treated
A0 0.2169055 Treated
A0 0.44754913 Treated
A0 0.61167425 Treated
A0 0.44252738 Treated
A0 1.16262639 Treated
A0 0.27638423 Treated
A0 0.23201437 Treated
A0 0.34900212 Treated
A0 0.52690089 Treated
A0 0.92361176 Treated
A0 0.36605912 Treated
A0 0.63968974 Treated
A0 0.60919511 Treated
A0 0.77206945 Treated
A0 0.76832008 Treated
A0 0.78442675 Treated
A0 0.36269796 Treated
A0 0.40923539 Treated
A0 0.42900482 Treated
A0 0.95322776 Treated
A0 0.46590889 Treated
A0 0.68766123 Treated
A0 0.784917 Treated
A0 0.34323999 Treated
A0 0.56332749 Treated
A0 0.4919605 Treated
A0 0.07600539 Treated
A0 0.43547446 Treated
A0 0.83567905 Treated
A0 0.40191111 Treated
A0 0.57218486 Treated
A0 0.28069207 Treated
A0 0.23517036 Treated
A0 0.43231082 Treated
A0 4.88575411 Treated
A0 0.22046065 Treated
A0 1.00566733 Treated
A0 0.55932784 Treated
A0 0.23708914 Treated
A0 0.63419527 Treated
A0 0.65614527 Treated
A0 0.3829779 Treated
A0 0.77529246 Treated
A0 0.2493697 Treated
A0 0.801 Treated
A0 0.76490653 Treated
A0 0.62001145 Treated
A0 0.54534686 Treated
A0 0.64895153 Treated
A0 0.98293257 Treated
A0 0.74779922 Treated
A0 0.22807796 Treated
A0 0.7190938 Treated
A0 0.34671789 Treated
A0 0.74173009 Treated
A0 0.5809924 Treated
A0 0.41026133 Treated
A0 0.25006491 Treated
A0 0.35125199 Treated
A0 0.23950575 Treated
A0 0.58295238 Treated
A0 0.28557003 Treated
A0 0.97104681 Treated
A0 0.68522888 Treated
A0 0.40397322 Treated
A0 0.14629082 Treated
A0 0.1467303 Treated
A0 0.20531099 Treated
A0 0.30321205 Treated
A0 0.58171546 Treated
A0 0.09944649 Treated
A0 0.1561835 Treated
A0 0.23212861 Treated
A0 0.64001691 Treated
A0 0.33870623 Treated
A0 0.66924417 Treated
A0 0.62276745 Treated
A0 0.20034336 Treated
A0 0.22762276 Treated
A0 0.34767324 Treated
A0 0.22323361 Treated
A0 0.67507017 Treated
A0 0.56849509 Treated
A0 0.51330805 Treated
A0 0.84909075 Treated
A0 0.57332462 Treated
A0 1.73451114 Treated
A0 0.28119996 Treated
A0 0.19680178 Treated
A0 0.47136641 Treated
A0 0.33549932 Treated
A0 0.59667039 Treated
A0 0.43528992 Treated
A0 0.35129493 Treated
A0 0.43118504 Treated
A0 0.5448072 Treated
A0 2.69216776 Treated
A0 0.48901436 Treated
A0 0.32341096 Treated
A0 0.41335696 Treated
A0 0.60821599 Treated
A0 0.28223094 Treated
A0 1.26158571 Treated
A0 0.33933255 Treated
A0 1.28465497 Treated
A0 0.24252908 Treated
A0 0.56015861 Treated
A0 0.50037992 Treated
A0 0.43486372 Treated
A0 0.19762567 Treated
A0 0.5117417 Treated
A0 0.55455118 Treated
A0 1.06349576 Treated
A0 0.4242788 Treated
A0 0.50998873 Treated
A0 0.99624187 Treated
A0 1.03888083 Treated
A0 0.21308015 Treated
A0 0.82699144 Treated
A0 3.46482873 Treated
A0 0.27211276 Treated
A0 0.89573538 Treated
A0 0.45610449 Treated
A0 0.378144 Treated
A0 1.05719888 Treated
A0 0.58837146 Treated
A0 0.82788152 Treated
A0 0.72580701 Treated
A0 0.53431863 Treated
A0 0.73079699 Treated
A0 0.28379405 Treated
A0 0.21556342 Treated
A0 0.40488094 Treated
A0 0.15198055 Treated
A0 0.62974781 Treated
A0 0.43125272 Treated
A0 0.33120775 Treated
A0 0.42220348 Treated
A0 0.43926963 Treated
A0 0.31538928 Treated
A0 0.517856 Treated
A0 0.36581314 Treated
A0 0.37644264 Treated
A0 0.68593699 Treated
A0 0.44657406 Treated
A0 0.54517263 Treated
A0 0.88013816 Treated
A0 0.25152645 Treated
A0 0.31773505 Treated
A0 0.37929863 Treated
A0 0.28749815 Treated
A0 0.4665271 Treated
A0 0.46050656 Treated
A0 0.59472001 Treated
A0 0.75683033 Treated
A0 0.68999493 Treated
A0 0.63815576 Treated
A0 0.16735625 Treated
A0 0.39734223 Treated
A0 0.24786955 Treated
A0 0.79679096 Treated
A0 0.60490614 Treated
A0 0.48822796 Treated
A0 0.69951278 Treated
A0 0.55138147 Treated
A0 0.39002284 Treated
A0 0.30223513 Treated
A0 0.27972361 Treated
A0 0.23698261 Treated
A0 0.62211841 Treated
A0 0.33414882 Treated
A0 0.56360185 Treated
A0 0.20322919 Treated
A0 0.81248373 Treated
A0 0.20986474 Treated
A0 0.82701552 Treated
A0 0.3990435 Treated
A0 0.30780676 Treated
A0 0.49090827 Treated
A0 0.32707417 Treated
A0 0.44414249 Treated
A0 0.35170406 Treated
A0 0.45087352 Treated
A0 0.48197654 Treated
A0 0.39047903 Treated
A0 0.48440626 Treated
A0 0.63501161 Treated
A0 0.48080915 Treated
A0 0.32031792 Treated
A0 0.2479891 Treated
A0 0.68278813 Treated
A0 0.55935359 Treated
A0 0.40718889 Treated
A0 0.97649896 Treated
A0 0.55037701 Treated
A0 0.67386407 Treated
A0 0.32370663 Treated
A0 0.17096575 Treated
A0 0.23467712 Treated
A0 0.7337352 Treated
A0 0.39531013 Treated
A0 1.05720341 Treated
A0 0.49100137 Treated
A0 0.28816167 Treated
A0 0.48000437 Treated
A0 0.42261735 Treated
A0 0.45632491 Treated
A0 0.41191858 Treated
A0 0.37860852 Treated
A0 0.65004748 Treated
A0 1.37676525 Treated
A0 0.37338415 Treated
A0 2.08948326 Treated
A0 0.4138248 Treated
A0 0.22273776 Treated
A0 0.53130341 Treated
A0 0.50106239 Treated
A0 0.61198199 Treated
A0 0.92638052 Treated
A0 0.67786461 Treated
A0 0.61341465 Treated
A0 0.14587329 Treated
A0 1.09580421 Treated
A0 0.69082308 Treated
A0 0.24708526 Treated
A0 0.29386219 Treated
A0 0.49967998 Treated
A0 0.38156796 Treated
A0 0.358785 Treated
A0 0.23209502 Treated
A0 0.37972796 Treated
A0 0.42910567 Treated
A0 0.29437441 Treated
A0 0.48744699 Treated
A0 0.68789852 Treated
A0 0.5050301 Treated
A0 0.32975724 Treated
A0 0.45373809 Treated
A0 0.31767979 Treated
A0 0.14714712 Treated
A0 0.65063018 Treated
A0 0.22432721 Treated
A0 0.36015704 Treated
A0 0.4455705 Treated
A0 0.32724419 Treated
A0 0.76811618 Treated
A0 0.83285189 Treated
A0 0.36838832 Treated
A0 0.74868417 Treated
A0 0.35907215 Treated
A0 0.39599413 Treated
A0 0.73218316 Treated
A0 0.17475516 Treated
A0 0.55655825 Treated
A0 0.14477876 Treated
A0 0.58470857 Treated
A0 0.20483425 Treated
A0 0.48130783 Treated
A0 0.43723696 Treated
A0 1.87823391 Treated
A0 0.36034158 Treated
A0 0.51156753 Treated
A0 0.33198667 Treated
A0 0.41952488 Treated
A0 0.69997722 Treated
A0 0.79346389 Treated
A0 0.45539948 Treated
A0 1.07485008 Treated
A0 0.51466167 Treated
A0 0.33303237 Treated
A0 0.85171223 Treated
A0 0.22667156 Treated
A0 0.39549306 Treated
A0 0.48028985 Treated
A0 0.67386013 Treated
A0 0.60083729 Treated
A0 0.4507553 Treated
A0 0.66543001 Treated
A0 0.38360605 Treated
A0 3.60003138 Treated
A0 0.87325102 Treated
A0 0.34322602 Treated
A0 1.9770925 Treated
A0 0.46464533 Treated
A0 0.6432206 Treated
A0 0.50585037 Treated
A0 0.54320115 Treated
A0 0.37129465 Treated
A0 0.56617767 Treated
A0 0.83892971 Treated
A0 0.43540889 Treated
A0 0.35057333 Treated
A0 0.80914825 Treated
A0 0.19573951 Treated
A0 0.44986361 Treated
A0 0.83445996 Treated
A0 0.26310387 Treated
A0 0.36551598 Treated
A0 0.51451087 Treated
A0 0.31788617 Treated
A0 0.58249587 Treated
A0 0.51083964 Treated
A0 0.52503031 Treated
A0 0.67911386 Treated
A0 0.55201727 Treated
A0 0.53504777 Treated
A0 0.27394497 Treated
A0 0.22020824 Treated
A0 0.37998262 Treated
A0 0.89256984 Treated
A0 0.68819535 Treated
A0 0.35347113 Treated
A0 0.40265098 Treated
A0 0.06897634 Treated
A0 1.16476524 Treated
A0 0.37245432 Treated
A0 0.94808245 Treated
A0 0.5814184 Treated
A0 0.43445078 Treated
A0 0.12060439 Treated
A0 0.41882586 Treated
A0 0.46477979 Treated
A0 0.55404902 Treated
A0 0.41879168 Treated
A0 0.46119177 Treated
A0 0.64059633 Treated
A0 0.23495618 Treated
A0 0.6079523 Treated
A0 0.6676181 Treated
A0 1.22998893 Treated
A0 0.23125908 Treated
A0 0.81587631 Treated
A0 0.44003737 Treated
A0 0.2245461 Treated
A0 0.30921105 Treated
A0 0.5914219 Treated
A0 0.2584427 Treated
A0 0.32896292 Treated
A0 0.59269297 Treated
A0 0.30400491 Treated
A0 0.46391207 Treated
A0 0.6733259 Treated
A0 0.51177084 Treated
A0 0.47346526 Treated
A0 0.51333606 Treated
A0 0.415656 Treated
A0 0.89447421 Treated
A0 0.13858826 Treated
A0 0.45866343 Treated
A0 0.45982191 Treated
A0 0.17924225 Treated
A0 0.11883609 Treated
A0 0.42898226 Treated
A0 0.31213987 Treated
A0 1.03679359 Treated
A0 1.0500567 Treated
A0 0.39123511 Treated
A0 0.27563924 Treated
A0 0.99146461 Treated
A0 0.15988851 Treated
A0 0.38756213 Treated
A0 1.07498372 Treated
A0 0.25629178 Treated
A0 0.24412507 Treated
A0 0.26462716 Treated
A0 0.5120548 Treated
A0 0.6425339 Treated
A0 0.41212887 Treated
A0 0.38695049 Treated
A0 0.48103786 Treated
A0 0.56972188 Treated
A0 0.43495917 Treated
A0 1.02501905 Treated
A0 0.27623665 Treated
A0 1.16474831 Treated
A0 0.82728451 Treated
A0 0.74370342 Treated
A0 0.30506879 Treated
A0 0.36856326 Treated
A0 0.37119848 Treated
A0 0.38806772 Treated
A0 0.68621355 Treated
A0 0.65285307 Treated
A0 0.42401108 Treated
A0 0.34936395 Treated
A0 1.00464201 Treated
A0 0.39795274 Treated
A0 0.33910927 Treated
A0 0.60509467 Treated
A0 0.34048447 Treated
A0 0.27567592 Treated
A0 0.36898369 Treated
A0 0.34959677 Treated
A0 0.44133911 Treated
A0 0.5856455 Treated
A0 0.77609378 Treated
A0 0.37404543 Treated
A0 1.25803721 Treated
A0 1.50241661 Treated
A0 0.83818513 Treated
A0 0.30644077 Treated
A0 0.54835546 Treated
A0 0.1863585 Treated
A0 0.82676774 Treated
A0 0.56055123 Treated
A0 0.50745839 Treated
A0 0.69927239 Treated
A0 0.35808581 Treated
A0 1.15271902 Treated
A0 0.46525013 Treated
A0 0.1489342 Treated
A0 1.03499699 Treated
A0 0.18418641 Treated
A0 0.24835077 Treated
A0 0.51904804 Treated
A0 0.34320328 Treated
A0 0.67602557 Treated
A0 0.7468999 Treated
A0 0.38820463 Treated
A0 1.86911619 Treated
A0 0.23476569 Treated
A0 0.49287337 Treated
A0 1.20070028 Treated
A0 1.00133598 Treated
A0 0.10175302 Treated
A0 0.1932565 Treated
A0 0.11163211 Treated
A0 6.95253277 Treated
A0 0.64065999 Treated
A0 0.37366623 Treated
A0 0.45578742 Treated
A0 0.70100117 Treated
A0 0.592861 Treated
A0 0.49682593 Treated
A0 0.81243092 Treated
A0 0.31107476 Treated
A0 0.17781363 Treated
A0 0.13908206 Treated
A0 0.70534736 Treated
A0 1.49747467 Treated
A0 1.40418017 Treated
A0 0.31591302 Treated
A0 0.49564061 Treated
A0 0.92892808 Treated
A0 0.87565434 Treated
A0 0.410548 Treated
A0 1.26439536 Treated
A0 0.50391585 Treated
A0 0.79474974 Treated
A0 1.15799284 Treated
A0 0.43590325 Treated
A0 1.05527484 Treated
A0 1.701033 Treated
A0 0.42324454 Treated
A0 0.34029156 Treated
A0 0.61374134 Treated
A0 0.76064891 Treated
A0 0.36749828 Treated
A0 0.62065518 Treated
A0 0.23188601 Treated
A0 0.4078609 Treated
A0 1.17483115 Treated
A0 0.61383396 Treated
A0 0.4261443 Treated
A0 0.12438001 Treated
A0 0.09491636 Treated
A0 0.18904825 Treated
A0 0.55129015 Treated
A0 0.70078033 Treated
A0 0.70701957 Treated
A0 0.4818978 Treated
A0 0.39201209 Treated
A0 0.70738178 Treated
A0 0.74033713 Treated
A0 0.82187712 Treated
A0 0.40853894 Treated
A0 0.55261374 Treated
A0 0.37882984 Treated
A0 0.33638659 Treated
A0 1.51703346 Treated
A0 0.23387279 Treated
A0 0.52102274 Treated
A0 0.99537355 Treated
A0 0.60424232 Treated
A0 0.52145296 Treated
A0 0.31538549 Treated
A0 0.73106211 Treated
A0 0.78211397 Treated
A0 0.18772781 Treated
A0 0.71774203 Treated
A0 0.15243319 Treated
A0 2.19228125 Treated
A0 0.44090301 Treated
A0 1.25808167 Treated
A0 0.37818497 Treated
A0 0.26624027 Treated
A0 0.50862193 Treated
A0 0.30663249 Treated
A0 0.54490042 Treated
A0 0.70738018 Treated
A0 0.2655049 Treated
A0 0.29582268 Treated
A0 0.2549538 Treated
A0 0.42129081 Treated
A0 0.58144212 Treated
A0 0.515535 Treated
A0 0.49677408 Treated
A0 0.46149787 Treated
A0 0.49293986 Treated
A0 0.70886606 Treated
A0 0.45980504 Treated
A0 0.29710346 Treated
A0 0.58326453 Treated
A0 0.91592145 Treated
A0 1.15658569 Treated
A0 0.48582432 Treated
A0 0.42661667 Treated
A0 0.19919062 Treated
A0 0.33319005 Treated
A0 0.59101605 Treated
A0 0.33711499 Treated
A0 0.66776526 Treated
A0 0.29398206 Treated
A0 0.56561351 Treated
A0 0.56608713 Treated
A0 1.37689006 Treated
A0 0.19280805 Treated
A0 0.42667353 Treated
A0 0.34672365 Treated
A0 0.4729647 Treated
A0 0.80324244 Treated
A0 0.5106315 Treated
A0 0.59693778 Treated
A0 0.34015495 Treated
A0 0.27564704 Treated
A0 0.88923788 Treated
A0 0.32111827 Treated
A0 0.22886889 Treated
A0 0.66268206 Treated
A0 0.63412905 Treated
A0 0.61755192 Treated
A0 0.35134351 Treated
A0 0.73244661 Treated
A0 1.31572938 Treated
A0 0.41182998 Treated
A0 0.69554734 Treated
A0 0.27653828 Treated
A0 0.40842628 Treated
A0 0.30786762 Treated
A0 0.47803202 Treated
A0 0.64537305 Treated
A0 0.30904832 Treated
A0 1.65311515 Treated
A0 0.69361734 Treated
A0 0.24038349 Treated
A0 0.14338262 Treated
A0 0.4054282 Treated
A0 0.40143222 Treated
A0 0.4344987 Treated
A0 0.53415179 Treated
A0 0.41789731 Treated
A0 0.5559262 Treated
A0 0.29451337 Treated
A0 0.68169039 Treated
A0 0.32490692 Treated
A0 0.42917401 Treated
A0 0.44409943 Treated
A0 0.35426024 Treated
A0 0.68892586 Treated
A0 0.42077449 Treated
A0 0.16497417 Treated
A0 0.29660645 Treated
A0 0.26747364 Treated
A0 0.36024809 Treated
A0 0.85700703 Treated
A0 2.18926883 Treated
A0 1.45528948 Treated
A0 0.33906591 Treated
A0 0.7511574 Treated
A0 0.39727193 Treated
A0 0.78531194 Treated
A0 0.27481323 Treated
A0 0.44637638 Treated
A0 0.68982488 Treated
A0 0.19234619 Treated
A0 0.39464524 Treated
A0 0.42327335 Treated
A0 0.36537093 Treated
A0 0.22021852 Treated
A0 0.78346455 Treated
A0 0.22832081 Treated
A0 0.6630131 Treated
A0 3.16381836 Treated
A0 0.85896093 Treated
A0 0.26551092 Treated
A0 0.31508592 Treated
A0 0.31654188 Treated
A0 0.1838571 Treated
A0 0.70441473 Treated
A0 0.55956852 Treated
A0 0.27830777 Treated
A0 0.82979041 Treated
A0 0.41843796 Treated
A0 0.43082383 Treated
A0 0.30685234 Treated
A0 4.82469654 Treated
A0 0.30747357 Treated
A0 1.08376169 Treated
A0 0.56796712 Treated
A0 0.49429122 Treated
A0 0.51209867 Treated
A0 0.18458882 Treated
A0 0.974433 Treated
A0 0.3797265 Treated
A0 0.22301 Treated
A0 0.33524245 Treated
A0 0.8208918 Treated
A0 0.47090235 Treated
A0 0.77419484 Treated
A0 0.24482058 Treated
A0 0.25127816 Treated
A0 0.27982253 Treated
A0 0.33790368 Treated
A0 0.2961261 Treated
A0 0.37398791 Treated
A0 0.25619188 Treated
A0 0.19613339 Treated
A0 0.19029191 Treated
A0 0.12605639 Treated
A0 0.98410487 Treated
A0 0.42022538 Treated
A0 0.58357006 Treated
A0 0.17445932 Treated
A0 0.52589923 Treated
A0 0.60614169 Treated
A0 0.9406867 Treated
A0 0.35718939 Treated
A0 0.73668927 Treated
A0 0.6675812 Treated
A0 1.61434984 Treated
A0 0.71219516 Treated
A0 1.03630233 Treated
A0 0.48515218 Treated
A0 0.41683215 Treated
A0 0.34751621 Treated
A0 0.50579834 Treated
A0 0.47816178 Treated
A0 0.18345425 Treated
A0 0.33922675 Treated
A0 0.33775032 Treated
A0 0.65374631 Treated
A0 0.24964678 Treated
A0 0.24637842 Treated
A0 0.64095122 Treated
A0 0.2556923 Treated
A0 0.74373829 Treated
A0 1.18436241 Treated
A0 0.4466306 Treated
A0 1.43505824 Treated
A0 0.05130648 Treated
A0 0.30829725 Treated
A0 0.48076186 Treated
A0 0.31917229 Treated
A0 1.43691552 Treated
A0 0.34338775 Treated
A0 0.26535714 Treated
A0 0.41996193 Treated
A0 0.49158353 Treated
A0 1.97201169 Treated
A0 0.61404663 Treated
A0 1.13248289 Treated
A0 0.46364576 Treated
A0 0.18039677 Treated
A0 0.98133469 Treated
A0 0.25524664 Treated
A0 0.29085243 Treated
A0 0.58306378 Treated
A0 0.39456537 Treated
A0 0.25930062 Treated
A0 0.67743242 Treated
A0 0.52187532 Treated
A0 0.50980306 Treated
A0 0.30214983 Treated
A0 0.37905282 Treated
A0 0.33027244 Treated
A0 0.38478839 Treated
A0 0.62652469 Treated
A0 0.3060753 Treated
A0 0.43955275 Treated
A0 0.2993173 Treated
A0 0.67376918 Treated
A0 0.47274861 Treated
A0 0.61261761 Treated
A0 0.80069751 Treated
A0 0.27850664 Treated
A0 0.66268981 Treated
A0 0.41332895 Treated
A0 0.26808682 Treated
A0 0.83412594 Treated
A0 0.35836139 Treated
A0 0.81686926 Treated
A0 0.67618442 Treated
A0 0.47007218 Treated
A0 0.48836449 Treated
A0 0.54118311 Treated
A0 0.9204725 Treated
A0 0.48707896 Treated
A0 0.18207683 Treated
A0 0.6322484 Treated
A0 0.52529705 Treated
A0 0.40941176 Treated
A0 0.40617982 Treated
A0 0.2635625 Treated
A0 0.78977442 Treated
A0 0.39389056 Treated
A0 0.71736264 Treated
A0 0.67590809 Treated
A0 0.29803538 Treated
A0 0.76765001 Treated
A0 0.57512748 Treated
A0 0.31509838 Treated
A0 0.20839803 Treated
A0 0.73177004 Treated
A0 0.28656065 Treated
A0 0.26768157 Treated
A0 0.41003999 Treated
A0 0.78639257 Treated
A0 0.37509674 Treated
A0 0.14752795 Treated
A0 0.25562593 Treated
A0 0.41235197 Treated
A0 0.58182335 Treated
A0 0.33623198 Treated
A0 0.22404945 Treated
A0 0.3672446 Treated
A0 0.35695022 Treated
A0 0.13627852 Treated
A0 0.87747437 Treated
A0 0.56471115 Treated
A0 0.33659783 Treated
A0 1.05121195 Treated
A0 0.92952567 Treated
A0 0.3920483 Treated
A0 2.22798562 Treated
A0 0.39257351 Treated
A0 0.82640404 Treated
A0 1.18245971 Treated
A0 0.30992854 Treated
A0 0.14857756 Treated
A0 0.3492994 Treated
A0 0.39357448 Treated
A0 0.27779812 Treated
A0 0.36255318 Treated
A0 0.24851581 Treated
A0 0.49026975 Treated
A0 0.19481967 Treated
A0 0.54420769 Treated
A0 0.61930883 Treated
A0 3.57444787 Treated
A0 0.45865431 Treated
A0 0.21540368 Treated
A0 0.3575877 Treated
A0 0.47744119 Treated
A0 0.20325078 Treated
A0 0.53056568 Treated
A0 0.44643953 Treated
A0 0.82889658 Treated
A0 0.58687949 Treated
A0 0.25176045 Treated
A0 0.36128974 Treated
A0 0.37258902 Treated
A0 0.36598065 Treated
A0 1.11982286 Treated
A0 0.34746248 Treated
A0 0.41995311 Treated
A0 0.69015718 Treated
A0 0.41593868 Treated
A0 0.5140987 Treated
A0 0.37535927 Treated
A0 0.22518536 Treated
A0 0.62594545 Treated
A0 0.46384144 Treated
A0 0.60258275 Treated
A0 0.74939305 Treated
A0 0.19998795 Treated
A0 0.68837816 Treated
A0 0.83743006 Treated
A0 0.2448246 Treated
A0 1.00520921 Treated
A0 0.80442274 Treated
A0 0.70732331 Treated
A0 0.87316155 Treated
A0 0.49234796 Treated
A0 0.96491402 Treated
A0 0.55192554 Treated
A0 0.7348299 Treated
A0 0.75713605 Treated
A0 0.5529018 Treated
A0 0.53799766 Treated
A0 0.30684623 Treated
A0 0.65903145 Treated
A0 0.35465601 Treated
A0 0.19714725 Treated
A0 2.0659306 Treated
A0 0.50159633 Treated
A0 0.20247854 Treated
A0 0.46221378 Treated
A0 0.34208611 Treated
A0 0.61959875 Treated
A0 0.21358816 Treated
A0 0.44053191 Treated
A0 0.71352255 Treated
A0 2.73312593 Treated
A0 0.35602349 Treated
A0 0.43687725 Treated
A0 0.63479781 Treated
A0 0.16488987 Treated
A0 0.49440497 Treated
A0 0.41990107 Treated
A0 0.43835458 Treated
A0 0.36176053 Treated
A0 0.41899607 Treated
A0 0.17999651 Treated
A0 0.64151311 Treated
A0 0.43258518 Treated
A0 0.43138716 Treated
A0 0.89644462 Treated
A0 0.30212575 Treated
A0 0.28436115 Treated
A0 0.31535879 Treated
A0 0.76714516 Treated
A0 0.31352791 Treated
A0 0.49947831 Treated
A0 0.84702063 Treated
A0 0.32196254 Treated
A0 0.25918508 Treated
A0 1.64130366 Treated
A0 1.04846931 Treated
A0 1.29664183 Treated
A0 0.30339447 Treated
A0 0.21807656 Treated
A0 0.50333631 Treated
A0 0.69528627 Treated
A0 0.47346663 Treated
A0 0.32172236 Treated
A0 0.22122689 Treated
A0 0.47106358 Treated
A0 0.3989034 Treated
A0 0.47758999 Treated
A0 0.96321881 Treated
A0 0.73148769 Treated
A0 0.42813361 Treated
A0 0.31954047 Treated
A0 0.47477213 Treated
A0 0.29648793 Treated
A0 1.69114268 Treated
A0 0.17115489 Treated
A0 0.50365883 Treated
A0 0.49276912 Treated
A0 0.48381543 Treated
A0 0.72326589 Treated
A0 0.43789265 Treated
A0 0.32819015 Treated
A0 0.69966733 Treated
A0 0.30676395 Treated
A0 0.40021247 Treated
A0 0.07429831 Treated
A0 0.3152582 Treated
A0 0.468068 Treated
A0 0.79270273 Treated
A0 1.01747036 Treated
A0 0.31000608 Treated
A0 0.33075336 Treated
A0 0.50545377 Treated
A0 1.37258637 Treated
A0 0.37855434 Treated
A0 0.61768758 Treated
A0 1.07922554 Treated
A0 0.4035804 Treated
A0 0.90826297 Treated
A0 0.78149921 Treated
A0 0.34435388 Treated
A0 0.34676954 Treated
A0 0.52873653 Treated
A0 0.48538333 Treated
A0 0.69393688 Treated
A0 0.34182793 Treated
A0 0.40392071 Treated
A0 0.32229912 Treated
A0 0.48946869 Treated
A0 0.28506827 Treated
A0 0.12713233 Treated
A0 1.06770122 Treated
A0 0.27557617 Treated
A0 0.44664025 Treated
A0 0.36355209 Treated
A0 0.69633472 Treated
A0 0.41535497 Treated
A0 0.23961851 Treated
A0 1.13726938 Treated
A0 0.1509313 Treated
A0 0.64678776 Treated
A0 0.62197399 Treated
A0 0.88396293 Treated
A0 0.25363362 Treated
A0 0.56624836 Treated
A0 0.4122912 Treated
A0 0.17598106 Treated
A0 0.29239306 Treated
A0 0.68667793 Treated
A0 0.49485934 Treated
A0 0.56358349 Treated
A0 0.3148146 Treated
A0 0.31811786 Treated
A0 0.50393635 Treated
A0 0.36324412 Treated
A0 0.34804419 Treated
A0 0.37566632 Treated
A0 0.65720266 Treated
A0 0.57747197 Treated
A0 0.31567401 Treated
A0 0.39661777 Treated
A0 0.39027917 Treated
A0 0.69294572 Treated
A0 0.42222065 Treated
A0 1.02987897 Treated
A0 0.69570863 Treated
A0 0.27769929 Treated
A0 0.54361564 Treated
A0 0.81953883 Treated
A0 0.26818234 Treated
A0 0.45874932 Treated
A0 0.71427506 Treated
A0 0.43011001 Treated
A0 0.47273007 Treated
A0 1.37373102 Treated
A0 0.49958786 Treated
A0 0.8689093 Treated
A0 0.72916037 Treated
A0 0.33418512 Treated
A0 0.68374974 Treated
A0 0.41212717 Treated
A0 0.40072164 Treated
A0 0.33625689 Treated
A0 0.39384639 Treated
A0 0.65806872 Treated
A0 0.35623509 Treated
A0 0.47021386 Treated
A0 0.38760701 Treated
A0 0.28859529 Treated
A0 0.48579684 Treated
A0 0.29890862 Treated
A0 0.52720684 Treated
A0 0.57417011 Treated
A0 0.86317223 Treated
A0 0.64835942 Treated
A0 0.76048243 Treated
A0 0.2332921 Treated
A0 0.58343375 Treated
A0 0.31115055 Treated
A0 0.70063651 Treated
A0 0.20433544 Treated
A0 1.86055219 Treated
A0 0.36362597 Treated
A0 0.6495828 Treated
A0 0.5306657 Treated
A0 0.49171001 Treated
A0 0.61157411 Treated
A0 0.35535669 Treated
A0 0.28540429 Treated
A0 0.33813044 Treated
A0 0.25552163 Treated
A0 0.35368639 Treated
A0 0.19277692 Treated
A0 0.40718248 Treated
A0 0.51184082 Treated
A0 0.31941125 Treated
A0 1.52255034 Treated
A0 0.57702243 Treated
A0 0.44121784 Treated
A0 0.4510603 Treated
A0 0.38644582 Treated
A0 2.15960002 Treated
A0 0.54456156 Treated
A0 0.69865215 Treated
A0 0.30054268 Treated
A0 0.84356743 Treated
A0 0.61403769 Treated
A0 0.96842355 Treated
A0 0.16523668 Treated
A0 0.40415853 Treated
A0 0.45718634 Treated
A0 1.50791693 Treated
A0 0.44465041 Treated
A0 0.24817137 Treated
A0 0.53098983 Treated
A0 0.41687593 Treated
A0 0.23953368 Treated
A0 0.18142545 Treated
A0 0.42808595 Treated
A0 0.67757469 Treated
A0 0.33472517 Treated
A0 0.72896463 Treated
A0 0.45001709 Treated
A0 0.23754252 Treated
A0 0.27270544 Treated
A0 0.55438834 Treated
A0 0.39821509 Treated
A0 0.19603945 Treated
A0 0.31916317 Treated
A0 0.41379246 Treated
A0 0.86263263 Treated
A0 0.44313389 Treated
A0 0.68225956 Treated
A0 0.49464744 Treated
A0 0.44775462 Treated
A0 0.88758773 Treated
A0 0.61999661 Treated
A0 1.01626134 Treated
A0 0.8123644 Treated
A0 0.19149262 Treated
A0 0.59331745 Treated
A0 0.46473762 Treated
A0 1.18509543 Treated
A0 1.11551762 Treated
A0 0.69576269 Treated
A0 0.29744127 Treated
A0 0.33169526 Treated
A0 0.38916695 Treated
A0 0.37633806 Treated
A0 3.24928927 Treated
A0 0.74130177 Treated
A0 0.52556258 Treated
A0 0.29438406 Treated
A0 1.22809744 Treated
A0 0.42748824 Treated
A0 0.24685055 Treated
A0 0.15384209 Treated
A0 0.41385427 Treated
A0 0.58275759 Treated
A0 0.36259568 Treated
A0 0.30260384 Treated
A0 1.34820485 Treated
A0 0.6427685 Treated
A0 0.64758074 Treated
A0 0.47943372 Treated
A0 0.44280136 Treated
A0 0.53608859 Treated
A0 0.32499087 Treated
A0 0.28082299 Treated
A0 0.41888624 Treated
A0 0.51882637 Treated
A0 0.6241293 Treated
A0 1.0482682 Treated
A0 0.41255528 Treated
A0 0.53376287 Treated
A0 0.27587983 Treated
A0 0.72857249 Treated
A0 0.53049332 Treated
A0 0.70716625 Treated
A0 0.46819043 Treated
A0 0.60904002 Treated
A0 0.33297679 Treated
A0 0.24824175 Treated
A0 0.79041344 Treated
A0 0.37385097 Treated
A0 0.1553055 Treated
A0 1.2096082 Treated
A0 0.7466898 Treated
A0 0.42909256 Treated
A0 0.59694326 Treated
A0 0.20059398 Treated
A0 0.80864829 Treated
A0 0.96797466 Treated
A0 1.83690453 Treated
A0 0.34583721 Treated
A0 0.2595419 Treated
A0 0.59679925 Treated
A0 0.40374488 Treated
A0 0.9520762 Treated
A0 0.68244159 Treated
A0 0.50675577 Treated
A0 0.21555457 Treated
A0 0.47276446 Treated
A0 0.53203851 Treated
A0 0.32587653 Treated
A0 0.5214743 Treated
A0 0.77836001 Treated
A0 0.28964135 Treated
A0 0.22917627 Treated
A0 0.62502784 Treated
A0 0.4926393 Treated
A0 0.51539278 Treated
A0 0.71567923 Treated
A0 1.06500125 Treated
A0 0.57064742 Treated
A0 0.74142027 Treated
A0 2.30198026 Treated
A0 0.5740754 Treated
A0 0.45835686 Treated
A0 0.23361839 Treated
A0 0.89141089 Treated
A0 0.47810867 Treated
A0 0.24262872 Treated
A0 0.20034836 Treated
A0 0.84807903 Treated
A0 0.30871511 Treated
A0 0.19332434 Treated
A0 0.40041637 Treated
A0 1.1038748 Treated
A0 0.47717556 Treated
A0 0.21145964 Treated
A0 0.48051667 Treated
A0 3.2100563 Treated
A0 0.19128616 Treated
A0 0.68169188 Treated
A0 0.50932133 Treated
A0 0.42922789 Treated
A0 0.67585444 Treated
A0 0.55255079 Treated
A0 0.40134871 Treated
A0 0.65248716 Treated
A0 0.52117801 Treated
A0 0.6373418 Treated
A0 0.64794791 Treated
A0 0.30279666 Treated
A0 1.03641737 Treated
A0 0.4812434 Treated
A0 0.47851732 Treated
A0 0.49620867 Treated
A0 0.72007138 Treated
A0 0.23939122 Treated
A0 1.18617833 Treated
A0 0.67604834 Treated
A0 0.35886267 Treated
A0 0.21066758 Treated
A0 0.42702264 Treated
A0 0.47890314 Treated
A0 0.63329256 Treated
A0 1.16343105 Treated
A0 0.52681279 Treated
A0 0.37785104 Treated
A0 0.83923811 Treated
A0 0.69455129 Treated
A0 0.87514925 Treated
A0 0.21957505 Treated
A0 0.54923218 Treated
A0 1.98763978 Treated
A0 0.86386144 Treated
A0 0.30849847 Treated
A0 0.62870508 Treated
A0 0.99428427 Treated
A0 0.29573298 Treated
A0 0.14134604 Treated
A0 0.31496778 Treated
A0 1.92423797 Treated
A0 0.63622648 Treated
A0 0.60653341 Treated
A0 2.63661432 Treated
A0 0.67820442 Treated
A0 0.20237361 Treated
A0 0.51090318 Treated
A0 0.36246192 Treated
A0 0.83441949 Treated
A0 0.84572899 Treated
A0 0.10835655 Treated
A0 0.38918018 Treated
A0 0.28862908 Treated
A0 1.35044658 Treated
A0 0.68455487 Treated
A0 0.30972418 Treated
A0 1.43229425 Treated
A0 1.76557553 Treated
A0 0.88940012 Treated
A0 0.75119156 Treated
A0 0.47883978 Treated
A0 0.59766096 Treated
A0 0.41248202 Treated
A0 0.2921125 Treated
A0 0.56836277 Treated
A0 0.53052467 Treated
A0 0.28702965 Treated
A0 0.2947042 Treated
A0 0.7130084 Treated
A0 0.27450451 Treated
A0 0.51233947 Treated
A0 0.66880071 Treated
A0 0.8951112 Treated
A0 0.41491804 Treated
A0 0.4142409 Treated
A0 0.352368 Treated
A0 0.37701094 Treated
A0 0.38780284 Treated
A0 0.70432079 Treated
A0 0.47773376 Treated
A0 0.42568582 Treated
A0 0.17676121 Treated
A0 0.31440419 Treated
A0 0.73520285 Treated
A0 0.60192227 Treated
A0 0.21603119 Treated
A0 0.39416906 Treated
A0 0.44378588 Treated
A0 0.37589943 Treated
A0 0.50180817 Treated
A0 0.2693179 Treated
A0 0.71277738 Treated
A0 0.4983955 Treated
A0 0.134784 Treated
A0 0.6778031 Treated
A0 0.16204409 Treated
A0 0.47107208 Treated
A0 1.2149266 Treated
A0 0.38230872 Treated
A0 0.93089741 Treated
A0 0.60211283 Treated
A0 0.8348586 Treated
A0 0.14346328 Treated
A0 1.0491879 Treated
A0 0.41121504 Treated
A0 0.13319519 Treated
A0 0.80443388 Treated
A0 0.22509634 Treated
A0 0.70705634 Treated
A0 0.28752461 Treated
A0 0.50054985 Treated
A0 1.02238059 Treated
A0 0.56884974 Treated
A0 0.64802903 Treated
A0 0.51392245 Treated
A0 0.35619175 Treated
A0 0.44186288 Treated
A0 0.34509754 Treated
A0 0.87020081 Treated
A0 0.66893506 Treated
A0 0.88944346 Treated
A0 1.00484383 Treated
A0 0.8095724 Treated
A0 0.6397118 Treated
A0 0.98569095 Treated
A0 0.48990992 Treated
A0 0.61175442 Treated
A0 0.42257375 Treated
A0 0.46235251 Treated
A0 0.79848671 Treated
A0 0.55689698 Treated
A0 0.34408244 Treated
A0 1.20866573 Treated
A0 0.98454684 Treated
A0 0.4380542 Treated
A0 1.37669671 Treated
A0 0.51616257 Treated
A0 2.55539441 Treated
A0 0.17826822 Treated
A0 0.8437283 Treated
A0 0.5616588 Treated
A0 0.40193397 Treated
A0 0.43084499 Treated
A0 0.85111904 Treated
A0 0.48421505 Treated
A0 0.43355265 Treated
A0 0.37338403 Treated
A0 0.09733499 Treated
A0 0.45215857 Treated
A0 0.5212062 Treated
A0 0.24503656 Treated
A0 0.36617064 Treated
A0 0.647816 Treated
A0 0.10446501 Treated
A0 0.50048512 Treated
A0 0.37047389 Treated
A0 0.82999998 Treated
A0 0.66470754 Treated
A0 0.83013821 Treated
A0 0.36087012 Treated
A0 0.43665549 Treated
A0 0.1131602 Treated
A0 1.31942987 Treated
A0 0.76325125 Treated
A0 0.58574289 Treated
A0 0.56970352 Treated
A0 0.38543037 Treated
A0 1.0739367 Treated
A0 0.61721498 Treated
A0 0.52661836 Treated
A0 0.27966958 Treated
A0 0.38755548 Treated
A0 0.50900179 Treated
A0 0.29704294 Treated
A0 0.47317031 Treated
A0 0.43268353 Treated
A0 0.71765345 Treated
A0 0.22255188 Treated
A0 0.29242024 Treated
A0 0.23918089 Treated
A0 0.48827839 Treated
A0 0.1616587 Treated
A0 0.75370616 Treated
A0 0.24510995 Treated
A0 0.46069849 Treated
A0 0.32076317 Treated
A0 0.50747538 Treated
A0 0.35384464 Treated
A0 0.91694009 Treated
A0 3.29616904 Treated
A0 0.62447023 Treated
A0 0.44079083 Treated
A0 0.42143923 Treated
A0 0.78804612 Treated
A0 0.489061 Treated
A0 0.43761367 Treated
A0 0.27381 Treated
A0 0.42616868 Treated
A0 0.40045732 Treated
A0 0.4465853 Treated
A0 0.93513721 Treated
A0 0.92991573 Treated
A0 0.40155721 Treated
A0 0.37887374 Treated
A0 0.30505782 Treated
A0 0.87968934 Treated
A0 0.43833917 Treated
A0 0.29436696 Treated
A0 0.72855282 Treated
A0 0.29343328 Treated
A0 0.52518022 Treated
A0 1.35842311 Treated
A0 0.26925251 Treated
A0 0.26663697 Treated
A0 0.5907625 Treated
A0 0.48331496 Treated
A0 0.30175361 Treated
A0 0.19138967 Treated
A0 0.4553532 Treated
A0 0.98054868 Treated
A0 1.99205792 Treated
A0 0.44534513 Treated
A0 0.51925588 Treated
A0 0.63593346 Treated
A0 0.31987792 Treated
A0 0.56862998 Treated
A0 0.36153299 Treated
A0 0.53191203 Treated
A0 0.80936813 Treated
A0 0.39923945 Treated
A0 0.27520463 Treated
A0 0.58069551 Treated
A0 0.41576436 Treated
A0 0.67998558 Treated
A0 0.19851382 Treated
A0 0.30897996 Treated
A0 0.90564352 Treated
A0 0.12407301 Treated
A0 2.33302426 Treated
A0 0.66027647 Treated
A0 0.36219618 Treated
A0 0.68156576 Treated
A0 0.49523917 Treated
A0 0.36613858 Treated
A0 0.31476244 Treated
A0 0.59649485 Treated
A0 0.46597251 Treated
A0 0.2970627 Treated
A0 0.25176069 Treated
A0 0.40640545 Treated
A0 0.74318665 Treated
A0 0.82740402 Treated
A0 1.42644107 Treated
A0 0.40196815 Treated
A0 0.6558792 Treated
A0 0.67223108 Treated
A0 0.19792132 Treated
A0 0.36185199 Treated
A0 0.23676647 Treated
A0 0.47476634 Treated
A0 0.31373647 Treated
A0 0.28724751 Treated
A0 0.61289549 Treated
A0 0.34716418 Treated
A0 0.3796342 Treated
A0 1.16690397 Treated
A0 0.38829342 Treated
A0 0.67440408 Treated
A0 0.69170958 Treated
A0 0.29434741 Treated
A0 1.16077793 Treated
A0 0.44851044 Treated
A0 0.28585437 Treated
A0 0.25961506 Treated
A0 0.3152045 Treated
A0 0.37833679 Treated
A0 0.42119572 Treated
A0 0.35625204 Treated
A0 1.01036048 Treated
A0 0.58199453 Treated
A0 0.58671075 Treated
A0 0.91087973 Treated
A0 0.31517777 Treated
A0 0.39970735 Treated
A0 0.23956305 Treated
A0 0.34733424 Treated
A0 0.37896216 Treated
A0 0.32907769 Treated
A0 0.39287078 Treated
A0 0.14612719 Treated
A0 0.54726541 Treated
A0 0.43666652 Treated
A0 0.38401061 Treated
A0 0.48009533 Treated
A0 0.97279537 Treated
A0 0.58992612 Treated
A0 0.23391438 Treated
A0 0.70554245 Treated
A0 0.19957516 Treated
A0 0.88829559 Treated
A0 0.27347878 Treated
A0 0.60182244 Treated
A0 0.39330649 Treated
A0 0.23502912 Treated
A0 1.05804884 Treated
A0 0.72882503 Treated
A0 0.92932713 Treated
A0 0.5159806 Treated
A0 0.62524372 Treated
A0 0.38486871 Treated
A0 0.51065421 Treated
A0 0.27912527 Treated
A0 0.59857166 Treated
A0 0.68153906 Treated
A0 0.60850716 Treated
A0 0.57314473 Treated
A0 2.34760118 Treated
A0 0.26012161 Treated
A0 1.26819456 Treated
A0 0.47425351 Treated
A0 0.46126351 Treated
A0 0.70660889 Treated
A0 0.73028994 Treated
A0 0.42374349 Treated
A0 0.35592508 Treated
A0 0.84767926 Treated
A0 0.35637671 Treated
A0 0.47023758 Treated
A0 0.51182663 Treated
A0 0.76258641 Treated
A0 0.65309995 Treated
A0 0.32845965 Treated
A0 0.35618627 Treated
A0 0.49204022 Treated
A0 0.26934686 Treated
A0 0.62010163 Treated
A0 0.44753462 Treated
A0 0.26581275 Treated
A0 1.14512646 Treated
A0 1.44637895 Treated
A0 0.44677714 Treated
A0 1.68230629 Treated
A0 0.27054328 Treated
A0 1.0744586 Treated
A0 0.41814584 Treated
A0 0.17376898 Treated
A0 0.77533549 Treated
A0 0.45393413 Treated
A0 0.19750786 Treated
A0 1.26139688 Treated
A0 0.70870155 Treated
A0 0.55421978 Treated
A0 0.55236816 Treated
A0 2.30356169 Treated
A0 0.52827013 Treated
A0 0.50949866 Treated
A0 0.81111878 Treated
A0 0.42255497 Treated
A0 0.6501826 Treated
A0 1.02447593 Treated
A0 0.47888529 Treated
A0 0.2825774 Treated
A0 1.10962534 Treated
A0 0.74132264 Treated
A0 0.17349254 Treated
A0 0.95361286 Treated
A0 0.89324689 Treated
A0 0.43971238 Treated
A0 0.39168152 Treated
A0 0.35023281 Treated
A0 1.37071776 Treated
A0 0.27976647 Treated
A0 0.4343527 Treated
A0 0.30892867 Treated
A0 0.9466303 Treated
A0 0.81856042 Treated
A0 1.027704 Treated
A0 0.45309377 Treated
A0 0.60134548 Treated
A0 0.42938101 Treated
A0 0.33198819 Treated
A0 0.40400726 Treated
A0 0.65940148 Treated
A0 0.84571767 Treated
A0 0.17151721 Treated
A0 0.58240151 Treated
A0 0.34307155 Treated
A0 0.23141058 Treated
A0 0.54373515 Treated
A0 0.27211776 Treated
A0 0.56788224 Treated
A0 0.40903923 Treated
A0 2.20621014 Treated
A0 0.31453642 Treated
A0 0.27207449 Treated
A0 0.51537496 Treated
A0 0.46046159 Treated
A0 0.36934993 Treated
A0 0.77505231 Treated
A0 0.47696045 Treated
A0 0.90247762 Treated
A0 0.50448406 Treated
A0 0.33833277 Treated
A0 0.41979825 Treated
A0 1.92305696 Treated
A0 0.49596626 Treated
A0 0.40764576 Treated
A0 0.42602924 Treated
A0 0.30694532 Treated
A0 0.33251885 Treated
A0 0.70919335 Treated
A0 0.5691607 Treated
A0 0.25793451 Treated
A0 0.49457431 Treated
A0 0.4451752 Treated
A0 0.87193662 Treated
A0 0.22224741 Treated
A0 0.27833283 Treated
A0 0.74184382 Treated
A0 0.45030704 Treated
A0 0.39001262 Treated
A0 0.34645852 Treated
A0 0.30837953 Treated
A0 0.76501256 Treated
A0 0.43242368 Treated
A0 0.31303945 Treated
A0 1.096241 Treated
A0 0.65961152 Treated
A0 0.71772099 Treated
A0 0.26272574 Treated
A0 0.41156504 Treated
A0 0.66264737 Treated
A0 1.67222893 Treated
A0 0.44177476 Treated
A0 0.2319743 Treated
A0 0.36513326 Treated
A0 0.42317048 Treated
A0 0.75922674 Treated
A0 0.30034748 Treated
A0 0.25166917 Treated
A0 0.34491295 Treated
A0 0.67940766 Treated
A0 0.20842388 Treated
A0 0.45818916 Treated
A0 0.71033204 Treated
A0 0.91111994 Treated
A0 0.75568992 Treated
A0 0.21240222 Treated
A0 0.13720986 Treated
A0 0.17633571 Treated
A0 0.40436533 Treated
A0 0.94065338 Treated
A0 0.24728185 Treated
A0 0.41995472 Treated
A0 0.41044086 Treated
A0 0.35618743 Treated
A0 0.75253385 Treated
A0 0.05571955 Treated
A0 0.49429429 Treated
A0 0.63103145 Treated
A0 0.26320118 Treated
A0 0.54668272 Treated
A0 0.31350997 Treated
A0 0.4793697 Treated
A0 0.14171486 Treated
A0 0.63272172 Treated
A0 0.13416034 Treated
A0 0.95531982 Treated
A0 0.49721301 Treated
A0 0.55444765 Treated
A0 0.69194233 Treated
A0 0.74285603 Treated
A0 0.42118979 Treated
A0 0.74758166 Treated
A0 0.67607069 Treated
A0 0.93379205 Treated
A0 0.72957498 Treated
A0 0.69257653 Treated
A0 0.23387663 Treated
A0 0.6313411 Treated
A0 0.31161159 Treated
A0 0.14193383 Treated
A0 0.50495344 Treated
A0 0.4893634 Treated
A0 0.59288883 Treated
A0 0.63599509 Treated
A0 0.91860062 Treated
A0 0.13913079 Treated
A0 5.2651577 Treated
A0 0.52434826 Treated
A0 0.93486428 Treated
A0 0.91741556 Treated
A0 1.02670896 Treated
A0 0.19065672 Treated
A0 0.98825788 Treated
A0 0.44440722 Treated
A0 0.91814727 Treated
A0 0.65832418 Treated
A0 0.44499332 Treated
A0 0.43838668 Treated
A0 1.13030231 Treated
A0 2.58062577 Treated
A0 0.14388302 Treated
A0 0.85805553 Treated
A0 0.23734573 Treated
A0 0.48369396 Treated
A0 0.30437404 Treated
A0 0.2691052 Treated
A0 0.35602584 Treated
A0 0.31232822 Treated
A0 0.21293384 Treated
A0 0.3731764 Treated
A0 0.4022474 Treated
A0 0.38249594 Treated
A0 0.56131923 Treated
A0 0.36467215 Treated
A0 0.46808591 Treated
A0 0.33214146 Treated
A0 0.43400538 Treated
A0 0.78001368 Treated
A0 0.22487056 Treated
A0 0.83349627 Treated
A0 0.55574077 Treated
A0 0.27931193 Treated
A0 0.46929607 Treated
A0 0.50046939 Treated
A0 0.38193673 Treated
A0 0.42203581 Treated
A0 1.04191959 Treated
A0 0.50440395 Treated
A0 0.22988293 Treated
A0 0.5845955 Treated
A0 0.25147599 Treated
A0 0.7872538 Treated
A0 0.22480819 Treated
A0 0.56911993 Treated
A0 0.20761365 Treated
A0 0.2872833 Treated
A0 0.51952583 Treated
A0 0.44169727 Treated
A0 0.40655226 Treated
A0 0.35031486 Treated
A0 0.39805979 Treated
A0 0.37254453 Treated
A0 0.25627625 Treated
A0 0.30941972 Treated
A0 0.40386632 Treated
A0 0.50112176 Treated
A0 0.42370957 Treated
A0 0.33506334 Treated
A0 0.2516236 Treated
A0 0.75522006 Treated
A0 0.3905459 Treated
A0 0.45645165 Treated
A0 0.55869704 Treated
A0 0.4681727 Treated
A0 0.23168513 Treated
A0 0.2771858 Treated
A0 0.54927135 Treated
A0 0.44457784 Treated
A0 0.44916111 Treated
A0 0.61411077 Treated
A0 0.37147674 Treated
A0 0.25532469 Treated
A0 0.27443522 Treated
A0 0.4105891 Treated
A0 0.83262062 Treated
A0 0.38676029 Treated
A0 0.29181182 Treated
A0 0.33915508 Treated
A0 0.3678315 Treated
A0 0.68361408 Treated
A0 0.29294285 Treated
A0 0.3862142 Treated
A0 0.30286634 Treated
A0 0.2297828 Treated
A0 0.49020684 Treated
A0 0.45846769 Treated
A0 0.65272236 Treated
A0 0.48513466 Treated
A0 0.10947031 Treated
A0 0.67521399 Treated
A0 0.26886523 Treated
A0 0.24013227 Treated
A0 0.73003429 Treated
A0 0.50157171 Treated
A0 0.79526168 Treated
A0 0.48737314 Treated
A0 0.45526513 Treated
A0 0.33546153 Treated
A0 0.53887391 Treated
A0 0.85633266 Treated
A0 0.74198139 Treated
A0 0.50429714 Treated
A0 0.28871822 Treated
A0 0.15735869 Treated
A0 0.91998792 Treated
A0 0.13450447 Treated
A0 0.79363674 Treated
A0 0.29334974 Treated
A0 0.77769065 Treated
A0 0.83973402 Treated
A0 0.33596712 Treated
A0 0.48505402 Treated
A0 0.35719296 Treated
A0 0.92562622 Treated
A0 0.64618611 Treated
A0 0.43297151 Treated
A0 0.35560802 Treated
A0 0.61996329 Treated
A0 0.37558308 Treated
A0 0.98175931 Treated
A0 0.40463212 Treated
A0 0.41017959 Treated
A0 0.95292145 Treated
A0 0.31350759 Treated
A0 0.53160131 Treated
[truncated: 4,846,006 more chars]
