# Supplementary material for: Longitudinal single-cell profiling of chemotherapy response in acute myeloid leukemia
Source: Nat Commun. 2023 Mar 8;14:1285. doi: 10.1038/s41467-023-36969-0 (PMC9995364; doi:10.1038/s41467-023-36969-0)
Supplement: Supplementary file 12 — Source Data Files [file 41467_2023_36969_MOESM12_ESM.zip › Figure_3G_and_SuppFig_3G_PT03_replicateA.txt]

Sample TGR Treatment
A1 3.82101393 Treated
A1 2.10267687 Treated
A1 1.4087913 Treated
A1 1.59500563 Treated
A1 0.39039466 Treated
A1 0.6980986 Treated
A1 0.75160253 Treated
A1 0.8201853 Treated
A1 1.39996421 Treated
A1 0.54256183 Treated
A1 1.06019914 Treated
A1 0.62228566 Treated
A1 0.97170186 Treated
A1 1.39175022 Treated
A1 1.16597784 Treated
A1 0.84596586 Treated
A1 1.54965937 Treated
A1 0.23257478 Treated
A1 1.90395284 Treated
A1 4.07867146 Treated
A1 1.27088702 Treated
A1 0.32301041 Treated
A1 3.22063708 Treated
A1 2.35500288 Treated
A1 1.12799048 Treated
A1 0.55431384 Treated
A1 2.89629292 Treated
A1 3.54773235 Treated
A1 2.80477619 Treated
A1 1.38218904 Treated
A1 0.27314612 Treated
A1 0.39884171 Treated
A1 2.18490195 Treated
A1 1.80490923 Treated
A1 1.7609551 Treated
A1 1.26119733 Treated
A1 1.12870824 Treated
A1 1.1559571 Treated
A1 1.11021674 Treated
A1 2.60398364 Treated
A1 4.14968538 Treated
A1 1.69491172 Treated
A1 1.72435987 Treated
A1 3.28815269 Treated
A1 1.3273294 Treated
A1 1.794505 Treated
A1 2.2310977 Treated
A1 0.49161664 Treated
A1 1.54087627 Treated
A1 0.72305804 Treated
A1 0.88567019 Treated
A1 0.70994061 Treated
A1 0.6984514 Treated
A1 2.55041409 Treated
A1 2.68641281 Treated
A1 0.84313577 Treated
A1 0.83151281 Treated
A1 1.06803429 Treated
A1 0.65632898 Treated
A1 1.35939837 Treated
A1 1.60249388 Treated
A1 3.14770579 Treated
A1 0.64292812 Treated
A1 1.37116551 Treated
A1 1.36228561 Treated
A1 0.40500057 Treated
A1 0.45346743 Treated
A1 0.54924417 Treated
A1 1.73565161 Treated
A1 0.65895993 Treated
A1 2.49441504 Treated
A1 0.39096594 Treated
A1 2.26042724 Treated
A1 3.36261773 Treated
A1 1.35834324 Treated
A1 0.27072516 Treated
A1 0.29987791 Treated
A1 4.04219246 Treated
A1 2.29320812 Treated
A1 0.35908744 Treated
A1 1.95022285 Treated
A1 0.67420769 Treated
A1 2.22053504 Treated
A1 1.35475338 Treated
A1 1.47440124 Treated
A1 0.41037717 Treated
A1 2.20392513 Treated
A1 1.57919586 Treated
A1 2.06327224 Treated
A1 2.00894761 Treated
A1 1.40477788 Treated
A1 1.08961487 Treated
A1 1.66693473 Treated
A1 0.9723168 Treated
A1 3.38491178 Treated
A1 1.27313197 Treated
A1 2.09333658 Treated
A1 0.32336271 Treated
A1 1.91995978 Treated
A1 2.13233328 Treated
A1 1.41044998 Treated
A1 0.85955685 Treated
A1 2.31853247 Treated
A1 1.38945162 Treated
A1 4.68282652 Treated
A1 0.64286953 Treated
A1 1.81236196 Treated
A1 0.43823409 Treated
A1 0.66125798 Treated
A1 1.40755117 Treated
A1 1.25531435 Treated
A1 1.32226288 Treated
A1 1.7437582 Treated
A1 0.30328372 Treated
A1 0.7294144 Treated
A1 1.97796297 Treated
A1 2.42862582 Treated
A1 0.54675728 Treated
A1 0.29401752 Treated
A1 0.36840245 Treated
A1 0.86279821 Treated
A1 3.33520865 Treated
A1 1.83133817 Treated
A1 1.76587093 Treated
A1 0.47769707 Treated
A1 3.99323463 Treated
A1 1.98017585 Treated
A1 1.06279373 Treated
A1 1.57704687 Treated
A1 0.88845474 Treated
A1 0.57494903 Treated
A1 0.75153899 Treated
A1 0.55520022 Treated
A1 0.6699568 Treated
A1 0.99363452 Treated
A1 3.14642453 Treated
A1 1.87828267 Treated
A1 1.78379071 Treated
A1 0.38653737 Treated
A1 0.47261128 Treated
A1 0.84255058 Treated
A1 2.00690007 Treated
A1 2.99255109 Treated
A1 4.90309191 Treated
A1 4.0541482 Treated
A1 0.4129152 Treated
A1 1.77647603 Treated
A1 2.86704159 Treated
A1 1.47298181 Treated
A1 0.32864994 Treated
A1 1.25390911 Treated
A1 0.46961424 Treated
A1 0.63533062 Treated
A1 2.49797106 Treated
A1 0.19624448 Treated
A1 1.0796988 Treated
A1 0.56013995 Treated
A1 0.41469279 Treated
A1 1.38539493 Treated
A1 1.7084229 Treated
A1 2.32666564 Treated
A1 1.23886812 Treated
A1 2.48578286 Treated
A1 2.60638499 Treated
A1 0.91421258 Treated
A1 2.18709707 Treated
A1 2.26648498 Treated
A1 0.32942376 Treated
A1 2.32564616 Treated
A1 0.33892232 Treated
A1 1.40570211 Treated
A1 1.26987338 Treated
A1 1.25037551 Treated
A1 0.60081697 Treated
A1 3.67023373 Treated
A1 1.18124115 Treated
A1 4.60152674 Treated
A1 0.51818186 Treated
A1 1.55201209 Treated
A1 3.95058846 Treated
A1 0.35945645 Treated
A1 0.26406172 Treated
A1 0.59635043 Treated
A1 1.96903694 Treated
A1 3.68900061 Treated
A1 1.27304423 Treated
A1 1.73609769 Treated
A1 3.06978154 Treated
A1 1.27246463 Treated
A1 0.42872927 Treated
A1 0.95377308 Treated
A1 1.62339425 Treated
A1 2.44062877 Treated
A1 0.85642427 Treated
A1 0.26822665 Treated
A1 0.79633957 Treated
A1 1.97787774 Treated
A1 0.88010919 Treated
A1 5.27756119 Treated
A1 1.05181825 Treated
A1 1.19027066 Treated
A1 0.73104566 Treated
A1 1.29311097 Treated
A1 1.2069906 Treated
A1 1.13451433 Treated
A1 1.41717994 Treated
A1 1.65925014 Treated
A1 1.45273352 Treated
A1 1.92059612 Treated
A1 1.13998723 Treated
A1 0.48699766 Treated
A1 1.00928652 Treated
A1 0.47926912 Treated
A1 6.92901802 Treated
A1 4.76878023 Treated
A1 2.84397984 Treated
A1 2.07540822 Treated
A1 2.00175309 Treated
A1 3.467942 Treated
A1 0.93114465 Treated
A1 2.87553668 Treated
A1 0.30712941 Treated
A1 2.68409824 Treated
A1 0.24666329 Treated
A1 2.45864487 Treated
A1 0.35249594 Treated
A1 1.80096304 Treated
A1 0.48378167 Treated
A1 1.69349122 Treated
A1 2.48698735 Treated
A1 2.62055397 Treated
A1 1.43671966 Treated
A1 0.30717605 Treated
A1 1.75681603 Treated
A1 2.00995493 Treated
A1 0.67801601 Treated
A1 0.32985169 Treated
A1 1.17791855 Treated
A1 0.25988472 Treated
A1 1.07670426 Treated
A1 0.45143446 Treated
A1 2.37260842 Treated
A1 1.44102883 Treated
A1 2.16795349 Treated
A1 0.85077924 Treated
A1 3.42356086 Treated
A1 0.32915634 Treated
A1 1.1489476 Treated
A1 1.73963022 Treated
A1 2.1330266 Treated
A1 0.37286273 Treated
A1 1.47284031 Treated
A1 1.0547961 Treated
A1 2.02093291 Treated
A1 1.93401742 Treated
A1 3.11587143 Treated
A1 3.80901098 Treated
A1 0.76658881 Treated
A1 1.47030926 Treated
A1 0.93438005 Treated
A1 0.32238433 Treated
A1 2.28406262 Treated
A1 3.23651719 Treated
A1 1.7677356 Treated
A1 0.47604984 Treated
A1 2.53395629 Treated
A1 1.21846092 Treated
A1 1.63539004 Treated
A1 4.06137133 Treated
A1 2.06883383 Treated
A1 1.02707648 Treated
A1 2.52726865 Treated
A1 1.08594346 Treated
A1 1.50059378 Treated
A1 0.5907256 Treated
A1 3.61171842 Treated
A1 0.52095699 Treated
A1 3.2031641 Treated
A1 0.29660133 Treated
A1 0.52481127 Treated
A1 1.95708132 Treated
A1 2.9440527 Treated
A1 0.50961721 Treated
A1 1.81409097 Treated
A1 1.86139977 Treated
A1 0.37669167 Treated
A1 0.33262634 Treated
A1 2.18172669 Treated
A1 1.44014847 Treated
A1 0.90747619 Treated
A1 0.25105843 Treated
A1 1.4180795 Treated
A1 2.62972021 Treated
A1 1.23224556 Treated
A1 0.5334335 Treated
A1 2.29725385 Treated
A1 2.44197321 Treated
A1 0.64743972 Treated
A1 0.31244236 Treated
A1 5.02535915 Treated
A1 1.84436524 Treated
A1 1.9155966 Treated
A1 1.02270389 Treated
A1 0.55561393 Treated
A1 2.97215891 Treated
A1 2.62708735 Treated
A1 2.79462481 Treated
A1 1.73965669 Treated
A1 0.29549721 Treated
A1 0.5024119 Treated
A1 2.07710695 Treated
A1 1.70737636 Treated
A1 1.62363553 Treated
A1 1.00083303 Treated
A1 0.60324699 Treated
A1 0.67770875 Treated
A1 0.96910912 Treated
A1 2.02004242 Treated
A1 2.18185019 Treated
A1 1.46827137 Treated
A1 1.21427953 Treated
A1 1.16373718 Treated
A1 1.12687862 Treated
A1 0.94611311 Treated
A1 0.60207999 Treated
A1 0.63308525 Treated
A1 1.44417048 Treated
A1 1.14302826 Treated
A1 0.68938547 Treated
A1 3.4355824 Treated
A1 1.32064128 Treated
A1 2.02058816 Treated
A1 0.2866396 Treated
A1 1.4380343 Treated
A1 0.40744638 Treated
A1 0.6865049 Treated
A1 1.2401818 Treated
A1 1.04004049 Treated
A1 0.39278516 Treated
A1 3.2241025 Treated
A1 2.18834615 Treated
A1 0.44002071 Treated
A1 4.65286255 Treated
A1 2.93395996 Treated
A1 2.95710754 Treated
A1 1.30562627 Treated
A1 0.29718837 Treated
A1 0.4304758 Treated
A1 0.82553673 Treated
A1 2.00277019 Treated
A1 0.77065265 Treated
A1 3.11034703 Treated
A1 0.34618255 Treated
A1 0.51607507 Treated
A1 1.76943183 Treated
A1 1.04993391 Treated
A1 0.36783311 Treated
A1 2.05954838 Treated
A1 0.30146632 Treated
A1 0.56319058 Treated
A1 0.67351848 Treated
A1 1.58043468 Treated
A1 1.09011316 Treated
A1 1.61294603 Treated
A1 0.15610462 Treated
A1 0.73916376 Treated
A1 1.93572676 Treated
A1 1.23926449 Treated
A1 1.18885756 Treated
A1 0.89925432 Treated
A1 0.88732862 Treated
A1 0.5432654 Treated
A1 1.18831241 Treated
A1 0.64701086 Treated
A1 1.26991189 Treated
A1 0.68205744 Treated
A1 0.27291963 Treated
A1 0.78750002 Treated
A1 0.41259292 Treated
A1 0.99540764 Treated
A1 0.82004851 Treated
A1 1.0985353 Treated
A1 0.65664655 Treated
A1 1.62036455 Treated
A1 0.80210835 Treated
A1 1.22480679 Treated
A1 6.36574316 Treated
A1 0.77367532 Treated
A1 0.82022661 Treated
A1 2.98899245 Treated
A1 2.34064674 Treated
A1 0.32475579 Treated
A1 1.07818377 Treated
A1 0.80099213 Treated
A1 3.01267242 Treated
A1 2.05318499 Treated
A1 0.51254696 Treated
A1 0.32205981 Treated
A1 2.58406591 Treated
A1 0.81971532 Treated
A1 0.64577097 Treated
A1 0.32575372 Treated
A1 2.42154408 Treated
A1 0.26309553 Treated
A1 0.96952236 Treated
A1 0.53028381 Treated
A1 2.61365008 Treated
A1 0.52337819 Treated
A1 2.81208181 Treated
A1 2.93631482 Treated
A1 1.74019372 Treated
A1 0.23055051 Treated
A1 0.91852993 Treated
A1 2.38741851 Treated
A1 1.81801212 Treated
A1 0.26699546 Treated
A1 1.39926231 Treated
A1 0.82310337 Treated
A1 1.51707077 Treated
A1 0.66750681 Treated
A1 0.21030748 Treated
A1 3.85543942 Treated
A1 0.28113955 Treated
A1 1.26928079 Treated
A1 3.10626078 Treated
A1 1.13146746 Treated
A1 0.39297819 Treated
A1 1.82899642 Treated
A1 1.66792786 Treated
A1 2.0207355 Treated
A1 0.52940279 Treated
A1 1.56020546 Treated
A1 0.29516861 Treated
A1 2.8845818 Treated
A1 0.37421846 Treated
A1 0.82063711 Treated
A1 2.26253414 Treated
A1 1.40610862 Treated
A1 1.0194602 Treated
A1 0.82961935 Treated
A1 0.57379931 Treated
A1 0.43576619 Treated
A1 0.90885675 Treated
A1 0.48698223 Treated
A1 0.28898117 Treated
A1 0.29329082 Treated
A1 2.22566676 Treated
A1 0.77183211 Treated
A1 1.7441175 Treated
A1 2.8481369 Treated
A1 6.08432627 Treated
A1 0.96813697 Treated
A1 0.28355533 Treated
A1 2.21201992 Treated
A1 1.44738257 Treated
A1 0.76331532 Treated
A1 1.53973448 Treated
A1 0.74871802 Treated
A1 4.4554143 Treated
A1 0.73692882 Treated
A1 2.96352768 Treated
A1 0.98430628 Treated
A1 0.48197839 Treated
A1 1.15027261 Treated
A1 0.31536764 Treated
A1 2.69859719 Treated
A1 1.56612074 Treated
A1 2.17202568 Treated
A1 1.30515289 Treated
A1 2.52552843 Treated
A1 0.24627946 Treated
A1 1.49633861 Treated
A1 0.70718706 Treated
A1 0.95728987 Treated
A1 2.4545486 Treated
A1 0.76272553 Treated
A1 4.021492 Treated
A1 1.09916329 Treated
A1 3.06193781 Treated
A1 1.03896523 Treated
A1 2.50857592 Treated
A1 0.20266195 Treated
A1 0.82169169 Treated
A1 0.53953373 Treated
A1 0.24652687 Treated
A1 2.81373262 Treated
A1 1.10580504 Treated
A1 0.64080197 Treated
A1 1.94594705 Treated
A1 0.35638726 Treated
A1 2.86402488 Treated
A1 0.16783033 Treated
A1 1.51846266 Treated
A1 0.70910531 Treated
A1 0.65769601 Treated
A1 2.41564274 Treated
A1 0.75379097 Treated
A1 0.40253848 Treated
A1 2.76790786 Treated
A1 2.33868957 Treated
A1 1.03392804 Treated
A1 0.6498298 Treated
A1 1.4879601 Treated
A1 2.83862567 Treated
A1 1.33451426 Treated
A1 6.05425835 Treated
A1 0.71667874 Treated
A1 1.00896907 Treated
A1 0.79326546 Treated
A1 3.27171707 Treated
A1 0.69304472 Treated
A1 0.26824188 Treated
A1 0.8771047 Treated
A1 1.48426104 Treated
A1 4.67477036 Treated
A1 1.26811421 Treated
A1 0.44457948 Treated
A1 1.7226311 Treated
A1 0.59529465 Treated
A1 0.27924725 Treated
A1 5.20249462 Treated
A1 1.77900839 Treated
A1 3.25889659 Treated
A1 2.21317196 Treated
A1 0.54706067 Treated
A1 0.75555122 Treated
A1 0.60891587 Treated
A1 2.5399828 Treated
A1 0.26643199 Treated
A1 1.22415113 Treated
A1 1.65096569 Treated
A1 4.53057098 Treated
A1 0.89271247 Treated
A1 0.90922719 Treated
A1 1.03687143 Treated
A1 1.77285874 Treated
A1 0.81458002 Treated
A1 2.01539254 Treated
A1 1.25720274 Treated
A1 2.72782898 Treated
A1 0.43116587 Treated
A1 0.64516938 Treated
A1 0.17939529 Treated
A1 1.17576933 Treated
A1 1.2633574 Treated
A1 1.09918547 Treated
A1 2.40563631 Treated
A1 2.80016208 Treated
A1 0.87211919 Treated
A1 0.29700509 Treated
A1 1.35870063 Treated
A1 2.2621851 Treated
A1 1.50804842 Treated
A1 0.41870308 Treated
A1 0.3298687 Treated
A1 1.00065732 Treated
A1 1.15711498 Treated
A1 2.07932425 Treated
A1 2.12687588 Treated
A1 0.31196165 Treated
A1 2.46846771 Treated
A1 0.31657571 Treated
A1 0.44313475 Treated
A1 3.57400227 Treated
A1 0.85470486 Treated
A1 1.04411972 Treated
A1 1.30548346 Treated
A1 0.39497608 Treated
A1 0.38283187 Treated
A1 1.1022445 Treated
A1 3.20599318 Treated
A1 0.58995616 Treated
A1 0.52351803 Treated
A1 0.29750505 Treated
A1 0.5328446 Treated
A1 1.68334556 Treated
A1 2.00838947 Treated
A1 0.36895782 Treated
A1 0.70626813 Treated
A1 1.67021859 Treated
A1 0.30977973 Treated
A1 0.27976778 Treated
A1 1.7572484 Treated
A1 1.6300199 Treated
A1 1.97072101 Treated
A1 0.34533811 Treated
A1 0.48480284 Treated
A1 0.7063601 Treated
A1 0.86346143 Treated
A1 1.72918379 Treated
A1 0.56167269 Treated
A1 0.62535238 Treated
A1 2.96670437 Treated
A1 1.20990872 Treated
A1 0.5054422 Treated
A1 2.25002146 Treated
A1 0.98771328 Treated
A1 1.9074477 Treated
A1 0.82563078 Treated
A1 1.04064381 Treated
A1 1.40223134 Treated
A1 1.06149495 Treated
A1 0.62061644 Treated
A1 1.17652941 Treated
A1 0.68237275 Treated
A1 0.8637774 Treated
A1 0.78053421 Treated
A1 0.39139509 Treated
A1 0.31687742 Treated
A1 0.38089859 Treated
A1 0.9006201 Treated
A1 1.9257195 Treated
A1 4.74423122 Treated
A1 0.27805462 Treated
A1 0.29584783 Treated
A1 1.47935545 Treated
A1 1.93036258 Treated
A1 0.88907349 Treated
A1 3.44991446 Treated
A1 2.74133658 Treated
A1 0.25994536 Treated
A1 2.57063532 Treated
A1 0.62500823 Treated
A1 1.34035683 Treated
A1 4.79671812 Treated
A1 1.41306329 Treated
A1 0.52171618 Treated
A1 1.40335274 Treated
A1 0.67627257 Treated
A1 1.85391784 Treated
A1 0.92842615 Treated
A1 0.89018935 Treated
A1 2.60143352 Treated
A1 5.51553679 Treated
A1 0.38589144 Treated
A1 0.25140762 Treated
A1 0.41018599 Treated
A1 0.77531469 Treated
A1 1.14734113 Treated
A1 3.0739615 Treated
A1 2.13497496 Treated
A1 1.26959693 Treated
A1 1.38732123 Treated
A1 0.33138466 Treated
A1 1.54822254 Treated
A1 0.27746904 Treated
A1 1.19504166 Treated
A1 2.20732856 Treated
A1 0.78056359 Treated
A1 0.4933356 Treated
A1 0.89010859 Treated
A1 2.20619226 Treated
A1 3.09198642 Treated
A1 2.49462652 Treated
A1 1.91081643 Treated
A1 1.14369917 Treated
A1 3.57365012 Treated
A1 0.884045 Treated
A1 1.45275176 Treated
A1 0.5845955 Treated
A1 0.65949726 Treated
A1 1.46022487 Treated
A1 0.62755573 Treated
A1 0.46946803 Treated
A1 1.31359231 Treated
A1 1.46422565 Treated
A1 0.84718251 Treated
A1 1.35240078 Treated
A1 2.01571941 Treated
A1 1.47474933 Treated
A1 0.78309238 Treated
A1 1.48517966 Treated
A1 0.44679055 Treated
A1 2.24560666 Treated
A1 0.64616191 Treated
A1 1.69214964 Treated
A1 3.55937433 Treated
A1 1.55024636 Treated
A1 0.40929708 Treated
A1 1.69983459 Treated
A1 0.5091958 Treated
A1 2.15199113 Treated
A1 3.43851352 Treated
A1 3.24181819 Treated
A1 1.42344105 Treated
A1 1.04258406 Treated
A1 1.21288192 Treated
A1 2.43829441 Treated
A1 2.03630543 Treated
A1 1.30634189 Treated
A1 1.46147943 Treated
A1 0.40101659 Treated
A1 0.31602421 Treated
A1 0.88124055 Treated
A1 1.34172142 Treated
A1 0.76600498 Treated
A1 2.83125663 Treated
A1 1.2237823 Treated
A1 2.39356208 Treated
A1 1.02352726 Treated
A1 1.15372562 Treated
A1 0.14228889 Treated
A1 2.97250962 Treated
A1 1.47657597 Treated
A1 2.5414598 Treated
A1 0.43909043 Treated
A1 0.62386507 Treated
A1 2.33347011 Treated
A1 1.66733575 Treated
A1 2.47958469 Treated
A1 0.41324553 Treated
A1 2.12520385 Treated
A1 2.75613403 Treated
A1 1.78380167 Treated
A1 2.5668149 Treated
A1 1.89070797 Treated
A1 0.31370106 Treated
A1 0.32989776 Treated
A1 0.86098057 Treated
A1 1.72006607 Treated
A1 0.37196875 Treated
A1 0.28550747 Treated
A1 1.18820679 Treated
A1 2.09458613 Treated
A1 1.59776425 Treated
A1 1.26832569 Treated
A1 1.98918772 Treated
A1 0.50629854 Treated
A1 1.27638066 Treated
A1 0.96539313 Treated
A1 4.21623182 Treated
A1 0.92508483 Treated
A1 0.28715599 Treated
A1 2.5608952 Treated
A1 0.33554831 Treated
A1 1.34083509 Treated
A1 1.44893765 Treated
A1 1.61776733 Treated
A1 1.03274155 Treated
A1 0.74076283 Treated
A1 1.84674251 Treated
A1 0.67502642 Treated
A1 1.12861252 Treated
A1 0.85606462 Treated
A1 0.33237565 Treated
A1 2.28270054 Treated
A1 1.96399832 Treated
A1 1.4014051 Treated
A1 2.99220037 Treated
A1 5.19500732 Treated
A1 0.45975184 Treated
A1 0.61932147 Treated
A1 1.06107414 Treated
A1 1.14967251 Treated
A1 0.89104635 Treated
A1 0.79616255 Treated
A1 0.79789054 Treated
A1 1.5643481 Treated
A1 1.46196663 Treated
A1 0.88905269 Treated
A1 1.94997954 Treated
A1 0.36192277 Treated
A1 0.60973263 Treated
A1 2.91071033 Treated
A1 1.19586396 Treated
A1 3.19041991 Treated
A1 0.42708096 Treated
A1 5.68713284 Treated
A1 3.57846045 Treated
A1 1.06188381 Treated
A1 1.71029699 Treated
A1 1.99120665 Treated
A1 1.82033885 Treated
A1 1.90545881 Treated
A1 1.9575119 Treated
A1 0.26909617 Treated
A1 0.33600715 Treated
A1 0.69782597 Treated
A1 0.59006071 Treated
A1 1.36318862 Treated
A1 0.66335642 Treated
A1 2.56169963 Treated
A1 1.35944164 Treated
A1 2.33943129 Treated
A1 2.1949985 Treated
A1 1.35377383 Treated
A1 0.28454098 Treated
A1 1.05129755 Treated
A1 1.62621975 Treated
A1 0.64347965 Treated
A1 0.53494775 Treated
A1 0.56173176 Treated
A1 4.42728567 Treated
A1 2.26717091 Treated
A1 1.53854239 Treated
A1 2.91412592 Treated
A1 3.77192903 Treated
A1 1.84926248 Treated
A1 0.66401124 Treated
A1 1.69678009 Treated
A1 1.4760201 Treated
A1 1.13466084 Treated
A1 2.26479363 Treated
A1 0.60810381 Treated
A1 1.64208174 Treated
A1 0.41862974 Treated
A1 0.68757898 Treated
A1 0.76564133 Treated
A1 0.65875894 Treated
A1 0.93042225 Treated
A1 0.42122063 Treated
A1 0.97905123 Treated
A1 1.93778777 Treated
A1 1.76653838 Treated
A1 0.79209787 Treated
A1 2.55597687 Treated
A1 0.17231195 Treated
A1 1.02869606 Treated
A1 0.36148098 Treated
A1 0.68234771 Treated
A1 1.31136143 Treated
A1 0.47046557 Treated
A1 1.00775409 Treated
A1 0.37072489 Treated
A1 0.28270838 Treated
A1 0.30682731 Treated
A1 1.13812172 Treated
A1 0.21586421 Treated
A1 1.60295439 Treated
A1 0.32436964 Treated
A1 1.92142165 Treated
A1 5.50673294 Treated
A1 1.48558605 Treated
A1 0.31702268 Treated
A1 1.26897943 Treated
A1 1.33630514 Treated
A1 0.42552203 Treated
A1 0.40934712 Treated
A1 0.80440533 Treated
A1 2.92618275 Treated
A1 1.8778491 Treated
A1 0.33806294 Treated
A1 0.23518413 Treated
A1 0.50043124 Treated
A1 1.19883502 Treated
A1 1.19485724 Treated
A1 4.11666012 Treated
A1 0.90299845 Treated
A1 0.51427305 Treated
A1 1.65405619 Treated
A1 1.52088749 Treated
A1 1.01168501 Treated
A1 2.2947166 Treated
A1 1.0613625 Treated
A1 0.34389111 Treated
A1 1.39903653 Treated
A1 0.239095 Treated
A1 1.11568296 Treated
A1 4.66674995 Treated
A1 0.8917141 Treated
A1 4.19957542 Treated
A1 2.84654021 Treated
A1 0.57756209 Treated
A1 0.67976236 Treated
A1 1.05794239 Treated
A1 0.30574697 Treated
A1 1.04668248 Treated
A1 1.03967071 Treated
A1 0.54508227 Treated
A1 0.29846987 Treated
A1 1.57825911 Treated
A1 3.24054527 Treated
A1 0.94260794 Treated
A1 1.12285757 Treated
A1 5.55684805 Treated
A1 2.97762585 Treated
A1 1.73555124 Treated
A1 2.14849734 Treated
A1 0.29592103 Treated
A1 1.31360579 Treated
A1 2.18564129 Treated
A1 0.77984089 Treated
A1 1.68726778 Treated
A1 0.14675725 Treated
A1 1.0012176 Treated
A1 1.10618269 Treated
A1 0.45549199 Treated
A1 0.37669361 Treated
A1 2.54704928 Treated
A1 5.88874149 Treated
A1 4.22669601 Treated
A1 1.31444955 Treated
A1 1.27063584 Treated
A1 0.13172975 Treated
A1 2.64510298 Treated
A1 0.74367321 Treated
A1 4.57191849 Treated
A1 1.69578707 Treated
A1 0.48381588 Treated
A1 1.70978427 Treated
A1 1.37913823 Treated
A1 1.43430936 Treated
A1 0.37970111 Treated
A1 1.21545827 Treated
A1 0.71762449 Treated
A1 2.80078506 Treated
A1 2.13047385 Treated
A1 0.76001209 Treated
A1 1.19373417 Treated
A1 1.40808201 Treated
A1 0.77479649 Treated
A1 0.40755752 Treated
A1 1.14461803 Treated
A1 1.33582723 Treated
A1 1.33237731 Treated
A1 1.96884048 Treated
A1 0.7895152 Treated
A1 0.94053912 Treated
A1 0.82115489 Treated
A1 0.41544953 Treated
A1 2.20544958 Treated
A1 1.97618687 Treated
A1 3.91188169 Treated
A1 2.74409413 Treated
A1 1.23914826 Treated
A1 2.38814783 Treated
A1 4.09723616 Treated
A1 2.13536811 Treated
A1 1.16004097 Treated
A1 1.57650089 Treated
A1 0.4641178 Treated
A1 2.31359887 Treated
A1 3.30222631 Treated
A1 1.30894756 Treated
A1 1.6742264 Treated
A1 0.49421328 Treated
A1 0.57063949 Treated
A1 1.22931254 Treated
A1 0.90466183 Treated
A1 1.10048711 Treated
A1 0.31954175 Treated
A1 1.66935742 Treated
A1 1.1991626 Treated
A1 0.85823953 Treated
A1 0.36770114 Treated
A1 0.47829229 Treated
A1 2.33243585 Treated
A1 0.39105013 Treated
A1 5.11575174 Treated
A1 1.14794803 Treated
A1 0.2810261 Treated
A1 2.15510774 Treated
A1 2.92631245 Treated
A1 1.27337301 Treated
A1 0.92403781 Treated
A1 2.56929135 Treated
A1 1.04479945 Treated
A1 1.725775 Treated
A1 0.4134666 Treated
A1 0.25309217 Treated
A1 2.03976727 Treated
A1 1.23205221 Treated
A1 2.06127691 Treated
A1 1.19407809 Treated
A1 1.28125644 Treated
A1 0.43710127 Treated
A1 2.11168957 Treated
A1 0.29908738 Treated
A1 1.59294283 Treated
A1 1.56195617 Treated
A1 1.56986356 Treated
A1 0.56510228 Treated
A1 0.65354621 Treated
A1 0.30195168 Treated
A1 1.33294332 Treated
A1 0.47989514 Treated
A1 1.64800096 Treated
A1 0.51732069 Treated
A1 2.12788177 Treated
A1 1.33480871 Treated
A1 3.04556823 Treated
A1 0.21216349 Treated
A1 0.66606545 Treated
A1 0.93012726 Treated
A1 2.27212667 Treated
A1 1.20289254 Treated
A1 0.88217491 Treated
A1 0.52117211 Treated
A1 1.43012202 Treated
A1 3.4567306 Treated
A1 0.7124157 Treated
A1 2.03589678 Treated
A1 0.55920154 Treated
A1 2.19532585 Treated
A1 0.39492339 Treated
A1 0.29262763 Treated
A1 2.54891086 Treated
A1 0.45883489 Treated
A1 2.19232464 Treated
A1 0.98212421 Treated
A1 1.20096815 Treated
A1 0.84629571 Treated
A1 1.77623522 Treated
A1 2.7823503 Treated
A1 3.33686185 Treated
A1 0.72296649 Treated
A1 0.35582343 Treated
A1 0.56725836 Treated
A1 3.04407954 Treated
A1 2.05549097 Treated
A1 2.1667757 Treated
A1 1.35912764 Treated
A1 0.8493076 Treated
A1 0.43470913 Treated
A1 0.52418864 Treated
A1 3.37180972 Treated
A1 0.58889347 Treated
A1 0.51514429 Treated
A1 0.57845449 Treated
A1 0.77668881 Treated
A1 0.65589613 Treated
A1 1.7408545 Treated
A1 0.36182064 Treated
A1 1.90240359 Treated
A1 2.85074544 Treated
A1 1.68285584 Treated
A1 2.06407952 Treated
A1 1.57424271 Treated
A1 0.79463571 Treated
A1 0.62628633 Treated
A1 1.22318089 Treated
A1 0.49158439 Treated
A1 4.01692295 Treated
A1 2.86329722 Treated
A1 0.55461651 Treated
A1 0.37702745 Treated
A1 0.34718218 Treated
A1 1.8111397 Treated
A1 4.69798374 Treated
A1 0.4221696 Treated
A1 1.02526069 Treated
A1 2.26566243 Treated
A1 0.77726656 Treated
A1 6.88892126 Treated
A1 0.58434588 Treated
A1 1.20622146 Treated
A1 0.67698002 Treated
A1 2.57919216 Treated
A1 0.89992428 Treated
A1 0.26708212 Treated
A1 0.48068765 Treated
A1 1.11222374 Treated
A1 0.92154902 Treated
A1 0.96162319 Treated
A1 1.51288068 Treated
A1 1.63482594 Treated
A1 0.52280682 Treated
A1 0.80955493 Treated
A1 1.35103285 Treated
A1 0.91072363 Treated
A1 2.59278727 Treated
A1 0.27621984 Treated
A1 0.56307507 Treated
A1 1.24473906 Treated
A1 1.45287561 Treated
A1 1.43176126 Treated
A1 1.8165611 Treated
A1 1.00498867 Treated
A1 0.333069 Treated
A1 1.99047315 Treated
A1 1.03799367 Treated
A1 4.00909758 Treated
A1 2.27374196 Treated
A1 1.94557929 Treated
A1 1.12178707 Treated
A1 1.58720541 Treated
A1 2.0087471 Treated
A1 1.90331638 Treated
A1 1.08242476 Treated
A1 3.54652619 Treated
A1 1.37977791 Treated
A1 1.73629475 Treated
A1 3.23996282 Treated
A1 0.29688507 Treated
A1 1.25907886 Treated
A1 1.16680908 Treated
A1 0.43412834 Treated
A1 0.33259562 Treated
A1 0.85654032 Treated
A1 0.20917234 Treated
A1 1.34038675 Treated
A1 0.53771514 Treated
A1 3.85867786 Treated
A1 0.40197986 Treated
A1 0.25359091 Treated
A1 2.05250692 Treated
A1 2.16263938 Treated
A1 1.86808813 Treated
A1 1.91958022 Treated
A1 3.26775217 Treated
A1 0.89234173 Treated
A1 0.57224321 Treated
A1 1.24788225 Treated
A1 0.50570661 Treated
A1 0.75157171 Treated
A1 3.71047115 Treated
A1 2.27948737 Treated
A1 0.4022595 Treated
A1 0.76352113 Treated
A1 0.27950832 Treated
A1 2.1124332 Treated
A1 0.97086573 Treated
A1 0.23759697 Treated
A1 0.74754232 Treated
A1 1.08898103 Treated
A1 0.83240974 Treated
A1 1.59272325 Treated
A1 0.67708492 Treated
A1 0.42128751 Treated
A1 1.54730582 Treated
A1 0.28199902 Treated
A1 0.27301875 Treated
A1 0.87602699 Treated
A1 0.73107666 Treated
A1 0.39755064 Treated
A1 4.38494444 Treated
A1 0.4289721 Treated
A1 1.39435542 Treated
A1 1.08985424 Treated
A1 1.57659531 Treated
A1 0.97813934 Treated
A1 1.49693716 Treated
A1 1.37088001 Treated
A1 2.72119403 Treated
A1 0.97109878 Treated
A1 3.27064395 Treated
A1 0.70892662 Treated
A1 4.13324404 Treated
A1 0.94295943 Treated
A1 3.15038133 Treated
A1 2.16803932 Treated
A1 4.01961708 Treated
A1 1.71305561 Treated
A1 2.13867283 Treated
A1 0.70668697 Treated
A1 3.1532917 Treated
A1 1.8110832 Treated
A1 2.23075438 Treated
A1 1.40436327 Treated
A1 0.41622052 Treated
A1 0.32287005 Treated
A1 0.25589964 Treated
A1 0.38910103 Treated
A1 0.8415305 Treated
A1 1.38223207 Treated
A1 0.35885319 Treated
A1 1.47175872 Treated
A1 0.76338142 Treated
A1 0.44397002 Treated
A1 0.47638777 Treated
A1 1.61472559 Treated
A1 0.4882859 Treated
A1 0.41247496 Treated
A1 2.28901958 Treated
A1 1.75890744 Treated
A1 1.05177522 Treated
A1 0.24995071 Treated
A1 1.09838521 Treated
A1 2.66090631 Treated
A1 0.41840827 Treated
A1 0.34989962 Treated
A1 0.31512451 Treated
A1 0.95474881 Treated
A1 2.83107877 Treated
A1 0.1793278 Treated
A1 2.60096717 Treated
A1 2.37587857 Treated
A1 1.84727347 Treated
A1 1.65615392 Treated
A1 0.56099135 Treated
A1 2.15676808 Treated
A1 0.33573028 Treated
A1 2.91466117 Treated
A1 0.78988266 Treated
A1 0.80396926 Treated
A1 0.50250673 Treated
A1 2.7860527 Treated
A1 0.38335332 Treated
A1 1.51025689 Treated
A1 2.59930229 Treated
A1 0.6666972 Treated
A1 2.97568917 Treated
A1 1.51751697 Treated
A1 2.61570072 Treated
A1 2.47241974 Treated
A1 1.18392026 Treated
A1 0.72982961 Treated
A1 2.03573227 Treated
A1 2.76655722 Treated
A1 3.58106399 Treated
A1 0.33041993 Treated
A1 1.516518 Treated
A1 2.51450586 Treated
A1 0.65901208 Treated
A1 0.27920908 Treated
A1 1.49537492 Treated
A1 0.29754686 Treated
A1 1.49343467 Treated
A1 2.47652888 Treated
A1 4.52767658 Treated
A1 0.4496657 Treated
A1 2.03175879 Treated
A1 1.58999157 Treated
A1 1.52940989 Treated
A1 0.4545165 Treated
A1 0.26433972 Treated
A1 0.66500551 Treated
A1 2.75430965 Treated
A1 0.31348294 Treated
A1 1.91310954 Treated
A1 0.38184834 Treated
A1 2.30243134 Treated
A1 1.51822674 Treated
A1 2.34403062 Treated
A1 1.41697001 Treated
A1 0.36183774 Treated
A1 1.38139951 Treated
A1 1.11679709 Treated
A1 3.09604478 Treated
A1 0.19430181 Treated
A1 0.50896996 Treated
A1 2.31704021 Treated
A1 2.44298553 Treated
A1 0.65515929 Treated
A1 2.35696959 Treated
A1 1.53235066 Treated
A1 4.38933849 Treated
A1 1.02998531 Treated
A1 1.35565722 Treated
A1 2.77587581 Treated
A1 1.10548067 Treated
A1 0.59197134 Treated
A1 0.30154178 Treated
A1 0.28900316 Treated
A1 0.68233609 Treated
A1 1.74133503 Treated
A1 1.66373205 Treated
A1 0.27896386 Treated
A1 0.84900343 Treated
A1 0.96938866 Treated
A1 1.80014288 Treated
A1 0.30407074 Treated
A1 0.31864122 Treated
A1 0.25142282 Treated
A1 2.47548413 Treated
A1 6.39722776 Treated
A1 1.45963645 Treated
A1 2.5339334 Treated
A1 0.76887923 Treated
A1 1.22781825 Treated
A1 0.32134983 Treated
A1 1.71653354 Treated
A1 2.62662697 Treated
A1 3.54618382 Treated
A1 1.09323955 Treated
A1 1.87997961 Treated
A1 1.53629565 Treated
A1 1.79757571 Treated
A1 0.68127471 Treated
A1 0.6110568 Treated
A1 0.51643395 Treated
A1 2.3179884 Treated
A1 1.1003809 Treated
A1 5.36025333 Treated
A1 1.35613382 Treated
A1 0.36424577 Treated
A1 0.76321983 Treated
A1 1.76513672 Treated
A1 0.35666934 Treated
A1 1.98399043 Treated
A1 0.42248413 Treated
A1 2.98233271 Treated
A1 1.04196763 Treated
A1 0.80918431 Treated
A1 1.14499438 Treated
A1 1.54686451 Treated
A1 0.38030499 Treated
A1 0.82444185 Treated
A1 3.70890999 Treated
A1 0.51193678 Treated
A1 1.03483915 Treated
A1 0.67213303 Treated
A1 1.1463443 Treated
A1 3.95065999 Treated
A1 4.34377193 Treated
A1 1.6009239 Treated
A1 0.52326834 Treated
A1 0.43627355 Treated
A1 0.97721422 Treated
A1 0.43704063 Treated
A1 1.57891977 Treated
A1 0.72626847 Treated
A1 1.55924177 Treated
A1 0.472289 Treated
A1 3.90127563 Treated
A1 1.66589022 Treated
A1 1.49234104 Treated
A1 1.36179101 Treated
A1 1.60373688 Treated
A1 0.67433077 Treated
A1 2.36413336 Treated
A1 0.93856359 Treated
A1 2.34137177 Treated
A1 0.3204172 Treated
A1 0.99035662 Treated
A1 0.31224939 Treated
A1 2.02437305 Treated
A1 0.48067322 Treated
A1 2.79961061 Treated
A1 1.16322517 Treated
A1 1.56508601 Treated
A1 3.90711236 Treated
A1 0.88515848 Treated
A1 0.44443223 Treated
A1 2.45166469 Treated
A1 0.60920841 Treated
A1 4.40905094 Treated
A1 2.05244613 Treated
A1 1.89057994 Treated
A1 6.01847839 Treated
A1 0.91546965 Treated
A1 1.83436084 Treated
A1 4.41781092 Treated
A1 2.11308837 Treated
A1 0.30139205 Treated
A1 1.57894492 Treated
A1 0.41398475 Treated
A1 0.4915345 Treated
A1 6.37904167 Treated
A1 0.63354141 Treated
A1 1.69971406 Treated
A1 1.50259149 Treated
A1 1.6581471 Treated
A1 1.02441788 Treated
A1 1.56806779 Treated
A1 3.64303231 Treated
A1 0.30190569 Treated
A1 1.63134527 Treated
A1 4.2263093 Treated
A1 0.64597797 Treated
A1 0.77988154 Treated
A1 0.78396493 Treated
A1 1.12974215 Treated
A1 1.4436729 Treated
A1 0.29429123 Treated
A1 2.80987072 Treated
A1 5.59274626 Treated
A1 2.98824978 Treated
A1 0.35002223 Treated
A1 1.96749485 Treated
A1 0.13925983 Treated
A1 1.70060945 Treated
A1 1.1175375 Treated
A1 0.35106543 Treated
A1 0.33939001 Treated
A1 1.08055651 Treated
A1 0.33090508 Treated
A1 1.92958415 Treated
A1 1.4365344 Treated
A1 0.28311294 Treated
A1 0.33576465 Treated
A1 1.71040297 Treated
A1 0.42000347 Treated
A1 1.46365035 Treated
A1 2.0419991 Treated
A1 2.16603637 Treated
A1 0.62935191 Treated
A1 1.9184382 Treated
A1 2.15090895 Treated
A1 0.70039493 Treated
A1 0.44753525 Treated
A1 3.01030779 Treated
A1 0.55331057 Treated
A1 0.36806047 Treated
A1 0.59130406 Treated
A1 0.32338765 Treated
A1 1.55781627 Treated
A1 3.14595985 Treated
A1 0.28060421 Treated
A1 4.03399944 Treated
A1 0.84335649 Treated
A1 1.0753907 Treated
A1 0.55527687 Treated
A1 1.77843928 Treated
A1 1.17959976 Treated
A1 0.86766422 Treated
A1 1.02295864 Treated
A1 1.01965868 Treated
A1 0.68276078 Treated
A1 1.16703081 Treated
A1 1.51417851 Treated
A1 0.61067545 Treated
A1 0.47884312 Treated
A1 0.61794525 Treated
A1 0.2622188 Treated
A1 1.53824353 Treated
A1 0.57453722 Treated
A1 0.66072565 Treated
A1 0.21232183 Treated
A1 4.52622414 Treated
A1 0.49203026 Treated
A1 4.99296761 Treated
A1 0.32073691 Treated
A1 0.24452361 Treated
A1 0.63165116 Treated
A1 1.40488088 Treated
A1 2.4556396 Treated
A1 1.38675725 Treated
A1 0.30819377 Treated
A1 3.0785563 Treated
A1 0.36658186 Treated
A1 0.45359433 Treated
A1 2.50080466 Treated
A1 1.20690918 Treated
A1 2.33388162 Treated
A1 5.49447346 Treated
A1 0.61473346 Treated
A1 1.58084452 Treated
A1 1.67003632 Treated
A1 1.67730069 Treated
A1 0.77583784 Treated
A1 2.30562091 Treated
A1 1.94942844 Treated
A1 3.0406363 Treated
A1 0.93403965 Treated
A1 2.74337745 Treated
A1 0.44224623 Treated
A1 0.44528273 Treated
A1 0.79061288 Treated
A1 1.95014262 Treated
A1 0.68817168 Treated
A1 0.78066629 Treated
A1 0.28033412 Treated
A1 0.80288219 Treated
A1 1.04868543 Treated
A1 0.54281217 Treated
A1 0.63569337 Treated
A1 2.13350677 Treated
A1 0.30297205 Treated
A1 2.06576443 Treated
A1 1.4223839 Treated
A1 0.69503844 Treated
A1 1.5391041 Treated
A1 0.42042026 Treated
A1 3.55525064 Treated
A1 0.42546937 Treated
A1 0.28395355 Treated
A1 0.59773195 Treated
A1 0.3318961 Treated
A1 2.5260725 Treated
A1 1.82787204 Treated
A1 1.45187259 Treated
A1 0.36026737 Treated
A1 2.65008426 Treated
A1 1.30957007 Treated
A1 0.27509329 Treated
A1 3.11055684 Treated
A1 0.48190323 Treated
A1 3.38638926 Treated
A1 0.41882402 Treated
A1 0.42063847 Treated
A1 0.44287783 Treated
A1 1.69647026 Treated
A1 0.94569379 Treated
A1 0.98311478 Treated
A1 0.45875826 Treated
A1 0.4113951 Treated
A1 0.90143478 Treated
A1 3.04394579 Treated
A1 2.16589856 Treated
A1 1.38789046 Treated
A1 0.2544952 Treated
A1 3.80087256 Treated
A1 4.9023118 Treated
A1 0.97616476 Treated
A1 0.53055912 Treated
A1 0.50856376 Treated
A1 1.54630375 Treated
A1 1.66459513 Treated
A1 1.05096412 Treated
A1 0.20858592 Treated
A1 0.40638673 Treated
A1 1.39510083 Treated
A1 0.5682565 Treated
A1 1.67741215 Treated
A1 1.50915825 Treated
A1 1.26681387 Treated
A1 0.6702348 Treated
A1 0.80643916 Treated
A1 1.08607531 Treated
A1 1.67247856 Treated
A1 0.25906104 Treated
A1 0.68203294 Treated
A1 5.24791336 Treated
A1 0.90311104 Treated
A1 0.70855612 Treated
A1 2.23402452 Treated
A1 1.21769631 Treated
A1 0.38223538 Treated
A1 2.64845324 Treated
A1 1.46533811 Treated
A1 0.72610772 Treated
A1 0.26415798 Treated
A1 1.20488918 Treated
A1 0.79637378 Treated
A1 0.67754257 Treated
A1 2.02240515 Treated
A1 0.47085282 Treated
A1 0.24009223 Treated
A1 0.16636077 Treated
A1 0.21648845 Treated
A1 0.74065065 Treated
A1 0.83483839 Treated
A1 0.98028564 Treated
A1 0.65689379 Treated
A1 0.38302961 Treated
A1 1.20631754 Treated
A1 1.71284497 Treated
A1 0.31414562 Treated
A1 0.25193048 Treated
A1 0.35159594 Treated
A1 1.9458164 Treated
A1 0.97172242 Treated
A1 0.30193326 Treated
A1 1.36673093 Treated
A1 1.61113131 Treated
A1 1.27309704 Treated
A1 1.70167768 Treated
A1 0.97315395 Treated
A1 1.66100359 Treated
A1 0.49988782 Treated
A1 2.14796877 Treated
A1 2.14524269 Treated
A1 2.50335169 Treated
A1 2.91534781 Treated
A1 0.26131609 Treated
A1 1.31524384 Treated
A1 2.39935517 Treated
A1 0.40225771 Treated
A1 3.2788713 Treated
A1 0.88021892 Treated
A1 0.31743112 Treated
A1 1.05872083 Treated
A1 0.86543941 Treated
A1 1.65225565 Treated
A1 2.95919824 Treated
A1 0.37280339 Treated
A1 0.71327043 Treated
A1 0.98929918 Treated
A1 2.0044775 Treated
A1 0.78558439 Treated
A1 1.16166878 Treated
A1 0.95354289 Treated
A1 0.82830483 Treated
A1 1.15041888 Treated
A1 2.78565741 Treated
A1 0.26506129 Treated
A1 0.25752902 Treated
A1 1.10954666 Treated
A1 0.76988482 Treated
A1 0.6412667 Treated
A1 1.9310106 Treated
A1 3.43353128 Treated
A1 0.34519187 Treated
A1 3.27651429 Treated
A1 1.59624994 Treated
A1 0.28414774 Treated
A1 1.06450129 Treated
A1 0.35976186 Treated
A1 0.83799434 Treated
A1 2.31840825 Treated
A1 2.23740125 Treated
A1 0.39825165 Treated
A1 1.33294976 Treated
A1 1.23482394 Treated
A1 0.41383186 Treated
A1 1.21717405 Treated
A1 0.56397158 Treated
A1 0.87374055 Treated
A1 0.45612901 Treated
A1 2.62979293 Treated
A1 0.4572095 Treated
A1 2.72614098 Treated
A1 0.73322248 Treated
A1 0.30126208 Treated
A1 1.71889293 Treated
A1 4.67528439 Treated
A1 0.70900774 Treated
A1 0.30423388 Treated
A1 1.78211975 Treated
A1 3.46057415 Treated
A1 0.31292483 Treated
A1 1.31096399 Treated
A1 1.01407051 Treated
A1 0.56760341 Treated
A1 0.863666 Treated
A1 0.51098555 Treated
A1 1.25239766 Treated
A1 2.20565486 Treated
A1 0.62967211 Treated
A1 0.89395213 Treated
A1 2.15669346 Treated
A1 2.23194408 Treated
A1 2.27333236 Treated
A1 2.45180941 Treated
A1 2.04188943 Treated
A1 1.03927338 Treated
A1 5.17809057 Treated
A1 0.31310701 Treated
A1 1.44540834 Treated
A1 3.82533526 Treated
A1 0.56298155 Treated
A1 1.90590549 Treated
A1 1.63304842 Treated
A1 1.16769946 Treated
A1 0.67109877 Treated
A1 0.78385097 Treated
A1 0.60182905 Treated
A1 0.90319306 Treated
A1 0.65027994 Treated
A1 0.58700448 Treated
A1 1.72022688 Treated
A1 2.35397887 Treated
A1 0.41549018 Treated
A1 0.56311262 Treated
A1 0.50886381 Treated
A1 0.31376493 Treated
A1 0.31067401 Treated
A1 1.25510585 Treated
A1 0.67763168 Treated
A1 0.67017967 Treated
A1 2.01931286 Treated
A1 2.18757534 Treated
A1 1.85278189 Treated
A1 0.49342835 Treated
A1 3.21819353 Treated
A1 0.45610496 Treated
A1 1.74307048 Treated
A1 0.63501501 Treated
A1 1.14301836 Treated
A1 2.24004841 Treated
A1 0.62281817 Treated
A1 1.56053245 Treated
A1 1.56127965 Treated
A1 2.55975723 Treated
A1 0.2433618 Treated
A1 3.12878156 Treated
A1 0.96500647 Treated
A1 0.60226899 Treated
A1 1.02798629 Treated
A1 0.57683921 Treated
A1 0.38402402 Treated
A1 1.51670134 Treated
A1 0.24869755 Treated
A1 2.40137744 Treated
A1 5.87416363 Treated
A1 2.5017724 Treated
A1 1.64663684 Treated
A1 1.51431787 Treated
A1 3.21145034 Treated
A1 0.81297666 Treated
A1 0.53882831 Treated
A1 3.70018125 Treated
A1 3.22410369 Treated
A1 1.15021908 Treated
A1 1.04818392 Treated
A1 0.32014847 Treated
A1 0.31760529 Treated
A1 2.61525846 Treated
A1 1.74443674 Treated
A1 0.22362755 Treated
A1 2.66383743 Treated
A1 0.2630136 Treated
A1 2.68595552 Treated
A1 0.99620676 Treated
A1 1.64607191 Treated
A1 0.67120337 Treated
A1 0.7173202 Treated
A1 0.91620225 Treated
A1 1.9225719 Treated
A1 0.28770381 Treated
A1 1.60803759 Treated
A1 0.39019069 Treated
A1 0.30319595 Treated
A1 3.27410293 Treated
A1 0.2371684 Treated
A1 0.37291637 Treated
A1 1.18897223 Treated
A1 0.69148993 Treated
A1 2.89572263 Treated
A1 2.36220646 Treated
A1 3.38534379 Treated
A1 0.22931668 Treated
A1 2.39910603 Treated
A1 3.07439518 Treated
A1 0.58883083 Treated
A1 3.87577057 Treated
A1 0.95351326 Treated
A1 3.56012177 Treated
A1 3.05634117 Treated
A1 3.50914645 Treated
A1 1.90581703 Treated
A1 0.51930737 Treated
A1 1.62387002 Treated
A1 0.72912598 Treated
A1 4.13905668 Treated
A1 2.09202909 Treated
A1 0.80642176 Treated
A1 1.20259237 Treated
A1 0.19362608 Treated
A1 1.10320497 Treated
A1 0.34755513 Treated
A1 1.17094707 Treated
A1 2.74861932 Treated
A1 0.29166147 Treated
A1 0.71286589 Treated
A1 0.99124587 Treated
A1 1.00785708 Treated
A1 1.98418236 Treated
A1 1.7108674 Treated
A1 1.74277759 Treated
A1 1.11179054 Treated
A1 2.44830441 Treated
A1 0.66816002 Treated
A1 0.63082963 Treated
A1 0.64252687 Treated
A1 0.76079237 Treated
A1 0.39127585 Treated
A1 0.32743749 Treated
A1 2.32143402 Treated
A1 0.85498136 Treated
A1 0.49406525 Treated
A1 0.9052484 Treated
A1 2.07268667 Treated
A1 0.60987353 Treated
A1 1.69685316 Treated
A1 0.12936252 Treated
A1 1.52671099 Treated
A1 1.08576453 Treated
A1 0.5473091 Treated
A1 1.45198679 Treated
A1 1.80577981 Treated
A1 0.40691957 Treated
A1 1.30216086 Treated
A1 1.70679164 Treated
A1 2.46883702 Treated
A1 0.40321326 Treated
A1 0.89926457 Treated
A1 0.46980694 Treated
A1 0.69165498 Treated
A1 3.34619045 Treated
A1 2.85678935 Treated
A1 0.65707231 Treated
A1 0.34672472 Treated
A1 0.27503663 Treated
A1 2.54978824 Treated
A1 0.5751763 Treated
A1 0.19834422 Treated
A1 1.00603724 Treated
A1 3.61864448 Treated
A1 0.77250999 Treated
A1 1.21254432 Treated
A1 1.73181581 Treated
A1 1.23936069 Treated
A1 0.77951652 Treated
A1 0.73488575 Treated
A1 0.72482747 Treated
A1 0.50252646 Treated
A1 1.24700272 Treated
A1 0.64528465 Treated
A1 0.20295212 Treated
A1 0.90451455 Treated
A1 0.68182272 Treated
A1 1.91606319 Treated
A1 1.83374774 Treated
A1 2.46526575 Treated
A1 2.36516619 Treated
A1 3.51395249 Treated
A1 1.67300403 Treated
A1 3.65177965 Treated
A1 1.74811637 Treated
A1 1.14091778 Treated
A1 1.05703616 Treated
A1 1.58609366 Treated
A1 0.67782778 Treated
A1 1.77674389 Treated
A1 0.70868766 Treated
A1 1.91432035 Treated
A1 2.04884076 Treated
A1 0.33315709 Treated
A1 3.09909034 Treated
A1 1.72696364 Treated
A1 1.45938826 Treated
A1 2.31186295 Treated
A1 1.91410089 Treated
A1 1.10128331 Treated
A1 0.48047289 Treated
A1 0.33157161 Treated
A1 2.43634987 Treated
A1 1.82684517 Treated
A1 1.53769875 Treated
A1 1.03142917 Treated
A1 2.15376949 Treated
A1 1.30344093 Treated
A1 0.45010728 Treated
A1 1.53561056 Treated
A1 2.81277514 Treated
A1 0.80564404 Treated
A1 0.89040178 Treated
A1 1.10495043 Treated
A1 0.34446886 Treated
A1 1.07387102 Treated
A1 2.09126115 Treated
A1 1.53432417 Treated
A1 2.87076521 Treated
A1 1.39039135 Treated
A1 1.04116762 Treated
A1 2.86447072 Treated
A1 0.52463722 Treated
A1 0.35651803 Treated
A1 0.71981198 Treated
A1 1.57681179 Treated
A1 1.36991417 Treated
A1 2.18826318 Treated
A1 0.66334659 Treated
A1 2.60575461 Treated
A1 1.61580896 Treated
A1 3.15324092 Treated
A1 0.73388481 Treated
A1 0.99248362 Treated
A1 0.73392481 Treated
A1 1.7589674 Treated
A1 1.61202443 Treated
A1 0.50944781 Treated
A1 1.98864424 Treated
A1 0.29878581 Treated
A1 0.59110981 Treated
A1 0.53590268 Treated
A1 2.5921433 Treated
A1 1.43422151 Treated
A1 2.36103296 Treated
A1 0.41967204 Treated
A1 0.44508249 Treated
A1 1.76461196 Treated
A1 1.609447 Treated
A1 2.29892993 Treated
A1 0.52814412 Treated
A1 2.08651781 Treated
A1 1.36280811 Treated
A1 0.71127552 Treated
A1 1.01505148 Treated
A1 1.77769518 Treated
A1 0.48592824 Treated
A1 0.19545224 Treated
A1 0.73630738 Treated
A1 0.75655973 Treated
A1 0.28943783 Treated
A1 0.45892715 Treated
A1 0.74303311 Treated
A1 1.83315945 Treated
A1 3.67850041 Treated
A1 0.70889068 Treated
A1 0.89166611 Treated
A1 0.49897262 Treated
A1 4.09695244 Treated
A1 0.57789606 Treated
A1 1.38567281 Treated
A1 2.08078814 Treated
A1 1.49666679 Treated
A1 2.12880206 Treated
A1 2.02454925 Treated
A1 1.26895142 Treated
A1 3.85259724 Treated
A1 2.34061432 Treated
A1 0.62710929 Treated
A1 1.22655678 Treated
A1 0.29614612 Treated
A1 2.14357829 Treated
A1 0.99449193 Treated
A1 1.16852462 Treated
A1 0.69611502 Treated
A1 0.43131697 Treated
A1 0.60732681 Treated
A1 0.66874135 Treated
A1 1.17757893 Treated
A1 1.97259974 Treated
A1 0.76509899 Treated
A1 0.52304637 Treated
A1 0.96535325 Treated
A1 1.73072636 Treated
A1 1.79669011 Treated
A1 1.40433943 Treated
A1 0.5019179 Treated
A1 1.5213033 Treated
A1 1.72486031 Treated
A1 1.97961009 Treated
A1 1.73814762 Treated
A1 0.4422614 Treated
A1 1.73089182 Treated
A1 0.24716051 Treated
A1 2.34345555 Treated
A1 1.94303322 Treated
A1 0.63078773 Treated
A1 3.43375301 Treated
A1 0.37258622 Treated
A1 1.53825891 Treated
A1 0.89012253 Treated
A1 3.16159773 Treated
A1 3.93905187 Treated
A1 0.67750227 Treated
A1 0.1885647 Treated
A1 2.81705475 Treated
A1 1.22618294 Treated
A1 0.84425986 Treated
A1 0.31339324 Treated
A1 1.29216838 Treated
A1 0.3711181 Treated
A1 0.81297201 Treated
A1 0.96801263 Treated
A1 1.34700286 Treated
A1 0.37303755 Treated
A1 1.13985634 Treated
A1 0.9481039 Treated
A1 1.39874208 Treated
A1 1.32696748 Treated
A1 0.2776641 Treated
A1 1.20867169 Treated
A1 0.67616159 Treated
A1 1.57421815 Treated
A1 1.94867826 Treated
A1 1.24619937 Treated
A1 5.00190544 Treated
A1 2.95171857 Treated
A1 1.67577112 Treated
A1 0.47580883 Treated
A1 1.21985829 Treated
A1 0.85443407 Treated
A1 2.5585041 Treated
A1 4.22909594 Treated
A1 0.34134725 Treated
A1 0.58283848 Treated
A1 0.26170549 Treated
A1 1.6429683 Treated
A1 0.85084343 Treated
A1 0.94087994 Treated
A1 1.36901498 Treated
A1 4.78952312 Treated
A1 2.45174241 Treated
A1 2.37582469 Treated
A1 3.44037461 Treated
A1 0.34485948 Treated
A1 0.2636658 Treated
A1 0.30358565 Treated
A1 0.32015359 Treated
A1 2.12661934 Treated
A1 1.25103474 Treated
A1 2.80535793 Treated
A1 1.56151092 Treated
A1 1.32570922 Treated
A1 3.13042569 Treated
A1 0.44395396 Treated
A1 1.19356012 Treated
A1 2.88000464 Treated
A1 0.99178714 Treated
A1 0.81191748 Treated
A1 1.77599931 Treated
A1 0.67452532 Treated
A1 0.95209867 Treated
A1 2.31077337 Treated
A1 0.4247202 Treated
A1 0.92911965 Treated
A1 0.44656676 Treated
A1 1.57012331 Treated
A1 2.70853591 Treated
A1 4.49177361 Treated
A1 0.34761855 Treated
A1 1.95509362 Treated
A1 1.80318081 Treated
A1 2.03852439 Treated
A1 0.93015498 Treated
A1 2.88211179 Treated
A1 1.64808142 Treated
A1 3.10823464 Treated
A1 1.68676734 Treated
A1 2.87753534 Treated
A1 2.74130511 Treated
A1 0.27083689 Treated
A1 0.45115453 Treated
A1 0.3379564 Treated
A1 0.25773844 Treated
A1 1.7135613 Treated
A1 0.68051368 Treated
A1 1.02724111 Treated
A1 1.25950825 Treated
A1 1.94050324 Treated
A1 0.53395289 Treated
A1 1.1507436 Treated
A1 4.49473429 Treated
A1 0.38410005 Treated
A1 0.87948889 Treated
A1 0.44856307 Treated
A1 3.69044828 Treated
A1 0.26740336 Treated
A1 1.69562864 Treated
A1 1.35279834 Treated
A1 1.12229776 Treated
A1 0.44879359 Treated
A1 1.4761368 Treated
A1 2.2244873 Treated
A1 0.6952492 Treated
A1 0.58063996 Treated
A1 0.91122413 Treated
A1 1.49784994 Treated
A1 0.42010409 Treated
A1 0.21410583 Treated
A1 1.04302812 Treated
A1 2.33205962 Treated
A1 0.52323002 Treated
A1 6.1192646 Treated
A1 2.39698911 Treated
A1 2.76584482 Treated
A1 0.42349431 Treated
A1 1.08522534 Treated
A1 0.26715335 Treated
A1 1.63547063 Treated
A1 0.45503029 Treated
A1 2.39279723 Treated
A1 0.27713737 Treated
A1 0.31575912 Treated
A1 3.28272557 Treated
A1 1.2921778 Treated
A1 2.08147979 Treated
A1 0.53930235 Treated
A1 1.07761753 Treated
A1 0.96554571 Treated
A1 0.27541405 Treated
A1 0.42531824 Treated
A1 0.77972978 Treated
A1 1.31227398 Treated
A1 0.73063076 Treated
A1 0.55654317 Treated
A1 1.11454999 Treated
A1 0.51188976 Treated
A1 1.73018301 Treated
A1 0.54424453 Treated
A1 0.2862767 Treated
A1 2.64085388 Treated
A1 0.45674571 Treated
A1 0.40614912 Treated
A1 2.98061728 Treated
A1 0.21079718 Treated
A1 1.45761549 Treated
A1 2.1264987 Treated
A1 0.53418899 Treated
A1 0.40895134 Treated
A1 1.78377485 Treated
A1 0.51820809 Treated
A1 0.5764088 Treated
A1 0.39110896 Treated
A1 0.4229207 Treated
A1 1.73610103 Treated
A1 4.10857248 Treated
A1 0.65014535 Treated
A1 0.932742 Treated
A1 0.88970286 Treated
A1 1.05006719 Treated
A1 2.19202137 Treated
A1 0.4379347 Treated
A1 0.46452737 Treated
A1 2.21543407 Treated
A1 0.73122525 Treated
A1 4.30816889 Treated
A1 3.19742298 Treated
A1 2.83109951 Treated
A1 3.21587205 Treated
A1 2.41929173 Treated
A1 2.64521289 Treated
A1 0.26076967 Treated
A1 0.36912206 Treated
A1 0.4447706 Treated
A1 2.29360223 Treated
A1 0.34370497 Treated
A1 2.33434844 Treated
A1 2.53719163 Treated
A1 2.3955586 Treated
A1 1.54307699 Treated
A1 0.88198793 Treated
A1 0.49075836 Treated
A1 1.27670038 Treated
A1 5.27390766 Treated
A1 0.96515244 Treated
A1 1.85907817 Treated
A1 2.16593981 Treated
A1 0.20337743 Treated
A1 0.5529598 Treated
A1 0.32642874 Treated
A1 4.17898941 Treated
A1 4.07711411 Treated
A1 0.78236854 Treated
A1 4.30310392 Treated
A1 1.82555902 Treated
A1 0.45778641 Treated
A1 0.32803532 Treated
A1 1.55187762 Treated
A1 2.8441782 Treated
A1 2.86080718 Treated
A1 4.38435173 Treated
A1 0.57790613 Treated
A1 3.39292884 Treated
A1 2.08282757 Treated
A1 1.373456 Treated
A1 2.11472988 Treated
A1 1.58670068 Treated
A1 0.42291281 Treated
A1 1.19524491 Treated
A1 0.61136562 Treated
A1 0.35908008 Treated
A1 0.29925871 Treated
A1 1.64096487 Treated
A1 1.5657779 Treated
A1 1.51273012 Treated
A1 2.21643972 Treated
A1 2.74441171 Treated
A1 1.74877167 Treated
A1 0.12818405 Treated
A1 1.02409697 Treated
A1 2.03861928 Treated
A1 0.34747967 Treated
A1 2.31732917 Treated
A1 0.67595929 Treated
A1 0.26312807 Treated
A1 2.69129825 Treated
A1 0.40127358 Treated
A1 0.68364984 Treated
A1 0.34086782 Treated
A1 0.84956777 Treated
A1 1.13134313 Treated
A1 0.50594735 Treated
A1 2.26869297 Treated
A1 0.22396547 Treated
A1 1.28751528 Treated
A1 1.81396306 Treated
A1 0.74648255 Treated
A1 1.3830682 Treated
A1 2.0818541 Treated
A1 1.07732606 Treated
A1 1.09775019 Treated
A1 1.09639943 Treated
A1 1.61739421 Treated
A1 0.3611891 Treated
A1 1.26628828 Treated
A1 5.95190048 Treated
A1 0.94878733 Treated
A1 0.20569777 Treated
A1 2.3205359 Treated
A1 0.90221524 Treated
A1 0.72246057 Treated
A1 3.38214231 Treated
A1 0.20228314 Treated
A1 0.94145358 Treated
A1 0.8916164 Treated
A1 0.76942712 Treated
A1 0.6169194 Treated
A1 1.49135876 Treated
A1 0.26999488 Treated
A1 0.92289656 Treated
A1 2.41510081 Treated
A1 4.19096851 Treated
A1 0.6153748 Treated
A1 0.48859856 Treated
A1 1.02594173 Treated
A1 0.75056225 Treated
A1 1.00756025 Treated
A1 1.03717387 Treated
A1 2.24173141 Treated
A1 1.61499906 Treated
A1 0.27642539 Treated
A1 0.78054446 Treated
A1 0.90911198 Treated
A1 0.56728542 Treated
A1 0.32536218 Treated
A1 4.49982357 Treated
A1 0.35671729 Treated
A1 1.22527659 Treated
A1 0.87101358 Treated
A1 0.38608414 Treated
A1 1.07047522 Treated
A1 0.94776958 Treated
A1 1.09046638 Treated
A1 0.65531915 Treated
A1 1.28148282 Treated
A1 2.65261102 Treated
A1 0.87057424 Treated
A1 0.60578591 Treated
A1 0.53754371 Treated
A1 3.05308509 Treated
A1 1.69013965 Treated
A1 0.258302 Treated
A1 1.54420877 Treated
A1 0.25275987 Treated
A1 0.37405765 Treated
A1 0.97258002 Treated
A1 0.86858177 Treated
A1 0.98573202 Treated
A1 2.62512159 Treated
A1 1.66951799 Treated
A1 0.60974139 Treated
A1 0.58200908 Treated
A1 2.79975939 Treated
A1 2.43450546 Treated
A1 1.65060067 Treated
A1 0.67756671 Treated
A1 1.71101201 Treated
A1 1.5303036 Treated
A1 2.66096044 Treated
A1 2.6540699 Treated
A1 0.83837014 Treated
A1 4.16202545 Treated
A1 5.2633152 Treated
A1 0.87521094 Treated
A1 2.20170903 Treated
A1 2.51010227 Treated
A1 1.53256691 Treated
A1 1.56919158 Treated
A1 0.3819783 Treated
A1 2.63429832 Treated
A1 0.51333189 Treated
A1 2.40539598 Treated
A1 1.17119277 Treated
A1 0.80118179 Treated
A1 1.01356602 Treated
A1 0.41294894 Treated
A1 0.65645987 Treated
A1 1.22894514 Treated
A1 0.44204652 Treated
A1 0.76180482 Treated
A1 2.35955739 Treated
A1 3.08253884 Treated
A1 2.08127952 Treated
A1 2.28719234 Treated
A1 1.32994473 Treated
A1 1.34122443 Treated
A1 1.65734816 Treated
A1 5.71211481 Treated
A1 1.44172108 Treated
A1 0.38124406 Treated
A1 0.59408033 Treated
A1 1.70538568 Treated
A1 0.87777901 Treated
A1 0.39615446 Treated
A1 1.64969242 Treated
A1 1.64529562 Treated
A1 1.74116409 Treated
A1 0.40013924 Treated
A1 1.30983663 Treated
A1 2.864115 Treated
A1 6.8789506 Treated
A1 0.19468409 Treated
A1 2.21167254 Treated
A1 3.89404535 Treated
A1 1.06251514 Treated
A1 1.19053912 Treated
A1 1.79775047 Treated
A1 0.25251088 Treated
A1 2.18956923 Treated
A1 1.48186696 Treated
A1 0.75713056 Treated
A1 1.77627945 Treated
A1 0.82481867 Treated
A1 0.37542549 Treated
A1 1.48943281 Treated
A1 0.31677741 Treated
A1 1.10817456 Treated
A1 5.35169125 Treated
A1 1.73999226 Treated
A1 1.44898355 Treated
A1 0.28356823 Treated
A1 2.63167548 Treated
A1 0.62236804 Treated
A1 0.489108 Treated
A1 0.74859196 Treated
A1 0.1808099 Treated
A1 1.52007627 Treated
A1 1.99195683 Treated
A1 0.23644653 Treated
A1 1.09671557 Treated
A1 2.08086371 Treated
A1 0.72775835 Treated
A1 0.94281608 Treated
A1 0.86722147 Treated
A1 2.1086874 Treated
A1 0.30152664 Treated
A1 1.01721251 Treated
A1 2.90229392 Treated
A1 1.5850147 Treated
A1 0.92391163 Treated
A1 0.2366278 Treated
A1 1.64181423 Treated
A1 0.69095629 Treated
A1 1.47470331 Treated
A1 0.56596434 Treated
A1 0.88856095 Treated
A1 0.97203767 Treated
A1 1.30688882 Treated
A1 0.76079702 Treated
A1 2.44678569 Treated
A1 0.21963561 Treated
A1 0.20415376 Treated
A1 1.94467759 Treated
A1 0.24757387 Treated
A1 0.4772383 Treated
A1 0.31749591 Treated
A1 2.88585401 Treated
A1 2.19514871 Treated
A1 0.52682728 Treated
A1 0.19487603 Treated
A1 0.50507432 Treated
A1 6.35680771 Treated
A1 2.88132954 Treated
A1 0.47813374 Treated
A1 1.56839693 Treated
A1 0.30435517 Treated
A1 1.00295007 Treated
A1 1.2276969 Treated
A1 1.42784977 Treated
A1 3.27221251 Treated
A1 1.25559008 Treated
A1 0.60348248 Treated
A1 1.02841818 Treated
A1 0.24149838 Treated
A1 0.45019516 Treated
A1 1.56997156 Treated
A1 0.82754344 Treated
A1 2.29608774 Treated
A1 1.6622436 Treated
A1 2.07129335 Treated
A1 0.9990381 Treated
A1 0.43584797 Treated
A1 2.24113059 Treated
A1 1.59927392 Treated
A1 0.37755245 Treated
A1 0.53765696 Treated
A1 1.43232286 Treated
A1 0.9623121 Treated
A1 0.31980938 Treated
A1 2.27003241 Treated
A1 0.81275666 Treated
A1 0.48917255 Treated
A1 0.75589824 Treated
A1 0.87517297 Treated
A1 0.99005425 Treated
A1 2.60764432 Treated
A1 1.61946642 Treated
A1 2.46784449 Treated
A1 4.29507971 Treated
A1 0.348528 Treated
A1 0.61813533 Treated
A1 0.62622583 Treated
A1 0.39274541 Treated
A1 3.17628527 Treated
A1 2.32919192 Treated
A1 1.6905067 Treated
A1 1.17151213 Treated
A1 0.90791714 Treated
A1 0.35714567 Treated
A1 2.60498857 Treated
A1 0.51577538 Treated
A1 0.95926911 Treated
A1 3.31503129 Treated
A1 0.21438295 Treated
A1 1.57056475 Treated
A1 0.23552638 Treated
A1 2.1289227 Treated
A1 0.41823563 Treated
A1 4.10484266 Treated
A1 0.72440898 Treated
A1 1.49839067 Treated
A1 0.71658015 Treated
A1 4.92798233 Treated
A1 4.18688345 Treated
A1 3.00106072 Treated
A1 1.90180779 Treated
A1 1.03563154 Treated
A1 3.86109948 Treated
A1 0.46189216 Treated
A1 0.41989115 Treated
A1 3.11721587 Treated
A1 2.24723983 Treated
A1 0.96403801 Treated
A1 0.64149338 Treated
A1 2.10718584 Treated
A1 1.67303693 Treated
A1 2.61863708 Treated
A1 2.17929745 Treated
A1 1.28211689 Treated
A1 0.42962062 Treated
A1 3.87252092 Treated
A1 1.83367741 Treated
A1 1.96200395 Treated
A1 1.6847496 Treated
A1 1.96279275 Treated
A1 3.00298929 Treated
A1 2.24966741 Treated
A1 2.05033803 Treated
A1 0.38523722 Treated
A1 0.9412362 Treated
A1 5.25080347 Treated
A1 0.52917153 Treated
A1 2.53815413 Treated
A1 0.90153402 Treated
A1 0.74072212 Treated
A1 0.66604185 Treated
A1 0.35081238 Treated
A1 1.65040135 Treated
A1 3.32063985 Treated
A1 1.0606184 Treated
A1 0.82162035 Treated
A1 2.10416031 Treated
A1 2.58903527 Treated
A1 0.98893124 Treated
A1 1.12431681 Treated
A1 0.66159236 Treated
A1 0.68869549 Treated
A1 5.44600201 Treated
A1 0.31506434 Treated
A1 1.01752472 Treated
A1 0.30721885 Treated
A1 0.19910088 Treated
A1 1.58510435 Treated
A1 0.4072127 Treated
A1 2.87823272 Treated
A1 1.6842289 Treated
A1 1.06747818 Treated
A1 0.37889224 Treated
A1 2.95026112 Treated
A1 0.70503801 Treated
A1 3.30569148 Treated
A1 1.97042954 Treated
A1 0.75267571 Treated
A1 0.81338078 Treated
A1 0.32673275 Treated
A1 1.20615971 Treated
A1 1.76806414 Treated
A1 2.10378265 Treated
A1 2.42368364 Treated
A1 1.22082949 Treated
A1 3.96235085 Treated
A1 3.02147079 Treated
A1 0.36979416 Treated
A1 1.98607385 Treated
A1 1.48955858 Treated
A1 0.72318566 Treated
A1 1.34614277 Treated
A1 3.46962881 Treated
A1 0.30914485 Treated
A1 0.35741988 Treated
A1 1.17622125 Treated
A1 1.61941481 Treated
A1 1.04863942 Treated
A1 1.37922072 Treated
A1 0.87783164 Treated
A1 0.38235688 Treated
A1 2.63855505 Treated
A1 1.00695932 Treated
A1 1.69879079 Treated
A1 1.50320721 Treated
A1 0.90176058 Treated
A1 0.57946098 Treated
A1 2.55312085 Treated
A1 0.52802807 Treated
A1 1.19436705 Treated
A1 2.92831326 Treated
A1 2.93419337 Treated
A1 2.16675043 Treated
A1 0.31648827 Treated
A1 1.08545542 Treated
A1 1.46098757 Treated
A1 1.00194001 Treated
A1 0.43438616 Treated
A1 1.97085488 Treated
A1 0.59978467 Treated
A1 2.85389614 Treated
A1 0.68281633 Treated
A1 1.33519793 Treated
A1 3.27140188 Treated
A1 1.84497046 Treated
A1 1.87928915 Treated
A1 3.389184 Treated
A1 1.59499943 Treated
A1 4.44035864 Treated
A1 5.32307148 Treated
A1 0.43318787 Treated
A1 2.57017183 Treated
A1 4.42993641 Treated
A1 0.66742188 Treated
A1 0.86987221 Treated
A1 1.01668 Treated
A1 0.41939592 Treated
A1 1.10516727 Treated
A1 0.61448795 Treated
A1 0.53910202 Treated
A1 0.3874571 Treated
A1 1.85712886 Treated
A1 0.91407835 Treated
A1 1.79827416 Treated
A1 0.5140875 Treated
A1 1.12178874 Treated
A1 1.1614455 Treated
A1 0.7418766 Treated
A1 2.53929424 Treated
A1 1.72023177 Treated
A1 0.52674407 Treated
A1 6.27329683 Treated
A1 1.4034164 Treated
A1 1.96746099 Treated
A1 0.27722225 Treated
A1 0.68543315 Treated
A1 2.04434133 Treated
A1 2.76867199 Treated
A1 0.84634346 Treated
A1 0.2737501 Treated
A1 0.71706188 Treated
A1 1.59665549 Treated
A1 0.43315217 Treated
A1 0.18147683 Treated
A1 0.29525056 Treated
A1 0.5891338 Treated
A1 1.05315888 Treated
A1 1.2504108 Treated
A1 1.11951327 Treated
A1 1.38688934 Treated
A1 0.72263139 Treated
A1 0.32722843 Treated
A1 0.44290823 Treated
A1 3.21654487 Treated
A1 0.51706493 Treated
A1 1.5498333 Treated
A1 2.19683456 Treated
A1 1.3675673 Treated
A1 1.29116011 Treated
A1 0.51260847 Treated
A1 0.39094418 Treated
A1 1.2145009 Treated
A1 0.78340179 Treated
A1 1.97050488 Treated
A1 3.32749176 Treated
A1 0.21409817 Treated
A1 2.19188213 Treated
A1 0.23364511 Treated
A1 0.99208277 Treated
A1 0.45149857 Treated
A1 1.7228303 Treated
A1 2.50078607 Treated
A1 0.97544658 Treated
A1 0.2799767 Treated
A1 0.58920038 Treated
A1 0.26323947 Treated
A1 1.02548587 Treated
A1 2.93506217 Treated
A1 0.52730531 Treated
A1 1.69738817 Treated
A1 1.24669027 Treated
A1 1.11296666 Treated
A1 4.01307154 Treated
A1 2.03653765 Treated
A1 2.97637343 Treated
A1 0.44914919 Treated
A1 3.00661945 Treated
A1 0.31880754 Treated
A1 3.29338145 Treated
A1 2.84104991 Treated
A1 0.74440891 Treated
A1 3.61720586 Treated
A1 0.34232152 Treated
A1 1.51784492 Treated
A1 1.17373621 Treated
A1 0.78926581 Treated
A1 1.70413446 Treated
A1 0.31349522 Treated
A1 0.3044869 Treated
A1 3.49706364 Treated
A1 1.81660712 Treated
A1 0.58770162 Treated
A1 0.69251108 Treated
A1 1.99541938 Treated
A1 1.98302376 Treated
A1 2.92927718 Treated
A1 0.45944324 Treated
A1 0.83115804 Treated
A1 0.23991612 Treated
A1 1.74523425 Treated
A1 0.92829984 Treated
A1 5.8831954 Treated
A1 1.44155741 Treated
A1 0.43548176 Treated
A1 2.53030896 Treated
A1 0.76649779 Treated
A1 0.98078287 Treated
A1 2.11025405 Treated
A1 5.02031326 Treated
A1 1.54494369 Treated
A1 0.52646291 Treated
A1 0.86874288 Treated
A1 1.25392914 Treated
A1 0.32235307 Treated
A1 1.0176971 Treated
A1 0.39244831 Treated
A1 2.10472441 Treated
A1 0.30756131 Treated
A1 1.16088545 Treated
A1 1.86314559 Treated
A1 1.29778624 Treated
A1 0.6146636 Treated
A1 1.85181773 Treated
A1 1.4661417 Treated
A1 0.91753483 Treated
A1 0.26818392 Treated
A1 2.45134449 Treated
A1 0.31752399 Treated
A1 0.30317664 Treated
A1 0.32208762 Treated
A1 0.33420205 Treated
A1 1.4923929 Treated
A1 0.72069114 Treated
A1 1.53923237 Treated
A1 0.3880043 Treated
A1 2.27217722 Treated
A1 2.17504883 Treated
A1 0.99958152 Treated
A1 0.71850878 Treated
A1 0.46868563 Treated
A1 0.71037668 Treated
A1 0.99753743 Treated
A1 1.97765565 Treated
A1 3.03064561 Treated
A1 0.94474316 Treated
A1 0.64524359 Treated
A1 0.69998717 Treated
A1 0.25778896 Treated
A1 1.05109692 Treated
A1 0.45332804 Treated
A1 1.22100461 Treated
A1 0.70440477 Treated
A1 1.24625051 Treated
A1 0.82145923 Treated
A1 0.64791214 Treated
A1 2.15848827 Treated
A1 1.57293153 Treated
A1 0.77815455 Treated
A1 1.13973069 Treated
A1 0.65638542 Treated
A1 1.76857007 Treated
A1 2.59818149 Treated
A1 0.86852682 Treated
A1 1.25646734 Treated
A1 1.15184271 Treated
A1 2.19074225 Treated
A1 0.45969114 Treated
A1 0.66144967 Treated
A1 1.98577249 Treated
A1 0.27568966 Treated
A1 1.16023862 Treated
A1 1.9329139 Treated
A1 0.27097329 Treated
A1 1.33920324 Treated
A1 0.95601606 Treated
A1 0.46112347 Treated
A1 0.42123413 Treated
A1 0.99770355 Treated
A1 0.95510328 Treated
A1 1.66177583 Treated
A1 2.93055177 Treated
A1 1.56785774 Treated
A1 1.05767274 Treated
A1 1.03057551 Treated
A1 4.34448767 Treated
A1 0.2941891 Treated
A1 0.74570197 Treated
A1 1.9922204 Treated
A1 0.67587095 Treated
A1 3.65365815 Treated
A1 1.58829677 Treated
A1 0.28590968 Treated
A1 3.71337342 Treated
A1 0.36787176 Treated
A1 0.70718777 Treated
A1 2.27611899 Treated
A1 0.82207841 Treated
A1 3.05821538 Treated
A1 2.039361 Treated
A1 1.89072001 Treated
A1 2.15711594 Treated
A1 0.55056518 Treated
A1 1.13966262 Treated
A1 0.27963814 Treated
A1 1.16787291 Treated
A1 0.39826727 Treated
A1 0.89352065 Treated
A1 0.25339994 Treated
A1 0.28392869 Treated
A1 2.0467937 Treated
A1 1.56987405 Treated
A1 1.40619457 Treated
A1 0.82223254 Treated
A1 0.42104185 Treated
A1 0.49244222 Treated
A1 3.4171145 Treated
A1 2.49735928 Treated
A1 0.36750951 Treated
A1 1.9482975 Treated
A1 0.47117069 Treated
A1 0.72057307 Treated
A1 1.35726058 Treated
A1 2.96968389 Treated
A1 1.12396252 Treated
A1 1.20069563 Treated
A1 0.70799446 Treated
A1 0.83949202 Treated
A1 2.1189692 Treated
A1 3.46114469 Treated
A1 0.79493111 Treated
A1 0.60319561 Treated
A1 4.50016785 Treated
A1 0.61215955 Treated
A1 0.57282233 Treated
A1 2.00357366 Treated
A1 0.5073235 Treated
A1 2.70661497 Treated
A1 0.99160397 Treated
A1 3.20986295 Treated
A1 0.55949181 Treated
A1 0.3202756 Treated
A1 1.8435328 Treated
A1 0.84521961 Treated
A1 0.9940145 Treated
A1 0.36514002 Treated
A1 0.54490107 Treated
A1 0.99082893 Treated
A1 2.77185845 Treated
A1 2.51172066 Treated
A1 2.06568384 Treated
A1 1.00432801 Treated
A1 0.79019302 Treated
A1 1.46219182 Treated
A1 0.57165927 Treated
A1 0.42887169 Treated
A1 1.62346613 Treated
A1 1.95755684 Treated
A1 0.29995465 Treated
A1 0.68146521 Treated
A1 2.05836606 Treated
A1 1.69134367 Treated
A1 1.38373923 Treated
A1 0.35138646 Treated
A1 0.68057412 Treated
A1 3.12660813 Treated
A1 1.09724426 Treated
A1 0.25765055 Treated
A1 1.4621793 Treated
A1 2.42594266 Treated
A1 1.57610166 Treated
A1 1.12998497 Treated
A1 0.17845784 Treated
A1 3.40333462 Treated
A1 2.01036859 Treated
A1 1.2647835 Treated
A1 0.58763027 Treated
A1 1.34292865 Treated
A1 0.71882319 Treated
A1 0.49114063 Treated
A1 0.87277114 Treated
A1 1.96341908 Treated
A1 2.28366733 Treated
A1 2.05212426 Treated
A1 2.04369569 Treated
A1 2.36284399 Treated
A1 0.35014844 Treated
A1 0.97850424 Treated
A1 0.98820412 Treated
A1 2.28228474 Treated
A1 1.57831097 Treated
A1 1.31974053 Treated
A1 1.26108217 Treated
A1 0.59299052 Treated
A1 1.99007273 Treated
A1 0.73480636 Treated
A1 1.31256592 Treated
A1 4.10433388 Treated
A1 1.83842957 Treated
A1 0.37431264 Treated
A1 0.97929895 Treated
A1 3.75362134 Treated
A1 1.33031917 Treated
A1 3.26541805 Treated
A1 2.9288013 Treated
A1 0.57133973 Treated
A1 0.24782366 Treated
A1 0.69712925 Treated
A1 0.55370426 Treated
A1 0.33299854 Treated
A1 0.5037756 Treated
A1 0.57278252 Treated
A1 0.68927717 Treated
A1 0.22487633 Treated
A1 0.75611871 Treated
A1 1.15371621 Treated
A1 0.7747463 Treated
A1 0.39368963 Treated
A1 1.79583561 Treated
A1 3.21693015 Treated
A1 3.45943379 Treated
A1 0.30704182 Treated
A1 0.26489183 Treated
A1 1.81162345 Treated
A1 0.43088245 Treated
A1 2.44945693 Treated
A1 0.21691652 Treated
A1 1.12865424 Treated
A1 0.28542513 Treated
A1 0.59780782 Treated
A1 3.47794557 Treated
A1 0.34377903 Treated
A1 0.66860515 Treated
A1 0.23588224 Treated
A1 2.20435262 Treated
A1 1.54424798 Treated
A1 2.12652826 Treated
A1 0.26243839 Treated
A1 2.77983189 Treated
A1 0.58879763 Treated
A1 0.84401506 Treated
A1 0.70488352 Treated
A1 2.30670977 Treated
A1 1.08069658 Treated
A1 0.55594176 Treated
A1 0.65319794 Treated
A1 0.37163413 Treated
A1 0.95288068 Treated
A1 0.74963892 Treated
A1 0.27361044 Treated
A1 2.18415141 Treated
A1 1.6867528 Treated
A1 3.53348255 Treated
A1 2.59721112 Treated
A1 0.99063808 Treated
A1 4.61862183 Treated
A1 4.94751453 Treated
A1 1.00485313 Treated
A1 6.54522276 Treated
A1 1.94394088 Treated
A1 1.72328258 Treated
A1 0.4090203 Treated
A1 0.97104239 Treated
A1 0.79481286 Treated
A1 2.66388464 Treated
A1 0.5601567 Treated
A1 0.6316312 Treated
A1 0.47901648 Treated
A1 1.55093169 Treated
A1 0.83047229 Treated
A1 0.72663838 Treated
A1 3.26071143 Treated
A1 3.4117291 Treated
A1 1.58347774 Treated
A1 1.89554346 Treated
A1 1.46892679 Treated
A1 0.97055286 Treated
A1 1.36232138 Treated
A1 1.01318431 Treated
A1 0.9435336 Treated
A1 1.02846503 Treated
A1 2.35219646 Treated
A1 5.0059433 Treated
A1 0.18073829 Treated
A1 2.753021 Treated
A1 2.58122754 Treated
A1 0.69344306 Treated
A1 0.28953269 Treated
A1 0.55938435 Treated
A1 0.68744272 Treated
A1 1.24914837 Treated
A1 0.70170933 Treated
A1 1.37819362 Treated
A1 0.37838027 Treated
A1 1.37113571 Treated
A1 1.3448571 Treated
A1 1.58357811 Treated
A1 0.47702584 Treated
A1 1.72613621 Treated
A1 1.64917874 Treated
A1 0.94518638 Treated
A1 2.24344325 Treated
A1 2.93460989 Treated
A1 1.83197105 Treated
A1 0.31038833 Treated
A1 1.00342071 Treated
A1 2.31949353 Treated
A1 0.74928075 Treated
A1 0.24303423 Treated
A1 1.37256122 Treated
A1 2.6253283 Treated
A1 0.33432961 Treated
A1 0.28052613 Treated
A1 5.35429573 Treated
A1 4.61090326 Treated
A1 4.99595833 Treated
A1 1.86548543 Treated
A1 1.43783641 Treated
A1 3.58819699 Treated
A1 0.4036718 Treated
A1 0.85301375 Treated
A1 2.31395936 Treated
A1 2.04941916 Treated
A1 5.44617081 Treated
A1 0.28619471 Treated
A1 0.76477969 Treated
A1 2.44757485 Treated
A1 2.2273519 Treated
A1 0.59200156 Treated
A1 2.11772966 Treated
A1 0.47790959 Treated
A1 1.42629004 Treated
A1 5.78962374 Treated
A1 2.1621182 Treated
A1 1.25031185 Treated
A1 1.93305552 Treated
A1 0.17688902 Treated
A1 0.74377006 Treated
A1 0.29333147 Treated
A1 1.00549185 Treated
A1 0.95217013 Treated
A1 0.62881869 Treated
A1 0.33081517 Treated
A1 0.42314073 Treated
A1 0.66583371 Treated
A1 2.29019117 Treated
A1 1.49084628 Treated
A1 1.70210028 Treated
A1 0.84148508 Treated
A1 1.81977975 Treated
A1 3.55392385 Treated
A1 0.35167721 Treated
A1 5.7280755 Treated
A1 2.04659534 Treated
A1 2.14794588 Treated
A1 0.83449662 Treated
A1 0.67865998 Treated
A1 0.79785067 Treated
A1 0.34078741 Treated
A1 1.48293638 Treated
A1 2.69195509 Treated
A1 1.24159777 Treated
A1 1.67053974 Treated
A1 1.60683143 Treated
A1 0.38249987 Treated
A1 0.30269161 Treated
A1 0.57072914 Treated
A1 2.3023355 Treated
A1 2.30926585 Treated
A1 1.14672732 Treated
A1 6.31689501 Treated
A1 0.40280378 Treated
A1 1.75345862 Treated
A1 0.39336085 Treated
A1 0.35207289 Treated
A1 3.56390357 Treated
A1 0.66950107 Treated
A1 0.21645012 Treated
A1 1.85545087 Treated
A1 1.4384377 Treated
A1 1.13160825 Treated
A1 0.41826138 Treated
A1 0.39028531 Treated
A1 1.03300059 Treated
A1 1.49414146 Treated
A1 1.6453439 Treated
A1 1.39266598 Treated
A1 2.33769703 Treated
A1 0.38214931 Treated
A1 1.27136147 Treated
A1 1.63622224 Treated
A1 0.51458585 Treated
A1 0.19481504 Treated
A1 0.3782579 Treated
A1 5.47586823 Treated
A1 2.51440835 Treated
A1 0.29896796 Treated
A1 0.50090647 Treated
A1 1.22808897 Treated
A1 1.50743175 Treated
A1 0.47276211 Treated
A1 1.31859136 Treated
A1 2.2884562 Treated
A1 1.45980585 Treated
A1 2.64950466 Treated
A1 1.0636915 Treated
A1 1.12641704 Treated
A1 3.84880018 Treated
A1 0.37897038 Treated
A1 0.39828342 Treated
A1 1.86455107 Treated
A1 3.06644702 Treated
A1 0.68319333 Treated
A1 1.19636667 Treated
A1 2.57619357 Treated
A1 0.77162755 Treated
A1 0.49997541 Treated
A1 0.29864743 Treated
A1 1.20197165 Treated
A1 0.99609423 Treated
A1 1.1192807 Treated
A1 0.18539853 Treated
A1 2.65995169 Treated
A1 0.41101834 Treated
A1 0.35430565 Treated
A1 1.63131404 Treated
A1 1.40635824 Treated
A1 6.43131256 Treated
A1 2.20849395 Treated
A1 0.56734067 Treated
A1 1.21853793 Treated
A1 1.84043491 Treated
A1 2.60674381 Treated
A1 2.039217 Treated
A1 1.97942185 Treated
A1 0.22763652 Treated
A1 3.98600841 Treated
A1 0.91041636 Treated
A1 1.85434067 Treated
A1 1.65041113 Treated
A1 2.13814163 Treated
A1 2.05251932 Treated
A1 0.32202071 Treated
A1 2.05748916 Treated
A1 1.05348575 Treated
A1 3.61015439 Treated
A1 1.54507267 Treated
A1 2.16020036 Treated
A1 1.61517549 Treated
A1 2.24644613 Treated
A1 1.88665783 Treated
A1 1.48597538 Treated
A1 2.99801183 Treated
A1 1.61025 Treated
A1 5.27987432 Treated
A1 0.62955821 Treated
A1 3.14180017 Treated
A1 1.63254821 Treated
A1 2.08511782 Treated
A1 1.42219317 Treated
A1 1.91271603 Treated
A1 0.4778859 Treated
A1 1.5151403 Treated
A1 0.28750554 Treated
A1 0.54878217 Treated
A1 0.83312899 Treated
A1 0.44578671 Treated
A1 0.25080779 Treated
A1 2.19264555 Treated
A1 2.6776948 Treated
A1 0.91068172 Treated
A1 0.18692814 Treated
A1 3.10010529 Treated
A1 0.66709852 Treated
A1 1.35886526 Treated
A1 0.24437369 Treated
A1 1.45323515 Treated
A1 3.16474962 Treated
A1 0.98002821 Treated
A1 2.33268356 Treated
A1 1.41748667 Treated
A1 0.86304229 Treated
A1 1.12180912 Treated
A1 0.68002206 Treated
A1 0.69522309 Treated
A1 1.74552286 Treated
A1 1.0069505 Treated
A1 0.9122256 Treated
A1 1.66130066 Treated
A1 1.40723765 Treated
A1 2.06208229 Treated
A1 0.46128887 Treated
A1 2.06863403 Treated
A1 1.64887238 Treated
A1 2.01792836 Treated
A1 2.25446391 Treated
A1 4.24887276 Treated
A1 0.41798136 Treated
A1 1.48820472 Treated
A1 2.05964708 Treated
A1 2.35560584 Treated
A1 0.82910633 Treated
A1 0.50798035 Treated
A1 2.09334636 Treated
A1 0.54358256 Treated
A1 1.10444987 Treated
A1 0.83071715 Treated
A1 0.35410288 Treated
A1 1.84487689 Treated
A1 0.79480147 Treated
A1 1.4096837 Treated
A1 0.67258042 Treated
A1 1.27358603 Treated
A1 1.25712216 Treated
A1 2.7890389 Treated
A1 0.31623843 Treated
A1 2.92104387 Treated
A1 0.24810068 Treated
A1 0.4070946 Treated
A1 2.43302321 Treated
A1 0.99384177 Treated
A1 1.09821272 Treated
A1 2.4293797 Treated
A1 0.29967386 Treated
A1 3.1660018 Treated
A1 0.62817961 Treated
A1 0.81538188 Treated
A1 2.46941423 Treated
A1 0.27881432 Treated
A1 1.46355653 Treated
A1 0.81097674 Treated
A1 0.74364954 Treated
A1 0.33835977 Treated
A1 1.75086546 Treated
A1 0.42237464 Treated
A1 1.80444098 Treated
A1 0.79118174 Treated
A1 1.95969319 Treated
A1 1.86753321 Treated
A1 2.75060701 Treated
A1 3.56350112 Treated
A1 0.38337168 Treated
A1 0.38121703 Treated
A1 0.43586695 Treated
A1 5.3749299 Treated
A1 0.29551169 Treated
A1 1.11909521 Treated
A1 1.72642326 Treated
A1 1.09126866 Treated
A1 1.48582494 Treated
A1 0.5200721 Treated
A1 1.5775398 Treated
A1 3.67638135 Treated
A1 0.46664077 Treated
A1 0.28450987 Treated
A1 1.13342237 Treated
A1 1.48929024 Treated
A1 1.66330636 Treated
A1 0.3375605 Treated
A1 2.12944436 Treated
A1 0.35120362 Treated
A1 2.11942315 Treated
A1 0.64279681 Treated
A1 2.48347211 Treated
A1 2.11474085 Treated
A1 1.69806349 Treated
A1 0.94267482 Treated
A1 0.41403374 Treated
A1 0.9694559 Treated
A1 1.47588027 Treated
A1 1.07042396 Treated
A1 1.93767869 Treated
A1 3.67589831 Treated
A1 0.42630878 Treated
A1 2.16994405 Treated
A1 6.55388737 Treated
A1 0.79111838 Treated
A1 5.89785004 Treated
A1 1.82359028 Treated
A1 1.19234037 Treated
A1 1.16153455 Treated
A1 0.82849002 Treated
A1 0.59328038 Treated
A1 2.97768641 Treated
A1 1.91084135 Treated
A1 1.17948985 Treated
A1 1.74790633 Treated
A1 5.16210985 Treated
A1 0.98634923 Treated
A1 0.92136902 Treated
A1 0.93510008 Treated
A1 2.39297628 Treated
A1 1.11116397 Treated
A1 0.46391153 Treated
A1 0.53992879 Treated
A1 2.11196017 Treated
A1 0.31032816 Treated
A1 1.44004762 Treated
A1 0.94376349 Treated
A1 0.45201996 Treated
A1 0.93205202 Treated
A1 1.9057318 Treated
A1 2.77182698 Treated
A1 2.96218586 Treated
A1 1.53294504 Treated
A1 0.36411205 Treated
A1 1.37289882 Treated
A1 1.74540138 Treated
A1 1.83304107 Treated
A1 2.42177892 Treated
A1 0.45059526 Treated
A1 2.0419836 Treated
A1 1.92117 Treated
A1 1.87686729 Treated
A1 1.55818796 Treated
A1 1.49836767 Treated
A1 0.28608221 Treated
A1 6.4698329 Treated
A1 0.75177383 Treated
A1 2.76055884 Treated
A1 0.3654424 Treated
A1 1.36422467 Treated
A1 1.49877501 Treated
A1 2.55521965 Treated
A1 1.18788171 Treated
A1 0.30708379 Treated
A1 1.18207693 Treated
A1 0.47194827 Treated
A1 3.41085315 Treated
A1 1.88903177 Treated
A1 0.77209836 Treated
A1 1.30668962 Treated
A1 2.00048852 Treated
A1 0.5901593 Treated
A1 0.23108898 Treated
A1 0.47174338 Treated
A1 1.49688625 Treated
A1 2.04456234 Treated
A1 2.04587984 Treated
A1 0.9444806 Treated
A1 1.73333025 Treated
A1 1.58421981 Treated
A1 0.55734503 Treated
A1 1.42862689 Treated
A1 0.36632892 Treated
A1 1.95127845 Treated
A1 2.04436135 Treated
A1 0.6360234 Treated
A1 0.19456148 Treated
A1 0.4082031 Treated
A1 1.70430291 Treated
A1 0.42401364 Treated
A1 0.18195455 Treated
A1 2.00448942 Treated
A1 0.49727899 Treated
A1 1.41104794 Treated
A1 0.25156531 Treated
A1 2.35886741 Treated
A1 0.446982 Treated
A1 1.40994275 Treated
A1 0.44790751 Treated
A1 2.2132349 Treated
A1 1.99189711 Treated
A1 1.28892028 Treated
A1 1.24256861 Treated
A1 1.07242215 Treated
A1 1.09265232 Treated
A1 0.96968758 Treated
A1 3.39481115 Treated
A1 0.33548883 Treated
A1 1.43616641 Treated
A1 0.40773752 Treated
A1 0.84285706 Treated
A1 2.00940943 Treated
A1 1.25429833 Treated
A1 2.14331508 Treated
A1 1.10912931 Treated
A1 2.99474549 Treated
A1 0.83357239 Treated
A1 0.35980695 Treated
A1 1.06746817 Treated
A1 0.41161934 Treated
A1 1.10198307 Treated
A1 0.31885242 Treated
A1 0.59630072 Treated
A1 0.33740026 Treated
A1 0.721412 Treated
A1 6.44248152 Treated
A1 1.32980299 Treated
A1 3.78895903 Treated
A1 2.30060601 Treated
A1 0.50694233 Treated
A1 2.55386567 Treated
A1 4.02389717 Treated
A1 0.52906144 Treated
A1 0.7857796 Treated
A1 0.56997424 Treated
A1 1.59246838 Treated
A1 2.66446471 Treated
A1 4.06660891 Treated
A1 1.5584079 Treated
A1 0.66580027 Treated
A1 0.78742248 Treated
A1 0.22324909 Treated
A1 0.42265421 Treated
A1 2.38018227 Treated
A1 2.05555582 Treated
A1 0.78196126 Treated
A1 1.21861637 Treated
A1 2.0600915 Treated
A1 1.43990445 Treated
A1 3.28908253 Treated
A1 2.04532671 Treated
A1 1.48387289 Treated
A1 0.823511 Treated
A1 1.34541118 Treated
A1 0.63710898 Treated
A1 1.73459482 Treated
A1 0.41396394 Treated
A1 1.27114248 Treated
A1 1.25369728 Treated
A1 0.41081247 Treated
A1 0.11696258 Treated
A1 2.3885119 Treated
A1 0.37144759 Treated
A1 1.66236818 Treated
A1 0.97952151 Treated
A1 1.01490939 Treated
A1 2.97689509 Treated
A1 0.44914246 Treated
A1 0.48503026 Treated
A1 3.88656664 Treated
A1 2.05605245 Treated
A1 2.85874295 Treated
A1 0.79396856 Treated
A1 0.95603806 Treated
A1 1.69273281 Treated
A1 2.57607746 Treated
A1 1.3813448 Treated
A1 0.3217732 Treated
A1 0.38984349 Treated
A1 2.55934644 Treated
A1 2.51536012 Treated
A1 0.48911896 Treated
A1 2.1030457 Treated
A1 1.07365382 Treated
A1 1.37204623 Treated
A1 0.38226831 Treated
A1 1.42281508 Treated
A1 1.53947675 Treated
A1 0.81591576 Treated
A1 0.34485456 Treated
A1 0.96930885 Treated
A1 1.43734801 Treated
A1 0.87740046 Treated
A1 1.00692999 Treated
A1 1.53039432 Treated
A1 0.4647747 Treated
A1 0.99631023 Treated
A1 0.33466882 Treated
A1 1.43825281 Treated
A1 0.24132966 Treated
A1 2.19883513 Treated
A1 0.90969568 Treated
A1 1.48704839 Treated
A1 1.95799851 Treated
A1 0.67006284 Treated
A1 3.07329679 Treated
A1 1.64877117 Treated
A1 1.60019124 Treated
A1 0.29581359 Treated
A1 1.69835341 Treated
A1 0.56108254 Treated
A1 3.07966661 Treated
A1 2.67080164 Treated
A1 1.69338751 Treated
A1 3.10525751 Treated
A1 1.61847925 Treated
A1 0.95895422 Treated
A1 0.66504717 Treated
A1 2.18819451 Treated
A1 4.06440258 Treated
A1 0.9182024 Treated
A1 1.58828723 Treated
A1 1.31299496 Treated
A1 1.8303597 Treated
A1 1.4600116 Treated
A1 0.41738537 Treated
A1 0.27629387 Treated
A1 0.85916561 Treated
A1 5.0544529 Treated
A1 0.6666559 Treated
A1 1.09281051 Treated
A1 0.55254251 Treated
A1 0.42369315 Treated
A1 0.43648905 Treated
A1 1.26358938 Treated
A1 4.70200634 Treated
A1 1.28388774 Treated
A1 0.83488595 Treated
A1 5.53163815 Treated
A1 0.56973004 Treated
A1 1.16934109 Treated
A1 1.91106427 Treated
A1 1.49709415 Treated
A1 0.40353951 Treated
A1 1.25239789 Treated
A1 1.687783 Treated
A1 2.49405694 Treated
A1 0.63083929 Treated
A1 2.32424641 Treated
A1 0.60616243 Treated
A1 1.19196117 Treated
A1 0.83095711 Treated
A1 1.85380638 Treated
A1 1.52480888 Treated
A1 0.47739998 Treated
A1 2.58085012 Treated
A1 0.51202273 Treated
A1 0.59861541 Treated
A1 2.83005381 Treated
A1 1.75625086 Treated
A1 1.77802157 Treated
A1 0.38468242 Treated
A1 1.57637405 Treated
A1 0.22421733 Treated
A1 2.44051528 Treated
A1 2.22589564 Treated
A1 1.35660005 Treated
A1 1.17806613 Treated
A1 2.52452469 Treated
A1 0.41213277 Treated
A1 1.14786279 Treated
A1 0.47475475 Treated
A1 0.32841608 Treated
A1 3.48124075 Treated
A1 0.55741841 Treated
A1 0.43811724 Treated
A1 5.95056105 Treated
A1 1.65843022 Treated
A1 1.56992674 Treated
A1 0.24796344 Treated
A1 0.35404918 Treated
A1 0.25919139 Treated
A1 0.99829042 Treated
A1 2.49354601 Treated
A1 0.25524387 Treated
A1 1.09588969 Treated
A1 1.74177289 Treated
A1 1.11290526 Treated
A1 0.38920707 Treated
A1 2.62084079 Treated
A1 1.36571717 Treated
A1 2.71817446 Treated
A1 1.99446392 Treated
A1 0.45035627 Treated
A1 2.31842518 Treated
A1 0.67973822 Treated
A1 2.2019031 Treated
A1 0.35760567 Treated
A1 1.48076689 Treated
A1 0.35642979 Treated
A1 0.77716076 Treated
A1 0.44377095 Treated
A1 2.22683334 Treated
A1 0.57182246 Treated
A1 0.41675746 Treated
A1 1.73576176 Treated
A1 2.13178658 Treated
A1 1.43242025 Treated
A1 4.29039621 Treated
A1 2.93621182 Treated
A1 0.29817852 Treated
A1 1.23559153 Treated
A1 3.30149961 Treated
A1 0.60001338 Treated
A1 1.59421635 Treated
A1 0.55632657 Treated
A1 2.1441021 Treated
A1 1.18865037 Treated
A1 0.60207856 Treated
A1 1.13255942 Treated
A1 2.25289822 Treated
A1 0.73998058 Treated
A1 3.04188275 Treated
A1 0.53860092 Treated
A1 1.87964702 Treated
A1 0.77372968 Treated
A1 0.25047114 Treated
A1 1.0562073 Treated
A1 1.40387082 Treated
A1 2.57307267 Treated
A1 0.55485231 Treated
A1 1.6377058 Treated
A1 0.62364179 Treated
A1 1.41668653 Treated
A1 0.97961813 Treated
A1 2.82027841 Treated
A1 1.72031605 Treated
A1 3.3580513 Treated
A1 2.66556048 Treated
A1 0.34937492 Treated
A1 2.19969511 Treated
A1 2.27001286 Treated
A1 0.42664209 Treated
A1 2.35383415 Treated
A1 1.96486557 Treated
A1 3.9128046 Treated
A1 1.67119467 Treated
A1 0.76604593 Treated
A1 3.93428421 Treated
A1 0.31740165 Treated
A1 1.34751749 Treated
A1 0.34404096 Treated
A1 1.29876256 Treated
A1 0.88874274 Treated
A1 3.25342417 Treated
A1 2.28133488 Treated
A1 0.26066279 Treated
A1 1.46699774 Treated
A1 1.37428749 Treated
A1 3.70209861 Treated
A1 1.76532292 Treated
A1 3.21314955 Treated
A1 0.30973843 Treated
A1 0.36766607 Treated
A1 0.6514464 Treated
A1 0.47240877 Treated
A1 3.20155931 Treated
A1 2.12832904 Treated
A1 0.55776745 Treated
A1 0.31680736 Treated
A1 0.45023856 Treated
A1 0.39720309 Treated
A1 0.83956891 Treated
A1 0.33560881 Treated
A1 0.49212307 Treated
A1 0.57790363 Treated
A1 1.72115934 Treated
A1 0.85498863 Treated
A1 1.38195789 Treated
A1 0.79845214 Treated
A1 0.2422621 Treated
A1 2.29507303 Treated
A1 1.89853954 Treated
A1 1.53624797 Treated
A1 2.16204524 Treated
A1 0.4515461 Treated
A1 2.07599854 Treated
A1 2.50285602 Treated
A1 2.29348946 Treated
A1 0.79577988 Treated
A1 0.35819626 Treated
A1 2.22232819 Treated
A1 2.116503 Treated
A1 0.30068308 Treated
A1 0.99149054 Treated
A1 1.47726321 Treated
A1 1.15033817 Treated
A1 1.82869732 Treated
A1 4.93033028 Treated
A1 1.15048289 Treated
A1 0.26967791 Treated
A1 0.33625874 Treated
A1 3.80451369 Treated
A1 2.79748845 Treated
A1 0.19335125 Treated
A1 0.90343165 Treated
A1 2.58756089 Treated
A1 0.62497902 Treated
A1 0.98044044 Treated
A1 0.24870646 Treated
A1 0.45530489 Treated
A1 0.55488318 Treated
A1 0.37252048 Treated
A1 2.60972714 Treated
A1 1.1296345 Treated
A1 2.41943836 Treated
A1 2.04086614 Treated
A1 0.95104867 Treated
A1 2.39481378 Treated
A1 1.56075525 Treated
A1 0.40957218 Treated
A1 1.98395419 Treated
A1 0.54949659 Treated
A1 0.37759709 Treated
A1 1.1244334 Treated
A1 1.01239955 Treated
A1 2.38534355 Treated
A1 0.64517623 Treated
A1 0.22751312 Treated
A1 1.79907513 Treated
A1 0.66112453 Treated
A1 1.97388804 Treated
A1 0.79647332 Treated
A1 0.47231996 Treated
A1 0.55360132 Treated
A1 0.44913656 Treated
A1 0.65330982 Treated
A1 1.48690438 Treated
A1 0.61581731 Treated
A1 0.22666188 Treated
A1 1.48610306 Treated
A1 0.59525025 Treated
A1 0.30408025 Treated
A1 2.13357639 Treated
A1 4.26242018 Treated
A1 0.97855282 Treated
A1 2.41058755 Treated
A1 2.89084268 Treated
A1 2.2896893 Treated
A1 0.21856426 Treated
A1 1.55549204 Treated
A1 4.55814505 Treated
A1 1.57109213 Treated
A1 0.27943388 Treated
A1 1.06265807 Treated
A1 0.42602196 Treated
A1 1.36901093 Treated
A1 1.44728446 Treated
A1 0.37049732 Treated
A1 1.86856067 Treated
A1 1.26090884 Treated
A1 0.6822263 Treated
A1 0.3530032 Treated
A1 2.04922128 Treated
A1 0.4257226 Treated
A1 0.42727405 Treated
A1 0.42302004 Treated
A1 0.97708148 Treated
A1 1.983729 Treated
A1 1.57413542 Treated
A1 2.38573909 Treated
A1 1.92695868 Treated
A1 0.7257219 Treated
A1 1.99687338 Treated
A1 0.40527648 Treated
A1 0.29241836 Treated
A1 0.58325756 Treated
A1 0.74174136 Treated
A1 0.73727208 Treated
A1 0.22099827 Treated
A1 0.6114009 Treated
A1 1.27910244 Treated
A1 0.82506746 Treated
A1 2.36365771 Treated
A1 2.12163591 Treated
A1 1.7877413 Treated
A1 0.69535363 Treated
A1 1.48291528 Treated
A1 0.25207034 Treated
A1 0.93889171 Treated
A1 1.40348387 Treated
A1 0.85809362 Treated
A1 2.76849818 Treated
A1 1.71546543 Treated
A1 2.69378352 Treated
A1 1.39529026 Treated
A1 0.59522355 Treated
A1 0.60426056 Treated
A1 0.4712365 Treated
A1 0.42582554 Treated
A1 2.78790116 Treated
A1 0.67779887 Treated
A1 0.58944368 Treated
A1 1.07886863 Treated
A1 1.74783325 Treated
A1 2.78614831 Treated
A1 2.24868941 Treated
A1 1.36137855 Treated
A1 2.03327513 Treated
A1 2.47565293 Treated
A1 2.43836284 Treated
A1 2.07398605 Treated
A1 1.61182809 Treated
A1 1.87570119 Treated
A1 0.71965855 Treated
A1 2.96073127 Treated
A1 2.17739701 Treated
A1 0.78230387 Treated
A1 4.84863806 Treated
A1 0.70893872 Treated
A1 4.16042852 Treated
A1 1.20280707 Treated
A1 2.15188766 Treated
A1 1.77331316 Treated
A1 0.49482742 Treated
A1 2.46109009 Treated
A1 0.90840381 Treated
A1 1.19951296 Treated
A1 1.32225275 Treated
A1 1.56890905 Treated
A1 1.51635242 Treated
A1 2.10432124 Treated
A1 0.7308318 Treated
A1 1.10851562 Treated
A1 1.35716498 Treated
A1 0.40094784 Treated
A1 2.39562535 Treated
A1 1.61153376 Treated
A1 0.34290275 Treated
A1 0.2904703 Treated
A1 0.41676176 Treated
A1 0.89677298 Treated
A1 1.90646982 Treated
A1 3.13268232 Treated
A1 2.52829623 Treated
A1 1.53197825 Treated
A1 4.56085634 Treated
A1 1.64846516 Treated
A1 0.74386883 Treated
A1 1.10146832 Treated
A1 1.13078082 Treated
A1 0.46018136 Treated
A1 1.79219663 Treated
A1 1.12434554 Treated
A1 1.59258199 Treated
A1 1.07581317 Treated
A1 1.03662717 Treated
A1 0.98843336 Treated
A1 1.13638747 Treated
A1 0.81100333 Treated
A1 1.19188607 Treated
A1 0.7221638 Treated
A1 2.54698014 Treated
A1 2.3660183 Treated
A1 1.11184859 Treated
A1 1.32446432 Treated
A1 0.75096905 Treated
A1 0.81612617 Treated
A1 2.57419705 Treated
A1 1.63259971 Treated
A1 1.64703584 Treated
A1 1.206828 Treated
A1 3.05848241 Treated
A1 3.67289782 Treated
A1 0.2714195 Treated
A1 0.77270085 Treated
A1 3.94985652 Treated
A1 1.55135846 Treated
A1 1.96621001 Treated
A1 0.97639263 Treated
A1 0.41900533 Treated
A1 1.49623013 Treated
A1 0.88120413 Treated
A1 2.99056435 Treated
A1 0.25272927 Treated
A1 0.3749229 Treated
A1 1.39759409 Treated
A1 0.63318741 Treated
A1 3.15718365 Treated
A1 0.39377287 Treated
A1 1.16726696 Treated
A1 0.48596233 Treated
A1 0.79091388 Treated
A1 1.39739847 Treated
A1 2.2150526 Treated
A1 0.71731758 Treated
A1 2.84863973 Treated
A1 0.88182914 Treated
A1 1.47732139 Treated
A1 0.47734806 Treated
A1 0.77791125 Treated
A1 1.17573273 Treated
A1 0.73594946 Treated
A1 1.54812741 Treated
A1 1.69794154 Treated
A1 1.5506289 Treated
A1 0.89219207 Treated
A1 0.62873483 Treated
A1 0.30874246 Treated
A1 0.88927424 Treated
A1 0.30021846 Treated
A1 0.65304834 Treated
A1 3.60611606 Treated
A1 0.33380643 Treated
A1 2.90650225 Treated
A1 1.70276856 Treated
A1 0.40551713 Treated
A1 1.33463097 Treated
A1 1.006724 Treated
A1 1.82436645 Treated
A1 0.74661976 Treated
A1 1.11445189 Treated
A1 1.82824957 Treated
A1 1.09179485 Treated
A1 4.63815641 Treated
A1 2.87115455 Treated
A1 1.72223902 Treated
A1 0.26238829 Treated
A1 3.25928116 Treated
A1 1.75005579 Treated
A1 3.04811811 Treated
A1 0.65804285 Treated
A1 1.4919982 Treated
A1 1.58846271 Treated
A1 1.32748222 Treated
A1 4.70191765 Treated
A1 1.16863585 Treated
A1 3.34995317 Treated
A1 0.58798063 Treated
A1 0.65455842 Treated
A1 0.99024266 Treated
A1 1.79836822 Treated
A1 0.82046258 Treated
A1 0.52635771 Treated
A1 2.41752148 Treated
A1 0.77734029 Treated
A1 1.10951638 Treated
A1 0.93647671 Treated
A1 0.48024657 Treated
A1 1.37674534 Treated
A1 0.666053 Treated
A1 1.32027185 Treated
A1 0.60544831 Treated
A1 1.92061985 Treated
A1 0.62573946 Treated
A1 0.47653911 Treated
A1 2.4415009 Treated
A1 0.23563741 Treated
A1 0.44629171 Treated
A1 0.30067527 Treated
A1 0.80648625 Treated
A1 1.22984493 Treated
A1 1.64207184 Treated
A1 2.69323969 Treated
A1 2.56313229 Treated
A1 0.67385584 Treated
A1 1.17815459 Treated
A1 0.29891789 Treated
A1 1.27892077 Treated
A1 1.98950779 Treated
A1 0.79923832 Treated
A1 0.77488762 Treated
A1 0.38070285 Treated
A1 2.22136211 Treated
A1 4.76057196 Treated
A1 0.71816301 Treated
A1 1.44814253 Treated
A1 2.10108471 Treated
A1 1.06899738 Treated
A1 4.29035044 Treated
A1 2.43799043 Treated
A1 0.92412448 Treated
A1 4.23521376 Treated
A1 0.68039602 Treated
A1 2.80317187 Treated
A1 0.81930143 Treated
A1 2.88880134 Treated
A1 2.43002319 Treated
A1 1.75388992 Treated
A1 1.18132222 Treated
A1 1.74596786 Treated
A1 0.30946729 Treated
A1 1.71819806 Treated
A1 2.10980868 Treated
A1 0.35352689 Treated
A1 2.13558841 Treated
A1 0.91356945 Treated
A1 2.34187961 Treated
A1 0.60031986 Treated
A1 1.24624693 Treated
A1 1.48244214 Treated
A1 1.03209329 Treated
A1 0.28595147 Treated
A1 2.83452058 Treated
A1 1.51189268 Treated
A1 2.47097397 Treated
A1 0.86669993 Treated
A1 1.2322557 Treated
A1 4.74821138 Treated
A1 0.6537137 Treated
A1 1.93015921 Treated
A1 2.69727874 Treated
A1 0.72103775 Treated
A1 2.16312075 Treated
A1 0.84579962 Treated
A1 0.34597027 Treated
A1 2.7138896 Treated
A1 1.11576307 Treated
A1 0.34926155 Treated
A1 0.27377671 Treated
A1 2.67581558 Treated
A1 1.39198661 Treated
A1 2.87381196 Treated
A1 0.26198471 Treated
A1 0.79723287 Treated
A1 0.95538533 Treated
A1 2.00751472 Treated
A1 2.66166282 Treated
A1 4.62514591 Treated
A1 2.6529808 Treated
A1 0.47022933 Treated
A1 2.77181315 Treated
A1 0.69384658 Treated
A1 0.58564335 Treated
A1 0.96328986 Treated
A1 3.75666642 Treated
A1 0.38985479 Treated
A1 0.62142938 Treated
A1 1.07428408 Treated
A1 1.58449411 Treated
A1 0.90322274 Treated
A1 0.9102869 Treated
A1 0.27356869 Treated
A1 3.94169283 Treated
A1 2.04472399 Treated
A1 1.23281443 Treated
A1 1.54727995 Treated
A1 1.01124799 Treated
A1 5.5749445 Treated
A1 1.40884364 Treated
A1 3.59604502 Treated
A1 3.16283679 Treated
A1 1.43931711 Treated
A1 1.13186395 Treated
A1 4.66201973 Treated
A1 2.85250807 Treated
A1 0.95572442 Treated
A1 2.22836542 Treated
A1 1.53465068 Treated
A1 3.43023539 Treated
A1 0.34183761 Treated
A1 1.53516901 Treated
A1 0.25486189 Treated
A1 1.67359865 Treated
A1 0.70627481 Treated
A1 2.37423444 Treated
A1 1.99916434 Treated
A1 0.92312491 Treated
A1 0.84672856 Treated
A1 2.28519559 Treated
A1 1.55610526 Treated
A1 4.86850119 Treated
A1 0.72268075 Treated
A1 0.3116675 Treated
A1 1.8204608 Treated
A1 0.81315094 Treated
A1 1.24161732 Treated
A1 1.3379252 Treated
A1 1.08254194 Treated
A1 1.55862021 Treated
A1 0.74428421 Treated
A1 1.58567309 Treated
A1 0.34277958 Treated
A1 3.01297736 Treated
A1 2.25273919 Treated
A1 0.55046469 Treated
A1 0.32039282 Treated
A1 2.46867228 Treated
A1 0.97806621 Treated
A1 1.99699509 Treated
A1 0.52660608 Treated
A1 2.31730175 Treated
A1 1.01927698 Treated
A1 0.82908249 Treated
A1 0.98543209 Treated
A1 0.41717857 Treated
A1 1.42861009 Treated
A1 1.41761148 Treated
A1 1.72629547 Treated
A1 1.33294368 Treated
A1 2.80590558 Treated
A1 0.96977895 Treated
A1 2.74068546 Treated
A1 0.70204908 Treated
A1 1.58284593 Treated
A1 0.2979413 Treated
A1 1.11631358 Treated
A1 0.59796119 Treated
A1 1.04534256 Treated
A1 0.87814206 Treated
A1 0.98899364 Treated
A1 2.59100986 Treated
A1 0.54274368 Treated
A1 1.21048379 Treated
A1 3.45902276 Treated
A1 0.85522878 Treated
A1 1.50120699 Treated
A1 0.62118042 Treated
A1 1.21263492 Treated
A1 0.79954642 Treated
A1 0.83707064 Treated
A1 2.77328444 Treated
A1 2.43375254 Treated
A1 1.22460139 Treated
A1 0.79409486 Treated
A1 0.74032044 Treated
A1 3.14397311 Treated
A1 0.73566324 Treated
A1 0.88904816 Treated
A1 0.30389601 Treated
A1 1.26341474 Treated
A1 1.0535053 Treated
A1 2.05020738 Treated
A1 0.57137263 Treated
A1 0.44353095 Treated
A1 1.57620096 Treated
A1 1.28811038 Treated
A1 1.47169936 Treated
A1 1.94602895 Treated
A1 1.97409451 Treated
A1 0.22578609 Treated
A1 1.04706037 Treated
A1 0.38893953 Treated
A1 1.07485378 Treated
A1 0.59868526 Treated
A1 0.56220502 Treated
A1 0.89560896 Treated
A1 0.83227015 Treated
A1 1.23669076 Treated
A1 1.13736951 Treated
A1 0.7405113 Treated
A1 1.36373186 Treated
A1 3.00558925 Treated
A1 1.00853217 Treated
A1 0.55688137 Treated
A1 1.25175321 Treated
A1 2.64719892 Treated
A1 0.49684551 Treated
A1 1.66274834 Treated
A1 1.26201415 Treated
A1 1.15657115 Treated
A1 0.70257539 Treated
A1 0.46102455 Treated
A1 0.3399792 Treated
A1 2.97444367 Treated
A1 2.751405 Treated
A1 1.60544455 Treated
A1 0.36398184 Treated
A1 0.84716767 Treated
A1 4.03591919 Treated
A1 0.70837742 Treated
A1 1.13802755 Treated
A1 0.48534811 Treated
A1 3.50342202 Treated
A1 0.28986004 Treated
A1 1.04702842 Treated
A1 0.33727983 Treated
A1 0.97522897 Treated
A1 0.24510865 Treated
A1 1.13555777 Treated
A1 2.60934877 Treated
A1 2.10774112 Treated
A1 0.59764743 Treated
A1 1.97814906 Treated
A1 1.47856271 Treated
A1 3.67590165 Treated
A1 1.86420834 Treated
A1 1.57952714 Treated
A1 1.89973211 Treated
A1 1.54631042 Treated
A1 1.72471833 Treated
A1 4.36199522 Treated
A1 2.43931174 Treated
A1 0.25905076 Treated
A1 1.57690549 Treated
A1 0.2733666 Treated
A1 0.50268805 Treated
A1 0.61885917 Treated
A1 1.21218491 Treated
A1 0.56702274 Treated
A1 1.7358402 Treated
A1 1.42351735 Treated
A1 0.31913415 Treated
A1 1.98984432 Treated
A1 0.37376219 Treated
A1 1.38648403 Treated
A1 0.32167524 Treated
A1 1.03208029 Treated
A1 1.51131141 Treated
A1 0.63622278 Treated
A1 0.67130893 Treated
A1 0.32193992 Treated
A1 0.18842751 Treated
A1 2.99390221 Treated
A1 1.85910344 Treated
A1 0.89037591 Treated
A1 2.87892509 Treated
A1 1.15317774 Treated
A1 0.71258765 Treated
A1 2.83605337 Treated
A1 2.38935494 Treated
A1 0.41873971 Treated
A1 4.00182152 Treated
A1 0.46789464 Treated
A1 1.60898364 Treated
A1 1.62271261 Treated
A1 1.31722605 Treated
A1 0.43597844 Treated
A1 0.62192041 Treated
A1 1.1047976 Treated
A1 1.33632421 Treated
A1 1.58433628 Treated
A1 1.17239809 Treated
A1 0.89553511 Treated
A1 2.02486682 Treated
A1 1.85662532 Treated
A1 0.50119138 Treated
A1 2.87021565 Treated
A1 2.1180048 Treated
A1 0.25218171 Treated
A1 0.57043064 Treated
A1 0.32557648 Treated
A1 0.80718923 Treated
A1 4.612288 Treated
A1 0.97032571 Treated
A1 2.34366131 Treated
A1 1.48729408 Treated
A1 1.55850959 Treated
A1 1.31603682 Treated
A1 0.30100927 Treated
A1 2.19687653 Treated
A1 3.2357831 Treated
A1 1.41349196 Treated
A1 1.48339236 Treated
A1 1.63235605 Treated
A1 0.67428613 Treated
A1 1.01799691 Treated
A1 1.57178128 Treated
A1 0.37043011 Treated
A1 1.78975022 Treated
A1 2.29839396 Treated
A1 0.4610239 Treated
A1 0.27428252 Treated
A1 2.45812178 Treated
A1 3.70108366 Treated
A1 2.29462481 Treated
A1 0.8759445 Treated
A1 2.63292766 Treated
A1 0.49495801 Treated
A1 0.94755441 Treated
A1 0.71819872 Treated
A1 1.02663112 Treated
A1 0.25327611 Treated
A1 0.3681702 Treated
A1 0.48396462 Treated
A1 1.53142834 Treated
A1 0.83933115 Treated
A1 0.98250389 Treated
A1 0.41207191 Treated
A1 2.06650424 Treated
A1 3.08693886 Treated
A1 3.47452402 Treated
A1 2.32387185 Treated
A1 1.95181203 Treated
A1 1.43657219 Treated
A1 1.40861332 Treated
A1 2.21154356 Treated
A1 3.2072804 Treated
A1 1.6980536 Treated
A1 0.9094426 Treated
A1 1.67639124 Treated
A1 0.94247609 Treated
A1 1.49330449 Treated
A1 0.71623647 Treated
A1 0.60326004 Treated
A1 1.35241234 Treated
A1 1.03242528 Treated
A1 0.37252596 Treated
A1 0.50012642 Treated
A1 2.62145805 Treated
A1 0.92475241 Treated
A1 0.47359934 Treated
A1 1.12928307 Treated
A1 1.51806235 Treated
A1 2.49582982 Treated
A1 1.64679837 Treated
A1 2.87355447 Treated
A1 0.80660516 Treated
A1 0.21079591 Treated
A1 0.45999819 Treated
A1 1.4046284 Treated
A1 1.53105295 Treated
A1 1.24925244 Treated
A1 0.96869504 Treated
A1 2.45181942 Treated
A1 1.24370337 Treated
A1 2.45493412 Treated
A1 0.67902148 Treated
A1 0.2782549 Treated
A1 1.2473352 Treated
A1 0.34408507 Treated
A1 4.17279196 Treated
A1 1.98639607 Treated
A1 0.72789818 Treated
A1 2.18783402 Treated
A1 0.74560368 Treated
A1 1.4300611 Treated
A1 1.25385523 Treated
A1 0.49886486 Treated
A1 4.77165461 Treated
A1 0.18709037 Treated
A1 1.21756613 Treated
A1 3.16979146 Treated
A1 0.48185006 Treated
A1 2.7539351 Treated
A1 0.37253425 Treated
A1 0.68867391 Treated
A1 1.44026971 Treated
A1 1.36112916 Treated
A1 0.38367131 Treated
A1 1.77354693 Treated
A1 2.64518738 Treated
A1 1.23322916 Treated
A1 1.34060562 Treated
A1 0.67903531 Treated
A1 0.63068187 Treated
A1 1.28186083 Treated
A1 0.97820383 Treated
A1 0.44002247 Treated
A1 0.44780469 Treated
A1 0.7842474 Treated
A1 1.7173208 Treated
A1 1.06684399 Treated
A1 0.40795359 Treated
A1 1.53826666 Treated
A1 1.40833163 Treated
A1 0.35760137 Treated
A1 0.68516934 Treated
A1 0.88711232 Treated
A1 4.38439846 Treated
A1 1.43309712 Treated
A1 2.08203983 Treated
A1 2.8332355 Treated
A1 0.28679329 Treated
A1 0.72386163 Treated
A1 1.6512804 Treated
A1 1.58849263 Treated
A1 1.9108752 Treated
A1 5.15540934 Treated
A1 1.87165785 Treated
A1 1.86180198 Treated
A1 0.84426129 Treated
A1 2.18217039 Treated
A1 0.86495799 Treated
A1 1.02206028 Treated
A1 0.72758609 Treated
A1 0.89119637 Treated
A1 1.80893004 Treated
A1 1.35827899 Treated
A1 0.19878764 Treated
A1 0.8472293 Treated
A1 1.21341133 Treated
A1 0.89875817 Treated
A1 2.62724996 Treated
A1 0.59840614 Treated
A1 2.60771012 Treated
A1 1.39127862 Treated
A1 1.19096339 Treated
A1 2.5523448 Treated
A1 1.07276297 Treated
A1 5.1027174 Treated
A1 0.36124113 Treated
A1 2.1210773 Treated
A1 0.82666206 Treated
A1 4.8848381 Treated
A1 0.5723722 Treated
A1 1.4809674 Treated
A1 1.17548966 Treated
A1 0.98250365 Treated
A1 0.46951219 Treated
A1 1.51588821 Treated
A1 0.48367277 Treated
A1 2.77377129 Treated
A1 0.45757622 Treated
A1 1.68997419 Treated
A1 0.47546342 Treated
A1 1.86192334 Treated
A1 1.35595536 Treated
A1 2.76092052 Treated
A1 0.31321546 Treated
A1 1.3978678 Treated
A1 1.95678473 Treated
A1 1.37999594 Treated
A1 0.23444851 Treated
A1 0.20582603 Treated
A1 0.87424028 Treated
A1 1.7820704 Treated
A1 0.37635109 Treated
A1 0.78459638 Treated
A1 1.9975152 Treated
A1 2.02951097 Treated
A1 2.90404487 Treated
A1 0.82626766 Treated
A1 2.14123583 Treated
A1 3.28654337 Treated
A1 1.09469116 Treated
A1 2.27507567 Treated
A1 0.58575851 Treated
A1 2.800143 Treated
A1 2.21425056 Treated
A1 1.55349731 Treated
A1 1.24062216 Treated
A1 1.78004646 Treated
A1 1.01834095 Treated
A1 0.83201045 Treated
A1 0.53332424 Treated
A1 1.37505472 Treated
A1 2.15967464 Treated
A1 1.47855508 Treated
A1 3.06132054 Treated
A1 1.36831117 Treated
A1 1.94028521 Treated
A1 0.4345156 Treated
A1 2.08238101 Treated
A1 0.89041865 Treated
A1 0.91003984 Treated
A1 0.60550404 Treated
A1 2.00206614 Treated
A1 2.14540553 Treated
A1 1.96273971 Treated
A1 0.82007211 Treated
A1 0.3872942 Treated
A1 2.25991631 Treated
A1 1.18842661 Treated
A1 1.97290313 Treated
A1 1.03514349 Treated
A1 0.852005 Treated
A1 1.00011456 Treated
A1 0.96786082 Treated
A1 2.22702003 Treated
A1 2.88391161 Treated
A1 0.67361712 Treated
A1 1.32282376 Treated
A1 1.05720556 Treated
A1 3.73845196 Treated
A1 0.36477017 Treated
A1 0.43438515 Treated
A1 0.3520622 Treated
A1 1.20355427 Treated
A1 0.39703161 Treated
A1 1.42958951 Treated
A1 0.80549443 Treated
A1 4.04185867 Treated
A1 3.63575721 Treated
A1 1.13314211 Treated
A1 2.07524824 Treated
A1 0.24917032 Treated
A1 1.34808409 Treated
A1 3.55943871 Treated
A1 0.31735995 Treated
A1 4.63792992 Treated
A1 0.80255765 Treated
A1 1.11607552 Treated
A1 1.14706576 Treated
A1 1.65260506 Treated
A1 3.48934984 Treated
A1 0.57847428 Treated
A1 2.68399215 Treated
A1 2.8080585 Treated
A1 1.58786058 Treated
A1 2.96317863 Treated
A1 0.82807416 Treated
A1 0.43074885 Treated
A1 2.16250157 Treated
A1 1.84723473 Treated
A1 6.80670643 Treated
A1 0.75337994 Treated
A1 0.87557685 Treated
A1 1.079561 Treated
A1 1.25206852 Treated
A1 0.23792446 Treated
A1 1.49291205 Treated
A1 1.49181342 Treated
A1 0.66972589 Treated
A1 1.2225529 Treated
A1 1.08598065 Treated
A1 1.64216518 Treated
A1 4.92290306 Treated
A1 2.91950297 Treated
A1 1.75343597 Treated
A1 0.45711422 Treated
A1 1.44964421 Treated
A1 2.27012777 Treated
A1 0.44339949 Treated
A1 1.4126904 Treated
A1 1.66055548 Treated
A1 0.83136809 Treated
A1 0.87703151 Treated
A1 0.60533333 Treated
A1 1.46034801 Treated
A1 1.09537673 Treated
A1 0.78059298 Treated
A1 1.02230072 Treated
A1 1.9055891 Treated
A1 0.55532926 Treated
A1 1.26258647 Treated
A1 1.86059463 Treated
A1 0.81451982 Treated
A1 1.27323949 Treated
A1 1.24489844 Treated
A1 0.42473745 Treated
A1 3.01807594 Treated
A1 2.75415635 Treated
A1 1.62967241 Treated
A1 0.36312431 Treated
A1 0.56711364 Treated
A1 2.24099994 Treated
A1 3.51203394 Treated
A1 2.23536992 Treated
A1 2.26716471 Treated
A1 2.03457212 Treated
A1 0.90721339 Treated
A1 1.3206619 Treated
A1 1.27488112 Treated
A1 0.51697028 Treated
A1 0.98966414 Treated
A1 0.6491425 Treated
A1 2.06703162 Treated
A1 0.70580053 Treated
A1 0.6472317 Treated
A1 1.61149502 Treated
A1 0.33986866 Treated
A1 3.16525102 Treated
A1 0.32407349 Treated
A1 0.78850836 Treated
A1 0.7692005 Treated
A1 0.24404314 Treated
A1 0.6129266 Treated
A1 0.85434443 Treated
A1 0.96588647 Treated
A1 0.46259135 Treated
A1 1.02743578 Treated
A1 0.9195202 Treated
A1 0.23573627 Treated
A1 1.45542097 Treated
A1 2.08791137 Treated
A1 0.41316101 Treated
A1 2.76622653 Treated
A1 0.552944 Treated
A1 2.87894797 Treated
A1 2.80085421 Treated
A1 0.63265365 Treated
A1 1.181849 Treated
A1 0.39224586 Treated
A1 1.96202016 Treated
A1 0.57480234 Treated
A1 1.90280545 Treated
A1 0.22565255 Treated
A1 0.93175447 Treated
A1 3.35146475 Treated
A1 1.6045053 Treated
A1 0.98441088 Treated
A1 2.50047493 Treated
A1 0.67747402 Treated
A1 0.66030025 Treated
A1 2.12759209 Treated
A1 0.54791504 Treated
A1 0.39338189 Treated
A1 2.67913294 Treated
A1 3.26457953 Treated
A1 1.29257298 Treated
A1 1.60401881 Treated
A1 0.44894803 Treated
A1 1.73570204 Treated
A1 0.33559459 Treated
A1 1.09921277 Treated
A1 1.37529099 Treated
A1 0.33805332 Treated
A1 1.11529899 Treated
A1 0.57372129 Treated
A1 1.25986433 Treated
A1 2.5743587 Treated
A1 1.26134753 Treated
A1 0.33985934 Treated
A1 0.32532287 Treated
A1 0.30202913 Treated
A1 0.57408828 Treated
A1 1.57326818 Treated
A1 1.35797632 Treated
A1 0.55816954 Treated
A1 0.40084445 Treated
A1 1.18967688 Treated
A1 1.76436269 Treated
A1 1.14242041 Treated
A1 0.40730992 Treated
A1 0.2924749 Treated
A1 0.95950824 Treated
A1 0.34727117 Treated
A1 0.27848089 Treated
A1 3.06051993 Treated
A1 0.94598126 Treated
A1 0.62786537 Treated
A1 0.4741171 Treated
A1 2.14291573 Treated
A1 1.28748262 Treated
A1 0.49277428 Treated
A1 1.3599273 Treated
A1 1.47767234 Treated
A1 1.46396589 Treated
A1 1.29148924 Treated
A1 1.10508764 Treated
A1 0.96101677 Treated
A1 2.73323822 Treated
A1 2.68060613 Treated
A1 4.2132535 Treated
A1 0.24701259 Treated
A1 0.58201116 Treated
A1 0.73879576 Treated
A1 1.34499681 Treated
A1 0.38752601 Treated
A1 1.06001854 Treated
A1 0.83499151 Treated
A1 1.69907069 Treated
A1 0.7288782 Treated
A1 1.99817765 Treated
A1 0.80698371 Treated
A1 1.11379242 Treated
A1 0.80967689 Treated
A1 1.69933188 Treated
A1 0.48919579 Treated
A1 2.44803047 Treated
A1 4.68815374 Treated
A1 1.46535265 Treated
A1 0.48265553 Treated
A1 2.098351 Treated
A1 0.38243437 Treated
A1 1.3174504 Treated
A1 0.39174059 Treated
A1 0.26462555 Treated
A1 2.75018692 Treated
A1 0.3662107 Treated
A1 4.67819786 Treated
A1 2.70495582 Treated
A1 1.07501304 Treated
A1 0.67241842 Treated
A1 0.47973874 Treated
A1 1.18171477 Treated
A1 0.41647184 Treated
A1 2.50007153 Treated
A1 3.94400501 Treated
A1 3.33643794 Treated
A1 0.29968968 Treated
A1 0.58276618 Treated
A1 1.2917999 Treated
A1 1.18890822 Treated
A1 0.34672496 Treated
A1 0.88846546 Treated
A1 1.72125423 Treated
A1 1.05978465 Treated
A1 1.52561879 Treated
A1 0.27436292 Treated
A1 1.44565547 Treated
A1 0.91594428 Treated
A1 1.34431994 Treated
A1 3.93886781 Treated
A1 1.22274947 Treated
A1 1.18814313 Treated
A1 1.16127408 Treated
A1 0.87053698 Treated
A1 1.74711168 Treated
A1 1.48354113 Treated
A1 1.85401011 Treated
A1 1.26236713 Treated
A1 1.40614831 Treated
A1 0.28142869 Treated
A1 2.00919986 Treated
A1 0.48075983 Treated
A1 1.51222229 Treated
A1 1.42643917 Treated
A1 3.25726128 Treated
A1 3.99204898 Treated
A1 0.38100868 Treated
A1 0.2714895 Treated
A1 0.42891228 Treated
A1 3.2257967 Treated
A1 1.713781 Treated
A1 0.172996 Treated
A1 0.90252143 Treated
A1 0.27592191 Treated
A1 0.59186435 Treated
A1 0.39703682 Treated
A1 0.31001279 Treated
A1 0.54550272 Treated
A1 0.65693063 Treated
A1 0.49356639 Treated
A1 1.18439054 Treated
A1 3.67412519 Treated
A1 1.30230057 Treated
A1 0.54006153 Treated
A1 0.4049477 Treated
A1 0.72668976 Treated
A1 1.33108485 Treated
A1 1.85546565 Treated
A1 0.77877361 Treated
A1 2.1514132 Treated
A1 0.55630147 Treated
A1 1.55557525 Treated
A1 0.67511636 Treated
A1 1.91178524 Treated
A1 6.79744911 Treated
A1 0.59798139 Treated
A1 2.85755825 Treated
A1 1.38487339 Treated
A1 0.68317145 Treated
A1 1.69134808 Treated
A1 3.908952 Treated
A1 0.45957503 Treated
A1 2.98371553 Treated
A1 2.34628654 Treated
A1 2.35011268 Treated
A1 0.69699621 Treated
A1 1.91125464 Treated
A1 0.32092503 Treated
A1 0.82296419 Treated
A1 1.1749469 Treated
A1 1.2617836 Treated
A1 3.05331302 Treated
A1 0.6694572 Treated
A1 1.27771628 Treated
A1 1.51164091 Treated
A1 2.7001946 Treated
A1 0.83142573 Treated
A1 0.23716909 Treated
A1 0.85545379 Treated
A1 0.44947842 Treated
A1 0.66433358 Treated
A1 0.99597776 Treated
A1 0.23337653 Treated
A1 1.09658086 Treated
A1 0.30763319 Treated
A1 5.66217518 Treated
A1 2.05005932 Treated
A1 1.52409792 Treated
A1 0.59747767 Treated
A1 0.9007113 Treated
A1 5.72128916 Treated
A1 1.32252777 Treated
A1 4.39728117 Treated
A1 1.32948422 Treated
A1 1.70415485 Treated
A1 0.73694539 Treated
A1 1.8353411 Treated
A1 1.13246346 Treated
A1 3.04628468 Treated
A1 2.36693788 Treated
A1 0.4387275 Treated
A1 1.53247106 Treated
A1 0.71577162 Treated
A1 1.460042 Treated
A1 0.7547133 Treated
A1 0.52939528 Treated
A1 0.39799705 Treated
A1 3.27654099 Treated
A1 0.70149601 Treated
A1 0.91819441 Treated
A1 1.99492717 Treated
A1 1.19374132 Treated
A1 0.88063073 Treated
A1 0.35481808 Treated
A1 1.49025953 Treated
A1 0.42081028 Treated
A1 2.27217746 Treated
A1 0.31034476 Treated
A1 2.25711083 Treated
A1 0.49615258 Treated
A1 1.32009137 Treated
A1 3.3298769 Treated
A1 5.08923817 Treated
A1 1.12839258 Treated
A1 3.97140336 Treated
A1 1.10526466 Treated
A1 1.15538478 Treated
A1 0.36618394 Treated
A1 0.18640579 Treated
A1 1.41557074 Treated
A1 0.78416038 Treated
A1 1.90310633 Treated
A1 2.09983277 Treated
A1 1.18032992 Treated
A1 0.8442719 Treated
A1 1.38462627 Treated
A1 0.91467369 Treated
A1 1.27870417 Treated
A1 1.95870471 Treated
A1 5.4043026 Treated
A1 3.22580314 Treated
A1 0.50631458 Treated
A1 1.13425386 Treated
A1 1.37664509 Treated
A1 0.3325381 Treated
A1 1.62349212 Treated
A1 0.2924661 Treated
A1 2.4162271 Treated
A1 0.27615997 Treated
A1 0.54704499 Treated
A1 0.3902528 Treated
A1 2.62531805 Treated
A1 3.21906567 Treated
A1 1.09446394 Treated
A1 2.37868762 Treated
A1 0.42923006 Treated
A1 0.49311981 Treated
A1 1.50310171 Treated
A1 0.24655358 Treated
A1 1.40243971 Treated
A1 1.0954653 Treated
A1 1.16576946 Treated
A1 1.4440676 Treated
A1 1.80786371 Treated
A1 1.74231434 Treated
A1 1.31626058 Treated
A1 0.31681868 Treated
A1 0.27122721 Treated
A1 0.38579756 Treated
A1 2.38293982 Treated
A1 0.41177389 Treated
A1 0.30995834 Treated
A1 0.45259365 Treated
A1 5.15333414 Treated
A1 0.92483288 Treated
A1 3.53691554 Treated
A1 0.22357489 Treated
A1 0.23011206 Treated
A1 1.79231906 Treated
A1 0.7741456 Treated
A1 3.60599351 Treated
A1 0.99092579 Treated
A1 1.61663556 Treated
A1 1.86302066 Treated
A1 0.9118486 Treated
A1 3.71623278 Treated
A1 1.47458506 Treated
A1 2.0440979 Treated
A1 2.70656848 Treated
A1 0.32857588 Treated
A1 1.19068944 Treated
A1 0.75250638 Treated
A1 1.73126614 Treated
A1 0.32541749 Treated
A1 0.56300557 Treated
A1 1.55229115 Treated
A1 3.43539739 Treated
A1 2.44363976 Treated
A1 1.98613441 Treated
A1 1.74939203 Treated
A1 0.30279836 Treated
A1 2.39186168 Treated
A1 0.4307811 Treated
A1 0.34097049 Treated
A1 0.71925497 Treated
A1 4.18046951 Treated
A1 1.47766387 Treated
A1 1.00003266 Treated
A1 2.42560649 Treated
A1 1.92405963 Treated
A1 0.51745611 Treated
A1 1.48244894 Treated
A1 2.70278358 Treated
A1 0.78335774 Treated
A1 0.28663066 Treated
A1 0.25218388 Treated
A1 2.34213758 Treated
A1 0.3595351 Treated
A1 2.26646948 Treated
A1 1.16610277 Treated
A1 0.70848238 Treated
A1 3.03082156 Treated
A1 0.7119562 Treated
A1 0.33236054 Treated
A1 0.67462349 Treated
A1 0.46796954 Treated
A1 2.03289938 Treated
A1 1.01470459 Treated
A1 0.81072372 Treated
A1 0.17834996 Treated
A1 2.42251873 Treated
A1 1.31606126 Treated
A1 1.32316613 Treated
A1 1.49644172 Treated
A1 1.19066799 Treated
A1 1.67275202 Treated
A1 1.61948335 Treated
A1 1.64197731 Treated
A1 5.58135414 Treated
A1 1.14055479 Treated
A1 1.34206963 Treated
A1 0.46054083 Treated
A1 0.52775115 Treated
A1 0.27829027 Treated
A1 1.76144373 Treated
A1 1.72644258 Treated
A1 1.07777107 Treated
A1 0.9966104 Treated
A1 1.26555848 Treated
A1 1.39212799 Treated
A1 1.83666945 Treated
A1 3.06603098 Treated
A1 1.33312619 Treated
A1 0.64935631 Treated
A1 1.13805556 Treated
A1 0.38663673 Treated
A1 0.36648461 Treated
A1 2.50428104 Treated
A1 0.3368766 Treated
A1 0.92372972 Treated
A1 0.85641325 Treated
A1 0.80076706 Treated
A1 4.7046957 Treated
A1 0.78258878 Treated
A1 1.79152358 Treated
A1 0.30267429 Treated
A1 0.43742225 Treated
A1 1.79544985 Treated
A1 1.77134061 Treated
A1 1.56476378 Treated
A1 1.32430613 Treated
A1 2.43233037 Treated
A1 6.61379814 Treated
A1 0.7496537 Treated
A1 1.3544867 Treated
A1 1.52647841 Treated
A1 0.23456712 Treated
A1 5.02524614 Treated
A1 1.34640932 Treated
A1 0.64515549 Treated
A1 2.44461203 Treated
A1 1.53296638 Treated
A1 0.79633445 Treated
A1 1.7034148 Treated
A1 0.42757371 Treated
A1 0.30176225 Treated
A1 0.63330305 Treated
A1 0.45780087 Treated
A1 0.35945454 Treated
A1 3.01933289 Treated
A1 0.93045014 Treated
A1 1.51432598 Treated
A1 0.62712604 Treated
A1 1.57675695 Treated
A1 2.30312681 Treated
A1 1.47955441 Treated
A1 0.3555778 Treated
A1 2.01060438 Treated
A1 0.61192405 Treated
A1 1.46824515 Treated
A1 0.25552654 Treated
A1 0.58526927 Treated
A1 1.87001467 Treated
A1 0.2252645 Treated
A1 1.72874904 Treated
A1 0.23895213 Treated
A1 0.83815813 Treated
A1 0.57617605 Treated
A1 3.54222941 Treated
A1 0.89530611 Treated
A1 0.79358011 Treated
A1 2.26536083 Treated
A1 0.38301328 Treated
A1 2.23988032 Treated
A1 1.59274197 Treated
A1 0.35541815 Treated
A1 3.75565267 Treated
A1 0.94849914 Treated
A1 0.97615123 Treated
A1 1.29223728 Treated
A1 4.24678135 Treated
A1 1.2888571 Treated
A1 0.40129524 Treated
A1 1.08770859 Treated
A1 5.09437752 Treated
A1 0.9070788 Treated
A1 1.18347979 Treated
A1 1.8089633 Treated
A1 1.79358995 Treated
A1 0.53492653 Treated
A1 1.66740632 Treated
A1 0.22806743 Treated
A1 0.3921831 Treated
A1 1.45751429 Treated
A1 1.44388509 Treated
A1 1.4079355 Treated
A1 0.56200904 Treated
A1 1.24542439 Treated
A1 4.63744736 Treated
A1 1.32183158 Treated
A1 2.28196955 Treated
A1 3.67556739 Treated
A1 0.79666984 Treated
A1 1.23187888 Treated
A1 1.47155273 Treated
A1 1.20038474 Treated
A1 3.71565962 Treated
A1 1.08919632 Treated
A1 2.78799272 Treated
A1 1.88481748 Treated
A1 2.19441557 Treated
A1 1.45014608 Treated
A1 0.67240095 Treated
A1 0.26530349 Treated
A1 1.16032088 Treated
A1 1.06322777 Treated
A1 4.03162527 Treated
A1 0.58257061 Treated
A1 3.76506281 Treated
A1 1.5413065 Treated
A1 0.72609884 Treated
A1 1.14181745 Treated
A1 1.21805978 Treated
A1 4.25213051 Treated
A1 0.64918649 Treated
A1 1.98657048 Treated
A1 0.49334866 Treated
A1 1.92178607 Treated
A1 0.21164624 Treated
A1 0.29068682 Treated
A1 1.47724485 Treated
A1 1.01670754 Treated
A1 0.84872669 Treated
A1 2.56626868 Treated
A1 0.47235197 Treated
A1 0.84726542 Treated
A1 0.57835287 Treated
A1 1.3642509 Treated
A1 2.08443975 Treated
A1 3.36583519 Treated
A1 0.39266667 Treated
A1 0.98219466 Treated
A1 2.42844534 Treated
A1 0.44262949 Treated
A1 0.27044487 Treated
A1 4.70349312 Treated
A1 0.52343416 Treated
A1 1.20235503 Treated
A1 0.68972409 Treated
A1 0.41733697 Treated
A1 1.86524332 Treated
A1 4.21949434 Treated
A1 1.20132697 Treated
A1 2.20821404 Treated
A1 0.73606104 Treated
A1 0.17861444 Treated
A1 0.16978779 Treated
A1 0.35034332 Treated
A1 0.40498418 Treated
A1 2.93584752 Treated
A1 1.34002554 Treated
A1 1.80017006 Treated
A1 1.22399533 Treated
A1 0.79738969 Treated
A1 1.30905306 Treated
A1 1.39489198 Treated
A1 1.23357296 Treated
A1 3.70990944 Treated
A1 1.55133605 Treated
A1 0.34219304 Treated
A1 0.91715276 Treated
A1 2.10674524 Treated
A1 1.92177737 Treated
A1 2.43102598 Treated
A1 1.63959002 Treated
A1 0.28013179 Treated
A1 1.61392367 Treated
A1 3.73091388 Treated
A1 0.29020658 Treated
A1 0.32591537 Treated
A1 0.43138492 Treated
A1 2.83488584 Treated
A1 0.49325517 Treated
A1 0.98500329 Treated
A1 0.76237905 Treated
A1 0.29541418 Treated
A1 1.30795085 Treated
A1 0.24597523 Treated
A1 3.02212524 Treated
A1 1.37684727 Treated
A1 2.92540765 Treated
A1 4.5320034 Treated
A1 2.2035923 Treated
A1 1.33235121 Treated
A1 2.91657233 Treated
A1 2.64314723 Treated
A1 3.76978993 Treated
A1 0.89455539 Treated
A1 1.34990835 Treated
A1 0.31011462 Treated
A1 1.52844417 Treated
A1 0.32055882 Treated
A1 0.34575358 Treated
A1 0.40987858 Treated
A1 0.37224534 Treated
A1 1.01676106 Treated
A1 2.83505034 Treated
A1 1.55570281 Treated
A1 4.23372412 Treated
A1 3.21177363 Treated
A1 2.10039735 Treated
A1 1.39522684 Treated
A1 0.89888144 Treated
A1 0.92429399 Treated
A1 0.20051435 Treated
A1 1.51852894 Treated
A1 1.00008249 Treated
A1 1.73951709 Treated
A1 0.54239118 Treated
A1 1.72051132 Treated
A1 0.66554618 Treated
A1 0.3852185 Treated
A1 0.45623729 Treated
A1 0.99676567 Treated
A1 0.27639824 Treated
A1 1.75933373 Treated
A1 2.38313603 Treated
A1 0.31673852 Treated
A1 5.61003256 Treated
A1 1.5431391 Treated
A1 0.89991629 Treated
A1 1.88739967 Treated
A1 0.37054414 Treated
A1 1.63221133 Treated
A1 1.42109358 Treated
A1 0.91722572 Treated
A1 1.64812315 Treated
A1 2.44482613 Treated
A1 0.90016121 Treated
A1 0.36119014 Treated
A1 0.60273314 Treated
A1 0.64431369 Treated
A1 1.9875294 Treated
A1 2.80147815 Treated
A1 1.6620146 Treated
A1 0.40918675 Treated
A1 2.37250781 Treated
A1 1.17762935 Treated
A1 0.44751921 Treated
A1 1.21630096 Treated
A1 2.77304387 Treated
A1 1.29624486 Treated
A1 1.99289763 Treated
A1 1.2456435 Treated
A1 0.87966275 Treated
A1 1.69513738 Treated
A1 1.25922525 Treated
A1 0.48174682 Treated
A1 1.411111 Treated
A1 3.05666327 Treated
A1 1.06052816 Treated
A1 1.14181304 Treated
A1 0.48585385 Treated
A1 3.6059289 Treated
A1 1.27499163 Treated
A1 1.19313753 Treated
A1 0.82271004 Treated
A1 0.81652439 Treated
A1 1.52086616 Treated
A1 0.94487339 Treated
A1 2.49083638 Treated
A1 0.64687169 Treated
A1 1.8181895 Treated
A1 0.41377494 Treated
A1 0.65108448 Treated
A1 0.86973262 Treated
A1 1.321383 Treated
A1 1.85664093 Treated
A1 0.82957238 Treated
A1 0.44368729 Treated
A1 0.90944397 Treated
A1 0.8211537 Treated
A1 1.36880887 Treated
A1 0.29279503 Treated
A1 0.34623846 Treated
A1 2.50023842 Treated
A1 0.87999642 Treated
A1 0.4875809 Treated
A1 1.72639 Treated
A1 0.43473932 Treated
A1 0.9994151 Treated
A1 0.86927789 Treated
A1 0.54789352 Treated
A1 1.24873662 Treated
A1 2.40849853 Treated
A1 1.31661987 Treated
A1 0.43410328 Treated
A1 0.59520364 Treated
A1 1.97136152 Treated
A1 0.27394044 Treated
A1 2.11905694 Treated
A1 0.84861255 Treated
A1 0.70393741 Treated
A1 1.04265368 Treated
A1 3.00087953 Treated
A1 2.99176812 Treated
A1 1.29254723 Treated
A1 0.94798976 Treated
A1 2.14127398 Treated
A1 0.31771246 Treated
A1 1.8289355 Treated
A1 1.47615612 Treated
A1 0.72548592 Treated
A1 0.3062138 Treated
A1 1.43867135 Treated
A1 0.5361613 Treated
A1 0.90324759 Treated
A1 2.82765889 Treated
A1 3.73105741 Treated
A1 2.63434315 Treated
A1 1.31329358 Treated
A1 1.01218426 Treated
A1 2.07467651 Treated
A1 1.25465429 Treated
A1 0.35563594 Treated
A1 0.91718322 Treated
A1 2.7012527 Treated
A1 3.11954093 Treated
A1 2.53188968 Treated
A1 2.0746057 Treated
A1 0.74960333 Treated
A1 2.27707481 Treated
A1 0.40906781 Treated
A1 1.03865397 Treated
A1 1.39514613 Treated
A1 1.52720034 Treated
A1 1.55834329 Treated
A1 1.80866873 Treated
A1 0.96678394 Treated
A1 0.54733491 Treated
A1 0.84935051 Treated
A1 2.89967847 Treated
A1 0.76782227 Treated
A1 1.90101516 Treated
A1 1.86293244 Treated
A1 1.76696873 Treated
A1 0.81211507 Treated
A1 1.51548839 Treated
A1 1.47501898 Treated
A1 0.86795527 Treated
A1 0.18072677 Treated
A1 6.56450081 Treated
A1 0.19870286 Treated
A1 2.05729556 Treated
A1 0.33004263 Treated
A1 0.77037066 Treated
A1 2.0284791 Treated
A1 0.60702461 Treated
A1 0.81524867 Treated
A1 2.09993696 Treated
A1 0.74368346 Treated
A1 1.31316078 Treated
A1 3.73333502 Treated
A1 0.70771205 Treated
A1 1.58764219 Treated
A1 1.90560341 Treated
A1 0.9132061 Treated
A1 1.10797262 Treated
A1 5.03842688 Treated
A1 2.24394894 Treated
A1 0.9376145 Treated
A1 0.30088764 Treated
A1 0.44408187 Treated
A1 2.61535478 Treated
A1 2.93508506 Treated
A1 1.33596778 Treated
A1 1.26790595 Treated
A1 4.17175817 Treated
A1 1.12853873 Treated
A1 0.88836265 Treated
A1 1.45894694 Treated
A1 2.21959472 Treated
A1 2.39968491 Treated
A1 1.0061413 Treated
A1 2.38770676 Treated
A1 0.64051545 Treated
A1 1.1901952 Treated
A1 1.54385054 Treated
A1 0.54959416 Treated
A1 0.56014299 Treated
A1 1.0486244 Treated
A1 0.32511976 Treated
A1 1.03860712 Treated
A1 0.99181771 Treated
A1 0.79479271 Treated
A1 3.71476889 Treated
A1 1.1035322 Treated
A1 0.32363918 Treated
A1 0.28931147 Treated
A1 3.85565543 Treated
A1 5.19926119 Treated
A1 0.84330076 Treated
A1 1.3959775 Treated
A1 0.75367415 Treated
A1 0.6002565 Treated
A1 0.47140455 Treated
A1 1.51030874 Treated
A1 2.25021458 Treated
A1 3.27827859 Treated
A1 3.50258231 Treated
A1 1.49014974 Treated
A1 1.0447042 Treated
A1 0.99974591 Treated
A1 0.25866124 Treated
A1 0.3935301 Treated
A1 1.49256968 Treated
A1 0.32390299 Treated
A1 1.38432133 Treated
A1 1.34694576 Treated
A1 2.49312663 Treated
A1 0.33277714 Treated
A1 2.16590619 Treated
A1 2.70065427 Treated
A1 2.03767419 Treated
A1 2.31180787 Treated
A1 0.71787465 Treated
A1 1.47505212 Treated
A1 2.3831799 Treated
A1 0.5048067 Treated
A1 1.21710336 Treated
A1 1.59189844 Treated
A1 0.30427349 Treated
A1 1.01408422 Treated
A1 1.49618936 Treated
A1 0.85982037 Treated
A1 0.59099382 Treated
A1 1.06764281 Treated
A1 0.61530262 Treated
A1 0.54821038 Treated
A1 1.90721881 Treated
A1 1.71818399 Treated
A1 4.14021921 Treated
A1 0.24322343 Treated
A1 0.63851482 Treated
A1 1.42618632 Treated
A1 0.48777968 Treated
A1 0.46831381 Treated
A1 0.639898 Treated
A1 0.9366923 Treated
A1 1.06746519 Treated
A1 1.9772265 Treated
A1 0.34163821 Treated
A1 2.84672785 Treated
A1 1.50020897 Treated
A1 1.84700191 Treated
A1 3.94410157 Treated
A1 3.51625419 Treated
A1 0.37104979 Treated
A1 0.56514561 Treated
A1 1.44410121 Treated
A1 2.45140409 Treated
A1 0.62818485 Treated
A1 1.59272408 Treated
A1 1.00017655 Treated
A1 1.98086202 Treated
A1 0.36796993 Treated
A1 3.49256063 Treated
A1 1.12306046 Treated
A1 1.662835 Treated
A1 0.79614145 Treated
A1 0.31294087 Treated
A1 4.57800293 Treated
A1 2.00849009 Treated
A1 1.2809 Treated
A1 3.16361451 Treated
A1 1.19294631 Treated
A1 1.97369874 Treated
A1 3.61245346 Treated
A1 0.43263608 Treated
A1 0.49579221 Treated
A1 1.10836542 Treated
A1 0.33036765 Treated
A1 1.15658498 Treated
A1 2.29612303 Treated
A1 0.84036928 Treated
A1 1.22055161 Treated
A1 1.89140785 Treated
A1 2.23968077 Treated
A1 0.72834498 Treated
A1 1.37993324 Treated
A1 1.07880819 Treated
A1 0.35079268 Treated
A1 0.80347055 Treated
A1 0.36276385 Treated
A1 0.38009936 Treated
A1 1.9874289 Treated
A1 1.43670392 Treated
A1 3.33371139 Treated
A1 0.21926819 Treated
A1 1.6829536 Treated
A1 0.60314572 Treated
A1 2.39302087 Treated
A1 1.43302906 Treated
A1 2.93707442 Treated
A1 3.46217537 Treated
A1 2.39320326 Treated
A1 0.34701261 Treated
A1 0.3707504 Treated
A1 0.30177364 Treated
A1 3.03873253 Treated
A1 0.56554359 Treated
A1 0.26353368 Treated
A1 1.18778121 Treated
A1 2.24556208 Treated
A1 1.7194699 Treated
A1 0.37864503 Treated
A1 1.12962019 Treated
A1 1.1358211 Treated
A1 1.4678669 Treated
A1 0.49163067 Treated
A1 1.91629362 Treated
A1 0.50093889 Treated
A1 0.54713595 Treated
A1 1.1490438 Treated
A1 2.14688778 Treated
A1 0.6472885 Treated
A1 0.14529829 Treated
A1 0.41891009 Treated
A1 3.89723897 Treated
A1 0.75725365 Treated
A1 0.33195189 Treated
A1 0.64418954 Treated
A1 0.38673216 Treated
A1 3.26894021 Treated
A1 3.11783862 Treated
A1 2.16058517 Treated
A1 0.59176737 Treated
A1 3.3108995 Treated
A1 1.59383571 Treated
A1 1.25102973 Treated
A1 0.77340251 Treated
A1 1.49759674 Treated
A1 0.99810272 Treated
A1 0.79086787 Treated
A1 5.10792351 Treated
A1 1.26787817 Treated
A1 2.72313786 Treated
A1 1.02676439 Treated
A1 3.86442327 Treated
A1 0.3163105 Treated
A1 0.30442044 Treated
A1 1.73436618 Treated
A1 2.81455088 Treated
A1 0.44862342 Treated
A1 0.46428934 Treated
A1 0.27695659 Treated
A1 1.07790017 Treated
A1 0.44537896 Treated
A1 3.86394882 Treated
A1 0.67504871 Treated
A1 0.30997732 Treated
A1 0.20090157 Treated
A1 1.10747111 Treated
A1 4.5421443 Treated
A1 0.8749643 Treated
A1 3.66203499 Treated
A1 1.63258922 Treated
A1 1.38996112 Treated
A1 1.00981784 Treated
A1 0.47258744 Treated
A1 2.29898143 Treated
A1 0.93068177 Treated
A1 1.31119156 Treated
A1 0.91563433 Treated
A1 0.3297787 Treated
A1 0.40606758 Treated
A1 2.88819909 Treated
A1 0.71868467 Treated
A1 1.17121565 Treated
A1 1.39866865 Treated
A1 2.95372772 Treated
A1 1.07936335 Treated
A1 1.77912796 Treated
A1 1.25413227 Treated
A1 3.66458654 Treated
A1 1.33274865 Treated
A1 1.04907978 Treated
A1 1.76217771 Treated
A1 3.96927977 Treated
A1 2.66991973 Treated
A1 0.88082415 Treated
A1 0.43032938 Treated
A1 1.54681981 Treated
A1 0.45074102 Treated
A1 1.08824849 Treated
A1 1.75896573 Treated
A1 0.26558366 Treated
A1 1.23363888 Treated
A1 0.49764267 Treated
A1 0.99170792 Treated
A1 2.21485162 Treated
A1 1.21346867 Treated
A1 0.62175089 Treated
A1 0.29698089 Treated
A1 1.9318887 Treated
A1 4.09854364 Treated
A1 0.58979845 Treated
A1 0.15131706 Treated
A1 2.34282565 Treated
A1 1.67724538 Treated
A1 2.42799449 Treated
A1 0.32200941 Treated
A1 1.52089262 Treated
A1 1.48994017 Treated
A1 0.71137065 Treated
A1 2.22585154 Treated
A1 0.35213846 Treated
A1 0.26098424 Treated
A1 1.54397726 Treated
A1 1.92726445 Treated
A1 1.90204632 Treated
A1 0.39245135 Treated
A1 2.20170999 Treated
A1 0.95617545 Treated
A1 0.45082447 Treated
A1 0.71204287 Treated
A1 1.10239863 Treated
A1 0.75511742 Treated
A1 0.37812057 Treated
A1 1.46427155 Treated
A1 1.28384817 Treated
A1 2.33899212 Treated
A1 1.70157039 Treated
A1 1.24272525 Treated
A1 1.27721548 Treated
A1 0.84384638 Treated
A1 1.31242073 Treated
A1 2.09784865 Treated
A1 0.62949646 Treated
A1 0.72112095 Treated
A1 1.27294111 Treated
A1 1.52605176 Treated
A1 0.73278707 Treated
A1 1.93077004 Treated
A1 3.28093457 Treated
A1 2.26179147 Treated
A1 1.09335327 Treated
A1 1.03715074 Treated
A1 0.95041358 Treated
A1 0.22556157 Treated
A1 1.64777493 Treated
A1 1.98130286 Treated
A1 1.84252393 Treated
A1 1.00241113 Treated
A1 0.68669653 Treated
A1 1.32039285 Treated
A1 5.76745129 Treated
A1 1.26700139 Treated
A1 1.17828119 Treated
A1 0.28119582 Treated
A1 0.61231732 Treated
A1 4.07698298 Treated
A1 0.267272 Treated
A1 1.95986354 Treated
A1 1.87737358 Treated
A1 2.20752072 Treated
A1 2.4561069 Treated
A1 0.53618145 Treated
A1 4.0520587 Treated
A1 1.96194303 Treated
A1 2.38791943 Treated
A1 1.26133692 Treated
A1 1.23725593 Treated
A1 1.01873147 Treated
A1 0.51311296 Treated
A1 0.46757543 Treated
A1 5.07888508 Treated
A1 0.61992598 Treated
A1 0.68981737 Treated
A1 2.75134158 Treated
A1 0.29321197 Treated
A1 0.63059074 Treated
A1 4.21850491 Treated
A1 3.13918614 Treated
A1 0.80785114 Treated
A1 0.49257216 Treated
A1 0.67667061 Treated
A1 0.18431936 Treated
A1 1.74258769 Treated
A1 2.11150956 Treated
A1 0.27748066 Treated
A1 2.42546248 Treated
A1 1.0537225 Treated
A1 1.13757372 Treated
A1 1.09754968 Treated
A1 0.37983432 Treated
A1 1.54560387 Treated
A1 1.28330851 Treated
A1 0.37102354 Treated
A1 3.15923572 Treated
A1 1.45585251 Treated
A1 2.405514 Treated
A1 0.5037232 Treated
A1 1.45557261 Treated
A1 0.96796936 Treated
A1 1.79460323 Treated
A1 0.41992179 Treated
A1 2.85073948 Treated
A1 2.15155649 Treated
A1 0.43749169 Treated
A1 0.85802859 Treated
A1 0.30011213 Treated
A1 2.18412161 Treated
A1 2.32348228 Treated
A1 1.21979046 Treated
A1 0.9871099 Treated
A1 2.13562298 Treated
A1 1.25708425 Treated
A1 0.39950377 Treated
A1 0.73458016 Treated
A1 1.47379196 Treated
A1 2.83209562 Treated
A1 0.57833141 Treated
A1 1.79209602 Treated
A1 0.8921262 Treated
A1 1.93243492 Treated
A1 1.32153034 Treated
A1 2.3507874 Treated
A1 0.73096174 Treated
A1 1.18817759 Treated
A1 3.17520452 Treated
A1 2.1825161 Treated
A1 0.38276005 Treated
A1 2.18445206 Treated
A1 0.74551022 Treated
A1 1.83349073 Treated
A1 2.52453732 Treated
A1 0.35571542 Treated
A1 0.83828157 Treated
A1 2.26088691 Treated
A1 0.8901943 Treated
A1 3.1086874 Treated
A1 1.80456471 Treated
A1 0.50262725 Treated
A1 1.93630469 Treated
A1 4.70501614 Treated
A1 4.53339767 Treated
A1 1.24481261 Treated
A1 0.9278661 Treated
A1 1.51940656 Treated
A1 2.1631856 Treated
A1 2.4476912 Treated
A1 1.52118278 Treated
A1 0.41398969 Treated
A1 0.33621511 Treated
A1 0.31508052 Treated
A1 1.38576174 Treated
A1 0.7052781 Treated
A1 0.97587204 Treated
A1 1.2048347 Treated
A1 0.33505368 Treated
A1 1.1982131 Treated
A1 2.07035112 Treated
A1 1.38025379 Treated
A1 0.4492754 Treated
A1 0.82381785 Treated
A1 1.34714615 Treated
A1 0.83714485 Treated
A1 1.42576182 Treated
A1 2.90888596 Treated
A1 1.9639293 Treated
A1 2.43541431 Treated
A1 2.43325686 Treated
A1 0.28330329 Treated
A1 1.87382519 Treated
A1 0.90237045 Treated
A1 0.77529585 Treated
A1 0.40810201 Treated
A1 3.78533816 Treated
A1 1.33292007 Treated
A1 0.35115483 Treated
A1 1.64632559 Treated
A1 3.04109859 Treated
A1 1.35508549 Treated
A1 0.95572019 Treated
A1 2.64732957 Treated
A1 0.27434695 Treated
A1 0.30804184 Treated
A1 0.30035779 Treated
A1 1.94552946 Treated
A1 0.70678252 Treated
A1 2.96656346 Treated
A1 0.91268349 Treated
A1 1.39309824 Treated
A1 2.20979953 Treated
A1 0.49885714 Treated
A1 2.25128412 Treated
A1 1.71921146 Treated
A1 0.31325492 Treated
A1 4.36397982 Treated
A1 1.23581731 Treated
A1 0.48517504 Treated
A1 0.42094815 Treated
A1 1.56562531 Treated
A1 0.78722811 Treated
A1 2.61248088 Treated
A1 1.61003435 Treated
A1 1.35571563 Treated
A1 0.7479822 Treated
A1 0.81593633 Treated
A1 0.66601443 Treated
A1 1.19971132 Treated
A1 1.04983521 Treated
A1 0.80487835 Treated
A1 0.19022198 Treated
A1 1.37652946 Treated
A1 0.24952105 Treated
A1 2.25880027 Treated
A1 0.95543021 Treated
A1 2.62611055 Treated
A1 1.40520155 Treated
A1 1.83978736 Treated
A1 0.45781374 Treated
A1 4.79531193 Treated
A1 1.0684644 Treated
A1 2.22788382 Treated
A1 0.84919 Treated
A1 2.97614384 Treated
A1 1.31284916 Treated
A1 0.50269645 Treated
A1 1.54939997 Treated
A1 0.72155887 Treated
A1 0.48861086 Treated
A1 1.64775789 Treated
A1 0.54664743 Treated
A1 0.33200905 Treated
A1 0.49942473 Treated
A1 2.73308611 Treated
A1 3.68324399 Treated
A1 0.58912778 Treated
A1 3.1161232 Treated
A1 1.31046093 Treated
A1 0.37614024 Treated
A1 1.95694649 Treated
A1 2.45075202 Treated
A1 2.46081853 Treated
A1 1.33680844 Treated
A1 2.39593434 Treated
A1 1.94192481 Treated
A1 0.85806501 Treated
A1 0.44385171 Treated
A1 1.45396841 Treated
A1 0.39454839 Treated
A1 5.35092306 Treated
A1 0.97519451 Treated
A1 0.88578862 Treated
A1 1.57765019 Treated
A1 0.82820654 Treated
A1 0.91477346 Treated
A1 1.06241453 Treated
A1 1.5282445 Treated
A1 1.73970664 Treated
A1 0.66138697 Treated
A1 0.55470484 Treated
A1 0.35413784 Treated
A1 1.05620468 Treated
A1 0.86659276 Treated
A1 0.35440335 Treated
A1 2.06208849 Treated
A1 0.70877814 Treated
A1 0.69135177 Treated
A1 0.45018643 Treated
A1 0.49752209 Treated
A1 0.82791948 Treated
A1 0.37110347 Treated
A1 2.3219564 Treated
A1 4.05069876 Treated
A1 2.43501163 Treated
A1 0.4452289 Treated
A1 2.74540138 Treated
A1 3.16355419 Treated
A1 0.91193229 Treated
A1 2.75673985 Treated
A1 2.17162132 Treated
A1 0.9360655 Treated
A1 1.67247856 Treated
A1 2.05345941 Treated
A1 0.77693886 Treated
A1 0.40346193 Treated
A1 1.36527646 Treated
A1 0.78500307 Treated
A1 4.55228519 Treated
A1 5.45700645 Treated
A1 2.97647548 Treated
A1 3.05874896 Treated
A1 0.86489135 Treated
A1 4.53205585 Treated
A1 1.61670184 Treated
A1 1.07706177 Treated
A1 1.30508554 Treated
A1 0.55858845 Treated
A1 0.88811046 Treated
A1 0.25042966 Treated
A1 0.2979922 Treated
A1 0.62718987 Treated
A1 4.06629419 Treated
A1 2.0979054 Treated
A1 0.37055573 Treated
A1 0.20084201 Treated
A1 1.80063128 Treated
A1 0.41449639 Treated
A1 0.21628968 Treated
A1 1.55457842 Treated
A1 3.56437206 Treated
A1 0.62141204 Treated
A1 0.82524985 Treated
A1 0.39125061 Treated
A1 1.19392407 Treated
A1 0.33495671 Treated
A1 1.51446915 Treated
A1 3.34211373 Treated
A1 1.40650642 Treated
A1 0.33946365 Treated
A1 2.02189016 Treated
A1 1.553671 Treated
A1 0.77327996 Treated
A1 0.28452641 Treated
A1 0.21781048 Treated
A1 1.65794075 Treated
A1 2.02767611 Treated
A1 0.61706477 Treated
A1 2.33516669 Treated
A1 0.43408689 Treated
A1 1.4924798 Treated
A1 0.27375442 Treated
A1 0.26779351 Treated
A1 0.34363106 Treated
A1 0.31274629 Treated
A1 0.76303524 Treated
A1 1.13825572 Treated
A1 2.11155248 Treated
A1 1.16575432 Treated
A1 2.44295597 Treated
A1 1.26951277 Treated
A1 0.74750525 Treated
A1 4.02508974 Treated
A1 4.02679873 Treated
A1 2.43630004 Treated
A1 0.89644313 Treated
A1 2.31533766 Treated
A1 2.91440201 Treated
A1 5.21883106 Treated
A1 0.5708847 Treated
A1 4.09376383 Treated
A1 2.88488197 Treated
A1 1.07104003 Treated
A1 1.80620027 Treated
A1 0.24528545 Treated
A1 2.15559697 Treated
A1 2.14125991 Treated
A1 2.07011175 Treated
A1 2.32541585 Treated
A1 1.40963304 Treated
A1 1.4541719 Treated
A1 2.03845 Treated
A1 1.4805969 Treated
A1 0.81573582 Treated
A1 1.91614401 Treated
A1 0.15568595 Treated
A1 5.15067577 Treated
A1 0.95819807 Treated
A1 1.44532084 Treated
A1 1.79987776 Treated
A1 0.49229228 Treated
A1 0.61773252 Treated
A1 0.66430557 Treated
A1 1.0621748 Treated
A1 0.99579358 Treated
A1 1.44063795 Treated
A1 0.41440517 Treated
A1 0.97838503 Treated
A1 3.41726565 Treated
A1 0.41098836 Treated
A1 1.17954695 Treated
A1 1.36584651 Treated
A1 2.57169724 Treated
A1 1.98074222 Treated
A1 2.04914975 Treated
A1 0.35843518 Treated
A1 1.92604089 Treated
A1 2.58093786 Treated
A1 1.41574979 Treated
A1 0.57073832 Treated
A1 0.38299343 Treated
A1 2.77463341 Treated
A1 0.38420469 Treated
A1 0.42931467 Treated
A1 0.35565585 Treated
A1 1.12037039 Treated
A1 0.71709746 Treated
A1 1.86087453 Treated
A1 0.59702474 Treated
A1 2.36170864 Treated
A1 1.04932046 Treated
A1 0.47871104 Treated
A1 0.37753117 Treated
A1 2.17831206 Treated
A1 2.10111046 Treated
A1 1.25411618 Treated
A1 0.32386279 Treated
A1 1.44514 Treated
A1 1.15748417 Treated
A1 0.39115018 Treated
A1 2.31946111 Treated
A1 1.67936051 Treated
A1 0.2541149 Treated
A1 0.24404415 Treated
A1 0.32787883 Treated
A1 0.39754894 Treated
A1 2.04811144 Treated
A1 1.74778473 Treated
A1 0.32051522 Treated
A1 0.61206234 Treated
A1 0.6685195 Treated
A1 1.87149894 Treated
A1 4.00321579 Treated
A1 0.56498331 Treated
A1 2.26284575 Treated
A1 0.5888384 Treated
A1 1.41758728 Treated
A1 1.59561038 Treated
A1 0.77754438 Treated
A1 1.78517735 Treated
A1 1.69780695 Treated
A1 1.11966431 Treated
A1 5.00096989 Treated
A1 1.24825943 Treated
A1 0.50051343 Treated
A1 0.22043052 Treated
A1 0.44373363 Treated
A1 3.25847244 Treated
A1 0.32621792 Treated
A1 0.61305445 Treated
A1 1.51166809 Treated
A1 1.65342617 Treated
A1 0.34457114 Treated
A1 1.59510231 Treated
A1 0.17709111 Treated
A1 0.43402493 Treated
A1 2.88713884 Treated
A1 2.87988353 Treated
A1 1.09731281 Treated
A1 2.10328031 Treated
A1 2.94100595 Treated
A1 1.25109637 Treated
A1 0.66622394 Treated
A1 2.5540626 Treated
A1 2.35531759 Treated
A1 2.62767124 Treated
A1 1.03442502 Treated
A1 0.46451363 Treated
A1 1.61574066 Treated
A1 1.51958442 Treated
A1 6.59060621 Treated
A1 0.21357973 Treated
A1 3.23121428 Treated
A1 1.04786694 Treated
A1 0.59190983 Treated
A1 0.63200194 Treated
A1 1.21964061 Treated
A1 4.08172178 Treated
A1 1.30491674 Treated
A1 2.20329857 Treated
A1 1.7831465 Treated
A1 1.03226924 Treated
A1 0.36514419 Treated
A1 0.68797624 Treated
A1 0.63454223 Treated
A1 1.47387969 Treated
A1 1.07058287 Treated
A1 1.19530761 Treated
A1 0.58636808 Treated
A1 2.84621048 Treated
A1 2.26818347 Treated
A1 0.71795195 Treated
A1 2.58663154 Treated
A1 5.3874507 Treated
A1 2.28501678 Treated
A1 1.33544946 Treated
A1 1.21146929 Treated
A1 0.50982994 Treated
A1 0.36107245 Treated
A1 0.40390512 Treated
A1 2.12576509 Treated
A1 0.50032359 Treated
A1 2.71104932 Treated
A1 2.45974398 Treated
A1 0.86454201 Treated
A1 1.025581 Treated
A1 1.26381636 Treated
A1 0.5086326 Treated
A1 3.69020033 Treated
A1 2.02627134 Treated
A1 0.38704833 Treated
A1 0.65399641 Treated
A1 3.19030333 Treated
A1 2.91492534 Treated
A1 0.28360781 Treated
A1 1.0949645 Treated
A1 0.25983396 Treated
A1 0.59856671 Treated
A1 0.66140074 Treated
A1 0.2456803 Treated
A1 0.8898505 Treated
A1 1.52994454 Treated
A1 1.23952723 Treated
A1 0.87006342 Treated
A1 0.95499003 Treated
A1 1.25609696 Treated
A1 0.38914838 Treated
A1 1.42632556 Treated
A1 0.81845421 Treated
A1 0.54607999 Treated
A1 1.75913858 Treated
A1 2.82857561 Treated
A1 0.48347956 Treated
A1 1.42212462 Treated
A1 2.04702568 Treated
A1 0.71160406 Treated
A1 0.43235889 Treated
A1 3.4710958 Treated
A1 2.23873878 Treated
A1 5.87395096 Treated
A1 0.7302736 Treated
A1 0.35529295 Treated
A1 1.09600902 Treated
A1 1.92612493 Treated
A1 0.68804234 Treated
A1 1.59889579 Treated
A1 0.36506382 Treated
A1 0.44824648 Treated
A1 2.74624014 Treated
A1 4.29442215 Treated
A1 0.36367577 Treated
A1 4.17621946 Treated
A1 0.26617506 Treated
A1 0.81494552 Treated
A1 2.83532143 Treated
A1 0.77652508 Treated
A1 1.32240379 Treated
A1 1.91488218 Treated
A1 2.04922414 Treated
A1 1.42763674 Treated
A1 1.20849454 Treated
A1 0.58058089 Treated
A1 1.40388072 Treated
A1 1.82249796 Treated
A1 0.54866368 Treated
A1 1.17335892 Treated
A1 2.33519721 Treated
A1 0.33041543 Treated
A1 0.59487045 Treated
A1 0.76991725 Treated
A1 0.60984367 Treated
A1 0.7187587 Treated
A1 2.65304136 Treated
A1 1.15300119 Treated
A1 2.1827004 Treated
A1 1.44341528 Treated
A1 0.33453876 Treated
A1 1.65376103 Treated
A1 0.246462 Treated
A1 0.57762975 Treated
A1 1.73926675 Treated
A1 0.94210535 Treated
A1 3.6788702 Treated
A1 1.52680635 Treated
A1 0.6767422 Treated
A1 1.52075827 Treated
A1 0.45319831 Treated
A1 0.35072559 Treated
A1 1.18038821 Treated
A1 0.48224902 Treated
A1 1.32749796 Treated
A1 5.81377077 Treated
A1 2.44548655 Treated
A1 0.37750515 Treated
A1 0.81851882 Treated
A1 1.60328746 Treated
A1 1.34034085 Treated
A1 2.24452758 Treated
A1 4.62593412 Treated
A1 0.7594229 Treated
A1 3.77300596 Treated
A1 0.592026 Treated
A1 0.48714963 Treated
A1 5.52044582 Treated
A1 0.50989956 Treated
A1 0.77512944 Treated
A1 1.27111626 Treated
A1 1.02923214 Treated
A1 4.00679302 Treated
A1 0.53752995 Treated
A1 0.36128086 Treated
A1 2.66943812 Treated
A1 1.19687867 Treated
A1 1.40450704 Treated
A1 2.53027248 Treated
A1 1.89221656 Treated
A1 0.20196779 Treated
A1 0.82019961 Treated
A1 1.39551651 Treated
A1 0.47495577 Treated
A1 0.60007781 Treated
A1 0.85860646 Treated
A1 0.87857211 Treated
A1 1.80416632 Treated
A1 0.94420815 Treated
A1 0.41597679 Treated
A1 0.98472887 Treated
A1 0.34598976 Treated
A1 0.1179039 Treated
A1 1.26455832 Treated
A1 0.54929489 Treated
A1 0.60379255 Treated
A1 1.07267511 Treated
A1 1.50951135 Treated
A1 0.4201794 Treated
A1 2.28318286 Treated
A1 1.06358743 Treated
A1 0.24575062 Treated
A1 0.81093174 Treated
A1 2.87240577 Treated
A1 0.92554468 Treated
A1 1.97611308 Treated
A1 0.69763416 Treated
A1 2.50586009 Treated
A1 1.98132086 Treated
A1 1.49466872 Treated
A1 0.27236512 Treated
A1 3.76397133 Treated
A1 0.8291508 Treated
A1 0.67256349 Treated
A1 0.54795223 Treated
A1 1.63527417 Treated
A1 0.59656096 Treated
A1 0.76578361 Treated
A1 1.71523619 Treated
A1 3.20254874 Treated
A1 0.69863814 Treated
A1 1.91068172 Treated
A1 2.51018739 Treated
A1 1.83048499 Treated
A1 3.23506546 Treated
A1 0.82294458 Treated
A1 0.83136231 Treated
A1 2.30769682 Treated
A1 0.96200132 Treated
A1 0.26596013 Treated
A1 0.67947233 Treated
A1 0.84028959 Treated
A1 3.94752598 Treated
A1 2.99604034 Treated
A1 0.96134627 Treated
A1 1.07393932 Treated
A1 1.97241998 Treated
A1 1.17083001 Treated
A1 1.20730114 Treated
A1 2.68563843 Treated
A1 3.76518202 Treated
A1 3.87757516 Treated
A1 1.27918196 Treated
A1 0.35200128 Treated
A1 2.55488348 Treated
A1 0.89607668 Treated
A1 2.85630846 Treated
A1 1.61310065 Treated
A1 1.93017149 Treated
A1 1.19245863 Treated
A1 3.28758287 Treated
A1 0.81292427 Treated
A1 0.34021428 Treated
A1 0.21818992 Treated
A1 1.19911993 Treated
A1 1.59804666 Treated
A1 1.4380424 Treated
A1 2.32033682 Treated
A1 1.91963112 Treated
A1 0.65282869 Treated
A1 0.80148298 Treated
A1 1.4666208 Treated
A1 5.46832657 Treated
A1 0.09525446 Treated
A1 2.303092 Treated
A1 2.08364677 Treated
A1 0.28820366 Treated
A1 2.24488664 Treated
A1 1.54509056 Treated
A1 1.1999588 Treated
A1 1.5585103 Treated
A1 0.33941796 Treated
A1 1.15476453 Treated
A1 2.97351599 Treated
A1 0.86652839 Treated
A1 1.96086872 Treated
A1 0.36649945 Treated
A1 3.75349212 Treated
A1 2.6623168 Treated
A1 2.28479195 Treated
A1 0.37248778 Treated
A1 3.35635066 Treated
A1 2.46879983 Treated
A1 0.35844544 Treated
A1 1.55734491 Treated
A1 0.21566507 Treated
A1 1.49152386 Treated
A1 1.56544268 Treated
A1 2.73938394 Treated
A1 2.71004534 Treated
A1 0.92118466 Treated
A1 1.00196326 Treated
A1 0.71082789 Treated
A1 1.13239682 Treated
A1 2.45401311 Treated
A1 2.46948886 Treated
A1 2.71995068 Treated
A1 2.03897142 Treated
A1 1.79895985 Treated
A1 0.90609753 Treated
A1 0.24496056 Treated
A1 1.15242517 Treated
A1 0.64130169 Treated
A1 1.93697965 Treated
A1 1.21524835 Treated
A1 1.700665 Treated
A1 0.75863951 Treated
A1 0.60682917 Treated
A1 0.7962845 Treated
A1 0.37604281 Treated
A1 0.7209776 Treated
A1 0.24987569 Treated
A1 0.50112402 Treated
A1 0.24569325 Treated
A1 1.07960296 Treated
A1 1.66058087 Treated
A1 3.15743899 Treated
A1 0.90075713 Treated
A1 2.32786179 Treated
A1 5.49093008 Treated
A1 1.75273395 Treated
A1 0.22234666 Treated
A1 1.65958989 Treated
A1 4.93366814 Treated
A1 1.58639455 Treated
A1 0.29856452 Treated
A1 1.44748318 Treated
A1 2.44637012 Treated
A1 1.29099321 Treated
A1 0.84737492 Treated
A1 0.32130304 Treated
A1 1.89708674 Treated
A1 2.72179437 Treated
A1 1.46485484 Treated
A1 0.430262 Treated
A1 1.35688853 Treated
A1 2.2117734 Treated
A1 2.3121655 Treated
A1 2.12066269 Treated
A1 1.86119556 Treated
A1 2.00343561 Treated
A1 1.36228597 Treated
A1 1.76113367 Treated
A1 0.30984828 Treated
A1 0.31864223 Treated
A1 2.60309005 Treated
A1 0.26502478 Treated
A1 0.7882424 Treated
A1 0.94767326 Treated
A1 1.13493252 Treated
A1 0.62886655 Treated
A1 0.22193272 Treated
A1 5.85931873 Treated
A1 0.22988828 Treated
A1 0.93141025 Treated
A1 0.57338721 Treated
A1 0.81926894 Treated
A1 0.6131475 Treated
A1 0.44563955 Treated
A1 1.53239632 Treated
A1 2.69703054 Treated
A1 1.48290765 Treated
A1 1.49028075 Treated
A1 2.50484896 Treated
A1 1.6324842 Treated
A1 0.66113275 Treated
A1 0.21827516 Treated
A1 0.69372332 Treated
A1 2.75943351 Treated
A1 2.76344228 Treated
A1 1.85076416 Treated
A1 1.50704968 Treated
A1 0.39773998 Treated
A1 0.44720778 Treated
A1 0.54587001 Treated
A1 2.71087408 Treated
A1 2.43088222 Treated
A1 1.26395786 Treated
A1 1.39784694 Treated
A1 2.75778961 Treated
A1 0.66932923 Treated
A1 1.07138777 Treated
A1 3.23843694 Treated
A1 0.49268797 Treated
A1 1.56827867 Treated
A1 1.0235579 Treated
A1 0.46559092 Treated
A1 0.94845992 Treated
A1 2.6563201 Treated
A1 1.16933215 Treated
A1 0.8513307 Treated
A1 6.91734123 Treated
A1 1.78797841 Treated
A1 0.67526346 Treated
A1 0.70215535 Treated
A1 2.88835168 Treated
A1 2.52716351 Treated
A1 1.75827742 Treated
A1 1.06993175 Treated
A1 0.68806744 Treated
A1 0.40533432 Treated
A1 0.64542389 Treated
A1 2.27883983 Treated
A1 2.9494977 Treated
A1 0.95543289 Treated
A1 0.83794415 Treated
A1 0.3965117 Treated
A1 3.72871137 Treated
A1 3.39873743 Treated
A1 0.31323034 Treated
A1 0.72283518 Treated
A1 0.95647591 Treated
A1 0.96822977 Treated
A1 1.75319934 Treated
A1 0.21766672 Treated
A1 1.95374358 Treated
A1 1.42877424 Treated
A1 0.99687362 Treated
A1 0.25156066 Treated
A1 1.59735429 Treated
A1 1.12069798 Treated
A1 0.97109193 Treated
A1 0.81742889 Treated
A1 0.49116367 Treated
A1 1.71075714 Treated
A1 0.87822127 Treated
A1 0.3688052 Treated
A1 1.18606234 Treated
A1 2.46149755 Treated
A1 4.40113211 Treated
A1 4.2621789 Treated
A1 2.86189365 Treated
A1 0.6815691 Treated
A1 1.35139394 Treated
A1 0.57419527 Treated
A1 3.64543939 Treated
A1 3.83770323 Treated
A1 1.25459361 Treated
A1 1.29109788 Treated
A1 1.33412576 Treated
A1 1.80558538 Treated
A1 5.26731205 Treated
A1 1.06698239 Treated
A1 1.84899461 Treated
A1 1.60808802 Treated
A1 0.2163965 Treated
A1 1.43288422 Treated
A1 1.59029138 Treated
A1 2.54552674 Treated
A1 0.62801534 Treated
A1 0.72123086 Treated
A1 0.66351396 Treated
A1 0.67521727 Treated
A1 3.82690692 Treated
A1 1.92768407 Treated
A1 1.82247126 Treated
A1 0.99636251 Treated
A1 1.92352593 Treated
A1 0.71179163 Treated
A1 3.19159961 Treated
A1 0.35229748 Treated
A1 1.74088764 Treated
A1 2.29890037 Treated
A1 0.38105291 Treated
A1 1.82691872 Treated
A1 0.57341397 Treated
A1 1.84561491 Treated
A1 0.12210414 Treated
A1 0.82093132 Treated
A1 1.32508874 Treated
A1 4.16277456 Treated
A1 0.29985613 Treated
A1 1.47691238 Treated
A1 0.18202053 Treated
A1 1.59245014 Treated
A1 0.21449186 Treated
A1 3.39234853 Treated
A1 0.32671371 Treated
A1 3.21115732 Treated
A1 0.30663905 Treated
A1 0.57214028 Treated
A1 1.99216771 Treated
A1 1.0023756 Treated
A1 1.267277 Treated
A1 1.6410749 Treated
A1 1.02571189 Treated
A1 1.41087568 Treated
A1 0.86588317 Treated
A1 0.32768476 Treated
A1 0.37719211 Treated
A1 2.31779814 Treated
A1 0.46610281 Treated
A1 1.71150398 Treated
A1 1.80838108 Treated
A1 0.42093673 Treated
A1 2.79867697 Treated
A1 3.04508615 Treated
A1 1.72856128 Treated
A1 2.00252748 Treated
A1 1.1919539 Treated
A1 1.29520607 Treated
A1 2.00317025 Treated
A1 0.48043922 Treated
A1 0.39459103 Treated
A1 0.45340455 Treated
A1 0.25204653 Treated
A1 1.21560264 Treated
A1 0.54786426 Treated
A1 3.90144515 Treated
A1 1.20489895 Treated
A1 2.86493158 Treated
A1 0.33427629 Treated
A1 3.53746152 Treated
A1 0.61773795 Treated
A1 0.22187333 Treated
A1 2.47875547 Treated
A1 1.46209252 Treated
A1 1.40649951 Treated
A1 1.82623506 Treated
A1 1.80212057 Treated
A1 1.62181127 Treated
A1 3.76575875 Treated
A1 0.2441683 Treated
A1 0.29558605 Treated
A1 1.80375826 Treated
A1 1.54920256 Treated
A1 1.81321597 Treated
A1 1.2684536 Treated
A1 1.28178656 Treated
A1 0.34735259 Treated
A1 1.22770107 Treated
A1 2.46880102 Treated
A1 3.46924067 Treated
A1 4.41722727 Treated
A1 0.74136758 Treated
A1 3.94847178 Treated
A1 1.90135765 Treated
A1 3.95610881 Treated
A1 0.43813768 Treated
A1 0.80032772 Treated
A1 2.38894129 Treated
A1 3.86145091 Treated
A1 0.40808383 Treated
A1 5.03505135 Treated
A1 2.07589364 Treated
A1 2.43116975 Treated
A1 2.83464527 Treated
A1 5.0944643 Treated
A1 0.61526453 Treated
A1 1.62726581 Treated
A1 1.12167108 Treated
A1 1.87530196 Treated
A1 2.45156741 Treated
A1 2.50103211 Treated
A1 1.43819511 Treated
A1 3.47073054 Treated
A1 0.46951479 Treated
A1 0.53149444 Treated
A1 1.60474718 Treated
A1 2.46623254 Treated
A1 1.10412717 Treated
A1 1.2950449 Treated
A1 0.73142254 Treated
A1 2.09278369 Treated
A1 2.90676785 Treated
A1 0.62485069 Treated
A1 0.39512777 Treated
A1 0.83893222 Treated
A1 1.35002565 Treated
A1 0.30499956 Treated
A1 2.39770579 Treated
A1 0.48303074 Treated
A1 1.56836915 Treated
A1 0.43637127 Treated
A1 1.2208339 Treated
A1 2.08480334 Treated
A1 3.93212628 Treated
A1 4.83798647 Treated
A1 1.14220023 Treated
A1 0.88586247 Treated
A1 1.28983927 Treated
A1 1.39653742 Treated
A1 0.77686334 Treated
A1 1.41675675 Treated
A1 0.76269603 Treated
A1 0.45853072 Treated
A1 0.30269927 Treated
A1 0.83478218 Treated
A1 1.11804473 Treated
A1 2.01803207 Treated
A1 0.89472401 Treated
A1 2.92435765 Treated
A1 3.72381425 Treated
A1 0.2587243 Treated
A1 1.37938881 Treated
A1 0.28240794 Treated
A1 0.70275998 Treated
A1 1.34072006 Treated
A1 0.31318426 Treated
A1 0.61741757 Treated
A1 0.70580661 Treated
A1 1.64051414 Treated
A1 1.62285864 Treated
A1 0.68883413 Treated
A1 1.49267864 Treated
A1 2.91513276 Treated
A1 0.66079158 Treated
A1 1.40847993 Treated
A1 3.58435512 Treated
A1 0.57454282 Treated
A1 0.73355168 Treated
A1 1.88794661 Treated
A1 1.30911577 Treated
A1 2.09961915 Treated
A1 3.10894585 Treated
A1 1.31510496 Treated
A1 0.83734185 Treated
A1 0.30803168 Treated
A1 0.36736822 Treated
A1 0.85620266 Treated
A1 1.04600489 Treated
A1 3.7612462 Treated
A1 1.06733739 Treated
A1 1.27551377 Treated
A1 0.8534081 Treated
A1 1.21741951 Treated
A1 0.77090985 Treated
A1 0.75120401 Treated
A1 0.74065608 Treated
A1 2.23747468 Treated
A1 0.46395224 Treated
A1 1.32635701 Treated
A1 0.40899599 Treated
A1 2.64187884 Treated
A1 1.55681252 Treated
A1 1.0659579 Treated
A1 2.28879738 Treated
A1 0.4635407 Treated
A1 0.79006636 Treated
A1 1.05972672 Treated
A1 1.01705396 Treated
A1 0.72222745 Treated
A1 0.94365036 Treated
A1 0.20673037 Treated
A1 1.0853703 Treated
A1 0.93708962 Treated
A1 4.09644508 Treated
A1 3.54841566 Treated
A1 2.89463472 Treated
A1 1.85512996 Treated
A1 3.18509793 Treated
A1 5.09774971 Treated
A1 0.50578552 Treated
A1 3.19535208 Treated
A1 0.27373636 Treated
A1 0.31181791 Treated
A1 1.49592161 Treated
A1 1.0530616 Treated
A1 0.32347837 Treated
A1 1.74205613 Treated
A1 0.65446842 Treated
A1 1.08175683 Treated
A1 2.53193545 Treated
A1 3.19794011 Treated
A1 4.29555941 Treated
A1 0.29196021 Treated
A1 1.90821493 Treated
A1 0.94716281 Treated
A1 1.8257997 Treated
A1 1.46994245 Treated
A1 3.23894024 Treated
A1 0.30347484 Treated
A1 2.2467885 Treated
A1 1.51253843 Treated
A1 0.90685356 Treated
A1 1.09409165 Treated
A1 0.61194813 Treated
A1 1.2598691 Treated
A1 1.13466942 Treated
A1 0.77262348 Treated
A1 0.33888 Treated
A1 0.22912073 Treated
A1 2.34945893 Treated
A1 4.03236485 Treated
A1 1.18228006 Treated
A1 0.38873827 Treated
A1 1.80985594 Treated
A1 2.02698421 Treated
A1 2.23181534 Treated
A1 1.57656276 Treated
A1 3.22631645 Treated
A1 0.50666535 Treated
A1 0.57524055 Treated
A1 0.57071078 Treated
A1 2.37084174 Treated
A1 0.92174381 Treated
A1 0.47696388 Treated
A1 4.236938 Treated
A1 4.03612041 Treated
A1 1.17708075 Treated
A1 1.08917129 Treated
A1 0.19370724 Treated
A1 2.99323797 Treated
A1 1.74847138 Treated
A1 0.42386946 Treated
A1 0.57257175 Treated
A1 0.44282466 Treated
A1 3.0836277 Treated
A1 2.1483562 Treated
A1 2.4052434 Treated
A1 2.12699032 Treated
A1 1.07674217 Treated
A1 1.85213053 Treated
A1 0.99101758 Treated
A1 1.21664608 Treated
A1 0.55046856 Treated
A1 0.91171479 Treated
A1 0.30833095 Treated
A1 3.04066563 Treated
A1 1.86081159 Treated
A1 4.99336004 Treated
A1 1.31925726 Treated
A1 1.91193295 Treated
A1 0.92991054 Treated
A1 5.24539948 Treated
A1 2.2116425 Treated
A1 4.60012579 Treated
A1 2.27284956 Treated
A1 2.30360746 Treated
A1 0.30775446 Treated
A1 0.8569569 Treated
A1 1.47027361 Treated
A1 0.89600813 Treated
A1 2.78182554 Treated
A1 2.38191676 Treated
A1 1.3079257 Treated
A1 2.38275552 Treated
A1 1.177315 Treated
A1 1.61843777 Treated
A1 0.93412793 Treated
A1 3.50497341 Treated
A1 2.09992456 Treated
A1 0.38304138 Treated
A1 2.49720287 Treated
A1 2.40888023 Treated
A1 1.70658112 Treated
A1 1.81774068 Treated
A1 1.10947919 Treated
A1 4.7709527 Treated
A1 0.26690289 Treated
A1 1.60841715 Treated
A1 0.51527756 Treated
A1 2.07623911 Treated
A1 1.6911211 Treated
A1 1.28488123 Treated
A1 3.22323561 Treated
A1 1.79390788 Treated
A1 1.53427434 Treated
A1 1.24050879 Treated
A1 3.48693776 Treated
A1 1.02064228 Treated
A1 1.05661893 Treated
A1 0.28720307 Treated
A1 0.52617347 Treated
A1 2.10403419 Treated
A1 4.44376469 Treated
A1 1.11631715 Treated
A1 0.90040404 Treated
A1 0.97651237 Treated
A1 1.41780591 Treated
A1 1.07224429 Treated
A1 1.91499066 Treated
A1 2.7095511 Treated
A1 1.20550561 Treated
A1 0.67794943 Treated
A1 0.63777012 Treated
A1 0.4852494 Treated
A1 2.26253319 Treated
A1 0.88566542 Treated
A1 1.72333801 Treated
A1 3.51054811 Treated
A1 2.6317625 Treated
A1 1.36536384 Treated
A1 3.22823405 Treated
A1 0.42075217 Treated
A1 2.21421289 Treated
A1 0.30929127 Treated
A1 1.52030075 Treated
A1 1.35744298 Treated
A1 3.65560079 Treated
A1 0.44888413 Treated
A1 2.83975935 Treated
A1 1.34891486 Treated
A1 0.48208538 Treated
A1 0.74205667 Treated
A1 2.83993459 Treated
A1 0.42602119 Treated
A1 1.16488218 Treated
A1 1.50742066 Treated
A1 4.44421959 Treated
A1 1.23497784 Treated
A1 1.58966279 Treated
A1 2.19509101 Treated
A1 0.3126438 Treated
A1 0.54789078 Treated
A1 0.35847345 Treated
A1 0.67036808 Treated
A1 0.31061518 Treated
A1 0.88339537 Treated
A1 0.32187244 Treated
A1 0.34724772 Treated
A1 1.75861394 Treated
A1 2.16834259 Treated
A1 1.427935 Treated
A1 1.67244112 Treated
A1 0.16428928 Treated
A1 0.53437549 Treated
A1 1.52795625 Treated
A1 1.01403713 Treated
A1 1.53869832 Treated
A1 2.21764731 Treated
A1 0.5229944 Treated
A1 2.5510993 Treated
A1 1.08639979 Treated
A1 4.85722017 Treated
A1 2.93604302 Treated
A1 0.22455992 Treated
A1 2.89185309 Treated
A1 1.19516098 Treated
A1 0.85151839 Treated
A1 2.10378671 Treated
A1 1.28296292 Treated
A1 1.15353882 Treated
A1 2.27421975 Treated
A1 2.62306738 Treated
A1 1.84635901 Treated
A1 1.32861054 Treated
A1 0.7138744 Treated
A1 1.21843314 Treated
A1 0.62094748 Treated
A1 2.41480088 Treated
A1 2.01664233 Treated
A1 1.46501541 Treated
A1 0.60587269 Treated
A1 4.81944752 Treated
A1 0.73141396 Treated
A1 0.29832816 Treated
A1 1.15610039 Treated
A1 0.67833185 Treated
A1 0.30860114 Treated
A1 2.07030535 Treated
A1 3.05665374 Treated
A1 0.54659468 Treated
A1 1.13422632 Treated
A1 1.03000617 Treated
A1 1.83040023 Treated
A1 1.20099473 Treated
A1 0.25375277 Treated
A1 1.31780696 Treated
A1 0.61933434 Treated
A1 1.16946876 Treated
A1 2.4003253 Treated
A1 1.41931939 Treated
A1 1.68572295 Treated
A1 2.5035398 Treated
A1 0.28711066 Treated
A1 0.33655524 Treated
A1 1.03070652 Treated
A1 0.83988386 Treated
A1 0.62011433 Treated
A1 0.35946479 Treated
A1 1.25122595 Treated
A1 1.25068069 Treated
A1 1.84339583 Treated
A1 0.8392958 Treated
A1 1.68487883 Treated
A1 1.25987804 Treated
A1 0.83021134 Treated
A1 0.81523365 Treated
A1 1.75612319 Treated
A1 3.03397012 Treated
A1 2.44735527 Treated
A1 2.2609756 Treated
A1 1.21053898 Treated
A1 3.16062665 Treated
A1 1.38655424 Treated
A1 0.59469539 Treated
A1 0.45190436 Treated
A1 0.22745803 Treated
A1 1.00175738 Treated
A1 2.31021643 Treated
A1 2.23245144 Treated
A1 0.48550567 Treated
A1 0.49999273 Treated
A1 0.66126716 Treated
A1 2.63179111 Treated
A1 2.73123884 Treated
A1 1.27421522 Treated
A1 0.40804991 Treated
A1 0.57595026 Treated
A1 0.23852782 Treated
A1 1.90007365 Treated
A1 1.54917121 Treated
A1 4.38116407 Treated
A1 0.51602459 Treated
A1 1.93494058 Treated
A1 1.34748268 Treated
A1 0.96482313 Treated
A1 1.39097798 Treated
A1 4.37056208 Treated
A1 0.49856323 Treated
A1 0.35193545 Treated
A1 1.98444176 Treated
A1 1.28892374 Treated
A1 0.7837739 Treated
A1 1.51851714 Treated
A1 2.32882929 Treated
A1 2.32634187 Treated
A1 1.46936703 Treated
A1 1.11228311 Treated
A1 2.37517381 Treated
A1 0.3865625 Treated
A1 1.60391235 Treated
A1 1.58516324 Treated
A1 1.39622951 Treated
A1 0.44599894 Treated
A1 3.24855709 Treated
A1 1.51724648 Treated
A1 1.18436253 Treated
A1 1.13995051 Treated
A1 0.87449342 Treated
A1 0.44542658 Treated
A1 0.89060992 Treated
A1 5.10553741 Treated
A1 0.31460834 Treated
A1 0.56721437 Treated
A1 1.65793192 Treated
A1 2.13255191 Treated
A1 1.5709852 Treated
A1 2.56713533 Treated
A1 0.36221039 Treated
A1 1.650316 Treated
A1 0.23008247 Treated
A1 0.72278315 Treated
A1 1.90973711 Treated
A1 2.29906583 Treated
A1 0.70360762 Treated
A1 0.22586589 Treated
A1 4.57534361 Treated
A1 0.91883683 Treated
A1 1.97247207 Treated
A1 0.16862811 Treated
A1 1.43904257 Treated
A1 0.33009288 Treated
A1 0.80875236 Treated
A1 0.33813107 Treated
A1 6.58005238 Treated
A1 0.36857757 Treated
A1 1.76187944 Treated
A1 1.25250816 Treated
A1 1.50011468 Treated
A1 0.65194958 Treated
A1 0.28480199 Treated
A1 0.67033625 Treated
A1 1.01441431 Treated
A1 0.43392843 Treated
A1 1.58475459 Treated
A1 3.38495779 Treated
A1 3.18524194 Treated
A1 0.36175671 Treated
A1 0.42991173 Treated
A1 5.21180916 Treated
A1 0.62136734 Treated
A1 0.53582078 Treated
A1 0.62296593 Treated
A1 2.14335847 Treated
A1 0.28410012 Treated
A1 0.95744628 Treated
A1 1.43018007 Treated
A1 2.40352607 Treated
A1 1.84613788 Treated
A1 0.78407484 Treated
A1 1.51789355 Treated
A1 1.50839281 Treated
A1 4.72373724 Treated
A1 1.95649183 Treated
A1 1.41903615 Treated
A1 0.85893601 Treated
A1 1.33415759 Treated
A1 0.20947908 Treated
A1 0.75336158 Treated
A1 0.3579649 Treated
A1 3.84096622 Treated
A1 1.89776599 Treated
A1 2.56659675 Treated
A1 0.31502166 Treated
A1 0.22819598 Treated
A1 1.97854877 Treated
A1 2.39952278 Treated
A1 0.28552347 Treated
A1 1.66987228 Treated
A1 1.29594696 Treated
A1 1.50761533 Treated
A1 0.74128109 Treated
A1 1.5981065 Treated
A1 0.20818171 Treated
A1 1.61753094 Treated
A1 0.94210845 Treated
A1 1.94964623 Treated
A1 0.76004338 Treated
A1 2.72542953 Treated
A1 0.58440197 Treated
A1 0.30395284 Treated
A1 1.67974353 Treated
A1 0.42563647 Treated
A1 1.81898081 Treated
A1 3.56943369 Treated
A1 1.64772844 Treated
A1 0.77257848 Treated
A1 2.31302738 Treated
A1 2.46937609 Treated
A1 0.30577269 Treated
A1 2.30226517 Treated
A1 0.19005263 Treated
A1 3.12906289 Treated
A1 0.29076985 Treated
A1 0.83619457 Treated
A1 0.45441508 Treated
A1 3.78869152 Treated
A1 0.79633099 Treated
A1 0.18748203 Treated
A1 1.42985594 Treated
A1 2.08965611 Treated
A1 1.09016454 Treated
A1 0.71013457 Treated
A1 0.28777152 Treated
A1 1.02441669 Treated
A1 0.97912014 Treated
A1 0.28369802 Treated
A1 1.56677568 Treated
A1 0.44034651 Treated
A1 0.97642231 Treated
A1 0.73648244 Treated
A1 1.4506073 Treated
A1 0.69573689 Treated
A1 1.62670326 Treated
A1 1.68841112 Treated
A1 1.51547992 Treated
A1 0.30785233 Treated
A1 0.8528015 Treated
A1 1.09543729 Treated
A1 1.48632348 Treated
A1 0.52603716 Treated
A1 2.09044075 Treated
A1 1.82196784 Treated
A1 1.37968099 Treated
A1 0.41059944 Treated
A1 2.50067973 Treated
A1 0.61384779 Treated
A1 1.93931746 Treated
A1 0.47989872 Treated
A1 1.31051004 Treated
A1 1.50418437 Treated
A1 3.28719473 Treated
A1 0.93261975 Treated
A1 1.1310792 Treated
A1 0.36439788 Treated
A1 2.45266199 Treated
A1 6.34036303 Treated
A1 1.12223399 Treated
A1 0.43658489 Treated
A1 1.5052911 Treated
A1 0.37196264 Treated
A1 0.89517605 Treated
A1 4.25428152 Treated
A1 3.00076222 Treated
A1 1.08932638 Treated
A1 0.33957127 Treated
A1 0.55738974 Treated
A1 0.98693514 Treated
A1 2.42486548 Treated
A1 3.03311086 Treated
A1 3.40805888 Treated
A1 3.79877734 Treated
A1 1.43411064 Treated
A1 1.98632097 Treated
A1 0.24972922 Treated
A1 2.34740376 Treated
A1 0.34722602 Treated
A1 0.35313129 Treated
A1 1.17156291 Treated
A1 0.18005778 Treated
A1 1.83473277 Treated
A1 1.32466793 Treated
A1 3.48183942 Treated
A1 3.24684358 Treated
A1 2.32940435 Treated
A1 2.66750526 Treated
A1 1.21660626 Treated
A1 0.17590843 Treated
A1 1.01114249 Treated
A1 2.88439751 Treated
A1 0.97000957 Treated
A1 1.26662922 Treated
A1 0.51680744 Treated
A1 0.54576689 Treated
A1 5.20941973 Treated
A1 0.86683083 Treated
A1 1.10014522 Treated
A1 3.63767672 Treated
A1 0.26124606 Treated
A1 0.60767806 Treated
A1 1.23626459 Treated
A1 1.6660254 Treated
A1 1.82909358 Treated
A1 0.41677991 Treated
A1 1.93517208 Treated
A1 1.61973524 Treated
A1 1.04970634 Treated
A1 0.51861709 Treated
A1 3.22990584 Treated
A1 2.14401126 Treated
A1 1.44915152 Treated
A1 3.37996483 Treated
A1 0.31490415 Treated
A1 1.77473986 Treated
A1 0.44896773 Treated
A1 4.69545078 Treated
A1 0.63312185 Treated
A1 0.23597831 Treated
A1 1.23545992 Treated
A1 1.92554462 Treated
A1 0.78260481 Treated
A1 1.59003639 Treated
A1 1.31266487 Treated
A1 0.7378068 Treated
A1 0.42670432 Treated
A1 0.35387668 Treated
A1 2.16397548 Treated
A1 1.35924649 Treated
A1 0.23397788 Treated
A1 1.22732413 Treated
A1 1.8936491 Treated
A1 5.05333471 Treated
A1 1.43096924 Treated
A1 0.51934934 Treated
A1 1.01163757 Treated
A1 1.0877763 Treated
A1 2.83889437 Treated
A1 0.67409033 Treated
A1 1.87816274 Treated
A1 2.92190981 Treated
A1 2.4247148 Treated
A1 0.45805404 Treated
A1 1.53204608 Treated
A1 1.15208995 Treated
A1 1.62068951 Treated
A1 0.39133847 Treated
A1 0.34476697 Treated
A1 0.42291766 Treated
A1 0.62720352 Treated
A1 0.27142054 Treated
A1 2.52704906 Treated
A1 1.19090724 Treated
A1 1.7494601 Treated
A1 1.76435542 Treated
A1 1.49460983 Treated
A1 0.56027281 Treated
A1 1.9978081 Treated
A1 2.77097154 Treated
A1 1.57832956 Treated
A1 3.97308826 Treated
A1 5.84220791 Treated
A1 2.54540324 Treated
A1 0.59223956 Treated
A1 4.08351612 Treated
A1 1.68334019 Treated
A1 1.15230608 Treated
A1 1.80447555 Treated
A1 0.70627475 Treated
A1 0.5206793 Treated
A1 0.42174274 Treated
A1 1.87377787 Treated
A1 1.5659045 Treated
A1 1.98586905 Treated
A1 2.94117022 Treated
A1 1.90836775 Treated
A1 1.40382159 Treated
A1 1.29120219 Treated
A1 0.98507392 Treated
A1 1.81782186 Treated
A1 2.00376272 Treated
A1 0.3980754 Treated
A1 1.52870882 Treated
A1 1.31725323 Treated
A1 1.81129205 Treated
A1 0.87914962 Treated
A1 1.79307067 Treated
A1 1.2728641 Treated
A1 2.75677991 Treated
A1 3.71986055 Treated
A1 2.63004971 Treated
A1 0.21478455 Treated
A1 1.24357975 Treated
A1 1.67440248 Treated
A1 2.34068465 Treated
A1 5.24708271 Treated
A1 2.61551499 Treated
A1 4.01776123 Treated
A1 0.93619531 Treated
A1 2.54349804 Treated
A1 3.00838041 Treated
A1 1.5452131 Treated
A1 0.94205481 Treated
A1 3.92687488 Treated
A1 0.3199552 Treated
A1 0.96018755 Treated
A1 2.4554987 Treated
A1 1.5684948 Treated
A1 0.26227212 Treated
A1 2.19802713 Treated
A1 0.30218571 Treated
A1 1.29615283 Treated
A1 2.47534585 Treated
A1 1.38038421 Treated
A1 2.49527526 Treated
A1 0.78721744 Treated
A1 1.11421454 Treated
A1 1.66982663 Treated
A1 1.72612453 Treated
A1 1.81609797 Treated
A1 1.62714195 Treated
A1 1.72720718 Treated
A1 1.95456481 Treated
A1 1.22087479 Treated
A1 1.47934055 Treated
A1 1.20726979 Treated
A1 1.46327925 Treated
A1 3.27043104 Treated
A1 0.53314513 Treated
A1 2.69348693 Treated
A1 0.20486498 Treated
A1 3.07792997 Treated
A1 2.02418804 Treated
A1 0.89682013 Treated
A1 1.25863814 Treated
A1 1.18371689 Treated
A1 0.97739118 Treated
A1 0.58134007 Treated
A1 2.52041793 Treated
A1 1.68402517 Treated
A1 0.31633171 Treated
A1 5.06836796 Treated
A1 0.52610785 Treated
A1 0.39140549 Treated
A1 1.90152693 Treated
A1 1.75232685 Treated
A1 2.29846621 Treated
A1 2.55590105 Treated
A1 0.18607631 Treated
A1 1.63988149 Treated
A1 0.31322902 Treated
A1 1.49199343 Treated
A1 1.44555295 Treated
A1 0.8544293 Treated
A1 3.83007765 Treated
A1 1.43907845 Treated
A1 1.27887046 Treated
A1 1.36637616 Treated
A1 1.54568326 Treated
A1 0.2178461 Treated
A1 5.14160824 Treated
A1 0.46553767 Treated
A1 0.35509315 Treated
A1 0.33523184 Treated
A1 1.44986856 Treated
A1 1.64380717 Treated
A1 5.29436731 Treated
A1 0.88302433 Treated
A1 1.61193323 Treated
A1 0.77119619 Treated
A1 0.93694925 Treated
A1 0.4426952 Treated
A1 0.33521736 Treated
A1 1.8142916 Treated
A1 0.83511055 Treated
A1 0.93343139 Treated
A1 0.50080258 Treated
A1 1.97018194 Treated
A1 1.09778488 Treated
A1 0.72829014 Treated
A1 0.88736916 Treated
A1 2.53268433 Treated
A1 2.26660466 Treated
A1 0.41025281 Treated
A1 1.5864172 Treated
A1 2.2617743 Treated
A1 1.8236202 Treated
A1 3.40522027 Treated
A1 0.3173393 Treated
A1 0.22430201 Treated
A1 0.66738003 Treated
A1 0.65399253 Treated
A1 2.54246378 Treated
A1 0.91180134 Treated
A1 3.08942533 Treated
A1 0.67130333 Treated
A1 1.38405502 Treated
A1 2.63660622 Treated
A1 2.71174431 Treated
A1 0.28636953 Treated
A1 1.72091126 Treated
A1 1.18311465 Treated
A1 2.38826585 Treated
A1 3.42128134 Treated
A1 0.7924329 Treated
A1 1.8930155 Treated
A1 0.40124303 Treated
A1 0.44155997 Treated
A1 0.71387684 Treated
A1 1.15111351 Treated
A1 0.19827054 Treated
A1 0.75139183 Treated
A1 0.77068824 Treated
A1 1.67768431 Treated
A1 1.92621708 Treated
A1 1.91243804 Treated
A1 0.64105946 Treated
A1 0.38669357 Treated
A1 2.15740752 Treated
A1 0.28442401 Treated
A1 1.6659888 Treated
A1 0.45662466 Treated
A1 1.29284883 Treated
A1 4.54065371 Treated
A1 2.39115548 Treated
A1 1.13357496 Treated
A1 4.02230072 Treated
A1 1.21786797 Treated
A1 0.4712742 Treated
A1 0.86137456 Treated
A1 1.52385628 Treated
A1 0.87582648 Treated
A1 2.16975737 Treated
A1 0.43799794 Treated
A1 0.43262035 Treated
A1 1.47668183 Treated
A1 1.154001 Treated
A1 1.88609278 Treated
A1 0.51347226 Treated
A1 1.73482287 Treated
A1 0.62427294 Treated
A1 0.48362574 Treated
A1 2.59985137 Treated
A1 0.16554025 Treated
A1 0.83009547 Treated
A1 1.28748703 Treated
A1 1.07588184 Treated
A1 1.0700953 Treated
A1 1.18997705 Treated
A1 1.56347823 Treated
A1 1.97126639 Treated
A1 1.11888158 Treated
A1 1.26074791 Treated
A1 3.14868522 Treated
A1 1.56516957 Treated
A1 0.30192706 Treated
A1 1.95819223 Treated
A1 1.49602723 Treated
A1 3.39968014 Treated
A1 0.58961558 Treated
A1 0.1660368 Treated
A1 1.82883918 Treated
A1 1.13020432 Treated
A1 0.68056917 Treated
A1 0.43428344 Treated
A1 0.66247869 Treated
A1 1.26830661 Treated
A1 2.85253096 Treated
A1 3.37444305 Treated
A1 0.60961634 Treated
A1 2.18484473 Treated
A1 2.6451261 Treated
A1 3.52275705 Treated
A1 0.29709354 Treated
A1 1.22325945 Treated
A1 0.81108791 Treated
A1 5.46805859 Treated
A1 0.49247891 Treated
A1 0.56773365 Treated
A1 1.29448879 Treated
A1 0.71429676 Treated
A1 0.80128902 Treated
A1 0.81968635 Treated
A1 0.90886897 Treated
A1 0.82935691 Treated
A1 1.2667166 Treated
A1 4.94426155 Treated
A1 1.49608469 Treated
A1 2.92343473 Treated
A1 0.62973529 Treated
A1 2.21478724 Treated
A1 1.07761383 Treated
A1 0.47558042 Treated
A1 0.6921646 Treated
A1 2.41369319 Treated
A1 0.68679118 Treated
A1 0.97821629 Treated
A1 0.40770271 Treated
A1 2.24409199 Treated
A1 3.54119205 Treated
A1 0.25000802 Treated
A1 0.34657487 Treated
A1 3.05676723 Treated
A1 1.34463441 Treated
A1 3.1842525 Treated
A1 1.16568518 Treated
A1 0.69353908 Treated
A1 1.14474535 Treated
A1 1.64450061 Treated
A1 1.00784612 Treated
A1 2.3494997 Treated
A1 1.47577965 Treated
A1 0.55843675 Treated
A1 1.54688036 Treated
A1 0.27770868 Treated
A1 0.26002771 Treated
A1 2.69837737 Treated
A1 0.92689222 Treated
A1 1.30384171 Treated
A1 0.89388907 Treated
A1 0.68550664 Treated
A1 2.04454017 Treated
A1 4.91984892 Treated
A1 4.82805777 Treated
A1 0.95962793 Treated
A1 2.13058186 Treated
A1 0.8461259 Treated
A1 0.97702551 Treated
A1 0.73992157 Treated
A1 0.32369488 Treated
A1 1.87555969 Treated
A1 0.61200583 Treated
A1 1.26645684 Treated
A1 1.61786389 Treated
A1 1.65247989 Treated
A1 1.50484538 Treated
A1 1.23298824 Treated
A1 2.32330275 Treated
A1 1.06442726 Treated
A1 0.20588444 Treated
A1 1.97618854 Treated
A1 1.2568723 Treated
A1 0.32571626 Treated
A1 0.35066202 Treated
A1 0.38546559 Treated
A1 0.41807014 Treated
A1 0.81029361 Treated
A1 1.23800516 Treated
A1 1.64054191 Treated
A1 0.79673588 Treated
A1 2.77968073 Treated
A1 6.81028891 Treated
A1 0.9974665 Treated
A1 0.8812238 Treated
A1 0.94782495 Treated
A1 0.3704876 Treated
A1 1.01294303 Treated
A1 1.25129771 Treated
A1 0.38398328 Treated
A1 0.63036448 Treated
A1 1.08188725 Treated
A1 2.25972581 Treated
A1 2.50311375 Treated
A1 3.42521906 Treated
A1 0.63931799 Treated
A1 2.80503011 Treated
A1 0.36947033 Treated
A1 1.64334667 Treated
A1 3.10370088 Treated
A1 0.61247575 Treated
A1 0.75277889 Treated
A1 1.68451905 Treated
A1 3.00528479 Treated
A1 1.53003812 Treated
A1 4.98599148 Treated
A1 0.24992527 Treated
A1 0.55809498 Treated
A1 2.66362381 Treated
A1 0.28196722 Treated
A1 2.415555 Treated
A1 1.81611621 Treated
A1 1.65467286 Treated
A1 1.04067051 Treated
A1 1.16867614 Treated
A1 0.42823523 Treated
A1 2.13306212 Treated
A1 0.7831369 Treated
A1 1.18169975 Treated
A1 0.92018872 Treated
A1 1.78674412 Treated
A1 1.06458879 Treated
A1 1.45302463 Treated
A1 1.5281409 Treated
A1 1.28322411 Treated
A1 3.17957306 Treated
A1 0.75331688 Treated
A1 1.97631335 Treated
A1 2.6909616 Treated
A1 1.38489389 Treated
A1 1.14636362 Treated
A1 2.2405045 Treated
A1 0.72240222 Treated
A1 1.01723456 Treated
A1 1.23041368 Treated
A1 0.29654458 Treated
A1 0.64749146 Treated
A1 6.51819229 Treated
A1 1.4900068 Treated
A1 3.27952075 Treated
A1 0.52352411 Treated
A1 1.89010882 Treated
A1 0.87238348 Treated
A1 4.97520161 Treated
A1 0.72480744 Treated
A1 0.72339326 Treated
A1 3.11171126 Treated
A1 0.34695542 Treated
A1 1.13408566 Treated
A1 3.02687669 Treated
A1 2.76749182 Treated
A1 3.01479173 Treated
A1 1.40923452 Treated
A1 0.42619595 Treated
A1 1.65165019 Treated
A1 0.76584011 Treated
A1 1.24144232 Treated
A1 0.44690347 Treated
A1 0.54048479 Treated
A1 0.55023885 Treated
A1 1.11880231 Treated
A1 0.97607446 Treated
A1 0.32423753 Treated
A1 0.33548784 Treated
A1 0.63871562 Treated
A1 0.81583583 Treated
A1 0.75666219 Treated
A1 0.90850937 Treated
A1 1.73486722 Treated
A1 0.67824912 Treated
A1 0.16546379 Treated
A1 2.45977402 Treated
A1 0.3620353 Treated
A1 0.9976173 Treated
A1 2.44202161 Treated
A1 1.41402304 Treated
A1 1.31573522 Treated
A1 0.31753847 Treated
A1 3.30266905 Treated
A1 1.35619092 Treated
A1 2.34925056 Treated
A1 0.34132725 Treated
A1 0.41793203 Treated
A1 1.02572906 Treated
A1 2.38768911 Treated
A1 2.45191669 Treated
A1 1.43426383 Treated
A1 0.58430237 Treated
A1 0.81975663 Treated
A1 4.1308341 Treated
A1 2.44614148 Treated
A1 0.44280839 Treated
A1 2.24189425 Treated
A1 0.99014157 Treated
A1 0.48923096 Treated
A1 0.83700931 Treated
A1 2.43504596 Treated
A1 2.46217227 Treated
A1 1.39365816 Treated
A1 2.50125122 Treated
A1 1.13927138 Treated
A1 0.25132111 Treated
A1 0.32305869 Treated
A1 2.13288379 Treated
A1 0.73583096 Treated
A1 2.08207655 Treated
A1 0.57197165 Treated
A1 4.20573664 Treated
A1 0.79364055 Treated
A1 1.1674248 Treated
A1 0.59057766 Treated
A1 2.38002276 Treated
A1 0.63731778 Treated
A1 1.577896 Treated
A1 0.41869193 Treated
A1 0.33214909 Treated
A1 0.31183788 Treated
A1 2.84340429 Treated
A1 0.93843305 Treated
A1 0.5060426 Treated
A1 4.36592436 Treated
A1 1.15893126 Treated
A1 0.33042526 Treated
A1 1.03850985 Treated
A1 2.1260941 Treated
A1 1.45235991 Treated
A1 1.49150324 Treated
A1 0.75836354 Treated
A1 5.83416986 Treated
A1 0.68767977 Treated
A1 1.12854624 Treated
A1 1.11140788 Treated
A1 1.20987916 Treated
A1 0.43643698 Treated
A1 0.95484883 Treated
A1 1.361763 Treated
A1 0.38084352 Treated
A1 0.72072691 Treated
A1 3.37361693 Treated
A1 1.65017676 Treated
A1 1.28059888 Treated
A1 2.67286325 Treated
A1 2.49131489 Treated
A1 2.09230423 Treated
A1 0.61434978 Treated
A1 3.97404099 Treated
A1 0.52567303 Treated
A1 1.0357101 Treated
A1 0.97446579 Treated
A1 2.06583309 Treated
A1 0.81346536 Treated
A1 3.52005148 Treated
A1 1.37636483 Treated
A1 0.71110946 Treated
A1 1.7373637 Treated
A1 0.37709549 Treated
A1 0.50399989 Treated
A1 1.1920979 Treated
A1 0.51919246 Treated
A1 0.34027267 Treated
A1 1.29775381 Treated
A1 1.78850567 Treated
A1 0.26831731 Treated
A1 3.45849609 Treated
A1 2.94757223 Treated
A1 0.30249 Treated
A1 0.42983097 Treated
A1 2.57714891 Treated
A1 1.58980513 Treated
A1 0.4572241 Treated
A1 0.34657571 Treated
A1 2.64152455 Treated
A1 0.66047668 Treated
A1 1.32744873 Treated
A1 0.69858593 Treated
A1 1.40668988 Treated
A1 0.29464883 Treated
A1 1.99678206 Treated
A1 0.67439836 Treated
A1 0.34196562 Treated
A1 1.63800645 Treated
A1 0.78333348 Treated
A1 1.11213946 Treated
A1 1.56828356 Treated
A1 0.46462506 Treated
A1 0.6832428 Treated
A1 0.53693455 Treated
A1 4.0357995 Treated
A1 0.48454294 Treated
A1 1.08886206 Treated
A1 0.44313493 Treated
A1 1.51217854 Treated
A1 0.63972485 Treated
A1 0.38248456 Treated
A1 4.16128492 Treated
A1 1.32860982 Treated
A1 1.64085877 Treated
A1 2.61637354 Treated
A1 1.05917549 Treated
A1 1.19482028 Treated
A1 1.47551239 Treated
A1 0.94918829 Treated
A1 0.41968676 Treated
A1 1.44611847 Treated
A1 1.93051624 Treated
A1 1.54048932 Treated
A1 1.15010881 Treated
A1 1.30722809 Treated
A1 2.82274938 Treated
A1 2.53908014 Treated
A1 1.82142723 Treated
A1 0.50340086 Treated
A1 0.44552714 Treated
A1 1.81536102 Treated
A1 1.83596385 Treated
A1 0.24953128 Treated
A1 0.28538504 Treated
A1 2.04445338 Treated
A1 0.23865907 Treated
A1 3.83631492 Treated
A1 0.88290781 Treated
A1 0.37198818 Treated
A1 2.96236944 Treated
A1 0.93683541 Treated
A1 0.57939911 Treated
A1 0.90044707 Treated
A1 0.5285089 Treated
A1 0.97980982 Treated
A1 1.365996 Treated
A1 0.70405054 Treated
A1 0.41794428 Treated
A1 3.17520452 Treated
A1 2.41382194 Treated
A1 0.55362386 Treated
A1 1.835765 Treated
A1 3.09414387 Treated
A1 2.40833998 Treated
A1 2.28334665 Treated
A1 0.72416621 Treated
A1 3.60639715 Treated
A1 4.21317911 Treated
A1 1.3289659 Treated
A1 0.39182529 Treated
A1 3.85218143 Treated
A1 2.15342879 Treated
A1 0.77443248 Treated
A1 1.91161633 Treated
A1 1.12508464 Treated
A1 1.47353375 Treated
A1 1.87305987 Treated
A1 0.25131518 Treated
A1 1.4352349 Treated
A1 0.88099593 Treated
A1 0.76940787 Treated
A1 3.17527962 Treated
A1 1.00027251 Treated
A1 1.08258486 Treated
A1 0.62400246 Treated
A1 0.42286325 Treated
A1 1.31303751 Treated
A1 1.22824252 Treated
A1 3.07708097 Treated
A1 0.29409295 Treated
A1 3.60219169 Treated
A1 1.46932578 Treated
A1 0.78801715 Treated
A1 1.06618392 Treated
A1 1.32529914 Treated
A1 0.4446649 Treated
A1 1.28243351 Treated
A1 2.16745424 Treated
A1 2.37499142 Treated
A1 0.66600955 Treated
A1 3.97514415 Treated
A1 0.32887045 Treated
A1 1.83582115 Treated
A1 1.71386373 Treated
A1 0.43770903 Treated
A1 0.54419005 Treated
A1 0.45283839 Treated
A1 0.57733852 Treated
A1 1.07807219 Treated
A1 0.56839609 Treated
A1 1.76460218 Treated
A1 1.61117542 Treated
A1 0.93803459 Treated
A1 0.69418281 Treated
A1 0.40397397 Treated
A1 1.63124776 Treated
A1 1.99424756 Treated
A1 1.79269111 Treated
A1 1.98090351 Treated
A1 1.87197876 Treated
A1 0.5113433 Treated
A1 1.71181822 Treated
A1 3.67247033 Treated
A1 0.35912892 Treated
A1 1.37805355 Treated
A1 1.76432943 Treated
A1 0.41214621 Treated
A1 2.13118219 Treated
A1 1.26790249 Treated
A1 0.26983178 Treated
A1 0.28537959 Treated
A1 0.38934019 Treated
A1 0.24728872 Treated
A1 1.30697215 Treated
A1 0.39702854 Treated
A1 0.25246626 Treated
A1 5.42986202 Treated
A1 1.35779369 Treated
A1 2.095402 Treated
A1 0.93280488 Treated
A1 1.43499374 Treated
A1 0.46824628 Treated
A1 2.45690775 Treated
A1 3.1939683 Treated
A1 0.79495692 Treated
A1 0.29140764 Treated
A1 3.31773043 Treated
A1 2.02356911 Treated
A1 5.40996695 Treated
A1 2.13913202 Treated
A1 1.63980448 Treated
A1 0.68159616 Treated
A1 1.10248458 Treated
A1 2.28748035 Treated
A1 1.72715974 Treated
A1 0.31276631 Treated
A1 0.70558614 Treated
A1 1.23925781 Treated
A1 1.27990651 Treated
A1 0.5437218 Treated
A1 0.81956619 Treated
A1 2.86144924 Treated
A1 3.81111193 Treated
A1 1.39048016 Treated
A1 2.09423518 Treated
A1 4.21577263 Treated
A1 2.14653206 Treated
A1 0.63539118 Treated
A1 0.33542827 Treated
A1 1.31244338 Treated
A1 1.91640782 Treated
A1 0.2029613 Treated
A1 0.4644984 Treated
A1 1.53275657 Treated
A1 0.28253475 Treated
A1 1.2474606 Treated
A1 2.26420808 Treated
A1 1.47477186 Treated
A1 1.56421888 Treated
A1 1.02112842 Treated
A1 2.18645811 Treated
A1 0.87632394 Treated
A1 0.25982186 Treated
A1 0.2826564 Treated
A1 1.63991821 Treated
A1 3.21919394 Treated
A1 0.63110149 Treated
A1 1.15303385 Treated
A1 0.55259746 Treated
A1 0.26902315 Treated
A1 4.11218977 Treated
A1 2.53275943 Treated
A1 1.82762682 Treated
A1 1.47517335 Treated
A1 2.59722424 Treated
A1 1.23845685 Treated
A1 2.87781525 Treated
A1 1.2587409 Treated
A1 2.60157609 Treated
A1 0.26960903 Treated
A1 2.54800677 Treated
A1 1.79451919 Treated
A1 0.41473618 Treated
A1 0.28423247 Treated
A1 2.34712648 Treated
A1 0.91563785 Treated
A1 0.42003664 Treated
A1 0.82206273 Treated
A1 2.89332581 Treated
A1 1.00966263 Treated
A1 0.85603434 Treated
A1 0.83334225 Treated
A1 1.02221835 Treated
A1 1.27706778 Treated
A1 1.78324437 Treated
A1 0.9696402 Treated
A1 2.41699362 Treated
A1 3.11332083 Treated
A1 2.34525228 Treated
A1 0.21662477 Treated
A1 0.55215329 Treated
A1 1.98474026 Treated
A1 1.40309191 Treated
A1 0.41287771 Treated
A1 0.55450523 Treated
A1 2.86340618 Treated
A1 1.66113448 Treated
A1 0.41643351 Treated
A1 0.39421868 Treated
A1 0.461319 Treated
A1 0.96375442 Treated
A1 1.82390213 Treated
A1 0.39623651 Treated
A1 0.10163154 Treated
A1 2.46621132 Treated
A1 1.26051855 Treated
A1 0.38582903 Treated
A1 2.25710607 Treated
A1 1.30239117 Treated
A1 5.46003771 Treated
A1 1.23583758 Treated
A1 1.89854312 Treated
A1 0.34029913 Treated
A1 0.89972144 Treated
A1 0.49561393 Treated
A1 1.27066171 Treated
A1 0.27196816 Treated
A1 0.6226905 Treated
A1 0.26263893 Treated
A1 1.74244058 Treated
A1 1.30438375 Treated
A1 0.26178417 Treated
A1 0.87018335 Treated
A1 0.79375666 Treated
A1 1.48472643 Treated
A1 2.31861329 Treated
A1 0.34357166 Treated
A1 0.51662111 Treated
A1 0.62251323 Treated
A1 0.56918406 Treated
A1 4.36196136 Treated
A1 0.37305138 Treated
A1 1.1800189 Treated
A1 0.38502994 Treated
A1 1.38155043 Treated
A1 0.88302958 Treated
A1 2.10643125 Treated
A1 0.73451561 Treated
A1 1.17868614 Treated
A1 1.23786223 Treated
A1 1.17496026 Treated
A1 0.59364188 Treated
A1 3.08207273 Treated
A1 0.35447162 Treated
A1 0.23815991 Treated
A1 0.46867645 Treated
A1 0.72159415 Treated
A1 1.69931948 Treated
A1 1.06868935 Treated
A1 0.49089903 Treated
A1 0.71350747 Treated
A1 1.9353441 Treated
A1 1.48377454 Treated
A1 1.18163562 Treated
A1 1.82790029 Treated
A1 0.87913096 Treated
A1 2.41200972 Treated
A1 1.18991601 Treated
A1 2.20461345 Treated
A1 0.83568949 Treated
A1 1.71908534 Treated
A1 1.24539602 Treated
A1 1.61699963 Treated
A1 2.2454052 Treated
A1 0.68293124 Treated
A1 0.49812138 Treated
A1 2.6002233 Treated
A1 0.76991469 Treated
A1 1.36537397 Treated
A1 0.72628331 Treated
A1 1.86804128 Treated
A1 2.65328193 Treated
A1 0.30472469 Treated
A1 1.49628448 Treated
A1 0.23083067 Treated
A1 2.27686262 Treated
A1 1.62597311 Treated
A1 1.24922884 Treated
A1 4.93823385 Treated
A1 1.44544053 Treated
A1 1.06333447 Treated
A1 0.29773909 Treated
A1 1.53172529 Treated
A1 0.80688792 Treated
A1 1.93528283 Treated
A1 0.72609621 Treated
A1 0.74423498 Treated
A1 2.1139226 Treated
A1 0.83482736 Treated
A1 1.19399214 Treated
A1 0.4070611 Treated
A1 0.80632836 Treated
A1 1.61153579 Treated
A1 0.5985437 Treated
A1 0.75881112 Treated
A1 0.35256606 Treated
A1 0.44505215 Treated
A1 0.46106032 Treated
A1 1.91909254 Treated
A1 1.00421166 Treated
A1 0.97938859 Treated
A1 0.6677773 Treated
A1 0.28219309 Treated
A1 1.90413666 Treated
A1 1.08822632 Treated
A1 0.44288012 Treated
A1 3.86663413 Treated
A1 1.78897977 Treated
A1 2.95966315 Treated
A1 3.26587629 Treated
A1 1.34961224 Treated
A1 0.34827042 Treated
A1 1.91219878 Treated
A1 3.98822069 Treated
A1 2.04840684 Treated
A1 2.18090725 Treated
A1 1.11526954 Treated
A1 1.69738734 Treated
A1 1.39428318 Treated
A1 1.91203499 Treated
A1 0.44004178 Treated
A1 0.23213771 Treated
A1 1.81231964 Treated
A1 0.59093255 Treated
A1 0.83562177 Treated
A1 2.4123373 Treated
A1 1.05288887 Treated
A1 1.95802319 Treated
A1 0.48409462 Treated
A1 0.4168916 Treated
A1 2.15251088 Treated
A1 2.31974101 Treated
A1 0.3184675 Treated
A1 0.64435899 Treated
A1 1.30916643 Treated
A1 0.51516438 Treated
A1 1.03758919 Treated
A1 3.51984572 Treated
A1 0.24464272 Treated
A1 0.28930175 Treated
A1 1.64086497 Treated
A1 0.2325123 Treated
A1 0.25844222 Treated
A1 1.00217223 Treated
A1 1.38525045 Treated
A1 2.26493549 Treated
A1 0.60849774 Treated
A1 0.74965852 Treated
A1 0.43342155 Treated
A1 0.74314111 Treated
A1 1.06200302 Treated
A1 1.56104708 Treated
A1 1.953493 Treated
A1 1.83830118 Treated
A1 0.19879988 Treated
A1 0.41685459 Treated
A1 2.46815872 Treated
A1 1.04440498 Treated
A1 1.58781052 Treated
A1 3.42404079 Treated
A1 3.34551811 Treated
A1 1.42696536 Treated
A1 0.46701077 Treated
A1 0.24719839 Treated
A1 2.61616302 Treated
A1 2.17825389 Treated
A1 1.62353766 Treated
A1 0.56843418 Treated
A1 1.35124826 Treated
A1 3.18895936 Treated
A1 2.34841251 Treated
A1 3.01439381 Treated
A1 1.48529625 Treated
A1 1.79322588 Treated
A1 2.85367036 Treated
A1 1.81050932 Treated
A1 1.47321653 Treated
A1 0.59745312 Treated
A1 1.50539649 Treated
A1 2.18250847 Treated
A1 1.31814957 Treated
A1 3.42400837 Treated
A1 2.68171 Treated
A1 0.27914774 Treated
A1 2.4274466 Treated
A1 2.06658459 Treated
A1 1.99206936 Treated
A1 0.82647461 Treated
A1 1.32368183 Treated
A1 1.62668645 Treated
A1 2.33377552 Treated
A1 4.30349684 Treated
A1 2.11321878 Treated
A1 2.43231916 Treated
A1 0.42529705 Treated
A1 0.38460007 Treated
A1 0.20784536 Treated
A1 5.53790522 Treated
A1 0.37326011 Treated
A1 1.87952793 Treated
A1 0.67472804 Treated
A1 0.6560539 Treated
A1 1.13905454 Treated
A1 0.8416754 Treated
A1 0.91678166 Treated
A1 0.40943775 Treated
A1 0.3029657 Treated
A1 1.98511279 Treated
A1 0.26928335 Treated
A1 0.50217658 Treated
A1 0.85433823 Treated
A1 0.64272696 Treated
A1 0.51291823 Treated
A1 5.55079937 Treated
A1 1.52334547 Treated
A1 0.28455853 Treated
A1 0.54874414 Treated
A1 1.52233136 Treated
A1 2.23177123 Treated
A1 0.23560213 Treated
A1 2.50162029 Treated
A1 1.19187164 Treated
A1 0.6074546 Treated
A1 0.52494228 Treated
A1 1.31776619 Treated
A1 3.09209275 Treated
A1 4.04124737 Treated
A1 2.81256676 Treated
A1 1.86897933 Treated
A1 2.17494321 Treated
A1 0.9765411 Treated
A1 1.54925609 Treated
A1 0.70373255 Treated
A1 0.5466879 Treated
A1 0.38220575 Treated
A1 0.35792404 Treated
A1 2.37815595 Treated
A1 1.75378358 Treated
A1 1.73944688 Treated
A1 1.57175016 Treated
A1 3.23956227 Treated
A1 1.33794415 Treated
A1 2.83329296 Treated
A1 0.89146042 Treated
A1 1.86147082 Treated
A1 2.95744061 Treated
A1 0.60894918 Treated
A1 1.42181218 Treated
A1 1.08459067 Treated
A1 5.06564331 Treated
A1 1.94695258 Treated
A1 0.30782911 Treated
A1 0.98771983 Treated
A1 0.98254067 Treated
A1 1.65331066 Treated
A1 4.03606939 Treated
A1 1.983325 Treated
A1 2.023808 Treated
A1 0.8691498 Treated
A1 1.27304566 Treated
A1 1.26904356 Treated
A1 1.17628896 Treated
A1 0.99151015 Treated
A1 0.37172684 Treated
A1 0.46042588 Treated
A1 1.38130867 Treated
A1 2.69775891 Treated
A1 2.70946622 Treated
A1 1.05165088 Treated
A1 1.68223739 Treated
A1 0.21201842 Treated
A1 1.35587275 Treated
A1 3.14148021 Treated
A1 1.32051373 Treated
A1 0.40913904 Treated
A1 2.81437659 Treated
A1 0.19623467 Treated
A1 0.71143848 Treated
A1 1.03901446 Treated
A1 0.29110834 Treated
A1 1.86617053 Treated
A1 0.50947493 Treated
A1 0.73943859 Treated
A1 1.7389791 Treated
A1 1.42312467 Treated
A1 0.36567262 Treated
A1 1.97963488 Treated
A1 1.36363447 Treated
A1 0.5672437 Treated
A1 3.84455299 Treated
A1 4.60310125 Treated
A1 1.24570453 Treated
A1 1.91602075 Treated
A1 1.2819463 Treated
A1 0.67231053 Treated
A1 2.73587823 Treated
A1 0.9060154 Treated
A1 1.72244704 Treated
A1 1.37881994 Treated
A1 0.41101274 Treated
A1 2.60029793 Treated
A1 1.80538893 Treated
A1 1.62784469 Treated
A1 0.7387414 Treated
A1 0.54361284 Treated
A1 1.92728245 Treated
A1 2.03376937 Treated
A1 0.64469719 Treated
A1 0.6267032 Treated
A1 0.64942962 Treated
A1 1.36094499 Treated
A1 1.26049531 Treated
A1 1.07486022 Treated
A1 2.41568661 Treated
A1 0.57905257 Treated
A1 0.70693123 Treated
A1 5.80037832 Treated
A1 0.18239419 Treated
A1 1.41815484 Treated
A1 0.37564781 Treated
A1 0.63982326 Treated
A1 0.63291597 Treated
A1 0.28174925 Treated
A1 0.47433767 Treated
A1 0.7095089 Treated
A1 3.11381173 Treated
A1 2.77594709 Treated
A1 1.54531264 Treated
A1 1.70864999 Treated
A1 0.76359075 Treated
A1 1.20609367 Treated
A1 0.3015148 Treated
A1 0.37852174 Treated
A1 1.33413053 Treated
A1 1.88124633 Treated
A1 1.54434335 Treated
A1 2.49654007 Treated
A1 1.57236803 Treated
A1 2.28246903 Treated
A1 0.22804084 Treated
A1 0.84255582 Treated
A1 1.43329501 Treated
A1 0.83928353 Treated
A1 0.70748496 Treated
A1 3.32021928 Treated
A1 0.85229439 Treated
A1 1.81704974 Treated
A1 1.1037581 Treated
A1 0.40618658 Treated
A1 2.20256948 Treated
A1 0.363904 Treated
A1 0.38378045 Treated
A1 4.42094803 Treated
A1 1.16345465 Treated
A1 0.88908523 Treated
A1 0.44219622 Treated
A1 0.71737975 Treated
A1 0.91283929 Treated
A1 0.26368949 Treated
A1 1.87260556 Treated
A1 3.07908273 Treated
A1 1.93600166 Treated
A1 1.07928145 Treated
A1 1.95823359 Treated
A1 0.82617903 Treated
A1 3.76754332 Treated
A1 1.97040439 Treated
A1 2.26957822 Treated
A1 0.51781482 Treated
A1 0.36098069 Treated
A1 1.27996325 Treated
A1 0.46026498 Treated
A1 0.39142814 Treated
A1 0.47101691 Treated
A1 2.24805188 Treated
A1 2.19909692 Treated
A1 1.43898785 Treated
A1 1.80466092 Treated
A1 0.69002497 Treated
A1 0.99325079 Treated
A1 1.77495706 Treated
A1 1.06381655 Treated
A1 1.41261005 Treated
A1 0.90316457 Treated
A1 0.59456384 Treated
A1 1.85841036 Treated
A1 3.71763945 Treated
A1 1.26607025 Treated
A1 1.73950744 Treated
A1 0.81089664 Treated
A1 0.36775845 Treated
A1 0.96365285 Treated
A1 0.72657812 Treated
A1 1.79008842 Treated
A1 1.01019895 Treated
A1 0.63565856 Treated
A1 0.50117737 Treated
A1 0.35947463 Treated
A1 4.46670532 Treated
A1 1.66553247 Treated
A1 1.24262571 Treated
A1 0.35673892 Treated
A1 2.90771413 Treated
A1 1.17517865 Treated
A1 0.64037985 Treated
A1 1.85426021 Treated
A1 0.7418924 Treated
A1 1.33408213 Treated
A1 0.79490131 Treated
A1 2.87970996 Treated
A1 2.51699471 Treated
A1 1.57244754 Treated
A1 1.80932486 Treated
A1 3.09454846 Treated
A1 2.15604353 Treated
A1 0.37449336 Treated
A1 0.21285522 Treated
A1 0.52123964 Treated
A1 2.09648347 Treated
A1 1.4385978 Treated
A1 0.87992108 Treated
A1 1.36940324 Treated
A1 1.45539582 Treated
A1 0.23239359 Treated
A1 0.44535527 Treated
A1 0.52505296 Treated
A1 0.64777613 Treated
A1 0.50147653 Treated
A1 2.01660275 Treated
A1 1.89890444 Treated
A1 1.13005996 Treated
A1 1.15919781 Treated
A1 1.12441397 Treated
A1 0.44202441 Treated
A1 0.8777082 Treated
A1 1.47367179 Treated
A1 0.8316254 Treated
A1 0.50008094 Treated
A1 2.63957357 Treated
A1 0.86320841 Treated
A1 0.56335425 Treated
A1 1.99603307 Treated
A1 0.94850409 Treated
A1 0.29034588 Treated
A1 1.01220167 Treated
A1 1.42017591 Treated
A1 0.29863423 Treated
A1 0.37255263 Treated
A1 1.85310388 Treated
A1 0.50453609 Treated
A1 0.72221667 Treated
A1 1.1785295 Treated
A1 1.36427855 Treated
A1 1.34135652 Treated
A1 2.18389726 Treated
A1 0.20659186 Treated
A1 0.64364713 Treated
A1 1.35059619 Treated
A1 0.4061791 Treated
A1 0.53465486 Treated
A1 1.41542697 Treated
A1 0.86367458 Treated
A1 1.50101364 Treated
A1 1.44827211 Treated
A1 0.75735426 Treated
A1 1.43669951 Treated
A1 2.09807825 Treated
A1 0.78677791 Treated
A1 3.33359122 Treated
A1 3.44396663 Treated
A1 2.84757257 Treated
A1 2.05456614 Treated
A1 0.98507416 Treated
A1 2.73068881 Treated
A1 0.6225065 Treated
A1 0.42006013 Treated
A1 1.06483614 Treated
A1 0.73222893 Treated
A1 0.42158201 Treated
A1 2.31920362 Treated
A1 4.16526365 Treated
A1 1.96515417 Treated
A1 1.97024858 Treated
A1 2.45768905 Treated
A1 1.1678251 Treated
A1 0.45350254 Treated
A1 0.66624516 Treated
A1 0.35472342 Treated
A1 0.50528371 Treated
A1 0.94698399 Treated
A1 0.76113242 Treated
A1 0.92373663 Treated
A1 2.01654768 Treated
A1 1.19731855 Treated
A1 0.21190923 Treated
A1 1.22248387 Treated
A1 2.61348367 Treated
A1 1.71376431 Treated
A1 1.11537099 Treated
A1 2.10372829 Treated
A1 2.23939919 Treated
A1 0.75016683 Treated
A1 0.92446184 Treated
A1 1.48510087 Treated
A1 1.40773332 Treated
A1 2.37917161 Treated
A1 1.48780668 Treated
A1 0.41280138 Treated
A1 0.49889782 Treated
A1 2.22882628 Treated
A1 0.52239841 Treated
A1 1.37210822 Treated
A1 0.63453913 Treated
A1 3.09332085 Treated
A1 0.37188143 Treated
A1 2.08604431 Treated
A1 0.23486614 Treated
A1 1.05403781 Treated
A1 0.53536654 Treated
A1 2.52854443 Treated
A1 0.53019214 Treated
A1 1.70356977 Treated
A1 3.99187326 Treated
A1 0.1388247 Treated
A1 2.17671537 Treated
A1 2.00947165 Treated
A1 2.44192743 Treated
A1 0.50544226 Treated
A1 0.55090255 Treated
A1 1.91058922 Treated
A1 0.54763776 Treated
A1 0.7578339 Treated
A1 1.37958837 Treated
A1 3.11554313 Treated
A1 0.41251129 Treated
A1 1.66675127 Treated
A1 0.70890218 Treated
A1 2.47037816 Treated
A1 0.41155118 Treated
A1 0.74221158 Treated
A1 0.70669949 Treated
A1 0.68218869 Treated
A1 0.21337771 Treated
A1 0.8681255 Treated
A1 6.72356653 Treated
A1 0.70388526 Treated
A1 0.44963279 Treated
A1 1.07235003 Treated
A1 0.40277281 Treated
A1 0.80867422 Treated
A1 1.35293794 Treated
A1 2.85067034 Treated
A1 1.14028943 Treated
A1 2.27220082 Treated
A1 1.81404006 Treated
A1 2.07809854 Treated
A1 0.22789335 Treated
A1 0.30977857 Treated
A1 0.38413879 Treated
A1 2.58645415 Treated
A1 0.40073836 Treated
A1 1.14723003 Treated
A1 1.31873584 Treated
A1 2.76474977 Treated
A1 2.28023028 Treated
A1 1.38118362 Treated
A1 0.82069772 Treated
A1 1.40176344 Treated
A1 0.24372046 Treated
A1 0.89883471 Treated
A1 0.2387246 Treated
A1 1.18384516 Treated
A1 1.84656167 Treated
A1 2.36042476 Treated
A1 1.30628622 Treated
A1 0.78486747 Treated
A1 2.81462932 Treated
A1 0.94721532 Treated
A1 0.33142871 Treated
A1 1.35372186 Treated
A1 0.28501609 Treated
A1 3.10595679 Treated
A1 0.86566973 Treated
A1 1.16222632 Treated
A1 1.69453287 Treated
A1 0.61024737 Treated
A1 0.68025106 Treated
A1 0.53345454 Treated
A1 4.84706783 Treated
A1 0.5307107 Treated
A1 1.49063206 Treated
A1 0.45872188 Treated
A1 0.69635928 Treated
A1 1.56834722 Treated
A1 1.04897404 Treated
A1 3.40355635 Treated
A1 1.77302873 Treated
A1 1.48706841 Treated
A1 0.82280475 Treated
A1 5.00778961 Treated
A1 1.77229691 Treated
A1 1.34106457 Treated
A1 0.6294418 Treated
A1 1.13811684 Treated
A1 0.85940027 Treated
A1 2.80927777 Treated
A1 3.16762233 Treated
A1 3.50641489 Treated
A1 0.24710426 Treated
A1 1.47630286 Treated
A1 1.38440943 Treated
A1 2.02621579 Treated
A1 1.95347869 Treated
A1 1.28026414 Treated
A1 2.13434935 Treated
A1 0.44146296 Treated
A1 0.67851472 Treated
A1 1.08319843 Treated
A1 1.91995573 Treated
A1 0.40827683 Treated
A1 1.36729872 Treated
A1 2.50124073 Treated
A1 1.75747144 Treated
A1 0.72603965 Treated
A1 6.11606979 Treated
A1 1.90355647 Treated
A1 1.92520082 Treated
A1 1.51616502 Treated
A1 5.29484129 Treated
A1 0.48277396 Treated
A1 4.43612909 Treated
A1 0.50614196 Treated
A1 1.09863615 Treated
A1 1.74186528 Treated
A1 0.42675099 Treated
A1 0.41094676 Treated
A1 1.32236087 Treated
A1 0.99080926 Treated
A1 1.56376362 Treated
A1 1.34362972 Treated
A1 0.87535542 Treated
A1 1.29607892 Treated
A1 0.23832598 Treated
A1 0.89296126 Treated
A1 0.8876574 Treated
A1 0.76945645 Treated
A1 3.82119489 Treated
A1 0.34001476 Treated
A1 1.42468798 Treated
A1 0.66935563 Treated
A1 0.31558603 Treated
A1 2.07698083 Treated
A1 0.9856137 Treated
A1 3.9861834 Treated
A1 0.25191137 Treated
A1 0.56172931 Treated
A1 2.7014482 Treated
A1 3.24890733 Treated
A1 1.7829082 Treated
A1 0.96543908 Treated
A1 1.14270806 Treated
A1 0.85313827 Treated
A1 0.94416273 Treated
A1 0.55633807 Treated
A1 1.36715877 Treated
A1 1.66906404 Treated
A1 4.11163616 Treated
A1 1.12660635 Treated
A1 0.30148107 Treated
A1 0.4146876 Treated
A1 0.75719249 Treated
A1 0.19839828 Treated
A1 0.81658041 Treated
A1 1.18197668 Treated
A1 1.09428406 Treated
A1 0.70011687 Treated
A1 4.24121809 Treated
A1 1.24258232 Treated
A1 1.22178793 Treated
A1 2.30302191 Treated
A1 0.51162356 Treated
A1 0.15052824 Treated
A1 0.63940907 Treated
A1 1.48556948 Treated
A1 1.09193897 Treated
A1 0.31296778 Treated
A1 1.18151891 Treated
A1 2.52727175 Treated
A1 1.48937178 Treated
A1 0.93138218 Treated
A1 1.0450114 Treated
A1 2.6490252 Treated
A1 2.40534449 Treated
A1 1.24871111 Treated
A1 0.73621732 Treated
A1 1.27925968 Treated
A1 1.1710546 Treated
A1 0.57066798 Treated
A1 1.74614584 Treated
A1 1.31163633 Treated
A1 0.48490795 Treated
A1 0.44278723 Treated
A1 0.39257807 Treated
A1 0.46936473 Treated
A1 0.53948236 Treated
A1 0.3351163 Treated
A1 1.70312035 Treated
A1 1.09556413 Treated
A1 0.78079849 Treated
A1 2.55482006 Treated
A1 3.24377131 Treated
A1 0.85356802 Treated
A1 0.33344811 Treated
A1 0.9945392 Treated
A1 1.23561621 Treated
A1 1.51311958 Treated
A1 0.9472031 Treated
A1 1.26026261 Treated
A1 1.43685305 Treated
A1 2.04045439 Treated
A1 2.77825594 Treated
A1 1.36881626 Treated
A1 0.65384251 Treated
A1 0.29787794 Treated
A1 3.49232411 Treated
A1 0.9704017 Treated
A1 2.16744113 Treated
A1 0.52713269 Treated
A1 2.32228136 Treated
A1 0.60997945 Treated
A1 0.75707644 Treated
A1 2.07080603 Treated
A1 0.98428905 Treated
A1 1.36465621 Treated
A1 1.73930442 Treated
A1 0.56650788 Treated
A1 1.74217451 Treated
A1 2.48967814 Treated
A1 0.56183141 Treated
A1 0.18281184 Treated
A1 0.97117716 Treated
A1 1.0418005 Treated
A1 0.76231229 Treated
A1 0.25792181 Treated
A1 2.03285265 Treated
A1 1.5386188 Treated
A1 1.36766768 Treated
A1 0.76358426 Treated
A1 0.2181506 Treated
A1 1.67594099 Treated
A1 5.87445021 Treated
A1 2.67264175 Treated
A1 0.6649943 Treated
A1 5.97306776 Treated
A1 1.42021918 Treated
A1 0.29082146 Treated
A1 0.34963006 Treated
A1 0.93056875 Treated
A1 2.18584967 Treated
A1 1.14962542 Treated
A1 0.26485786 Treated
A1 0.34723708 Treated
A1 0.93440157 Treated
A1 1.02607179 Treated
A1 3.48748803 Treated
A1 1.51912475 Treated
A1 0.40200564 Treated
A1 1.1466465 Treated
A1 2.65297389 Treated
A1 1.05468786 Treated
A1 0.36150926 Treated
A1 0.24497044 Treated
A1 1.33790362 Treated
A1 1.29384446 Treated
A1 1.25043166 Treated
A1 0.41938329 Treated
A1 0.27368438 Treated
A1 0.92168909 Treated
A1 3.42153382 Treated
A1 0.71098852 Treated
A1 1.2418915 Treated
A1 0.18731418 Treated
A1 1.65728402 Treated
A1 0.3541469 Treated
A1 0.32727084 Treated
A1 0.5304113 Treated
A1 0.81225777 Treated
A1 0.2888585 Treated
A1 1.91587424 Treated
A1 1.87991381 Treated
A1 0.27152061 Treated
A1 0.5206818 Treated
A1 1.36110425 Treated
A1 0.68522537 Treated
A1 0.98163199 Treated
A1 1.59107471 Treated
A1 2.11433816 Treated
A1 1.95937824 Treated
A1 2.68548799 Treated
A1 2.3743577 Treated
A1 0.72228414 Treated
A1 0.35929558 Treated
A1 1.9363203 Treated
A1 2.37202859 Treated
A1 1.75710881 Treated
A1 2.71416545 Treated
A1 0.47791487 Treated
A1 1.29770994 Treated
A1 2.0401206 Treated
A1 1.63968277 Treated
A1 1.90598106 Treated
A1 2.39874887 Treated
A1 0.64584202 Treated
A1 0.4057093 Treated
A1 1.24739695 Treated
A1 1.87476468 Treated
A1 2.34956741 Treated
A1 0.18276136 Treated
A1 2.57536006 Treated
A1 0.66053528 Treated
A1 0.27669576 Treated
A1 3.18947816 Treated
A1 1.55040967 Treated
A1 0.54798257 Treated
A1 0.67226666 Treated
A1 2.74660683 Treated
A1 0.46125516 Treated
A1 0.36926848 Treated
A1 2.46699429 Treated
A1 0.24833946 Treated
A1 2.56517792 Treated
A1 0.77335948 Treated
A1 0.95216179 Treated
A1 1.33605766 Treated
A1 3.75093675 Treated
A1 0.42205992 Treated
A1 2.6959672 Treated
A1 1.3729502 Treated
A1 1.72573602 Treated
A1 0.66454434 Treated
A1 2.48886514 Treated
A1 0.74835014 Treated
A1 5.60598135 Treated
A1 0.58007026 Treated
A1 1.16570461 Treated
A1 0.9376893 Treated
A1 0.90315282 Treated
A1 1.62088299 Treated
A1 1.71595013 Treated
A1 0.38438505 Treated
A1 2.93203545 Treated
A1 2.24077487 Treated
A1 2.35452986 Treated
A1 3.11682558 Treated
A1 0.44467753 Treated
A1 4.0509119 Treated
A1 3.99023318 Treated
A1 0.73465902 Treated
A1 0.74435836 Treated
A1 1.44861042 Treated
A1 0.89719927 Treated
A1 1.20694196 Treated
A1 3.21262836 Treated
A1 1.40179896 Treated
A1 2.95292473 Treated
A1 0.2713607 Treated
A1 2.00197363 Treated
A1 0.86333722 Treated
A1 1.82695496 Treated
A1 1.12522614 Treated
A1 1.72268522 Treated
A1 0.40336037 Treated
A1 0.94703138 Treated
A1 1.22465682 Treated
A1 1.39904904 Treated
A1 1.31404769 Treated
A1 1.77672935 Treated
A1 0.18262011 Treated
A1 0.35895261 Treated
A1 0.32114869 Treated
A1 0.46972173 Treated
A1 2.19534349 Treated
A1 0.40264735 Treated
A1 1.76592398 Treated
A1 0.31036538 Treated
A1 0.2398252 Treated
A1 1.81817472 Treated
A1 1.42799747 Treated
A1 0.41070572 Treated
A1 0.36728522 Treated
A1 2.32824039 Treated
A1 0.91927016 Treated
A1 0.86224306 Treated
A1 1.95615792 Treated
A1 0.33131966 Treated
A1 1.24308074 Treated
A1 0.9209398 Treated
A1 1.44926393 Treated
A1 3.73964834 Treated
A1 2.66167879 Treated
A1 0.65373772 Treated
A1 1.33530974 Treated
A1 1.37338948 Treated
A1 0.36164469 Treated
A1 1.96856678 Treated
A1 0.38542807 Treated
A1 1.12223101 Treated
A1 0.80169678 Treated
A1 1.38638842 Treated
A1 1.99775326 Treated
A1 1.29374516 Treated
A1 0.79390877 Treated
A1 0.84871113 Treated
A1 1.45521057 Treated
A1 0.69216251 Treated
A1 2.05201244 Treated
A1 4.6581707 Treated
A1 1.12666523 Treated
A1 0.37493402 Treated
A1 0.36245081 Treated
A1 3.11132431 Treated
A1 1.726318 Treated
A1 1.74454439 Treated
A1 3.28365922 Treated
A1 0.59377283 Treated
A1 0.36808541 Treated
A1 1.99714327 Treated
A1 0.89891189 Treated
A1 0.44719321 Treated
A1 0.37996551 Treated
A1 4.77583504 Treated
A1 1.22287333 Treated
A1 0.37279683 Treated
A1 0.20850322 Treated
A1 2.31880236 Treated
A1 1.3475312 Treated
A1 0.86634582 Treated
A1 3.0369432 Treated
A1 2.07741761 Treated
A1 1.46022141 Treated
A1 2.52245522 Treated
A1 0.48034805 Treated
A1 0.27615884 Treated
A1 0.31557089 Treated
A1 0.81462222 Treated
A1 2.35305023 Treated
A1 1.91902649 Treated
A1 1.84283912 Treated
A1 2.92614341 Treated
A1 2.39270639 Treated
A1 1.0490998 Treated
A1 0.5776388 Treated
A1 2.31555367 Treated
A1 1.39645386 Treated
A1 1.47899127 Treated
A1 2.5516212 Treated
A1 0.41856432 Treated
A1 1.18924916 Treated
A1 1.80620575 Treated
A1 1.04372096 Treated
A1 1.43305683 Treated
A1 0.82860786 Treated
A1 0.46441439 Treated
A1 1.02199578 Treated
A1 1.26410508 Treated
A1 0.40129498 Treated
A1 3.10728931 Treated
A1 1.59961748 Treated
A1 1.99070978 Treated
A1 0.28515092 Treated
A1 1.97568667 Treated
A1 2.18963814 Treated
A1 0.61519498 Treated
A1 3.73041153 Treated
A1 0.42167968 Treated
A1 1.90514648 Treated
A1 0.68700743 Treated
A1 1.25283766 Treated
A1 1.07784748 Treated
A1 1.11745131 Treated
A1 5.00432539 Treated
A1 1.5021143 Treated
A1 0.61878955 Treated
A1 4.50931311 Treated
A1 1.84416556 Treated
A1 3.24371529 Treated
A1 0.20486879 Treated
A1 2.08998132 Treated
A1 2.76460648 Treated
A1 0.35520151 Treated
A1 1.57552052 Treated
A1 0.96377623 Treated
A1 0.26577377 Treated
A1 1.47488225 Treated
A1 2.60000467 Treated
A1 1.86348581 Treated
A1 2.06840038 Treated
A1 0.4145757 Treated
A1 0.55357164 Treated
A1 0.43638575 Treated
A1 1.49819624 Treated
A1 1.91348267 Treated
A1 3.18866372 Treated
A1 1.54671812 Treated
A1 0.50411683 Treated
A1 0.72557247 Treated
A1 1.15985703 Treated
A1 1.97320282 Treated
A1 0.45010918 Treated
A1 2.14155293 Treated
A1 0.77818817 Treated
A1 4.67405462 Treated
A1 1.32350349 Treated
A1 1.44997919 Treated
A1 0.3666968 Treated
A1 1.24800205 Treated
A1 2.32770419 Treated
A1 3.63521647 Treated
A1 1.9307729 Treated
A1 0.80420327 Treated
A1 2.65819883 Treated
A1 2.80672741 Treated
A1 0.36847037 Treated
A1 1.0674088 Treated
A1 1.96337509 Treated
A1 4.78748655 Treated
A1 0.88048291 Treated
A1 2.85139513 Treated
A1 2.26786399 Treated
A1 0.55052924 Treated
A1 1.09706998 Treated
A1 0.24070357 Treated
A1 0.26627824 Treated
A1 0.53504509 Treated
A1 0.92445469 Treated
A1 0.63141328 Treated
A1 0.32566935 Treated
A1 0.39082825 Treated
A1 0.68994999 Treated
A1 3.42755651 Treated
A1 2.04866982 Treated
A1 1.72935176 Treated
A1 0.33021423 Treated
A1 0.5205031 Treated
A1 2.98814344 Treated
A1 0.38287985 Treated
A1 0.32881615 Treated
A1 1.43433905 Treated
A1 3.03751588 Treated
A1 0.75378668 Treated
A1 0.58098972 Treated
A1 2.07202697 Treated
A1 0.78087544 Treated
A1 2.4239819 Treated
A1 0.43084216 Treated
A1 1.28311443 Treated
A1 3.00594211 Treated
A1 1.01989877 Treated
A1 1.57002771 Treated
A1 0.76147509 Treated
A1 1.62818241 Treated
A1 0.35166764 Treated
A1 0.88595027 Treated
A1 1.48668909 Treated
A1 1.17751479 Treated
A1 0.99871939 Treated
A1 1.11503923 Treated
A1 2.19979596 Treated
A1 2.6132865 Treated
A1 0.38923293 Treated
A1 1.44540572 Treated
A1 1.78818882 Treated
A1 1.98296523 Treated
A1 0.33608943 Treated
A1 2.3616693 Treated
A1 0.7585457 Treated
A1 0.48412728 Treated
A1 1.38076949 Treated
A1 1.80457962 Treated
A1 2.09735799 Treated
A1 0.92709893 Treated
A1 1.29711258 Treated
A1 1.21382117 Treated
A1 0.92135131 Treated
A1 0.47195196 Treated
A1 0.21772961 Treated
A1 1.78638387 Treated
A1 1.81124687 Treated
A1 1.47919261 Treated
A1 0.27197498 Treated
A1 0.67662263 Treated
A1 0.96005619 Treated
A1 1.64597273 Treated
A1 1.27589238 Treated
A1 3.04073238 Treated
A1 2.26669788 Treated
A1 0.8225944 Treated
A1 1.43013048 Treated
A1 0.4321124 Treated
A1 0.8691327 Treated
A1 1.13654792 Treated
A1 0.6299054 Treated
A1 2.27838683 Treated
A1 1.84036613 Treated
A1 0.50406122 Treated
A1 0.21427882 Treated
A1 0.74377853 Treated
A1 3.11243868 Treated
A1 1.21073437 Treated
A1 1.67419577 Treated
A1 0.43437821 Treated
A1 0.26501805 Treated
A1 0.30471781 Treated
A1 1.15954113 Treated
A1 1.99030042 Treated
A1 0.48584113 Treated
A1 0.33202907 Treated
A1 1.94900215 Treated
A1 2.74492836 Treated
A1 1.47470057 Treated
A1 1.28991675 Treated
A1 0.93235344 Treated
A1 2.3125639 Treated
A1 3.01182008 Treated
A1 3.00498605 Treated
A1 0.28201032 Treated
A1 2.10965729 Treated
A1 0.40223005 Treated
A1 0.64173084 Treated
A1 0.73158187 Treated
A1 3.91993976 Treated
A1 3.00933838 Treated
A1 1.01164615 Treated
A1 1.44829893 Treated
A1 1.10554993 Treated
A1 0.64273757 Treated
A1 1.63540924 Treated
A1 2.17446899 Treated
A1 0.4103277 Treated
A1 5.48773098 Treated
A1 1.03143239 Treated
A1 1.1095438 Treated
A1 0.25550467 Treated
A1 2.17570829 Treated
A1 1.83651924 Treated
A1 1.19460678 Treated
A1 3.54181361 Treated
A1 2.60738087 Treated
A1 1.33247089 Treated
A1 2.17643261 Treated
A1 2.45559096 Treated
A1 0.73943651 Treated
A1 1.13266516 Treated
A1 0.66570777 Treated
A1 0.66485059 Treated
A1 0.31900874 Treated
A1 1.22048151 Treated
A1 0.74030542 Treated
A1 2.02652907 Treated
A1 1.46058846 Treated
A1 0.51508355 Treated
A1 1.88769257 Treated
A1 0.53706366 Treated
A1 0.23382249 Treated
A1 0.43304247 Treated
A1 0.39486021 Treated
A1 1.59103787 Treated
A1 3.55841875 Treated
A1 0.40465528 Treated
A1 4.33339262 Treated
A1 0.73813343 Treated
A1 2.48407555 Treated
A1 0.60772258 Treated
A1 1.94038641 Treated
A1 2.65377903 Treated
A1 2.34532213 Treated
A1 2.69567609 Treated
A1 2.91804409 Treated
A1 2.06438422 Treated
A1 1.88633609 Treated
A1 1.96648204 Treated
A1 0.74738914 Treated
A1 0.9334355 Treated
A1 1.36557174 Treated
A1 3.3032527 Treated
A1 1.10108161 Treated
A1 1.46925962 Treated
A1 0.39233223 Treated
A1 0.19388796 Treated
A1 0.22804521 Treated
A1 0.85435891 Treated
A1 0.23497334 Treated
A1 2.31077003 Treated
A1 1.22357309 Treated
A1 0.45326811 Treated
A1 1.14606857 Treated
A1 1.6108942 Treated
A1 4.5154686 Treated
A1 0.47925627 Treated
A1 0.31320795 Treated
A1 0.54093021 Treated
A1 1.301669 Treated
A1 0.8893196 Treated
A1 1.58569288 Treated
A1 0.8499884 Treated
A1 1.79034293 Treated
A1 0.96667051 Treated
A1 5.91942692 Treated
A1 1.37485266 Treated
A1 2.08363771 Treated
A1 1.31950891 Treated
A1 0.92641699 Treated
A1 0.55988818 Treated
A1 1.12655735 Treated
A1 1.39023936 Treated
A1 0.46390346 Treated
A1 1.47260928 Treated
A1 1.78367794 Treated
A1 1.9915365 Treated
A1 2.4784534 Treated
A1 0.63033617 Treated
A1 6.05452633 Treated
A1 1.34604239 Treated
A1 0.21961199 Treated
A1 0.32680798 Treated
A1 0.71461302 Treated
A1 3.62811613 Treated
A1 0.61251092 Treated
A1 2.51770711 Treated
A1 0.82439655 Treated
A1 0.82110226 Treated
A1 0.71301526 Treated
A1 0.36503795 Treated
A1 2.84049368 Treated
A1 0.69380796 Treated
A1 2.26632047 Treated
A1 1.88838673 Treated
A1 2.49388814 Treated
A1 1.20816767 Treated
A1 0.57135141 Treated
A1 0.6706205 Treated
A1 1.97263217 Treated
A1 3.35789204 Treated
A1 1.75934291 Treated
A1 2.39979506 Treated
A1 2.19265103 Treated
A1 3.12368226 Treated
A1 3.03938389 Treated
A1 2.26435351 Treated
A1 0.38890561 Treated
A1 0.58179265 Treated
A1 0.25892797 Treated
A1 1.00192547 Treated
A1 0.99128568 Treated
A1 0.50343955 Treated
A1 0.30813327 Treated
A1 2.27808714 Treated
A1 0.48564798 Treated
A1 0.94216502 Treated
A1 2.3434217 Treated
A1 3.46794009 Treated
A1 2.69186425 Treated
A1 0.38107866 Treated
A1 0.54872471 Treated
A1 0.99750012 Treated
A1 1.13271892 Treated
A1 1.50927639 Treated
A1 1.95925868 Treated
A1 0.27988625 Treated
A1 1.32164049 Treated
A1 1.02109444 Treated
A1 1.15771496 Treated
A1 0.27761409 Treated
A1 1.02630031 Treated
A1 1.61503172 Treated
A1 1.60198724 Treated
A1 2.79613829 Treated
A1 0.32421824 Treated
A1 2.39626431 Treated
A1 1.31380427 Treated
A1 0.79019809 Treated
A1 0.92652625 Treated
A1 2.77421856 Treated
A1 0.97561657 Treated
A1 1.63521612 Treated
A1 1.31337273 Treated
A1 1.15287006 Treated
A1 1.06096816 Treated
A1 2.91219521 Treated
A1 0.69413787 Treated
A1 1.5376606 Treated
A1 1.1690892 Treated
A1 2.23474169 Treated
A1 1.66581047 Treated
A1 1.88128197 Treated
A1 0.45144901 Treated
A1 1.18086648 Treated
A1 0.29476961 Treated
A1 0.39557138 Treated
A1 0.31866315 Treated
A1 1.98996198 Treated
A1 0.19405277 Treated
A1 2.3639617 Treated
A1 2.60780835 Treated
A1 0.77277261 Treated
A1 1.31725574 Treated
A1 0.86564881 Treated
A1 0.58846217 Treated
A1 0.76417381 Treated
A1 0.99975902 Treated
A1 2.15833282 Treated
A1 0.84781396 Treated
A1 0.29418975 Treated
A1 3.39010143 Treated
A1 3.07173705 Treated
A1 1.64871716 Treated
A1 0.27070045 Treated
A1 0.28901684 Treated
A1 0.49169815 Treated
A1 0.22133371 Treated
A1 0.81248045 Treated
A1 0.81496966 Treated
A1 0.25276479 Treated
A1 1.26791179 Treated
A1 0.67791885 Treated
A1 3.95759988 Treated
A1 1.22568309 Treated
A1 1.53959095 Treated
A1 2.0646286 Treated
A1 0.8887645 Treated
A1 0.48904449 Treated
A1 2.91378331 Treated
A1 0.22149916 Treated
A1 0.55180007 Treated
A1 2.68955112 Treated
A1 2.39770746 Treated
A1 0.91366583 Treated
A1 1.68871927 Treated
A1 2.57127619 Treated
A1 1.79442549 Treated
A1 0.26731738 Treated
A1 0.49644014 Treated
A1 1.37616122 Treated
A1 1.80902302 Treated
A1 0.90557957 Treated
A1 0.8454752 Treated
A1 1.52981329 Treated
A1 1.44561315 Treated
A1 2.85543323 Treated
A1 4.16200686 Treated
A1 0.32115597 Treated
A1 0.99050325 Treated
A1 0.58907211 Treated
A1 0.51160926 Treated
A1 0.79472965 Treated
A1 1.60370564 Treated
A1 1.72654521 Treated
A1 0.24519201 Treated
A1 1.69632864 Treated
A1 1.52317107 Treated
A1 1.40218258 Treated
A1 1.5963881 Treated
A1 0.19665831 Treated
A1 1.46508992 Treated
A1 3.06745672 Treated
A1 1.65256763 Treated
A1 3.17136693 Treated
A1 3.7876935 Treated
A1 0.46414903 Treated
A1 0.69791079 Treated
A1 2.3790493 Treated
A1 0.53607684 Treated
A1 0.18892211 Treated
A1 1.16068065 Treated
A1 0.47028169 Treated
A1 0.31349906 Treated
A1 0.99823922 Treated
A1 0.37408254 Treated
A1 0.92493021 Treated
A1 0.37714648 Treated
A1 0.70264864 Treated
A1 2.44890809 Treated
A1 1.45672929 Treated
A1 1.44487834 Treated
A1 1.44336808 Treated
A1 0.48106015 Treated
A1 1.30455339 Treated
A1 1.96970856 Treated
A1 1.24030304 Treated
A1 0.25471464 Treated
A1 0.47211635 Treated
A1 1.45532393 Treated
A1 1.43029058 Treated
A1 1.79761565 Treated
A1 0.98546135 Treated
A1 0.27602854 Treated
A1 2.74151206 Treated
A1 4.57160902 Treated
A1 0.34538519 Treated
A1 2.54381275 Treated
A1 1.10143805 Treated
A1 0.2112084 Treated
A1 1.1172092 Treated
A1 0.37198904 Treated
A1 1.31629705 Treated
A1 3.72987461 Treated
A1 4.1752758 Treated
A1 0.32914361 Treated
A1 2.39431477 Treated
A1 0.59058827 Treated
A1 1.05876708 Treated
A1 0.64661568 Treated
A1 1.21772528 Treated
A1 0.58791214 Treated
A1 1.84967506 Treated
A1 3.3952806 Treated
A1 3.54959679 Treated
A1 1.40905774 Treated
A1 0.55966485 Treated
A1 4.33899832 Treated
A1 0.50119406 Treated
A1 0.41633159 Treated
A1 0.5533756 Treated
A1 2.62342763 Treated
A1 0.30705112 Treated
A1 1.94114566 Treated
A1 2.35236192 Treated
A1 1.52091289 Treated
A1 0.37227798 Treated
A1 0.29967979 Treated
A1 1.46449697 Treated
A1 1.64951575 Treated
A1 0.4103151 Treated
A1 0.65226126 Treated
A1 0.66832584 Treated
A1 0.37146711 Treated
A1 1.46489704 Treated
A1 0.83650964 Treated
A1 1.8423332 Treated
A1 1.72462773 Treated
A1 1.04607904 Treated
A1 0.21787708 Treated
A1 1.99373376 Treated
A1 2.76712227 Treated
A1 1.95172536 Treated
A1 2.36313009 Treated
A1 4.3678546 Treated
A1 2.78152537 Treated
A1 0.38155797 Treated
A1 0.75109309 Treated
A1 3.12363434 Treated
A1 1.05801332 Treated
A1 0.3214536 Treated
A1 6.43055153 Treated
A1 5.89325523 Treated
A1 1.23825383 Treated
A1 0.74985439 Treated
A1 0.82555699 Treated
A1 1.85416317 Treated
A1 0.34974045 Treated
A1 0.56339276 Treated
A1 0.35089624 Treated
A1 1.08592784 Treated
A1 3.20262337 Treated
A1 1.09896266 Treated
A1 1.2098943 Treated
A1 0.53970373 Treated
A1 1.59962571 Treated
A1 1.36552644 Treated
A1 1.1824975 Treated
A1 0.14240448 Treated
A1 1.31174016 Treated
A1 2.6616025 Treated
A1 0.53352159 Treated
A1 0.33217323 Treated
A1 3.45486879 Treated
A1 0.67649823 Treated
A1 1.2065984 Treated
A1 2.82054424 Treated
A1 0.24245021 Treated
A1 0.25772187 Treated
A1 1.97742712 Treated
A1 0.74461991 Treated
A1 4.16299391 Treated
A1 1.77435482 Treated
A1 0.78555238 Treated
A1 0.37898126 Treated
A1 1.79951322 Treated
A1 1.7773217 Treated
A1 0.92560023 Treated
A1 3.21197605 Treated
A1 1.1434176 Treated
A1 0.24396028 Treated
A1 0.5347805 Treated
A1 0.36845061 Treated
A1 0.95104748 Treated
A1 2.28808999 Treated
A1 0.84158731 Treated
A1 0.63124436 Treated
A1 1.66348803 Treated
A1 1.77516031 Treated
A1 1.14701068 Treated
A1 4.0134778 Treated
A1 0.57178098 Treated
A1 0.41525885 Treated
A1 1.64222586 Treated
A1 0.49927193 Treated
A1 2.85668588 Treated
A1 2.19771051 Treated
A1 0.73551184 Treated
A1 0.32741401 Treated
A1 0.37611595 Treated
A1 6.94485378 Treated
A1 5.49862814 Treated
A1 0.20488034 Treated
A1 1.60222244 Treated
A1 1.44039702 Treated
A1 2.51956296 Treated
A1 0.33229512 Treated
A1 1.22051251 Treated
A1 3.3617909 Treated
A1 0.62521327 Treated
A1 0.31525719 Treated
A1 2.8804915 Treated
A1 1.15991926 Treated
A1 2.8756423 Treated
A1 1.11381376 Treated
A1 1.16546297 Treated
A1 0.74063516 Treated
A1 3.2226994 Treated
A1 0.36896789 Treated
A1 1.80553138 Treated
A1 0.55977345 Treated
A1 1.57064438 Treated
A1 2.09677124 Treated
A1 2.49423504 Treated
A1 0.48080656 Treated
A1 0.47023055 Treated
A1 1.40081155 Treated
A1 2.70727062 Treated
A1 0.28988308 Treated
A1 1.67253792 Treated
A1 1.65691376 Treated
A1 1.23979867 Treated
A1 0.20209345 Treated
A1 0.26190263 Treated
A1 1.56586075 Treated
A1 1.96730173 Treated
A1 0.83168072 Treated
A1 2.38907886 Treated
A1 0.37796307 Treated
A1 1.20357335 Treated
A1 1.51091111 Treated
A1 0.49199495 Treated
A1 3.99055076 Treated
A1 1.26084948 Treated
A1 1.83514118 Treated
A1 1.54031765 Treated
A1 1.82113791 Treated
A1 2.26668358 Treated
A1 0.7189942 Treated
A1 0.40730363 Treated
A1 1.06292808 Treated
A1 1.13988113 Treated
A1 6.59554291 Treated
A1 0.94793266 Treated
A1 1.59954548 Treated
A1 0.52653742 Treated
A1 1.89905858 Treated
A1 1.79029119 Treated
A1 1.37527692 Treated
A1 0.44069594 Treated
A1 0.67096061 Treated
A1 0.48730168 Treated
A1 2.4357295 Treated
A1 0.93667513 Treated
A1 2.41179538 Treated
A1 4.65765905 Treated
A1 1.5619446 Treated
A1 1.04810166 Treated
A1 1.13340628 Treated
A1 0.40276009 Treated
A1 1.81007946 Treated
A1 2.42654753 Treated
A1 0.53058988 Treated
A1 1.39045882 Treated
A1 2.06798387 Treated
A1 0.95698023 Treated
A1 1.21465313 Treated
A1 1.92519891 Treated
A1 1.00992441 Treated
A1 2.27751923 Treated
A1 1.7496022 Treated
A1 2.06446528 Treated
A1 5.97113943 Treated
A1 2.01575875 Treated
A1 0.34416965 Treated
A1 1.9288131 Treated
A1 0.30059662 Treated
A1 0.84828162 Treated
A1 0.98126215 Treated
A1 0.52601784 Treated
A1 1.43537128 Treated
A1 0.97789568 Treated
A1 0.87903893 Treated
A1 0.70351505 Treated
A1 3.83020043 Treated
A1 0.51043868 Treated
A1 1.84377813 Treated
A1 0.23846082 Treated
A1 0.97373903 Treated
A1 1.85733426 Treated
A1 0.26106474 Treated
A1 0.95067471 Treated
A1 1.81568646 Treated
A1 1.6622225 Treated
A1 1.89257956 Treated
A1 1.06125557 Treated
A1 2.24983215 Treated
A1 2.7566545 Treated
A1 1.99468803 Treated
A1 4.5822649 Treated
A1 0.80908477 Treated
A1 0.57605535 Treated
A1 1.79133189 Treated
A1 1.75058055 Treated
A1 0.82423788 Treated
A1 1.42198193 Treated
A1 0.50480574 Treated
A1 1.92542589 Treated
A1 0.8662203 Treated
A1 0.6092118 Treated
A1 0.70095187 Treated
A1 2.46403718 Treated
A1 0.37380236 Treated
A1 0.38447577 Treated
A1 0.93736905 Treated
A1 0.44888091 Treated
A1 1.22887743 Treated
A1 0.43007642 Treated
A1 1.35256374 Treated
A1 2.77565026 Treated
A1 0.42916322 Treated
A1 1.448349 Treated
A1 1.64838803 Treated
A1 1.13539696 Treated
A1 0.26877943 Treated
A1 0.42568204 Treated
A1 0.67549592 Treated
A1 0.76778388 Treated
A1 2.20467138 Treated
A1 2.58011675 Treated
A1 0.62295401 Treated
A1 0.27481437 Treated
A1 1.08532882 Treated
A1 2.39094758 Treated
A1 0.27678287 Treated
A1 2.68410492 Treated
A1 1.45919704 Treated
A1 1.50650942 Treated
A1 0.28171083 Treated
A1 1.5508399 Treated
A1 1.59446537 Treated
A1 3.28923774 Treated
A1 0.30989426 Treated
A1 0.30054095 Treated
A1 0.95520645 Treated
A1 1.9143908 Treated
A1 1.86781108 Treated
A1 0.90786219 Treated
A1 0.30250514 Treated
A1 1.06956697 Treated
A1 0.34387735 Treated
A1 1.01454139 Treated
A1 0.32560992 Treated
A1 0.24441631 Treated
A1 1.95436239 Treated
A1 3.02022266 Treated
A1 1.51214933 Treated
A1 1.41526091 Treated
A1 0.62328041 Treated
A1 1.28527045 Treated
A1 0.85569292 Treated
A1 0.68757194 Treated
A1 0.65017802 Treated
A1 0.82246685 Treated
A1 0.64910018 Treated
A1 1.12699699 Treated
A1 0.49010012 Treated
A1 1.16357493 Treated
A1 0.4908517 Treated
A1 1.16860819 Treated
A1 2.47823596 Treated
A1 2.61217308 Treated
A1 0.2938858 Treated
A1 2.23214579 Treated
A1 0.67080277 Treated
A1 0.67336643 Treated
A1 2.00897884 Treated
A1 2.60682297 Treated
A1 0.60189754 Treated
A1 0.57792312 Treated
A1 1.82225001 Treated
A1 1.73145652 Treated
A1 2.48561478 Treated
A1 0.56406951 Treated
A1 1.27420223 Treated
A1 2.58764362 Treated
A1 6.49890232 Treated
A1 2.06312418 Treated
A1 0.22471899 Treated
A1 1.56227374 Treated
A1 0.6288439 Treated
A1 0.95311159 Treated
A1 2.93011928 Treated
A1 0.26127705 Treated
A1 0.6550976 Treated
A1 1.51719034 Treated
A1 2.2385056 Treated
A1 2.40992665 Treated
A1 2.4539597 Treated
A1 0.29429972 Treated
A1 1.05775595 Treated
A1 0.76571774 Treated
A1 0.40482908 Treated
A1 2.19806027 Treated
A1 0.44070721 Treated
A1 1.10310209 Treated
A1 0.48965767 Treated
A1 1.67611516 Treated
A1 2.16433001 Treated
A1 1.74014819 Treated
A1 1.19565284 Treated
A1 4.99639368 Treated
A1 0.61992759 Treated
A1 1.45073855 Treated
A1 1.16179168 Treated
A1 2.58940554 Treated
A1 3.99220109 Treated
A1 3.19648957 Treated
A1 4.10126543 Treated
A1 2.38836408 Treated
A1 0.85214591 Treated
A1 0.77917552 Treated
A1 1.40228224 Treated
A1 0.91147798 Treated
A1 0.90735644 Treated
A1 0.33751914 Treated
A1 2.2824893 Treated
A1 1.33902586 Treated
A1 0.99384773 Treated
A1 1.55193269 Treated
A1 1.07432902 Treated
A1 0.88588548 Treated
A1 0.37062755 Treated
A1 1.30459249 Treated
A1 3.00793195 Treated
A1 1.10252404 Treated
A1 2.01504207 Treated
A1 3.6354444 Treated
A1 0.34505072 Treated
A1 1.22962165 Treated
A1 1.76880348 Treated
A1 0.45831019 Treated
A1 0.91987151 Treated
A1 2.61017966 Treated
A1 3.69731998 Treated
A1 0.87521791 Treated
A1 0.62266797 Treated
A1 0.83741653 Treated
A1 0.74025422 Treated
A1 2.18003058 Treated
A1 2.96222711 Treated
A1 0.47687584 Treated
A1 0.50586122 Treated
A1 1.23045599 Treated
A1 0.29872322 Treated
A1 0.45542711 Treated
A1 1.8662287 Treated
A1 2.31323838 Treated
A1 0.27386105 Treated
A1 2.41776752 Treated
A1 0.70864141 Treated
A1 0.21230286 Treated
A1 2.38889718 Treated
A1 2.47620201 Treated
A1 1.23100603 Treated
A1 0.93404263 Treated
A1 1.01945174 Treated
A1 0.49852583 Treated
A1 1.39196265 Treated
A1 0.29321119 Treated
A1 3.0254097 Treated
A1 2.11727071 Treated
A1 2.52192736 Treated
A1 2.72340631 Treated
A1 2.46182013 Treated
A1 1.45816743 Treated
A1 1.47727919 Treated
A1 1.94410992 Treated
A1 0.54220045 Treated
A1 1.90311635 Treated
A1 0.55939263 Treated
A1 1.37169874 Treated
A1 2.78911448 Treated
A1 0.83238637 Treated
A1 1.95819175 Treated
A1 2.86663175 Treated
A1 0.31415424 Treated
A1 1.26535678 Treated
A1 1.82240164 Treated
A1 0.69268769 Treated
A1 1.89032507 Treated
A1 0.68647236 Treated
A1 0.44433638 Treated
A1 0.87582523 Treated
A1 3.00666094 Treated
A1 1.91627514 Treated
A1 1.40222585 Treated
A1 3.21213984 Treated
A1 1.83391368 Treated
A1 2.08281088 Treated
A1 1.74221766 Treated
A1 0.55660963 Treated
A1 1.03076541 Treated
A1 0.54038835 Treated
A1 0.16780385 Treated
A1 1.5497179 Treated
A1 0.42562878 Treated
A1 0.20750733 Treated
A1 0.3237783 Treated
A1 2.48063922 Treated
A1 2.91102552 Treated
A1 3.56630874 Treated
A1 1.70170343 Treated
A1 0.78193253 Treated
A1 1.96015108 Treated
A1 0.55746168 Treated
A1 0.19462349 Treated
A1 1.80023217 Treated
A1 0.30938068 Treated
A1 1.6610893 Treated
A1 1.9410497 Treated
A1 1.2630266 Treated
A1 1.48455167 Treated
A1 1.72725189 Treated
A1 1.70381927 Treated
A1 1.78918123 Treated
A1 1.34259641 Treated
A1 0.44873974 Treated
A1 0.77304399 Treated
A1 0.33965817 Treated
A1 0.19331665 Treated
A1 1.79302859 Treated
A1 0.4405016 Treated
A1 0.618994 Treated
A1 0.19548693 Treated
A1 0.87898713 Treated
A1 0.7414788 Treated
A1 1.22779965 Treated
A1 2.32943439 Treated
A1 1.36722028 Treated
A1 1.41807413 Treated
A1 0.46731761 Treated
A1 0.22772349 Treated
A1 0.87160563 Treated
A1 0.63724244 Treated
A1 0.32443383 Treated
A1 2.98646188 Treated
A1 2.42348957 Treated
A1 1.07308495 Treated
A1 0.60652322 Treated
A1 1.00172651 Treated
A1 3.21928525 Treated
A1 0.53509349 Treated
A1 0.66361654 Treated
A1 4.31087923 Treated
A1 0.82146096 Treated
A1 0.78599375 Treated
A1 1.90754819 Treated
A1 1.80713665 Treated
A1 0.42871913 Treated
A1 1.97123539 Treated
A1 0.87864119 Treated
A1 0.50481367 Treated
A1 0.23348537 Treated
A1 0.66183221 Treated
A1 0.79029459 Treated
A1 1.28637052 Treated
A1 0.31726858 Treated
A1 0.46483582 Treated
A1 1.59152555 Treated
A1 1.24681866 Treated
A1 0.6129064 Treated
A1 1.13339937 Treated
A1 1.914446 Treated
A1 2.01657248 Treated
A1 0.29153311 Treated
A1 0.85338038 Treated
A1 0.35189927 Treated
A1 1.88433778 Treated
A1 2.40228033 Treated
A1 0.50554389 Treated
A1 1.36661327 Treated
A1 2.81805682 Treated
A1 1.52799356 Treated
A1 0.74868548 Treated
A1 1.5405488 Treated
A1 0.94220078 Treated
A1 2.87388015 Treated
A1 0.82232308 Treated
A1 0.44804215 Treated
A1 0.26587379 Treated
A1 0.4072499 Treated
A1 0.81728536 Treated
A1 1.52830744 Treated
A1 2.1682384 Treated
A1 0.97638905 Treated
A1 0.75780416 Treated
A1 0.41392949 Treated
A1 0.59634835 Treated
A1 2.35840797 Treated
A1 1.12784719 Treated
A1 0.36420649 Treated
A1 0.5940724 Treated
A1 1.56587338 Treated
A1 0.76033181 Treated
A1 0.26496089 Treated
A1 0.29260752 Treated
A1 0.28055531 Treated
A1 1.96893954 Treated
A1 1.40541196 Treated
A1 0.64467579 Treated
A1 3.48740721 Treated
A1 0.77413285 Treated
A1 1.99297476 Treated
A1 0.5031845 Treated
A1 2.67720723 Treated
A1 0.81591517 Treated
A1 0.45530576 Treated
A1 1.19532084 Treated
A1 1.07604063 Treated
A1 2.50054097 Treated
A1 0.72961795 Treated
A1 0.67728752 Treated
A1 0.20775658 Treated
A1 0.60907614 Treated
A1 1.96791291 Treated
A1 0.70748645 Treated
A1 0.79491729 Treated
A1 0.90406811 Treated
A1 0.83858931 Treated
A1 1.19096661 Treated
A1 0.58764648 Treated
A1 1.08697462 Treated
A1 0.1911232 Treated
A1 4.20652914 Treated
A1 0.39254287 Treated
A1 0.31847951 Treated
A1 0.58721828 Treated
A1 2.28408861 Treated
A1 0.75401443 Treated
A1 1.65979445 Treated
A1 0.99866694 Treated
A1 1.69047093 Treated
A1 0.70692605 Treated
A1 0.47963342 Treated
A1 0.58210951 Treated
A1 0.65147811 Treated
A1 0.21567027 Treated
A1 0.59271497 Treated
A1 3.59152341 Treated
A1 3.0139339 Treated
A1 2.29055762 Treated
A1 0.56491899 Treated
A1 0.80236316 Treated
A1 1.00750959 Treated
A1 1.4448055 Treated
A1 0.63040638 Treated
A1 3.30911446 Treated
A1 0.6115067 Treated
A1 0.55808592 Treated
A1 2.93814802 Treated
A1 2.13078356 Treated
A1 2.62834787 Treated
A1 2.18196893 Treated
A1 3.10263729 Treated
A1 1.88166606 Treated
A1 1.23546457 Treated
A1 3.6734488 Treated
A1 0.26420167 Treated
A1 2.1128726 Treated
A1 0.65323728 Treated
A1 0.40127766 Treated
A1 0.4928669 Treated
A1 0.34242472 Treated
A1 0.20121679 Treated
A1 1.6461879 Treated
A1 2.28183246 Treated
A1 0.95228618 Treated
A1 1.52677023 Treated
A1 1.76522815 Treated
A1 1.14848638 Treated
A1 2.50086832 Treated
A1 1.14593613 Treated
A1 1.83637178 Treated
A1 3.40753818 Treated
A1 0.24258772 Treated
A1 1.28411222 Treated
A1 0.56362778 Treated
A1 3.14727283 Treated
A1 0.95570505 Treated
A1 0.50095975 Treated
A1 0.96220839 Treated
A1 2.37196875 Treated
A1 0.45856398 Treated
A1 1.12212574 Treated
A1 0.60044247 Treated
A1 0.78154272 Treated
A1 2.12126875 Treated
A1 4.79790878 Treated
A1 1.52812111 Treated
A1 0.9702484 Treated
A1 1.44627905 Treated
A1 1.65481043 Treated
A1 3.12659502 Treated
A1 2.58879972 Treated
A1 0.54546815 Treated
A1 2.45664525 Treated
A1 0.95574027 Treated
A1 0.7079761 Treated
A1 1.17464662 Treated
A1 0.35202387 Treated
A1 1.03764212 Treated
A1 0.46510464 Treated
A1 2.29693723 Treated
A1 0.3593567 Treated
A1 1.6107794 Treated
A1 0.34746379 Treated
A1 0.51903063 Treated
A1 1.02549171 Treated
A1 0.65190136 Treated
A1 0.34908059 Treated
A1 0.83547872 Treated
A1 0.31974232 Treated
A1 0.3278105 Treated
A1 1.9588728 Treated
A1 0.24712101 Treated
A1 1.62360954 Treated
A1 0.71686715 Treated
A1 1.66990602 Treated
A1 0.86425769 Treated
A1 0.48886448 Treated
A1 0.68558931 Treated
A1 2.55110526 Treated
A1 0.81028181 Treated
A1 0.23752338 Treated
A1 1.57983553 Treated
A1 1.12568104 Treated
A1 4.28424501 Treated
A1 0.76699376 Treated
A1 3.08161163 Treated
A1 1.57240355 Treated
A1 1.74843931 Treated
A1 1.93239999 Treated
A1 1.40703046 Treated
A1 3.98172235 Treated
A1 0.25384033 Treated
A1 0.1754467 Treated
A1 1.68344045 Treated
A1 0.7379334 Treated
A1 1.58588171 Treated
A1 1.52940309 Treated
A1 3.4372797 Treated
A1 0.21686566 Treated
A1 1.16969264 Treated
A1 1.75230229 Treated
A1 3.74526358 Treated
A1 1.0985738 Treated
A1 0.84087902 Treated
A1 4.50698757 Treated
A1 1.30002201 Treated
A1 0.52588767 Treated
A1 1.73338604 Treated
A1 0.17409146 Treated
A1 1.18904531 Treated
A1 2.46527958 Treated
A1 0.90988266 Treated
A1 0.61690122 Treated
A1 0.88487029 Treated
A1 2.69720793 Treated
A1 0.72649115 Treated
A1 3.31470156 Treated
A1 2.61326504 Treated
A1 1.3024838 Treated
A1 0.36329108 Treated
A1 0.21212974 Treated
A1 2.24397397 Treated
A1 0.33086732 Treated
A1 1.07885194 Treated
A1 2.19330335 Treated
A1 1.49963164 Treated
A1 2.39653516 Treated
A1 0.43250543 Treated
A1 0.21334127 Treated
A1 0.3178328 Treated
A1 1.19610429 Treated
A1 3.15793371 Treated
A1 2.28101802 Treated
A1 2.73042583 Treated
A1 1.32403958 Treated
A1 0.42485306 Treated
A1 0.43146798 Treated
A1 0.94222814 Treated
A1 1.20365846 Treated
A1 1.3082577 Treated
A1 0.32510281 Treated
A1 0.93893224 Treated
A1 0.33660901 Treated
A1 0.85067427 Treated
A1 1.00894666 Treated
A1 3.563447 Treated
A1 2.42924666 Treated
A1 2.17039776 Treated
A1 0.34991995 Treated
A1 0.96985573 Treated
A1 2.13701272 Treated
A1 2.60733652 Treated
A1 0.53906214 Treated
A1 1.12390471 Treated
A1 0.59540772 Treated
A1 1.44148505 Treated
A1 6.20720243 Treated
A1 1.32740986 Treated
A1 0.77297944 Treated
A1 1.9072324 Treated
A1 3.47516656 Treated
A1 0.57572776 Treated
A1 2.41772604 Treated
A1 1.75066817 Treated
A1 1.68125045 Treated
A1 2.36718225 Treated
A1 0.60794252 Treated
A1 0.45582867 Treated
A1 2.03577614 Treated
A1 3.51168537 Treated
A1 0.96036536 Treated
A1 2.69096732 Treated
A1 0.75156748 Treated
A1 1.95838356 Treated
A1 0.96904314 Treated
A1 2.13616896 Treated
A1 3.56680942 Treated
A1 0.75868464 Treated
A1 0.42168075 Treated
A1 0.32092604 Treated
A1 2.49283195 Treated
A1 0.44495001 Treated
A1 0.41981649 Treated
A1 0.50351667 Treated
A1 0.43087187 Treated
A1 0.64780891 Treated
A1 0.3259536 Treated
A1 0.45162937 Treated
A1 1.58209598 Treated
A1 0.58315486 Treated
A1 1.07866669 Treated
A1 2.23331714 Treated
A1 0.43550199 Treated
A1 4.86090946 Treated
A1 2.26637554 Treated
A1 1.8426038 Treated
A1 0.98107123 Treated
A1 5.05927467 Treated
A1 0.25290149 Treated
A1 0.44138551 Treated
A1 0.5412721 Treated
A1 1.57282233 Treated
A1 0.83432668 Treated
A1 0.24574108 Treated
A1 1.58185208 Treated
A1 2.82086706 Treated
A1 3.70962691 Treated
A1 1.05615652 Treated
A1 1.95636225 Treated
A1 0.38803139 Treated
A1 0.54733831 Treated
A1 1.37707162 Treated
A1 1.44353127 Treated
A1 0.37195945 Treated
A1 2.97683263 Treated
A1 1.34122479 Treated
A1 2.02540684 Treated
A1 0.24477498 Treated
A1 1.05809546 Treated
A1 1.06265879 Treated
A1 1.50337076 Treated
A1 0.63611931 Treated
A1 1.33205521 Treated
A1 1.53480721 Treated
A1 2.18922114 Treated
A1 1.38179934 Treated
A1 1.82888961 Treated
A1 0.6187194 Treated
A1 0.68182886 Treated
A1 1.06114066 Treated
A1 0.43163335 Treated
A1 0.71215713 Treated
A1 1.25749648 Treated
A1 1.90730822 Treated
A1 0.37636474 Treated
A1 0.78599012 Treated
A1 2.16372347 Treated
A1 1.41832137 Treated
A1 3.95255423 Treated
A1 1.37172449 Treated
A1 0.67644405 Treated
A1 1.52867627 Treated
A1 0.13272078 Treated
A1 2.67465925 Treated
A1 1.42330921 Treated
A1 0.38689995 Treated
A1 2.66009927 Treated
A1 2.40311646 Treated
A1 2.20741796 Treated
A1 2.13728976 Treated
A1 1.42568731 Treated
A1 0.75608081 Treated
A1 0.52779454 Treated
A1 1.99067783 Treated
A1 2.6358366 Treated
A1 1.73858511 Treated
A1 0.33041209 Treated
A1 3.49936604 Treated
A1 0.33378625 Treated
A1 4.29009104 Treated
A1 1.0507549 Treated
A1 1.18532372 Treated
A1 1.15183973 Treated
A1 1.45402277 Treated
A1 0.18929052 Treated
A1 1.71933115 Treated
A1 0.97097653 Treated
A1 1.36897099 Treated
A1 0.39093783 Treated
A1 1.17884839 Treated
A1 1.54372966 Treated
A1 2.21201396 Treated
A1 0.24912982 Treated
A1 0.8020367 Treated
A1 2.21548676 Treated
A1 0.97414982 Treated
A1 1.08974349 Treated
A1 1.20201075 Treated
A1 1.21927476 Treated
A1 1.80761814 Treated
A1 2.88384962 Treated
A1 1.53924024 Treated
A1 0.24576777 Treated
A1 1.58133662 Treated
A1 0.94422674 Treated
A1 0.55907065 Treated
A1 0.61955762 Treated
A1 0.63775539 Treated
A1 1.29407263 Treated
A1 2.14165282 Treated
A1 1.28473318 Treated
A1 2.68773842 Treated
A1 0.80317408 Treated
A1 0.82783091 Treated
A1 1.19310892 Treated
A1 0.72217673 Treated
A1 1.03794682 Treated
A1 2.38656974 Treated
A1 1.16519821 Treated
A1 0.76726782 Treated
A1 4.10237265 Treated
A1 1.58175313 Treated
A1 0.97048134 Treated
A1 1.18764579 Treated
A1 3.39431596 Treated
A1 1.30051482 Treated
A1 2.37129521 Treated
A1 0.30265942 Treated
A1 0.76812238 Treated
A1 3.21720433 Treated
A1 0.52834511 Treated
A1 1.21214473 Treated
A1 0.30252051 Treated
A1 3.82363343 Treated
A1 2.64440489 Treated
A1 4.36174917 Treated
A1 0.23662245 Treated
A1 0.66583687 Treated
A1 4.18252993 Treated
A1 0.79885924 Treated
A1 0.34403306 Treated
A1 1.7969631 Treated
A1 1.94850779 Treated
A1 1.69170201 Treated
A1 1.68488181 Treated
A1 2.68286276 Treated
A1 1.3978951 Treated
A1 0.96941531 Treated
A1 0.63089913 Treated
A1 0.84338295 Treated
A1 2.98541951 Treated
A1 1.50442183 Treated
A1 1.88404083 Treated
A1 0.37595841 Treated
A1 0.36970291 Treated
A1 2.88159704 Treated
A1 1.13744414 Treated
A1 3.61889863 Treated
A1 0.85399806 Treated
A1 0.45228508 Treated
A1 0.51168942 Treated
A1 0.40485528 Treated
A1 3.23570085 Treated
A1 3.24228287 Treated
A1 3.26716399 Treated
A1 0.28847763 Treated
A1 1.07609189 Treated
A1 2.36461759 Treated
A1 0.43951344 Treated
A1 0.83539939 Treated
A1 1.56212461 Treated
A1 0.4929736 Treated
A1 0.4835203 Treated
A1 0.49729809 Treated
A1 0.27574253 Treated
A1 0.72241312 Treated
A1 0.97382742 Treated
A1 1.62163877 Treated
A1 1.5342772 Treated
A1 1.24789786 Treated
A1 2.61307764 Treated
A1 0.18067801 Treated
A1 0.48509225 Treated
A1 1.65263784 Treated
A1 1.47068441 Treated
A1 0.91991252 Treated
A1 0.77574301 Treated
A1 0.57138497 Treated
A1 0.60219973 Treated
A1 1.99906862 Treated
A1 1.6415602 Treated
A1 3.61304307 Treated
A1 2.30759525 Treated
A1 0.38263685 Treated
A1 2.01010871 Treated
A1 0.4119122 Treated
A1 0.94695532 Treated
A1 0.32352406 Treated
A1 1.89934576 Treated
A1 1.13817501 Treated
A1 0.44994131 Treated
A1 0.70074809 Treated
A1 3.86498523 Treated
A1 1.6205523 Treated
A1 0.73026097 Treated
A1 1.25763893 Treated
A1 0.97974813 Treated
A1 0.95514208 Treated
A1 2.49257374 Treated
A1 1.69403601 Treated
A1 4.74897242 Treated
A1 0.77397269 Treated
A1 1.73694563 Treated
A1 0.93879271 Treated
A1 2.42175865 Treated
A1 1.61433744 Treated
A1 0.51692373 Treated
A1 2.8312583 Treated
A1 1.66542268 Treated
A1 0.28385559 Treated
A1 0.74625474 Treated
A1 1.16184461 Treated
A1 1.49517667 Treated
A1 2.23450994 Treated
A1 2.0911355 Treated
A1 1.211303 Treated
A1 0.5606637 Treated
A1 1.29254806 Treated
A1 2.0331533 Treated
A1 0.18348919 Treated
A1 0.63694656 Treated
A1 1.19265556 Treated
A1 0.80840927 Treated
A1 0.56496668 Treated
A1 0.89429939 Treated
A1 0.79793131 Treated
A1 0.50275373 Treated
A1 5.52222347 Treated
A1 2.73867178 Treated
A1 0.28550947 Treated
A1 3.62780857 Treated
A1 2.80797696 Treated
A1 1.22661984 Treated
A1 1.51576686 Treated
A1 2.93839359 Treated
A1 3.76379228 Treated
A1 0.70895445 Treated
A1 1.49086082 Treated
A1 1.13805604 Treated
A1 1.94724107 Treated
A1 1.24719536 Treated
A1 2.49522519 Treated
A1 0.52469528 Treated
A1 3.25955367 Treated
A1 1.02401364 Treated
A1 1.0976764 Treated
A1 2.31083536 Treated
A1 2.53327489 Treated
A1 0.71103793 Treated
A1 0.32124001 Treated
A1 0.81992072 Treated
A1 1.53253543 Treated
A1 0.63244116 Treated
A1 2.23032022 Treated
A1 0.50626618 Treated
A1 1.45904636 Treated
A1 2.15333748 Treated
A1 0.6186555 Treated
A1 1.53356922 Treated
A1 0.53892362 Treated
A1 2.20473218 Treated
A1 1.1372292 Treated
A1 3.48419666 Treated
A1 1.83911955 Treated
A1 0.26984635 Treated
A1 2.28768325 Treated
A1 1.02202272 Treated
A1 3.50090981 Treated
A1 2.04923582 Treated
A1 1.14877391 Treated
A1 0.73948902 Treated
A1 1.51350236 Treated
A1 1.53488255 Treated
A1 2.51549792 Treated
A1 2.42196107 Treated
A1 0.28686664 Treated
A1 2.50503612 Treated
A1 1.3418442 Treated
A1 0.25840154 Treated
A1 0.51302034 Treated
A1 2.65809703 Treated
A1 0.60995537 Treated
A1 1.81543291 Treated
A1 0.89383417 Treated
A1 0.24360552 Treated
A1 1.05434489 Treated
A1 0.96183914 Treated
A1 0.54770601 Treated
A1 1.18153703 Treated
A1 0.21618247 Treated
A1 0.55830741 Treated
A1 0.24242069 Treated
A1 1.01522553 Treated
A1 1.81109488 Treated
A1 3.2059164 Treated
A1 0.8727234 Treated
A1 1.093611 Treated
A1 2.40945959 Treated
A1 0.47805083 Treated
A1 1.24669945 Treated
A1 1.57994902 Treated
A1 0.90817517 Treated
A1 0.9823848 Treated
A1 3.05048537 Treated
A1 3.2712419 Treated
A1 1.81005442 Treated
A1 0.69245017 Treated
A1 1.32075071 Treated
A1 0.3312071 Treated
A1 1.16291261 Treated
A1 0.23025145 Treated
A1 3.4248445 Treated
A1 0.58881116 Treated
A1 1.42082334 Treated
A1 1.0970695 Treated
A1 2.14839292 Treated
A1 1.80067098 Treated
A1 2.05155325 Treated
A1 0.94886053 Treated
A1 1.52302301 Treated
A1 2.86656857 Treated
A1 0.28617072 Treated
A1 1.42982876 Treated
A1 0.54988468 Treated
A1 0.49255401 Treated
A1 0.7018739 Treated
A1 0.45786884 Treated
A1 1.2238785 Treated
A1 1.63824725 Treated
A1 0.3989549 Treated
A1 6.01930666 Treated
A1 0.64713877 Treated
A1 0.44907868 Treated
A1 0.70362878 Treated
A1 1.45194638 Treated
A1 3.93769908 Treated
A1 0.9393732 Treated
A1 0.90948981 Treated
A1 1.21990085 Treated
A1 1.02873743 Treated
A1 1.86948562 Treated
A1 5.45590639 Treated
A1 2.87276769 Treated
A1 1.05512333 Treated
A1 4.42257023 Treated
A1 2.62548375 Treated
A1 0.42671928 Treated
A1 0.80648696 Treated
A1 0.72041953 Treated
A1 0.58326715 Treated
A1 1.79379594 Treated
A1 0.91969901 Treated
A1 2.2620554 Treated
A1 1.76938593 Treated
A1 0.65862316 Treated
A1 2.54764867 Treated
A1 0.78383791 Treated
A1 0.59637523 Treated
A1 0.72516692 Treated
A1 1.13132632 Treated
A1 0.31685317 Treated
A1 0.56512523 Treated
A1 2.21906734 Treated
A1 2.0210855 Treated
A1 1.47742188 Treated
A1 2.67034626 Treated
A1 2.98239231 Treated
A1 1.8004998 Treated
A1 1.04092193 Treated
A1 2.81092 Treated
A1 0.30473426 Treated
A1 1.61925888 Treated
A1 0.29321966 Treated
A1 0.66840959 Treated
A1 2.85478783 Treated
A1 4.09970093 Treated
A1 2.43770146 Treated
A1 0.52903819 Treated
A1 0.82283676 Treated
A1 1.01151299 Treated
A1 2.33711982 Treated
A1 1.19865251 Treated
A1 1.48764086 Treated
A1 1.52057159 Treated
A1 1.30885088 Treated
A1 0.30001459 Treated
A1 0.43545887 Treated
A1 1.65439999 Treated
A1 0.63177925 Treated
A1 1.08865237 Treated
A1 2.7568078 Treated
A1 0.48808187 Treated
A1 0.92834306 Treated
A1 1.26303065 Treated
A1 2.11941504 Treated
A1 0.64483994 Treated
A1 1.4275167 Treated
A1 0.29086468 Treated
A1 1.31015277 Treated
A1 0.33803996 Treated
A1 1.11776567 Treated
A1 1.0692569 Treated
A1 2.11881757 Treated
A1 0.27062446 Treated
A1 4.65460348 Treated
A1 1.48093319 Treated
A1 2.07702518 Treated
A1 0.86242783 Treated
A1 0.28147286 Treated
A1 1.83532357 Treated
A1 0.39815247 Treated
A1 0.51102144 Treated
A1 0.74623322 Treated
A1 0.93123859 Treated
A1 0.39205524 Treated
A1 0.48461938 Treated
A1 0.46674934 Treated
A1 3.09230351 Treated
A1 3.22401953 Treated
A1 3.96154642 Treated
A1 0.97512662 Treated
A1 4.83753204 Treated
A1 1.40692079 Treated
A1 2.64766026 Treated
A1 1.26419699 Treated
A1 0.55599934 Treated
A1 1.20895302 Treated
A1 0.22795027 Treated
A1 2.70025563 Treated
A1 0.98908162 Treated
A1 1.08254278 Treated
A1 0.80398059 Treated
A1 0.56609404 Treated
A1 0.42660505 Treated
A1 1.51430523 Treated
A1 1.33581793 Treated
A1 0.69691539 Treated
A1 2.43637848 Treated
A1 0.95625037 Treated
A1 0.89231008 Treated
A1 1.54275262 Treated
A1 0.93212038 Treated
A1 0.19622301 Treated
A1 1.57045364 Treated
A1 0.34443843 Treated
A1 0.48533839 Treated
A1 2.1826098 Treated
A1 0.27272388 Treated
A1 0.64200526 Treated
A1 3.41379261 Treated
A1 1.7828064 Treated
A1 1.63103807 Treated
A1 1.62596738 Treated
A1 0.50309557 Treated
A1 0.37938741 Treated
A1 1.91454136 Treated
A1 0.84752798 Treated
A1 0.1870718 Treated
A1 0.64619058 Treated
A1 1.55655587 Treated
A1 0.25120673 Treated
A1 1.98711026 Treated
A1 0.51887089 Treated
A1 1.3029511 Treated
A1 2.14427996 Treated
A1 0.69507539 Treated
A1 0.36907071 Treated
A1 2.1531291 Treated
A1 2.31908727 Treated
A1 2.82789779 Treated
A1 2.16722941 Treated
A1 1.46100891 Treated
A1 0.59523588 Treated
A1 3.29988003 Treated
A1 2.75227547 Treated
A1 3.11434388 Treated
A1 1.16320443 Treated
A1 1.69819653 Treated
A1 3.9580884 Treated
A1 0.58070147 Treated
A1 2.89611077 Treated
A1 0.304923 Treated
A1 1.3329004 Treated
A1 1.09969187 Treated
A1 1.49002016 Treated
A1 2.94012403 Treated
A1 0.94513541 Treated
A1 1.71632636 Treated
A1 0.49409804 Treated
A1 2.49295902 Treated
A1 1.28732717 Treated
A1 0.26903713 Treated
A1 0.86898631 Treated
A1 0.19841348 Treated
A1 0.87397748 Treated
A1 1.40447509 Treated
A1 2.28640652 Treated
A1 2.08543563 Treated
A1 1.97918248 Treated
A1 1.83934605 Treated
A1 0.29036468 Treated
A1 0.35495055 Treated
A1 0.5447588 Treated
A1 1.24551916 Treated
A1 0.89519358 Treated
A1 3.44317222 Treated
A1 1.37811685 Treated
A1 0.28960711 Treated
A1 1.68317378 Treated
A1 0.63002074 Treated
A1 1.11983514 Treated
A1 1.38181233 Treated
A1 1.74734569 Treated
A1 3.49196625 Treated
A1 0.59437847 Treated
A1 1.91955531 Treated
A1 0.49422798 Treated
A1 1.12274992 Treated
A1 0.38289726 Treated
A1 0.60960406 Treated
A1 1.11319005 Treated
A1 2.00662994 Treated
A1 3.50217104 Treated
A1 1.66576314 Treated
A1 1.63894713 Treated
A1 0.42088079 Treated
A1 0.27485174 Treated
A1 0.30724978 Treated
A1 3.79388309 Treated
A1 0.27269405 Treated
A1 3.86103129 Treated
A1 0.42301616 Treated
A1 1.8382324 Treated
A1 2.82313609 Treated
A1 0.61961275 Treated
A1 5.87719011 Treated
A1 2.00779128 Treated
A1 1.51906228 Treated
A1 5.27649212 Treated
A1 1.19399631 Treated
A1 0.69091487 Treated
A1 3.95720696 Treated
A1 1.28560817 Treated
A1 0.3001824 Treated
A1 4.08766747 Treated
A1 1.81335485 Treated
A1 0.91868615 Treated
A1 0.33873367 Treated
A1 2.73417139 Treated
A1 0.31335217 Treated
A1 0.98671013 Treated
A1 0.93640262 Treated
A1 0.75031328 Treated
A1 1.06212652 Treated
A1 1.19962585 Treated
A1 6.31817913 Treated
A1 1.57804632 Treated
A1 0.40549853 Treated
A1 0.33942032 Treated
A1 0.67682523 Treated
A1 3.66199183 Treated
A1 1.1393739 Treated
A1 1.34708953 Treated
A1 0.42711225 Treated
A1 1.01904261 Treated
A1 2.40049195 Treated
A1 1.21517503 Treated
A1 0.85162967 Treated
A1 1.67566681 Treated
A1 2.94495058 Treated
A1 1.12771749 Treated
A1 1.54666126 Treated
A1 2.00611448 Treated
A1 0.67457461 Treated
A1 3.93817759 Treated
A1 1.14469278 Treated
A1 3.31942987 Treated
A1 3.47287393 Treated
A1 0.8546555 Treated
A1 1.81685519 Treated
A1 0.69919336 Treated
A1 1.33897281 Treated
A1 0.83345747 Treated
A1 2.12789297 Treated
A1 0.48441496 Treated
A1 1.90121055 Treated
A1 1.36455429 Treated
A1 0.26612106 Treated
A1 0.270495 Treated
A1 0.82962966 Treated
A1 1.59856391 Treated
A1 3.6223402 Treated
A1 0.45195815 Treated
A1 1.61023307 Treated
A1 0.52069294 Treated
A1 3.28323746 Treated
A1 0.6602214 Treated
A1 1.9912374 Treated
A1 0.47919741 Treated
A1 1.32418919 Treated
A1 2.64115596 Treated
A1 0.80197829 Treated
A1 1.31657135 Treated
A1 0.68598121 Treated
A1 0.57812577 Treated
A1 1.92878771 Treated
A1 0.70308995 Treated
A1 1.63051367 Treated
A1 0.88964212 Treated
A1 1.16877425 Treated
A1 1.38496447 Treated
A1 0.18015884 Treated
A1 0.47015837 Treated
A1 2.32563972 Treated
A1 1.23223209 Treated
A1 1.54062653 Treated
A1 0.32470202 Treated
A1 0.53901941 Treated
A1 0.62486875 Treated
A1 1.08970094 Treated
A1 1.60436594 Treated
A1 1.01866567 Treated
A1 0.41022813 Treated
A1 0.24626659 Treated
A1 1.91337132 Treated
A1 0.4624683 Treated
A1 0.30077034 Treated
A1 0.43537572 Treated
A1 2.9351747 Treated
A1 2.56701612 Treated
A1 1.90639341 Treated
A1 1.79423237 Treated
A1 0.290921 Treated
A1 0.29167593 Treated
A1 0.47218868 Treated
A1 0.98108482 Treated
A1 2.25988054 Treated
A1 4.94104528 Treated
A1 2.25862145 Treated
A1 0.61637217 Treated
A1 2.06289601 Treated
A1 0.27387094 Treated
A1 3.08459496 Treated
A1 1.97733939 Treated
A1 0.24039057 Treated
A1 2.14890528 Treated
A1 0.47519043 Treated
A1 3.81442785 Treated
A1 1.45581007 Treated
A1 1.4538908 Treated
A1 0.94396663 Treated
A1 1.4824903 Treated
A1 1.67047143 Treated
A1 1.6244657 Treated
A1 1.04074121 Treated
A1 1.73486483 Treated
A1 0.22395676 Treated
A1 1.04773521 Treated
A1 0.49584606 Treated
A1 0.91096795 Treated
A1 1.4502368 Treated
A1 1.48349047 Treated
A1 1.82964349 Treated
A1 2.05683446 Treated
A1 0.25632903 Treated
A1 1.23094177 Treated
A1 3.44740105 Treated
A1 2.65768576 Treated
A1 2.3046236 Treated
A1 0.31547394 Treated
A1 0.57991928 Treated
A1 1.84828627 Treated
A1 1.2080344 Treated
A1 0.56322312 Treated
A1 0.33661595 Treated
A1 1.15912783 Treated
A1 1.05205691 Treated
A1 0.29534233 Treated
A1 1.72643876 Treated
A1 0.90598029 Treated
A1 1.34206343 Treated
A1 2.91565943 Treated
A1 2.11521673 Treated
A1 0.8710323 Treated
A1 1.7806989 Treated
A1 2.5858202 Treated
A1 1.54055619 Treated
A1 0.25513792 Treated
A1 1.06160641 Treated
A1 3.57157588 Treated
A1 0.43729037 Treated
A1 1.07817185 Treated
A1 1.42086291 Treated
A1 0.27770904 Treated
A1 0.75767785 Treated
A1 2.74409032 Treated
A1 3.92210603 Treated
A1 1.91498196 Treated
A1 6.04295301 Treated
A1 2.61605787 Treated
A1 3.13198209 Treated
A1 1.65227926 Treated
A1 0.58139795 Treated
A1 1.37362015 Treated
A1 3.80330563 Treated
A1 6.50609255 Treated
A1 1.11573339 Treated
A1 1.85933614 Treated
A1 0.28582403 Treated
A1 2.55100584 Treated
A1 0.32294247 Treated
A1 5.5576334 Treated
A1 0.55754316 Treated
A1 5.39326477 Treated
A1 1.8379972 Treated
A1 0.95272034 Treated
A1 2.12831306 Treated
A1 1.12203431 Treated
A1 0.50874949 Treated
A1 0.81628162 Treated
A1 0.484155 Treated
A1 3.78605342 Treated
A1 0.77704716 Treated
A1 0.34838694 Treated
A1 2.18381834 Treated
A1 1.79240417 Treated
A1 1.30752707 Treated
A1 0.66205144 Treated
A1 0.68995231 Treated
A1 0.22262135 Treated
A1 0.90758634 Treated
A1 0.46770278 Treated
A1 1.68386996 Treated
A1 0.21869913 Treated
A1 1.31585729 Treated
A1 0.96523064 Treated
A1 0.94547737 Treated
A1 2.75953674 Treated
A1 0.3589237 Treated
A1 3.26598907 Treated
A1 1.19175065 Treated
A1 2.83508253 Treated
A1 1.0860194 Treated
A1 1.78815556 Treated
A1 0.29089797 Treated
A1 1.07800043 Treated
A1 3.42187881 Treated
A1 1.99000978 Treated
A1 2.92417622 Treated
A1 1.8236016 Treated
A1 0.24809724 Treated
A1 0.74968672 Treated
A1 0.39946118 Treated
A1 0.32795647 Treated
A1 0.2587525 Treated
A1 1.7060504 Treated
A1 2.0715611 Treated
A1 0.82169676 Treated
A1 0.76506519 Treated
A1 0.35287905 Treated
A1 3.08043432 Treated
A1 2.0779202 Treated
A1 1.59077489 Treated
A1 0.80631101 Treated
A1 3.83786917 Treated
A1 0.28850886 Treated
A1 0.23284914 Treated
A1 0.16543864 Treated
A1 0.34369224 Treated
A1 0.95174909 Treated
A1 0.36051592 Treated
A1 0.77810913 Treated
A1 1.01755929 Treated
A1 0.81705397 Treated
A1 1.49650574 Treated
A1 0.491373 Treated
A1 2.58919692 Treated
A1 0.29026258 Treated
A1 0.29101583 Treated
A1 0.23168956 Treated
A1 0.24268523 Treated
A1 3.17376828 Treated
A1 3.24737358 Treated
A1 0.24065302 Treated
A1 2.00552726 Treated
A1 0.98244065 Treated
A1 1.76627648 Treated
A1 1.82762313 Treated
A1 2.29736686 Treated
A1 1.8094244 Treated
A1 1.20278275 Treated
A1 1.87157989 Treated
A1 2.49980569 Treated
A1 0.64929146 Treated
A1 0.92598122 Treated
A1 0.26623669 Treated
A1 2.82822108 Treated
A1 0.94787896 Treated
A1 1.91611636 Treated
A1 0.52504206 Treated
A1 1.49302411 Treated
A1 2.43222594 Treated
A1 0.9019255 Treated
A1 1.34455025 Treated
A1 1.29294908 Treated
A1 2.37198544 Treated
A1 0.9705745 Treated
A1 1.89882696 Treated
A1 0.69275016 Treated
A1 0.46109986 Treated
A1 1.76521313 Treated
A1 0.98787218 Treated
A1 0.21275641 Treated
A1 2.56291676 Treated
A1 0.87362319 Treated
A1 5.99590158 Treated
A1 1.71777904 Treated
A1 0.45623738 Treated
A1 0.39458713 Treated
A1 1.15878892 Treated
A1 0.49627578 Treated
A1 1.72679794 Treated
A1 0.28433436 Treated
A1 3.62137413 Treated
A1 3.23058033 Treated
A1 2.25518775 Treated
A1 1.92891657 Treated
A1 0.32435271 Treated
A1 0.98992288 Treated
A1 0.98625213 Treated
A1 0.92063576 Treated
A1 1.71584749 Treated
A1 2.0934 Treated
A1 1.27612174 Treated
A1 2.60679865 Treated
A1 0.3159166 Treated
A1 0.87544507 Treated
A1 0.51253569 Treated
A1 0.26882368 Treated
A1 0.78382933 Treated
A1 0.26764184 Treated
A1 1.36929417 Treated
A1 0.54383469 Treated
A1 1.57882607 Treated
A1 0.28261149 Treated
A1 1.09769428 Treated
A1 2.20650411 Treated
A1 0.28381529 Treated
A1 1.78542876 Treated
A1 0.60449034 Treated
A1 0.40299097 Treated
A1 0.31737113 Treated
A1 1.79094255 Treated
A1 1.88027549 Treated
A1 0.74749422 Treated
A1 0.35028124 Treated
A1 1.34690773 Treated
A1 1.1737659 Treated
A1 1.15753627 Treated
A1 0.68189418 Treated
A1 1.14224851 Treated
A1 2.05423188 Treated
A1 2.2118938 Treated
A1 0.34680679 Treated
A1 1.85186946 Treated
A1 1.10265768 Treated
A1 0.94780403 Treated
A1 1.44998884 Treated
A1 0.41362789 Treated
A1 2.31139112 Treated
A1 2.29098654 Treated
A1 1.05262327 Treated
A1 3.03157759 Treated
A1 2.07889199 Treated
A1 0.30017465 Treated
A1 0.43773508 Treated
A1 0.45105484 Treated
A1 3.83243465 Treated
A1 2.44204307 Treated
A1 0.36790672 Treated
A1 1.13817 Treated
A1 1.11437106 Treated
A1 0.55497795 Treated
A1 1.27801287 Treated
A1 0.88676691 Treated
A1 0.43764496 Treated
A1 2.83332944 Treated
A1 2.79640627 Treated
A1 0.48877734 Treated
A1 0.25935695 Treated
A1 1.07109523 Treated
A1 1.81619906 Treated
A1 1.46148193 Treated
A1 1.13195133 Treated
A1 1.01779175 Treated
A1 0.27919066 Treated
A1 3.44766307 Treated
A1 1.72893023 Treated
A1 0.37756053 Treated
A1 0.38342047 Treated
A1 1.59994507 Treated
A1 1.59391975 Treated
A1 0.30816218 Treated
A1 0.34934336 Treated
A1 1.00205231 Treated
A1 0.957811 Treated
A1 0.86741269 Treated
A1 1.44327605 Treated
A1 3.12306142 Treated
A1 0.25536117 Treated
A1 3.04032636 Treated
A1 2.14027572 Treated
A1 0.51034385 Treated
A1 1.77530599 Treated
A1 0.24581917 Treated
A1 1.46810567 Treated
A1 1.14412129 Treated
A1 0.36501649 Treated
A1 1.00554883 Treated
A1 1.16465092 Treated
A1 1.09446263 Treated
A1 2.75373363 Treated
A1 0.46436155 Treated
A1 4.60618067 Treated
A1 0.41566733 Treated
A1 0.53774464 Treated
A1 0.45240799 Treated
A1 0.35275319 Treated
A1 3.4586041 Treated
A1 0.65924782 Treated
A1 0.83706516 Treated
A1 1.70846343 Treated
A1 1.0722543 Treated
A1 0.49480063 Treated
A1 2.63306785 Treated
A1 6.4216342 Treated
A1 1.18112171 Treated
A1 1.08422995 Treated
A1 1.1984818 Treated
A1 2.93680334 Treated
A1 1.50947595 Treated
A1 1.9028821 Treated
A1 1.71163619 Treated
A1 0.96910715 Treated
A1 1.08431554 Treated
A1 0.58471084 Treated
A1 2.05679154 Treated
A1 2.87497234 Treated
A1 0.64693189 Treated
A1 0.4148306 Treated
A1 1.06908619 Treated
A1 0.65436715 Treated
A1 0.7488941 Treated
A1 1.38900542 Treated
A1 4.26410627 Treated
A1 0.21550007 Treated
A1 1.02118635 Treated
A1 1.11121786 Treated
A1 0.57734746 Treated
A1 0.62034941 Treated
A1 0.56133479 Treated
A1 1.23409116 Treated
A1 0.38374478 Treated
A1 1.8889792 Treated
A1 4.80033016 Treated
A1 0.68319815 Treated
A1 1.05630779 Treated
A1 0.44292259 Treated
A1 2.37849164 Treated
A1 1.06918609 Treated
A1 1.39679337 Treated
A1 0.57401973 Treated
A1 2.2820816 Treated
A1 0.60205007 Treated
A1 0.71487796 Treated
A1 0.85181594 Treated
A1 0.36114496 Treated
A1 1.32135844 Treated
A1 1.31083202 Treated
A1 0.3804982 Treated
A1 0.77525926 Treated
A1 2.35294032 Treated
A1 0.31225753 Treated
A1 0.924761 Treated
A1 5.00067663 Treated
A1 0.26266843 Treated
A1 0.9811542 Treated
A1 1.0177747 Treated
A1 1.6731267 Treated
A1 2.24432731 Treated
A1 0.65028411 Treated
A1 0.95793611 Treated
A1 2.62936401 Treated
A1 1.4410913 Treated
A1 0.90829325 Treated
A1 1.72364068 Treated
A1 2.50567341 Treated
A1 1.42380083 Treated
A1 0.62346834 Treated
A1 2.14165401 Treated
A1 1.4267689 Treated
A1 0.70681798 Treated
A1 1.8678757 Treated
A1 1.83564579 Treated
A1 1.96061754 Treated
A1 0.28026757 Treated
A1 1.27415729 Treated
A1 1.1296221 Treated
A1 3.02891755 Treated
A1 0.67316014 Treated
A1 1.94777 Treated
A1 1.15454233 Treated
A1 0.40039361 Treated
A1 1.81388247 Treated
A1 0.89039069 Treated
A1 2.46098351 Treated
A1 0.48176646 Treated
A1 0.37887278 Treated
A1 1.36488664 Treated
A1 0.77089429 Treated
A1 4.38195133 Treated
A1 1.5687927 Treated
A1 1.34071183 Treated
A1 0.88668567 Treated
A1 0.38359281 Treated
A1 1.21093941 Treated
A1 1.92322028 Treated
A1 0.34311706 Treated
A1 2.84689903 Treated
A1 1.70846081 Treated
A1 1.60434759 Treated
A1 1.3641181 Treated
A1 0.44733289 Treated
A1 1.62922668 Treated
A1 3.24411345 Treated
A1 3.33134699 Treated
A1 1.93401659 Treated
A1 1.00458205 Treated
A1 3.35002565 Treated
A1 0.25110936 Treated
A1 0.48998335 Treated
A1 1.20432627 Treated
A1 2.52890038 Treated
A1 0.37204796 Treated
A1 1.21427882 Treated
A1 1.44378257 Treated
A1 0.26197571 Treated
A1 0.96087533 Treated
A1 3.67171168 Treated
A1 1.30121565 Treated
A1 0.779172 Treated
A1 1.52963412 Treated
A1 0.45968369 Treated
A1 2.16068292 Treated
A1 1.45496547 Treated
A1 6.42785454 Treated
A1 0.35688484 Treated
A1 1.3240304 Treated
A1 5.72606468 Treated
A1 1.77186179 Treated
A1 1.02721941 Treated
A1 1.11909628 Treated
A1 0.3401801 Treated
A1 1.27410448 Treated
A1 1.26107585 Treated
A1 1.14370549 Treated
A1 1.03542209 Treated
A1 0.30744323 Treated
A1 1.78513598 Treated
A1 3.64737034 Treated
A1 2.02883816 Treated
A1 4.39348984 Treated
A1 1.35513246 Treated
A1 0.536538 Treated
A1 1.55869401 Treated
A1 0.45403063 Treated
A1 3.97153473 Treated
A1 1.9803772 Treated
A1 0.31911403 Treated
A1 2.30160093 Treated
A1 0.7233696 Treated
A1 0.26428348 Treated
A1 0.57918096 Treated
A1 0.37708712 Treated
A1 1.412956 Treated
A1 1.99791622 Treated
A1 1.65620756 Treated
A1 3.475245 Treated
A1 2.69260049 Treated
A1 1.944628 Treated
A1 3.03451967 Treated
A1 0.36373225 Treated
A1 0.46661499 Treated
A1 1.58646607 Treated
A1 0.63425905 Treated
A1 1.03471005 Treated
A1 0.60368729 Treated
A1 2.29333234 Treated
A1 2.00027227 Treated
A1 0.65759653 Treated
A1 0.66803598 Treated
A1 1.73830044 Treated
A1 1.13242209 Treated
A1 0.80134499 Treated
A1 0.38439405 Treated
A1 0.97465467 Treated
A1 1.16478181 Treated
A1 0.68526018 Treated
A1 1.26863182 Treated
A1 0.31428343 Treated
A1 6.72260761 Treated
A1 0.51613355 Treated
A1 0.39150316 Treated
A1 1.35969222 Treated
A1 1.26622832 Treated
A1 4.1689682 Treated
A1 0.54190737 Treated
A1 3.24719024 Treated
A1 0.78995949 Treated
A1 2.34691763 Treated
A1 1.32567644 Treated
A1 1.24196255 Treated
A1 1.74717212 Treated
A1 4.19278765 Treated
A1 2.99187398 Treated
A1 1.90063083 Treated
A1 1.43125272 Treated
A1 1.38765311 Treated
A1 0.47399914 Treated
A1 1.43381417 Treated
A1 0.83183718 Treated
A1 1.19926405 Treated
A1 0.83506334 Treated
A1 0.555659 Treated
A1 2.56628871 Treated
A1 1.85658574 Treated
A1 0.56369638 Treated
A1 2.15043521 Treated
A1 2.6754365 Treated
A1 2.81110311 Treated
A1 4.10994482 Treated
A1 0.48644525 Treated
A1 0.97659093 Treated
A1 1.27838719 Treated
A1 1.23836303 Treated
A1 6.53487682 Treated
A1 2.61139703 Treated
A1 0.54226029 Treated
A1 1.72590458 Treated
A1 0.23973212 Treated
A1 1.49167895 Treated
A1 0.74168634 Treated
A1 0.29683411 Treated
A1 3.63208652 Treated
A1 0.56151974 Treated
A1 0.73447484 Treated
A1 0.44745147 Treated
A1 2.81348586 Treated
A1 3.90721536 Treated
A1 1.09625781 Treated
A1 0.60548943 Treated
A1 0.6962139 Treated
A1 1.8322835 Treated
A1 1.72597218 Treated
A1 2.03912544 Treated
A1 2.97726965 Treated
A1 1.40935063 Treated
A1 1.33467305 Treated
A1 1.2211616 Treated
A1 0.82377434 Treated
A1 1.69183469 Treated
A1 0.37480545 Treated
A1 1.54799902 Treated
A1 1.71970344 Treated
A1 3.82002187 Treated
A1 3.59182668 Treated
A1 1.28415096 Treated
A1 0.96457732 Treated
A1 0.66601509 Treated
A1 2.17750764 Treated
A1 0.48627576 Treated
A1 4.81676531 Treated
A1 1.68595278 Treated
A1 2.41973901 Treated
A1 0.92159802 Treated
A1 1.37374532 Treated
A1 2.30097723 Treated
A1 1.3711921 Treated
A1 3.82662153 Treated
A1 0.96423632 Treated
A1 0.92029399 Treated
A1 0.48098022 Treated
A1 2.22594309 Treated
A1 0.78545058 Treated
A1 0.97535396 Treated
A1 2.87872076 Treated
A1 0.91423249 Treated
A1 1.5884155 Treated
A1 1.88303506 Treated
A1 0.73737425 Treated
A1 0.36821213 Treated
A1 0.27889678 Treated
A1 5.35095501 Treated
A1 1.2474159 Treated
A1 2.37286115 Treated
A1 0.45423919 Treated
A1 1.07476377 Treated
A1 1.22638798 Treated
A1 0.5835411 Treated
A1 2.38692403 Treated
A1 2.60442328 Treated
A1 0.75855458 Treated
A1 4.58801031 Treated
A1 1.94204795 Treated
A1 1.0832423 Treated
A1 1.12536287 Treated
A1 2.72600055 Treated
A1 0.37988311 Treated
A1 1.10860491 Treated
A1 4.14210606 Treated
A1 0.67162907 Treated
A1 1.73919547 Treated
A1 2.67920208 Treated
A1 0.66666198 Treated
A1 1.56116033 Treated
A1 0.87462515 Treated
A1 0.73082227 Treated
A1 0.68578017 Treated
A1 0.8290261 Treated
A1 0.28515652 Treated
A1 1.3347615 Treated
A1 0.41265953 Treated
A1 0.79172093 Treated
A1 1.82219768 Treated
A1 0.56139183 Treated
A1 1.55499542 Treated
A1 0.70939577 Treated
A1 0.35863173 Treated
A1 0.21623364 Treated
A1 1.34972477 Treated
A1 0.78829169 Treated
A1 2.44628119 Treated
A1 1.67987776 Treated
A1 2.75384712 Treated
A1 0.59255028 Treated
A1 1.43753946 Treated
A1 2.27979875 Treated
A1 1.437433 Treated
A1 2.75762463 Treated
A1 0.65127051 Treated
A1 1.8430531 Treated
A1 2.87362909 Treated
A1 2.82946396 Treated
A1 0.73587513 Treated
A1 1.05055892 Treated
A1 2.48836327 Treated
A1 1.14604533 Treated
A1 0.85948658 Treated
A1 0.79566288 Treated
A1 0.41966778 Treated
A1 0.24674965 Treated
A1 0.84847903 Treated
A1 0.29123527 Treated
A1 2.01777887 Treated
A1 0.29929721 Treated
A1 0.28564653 Treated
A1 4.3385644 Treated
A1 0.64157599 Treated
A1 1.30872333 Treated
A1 0.51351625 Treated
A1 1.08687484 Treated
A1 2.15132165 Treated
A1 1.02266741 Treated
A1 1.46298099 Treated
A1 2.93412495 Treated
A1 1.30194628 Treated
A1 1.25473154 Treated
A1 0.52732027 Treated
A1 0.60007584 Treated
A1 0.19864991 Treated
A1 2.06536818 Treated
A1 2.05743194 Treated
A1 2.55795836 Treated
A1 0.51487935 Treated
A1 2.76069593 Treated
A1 1.87983346 Treated
A1 6.65147924 Treated
A1 0.66910422 Treated
A1 1.9176513 Treated
A1 0.68339449 Treated
A1 0.88676661 Treated
A1 0.23354241 Treated
A1 0.91503167 Treated
A1 1.28262258 Treated
A1 1.00805092 Treated
A1 0.69139302 Treated
A1 1.2492826 Treated
A1 0.31298921 Treated
A1 1.41566491 Treated
A1 0.89733297 Treated
A1 0.65027297 Treated
A1 4.21546793 Treated
A1 2.22139192 Treated
A1 0.62260747 Treated
A1 2.55087256 Treated
A1 0.45039901 Treated
A1 0.34515938 Treated
A1 2.05087399 Treated
A1 3.05744028 Treated
A1 0.48411253 Treated
A1 1.85552561 Treated
A1 2.49268246 Treated
A1 1.25205171 Treated
A1 0.47474143 Treated
A1 0.51532632 Treated
A1 1.57035947 Treated
A1 2.95082784 Treated
A1 0.46728849 Treated
A1 0.81494963 Treated
A1 1.35861683 Treated
A1 1.44614565 Treated
A1 1.6621418 Treated
A1 1.24596357 Treated
A1 0.40385419 Treated
A1 0.79544163 Treated
A1 1.7565105 Treated
A1 1.30122662 Treated
A1 2.55278945 Treated
A1 0.75820547 Treated
A1 2.65164948 Treated
A1 1.93631339 Treated
A1 1.85797715 Treated
A1 0.91416258 Treated
A1 1.37506151 Treated
A1 0.70370585 Treated
A1 0.66637057 Treated
A1 6.36492682 Treated
A1 0.36920899 Treated
A1 1.61896765 Treated
A1 0.95196962 Treated
A1 1.87517321 Treated
A1 2.15296268 Treated
A1 0.96644872 Treated
A1 1.22534752 Treated
A1 2.27262425 Treated
A1 0.82825941 Treated
A1 0.40295684 Treated
A1 0.74211597 Treated
A1 0.24896112 Treated
A1 1.58155453 Treated
A1 0.41497597 Treated
A1 0.21355292 Treated
A1 0.57488042 Treated
A1 0.48701078 Treated
A1 1.79075098 Treated
A1 0.43836701 Treated
A1 0.5782885 Treated
A1 4.6002326 Treated
A1 1.89671934 Treated
A1 1.99068367 Treated
A1 2.0468533 Treated
A1 1.03893578 Treated
A1 1.13241708 Treated
A1 2.30682373 Treated
A1 2.14760494 Treated
A1 1.49351394 Treated
A1 1.91626382 Treated
A1 2.26050639 Treated
A1 3.21051288 Treated
A1 0.44876346 Treated
A1 2.29461169 Treated
A1 0.48495603 Treated
A1 0.6870051 Treated
A1 1.90803254 Treated
A1 3.05328178 Treated
A1 1.68248439 Treated
A1 0.77332813 Treated
A1 0.75930399 Treated
A1 1.56228423 Treated
A1 1.4762398 Treated
A1 1.0624814 Treated
A1 0.80068886 Treated
A1 2.09270382 Treated
A1 1.83263648 Treated
A1 1.68128157 Treated
A1 1.00850046 Treated
A1 2.73729801 Treated
A1 0.99655467 Treated
A1 1.77439737 Treated
A1 1.00807619 Treated
A1 1.5570761 Treated
A1 0.24869579 Treated
A1 1.81805086 Treated
A1 0.63218451 Treated
A1 1.11204123 Treated
A1 1.09545672 Treated
A1 0.97464931 Treated
A1 1.27083766 Treated
A1 2.23304009 Treated
A1 1.66770244 Treated
A1 1.30243301 Treated
A1 1.34715998 Treated
A1 3.88592625 Treated
A1 0.71120703 Treated
A1 0.40612966 Treated
A1 0.68400276 Treated
A1 1.12658596 Treated
A1 1.78453493 Treated
A1 0.44676152 Treated
A1 1.26865673 Treated
A1 0.39154857 Treated
A1 0.35342136 Treated
A1 0.51063204 Treated
A1 0.92406625 Treated
A1 1.38293719 Treated
A1 1.11400068 Treated
A1 0.46812502 Treated
A1 0.28527626 Treated
A1 0.72528511 Treated
A1 0.32058644 Treated
A1 1.28077126 Treated
A1 1.8630091 Treated
A1 0.81647086 Treated
A1 0.38238275 Treated
A1 2.56567621 Treated
A1 1.6968925 Treated
A1 2.00068402 Treated
A1 3.24883342 Treated
A1 0.9488079 Treated
A1 0.93716675 Treated
A1 1.83683753 Treated
A1 0.66397238 Treated
A1 1.80692101 Treated
A1 0.95795727 Treated
A1 0.87952554 Treated
A1 3.69258976 Treated
A1 0.30348614 Treated
A1 0.75729454 Treated
A1 0.54483521 Treated
A1 2.84205413 Treated
A1 1.95267582 Treated
A1 0.68061244 Treated
A1 0.83857638 Treated
A1 0.76605278 Treated
A1 2.05030346 Treated
A1 0.90719593 Treated
A1 1.84627783 Treated
A1 4.09593248 Treated
A1 4.60213709 Treated
A1 0.61633843 Treated
A1 1.6346792 Treated
A1 2.40184712 Treated
A1 2.54594874 Treated
A1 1.21204698 Treated
A1 0.25152886 Treated
A1 2.77156258 Treated
A1 1.57547903 Treated
A1 0.74608803 Treated
A1 2.79017639 Treated
A1 0.69612479 Treated
A1 1.5357089 Treated
A1 2.79825497 Treated
A1 0.95921308 Treated
A1 0.62985736 Treated
A1 0.89302075 Treated
A1 2.8951025 Treated
A1 0.36647451 Treated
A1 2.0011332 Treated
A1 0.84117055 Treated
A1 1.01571083 Treated
A1 0.93046105 Treated
A1 1.34119749 Treated
A1 0.5373888 Treated
A1 0.19529614 Treated
A1 0.20718618 Treated
A1 0.89356261 Treated
A1 1.26939583 Treated
A1 6.01029587 Treated
A1 0.49059948 Treated
A1 0.56956643 Treated
A1 1.75568235 Treated
A1 1.39477444 Treated
A1 2.97619724 Treated
A1 2.36169815 Treated
A1 2.86930847 Treated
A1 3.43001509 Treated
A1 2.11863518 Treated
A1 1.98262548 Treated
A1 2.01972771 Treated
A1 1.00177097 Treated
A1 0.76102287 Treated
A1 0.81224835 Treated
A1 1.75270832 Treated
A1 4.5579896 Treated
A1 1.35533893 Treated
A1 0.35663703 Treated
A1 1.19754016 Treated
A1 1.47883224 Treated
A1 1.29407239 Treated
A1 2.23391843 Treated
A1 0.59851974 Treated
A1 1.03419697 Treated
A1 0.44624665 Treated
A1 0.90063143 Treated
A1 1.75457776 Treated
A1 2.29781818 Treated
A1 2.80126834 Treated
A1 0.2094979 Treated
A1 2.06973314 Treated
A1 0.31290379 Treated
A1 1.17417097 Treated
A1 3.63481331 Treated
A1 2.81761074 Treated
A1 2.01836896 Treated
A1 1.75134408 Treated
A1 0.47802457 Treated
A1 1.58516526 Treated
A1 1.00108695 Treated
A1 1.21969235 Treated
A1 4.235044 Treated
A1 0.22697003 Treated
A1 3.8119657 Treated
A1 0.82403255 Treated
A1 1.78008914 Treated
A1 0.95868129 Treated
A1 2.39830351 Treated
A1 0.25037098 Treated
A1 0.57056946 Treated
A1 0.85430336 Treated
A1 0.79805434 Treated
A1 0.6273548 Treated
A1 1.51759768 Treated
A1 0.51516676 Treated
A1 2.91508555 Treated
A1 0.78726232 Treated
A1 0.87340331 Treated
A1 1.66353381 Treated
A1 0.82683188 Treated
A1 1.33481324 Treated
A1 0.30286983 Treated
A1 2.00583935 Treated
A1 1.55876422 Treated
A1 0.56089628 Treated
A1 2.83977675 Treated
A1 0.61540878 Treated
A1 1.53583813 Treated
A1 5.65483236 Treated
A1 4.38032722 Treated
A1 3.45963621 Treated
A1 1.80481231 Treated
A1 0.49560413 Treated
A1 4.12855768 Treated
A1 1.19011831 Treated
A1 4.40854406 Treated
A1 1.2822969 Treated
A1 0.36202788 Treated
A1 0.32201231 Treated
A1 0.86829162 Treated
A1 1.23563838 Treated
A1 1.16932106 Treated
A1 0.97155988 Treated
A1 0.64403659 Treated
A1 0.6167208 Treated
A1 0.99494195 Treated
A1 0.38323069 Treated
A1 1.17204702 Treated
A1 0.59645373 Treated
A1 1.15147364 Treated
A1 0.65399545 Treated
A1 0.99662936 Treated
A1 1.13699687 Treated
A1 1.99773932 Treated
A1 1.22575212 Treated
A1 0.45287654 Treated
A1 3.09449697 Treated
A1 1.9499644 Treated
A1 0.47533053 Treated
A1 1.2660476 Treated
A1 0.33768016 Treated
A1 1.06802714 Treated
A1 2.02477193 Treated
A1 3.7665832 Treated
A1 0.78411043 Treated
A1 0.41952917 Treated
A1 0.74885672 Treated
A1 2.69232249 Treated
A1 2.09144926 Treated
A1 0.24300188 Treated
A1 3.84715176 Treated
A1 5.47907829 Treated
A1 0.4849363 Treated
A1 1.28344381 Treated
A1 1.87568343 Treated
A1 5.16844654 Treated
A1 0.91843432 Treated
A1 2.28421855 Treated
A1 0.35574606 Treated
A1 2.15611863 Treated
A1 2.45878673 Treated
A1 0.39231637 Treated
A1 0.46878946 Treated
A1 0.77541322 Treated
A1 0.31235415 Treated
A1 1.21934569 Treated
A1 0.41881451 Treated
A1 1.44223261 Treated
A1 1.3924669 Treated
A1 2.0599761 Treated
A1 1.01651025 Treated
A1 0.4538514 Treated
A1 0.36377689 Treated
A1 2.20242429 Treated
A1 0.57320702 Treated
A1 0.31426191 Treated
A1 0.32979092 Treated
A1 2.15678477 Treated
A1 0.32768211 Treated
A1 2.80787659 Treated
A1 0.98263311 Treated
A1 1.4173218 Treated
A1 0.56760776 Treated
A1 1.54058504 Treated
A1 0.81486595 Treated
A1 1.80724466 Treated
A1 0.99207115 Treated
A1 1.57877922 Treated
A1 0.62753665 Treated
A1 0.30450383 Treated
A1 0.32934231 Treated
A1 3.17199826 Treated
A1 1.05121434 Treated
A1 1.93859267 Treated
A1 3.71739984 Treated
A1 0.28486505 Treated
A1 2.05222678 Treated
A1 1.20247686 Treated
A1 0.81907952 Treated
A1 0.29039338 Treated
A1 1.27131259 Treated
A1 0.87497711 Treated
A1 1.35750151 Treated
A1 2.24329042 Treated
A1 1.50952339 Treated
A1 1.33103871 Treated
A1 0.75109047 Treated
A1 0.25372812 Treated
A1 2.67354727 Treated
A1 1.06234789 Treated
A1 1.12111998 Treated
A1 1.19790494 Treated
A1 1.9969064 Treated
A1 2.50958776 Treated
A1 0.33878338 Treated
A1 3.56054854 Treated
A1 0.62875044 Treated
A1 0.28051704 Treated
A1 1.1573267 Treated
A1 0.31456229 Treated
A1 1.22426617 Treated
A1 2.65797305 Treated
A1 3.65823913 Treated
A1 1.64099848 Treated
A1 1.67489827 Treated
A1 3.38591933 Treated
A1 0.93053377 Treated
A1 0.92690217 Treated
A1 0.87380469 Treated
A1 2.04267263 Treated
A1 0.49887493 Treated
A1 1.74534619 Treated
A1 0.74315596 Treated
A1 0.56086987 Treated
A1 1.67795646 Treated
A1 0.58128577 Treated
A1 2.25222778 Treated
A1 3.88497281 Treated
A1 2.50164485 Treated
A1 0.29795825 Treated
A1 1.49816477 Treated
A1 2.60598683 Treated
A1 2.53486872 Treated
A1 0.25781029 Treated
A1 2.2577095 Treated
A1 2.17790079 Treated
A1 2.47922921 Treated
A1 1.5684967 Treated
A1 0.37058827 Treated
A1 1.8073467 Treated
A1 1.77011156 Treated
A1 2.08347178 Treated
A1 1.10114217 Treated
A1 0.42494622 Treated
A1 1.50761211 Treated
A1 0.95151943 Treated
A1 1.24371195 Treated
A1 2.0126338 Treated
A1 0.30804771 Treated
A1 2.90276146 Treated
A1 1.22267747 Treated
A1 2.49772525 Treated
A1 1.7605263 Treated
A1 0.67828774 Treated
A1 0.63352001 Treated
A1 2.32389522 Treated
A1 5.43964243 Treated
A1 0.61507422 Treated
A1 0.24256071 Treated
A1 0.92276669 Treated
A1 0.26883903 Treated
A1 0.54734117 Treated
A1 0.40294868 Treated
A1 1.30485368 Treated
A1 1.4331367 Treated
A1 3.4628036 Treated
A1 0.99848866 Treated
A1 0.70826387 Treated
A1 2.22480154 Treated
A1 2.06769085 Treated
A1 0.46731162 Treated
A1 0.60485715 Treated
A1 1.65055275 Treated
A1 1.03377473 Treated
A1 2.06924391 Treated
A1 1.6678369 Treated
A1 1.27296901 Treated
A1 0.5956611 Treated
A1 1.33329368 Treated
A1 0.55474287 Treated
A1 0.1609581 Treated
A1 3.33561921 Treated
A1 0.79755455 Treated
A1 1.30061126 Treated
A1 0.92895663 Treated
A1 0.75483137 Treated
A1 3.71105981 Treated
A1 1.77273476 Treated
A1 1.24074185 Treated
A1 0.75416791 Treated
A1 0.56978917 Treated
A1 0.88083524 Treated
A1 3.53689623 Treated
A1 1.72953832 Treated
A1 0.434641 Treated
A1 0.33094808 Treated
A1 1.64774406 Treated
A1 1.4389652 Treated
A1 1.04530025 Treated
A1 2.81665826 Treated
A1 3.44375706 Treated
A1 0.39273512 Treated
A1 0.25620905 Treated
A1 1.34930623 Treated
A1 2.08246803 Treated
A1 0.66342545 Treated
A1 1.7805109 Treated
A1 0.49969709 Treated
A1 0.35473728 Treated
A1 1.34605968 Treated
A1 0.59805167 Treated
A1 0.72647351 Treated
A1 0.15057352 Treated
A1 0.25422937 Treated
A1 0.20566244 Treated
A1 2.13101363 Treated
A1 1.97386181 Treated
A1 1.02058661 Treated
A1 0.26860744 Treated
A1 1.25858104 Treated
A1 4.39127588 Treated
A1 0.45468342 Treated
A1 0.45117107 Treated
A1 0.54868233 Treated
A1 1.02841699 Treated
A1 1.54559946 Treated
A1 3.15044212 Treated
A1 0.40045929 Treated
A1 1.71465588 Treated
A1 0.28980771 Treated
A1 0.51148272 Treated
A1 1.86490619 Treated
A1 0.20681584 Treated
A1 0.70725644 Treated
A1 0.43726638 Treated
A1 1.84199774 Treated
A1 2.12646151 Treated
A1 1.52678764 Treated
A1 2.81161952 Treated
A1 2.20148039 Treated
A1 2.39711857 Treated
A1 0.95428652 Treated
A1 2.92846036 Treated
A1 2.94520712 Treated
A1 1.62975168 Treated
A1 1.86902106 Treated
A1 0.47198534 Treated
A1 0.41916436 Treated
A1 2.88861418 Treated
A1 2.36569858 Treated
A1 1.60971105 Treated
A1 1.88901985 Treated
A1 0.50128734 Treated
A1 0.70204574 Treated
A1 1.19333208 Treated
A1 2.41982365 Treated
A1 1.57844305 Treated
A1 1.08611143 Treated
A1 0.46617654 Treated
A1 0.60752249 Treated
A1 2.54019165 Treated
A1 0.74659032 Treated
A1 0.70440674 Treated
A1 2.31843686 Treated
A1 1.13896203 Treated
A1 1.39524043 Treated
A1 2.38135147 Treated
A1 0.49160233 Treated
A1 3.56457472 Treated
A1 2.16782951 Treated
A1 0.38269171 Treated
A1 1.55594432 Treated
A1 0.50318003 Treated
A1 0.5649994 Treated
A1 0.35781926 Treated
A1 1.33934367 Treated
A1 1.31171679 Treated
A1 0.61841768 Treated
A1 1.22085464 Treated
A1 2.03637099 Treated
A1 1.71091795 Treated
A1 1.0557189 Treated
A1 0.54232365 Treated
A1 1.31180263 Treated
A1 1.40393937 Treated
A1 0.87656999 Treated
A1 0.27322793 Treated
A1 2.23722029 Treated
A1 0.53688353 Treated
A1 0.49865147 Treated
A1 1.24819267 Treated
A1 0.80984634 Treated
A1 1.3869859 Treated
A1 0.34141922 Treated
A1 0.99270105 Treated
A1 2.75640535 Treated
A1 0.27512568 Treated
A1 2.20862913 Treated
A1 0.62734735 Treated
A1 4.13386488 Treated
A1 6.29645252 Treated
A1 2.11038494 Treated
A1 0.6147747 Treated
A1 0.75806344 Treated
A1 0.94684935 Treated
A1 1.41438508 Treated
A1 1.01865661 Treated
A1 3.42366266 Treated
A1 0.55977339 Treated
A1 1.55198419 Treated
A1 0.36222586 Treated
A1 0.74318957 Treated
A1 1.27556193 Treated
A1 1.49153996 Treated
A1 1.42932034 Treated
A1 1.67865419 Treated
A1 0.64661568 Treated
A1 1.78256083 Treated
A1 2.343925 Treated
A1 2.51782489 Treated
A1 1.39695239 Treated
A1 2.96563935 Treated
A1 1.91279387 Treated
A1 0.60458839 Treated
A1 0.8280921 Treated
A1 1.29362321 Treated
A1 2.30555224 Treated
A1 4.5044446 Treated
A1 0.62382364 Treated
A1 2.85002232 Treated
A1 2.69697118 Treated
A1 0.85822189 Treated
A1 0.31853372 Treated
A1 0.27255899 Treated
A1 2.1305263 Treated
A1 0.46471423 Treated
A1 0.37553406 Treated
A1 1.85458028 Treated
A1 0.30293125 Treated
A1 1.51385343 Treated
A1 0.5975883 Treated
A1 0.37531462 Treated
A1 0.53353423 Treated
A1 1.01460147 Treated
A1 1.44684744 Treated
A1 0.51544708 Treated
A1 1.53404725 Treated
A1 1.44294429 Treated
A1 0.2059906 Treated
A1 2.34645724 Treated
A1 0.57440698 Treated
A1 0.92108351 Treated
A1 0.2236177 Treated
A1 0.18233299 Treated
A1 2.38493729 Treated
A1 1.74398649 Treated
A1 0.50244248 Treated
A1 1.5424422 Treated
A1 0.76385516 Treated
A1 0.88440806 Treated
A1 1.18552363 Treated
A1 1.82431757 Treated
A1 1.930879 Treated
A1 4.71574211 Treated
A1 0.90561599 Treated
A1 1.86131382 Treated
A1 1.48018336 Treated
A1 5.19342756 Treated
A1 0.69626677 Treated
A1 0.64462471 Treated
A1 0.54576933 Treated
A1 0.87730795 Treated
A1 0.28772327 Treated
A1 1.2491231 Treated
A1 4.14323616 Treated
A1 0.73958206 Treated
A1 1.51632273 Treated
A1 1.61093056 Treated
A1 4.17538548 Treated
A1 1.24316013 Treated
A1 0.88608092 Treated
A1 0.80063963 Treated
A1 4.55974293 Treated
A1 0.6280548 Treated
A1 0.36558175 Treated
A1 0.47332841 Treated
A1 2.84459758 Treated
A1 1.56837928 Treated
A1 0.74438494 Treated
A1 2.2507472 Treated
A1 3.02046847 Treated
A1 0.61675125 Treated
A1 0.5479691 Treated
A1 0.53213978 Treated
A1 0.20252499 Treated
A1 0.95640028 Treated
A1 0.22301018 Treated
A1 1.88190937 Treated
A1 0.25598139 Treated
A1 0.71712118 Treated
A1 3.65850282 Treated
A1 1.1111244 Treated
A1 0.3242217 Treated
A1 0.25292 Treated
A1 2.4955585 Treated
A1 2.25883079 Treated
A1 0.70567125 Treated
A1 0.55422997 Treated
A1 1.31723475 Treated
A1 0.99242002 Treated
A1 1.95366216 Treated
A1 0.6396392 Treated
A1 0.63919789 Treated
A1 0.24385798 Treated
A1 2.51686573 Treated
A1 0.81929946 Treated
A1 2.94067049 Treated
A1 0.30320024 Treated
A1 0.29311392 Treated
A1 2.10055661 Treated
A1 1.22863817 Treated
A1 0.91122246 Treated
A1 1.14450681 Treated
A1 1.4519403 Treated
A1 0.53271103 Treated
A1 5.74158907 Treated
A1 4.50173903 Treated
A1 0.88065439 Treated
A1 1.1968832 Treated
A1 0.61675918 Treated
A1 0.76787561 Treated
A1 0.3665773 Treated
A1 0.6117602 Treated
A1 0.61773384 Treated
A1 0.66382104 Treated
A1 1.09281433 Treated
A1 1.58917487 Treated
A1 2.29965186 Treated
A1 4.24828815 Treated
A1 0.42716494 Treated
A1 0.85651249 Treated
A1 1.90570939 Treated
A1 1.25510895 Treated
A1 2.68631577 Treated
A1 0.42814124 Treated
A1 0.4543137 Treated
A1 2.00123525 Treated
A1 0.92114675 Treated
A1 3.47374249 Treated
A1 1.16433764 Treated
A1 2.2231338 Treated
A1 2.26132393 Treated
A1 4.86246061 Treated
A1 0.92416888 Treated
A1 0.50543517 Treated
A1 1.24203372 Treated
A1 1.33875096 Treated
A1 5.07240391 Treated
A1 2.93947792 Treated
A1 1.07359171 Treated
A1 1.20180213 Treated
A1 0.85508919 Treated
A1 3.07100534 Treated
A1 0.80032259 Treated
A1 1.50598884 Treated
A1 0.37919831 Treated
A1 0.89547724 Treated
A1 1.40028059 Treated
A1 0.45526674 Treated
A1 0.83653319 Treated
A1 1.12242186 Treated
A1 0.39190239 Treated
A1 0.15023603 Treated
A1 0.30364218 Treated
A1 3.12913513 Treated
A1 3.79494786 Treated
A1 0.55309629 Treated
A1 0.31315386 Treated
A1 1.35185874 Treated
A1 2.59083295 Treated
A1 0.54447114 Treated
A1 1.63906562 Treated
A1 0.27056199 Treated
A1 0.35168675 Treated
A1 0.48741674 Treated
A1 0.69821864 Treated
A1 0.27844629 Treated
A1 0.5891189 Treated
A1 2.10268354 Treated
A1 0.54676521 Treated
A1 0.32735094 Treated
A1 1.32639706 Treated
A1 1.40296972 Treated
A1 2.36944389 Treated
A1 4.81904745 Treated
A1 1.69693863 Treated
A1 1.86508083 Treated
A1 0.62039793 Treated
A1 0.19537249 Treated
A1 0.3393521 Treated
A1 0.2767975 Treated
A1 0.56354874 Treated
A1 0.94030857 Treated
A1 1.08465958 Treated
A1 0.29407603 Treated
A1 5.38393641 Treated
A1 0.55172634 Treated
A1 1.01428127 Treated
A1 3.70616388 Treated
A1 0.5056482 Treated
A1 2.07665324 Treated
A1 0.67713624 Treated
A1 1.49739599 Treated
A1 4.85652018 Treated
A1 0.73184454 Treated
A1 1.1015954 Treated
A1 1.46980071 Treated
A1 0.38841796 Treated
A1 0.36245647 Treated
A1 0.35439053 Treated
A1 1.53415608 Treated
A1 0.80257672 Treated
A1 2.85453033 Treated
A1 0.28518194 Treated
A1 0.45066416 Treated
A1 1.04749537 Treated
A1 0.98100853 Treated
A1 0.90747076 Treated
A1 2.68333316 Treated
A1 0.68638539 Treated
A1 2.21818233 Treated
A1 0.33729169 Treated
A1 1.66905463 Treated
A1 0.3179656 Treated
A1 1.11296535 Treated
A1 0.9251225 Treated
A1 1.17014253 Treated
A1 0.2403958 Treated
A1 1.63935161 Treated
A1 1.77042019 Treated
A1 0.30555367 Treated
A1 1.45038009 Treated
A1 0.32348016 Treated
A1 0.45038331 Treated
A1 0.93439186 Treated
A1 0.71982419 Treated
A1 0.83696926 Treated
A1 3.59559321 Treated
A1 1.46400654 Treated
A1 1.63363814 Treated
A1 0.21865033 Treated
A1 0.19897225 Treated
A1 2.01371384 Treated
A1 0.31329671 Treated
A1 2.26501203 Treated
A1 0.24494764 Treated
A1 1.91918325 Treated
A1 1.15363085 Treated
A1 2.2242353 Treated
A1 0.7550199 Treated
A1 1.61461639 Treated
A1 0.67537284 Treated
A1 1.23198867 Treated
A1 1.41236603 Treated
A1 0.4197408 Treated
A1 0.25467646 Treated
A1 1.13562858 Treated
A1 3.47444296 Treated
A1 0.52940357 Treated
A1 0.59846562 Treated
A1 1.746701 Treated
A1 1.24749947 Treated
A1 0.33383793 Treated
A1 0.51858121 Treated
A1 0.69370925 Treated
A1 1.77382827 Treated
A1 0.87450963 Treated
A1 2.22609448 Treated
A1 1.96920025 Treated
A1 1.39476752 Treated
A1 1.48817074 Treated
A1 0.39879429 Treated
A1 0.31788337 Treated
A1 0.91948271 Treated
A1 1.70788538 Treated
A1 1.0893991 Treated
A1 0.79361528 Treated
A1 2.7084446 Treated
A1 0.76151186 Treated
A1 1.9881593 Treated
A1 0.26071241 Treated
A1 4.26747036 Treated
A1 1.56827891 Treated
A1 1.63790202 Treated
A1 1.72875476 Treated
A1 4.15463686 Treated
A1 4.30693483 Treated
A1 1.06743205 Treated
A1 1.44796991 Treated
A1 0.95951378 Treated
A1 2.17686081 Treated
A1 1.65089118 Treated
A1 0.78116679 Treated
A1 3.30455518 Treated
A1 1.88387847 Treated
A1 0.27066156 Treated
A1 0.95572084 Treated
A1 1.53516102 Treated
A1 0.4721584 Treated
A1 0.60712945 Treated
A1 0.24379887 Treated
A1 0.33300003 Treated
A1 0.44048196 Treated
A1 0.37701488 Treated
A1 3.43474936 Treated
A1 1.13568676 Treated
A1 0.34454596 Treated
A1 1.99083984 Treated
A1 1.23404002 Treated
A1 1.84524405 Treated
A1 0.86891592 Treated
A1 2.00991893 Treated
A1 1.15574038 Treated
A1 0.4565376 Treated
A1 1.37928307 Treated
A1 1.06313848 Treated
A1 1.9537394 Treated
A1 2.51972699 Treated
A1 1.17017782 Treated
A1 2.62054253 Treated
A1 1.43849766 Treated
A1 1.8227495 Treated
A1 0.61137825 Treated
A1 0.55308998 Treated
A1 0.43846691 Treated
A1 1.11507535 Treated
A1 1.6708504 Treated
A1 0.72573668 Treated
A1 0.32292062 Treated
A1 2.24552369 Treated
A1 0.86066562 Treated
A1 1.51743424 Treated
A1 3.12052464 Treated
A1 1.07411933 Treated
A1 0.82293922 Treated
A1 2.89886475 Treated
A1 4.55907154 Treated
A1 2.23285198 Treated
A1 1.4931426 Treated
A1 3.1967535 Treated
A1 1.03654599 Treated
A1 0.94780165 Treated
A1 0.74595445 Treated
A1 3.25927639 Treated
A1 1.11539006 Treated
A1 6.13868761 Treated
A1 0.9405632 Treated
A1 0.39587072 Treated
A1 1.45885789 Treated
A1 0.48736748 Treated
A1 4.78022766 Treated
A1 0.59202087 Treated
A1 1.30057979 Treated
A1 0.23493339 Treated
A1 0.85916048 Treated
A1 0.31160435 Treated
A1 0.91595596 Treated
A1 0.81491888 Treated
A1 1.32914948 Treated
A1 1.36393893 Treated
A1 0.9929449 Treated
A1 0.7725687 Treated
A1 2.82117105 Treated
A1 1.18763936 Treated
A1 0.20320918 Treated
A1 3.61387134 Treated
A1 0.42366832 Treated
A1 1.25052214 Treated
A1 0.4449552 Treated
A1 0.94712728 Treated
A1 0.82376105 Treated
A1 0.28634086 Treated
A1 1.52022958 Treated
A1 0.8020035 Treated
A1 3.0804925 Treated
A1 1.79900813 Treated
A1 0.43727526 Treated
A1 1.58713853 Treated
A1 1.77075624 Treated
A1 0.45442012 Treated
A1 1.99457884 Treated
A1 1.40665889 Treated
A1 1.6587199 Treated
A1 4.05509853 Treated
A1 3.72902942 Treated
A1 1.45657265 Treated
A1 2.05512595 Treated
A1 0.55021906 Treated
A1 2.69321012 Treated
A1 2.02688551 Treated
A1 1.25200057 Treated
A1 0.33183903 Treated
A1 1.68241787 Treated
A1 3.60040927 Treated
A1 0.77310574 Treated
A1 1.15723145 Treated
A1 1.33987808 Treated
A1 0.4714134 Treated
A1 1.73823643 Treated
A1 0.30328673 Treated
A1 2.58972549 Treated
A1 3.43427467 Treated
A1 1.90839183 Treated
A1 0.87548709 Treated
A1 1.18491697 Treated
A1 1.5488162 Treated
A1 2.38227916 Treated
A1 0.28261787 Treated
A1 0.28775436 Treated
A1 1.39093018 Treated
A1 0.33221322 Treated
A1 0.42495117 Treated
A1 0.84614122 Treated
A1 0.30639812 Treated
A1 1.83434069 Treated
A1 1.43411481 Treated
A1 0.22126026 Treated
A1 2.1633935 Treated
A1 4.09661865 Treated
A1 1.58240426 Treated
A1 1.12145174 Treated
A1 0.70862556 Treated
A1 0.3397738 Treated
A1 2.30760241 Treated
A1 0.33581722 Treated
A1 1.25240242 Treated
A1 0.39405128 Treated
A1 3.01537108 Treated
A1 1.60924494 Treated
A1 2.49736071 Treated
A1 1.52827561 Treated
A1 1.3880856 Treated
A1 2.0464797 Treated
A1 0.76334906 Treated
A1 0.28103232 Treated
A1 0.35713851 Treated
A1 0.52777427 Treated
A1 2.76455808 Treated
A1 0.74607396 Treated
A1 1.29317737 Treated
A1 3.4114089 Treated
A1 3.03227806 Treated
A1 0.33275709 Treated
A1 0.62753403 Treated
A1 1.05573463 Treated
A1 0.19259559 Treated
A1 2.61507487 Treated
A1 1.73917472 Treated
A1 2.01515436 Treated
A1 0.44726619 Treated
A1 0.87978989 Treated
A1 1.80885112 Treated
A1 0.61517853 Treated
A1 0.89634514 Treated
A1 1.47075677 Treated
A1 3.97550058 Treated
A1 0.44304997 Treated
A1 0.73423684 Treated
A1 2.57719994 Treated
A1 0.81990999 Treated
A1 0.57840616 Treated
A1 0.93715763 Treated
A1 0.30803031 Treated
A1 5.36176395 Treated
A1 0.9259882 Treated
A1 0.9258045 Treated
A1 0.98389947 Treated
A1 0.83758593 Treated
A1 0.75270963 Treated
A1 1.64321458 Treated
A1 1.95088434 Treated
A1 3.81582713 Treated
A1 2.0843904 Treated
A1 1.9165318 Treated
A1 1.55559564 Treated
A1 1.38922381 Treated
A1 0.30328649 Treated
A1 4.92707062 Treated
A1 1.6058991 Treated
A1 2.40146089 Treated
A1 2.07287335 Treated
A1 0.58035564 Treated
A1 2.50391221 Treated
A1 0.29996473 Treated
A1 1.29714835 Treated
A1 2.29730463 Treated
A1 4.60862112 Treated
A1 0.38175792 Treated
A1 0.92835158 Treated
A1 0.14009221 Treated
A1 0.32842508 Treated
A1 0.24653554 Treated
A1 1.29278243 Treated
A1 2.90535808 Treated
A1 3.51273251 Treated
A1 1.63235402 Treated
A1 0.94213027 Treated
A1 2.02040052 Treated
A1 0.96029574 Treated
A1 0.4275839 Treated
A1 1.40950048 Treated
A1 0.16749333 Treated
A1 1.2393949 Treated
A1 1.87059367 Treated
A1 0.35960314 Treated
A1 2.27455974 Treated
A1 5.82499552 Treated
A1 0.28524998 Treated
A1 1.54071224 Treated
A1 2.38176417 Treated
A1 3.87750411 Treated
A1 2.22693729 Treated
A1 0.79835451 Treated
A1 3.66116595 Treated
A1 1.20900774 Treated
A1 0.94557256 Treated
A1 0.51775914 Treated
A1 0.66804552 Treated
A1 1.58428359 Treated
A1 1.25519407 Treated
A1 0.38354293 Treated
A1 1.90944898 Treated
A1 1.04942679 Treated
A1 0.60051394 Treated
A1 2.21109557 Treated
A1 0.42537194 Treated
A1 0.40471342 Treated
A1 1.45381117 Treated
A1 0.89206767 Treated
A1 0.35403851 Treated
A1 0.30065298 Treated
A1 1.78920555 Treated
A1 2.32278061 Treated
A1 1.06925786 Treated
A1 2.0497539 Treated
A1 1.40983498 Treated
A1 0.21383472 Treated
A1 2.50158501 Treated
A1 1.36993122 Treated
A1 2.20542622 Treated
A1 1.09578931 Treated
A1 2.96765947 Treated
A1 1.72344267 Treated
A1 3.91208339 Treated
A1 6.05806398 Treated
A1 0.6926493 Treated
A1 1.36659873 Treated
A1 0.58155215 Treated
A1 0.20966962 Treated
A1 0.74229383 Treated
A1 0.5078575 Treated
A1 0.82890928 Treated
A1 1.32261634 Treated
A1 1.50188076 Treated
A1 1.37902915 Treated
A1 0.32669756 Treated
A1 2.05927205 Treated
A1 2.32395983 Treated
A1 1.02693343 Treated
A1 2.30704832 Treated
A1 0.65120202 Treated
A1 1.482077 Treated
A1 2.89145088 Treated
A1 1.6184063 Treated
A1 3.6916666 Treated
A1 2.57386541 Treated
A1 2.60873437 Treated
A1 0.83362138 Treated
A1 0.4566831 Treated
A1 2.14171076 Treated
A1 2.93752623 Treated
A1 1.61133051 Treated
A1 0.61802262 Treated
A1 0.83995622 Treated
A1 0.54140759 Treated
A1 2.78664899 Treated
A1 0.38455564 Treated
A1 1.24630845 Treated
A1 2.26962304 Treated
A1 0.93463916 Treated
A1 0.34974939 Treated
A1 2.51339507 Treated
A1 0.64344567 Treated
A1 1.37573004 Treated
A1 0.77740502 Treated
A1 0.33902779 Treated
A1 1.06876051 Treated
A1 3.51041389 Treated
A1 1.88156152 Treated
A1 0.5902884 Treated
A1 2.48525667 Treated
A1 1.18367267 Treated
A1 1.23011184 Treated
A1 0.81884485 Treated
A1 0.5931831 Treated
A1 1.43649364 Treated
A1 1.52436888 Treated
A1 1.64751971 Treated
A1 3.62200451 Treated
A1 0.62528354 Treated
A1 0.40389648 Treated
A1 1.2204535 Treated
A1 0.81185603 Treated
A1 0.86487323 Treated
A1 5.62693262 Treated
A1 0.32563433 Treated
A1 2.97375703 Treated
A1 0.3625254 Treated
A1 1.17580175 Treated
A1 0.74945503 Treated
A1 0.32733464 Treated
A1 2.22913742 Treated
A1 0.48488519 Treated
A1 0.34594592 Treated
A1 1.11341834 Treated
A1 4.00350285 Treated
A1 0.97681856 Treated
A1 1.87052917 Treated
A1 1.60944736 Treated
A1 1.00573528 Treated
A1 2.04298258 Treated
A1 2.57486725 Treated
A1 2.55052805 Treated
A1 2.04530621 Treated
A1 2.22898054 Treated
A1 1.46602249 Treated
A1 1.16083455 Treated
A1 3.03934002 Treated
A1 1.91735959 Treated
A1 2.69434023 Treated
A1 0.92076069 Treated
A1 1.9396745 Treated
A1 1.13957334 Treated
A1 0.89537185 Treated
A1 3.7886467 Treated
A1 2.34972215 Treated
A1 0.38069338 Treated
A1 0.30170542 Treated
A1 0.51825213 Treated
A1 1.92709196 Treated
A1 2.15651011 Treated
A1 0.35245892 Treated
A1 0.7708565 Treated
A1 2.86023736 Treated
A1 2.02544761 Treated
A1 0.49416706 Treated
A1 4.02074766 Treated
A1 1.13862717 Treated
A1 1.68374455 Treated
A1 1.66899884 Treated
A1 2.26149678 Treated
A1 0.2076818 Treated
A1 1.60648251 Treated
A1 0.73854804 Treated
A1 1.49053073 Treated
A1 1.85939896 Treated
A1 1.18189418 Treated
A1 0.48538542 Treated
A1 3.26846218 Treated
A1 1.24033904 Treated
A1 0.70868868 Treated
A1 1.38310051 Treated
A1 1.947366 Treated
A1 0.35171309 Treated
A1 1.55660033 Treated
A1 1.03715706 Treated
A1 0.74661648 Treated
A1 2.84628797 Treated
A1 0.96639663 Treated
A1 3.25379682 Treated
A1 1.22643459 Treated
A1 1.18220413 Treated
A1 3.69446087 Treated
A1 2.36095667 Treated
A1 2.13350105 Treated
A1 0.90574479 Treated
A1 1.83097386 Treated
A1 2.40650702 Treated
A1 0.88271409 Treated
A1 1.77143073 Treated
A1 1.30606401 Treated
A1 4.02371979 Treated
A1 2.80225086 Treated
A1 1.95728409 Treated
A1 0.55904287 Treated
A1 0.50081855 Treated
A1 0.41727269 Treated
A1 0.31092522 Treated
A1 0.2381188 Treated
A1 0.74094951 Treated
A1 0.74775678 Treated
A1 0.23320106 Treated
A1 0.40330324 Treated
A1 1.7140491 Treated
A1 0.43249565 Treated
A1 1.26334751 Treated
A1 0.43771008 Treated
A1 3.42317343 Treated
A1 0.97730201 Treated
A1 0.44207042 Treated
A1 3.6463213 Treated
A1 2.13319278 Treated
A1 3.08004951 Treated
A1 3.78504181 Treated
A1 0.68249208 Treated
A1 0.27173403 Treated
A1 0.49701494 Treated
A1 2.27408648 Treated
A1 3.52928495 Treated
A1 1.63981938 Treated
A1 3.01135421 Treated
A1 0.59403169 Treated
A1 0.5271365 Treated
A1 0.50299519 Treated
A1 1.13324177 Treated
A1 0.35568631 Treated
A1 2.9588623 Treated
A1 0.58869123 Treated
A1 0.21967065 Treated
A1 1.25589347 Treated
A1 1.86716115 Treated
A1 1.06682265 Treated
A1 0.73695195 Treated
A1 0.73261237 Treated
A1 0.2077198 Treated
A1 0.38180393 Treated
A1 0.58176386 Treated
A1 1.22080517 Treated
A1 1.70327306 Treated
A1 1.63872564 Treated
A1 1.03750253 Treated
A1 0.37675384 Treated
A1 0.923962 Treated
A1 3.16140723 Treated
A1 1.42144775 Treated
A1 1.27841878 Treated
A1 1.48722064 Treated
A1 1.49411619 Treated
A1 1.77860153 Treated
A1 0.32914817 Treated
A1 0.42395845 Treated
A1 2.08015633 Treated
A1 1.39979458 Treated
A1 0.8651557 Treated
A1 0.26098576 Treated
A1 2.88986635 Treated
A1 0.45915413 Treated
A1 1.9093045 Treated
A1 1.39559174 Treated
A1 3.64269185 Treated
A1 0.62572187 Treated
A1 0.57314062 Treated
A1 0.23759934 Treated
A1 0.84313041 Treated
A1 0.33165404 Treated
A1 3.43475127 Treated
A1 1.95596802 Treated
A1 1.6623956 Treated
A1 0.73860538 Treated
A1 0.26887101 Treated
A1 0.65385836 Treated
A1 0.36970645 Treated
A1 1.33241796 Treated
A1 0.24181947 Treated
A1 2.262995 Treated
A1 1.77275336 Treated
A1 1.4959743 Treated
A1 0.52768266 Treated
A1 0.58085555 Treated
A1 2.03441429 Treated
A1 0.3934043 Treated
A1 2.38960862 Treated
A1 2.4044342 Treated
A1 2.25385499 Treated
A1 1.26610303 Treated
A1 1.26398313 Treated
A1 0.90440905 Treated
A1 2.44722366 Treated
A1 1.12546694 Treated
A1 0.80540866 Treated
A1 0.56907058 Treated
A1 1.4588455 Treated
A1 1.57243061 Treated
A1 1.51994348 Treated
A1 0.19123389 Treated
A1 0.64182609 Treated
A1 1.11865759 Treated
A1 1.43065178 Treated
A1 2.0971427 Treated
A1 0.60115707 Treated
A1 1.20214093 Treated
A1 0.69045806 Treated
A1 1.32509685 Treated
A1 1.34473622 Treated
A1 0.47687739 Treated
A1 1.15193272 Treated
A1 0.20492427 Treated
A1 2.33080387 Treated
A1 0.53465569 Treated
A1 1.49838781 Treated
A1 2.30747175 Treated
A1 0.30772951 Treated
A1 0.24211833 Treated
A1 1.71550441 Treated
A1 0.66045076 Treated
A1 1.08964789 Treated
A1 0.41037938 Treated
A1 0.34069628 Treated
A1 0.22968081 Treated
A1 2.36199284 Treated
A1 1.88246632 Treated
A1 2.23676801 Treated
A1 0.75536323 Treated
A1 0.67268831 Treated
A1 0.55411065 Treated
A1 0.64743137 Treated
A1 0.56309307 Treated
A1 0.99832934 Treated
A1 2.40045357 Treated
A1 3.45278358 Treated
A1 6.64865637 Treated
A1 0.45143539 Treated
A1 0.47589689 Treated
A1 2.94832253 Treated
A1 1.62932014 Treated
A1 1.74259079 Treated
A1 0.81398582 Treated
A1 0.57614446 Treated
A1 1.49091733 Treated
A1 3.03969598 Treated
A1 1.70531857 Treated
A1 0.90737087 Treated
A1 1.2659502 Treated
A1 3.18721628 Treated
A1 1.85348451 Treated
A1 3.64317346 Treated
A1 0.55995506 Treated
A1 0.19596611 Treated
A1 1.76050162 Treated
A1 2.1245079 Treated
A1 0.93207157 Treated
A1 0.65765822 Treated
A1 0.81782168 Treated
A1 3.11317134 Treated
A1 1.72238743 Treated
A1 2.72928667 Treated
A1 1.04911566 Treated
A1 1.36329997 Treated
A1 0.72735655 Treated
A1 3.08623075 Treated
A1 2.27800512 Treated
A1 1.73355746 Treated
A1 0.67240524 Treated
A1 0.55523908 Treated
A1 2.29887176 Treated
A1 0.25873011 Treated
A1 1.26626158 Treated
A1 0.8601827 Treated
A1 1.81305909 Treated
A1 0.98707253 Treated
A1 0.34032115 Treated
A1 2.80309033 Treated
A1 1.65143287 Treated
A1 1.65144861 Treated
A1 1.80483115 Treated
A1 0.56150818 Treated
A1 1.89636385 Treated
A1 3.35324359 Treated
A1 1.18304873 Treated
A1 2.60683012 Treated
A1 2.31725097 Treated
A1 0.84668112 Treated
A1 1.32406914 Treated
A1 2.02318597 Treated
A1 1.11427331 Treated
A1 1.97536004 Treated
A1 0.74582189 Treated
A1 2.25511742 Treated
A1 0.70689183 Treated
A1 1.46683145 Treated
A1 3.57878017 Treated
A1 0.34591222 Treated
A1 0.68593436 Treated
A1 1.96252525 Treated
A1 2.86498237 Treated
A1 2.11545587 Treated
A1 1.90102279 Treated
A1 2.11023426 Treated
A1 1.73627985 Treated
A1 2.35724139 Treated
A1 1.83813334 Treated
A1 0.51693702 Treated
A1 2.30046034 Treated
A1 0.43087354 Treated
A1 0.38955274 Treated
A1 0.74837744 Treated
A1 0.60143578 Treated
A1 1.32053816 Treated
A1 1.37674975 Treated
A1 1.32493997 Treated
A1 0.26963723 Treated
A1 1.7427057 Treated
A1 0.79356438 Treated
A1 0.37763932 Treated
A1 1.71929979 Treated
A1 1.12314808 Treated
A1 2.67395949 Treated
A1 1.23042536 Treated
A1 0.6023708 Treated
A1 1.86653686 Treated
A1 0.53717148 Treated
A1 2.07301998 Treated
A1 1.95723486 Treated
A1 0.93009895 Treated
A1 0.24815729 Treated
A1 0.27214116 Treated
A1 0.37882239 Treated
A1 2.2832098 Treated
A1 0.37639713 Treated
A1 1.80818129 Treated
A1 1.38268626 Treated
A1 0.61556321 Treated
A1 1.16572475 Treated
A1 3.05516934 Treated
A1 1.83828592 Treated
A1 1.95077825 Treated
A1 1.95875525 Treated
A1 0.53461647 Treated
A1 0.78903365 Treated
A1 1.69922316 Treated
A1 4.55429029 Treated
A1 0.38166717 Treated
A1 0.42168865 Treated
A1 0.78907049 Treated
A1 1.26501334 Treated
A1 0.35834551 Treated
A1 0.52942824 Treated
A1 1.92501032 Treated
A1 1.93019891 Treated
A1 0.96209311 Treated
A1 2.41542411 Treated
A1 4.57509041 Treated
A1 1.64013171 Treated
A1 1.14138472 Treated
A1 1.29835951 Treated
A1 1.21952832 Treated
A1 6.97948551 Treated
A1 0.48620823 Treated
A1 0.9053365 Treated
A1 0.78161961 Treated
A1 0.60875005 Treated
A1 1.44209421 Treated
A1 1.81069207 Treated
A1 1.34093189 Treated
A1 1.93613994 Treated
A1 0.35514766 Treated
A1 0.98551708 Treated
A1 0.4669241 Treated
A1 1.40395176 Treated
A1 1.10154963 Treated
A1 1.91810143 Treated
A1 0.30000472 Treated
A1 0.83283067 Treated
A1 1.71118605 Treated
A1 2.00990605 Treated
A1 0.59576303 Treated
A1 1.23339093 Treated
A1 0.76075059 Treated
A1 3.23191643 Treated
A1 2.90958762 Treated
A1 0.19695443 Treated
A1 0.81380194 Treated
A1 2.22213721 Treated
A1 0.6479283 Treated
A1 0.27103475 Treated
A1 0.67289114 Treated
A1 0.5270198 Treated
A1 1.13590717 Treated
A1 2.0786252 Treated
A1 4.03665924 Treated
A1 1.628667 Treated
A1 1.88392889 Treated
A1 0.35801101 Treated
A1 0.63055027 Treated
A1 2.27716398 Treated
A1 0.21160068 Treated
A1 1.25653374 Treated
A1 1.99060512 Treated
A1 1.68175745 Treated
A1 1.67409277 Treated
A1 2.44734168 Treated
A1 0.24178945 Treated
A1 0.85288656 Treated
A1 4.98396397 Treated
A1 0.45036492 Treated
A1 0.88009435 Treated
A1 6.9275918 Treated
A1 0.43810743 Treated
A1 0.4648225 Treated
A1 2.10681581 Treated
A1 1.07223904 Treated
A1 0.45098704 Treated
A1 5.84977579 Treated
A1 2.64131045 Treated
A1 1.27765584 Treated
A1 0.65132189 Treated
A1 2.42937255 Treated
A1 5.09800386 Treated
A1 0.89886647 Treated
A1 0.65498775 Treated
A1 0.44010434 Treated
A1 0.59737301 Treated
A1 1.31310332 Treated
A1 1.9813323 Treated
A1 1.25524211 Treated
A1 1.27657175 Treated
A1 1.32628 Treated
A1 2.40630531 Treated
A1 1.46724236 Treated
A1 0.63685089 Treated
A1 0.46462607 Treated
A1 1.0385505 Treated
A1 0.51292938 Treated
A1 0.31136298 Treated
A1 0.84103119 Treated
A1 1.44744563 Treated
A1 0.33675838 Treated
A1 2.48212028 Treated
A1 0.48379394 Treated
A1 1.00007081 Treated
A1 0.19469145 Treated
A1 1.94148099 Treated
A1 2.98832965 Treated
A1 0.87729728 Treated
A1 0.35687715 Treated
A1 2.30334187 Treated
A1 1.7570163 Treated
A1 0.36812994 Treated
A1 1.90389168 Treated
A1 2.24024057 Treated
A1 0.77310973 Treated
A1 2.01520157 Treated
A1 5.23385668 Treated
A1 1.70387304 Treated
A1 0.22577509 Treated
A1 2.43193865 Treated
A1 1.431481 Treated
A1 0.94167304 Treated
A1 2.32569408 Treated
A1 0.48105228 Treated
A1 0.38934687 Treated
A1 1.39203572 Treated
A1 0.89061564 Treated
A1 1.43375826 Treated
A1 0.38260084 Treated
A1 3.68467808 Treated
A1 3.49532056 Treated
A1 2.65318799 Treated
A1 1.1242106 Treated
A1 3.66661811 Treated
A1 0.21392955 Treated
A1 0.9957875 Treated
A1 3.21549916 Treated
A1 1.32085311 Treated
A1 3.40276217 Treated
A1 0.91076708 Treated
A1 0.23296744 Treated
A1 2.03491926 Treated
A1 2.60983682 Treated
A1 1.04056811 Treated
A1 3.52217293 Treated
A1 1.02209008 Treated
A1 2.32064128 Treated
A1 0.42450517 Treated
A1 0.61685008 Treated
A1 0.99589723 Treated
A1 1.7083801 Treated
A1 1.41389799 Treated
A1 2.92692637 Treated
A1 0.16757166 Treated
A1 1.84149194 Treated
A1 1.42974675 Treated
A1 0.97462577 Treated
A1 6.10008574 Treated
A1 0.41519856 Treated
A1 0.2889688 Treated
A1 2.06842279 Treated
A1 0.62721044 Treated
A1 1.33074999 Treated
A1 1.72242415 Treated
A1 0.51111096 Treated
A1 2.3523035 Treated
A1 4.13842964 Treated
A1 1.16420221 Treated
A1 3.1063323 Treated
A1 1.1940217 Treated
A1 1.49534273 Treated
A1 2.68659234 Treated
A1 1.54538703 Treated
A1 0.24434918 Treated
A1 1.17715859 Treated
A1 1.27012026 Treated
A1 0.44967067 Treated
A1 1.73805571 Treated
A1 2.05211997 Treated
A1 2.35742998 Treated
A1 5.69275951 Treated
A1 1.05317354 Treated
A1 0.32815319 Treated
A1 0.77441269 Treated
A1 4.34578848 Treated
A1 1.22196364 Treated
A1 1.1791476 Treated
A1 0.76204145 Treated
A1 0.17570232 Treated
A1 0.46278554 Treated
A1 0.32845867 Treated
A1 2.72410154 Treated
A1 0.40460977 Treated
A1 0.1714294 Treated
A1 3.76615858 Treated
A1 0.78472859 Treated
A1 0.82565838 Treated
A1 0.34942037 Treated
A1 1.39720559 Treated
A1 1.5072391 Treated
A1 0.32460281 Treated
A1 1.13905084 Treated
A1 2.24611545 Treated
A1 1.43311572 Treated
A1 3.54097795 Treated
A1 3.63906288 Treated
A1 0.49894264 Treated
A1 1.8627131 Treated
A1 1.4587723 Treated
A1 1.50005794 Treated
A1 0.9671551 Treated
A1 2.69652247 Treated
A1 1.17542326 Treated
A1 0.87659347 Treated
A1 0.45939311 Treated
A1 1.11128378 Treated
A1 0.85167259 Treated
A1 0.16844125 Treated
A1 1.23884392 Treated
A1 0.21478453 Treated
A1 0.44960436 Treated
A1 0.78398347 Treated
A1 1.48723948 Treated
A1 1.0959723 Treated
A1 1.65067613 Treated
A1 0.88226926 Treated
A1 1.14593625 Treated
A1 0.39653185 Treated
A1 0.40375704 Treated
A1 0.93475437 Treated
A1 0.47231039 Treated
A1 0.21514773 Treated
A1 1.44164157 Treated
A1 1.14756203 Treated
A1 1.83149493 Treated
A1 1.08680236 Treated
A1 0.99425024 Treated
A1 1.01522851 Treated
A1 2.65099478 Treated
A1 0.8766039 Treated
A1 1.1171664 Treated
A1 5.07045412 Treated
A1 0.56415194 Treated
A1 1.1343137 Treated
A1 0.73819798 Treated
A1 4.09550619 Treated
A1 0.32450816 Treated
A1 0.49202758 Treated
A1 1.45000386 Treated
A1 0.98489761 Treated
A1 4.02256107 Treated
A1 0.55053508 Treated
A1 2.03281927 Treated
A1 0.34271544 Treated
A1 1.91174328 Treated
A1 1.08957076 Treated
A1 1.35055101 Treated
A1 1.66596055 Treated
A1 1.02882063 Treated
A1 0.33407941 Treated
A1 0.90008831 Treated
A1 0.23637147 Treated
A1 1.254884 Treated
A1 0.96310133 Treated
A1 0.59826231 Treated
A1 1.6199857 Treated
A1 0.27502269 Treated
A1 1.29051375 Treated
A1 0.59316558 Treated
A1 2.05714512 Treated
A1 1.08499289 Treated
A1 1.14885032 Treated
A1 0.22657952 Treated
A1 0.84049946 Treated
A1 0.5152902 Treated
A1 1.25159681 Treated
A1 0.89612144 Treated
A1 3.03007293 Treated
A1 0.24442807 Treated
A1 0.22458604 Treated
A1 1.63857627 Treated
A1 0.76813465 Treated
A1 0.64485228 Treated
A1 0.33242869 Treated
A1 2.85581803 Treated
A1 0.72471738 Treated
A1 1.08504057 Treated
A1 1.80224729 Treated
A1 1.09246778 Treated
A1 0.37803015 Treated
A1 0.44320807 Treated
A1 2.91872859 Treated
A1 1.30563211 Treated
A1 0.30772725 Treated
A1 1.56441796 Treated
A1 1.25914741 Treated
A1 1.2949326 Treated
A1 2.02854705 Treated
A1 1.36840653 Treated
A1 0.33321145 Treated
A1 4.47043514 Treated
A1 0.39621967 Treated
A1 1.02353334 Treated
A1 0.98582667 Treated
A1 1.58082831 Treated
A1 0.75374246 Treated
A1 0.36613578 Treated
A1 1.7774725 Treated
A1 1.69253242 Treated
A1 1.78762722 Treated
A1 0.35879505 Treated
A1 1.04247129 Treated
A1 0.66630131 Treated
A1 0.89102536 Treated
A1 0.22289219 Treated
A1 2.21342993 Treated
A1 1.24522805 Treated
A1 0.60896361 Treated
A1 0.24414246 Treated
A1 0.32413676 Treated
A1 0.52672833 Treated
A1 2.33340406 Treated
A1 0.23000334 Treated
A1 1.06550503 Treated
A1 1.99609935 Treated
A1 2.00347185 Treated
A1 0.3335253 Treated
A1 2.59900928 Treated
A1 1.21271086 Treated
A1 2.06850076 Treated
A1 1.17042243 Treated
A1 0.6490401 Treated
A1 1.42101693 Treated
A1 0.87744403 Treated
A1 1.713992 Treated
A1 1.22066164 Treated
A1 0.92023712 Treated
A1 1.60544825 Treated
A1 0.64859945 Treated
A1 2.15489912 Treated
A1 1.83587015 Treated
A1 1.42490566 Treated
A1 1.88123345 Treated
A1 1.87656307 Treated
A1 0.49759901 Treated
A1 2.23381329 Treated
A1 0.40528309 Treated
A1 1.19470859 Treated
A1 0.99804085 Treated
A1 2.32765174 Treated
A1 1.41940653 Treated
A1 2.26657462 Treated
A1 1.03887749 Treated
A1 1.09992659 Treated
A1 1.21297777 Treated
A1 4.53688622 Treated
A1 0.69902438 Treated
A1 0.46156234 Treated
A1 1.81897271 Treated
A1 0.31230873 Treated
A1 3.40940166 Treated
A1 2.27484345 Treated
A1 2.18702245 Treated
A1 1.39109063 Treated
A1 1.25770509 Treated
A1 1.71442902 Treated
A1 1.25395262 Treated
A1 1.07449746 Treated
A1 1.3509357 Treated
A1 2.90569139 Treated
A1 1.03047621 Treated
A1 2.38582897 Treated
A1 1.3758086 Treated
A1 1.03435707 Treated
A1 0.93974006 Treated
A1 1.07338738 Treated
A1 0.85936368 Treated
A1 0.37333241 Treated
A1 1.36380219 Treated
A1 2.12559438 Treated
A1 0.64934379 Treated
A1 0.42149565 Treated
A1 3.87249923 Treated
A1 0.26760092 Treated
A1 0.68774694 Treated
A1 1.05532241 Treated
A1 0.32680196 Treated
A1 0.94562078 Treated
A1 2.40377378 Treated
A1 0.17591628 Treated
A1 0.34792328 Treated
A1 1.17881751 Treated
A1 0.74416709 Treated
A1 1.1296252 Treated
A1 1.85772347 Treated
A1 1.09571922 Treated
A1 0.84368098 Treated
A1 2.68471193 Treated
A1 3.74062681 Treated
A1 1.73000753 Treated
A1 0.33724967 Treated
A1 0.68984777 Treated
A1 1.07228005 Treated
A1 3.87491179 Treated
A1 1.58925259 Treated
A1 2.44424939 Treated
A1 1.09818077 Treated
A1 0.75652272 Treated
A1 1.56247377 Treated
A1 0.32199994 Treated
A1 0.19740148 Treated
A1 2.61137319 Treated
A1 2.05446386 Treated
A1 0.20289309 Treated
A1 2.03490829 Treated
A1 1.87615585 Treated
A1 1.02608359 Treated
A1 1.17181849 Treated
A1 3.01780391 Treated
A1 2.56826901 Treated
A1 1.17239594 Treated
A1 1.68975186 Treated
A1 0.62723964 Treated
A1 1.1083312 Treated
A1 1.50541389 Treated
A1 0.99106979 Treated
A1 1.68536127 Treated
A1 0.28959316 Treated
A1 0.26782849 Treated
A1 4.09135771 Treated
A1 0.47396943 Treated
A1 1.45016122 Treated
A1 3.44128275 Treated
A1 1.50136375 Treated
A1 3.00980592 Treated
A1 2.28807521 Treated
A1 2.03134608 Treated
A1 1.90179908 Treated
A1 1.15767157 Treated
A1 1.12162828 Treated
A1 0.55777943 Treated
A1 0.33038113 Treated
A1 2.80053854 Treated
A1 0.32018611 Treated
A1 2.51728177 Treated
A1 1.54573989 Treated
A1 1.25755131 Treated
A1 1.84894633 Treated
A1 2.31924009 Treated
A1 2.19100618 Treated
A1 1.72038078 Treated
A1 1.63144159 Treated
A1 1.84129632 Treated
A1 0.37698865 Treated
A1 0.85883987 Treated
A1 0.75393361 Treated
A1 1.34838319 Treated
A1 1.00944209 Treated
A1 0.67715544 Treated
A1 2.22133064 Treated
A1 1.07541478 Treated
A1 2.01843381 Treated
A1 1.72672391 Treated
A1 1.55424976 Treated
A1 2.16932464 Treated
A1 6.50216532 Treated
A1 1.58814263 Treated
A1 0.24859831 Treated
A1 0.27593562 Treated
A1 1.22010946 Treated
A1 0.69692057 Treated
A1 2.32523012 Treated
A1 1.76213372 Treated
A1 1.49843287 Treated
A1 0.49851954 Treated
A1 1.18524778 Treated
A1 0.72527748 Treated
A1 1.84640598 Treated
A1 0.73492253 Treated
A1 1.90158355 Treated
A1 4.93565035 Treated
A1 1.92880392 Treated
A1 3.4797287 Treated
A1 0.94514537 Treated
A1 5.49045515 Treated
A1 0.26744407 Treated
A1 0.84425467 Treated
A1 0.88504887 Treated
A1 1.77349806 Treated
A1 0.60407138 Treated
A1 0.50926852 Treated
A1 0.25413263 Treated
A1 1.38201284 Treated
A1 0.48614269 Treated
A1 1.18811941 Treated
A1 1.08769524 Treated
A1 0.36681917 Treated
A1 1.05037284 Treated
A1 0.74752808 Treated
A1 1.3301785 Treated
A1 2.46155357 Treated
A1 3.18312216 Treated
A1 0.56659138 Treated
A1 3.35978484 Treated
A1 1.05405545 Treated
A1 1.38795388 Treated
A1 0.57088768 Treated
A1 1.70338726 Treated
A1 1.70367789 Treated
A1 2.31701589 Treated
A1 0.53758013 Treated
A1 2.35770273 Treated
A1 1.21829426 Treated
A1 2.69627571 Treated
A1 0.58644569 Treated
A1 0.53384423 Treated
A1 3.89700103 Treated
A1 2.14166284 Treated
A1 1.98371291 Treated
A1 0.73269129 Treated
A1 1.323174 Treated
A1 0.27682567 Treated
A1 3.01546717 Treated
A1 0.94953418 Treated
A1 0.55877805 Treated
A1 0.64448291 Treated
A1 0.61937398 Treated
A1 0.4003225 Treated
A1 2.87317586 Treated
A1 0.95903313 Treated
A1 1.5934639 Treated
A1 3.09602785 Treated
A1 0.50014466 Treated
A1 1.87127626 Treated
A1 1.55338895 Treated
A1 0.25984263 Treated
A1 0.55570513 Treated
A1 0.34499279 Treated
A1 1.28982735 Treated
A1 0.96311498 Treated
A1 1.53277946 Treated
A1 0.8408699 Treated
A1 0.59804797 Treated
A1 0.61343014 Treated
A1 1.94808614 Treated
A1 0.44100392 Treated
A1 3.1884594 Treated
A1 0.60700971 Treated
A1 0.75390297 Treated
A1 1.24898803 Treated
A1 1.88382995 Treated
A1 1.16589546 Treated
A1 0.53176761 Treated
A1 0.86079657 Treated
A1 1.52461624 Treated
A1 0.43755734 Treated
A1 1.36058021 Treated
A1 2.35156345 Treated
A1 0.39987794 Treated
A1 4.3250041 Treated
A1 0.7135815 Treated
A1 0.28857991 Treated
A1 0.87079316 Treated
A1 1.42544758 Treated
A1 0.82439178 Treated
A1 1.0878762 Treated
A1 6.87303543 Treated
A1 1.74943984 Treated
A1 1.10248137 Treated
A1 2.88349056 Treated
A1 0.61765581 Treated
A1 1.50142026 Treated
A1 2.99594164 Treated
A1 1.67936981 Treated
A1 0.42298418 Treated
A1 0.4164618 Treated
A1 0.41760805 Treated
A1 0.41147694 Treated
A1 0.7964713 Treated
A1 2.89865565 Treated
A1 0.86537606 Treated
A1 0.84502494 Treated
A1 0.43521506 Treated
A1 0.52868122 Treated
A1 2.34835196 Treated
A1 1.30534887 Treated
A1 0.47687081 Treated
A1 2.45404935 Treated
A1 2.23606014 Treated
A1 1.60325813 Treated
A1 1.93504882 Treated
A1 1.12837124 Treated
A1 0.38744739 Treated
A1 0.17201801 Treated
A1 1.78079367 Treated
A1 2.45722961 Treated
A1 0.77873558 Treated
A1 1.25817704 Treated
A1 2.01640534 Treated
A1 0.90644556 Treated
A1 0.79752958 Treated
A1 1.61621571 Treated
A1 2.92936587 Treated
A1 2.90784717 Treated
A1 1.47314537 Treated
A1 1.0105412 Treated
A1 1.42926276 Treated
A1 2.19903922 Treated
A1 1.54329121 Treated
A1 2.0341785 Treated
A1 0.48675334 Treated
A1 2.66221189 Treated
A1 6.61335945 Treated
A1 1.41389537 Treated
A1 0.65126139 Treated
A1 0.73789418 Treated
A1 2.00427222 Treated
A1 1.54374838 Treated
A1 0.3154152 Treated
A1 2.63696599 Treated
A1 2.32386136 Treated
A1 0.29241142 Treated
A1 0.32796979 Treated
A1 1.82563984 Treated
A1 0.70579845 Treated
A1 2.77007818 Treated
A1 0.71783203 Treated
A1 0.9392122 Treated
A1 1.86437702 Treated
A1 2.00243735 Treated
A1 1.7910316 Treated
A1 4.17440796 Treated
A1 1.92357445 Treated
A1 0.24175581 Treated
A1 2.01630926 Treated
A1 0.54791009 Treated
A1 0.91509163 Treated
A1 0.37112001 Treated
A1 0.86577809 Treated
A1 0.54643959 Treated
A1 1.219576 Treated
A1 2.24969268 Treated
A1 0.95311594 Treated
A1 0.33429053 Treated
A1 1.61315036 Treated
A1 2.5187006 Treated
A1 2.7484591 Treated
A1 1.91197813 Treated
A1 0.81195337 Treated
A1 1.32232666 Treated
A1 2.0814209 Treated
A1 2.01779962 Treated
A1 0.69283742 Treated
A1 1.05803657 Treated
A1 0.47831437 Treated
A1 1.02245224 Treated
A1 0.68746424 Treated
A1 1.51015949 Treated
A1 1.84725356 Treated
A1 1.26051474 Treated
A1 3.55354309 Treated
A1 0.31693602 Treated
A1 1.19037187 Treated
A1 1.6712395 Treated
A1 1.13795936 Treated
A1 1.94415474 Treated
A1 0.27104864 Treated
A1 1.41734815 Treated
A1 1.48409033 Treated
A1 0.36411649 Treated
A1 2.55949545 Treated
A1 0.3612788 Treated
A1 4.33907509 Treated
A1 1.57660687 Treated
A1 3.64479971 Treated
A1 1.36506534 Treated
A1 0.22978306 Treated
A1 2.08243608 Treated
A1 0.66825813 Treated
A1 0.88196969 Treated
A1 1.2390275 Treated
A1 1.15745842 Treated
A1 2.01158333 Treated
A1 0.79676455 Treated
A1 1.49786723 Treated
A1 0.55994976 Treated
A1 1.02594316 Treated
A1 0.2182373 Treated
A1 1.74581969 Treated
A1 4.01077366 Treated
A1 0.22499934 Treated
A1 2.64749289 Treated
A1 2.04839206 Treated
A1 2.08274889 Treated
A1 1.72016859 Treated
A1 0.59330189 Treated
A1 5.96667385 Treated
A1 2.49295759 Treated
A1 0.35493386 Treated
A1 0.63343763 Treated
A1 1.30168927 Treated
A1 0.16276616 Treated
A1 2.29983449 Treated
A1 1.10983801 Treated
A1 1.58117104 Treated
A1 1.21951735 Treated
A1 2.85360384 Treated
A1 2.57710433 Treated
A1 0.94251424 Treated
A1 0.51067722 Treated
A1 0.94743556 Treated
A1 0.7928229 Treated
A1 1.89267159 Treated
A1 0.30288807 Treated
A1 0.37365285 Treated
A1 2.99653006 Treated
A1 0.96999627 Treated
A1 0.39248091 Treated
A1 1.20750606 Treated
A1 2.22844791 Treated
A1 0.40594128 Treated
A1 0.82175201 Treated
A1 2.39184427 Treated
A1 1.34691811 Treated
A1 0.36029384 Treated
A1 0.55098903 Treated
A1 0.4746474 Treated
A1 0.31979367 Treated
A1 2.46888018 Treated
A1 1.89769197 Treated
A1 0.55041438 Treated
A1 0.52074581 Treated
A1 2.90952921 Treated
A1 1.73839819 Treated
A1 1.64536464 Treated
A1 1.39558041 Treated
A1 1.40537727 Treated
A1 3.31511331 Treated
A1 2.45956898 Treated
A1 0.7895847 Treated
A1 0.22744936 Treated
A1 0.26388362 Treated
A1 1.31840158 Treated
A1 6.8307066 Treated
A1 1.10296822 Treated
A1 3.60631442 Treated
A1 0.47114342 Treated
A1 1.99582314 Treated
A1 1.07392311 Treated
A1 5.27758074 Treated
A1 0.84396416 Treated
A1 0.35079721 Treated
A1 1.81533861 Treated
A1 0.58337754 Treated
A1 0.85415977 Treated
A1 1.19208193 Treated
A1 0.33681929 Treated
A1 4.42812347 Treated
A1 0.94369298 Treated
A1 3.74028635 Treated
A1 0.81810445 Treated
A1 1.1733191 Treated
A1 2.0758276 Treated
A1 1.02189863 Treated
A1 1.78802681 Treated
A1 0.28644425 Treated
A1 0.3694818 Treated
A1 2.13105035 Treated
A1 1.44654703 Treated
A1 0.48021826 Treated
A1 1.99247563 Treated
A1 0.76368779 Treated
A1 2.88015056 Treated
A1 1.16997945 Treated
A1 1.14306009 Treated
A1 1.16219914 Treated
A1 0.87754804 Treated
A1 1.74749124 Treated
A1 1.49133003 Treated
A1 3.36648345 Treated
A1 1.42586195 Treated
A1 1.74478066 Treated
A1 0.46080792 Treated
A1 0.41455626 Treated
A1 1.40997243 Treated
A1 3.7063868 Treated
A1 2.63999581 Treated
A1 1.92544556 Treated
A1 1.05347502 Treated
A1 4.39343023 Treated
A1 1.04307556 Treated
A1 0.68806618 Treated
A1 2.38667512 Treated
A1 0.95521945 Treated
A1 0.962493 Treated
A1 1.89632559 Treated
A1 2.21176004 Treated
A1 1.74366319 Treated
A1 3.30350113 Treated
A1 0.45400786 Treated
A1 2.02402234 Treated
A1 1.56553006 Treated
A1 1.08777165 Treated
A1 1.18240595 Treated
A1 2.30341387 Treated
A1 1.45967364 Treated
A1 0.54068786 Treated
A1 4.65058756 Treated
A1 0.27964947 Treated
A1 0.68252158 Treated
A1 0.43707591 Treated
A1 2.79524875 Treated
A1 0.72922575 Treated
A1 0.7907474 Treated
A1 0.8498463 Treated
A1 1.42433584 Treated
A1 0.96132958 Treated
A1 1.13129258 Treated
A1 0.22936432 Treated
A1 2.93573117 Treated
A1 1.72587025 Treated
A1 0.27069893 Treated
A1 1.16779077 Treated
A1 0.22130594 Treated
A1 0.83538455 Treated
A1 1.6250217 Treated
A1 0.34189725 Treated
A1 1.03035045 Treated
A1 1.6040436 Treated
A1 4.75460386 Treated
A1 1.53456759 Treated
A1 0.90626472 Treated
A1 1.43597043 Treated
A1 0.6270172 Treated
A1 0.6155569 Treated
A1 0.58101529 Treated
A1 5.1222806 Treated
A1 0.9783147 Treated
A1 2.92448831 Treated
A1 1.0234673 Treated
A1 3.58504367 Treated
A1 1.09122574 Treated
A1 1.55338049 Treated
A1 1.09141004 Treated
A1 1.12299812 Treated
A1 2.9831214 Treated
A1 2.64506721 Treated
A1 0.42733353 Treated
A1 1.30507374 Treated
A1 1.49762857 Treated
A1 0.99623859 Treated
A1 2.94879222 Treated
A1 2.25619245 Treated
A1 2.63053727 Treated
A1 2.03506613 Treated
A1 0.79416686 Treated
A1 1.76396084 Treated
A1 0.48180199 Treated
A1 4.81014156 Treated
A1 1.52409327 Treated
A1 0.28148657 Treated
A1 2.45512772 Treated
A1 1.05803275 Treated
A1 1.32776535 Treated
A1 0.58304757 Treated
A1 0.53110182 Treated
A1 1.2652427 Treated
A1 4.00528288 Treated
A1 0.29041231 Treated
A1 3.4757781 Treated
A1 0.50161117 Treated
A1 0.54882872 Treated
A1 0.39661655 Treated
A1 2.91568327 Treated
A1 2.05596662 Treated
A1 2.83157039 Treated
A1 0.70350218 Treated
A1 0.36175486 Treated
A1 2.14607334 Treated
A1 1.68241048 Treated
A1 2.88934565 Treated
A1 0.52201521 Treated
A1 3.34745526 Treated
A1 0.2395089 Treated
A1 0.530707 Treated
A1 1.70750809 Treated
A1 1.2788527 Treated
A1 0.42467883 Treated
A1 0.23908487 Treated
A1 3.59004426 Treated
A1 0.54878795 Treated
A1 1.95702279 Treated
A1 2.71346521 Treated
A1 4.80495834 Treated
A1 0.46088344 Treated
A1 3.1661737 Treated
A1 0.19695958 Treated
A1 0.87528682 Treated
A1 0.80123103 Treated
A1 0.39520594 Treated
A1 1.70473111 Treated
A1 0.21490499 Treated
A1 1.00686669 Treated
A1 1.15961158 Treated
A1 0.46234426 Treated
A1 1.37573802 Treated
A1 0.72192055 Treated
A1 1.15914512 Treated
A1 1.33369684 Treated
A1 1.60016251 Treated
A1 3.54039121 Treated
A1 0.49948171 Treated
A1 2.45828533 Treated
A1 0.3358781 Treated
A1 0.38244042 Treated
A1 2.93896461 Treated
A1 0.62742168 Treated
A1 1.26185822 Treated
A1 0.84025139 Treated
A1 2.71276951 Treated
A1 0.25313979 Treated
A1 2.10647607 Treated
A1 0.23371233 Treated
A1 4.04046822 Treated
A1 0.60499859 Treated
A1 0.45659825 Treated
A1 2.70487452 Treated
A1 0.30756667 Treated
A1 2.75786138 Treated
A1 0.75920457 Treated
A1 0.74711311 Treated
A1 2.02990603 Treated
A1 0.61772776 Treated
A1 0.40054807 Treated
A1 4.10661793 Treated
A1 1.81996512 Treated
A1 1.01022649 Treated
A1 1.31283391 Treated
A1 0.68267798 Treated
A1 0.29218066 Treated
A1 2.45305824 Treated
A1 0.83234757 Treated
A1 1.55216491 Treated
A1 3.80380201 Treated
A1 2.63939238 Treated
A1 1.20228541 Treated
A1 2.66721892 Treated
A1 2.4054091 Treated
A1 1.74940372 Treated
A1 0.18979511 Treated
A1 1.45980644 Treated
A1 1.44897103 Treated
A1 2.24817252 Treated
A1 3.47442365 Treated
A1 2.48222351 Treated
A1 0.64790589 Treated
A1 1.17275202 Treated
A1 0.31662202 Treated
A1 1.272246 Treated
A1 1.76020777 Treated
A1 1.21934509 Treated
A1 2.35491824 Treated
A1 2.87743521 Treated
A1 0.52396929 Treated
A1 2.53004479 Treated
A1 3.2705853 Treated
A1 0.38516751 Treated
A1 1.51931548 Treated
A1 3.58397985 Treated
A1 0.8481732 Treated
A1 1.19965971 Treated
A1 1.33026779 Treated
A1 0.24811055 Treated
A1 2.08301401 Treated
A1 1.7744056 Treated
A1 0.71587145 Treated
A1 0.19967341 Treated
A1 0.76058942 Treated
A1 2.32109237 Treated
A1 0.81143969 Treated
A1 0.85079139 Treated
A1 1.53627408 Treated
A1 3.08567405 Treated
A1 0.7659955 Treated
A1 0.85607129 Treated
A1 0.39749894 Treated
A1 0.70771438 Treated
A1 0.66340429 Treated
A1 1.21854496 Treated
A1 0.73724955 Treated
A1 2.4864037 Treated
A1 0.57004678 Treated
A1 2.93754268 Treated
A1 0.61263365 Treated
A1 0.62580985 Treated
A1 1.8703903 Treated
A1 1.74557018 Treated
A1 0.88785034 Treated
A1 0.15467373 Treated
A1 0.40249583 Treated
A1 0.50545841 Treated
A1 0.68075097 Treated
A1 0.15542875 Treated
A1 1.07208359 Treated
A1 0.75206351 Treated
A1 0.2511259 Treated
A1 1.79241979 Treated
A1 2.23736548 Treated
A1 2.54399681 Treated
A1 1.18893814 Treated
A1 1.49333847 Treated
A1 2.4259584 Treated
A1 1.65970731 Treated
A1 0.52792627 Treated
A1 3.86096573 Treated
A1 1.18540645 Treated
A1 0.22313243 Treated
A1 0.63161951 Treated
A1 0.8002001 Treated
A1 0.8585425 Treated
A1 0.32594773 Treated
A1 1.66045105 Treated
A1 3.09148359 Treated
A1 2.89376187 Treated
A1 0.88271362 Treated
A1 2.42613959 Treated
A1 1.05531573 Treated
A1 2.00720882 Treated
A1 0.91615713 Treated
A1 0.52078575 Treated
A1 0.67036039 Treated
A1 0.85606378 Treated
A1 0.48351374 Treated
A1 1.59495008 Treated
A1 0.56382602 Treated
A1 1.24628043 Treated
A1 1.48583102 Treated
A1 0.73779362 Treated
A1 2.43507409 Treated
A1 0.91422004 Treated
A1 0.37595668 Treated
A1 0.24030538 Treated
A1 0.20885141 Treated
A1 1.3536135 Treated
A1 0.50324321 Treated
A1 0.82988721 Treated
A1 0.73334843 Treated
A1 0.92734313 Treated
A1 1.41880572 Treated
A1 2.37861609 Treated
A1 1.38900316 Treated
A1 0.34259745 Treated
A1 0.85335457 Treated
A1 1.76831722 Treated
A1 0.33144659 Treated
A1 0.57987297 Treated
A1 0.72983426 Treated
A1 1.30654633 Treated
A1 0.36754319 Treated
A1 1.94203854 Treated
A1 2.96049356 Treated
A1 2.53678751 Treated
A1 1.44568741 Treated
A1 2.1955986 Treated
A1 1.08006132 Treated
A1 1.56922972 Treated
A1 2.3515842 Treated
A1 0.5071556 Treated
A1 0.22751075 Treated
A1 1.70865679 Treated
A1 0.48264229 Treated
A1 1.1406889 Treated
A1 1.45080793 Treated
A1 2.25515699 Treated
A1 2.64131832 Treated
A1 0.74127269 Treated
A1 3.76232123 Treated
A1 0.95225143 Treated
A1 2.83668733 Treated
A1 0.66321856 Treated
A1 0.85391843 Treated
A1 1.58804214 Treated
A1 0.27499816 Treated
A1 0.87827098 Treated
A1 0.35169998 Treated
A1 0.83829898 Treated
A1 1.453861 Treated
A1 1.06937277 Treated
A1 0.30005211 Treated
A1 3.76188159 Treated
A1 2.16667676 Treated
A1 0.26345667 Treated
A1 1.37646508 Treated
A1 1.62152088 Treated
A1 5.81540203 Treated
A1 3.33445859 Treated
A1 0.45555982 Treated
A1 0.30002299 Treated
A1 1.31820917 Treated
A1 3.28237796 Treated
A1 2.15244198 Treated
A1 1.73690951 Treated
A1 2.16341281 Treated
A1 1.03139448 Treated
A1 5.98206329 Treated
A1 0.45193213 Treated
A1 1.35422492 Treated
A1 1.24195731 Treated
A1 4.33974743 Treated
A1 1.85510194 Treated
A1 1.38536704 Treated
A1 0.71972668 Treated
A1 1.27049816 Treated
A1 2.11623454 Treated
A1 1.68441582 Treated
A1 0.9795025 Treated
A1 0.95975178 Treated
A1 1.31254232 Treated
A1 0.34565404 Treated
A1 2.70245838 Treated
A1 0.29324642 Treated
A1 0.29899582 Treated
A1 1.22394919 Treated
A1 3.79399419 Treated
A1 0.31317496 Treated
A1 1.5951848 Treated
A1 1.6749686 Treated
A1 0.81029266 Treated
A1 0.35847712 Treated
A1 0.38539848 Treated
A1 3.35908175 Treated
A1 1.48417926 Treated
A1 1.14901388 Treated
A1 2.43066978 Treated
A1 3.05846286 Treated
A1 2.56064367 Treated
A1 2.06365347 Treated
A1 1.2650224 Treated
A1 1.03592169 Treated
A1 1.67621374 Treated
A1 1.24038136 Treated
A1 2.54908252 Treated
A1 0.68369085 Treated
A1 1.25476372 Treated
A1 0.53659785 Treated
A1 3.15522957 Treated
A1 1.28379297 Treated
A1 1.60985672 Treated
A1 0.67552143 Treated
A1 1.11258698 Treated
A1 0.25183401 Treated
A1 0.71627498 Treated
A1 1.08697593 Treated
A1 0.52071625 Treated
A1 2.15552735 Treated
A1 0.32582855 Treated
A1 1.96143234 Treated
A1 2.31385374 Treated
A1 2.13459086 Treated
A1 1.17310286 Treated
A1 0.80889815 Treated
A1 2.43718171 Treated
A1 1.71261549 Treated
A1 1.14712095 Treated
A1 0.83052742 Treated
A1 0.28057721 Treated
A1 1.90481484 Treated
A1 2.43116546 Treated
A1 1.75362122 Treated
A1 1.69111526 Treated
A1 1.62603843 Treated
A1 1.77996778 Treated
A1 4.15286827 Treated
A1 0.42970279 Treated
A1 0.63406879 Treated
A1 1.39236784 Treated
A1 1.54117298 Treated
A1 0.98117006 Treated
A1 0.97924238 Treated
A1 1.23165667 Treated
A1 2.24794459 Treated
A1 0.5905692 Treated
A1 1.76884317 Treated
A1 0.78107357 Treated
A1 0.51290584 Treated
A1 2.02801538 Treated
A1 1.76052499 Treated
A1 1.79105151 Treated
A1 2.24000168 Treated
A1 0.8247661 Treated
A1 0.67805916 Treated
A1 2.33857989 Treated
A1 1.71102941 Treated
A1 1.05751777 Treated
A1 2.04925013 Treated
A1 1.52282548 Treated
A1 0.4246195 Treated
A1 5.94044209 Treated
A1 0.24774839 Treated
A1 0.47847152 Treated
A1 4.05143356 Treated
A1 0.41431904 Treated
A1 1.67147112 Treated
A1 0.22689751 Treated
A1 1.1966902 Treated
A1 1.35581505 Treated
A1 0.92588609 Treated
A1 0.29835686 Treated
A1 3.1661694 Treated
A1 0.8445428 Treated
A1 0.79803717 Treated
A1 0.64824891 Treated
A1 0.40336961 Treated
A1 2.43616199 Treated
A1 0.53010225 Treated
A1 2.62121081 Treated
A1 0.47537223 Treated
A1 0.29139152 Treated
A1 1.6352824 Treated
A1 0.22849925 Treated
A1 0.06648559 Treated
A1 0.32066211 Treated
A1 2.68070984 Treated
A1 2.35500336 Treated
A1 1.13327646 Treated
A1 1.78471208 Treated
A1 0.41412866 Treated
A1 6.71132612 Treated
A1 0.77995431 Treated
A1 2.45639038 Treated
A1 0.81907707 Treated
A1 1.09729064 Treated
A1 1.58264053 Treated
A1 0.39824507 Treated
A1 2.5298245 Treated
A1 0.59674096 Treated
A1 3.04219007 Treated
A1 1.64871204 Treated
A1 0.4472723 Treated
A1 1.52653742 Treated
A1 1.4833895 Treated
A1 1.79320776 Treated
A1 1.61416197 Treated
A1 1.29785192 Treated
A1 1.28212678 Treated
A1 0.78797156 Treated
A1 1.63105679 Treated
A1 1.65126646 Treated
A1 0.2891562 Treated
A1 4.01958847 Treated
A1 1.75690424 Treated
A1 0.5985049 Treated
A1 0.87760085 Treated
A1 0.69599026 Treated
A1 2.23852873 Treated
A1 1.85785508 Treated
A1 0.65579093 Treated
A1 1.08230102 Treated
A1 0.34159726 Treated
A1 2.64993382 Treated
A1 4.59522629 Treated
A1 1.03153956 Treated
A1 2.00772476 Treated
A1 0.99469602 Treated
A1 2.94974113 Treated
A1 0.50991642 Treated
A1 2.11578226 Treated
A1 1.57952702 Treated
A1 0.93604082 Treated
A1 2.92583084 Treated
A1 0.34658858 Treated
A1 0.38736385 Treated
A1 1.58477187 Treated
A1 0.39278296 Treated
A1 0.55933428 Treated
A1 4.56219673 Treated
A1 1.22145724 Treated
A1 0.33019352 Treated
A1 0.8752532 Treated
A1 2.07984328 Treated
A1 0.73403114 Treated
A1 0.9745447 Treated
A1 1.31393278 Treated
A1 3.09563541 Treated
A1 5.33026791 Treated
A1 2.19445658 Treated
A1 4.06527567 Treated
A1 0.63750339 Treated
A1 1.16812646 Treated
A1 0.47021914 Treated
A1 1.82546425 Treated
A1 1.43100166 Treated
A1 0.54124588 Treated
A1 1.88202024 Treated
A1 0.31477314 Treated
A1 0.9749878 Treated
A1 3.56990266 Treated
A1 1.89724815 Treated
A1 1.40900898 Treated
A1 1.90171409 Treated
A1 1.28963637 Treated
A1 0.42711768 Treated
A1 3.9896493 Treated
A1 0.69013757 Treated
A1 0.72083896 Treated
A1 0.79548466 Treated
A1 1.6261487 Treated
A1 0.32936099 Treated
A1 0.36912793 Treated
A1 2.06932592 Treated
A1 1.03328836 Treated
A1 1.01144338 Treated
A1 0.30336785 Treated
A1 0.83565521 Treated
A1 1.99784172 Treated
A1 0.34940818 Treated
A1 1.21353984 Treated
A1 1.30319333 Treated
A1 0.3317332 Treated
A1 0.80462265 Treated
A1 0.88878793 Treated
A1 1.26278532 Treated
A1 1.09992683 Treated
A1 1.3625052 Treated
A1 0.77364528 Treated
A1 0.30024958 Treated
A1 0.5395487 Treated
A1 0.73270553 Treated
A1 2.01377654 Treated
A1 1.47129631 Treated
A1 1.37529576 Treated
A1 1.44517219 Treated
A1 0.53127557 Treated
A1 1.37501919 Treated
A1 0.39140144 Treated
A1 4.24003649 Treated
A1 2.05106711 Treated
A1 0.44333056 Treated
A1 0.66452783 Treated
A1 0.84152162 Treated
A1 0.22825359 Treated
A1 2.48649788 Treated
A1 1.79526448 Treated
A1 0.26199585 Treated
A1 1.36503875 Treated
A1 2.44441724 Treated
A1 1.66448748 Treated
A1 0.81418818 Treated
A1 1.41157687 Treated
A1 2.75489974 Treated
A1 0.602337 Treated
A1 1.61114192 Treated
A1 1.58376002 Treated
A1 1.07023823 Treated
A1 0.50575405 Treated
A1 1.09646475 Treated
A1 1.45563531 Treated
A1 1.53541076 Treated
A1 1.24995232 Treated
A1 2.0332942 Treated
A1 2.7269733 Treated
A1 0.3491286 Treated
A1 1.5179348 Treated
A1 6.63518524 Treated
A1 4.72724819 Treated
A1 1.86046064 Treated
A1 0.1896991 Treated
A1 0.34523341 Treated
A1 0.39386323 Treated
A1 2.08957148 Treated
A1 1.78731239 Treated
A1 0.22781216 Treated
A1 0.33574906 Treated
A1 1.6684587 Treated
A1 0.37471342 Treated
A1 3.26249719 Treated
A1 2.10561943 Treated
A1 1.55382442 Treated
A1 0.44214097 Treated
A1 4.6825676 Treated
A1 0.59877026 Treated
A1 2.74013257 Treated
A1 3.47584891 Treated
A1 0.23739451 Treated
A1 1.90747416 Treated
A1 2.67374372 Treated
A1 0.92749858 Treated
A1 2.30064821 Treated
A1 0.76877439 Treated
A1 0.44961101 Treated
A1 3.95342088 Treated
A1 0.54747987 Treated
A1 2.69781566 Treated
A1 0.59610736 Treated
A1 4.69925117 Treated
A1 1.02668881 Treated
A1 0.56338924 Treated
A1 2.11700845 Treated
A1 1.20250344 Treated
A1 1.86369324 Treated
A1 1.15995109 Treated
A1 1.51502168 Treated
A1 0.23533528 Treated
A1 0.34289441 Treated
A1 1.45766354 Treated
A1 1.54976571 Treated
A1 0.99541509 Treated
A1 2.44190526 Treated
A1 1.70102978 Treated
A1 0.94115525 Treated
A1 0.61485362 Treated
A1 2.07111573 Treated
A1 2.32312107 Treated
A1 3.03246093 Treated
A1 0.59975815 Treated
A1 0.5232988 Treated
A1 0.49410394 Treated
A1 2.31841516 Treated
A1 0.23435611 Treated
A1 0.56724322 Treated
A1 0.92819673 Treated
A1 0.31852192 Treated
A1 1.72732675 Treated
A1 0.66094327 Treated
A1 1.62705553 Treated
A1 0.9565255 Treated
A1 0.72163719 Treated
A1 0.75198311 Treated
A1 2.75715017 Treated
A1 1.14888823 Treated
A1 0.51175284 Treated
A1 0.44042426 Treated
A1 0.12575455 Treated
A1 1.38784111 Treated
A1 2.34008408 Treated
A1 3.96317792 Treated
A1 0.64156085 Treated
A1 3.0511148 Treated
A1 0.32017556 Treated
A1 1.0488745 Treated
A1 0.36437824 Treated
A1 0.93909955 Treated
A1 1.91152239 Treated
A1 4.00750589 Treated
A1 0.62718028 Treated
A1 1.15381169 Treated
A1 0.26589963 Treated
A1 1.38564622 Treated
A1 0.40492055 Treated
A1 0.26273051 Treated
A1 1.33730495 Treated
A1 0.53914177 Treated
A1 0.45020053 Treated
A1 2.93605638 Treated
A1 1.22950089 Treated
A1 1.99989355 Treated
A1 2.54456139 Treated
A1 1.61872709 Treated
A1 1.18332326 Treated
A1 1.18005776 Treated
A1 6.63004303 Treated
A1 1.53024936 Treated
A1 2.84512401 Treated
A1 2.19620395 Treated
A1 2.45221877 Treated
A1 3.05953979 Treated
A1 0.46137294 Treated
A1 1.04687917 Treated
A1 1.65825903 Treated
A1 0.43150607 Treated
A1 0.8363893 Treated
A1 1.24444795 Treated
A1 0.78080577 Treated
A1 3.104985 Treated
A1 0.762272 Treated
A1 0.77500868 Treated
A1 3.4286871 Treated
A1 1.38758504 Treated
A1 0.52702647 Treated
A1 0.1984835 Treated
A1 2.09017396 Treated
A1 1.44723499 Treated
A1 0.58811116 Treated
A1 1.92617059 Treated
A1 1.78279567 Treated
A1 0.78036517 Treated
A1 0.31350425 Treated
A1 0.50954765 Treated
A1 0.5314495 Treated
A1 1.65306652 Treated
A1 1.91764486 Treated
A1 0.34431431 Treated
A1 0.45198613 Treated
A1 0.86050045 Treated
A1 0.36493069 Treated
A1 0.28711611 Treated
A1 1.74526298 Treated
A1 2.31717587 Treated
A1 1.3294462 Treated
A1 0.62211448 Treated
A1 0.35029048 Treated
A1 0.8973338 Treated
A1 0.76962644 Treated
A1 2.86036491 Treated
A1 2.87409043 Treated
A1 1.20856595 Treated
A1 4.8289299 Treated
A1 5.4144454 Treated
A1 2.61644959 Treated
A1 1.87412977 Treated
A1 1.70438683 Treated
A1 0.91042501 Treated
A1 0.36914188 Treated
A1 0.43216211 Treated
A1 1.62636888 Treated
A1 2.15478468 Treated
A1 0.57974923 Treated
A1 1.86047649 Treated
A1 0.48680899 Treated
A1 2.39986825 Treated
A1 3.57595253 Treated
A1 0.4659332 Treated
A1 1.87355828 Treated
A1 1.48364794 Treated
A1 3.16682577 Treated
A1 0.64893723 Treated
A1 1.14168537 Treated
A1 3.68852091 Treated
A1 0.67854208 Treated
A1 2.46596885 Treated
A1 3.20450878 Treated
A1 0.86784631 Treated
A1 1.47748721 Treated
A1 2.0171423 Treated
A1 1.60929775 Treated
A1 0.37538868 Treated
A1 0.41446826 Treated
A1 1.60155392 Treated
A1 0.37023589 Treated
A1 2.28141379 Treated
A1 0.54060358 Treated
A1 0.25256699 Treated
A1 1.18392038 Treated
A1 0.57817709 Treated
A1 2.89689016 Treated
A1 2.32601547 Treated
A1 2.69580364 Treated
A1 3.28231025 Treated
A1 0.91248959 Treated
A1 0.67384899 Treated
A1 1.19032001 Treated
A1 0.74192011 Treated
A1 2.89230013 Treated
A1 1.59068775 Treated
A1 1.64533448 Treated
A1 0.79648721 Treated
A1 0.49837306 Treated
A1 2.43289185 Treated
A1 1.9534142 Treated
A1 0.5892477 Treated
A1 1.81854117 Treated
A1 1.80470204 Treated
A1 1.45625651 Treated
A1 0.45173025 Treated
A1 1.14037347 Treated
A1 0.42258355 Treated
A1 1.53950667 Treated
A1 3.17841935 Treated
A1 0.99893582 Treated
A1 1.905954 Treated
A1 0.56410336 Treated
A1 0.54732955 Treated
A1 1.55128169 Treated
A1 2.36041284 Treated
A1 1.38517547 Treated
A1 0.67078429 Treated
A1 0.3306264 Treated
A1 1.00344849 Treated
A1 0.35568789 Treated
A1 0.62798971 Treated
A1 2.87947464 Treated
A1 1.99197757 Treated
A1 1.42779422 Treated
A1 2.3528533 Treated
A1 0.44473085 Treated
A1 0.94269401 Treated
A1 1.59306276 Treated
A1 0.66869789 Treated
A1 1.67111754 Treated
A1 0.3400178 Treated
A1 2.84753299 Treated
A1 0.31543213 Treated
A1 1.13092601 Treated
A1 0.35318759 Treated
A1 3.75615335 Treated
A1 2.07164598 Treated
A1 1.84626007 Treated
A1 3.19880319 Treated
A1 0.83068377 Treated
A1 0.27394804 Treated
A1 0.60594046 Treated
A1 1.41165924 Treated
A1 1.98603714 Treated
A1 0.55924964 Treated
A1 2.54447627 Treated
A1 2.28682232 Treated
A1 0.61197442 Treated
A1 3.1063869 Treated
A1 0.39559406 Treated
A1 1.80627203 Treated
A1 1.08257353 Treated
A1 0.22911611 Treated
A1 0.70185113 Treated
A1 2.10667205 Treated
A1 0.98274016 Treated
A1 3.94062662 Treated
A1 4.44807196 Treated
A1 1.71209908 Treated
A1 0.77442974 Treated
A1 0.5495832 Treated
A1 1.8720243 Treated
A1 3.01776218 Treated
A1 0.83989602 Treated
A1 2.31584144 Treated
A1 0.62728494 Treated
A1 2.12228251 Treated
A1 2.79789734 Treated
A1 0.23741129 Treated
A1 2.32039285 Treated
A1 1.41577232 Treated
A1 1.63957357 Treated
A1 0.57454652 Treated
A1 1.65428782 Treated
A1 0.77783239 Treated
A1 0.8292799 Treated
A1 0.35530803 Treated
A1 0.3512333 Treated
A1 2.19750929 Treated
A1 1.56487894 Treated
A1 1.87161779 Treated
A1 0.56238645 Treated
A1 1.30400395 Treated
A1 0.87927711 Treated
A1 2.12464118 Treated
A1 2.88295794 Treated
A1 0.82911348 Treated
A1 0.43204296 Treated
A1 1.42482924 Treated
A1 3.77866006 Treated
A1 1.72022593 Treated
A1 0.46772683 Treated
A1 3.50315046 Treated
A1 1.68337595 Treated
A1 2.02241254 Treated
A1 0.9980768 Treated
A1 0.44896612 Treated
A1 0.28030905 Treated
A1 1.67167544 Treated
A1 0.70347446 Treated
A1 1.19155812 Treated
A1 0.84161252 Treated
A1 0.37078488 Treated
A1 0.89177954 Treated
A1 2.84437323 Treated
A1 4.13726091 Treated
A1 0.29046243 Treated
A1 2.78821826 Treated
A1 0.81059194 Treated
A1 1.71267927 Treated
A1 1.77233076 Treated
A1 0.66928613 Treated
A1 0.6264798 Treated
A1 1.72858405 Treated
A1 2.45056462 Treated
A1 1.31607497 Treated
A1 2.10958409 Treated
A1 2.20791149 Treated
A1 0.26060694 Treated
A1 3.10744953 Treated
A1 0.23845865 Treated
A1 4.2047267 Treated
A1 1.14252007 Treated
A1 0.81795985 Treated
A1 2.21785831 Treated
A1 0.24489754 Treated
A1 0.9431929 Treated
A1 1.7868154 Treated
A1 0.76817924 Treated
A1 1.91029429 Treated
A1 0.58421522 Treated
A1 0.50476623 Treated
A1 0.97409129 Treated
A1 1.33224094 Treated
A1 0.67368859 Treated
A1 0.74909252 Treated
A1 0.55104941 Treated
A1 1.55487406 Treated
A1 1.18745148 Treated
A1 1.77841866 Treated
A1 1.88356352 Treated
A1 1.86543489 Treated
A1 5.05572891 Treated
A1 2.92296433 Treated
A1 1.97963178 Treated
A1 2.20662522 Treated
A1 1.0111742 Treated
A1 1.59984076 Treated
A1 0.34295049 Treated
A1 0.27311051 Treated
A1 0.57052284 Treated
A1 0.7237249 Treated
A1 2.1814692 Treated
A1 2.02849245 Treated
A1 0.3036035 Treated
A1 0.27705806 Treated
A1 0.49832895 Treated
A1 3.45223784 Treated
A1 1.61950171 Treated
A1 0.51807564 Treated
A1 0.36918491 Treated
A1 0.99470055 Treated
A1 3.43215847 Treated
A1 0.86273777 Treated
A1 1.19061065 Treated
A1 1.70103133 Treated
A1 0.75046557 Treated
A1 2.06348777 Treated
A1 1.88568747 Treated
A1 0.53373164 Treated
A1 0.88886267 Treated
A1 1.86323845 Treated
A1 1.39467287 Treated
A1 0.71505511 Treated
A1 2.35834098 Treated
A1 2.60845709 Treated
A1 1.18562615 Treated
A1 0.38338792 Treated
A1 1.0474726 Treated
A1 0.69181716 Treated
A1 1.32202685 Treated
A1 0.58121371 Treated
A1 0.28436473 Treated
A1 0.72451717 Treated
A1 0.79403001 Treated
A1 0.7201907 Treated
A1 1.37121081 Treated
A1 1.40760481 Treated
A1 0.39667207 Treated
A1 0.34638682 Treated
A1 0.86518508 Treated
A1 0.52637416 Treated
A1 1.27020621 Treated
A1 1.32994187 Treated
A1 1.18034697 Treated
A1 1.77072942 Treated
A1 0.72639537 Treated
A1 0.48996824 Treated
A1 2.31046152 Treated
A1 2.27017117 Treated
A1 1.08407629 Treated
A1 3.27660847 Treated
A1 0.87992358 Treated
A1 0.92818069 Treated
A1 1.27765703 Treated
A1 0.54471904 Treated
A1 0.34657019 Treated
A1 1.41253865 Treated
A1 1.05736685 Treated
A1 0.366133 Treated
A1 0.63874382 Treated
A1 1.35528135 Treated
A1 0.65116078 Treated
A1 0.49856436 Treated
A1 2.32806659 Treated
A1 0.60195887 Treated
A1 0.24357978 Treated
A1 1.0127027 Treated
A1 2.30036449 Treated
A1 0.67502606 Treated
A1 3.32240748 Treated
A1 3.10386562 Treated
A1 0.56711215 Treated
A1 1.96320379 Treated
A1 0.89729768 Treated
A1 0.50623953 Treated
A1 2.65019536 Treated
A1 3.78079247 Treated
A1 1.61996019 Treated
A1 2.62116933 Treated
A1 2.38872457 Treated
A1 0.62626421 Treated
A1 2.07274032 Treated
A1 2.71606231 Treated
A1 2.65974617 Treated
A1 1.39210618 Treated
A1 0.32932484 Treated
A1 0.58360028 Treated
A1 2.04906201 Treated
A1 6.24951124 Treated
A1 3.04000282 Treated
A1 0.71204019 Treated
A1 2.0382278 Treated
A1 0.75045532 Treated
A1 3.76061726 Treated
A1 3.66872716 Treated
A1 1.57012808 Treated
A1 1.54396987 Treated
A1 2.60058737 Treated
A1 0.55148792 Treated
A1 0.22413795 Treated
A1 2.61668253 Treated
A1 2.05087137 Treated
A1 0.34690738 Treated
A1 1.51549959 Treated
A1 0.18940416 Treated
A1 2.11371136 Treated
A1 2.81712008 Treated
A1 1.197106 Treated
A1 1.89250743 Treated
A1 0.4406361 Treated
A1 2.63368607 Treated
A1 2.77916503 Treated
A1 0.81588936 Treated
A1 2.24175262 Treated
A1 0.31132528 Treated
A1 1.67417276 Treated
A1 3.94908166 Treated
A1 1.66681647 Treated
A1 0.52573109 Treated
A1 0.6343717 Treated
A1 0.55821627 Treated
A1 0.78110266 Treated
A1 1.31340289 Treated
A1 0.37255758 Treated
A1 1.35419142 Treated
A1 0.27050647 Treated
A1 2.82605171 Treated
A1 1.06544626 Treated
A1 0.45745191 Treated
A1 1.25829577 Treated
A1 0.61772543 Treated
A1 0.61772579 Treated
A1 0.23603621 Treated
A1 0.43806356 Treated
A1 2.63612413 Treated
A1 2.03197885 Treated
A1 2.52314162 Treated
A1 3.70173335 Treated
A1 0.34363133 Treated
A1 1.28573346 Treated
A1 0.3368248 Treated
A1 0.68642312 Treated
A1 0.47088626 Treated
A1 1.99392211 Treated
A1 0.91964352 Treated
A1 0.22151671 Treated
A1 2.61210108 Treated
A1 0.67116874 Treated
A1 1.7150383 Treated
A1 0.30664676 Treated
A1 0.81208146 Treated
A1 3.72208571 Treated
A1 1.0525738 Treated
A1 0.38211164 Treated
A1 1.58734202 Treated
A1 3.81616402 Treated
A1 0.84532833 Treated
A1 0.28749397 Treated
A1 1.00862586 Treated
A1 2.71290851 Treated
A1 0.90656793 Treated
A1 0.30298433 Treated
A1 1.71671057 Treated
A1 0.28618166 Treated
A1 1.51057851 Treated
A1 0.46110231 Treated
A1 1.70838833 Treated
A1 1.20506012 Treated
A1 0.34827974 Treated
A1 0.20524718 Treated
A1 1.92316687 Treated
A1 0.92450255 Treated
A1 2.94069099 Treated
A1 2.78589177 Treated
A1 0.85561937 Treated
A1 2.09656835 Treated
A1 0.31636029 Treated
A1 1.65701187 Treated
A1 0.21569616 Treated
A1 2.05513048 Treated
A1 1.48240399 Treated
A1 0.97587353 Treated
A1 0.24642256 Treated
A1 0.98282552 Treated
A1 2.6407373 Treated
A1 0.93334359 Treated
A1 1.82611716 Treated
A1 2.81574249 Treated
A1 1.3371973 Treated
A1 0.70709658 Treated
A1 2.71252131 Treated
A1 0.99925297 Treated
A1 1.73286843 Treated
A1 0.60715646 Treated
A1 1.01622248 Treated
A1 1.46438992 Treated
A1 0.22112384 Treated
A1 3.20316076 Treated
A1 0.48644722 Treated
A1 1.93915963 Treated
A1 1.18976736 Treated
A1 1.89022171 Treated
A1 2.63147593 Treated
A1 2.78698397 Treated
A1 1.25696099 Treated
A1 0.61035764 Treated
A1 1.83747911 Treated
A1 1.60126972 Treated
A1 0.50626504 Treated
A1 1.74298799 Treated
A1 0.23491657 Treated
A1 2.92183781 Treated
A1 1.80807471 Treated
A1 2.03534842 Treated
A1 2.8685174 Treated
A1 0.62306213 Treated
A1 0.72630531 Treated
A1 1.38289201 Treated
A1 2.33522677 Treated
A1 1.24583542 Treated
A1 0.93841678 Treated
A1 0.64320391 Treated
A1 1.61717951 Treated
A1 0.35990891 Treated
A1 0.82850313 Treated
A1 2.53189802 Treated
A1 2.29288602 Treated
A1 1.62541294 Treated
A1 4.49540567 Treated
A1 1.56794834 Treated
A1 0.99944425 Treated
A1 1.17375314 Treated
A1 1.46855235 Treated
A1 0.76728582 Treated
A1 1.19939184 Treated
A1 1.09340096 Treated
A1 2.19556856 Treated
A1 5.87628841 Treated
A1 0.19032779 Treated
A1 0.39263022 Treated
A1 2.04876375 Treated
A1 0.37929946 Treated
A1 1.98111773 Treated
A1 0.504843 Treated
A1 0.92533338 Treated
A1 1.17083013 Treated
A1 0.38053831 Treated
A1 2.30805635 Treated
A1 2.26476669 Treated
A1 0.43492886 Treated
A1 0.26110625 Treated
A1 1.37384963 Treated
A1 1.59090936 Treated
A1 0.76683331 Treated
A1 1.54615498 Treated
A1 1.15066159 Treated
A1 0.50409782 Treated
A1 1.38189244 Treated
A1 1.52662385 Treated
A1 1.19556808 Treated
A1 1.12962198 Treated
A1 3.23114204 Treated
A1 0.61923027 Treated
A1 1.41346633 Treated
A1 0.33583659 Treated
A1 1.1405468 Treated
A1 0.68497026 Treated
A1 0.88522565 Treated
A1 3.19930172 Treated
A1 0.60420966 Treated
A1 3.07253885 Treated
A1 3.3361268 Treated
A1 1.90229213 Treated
A1 1.26521671 Treated
A1 0.32294485 Treated
A1 1.49963844 Treated
A1 0.62591976 Treated
A1 2.26762199 Treated
A1 0.76952624 Treated
A1 0.48677954 Treated
A1 0.86194265 Treated
A1 3.82590628 Treated
A1 1.59592152 Treated
A1 0.29702601 Treated
A1 1.515535 Treated
A1 2.56365776 Treated
A1 0.65429109 Treated
A1 1.08125508 Treated
A1 0.89976501 Treated
A1 2.4174242 Treated
A1 0.39137584 Treated
A1 0.48120573 Treated
A1 1.44807518 Treated
A1 1.98878598 Treated
A1 1.27785206 Treated
A1 0.37701267 Treated
A1 1.16005468 Treated
A1 1.67495906 Treated
A1 0.91501242 Treated
A1 4.92887497 Treated
A1 0.33694074 Treated
A1 1.55384147 Treated
A1 0.22127441 Treated
A1 2.67883396 Treated
A1 1.36998498 Treated
A1 0.21402383 Treated
A1 1.36518013 Treated
A1 1.37430966 Treated
A1 0.42069086 Treated
A1 0.88088381 Treated
A1 1.17661488 Treated
A1 1.93071258 Treated
A1 1.01241374 Treated
A1 1.56535316 Treated
A1 0.32429802 Treated
A1 2.14886546 Treated
A1 0.46169555 Treated
A1 0.58415282 Treated
A1 0.4135718 Treated
A1 2.02647257 Treated
A1 0.79997605 Treated
A1 0.60396296 Treated
A1 2.08175445 Treated
A1 1.39836824 Treated
A1 6.30078697 Treated
A1 1.83399343 Treated
A1 1.54976249 Treated
A1 0.57765251 Treated
A1 2.19429922 Treated
A1 1.64272583 Treated
A1 1.04730427 Treated
A1 1.81557608 Treated
A1 0.34314841 Treated
A1 1.79226899 Treated
A1 3.31631351 Treated
A1 0.25735381 Treated
A1 2.08895969 Treated
A1 1.77660894 Treated
A1 0.33669284 Treated
A1 2.81460071 Treated
A1 1.11582041 Treated
A1 0.64116901 Treated
A1 1.11900473 Treated
A1 1.31475484 Treated
A1 1.78729868 Treated
A1 0.87334031 Treated
A1 1.37017679 Treated
A1 0.20819114 Treated
A1 1.49090207 Treated
A1 1.40764797 Treated
A1 1.51158321 Treated
A1 1.93286717 Treated
A1 2.14595127 Treated
A1 0.24470219 Treated
A1 1.72744477 Treated
A1 1.14758158 Treated
A1 3.3577311 Treated
A1 0.77674007 Treated
A1 1.78155398 Treated
A1 3.76918125 Treated
A1 0.56051421 Treated
A1 0.2533991 Treated
A1 3.73511887 Treated
A1 2.27990699 Treated
A1 6.8991766 Treated
A1 0.7392537 Treated
A1 2.07566094 Treated
A1 1.34896278 Treated
A1 1.92038918 Treated
A1 1.65822327 Treated
A1 1.51657903 Treated
A1 3.37086105 Treated
A1 1.51215696 Treated
A1 1.94041502 Treated
A1 0.29168385 Treated
A1 2.86461186 Treated
A1 0.750184 Treated
A1 0.38711831 Treated
A1 0.21750747 Treated
A1 1.27246535 Treated
A1 2.24731421 Treated
A1 0.35120162 Treated
A1 0.33769214 Treated
A1 0.88970327 Treated
A1 2.95582485 Treated
A1 0.90865201 Treated
A1 1.36718035 Treated
A1 0.54779023 Treated
A1 1.13765216 Treated
A1 2.62219548 Treated
A1 1.72698891 Treated
A1 2.67192078 Treated
A1 0.84218657 Treated
A1 0.89313293 Treated
A1 1.95088744 Treated
A1 2.30470872 Treated
A1 3.46371126 Treated
A1 0.29795602 Treated
A1 0.25011012 Treated
A1 0.25312057 Treated
A1 2.39496136 Treated
A1 2.67565203 Treated
A1 0.77960438 Treated
A1 0.28948861 Treated
A1 3.70036554 Treated
A1 6.08470631 Treated
A1 0.3586255 Treated
A1 0.87113333 Treated
A1 1.2248199 Treated
A1 0.98720884 Treated
A1 2.23998666 Treated
A1 2.05895853 Treated
A1 0.32392532 Treated
A1 3.42968202 Treated
A1 0.6092298 Treated
A1 1.39182758 Treated
A1 0.83876294 Treated
A1 1.31173003 Treated
A1 1.81737578 Treated
A1 0.32836172 Treated
A1 1.6081934 Treated
A1 0.67729056 Treated
A1 0.40871084 Treated
A1 0.52423781 Treated
A1 0.27376875 Treated
A1 1.2295109 Treated
A1 0.26490688 Treated
A1 0.2623809 Treated
A1 0.45732301 Treated
A1 0.90807402 Treated
A1 0.75417143 Treated
A1 2.52983379 Treated
A1 0.44278744 Treated
A1 0.98760051 Treated
A1 0.95165139 Treated
A1 2.20916629 Treated
A1 0.51469725 Treated
A1 1.01112187 Treated
A1 3.34863234 Treated
A1 1.54679501 Treated
A1 2.26585269 Treated
A1 0.61504906 Treated
A1 1.82285142 Treated
A1 1.03539741 Treated
A1 1.8948065 Treated
A1 0.61439764 Treated
A1 1.93746567 Treated
A1 0.46084401 Treated
A1 0.60671961 Treated
A1 0.22779356 Treated
A1 1.15952611 Treated
A1 1.9882791 Treated
A1 1.53555429 Treated
A1 3.0298357 Treated
A1 1.1983639 Treated
A1 1.4305203 Treated
A1 1.04030621 Treated
A1 0.35016909 Treated
A1 1.98576152 Treated
A1 1.23861027 Treated
A1 1.92138922 Treated
A1 1.52769864 Treated
A1 0.2563293 Treated
A1 0.45743567 Treated
A1 2.71375585 Treated
A1 1.10241401 Treated
A1 1.52406359 Treated
A1 0.79480314 Treated
A1 2.8800323 Treated
A1 3.63797593 Treated
A1 0.28328371 Treated
A1 0.35409927 Treated
A1 1.17613328 Treated
A1 1.68888271 Treated
A1 0.53536588 Treated
A1 2.96329355 Treated
A1 0.45375904 Treated
A1 0.63573223 Treated
A1 4.14040613 Treated
A1 0.83455288 Treated
A1 2.30743766 Treated
A1 1.14969337 Treated
A1 0.28052452 Treated
A1 1.18902755 Treated
A1 1.40511978 Treated
A1 1.13915074 Treated
A1 0.47403607 Treated
A1 0.3801232 Treated
A1 2.85961699 Treated
A1 0.25366879 Treated
A1 2.25990129 Treated
A1 2.23853135 Treated
A1 1.50912976 Treated
A1 0.39811426 Treated
A1 1.52775538 Treated
A1 1.1423012 Treated
A1 1.71166551 Treated
A1 0.49624842 Treated
A1 1.70082283 Treated
A1 2.84126568 Treated
A1 1.39334583 Treated
A1 4.17391825 Treated
A1 1.75478697 Treated
A1 0.51388615 Treated
A1 1.58744586 Treated
A1 0.62205368 Treated
A1 2.1042707 Treated
A1 2.07569575 Treated
A1 0.84585679 Treated
A1 3.28902602 Treated
A1 0.2413177 Treated
A1 1.21776485 Treated
A1 1.36705768 Treated
A1 2.82666969 Treated
A1 0.33748978 Treated
A1 3.45172119 Treated
A1 2.04776502 Treated
A1 1.55561674 Treated
A1 1.8573128 Treated
A1 1.21892095 Treated
A1 0.39793202 Treated
A1 0.85263771 Treated
A1 1.85129321 Treated
A1 0.62519073 Treated
A1 0.40048954 Treated
A1 1.38837886 Treated
A1 0.38997793 Treated
A1 0.4156743 Treated
A1 0.69348907 Treated
A1 1.22686994 Treated
A1 0.28228915 Treated
A1 1.16575611 Treated
A1 3.41405177 Treated
A1 0.95839924 Treated
A1 3.37351823 Treated
A1 1.17679822 Treated
A1 0.55679131 Treated
A1 1.47226393 Treated
A1 0.54699606 Treated
A1 0.42038974 Treated
A1 0.7548613 Treated
A1 2.33506823 Treated
A1 0.81242299 Treated
A1 1.42209053 Treated
A1 0.85202205 Treated
A1 3.79040408 Treated
A1 2.13525224 Treated
A1 0.2146285 Treated
A1 0.93740046 Treated
A1 0.92651117 Treated
A1 0.83820933 Treated
A1 0.6403268 Treated
A1 0.26527086 Treated
A1 3.77481461 Treated
A1 0.58661604 Treated
A1 2.96489072 Treated
A1 2.33504653 Treated
A1 0.32008237 Treated
A1 0.5585556 Treated
A1 1.56642842 Treated
A1 1.77936304 Treated
A1 0.6856249 Treated
A1 1.02682424 Treated
A1 2.33629274 Treated
A1 1.93568897 Treated
A1 3.44354296 Treated
A1 0.37398657 Treated
A1 1.05531275 Treated
A1 0.29488274 Treated
A1 1.2077148 Treated
A1 0.71407324 Treated
A1 1.74724853 Treated
A1 0.36005956 Treated
A1 1.39798415 Treated
A1 0.70743924 Treated
A1 2.55473995 Treated
A1 0.55063874 Treated
A1 1.18860281 Treated
A1 0.43163678 Treated
A1 1.20077944 Treated
A1 0.51336372 Treated
A1 2.91379523 Treated
A1 1.69915628 Treated
A1 0.62787044 Treated
A1 1.55944645 Treated
A1 2.5018971 Treated
A1 1.62332428 Treated
A1 1.41302049 Treated
A1 0.16582553 Treated
A1 1.15215528 Treated
A1 0.53228718 Treated
A1 1.35344934 Treated
A1 0.39661202 Treated
A1 1.41747665 Treated
A1 1.22048724 Treated
A1 1.35027921 Treated
A1 2.00323296 Treated
A1 1.58243608 Treated
A1 0.43567997 Treated
A1 0.72025979 Treated
A1 0.41506028 Treated
A1 0.93519521 Treated
A1 0.48392296 Treated
A1 1.82080626 Treated
A1 2.27763939 Treated
A1 4.11636829 Treated
A1 4.22516537 Treated
A1 0.84057677 Treated
A1 1.57492745 Treated
A1 3.9587369 Treated
A1 0.52505279 Treated
A1 0.3362014 Treated
A1 3.31936884 Treated
A1 0.64556599 Treated
A1 0.94727904 Treated
A1 0.36609975 Treated
A1 0.60522878 Treated
A1 0.90530592 Treated
A1 1.49234843 Treated
A1 1.93281913 Treated
A1 0.45923716 Treated
A1 0.86473042 Treated
A1 1.34049952 Treated
A1 0.54161924 Treated
A1 1.18881845 Treated
A1 0.29639828 Treated
A1 1.74752307 Treated
A1 2.63445067 Treated
A1 2.59424543 Treated
A1 1.68911421 Treated
A1 0.74794543 Treated
A1 0.39399973 Treated
A1 1.23396266 Treated
A1 0.37077266 Treated
A1 0.45449349 Treated
A1 0.79726809 Treated
A1 3.79298162 Treated
A1 1.84557915 Treated
A1 0.91813046 Treated
A1 0.25689396 Treated
A1 0.80557311 Treated
A1 0.49060431 Treated
A1 1.73925698 Treated
A1 0.175391 Treated
A1 2.64547777 Treated
A1 1.28459144 Treated
A1 1.03405595 Treated
A1 2.73954344 Treated
A1 1.9350332 Treated
A1 0.76750612 Treated
A1 1.3651011 Treated
A1 0.35938746 Treated
A1 1.52186298 Treated
A1 0.40500408 Treated
A1 1.19460118 Treated
A1 2.45901918 Treated
A1 1.00622118 Treated
A1 0.82923985 Treated
A1 2.70311379 Treated
A1 0.63512403 Treated
A1 0.30729467 Treated
A1 1.14233065 Treated
A1 0.71010774 Treated
A1 1.74746072 Treated
A1 2.1137917 Treated
A1 1.20041358 Treated
A1 2.80648136 Treated
A1 0.66799021 Treated
A1 2.38576603 Treated
A1 2.54436755 Treated
A1 1.25552225 Treated
A1 1.19104075 Treated
A1 1.3518182 Treated
A1 2.68297768 Treated
A1 0.95187533 Treated
A1 0.80366915 Treated
A1 1.43120825 Treated
A1 0.91699159 Treated
A1 2.65875053 Treated
A1 0.51190203 Treated
A1 1.74332416 Treated
A1 0.58716422 Treated
A1 1.71319234 Treated
A1 0.31442544 Treated
A1 0.63085455 Treated
A1 1.41815698 Treated
A1 2.64944148 Treated
A1 1.1639874 Treated
A1 0.24567726 Treated
A1 2.579175 Treated
A1 2.63813138 Treated
A1 1.71858549 Treated
A1 3.10920525 Treated
A1 1.72409689 Treated
A1 1.17943227 Treated
A1 1.58334303 Treated
A1 0.52795708 Treated
A1 0.37151632 Treated
A1 0.37175405 Treated
A1 1.72259319 Treated
A1 3.81225729 Treated
A1 0.76450104 Treated
A1 4.79023838 Treated
A1 4.26056194 Treated
A1 0.44411224 Treated
A1 1.29693377 Treated
A1 1.04058993 Treated
A1 0.86882043 Treated
A1 1.15855896 Treated
A1 1.90736818 Treated
A1 0.40547985 Treated
A1 1.25454688 Treated
A1 1.93161178 Treated
A1 1.71385348 Treated
A1 1.24171853 Treated
A1 0.36551571 Treated
A1 0.38538554 Treated
A1 0.27225077 Treated
A1 1.00268316 Treated
A1 0.75651121 Treated
A1 2.04371595 Treated
A1 2.16702437 Treated
A1 3.87112069 Treated
A1 1.09052014 Treated
A1 0.35000035 Treated
A1 0.66193122 Treated
A1 1.15411627 Treated
A1 2.05062842 Treated
A1 2.21867585 Treated
A1 0.55995232 Treated
A1 1.56229889 Treated
A1 1.1219548 Treated
A1 6.1160841 Treated
A1 0.22418354 Treated
A1 1.05685329 Treated
A1 1.2646966 Treated
A1 1.7900759 Treated
A1 0.43450502 Treated
A1 1.24258089 Treated
A1 1.51540101 Treated
A1 0.5862729 Treated
A1 0.95697892 Treated
A1 2.32859182 Treated
A1 2.0453651 Treated
A1 1.48257089 Treated
A1 0.78934431 Treated
A1 0.37652922 Treated
A1 2.2166419 Treated
A1 0.72388566 Treated
A1 1.6366595 Treated
A1 0.89415187 Treated
A1 4.95819759 Treated
A1 4.29381943 Treated
A1 1.87912893 Treated
A1 0.34563553 Treated
A1 1.1006465 Treated
A1 0.25108081 Treated
A1 2.12973428 Treated
A1 1.89791512 Treated
A1 1.25831342 Treated
A1 0.81359202 Treated
A1 0.64120936 Treated
A1 4.36537313 Treated
A1 1.57154 Treated
A1 1.4095391 Treated
A1 0.24537262 Treated
A1 0.9959293 Treated
A1 2.04845262 Treated
A1 1.91174066 Treated
A1 2.56035686 Treated
A1 0.40951076 Treated
A1 1.6488992 Treated
A1 0.37343165 Treated
A1 1.54975259 Treated
A1 1.67193007 Treated
A1 0.48540875 Treated
A1 1.42363966 Treated
A1 2.17236829 Treated
A1 0.82266945 Treated
A1 2.33780098 Treated
A1 0.55736578 Treated
A1 1.08850324 Treated
A1 0.7719596 Treated
A1 0.47245815 Treated
A1 1.75367188 Treated
A1 0.17694728 Treated
A1 1.7245276 Treated
A1 0.8634184 Treated
A1 1.46677494 Treated
A1 0.4093737 Treated
A1 1.8919245 Treated
A1 0.54542571 Treated
A1 0.4544135 Treated
A1 5.24335861 Treated
A1 0.79009527 Treated
A1 4.32618904 Treated
A1 2.99068332 Treated
A1 1.577685 Treated
A1 3.55855489 Treated
A1 0.49327222 Treated
A1 1.28639293 Treated
A1 1.48889494 Treated
A1 3.27511072 Treated
A1 0.37107068 Treated
A1 1.57727563 Treated
A1 0.61511981 Treated
A1 2.01561832 Treated
A1 2.4725554 Treated
A1 2.97796679 Treated
A1 1.06550622 Treated
A1 3.21376204 Treated
A1 2.27134609 Treated
A1 2.7123704 Treated
A1 2.195086 Treated
A1 3.04780984 Treated
A1 0.92518204 Treated
A1 0.88227928 Treated
A1 0.79490209 Treated
A1 2.32227778 Treated
A1 2.67520237 Treated
A1 0.48527363 Treated
A1 1.14196289 Treated
A1 0.22917326 Treated
A1 0.23048393 Treated
A1 2.99618769 Treated
A1 3.2139864 Treated
A1 1.18255579 Treated
A1 1.20818579 Treated
A1 0.23035331 Treated
A1 0.66020417 Treated
A1 1.18353772 Treated
A1 1.51866937 Treated
A1 2.10301399 Treated
A1 3.71087742 Treated
A1 0.801081 Treated
A1 2.80722761 Treated
A1 0.35868087 Treated
A1 0.73735386 Treated
A1 0.31177527 Treated
A1 0.67873365 Treated
A1 1.57374132 Treated
A1 0.20937914 Treated
A1 0.24279647 Treated
A1 1.8817445 Treated
A1 0.63728315 Treated
A1 2.42770815 Treated
A1 0.19591531 Treated
A1 4.8814292 Treated
A1 2.17189598 Treated
A1 1.26854289 Treated
A1 1.22273338 Treated
A1 2.52470136 Treated
A1 2.62493038 Treated
A1 1.20760214 Treated
A1 2.23942614 Treated
A1 0.27640784 Treated
A1 1.06413853 Treated
A1 3.16729975 Treated
A1 0.37509221 Treated
A1 1.2189796 Treated
A1 1.10049951 Treated
A1 0.74063635 Treated
A1 3.01476121 Treated
A1 2.34080434 Treated
A1 6.46462774 Treated
A1 2.37805247 Treated
A1 0.37051934 Treated
A1 1.55921292 Treated
A1 2.4876442 Treated
A1 2.38812137 Treated
A1 0.31464997 Treated
A1 0.67030722 Treated
A1 0.82302803 Treated
A1 0.8363747 Treated
A1 0.20331375 Treated
A1 2.67414737 Treated
A1 0.26385751 Treated
A1 0.63109034 Treated
A1 1.29159403 Treated
A1 1.86770475 Treated
A1 1.86316419 Treated
A1 1.41658139 Treated
A1 0.51173294 Treated
A1 4.26271868 Treated
A1 6.55244398 Treated
A1 0.8020432 Treated
A1 1.12713087 Treated
A1 2.26509356 Treated
A1 0.55855519 Treated
A1 2.59219098 Treated
A1 4.18061352 Treated
A1 1.02110076 Treated
A1 1.03517187 Treated
A1 0.84592617 Treated
A1 0.30409175 Treated
A1 1.31120431 Treated
A1 0.32788685 Treated
A1 0.56364983 Treated
A1 0.22488853 Treated
A1 1.30949008 Treated
A1 1.0058502 Treated
A1 3.11479068 Treated
A1 0.97187299 Treated
A1 2.21262407 Treated
A1 1.15771651 Treated
A1 0.25969723 Treated
A1 0.5928399 Treated
A1 0.58068591 Treated
A1 6.41494083 Treated
A1 0.27950111 Treated
A1 1.53185272 Treated
A1 1.75433886 Treated
A1 1.84611821 Treated
A1 2.33921123 Treated
A1 0.75107199 Treated
A1 1.62948084 Treated
A1 0.37757015 Treated
A1 0.59270757 Treated
A1 2.24573731 Treated
A1 0.32431778 Treated
A1 0.91143423 Treated
A1 0.54711765 Treated
A1 2.78850865 Treated
A1 1.00889254 Treated
A1 4.49503899 Treated
A1 1.13060117 Treated
A1 3.5892899 Treated
A1 0.42547077 Treated
A1 1.60050738 Treated
A1 1.58647811 Treated
A1 1.27049935 Treated
A1 1.04487383 Treated
A1 0.39287099 Treated
A1 1.93501008 Treated
A1 1.64442301 Treated
A1 1.48910284 Treated
A1 0.24368079 Treated
A1 3.14179254 Treated
A1 2.14438295 Treated
A1 1.88183141 Treated
A1 1.22452641 Treated
A1 0.33548367 Treated
A1 3.58024979 Treated
A1 6.72984123 Treated
A1 0.63382101 Treated
A1 0.43701586 Treated
A1 0.70273083 Treated
A1 0.33560678 Treated
A1 1.01250887 Treated
A1 0.42229196 Treated
A1 4.38183546 Treated
A1 1.22821271 Treated
A1 0.45864573 Treated
A1 1.35172844 Treated
A1 1.59747314 Treated
A1 1.00716937 Treated
A1 4.27979994 Treated
A1 0.32660216 Treated
A1 3.26931286 Treated
A1 0.63376117 Treated
A1 0.80359018 Treated
A1 0.3238402 Treated
A1 3.03856564 Treated
A1 1.73516703 Treated
A1 0.3973532 Treated
A1 0.5765484 Treated
A1 2.89038181 Treated
A1 0.52119261 Treated
A1 0.54911548 Treated
A1 0.42656934 Treated
A1 0.8059985 Treated
A1 1.10356271 Treated
A1 1.10228312 Treated
A1 4.99728727 Treated
A1 0.53378808 Treated
A1 1.48428118 Treated
A1 1.71795869 Treated
A1 1.2825743 Treated
A1 1.56563401 Treated
A1 3.64056492 Treated
A1 0.70828831 Treated
A1 0.89851046 Treated
A1 1.54089272 Treated
A1 0.9514516 Treated
A1 0.33773622 Treated
A1 0.44975555 Treated
A1 1.48167288 Treated
A1 2.50725889 Treated
A1 0.21873064 Treated
A1 2.39985514 Treated
A1 4.09303665 Treated
A1 0.39908141 Treated
A1 0.82506663 Treated
A1 0.26255682 Treated
A1 1.66760433 Treated
A1 0.84843087 Treated
A1 2.1171937 Treated
A1 1.00801802 Treated
A1 1.37218392 Treated
A1 0.75374967 Treated
A1 3.04884934 Treated
A1 1.7660569 Treated
A1 0.81507927 Treated
A1 0.66424465 Treated
A1 0.43446761 Treated
A1 0.9827683 Treated
A1 1.74600816 Treated
A1 1.52274954 Treated
A1 1.49907506 Treated
A1 1.32493985 Treated
A1 2.61534142 Treated
A1 1.33984351 Treated
A1 5.10481262 Treated
A1 0.94774979 Treated
A1 1.06524456 Treated
A1 0.31020984 Treated
A1 0.28838176 Treated
A1 2.99269629 Treated
A1 3.15778136 Treated
A1 0.55455023 Treated
A1 1.33994675 Treated
A1 2.09490943 Treated
A1 0.31599268 Treated
A1 1.01636481 Treated
A1 0.61101085 Treated
A1 0.3116174 Treated
A1 2.30252862 Treated
A1 1.7220403 Treated
A1 3.56030583 Treated
A1 1.03600526 Treated
A1 1.99745929 Treated
A1 1.02920735 Treated
A1 2.09947586 Treated
A1 1.83445084 Treated
A1 0.46365097 Treated
A1 1.469414 Treated
A1 3.60729146 Treated
A1 1.24506521 Treated
A1 0.87741065 Treated
A1 1.14741409 Treated
A1 4.44565868 Treated
A1 0.49578884 Treated
A1 2.29206347 Treated
A1 0.83985382 Treated
A1 0.73013991 Treated
A1 0.25224921 Treated
A1 0.86688209 Treated
A1 4.4031601 Treated
A1 1.54267704 Treated
A1 2.38117933 Treated
A1 1.52538407 Treated
A1 0.98674202 Treated
A1 1.3661989 Treated
A1 1.44839764 Treated
A1 0.6608755 Treated
A1 0.83554351 Treated
A1 3.90413666 Treated
A1 0.22880974 Treated
A1 0.81922519 Treated
A1 3.54998088 Treated
A1 1.24773765 Treated
A1 1.47256625 Treated
A1 2.20170069 Treated
A1 0.26861957 Treated
A1 1.10073888 Treated
A1 1.27898169 Treated
A1 5.70520735 Treated
A1 0.50089449 Treated
A1 1.06412852 Treated
A1 0.37126282 Treated
A1 3.29904127 Treated
A1 0.48478928 Treated
A1 2.0358355 Treated
A1 1.06271529 Treated
A1 2.14277983 Treated
A1 0.18880518 Treated
A1 0.84148252 Treated
A1 1.27116501 Treated
A1 0.72183526 Treated
A1 3.57807755 Treated
A1 1.38572705 Treated
A1 0.65806222 Treated
A1 4.18428802 Treated
A1 2.43988371 Treated
A1 1.97373343 Treated
A1 0.65550792 Treated
A1 0.23362616 Treated
A1 1.58442068 Treated
A1 2.10958791 Treated
A1 0.5750671 Treated
A1 1.56152546 Treated
A1 0.71180707 Treated
A1 0.28721052 Treated
A1 0.29597655 Treated
A1 1.82169402 Treated
A1 2.9001503 Treated
A1 2.27816844 Treated
A1 2.7100718 Treated
A1 1.936373 Treated
A1 2.1616323 Treated
A1 0.8098954 Treated
A1 0.73890972 Treated
A1 1.419644 Treated
A1 0.81446326 Treated
A1 1.72275734 Treated
A1 1.04693794 Treated
A1 0.71796215 Treated
A1 1.68087304 Treated
A1 1.04120076 Treated
A1 1.89898026 Treated
A1 1.30996835 Treated
A1 1.45590103 Treated
A1 2.0444665 Treated
A1 1.15588522 Treated
A1 1.31460965 Treated
A1 1.57632697 Treated
A1 0.64717269 Treated
A1 1.67034316 Treated
A1 0.6972459 Treated
A1 1.96473718 Treated
A1 0.66743714 Treated
A1 0.97328132 Treated
A1 0.64896232 Treated
A1 1.61019385 Treated
A1 3.71528912 Treated
A1 0.29643705 Treated
A1 0.99844611 Treated
A1 0.49579155 Treated
A1 1.2986418 Treated
A1 0.96029413 Treated
A1 1.57940686 Treated
A1 0.88082218 Treated
A1 0.84240437 Treated
A1 0.33927983 Treated
A1 3.02836776 Treated
A1 3.23854995 Treated
A1 1.19859684 Treated
A1 0.32816634 Treated
A1 1.16542137 Treated
A1 0.96530533 Treated
A1 0.40805492 Treated
A1 1.27072906 Treated
A1 0.26835135 Treated
A1 0.31503254 Treated
A1 0.90974712 Treated
A1 1.42393637 Treated
A1 1.95653057 Treated
A1 2.68396974 Treated
A1 1.85381639 Treated
A1 1.76243663 Treated
A1 0.32635248 Treated
A1 3.0942359 Treated
A1 0.4813467 Treated
A1 0.31125462 Treated
A1 0.23883474 Treated
A1 1.15259421 Treated
A1 0.62811357 Treated
A1 0.38488877 Treated
A1 0.36529565 Treated
A1 0.32047701 Treated
A1 0.27267417 Treated
A1 0.40871644 Treated
A1 1.30091524 Treated
A1 0.88313341 Treated
A1 1.11235297 Treated
A1 0.47830784 Treated
A1 0.87584484 Treated
A1 1.76584578 Treated
A1 1.60176063 Treated
A1 0.98275638 Treated
A1 0.71580261 Treated
A1 1.43145764 Treated
A1 0.93005526 Treated
A1 0.29130447 Treated
A1 1.431512 Treated
A1 3.73182774 Treated
A1 0.72618312 Treated
A1 0.569947 Treated
A1 0.22088529 Treated
A1 0.92638689 Treated
A1 2.48718333 Treated
A1 3.08833051 Treated
A1 1.11339343 Treated
A1 4.11939144 Treated
A1 0.74782121 Treated
A1 1.20781803 Treated
A1 0.62290752 Treated
A1 0.28524148 Treated
A1 1.09698164 Treated
A1 0.82835615 Treated
A1 0.6602093 Treated
A1 0.88755852 Treated
A1 0.2901814 Treated
A1 3.08107305 Treated
A1 1.62955165 Treated
A1 0.68589741 Treated
A1 1.53208184 Treated
A1 0.35541034 Treated
A1 1.60590506 Treated
A1 0.88195038 Treated
A1 1.56459415 Treated
A1 0.88076937 Treated
A1 0.89760458 Treated
A1 0.4519102 Treated
A1 0.49743834 Treated
A1 1.02104568 Treated
A1 6.12938213 Treated
A1 0.49698898 Treated
A1 1.00450253 Treated
A1 0.74226588 Treated
A1 0.78115451 Treated
A1 2.22311306 Treated
A1 0.38518989 Treated
A1 2.00951266 Treated
A1 3.00517631 Treated
A1 0.4555358 Treated
A1 2.36847854 Treated
A1 0.98811996 Treated
A1 1.04567039 Treated
A1 0.2956579 Treated
A1 1.3394593 Treated
A1 1.06324565 Treated
A1 0.41110644 Treated
A1 1.55691218 Treated
A1 3.27892375 Treated
A1 1.65436125 Treated
A1 1.0438385 Treated
A1 1.05977547 Treated
A1 2.32884479 Treated
A1 5.21914864 Treated
A1 1.46268523 Treated
A1 0.28188258 Treated
A1 1.86803663 Treated
A1 1.36202538 Treated
A1 2.36797595 Treated
A1 0.51706582 Treated
A1 0.23362605 Treated
A1 2.88458824 Treated
A1 0.64778328 Treated
A1 2.36100769 Treated
A1 0.58675748 Treated
A1 0.31803137 Treated
A1 1.35610569 Treated
A1 0.59715074 Treated
A1 0.30995959 Treated
A1 1.99413443 Treated
A1 0.67437208 Treated
A1 0.64904118 Treated
A1 1.05601239 Treated
A1 0.70162958 Treated
A1 1.44419289 Treated
A1 2.0601809 Treated
A1 0.57525462 Treated
A1 1.23660243 Treated
A1 0.6886279 Treated
A1 0.34723026 Treated
A1 1.26174057 Treated
A1 0.96970665 Treated
A1 1.9825902 Treated
A1 1.98038387 Treated
A1 0.87562096 Treated
A1 2.21960974 Treated
A1 2.14915848 Treated
A1 1.26723635 Treated
A1 0.26552194 Treated
A1 0.25505105 Treated
A1 0.81450456 Treated
A1 0.79132921 Treated
A1 1.128299 Treated
A1 0.29308254 Treated
A1 3.23342204 Treated
A1 0.3436324 Treated
A1 2.1444869 Treated
A1 0.71571612 Treated
A1 0.64205354 Treated
A1 0.53520054 Treated
A1 0.18089493 Treated
A1 2.64834166 Treated
A1 0.4506644 Treated
A1 0.49864835 Treated
A1 1.68511486 Treated
A1 2.13010478 Treated
A1 1.10623646 Treated
A1 0.58613104 Treated
A1 1.15560377 Treated
A1 0.20415753 Treated
A1 3.35261607 Treated
A1 1.06520426 Treated
A1 0.58169842 Treated
A1 1.41621923 Treated
A1 3.11114073 Treated
A1 0.75730127 Treated
A1 1.36644721 Treated
A1 1.68145251 Treated
A1 0.88723809 Treated
A1 2.27708387 Treated
A1 0.59045446 Treated
A1 0.28034511 Treated
A1 1.92091715 Treated
A1 3.33274198 Treated
A1 0.64012522 Treated
A1 0.52724105 Treated
A1 2.12941885 Treated
A1 1.85518742 Treated
A1 0.26991394 Treated
A1 0.76723552 Treated
A1 0.52354598 Treated
A1 1.06062138 Treated
A1 0.52244276 Treated
A1 0.21214393 Treated
A1 0.21330748 Treated
A1 0.49594116 Treated
A1 1.76479113 Treated
A1 1.04707515 Treated
A1 2.08683062 Treated
A1 0.43353808 Treated
A1 1.4334352 Treated
A1 0.78146487 Treated
A1 0.36699519 Treated
A1 0.66249174 Treated
A1 3.01957226 Treated
A1 0.61304361 Treated
A1 0.31502503 Treated
A1 0.81260914 Treated
A1 1.49457932 Treated
A1 1.40172529 Treated
A1 0.7839011 Treated
A1 4.35471487 Treated
A1 1.41862249 Treated
A1 0.37795946 Treated
A1 0.25935018 Treated
A1 1.80496371 Treated
A1 0.35346863 Treated
A1 1.79340541 Treated
A1 4.09639549 Treated
A1 1.11702299 Treated
A1 0.39555454 Treated
A1 1.72464192 Treated
A1 2.2298131 Treated
A1 1.84077668 Treated
A1 3.57256293 Treated
A1 2.25940418 Treated
A1 1.98588681 Treated
A1 0.25066835 Treated
A1 1.67404139 Treated
A1 0.26787791 Treated
A1 0.2375143 Treated
A1 1.38868785 Treated
A1 2.3833878 Treated
A1 0.93315959 Treated
A1 3.24837613 Treated
A1 0.95621717 Treated
A1 2.38226938 Treated
A1 1.25503469 Treated
A1 1.72881198 Treated
A1 0.37135229 Treated
A1 2.79528737 Treated
A1 1.19096756 Treated
A1 1.00464618 Treated
A1 2.03671885 Treated
A1 1.31337178 Treated
A1 1.44915938 Treated
A1 0.1914869 Treated
A1 1.26059401 Treated
A1 0.17836627 Treated
A1 0.21518573 Treated
A1 0.33202484 Treated
A1 1.39922321 Treated
A1 2.04732704 Treated
A1 0.38979131 Treated
A1 2.46151972 Treated
A1 1.146523 Treated
A1 0.76585013 Treated
A1 1.52246332 Treated
A1 0.25670195 Treated
A1 2.54288006 Treated
A1 0.91828668 Treated
A1 0.80830306 Treated
A1 2.79938745 Treated
A1 1.61703753 Treated
A1 1.30768859 Treated
A1 2.05748701 Treated
A1 0.50127989 Treated
A1 1.8976891 Treated
A1 1.4266448 Treated
A1 0.82215983 Treated
A1 1.5055244 Treated
A1 0.40828648 Treated
A1 2.43840861 Treated
A1 0.91391641 Treated
A1 0.73095125 Treated
A1 2.82774615 Treated
A1 0.29236189 Treated
A1 1.04736733 Treated
A1 1.86846519 Treated
A1 2.13587523 Treated
A1 1.00938714 Treated
A1 0.98407352 Treated
A1 3.95977664 Treated
A1 1.60984182 Treated
A1 0.64004517 Treated
A1 1.34129119 Treated
A1 1.8466785 Treated
A1 5.0491519 Treated
A1 0.62015051 Treated
A1 2.66159678 Treated
A1 1.87750316 Treated
A1 2.5499692 Treated
A1 0.46340266 Treated
A1 0.63035274 Treated
A1 0.76621324 Treated
A1 0.24201392 Treated
A1 0.46355188 Treated
A1 2.90195704 Treated
A1 0.33734486 Treated
A1 1.82372308 Treated
A1 0.83168072 Treated
A1 0.88402939 Treated
A1 2.95730829 Treated
A1 0.16590807 Treated
A1 1.01501179 Treated
A1 1.43252528 Treated
A1 0.35576785 Treated
A1 3.52463651 Treated
A1 0.42205092 Treated
A1 2.28951788 Treated
A1 1.31488442 Treated
A1 0.56767917 Treated
A1 2.60492659 Treated
A1 0.2849831 Treated
A1 1.3036381 Treated
A1 1.06765759 Treated
A1 2.33199763 Treated
A1 1.07971072 Treated
A1 1.48652744 Treated
A1 1.49515998 Treated
A1 0.41421166 Treated
A1 0.31293264 Treated
A1 1.85271144 Treated
A1 2.10162067 Treated
A1 0.72427398 Treated
A1 0.9574455 Treated
A1 0.78674805 Treated
A1 0.33659476 Treated
A1 1.97028816 Treated
A1 2.86008453 Treated
A1 1.57699847 Treated
A1 2.4384315 Treated
A1 0.37756252 Treated
A1 0.8762117 Treated
A1 2.30140018 Treated
A1 2.2217145 Treated
A1 1.66133153 Treated
A1 1.67197883 Treated
A1 1.17139399 Treated
A1 0.78545803 Treated
A1 2.10916877 Treated
A1 4.26287985 Treated
A1 1.86282086 Treated
A1 0.66185713 Treated
A1 0.35430905 Treated
A1 1.31912053 Treated
A1 1.25401247 Treated
A1 1.10906541 Treated
A1 1.13397872 Treated
A1 0.62325323 Treated
A1 2.66020083 Treated
A1 1.15513515 Treated
A1 2.2569313 Treated
A1 2.4886508 Treated
A1 0.95104295 Treated
A1 2.18552399 Treated
A1 0.47428867 Treated
A1 0.33264655 Treated
A1 5.58951473 Treated
A1 0.65498942 Treated
A1 0.86926556 Treated
A1 0.97189873 Treated
A1 4.55758667 Treated
A1 1.66650188 Treated
A1 0.52235967 Treated
A1 0.23847806 Treated
A1 4.51467848 Treated
A1 0.45420119 Treated
A1 0.41333112 Treated
A1 0.45083666 Treated
A1 0.5091967 Treated
A1 0.56845474 Treated
A1 0.58279997 Treated
A1 1.63306749 Treated
A1 1.33080697 Treated
A1 0.2700502 Treated
A1 0.40333036 Treated
A1 1.44530213 Treated
A1 5.89493513 Treated
A1 0.99540836 Treated
A1 0.89968926 Treated
A1 0.20006488 Treated
A1 0.92648929 Treated
A1 1.16705692 Treated
A1 3.70552278 Treated
A1 1.35615444 Treated
A1 2.87940145 Treated
A1 0.25116327 Treated
A1 0.3506299 Treated
A1 0.39566475 Treated
A1 2.44949412 Treated
A1 1.38900495 Treated
A1 1.02506948 Treated
A1 0.64092243 Treated
A1 0.53736979 Treated
A1 1.32154417 Treated
A1 1.00692761 Treated
A1 1.01051688 Treated
A1 0.58046001 Treated
A1 1.50035584 Treated
A1 0.44212323 Treated
A1 0.68524796 Treated
A1 4.27792501 Treated
A1 3.2029736 Treated
A1 0.59527892 Treated
A1 0.8201347 Treated
A1 1.00075173 Treated
A1 1.44541597 Treated
A1 1.32386494 Treated
A1 0.73011589 Treated
A1 0.39950079 Treated
A1 0.25135809 Treated
A1 1.49649096 Treated
A1 0.90198714 Treated
A1 1.42661071 Treated
A1 1.95638001 Treated
A1 0.68302172 Treated
A1 0.57251006 Treated
A1 0.29345891 Treated
A1 0.35903314 Treated
A1 1.22558987 Treated
A1 1.46159446 Treated
A1 0.71703076 Treated
A1 1.96048594 Treated
A1 0.81253999 Treated
A1 5.87405396 Treated
A1 1.95750558 Treated
A1 0.40114284 Treated
A1 0.56365913 Treated
A1 1.55224109 Treated
A1 0.27339071 Treated
A1 0.49392822 Treated
A1 0.86374599 Treated
A1 2.12684011 Treated
A1 2.63503742 Treated
A1 0.37316054 Treated
A1 0.51943201 Treated
A1 0.72889924 Treated
A1 1.35172415 Treated
A1 0.47411892 Treated
A1 0.39379355 Treated
A1 1.49874008 Treated
A1 0.91998017 Treated
A1 1.34865177 Treated
A1 3.34882402 Treated
A1 0.27661806 Treated
A1 0.4039467 Treated
A1 1.6302259 Treated
A1 0.32655835 Treated
A1 1.66777647 Treated
A1 1.14876616 Treated
A1 0.5881865 Treated
A1 1.79455388 Treated
A1 1.46120262 Treated
A1 0.4412424 Treated
A1 2.99155188 Treated
A1 0.98251432 Treated
A1 1.42713046 Treated
A1 2.41503596 Treated
A1 0.92265213 Treated
A1 0.65765452 Treated
A1 0.53201616 Treated
A1 1.40478504 Treated
A1 0.51137739 Treated
A1 1.04990542 Treated
A1 1.58682418 Treated
A1 0.83958578 Treated
A1 0.99405164 Treated
A1 0.90484577 Treated
A1 3.1573863 Treated
A1 0.30322635 Treated
A1 2.01661444 Treated
A1 0.2443421 Treated
A1 0.81363297 Treated
A1 0.46831879 Treated
A1 1.15714884 Treated
A1 0.30809212 Treated
A1 4.75486708 Treated
A1 1.9397608 Treated
A1 1.77507091 Treated
A1 1.85255289 Treated
A1 0.61464149 Treated
A1 0.74443316 Treated
A1 2.70828295 Treated
A1 1.17392206 Treated
A1 1.88697243 Treated
A1 1.3182354 Treated
A1 2.8554728 Treated
A1 2.31577325 Treated
A1 1.93959057 Treated
A1 0.66737676 Treated
A1 0.71004027 Treated
A1 1.33580661 Treated
A1 0.13466568 Treated
A1 3.15226722 Treated
A1 2.12128568 Treated
A1 0.5283829 Treated
A1 0.76488668 Treated
A1 0.794182 Treated
A1 1.3491416 Treated
A1 1.38625681 Treated
A1 1.0261724 Treated
A1 4.15960264 Treated
A1 1.2834388 Treated
A1 0.6153335 Treated
A1 1.30197644 Treated
A1 1.57198513 Treated
A1 1.1111176 Treated
A1 1.82601905 Treated
A1 3.29297829 Treated
A1 0.94417459 Treated
A1 2.3806541 Treated
A1 2.96182799 Treated
A1 1.14034772 Treated
A1 0.83985573 Treated
A1 1.26007318 Treated
A1 1.5932467 Treated
A1 1.05798972 Treated
A1 0.42393583 Treated
A1 0.64144754 Treated
A1 0.52125758 Treated
A1 0.37779599 Treated
A1 1.09333086 Treated
A1 0.53716063 Treated
A1 0.533427 Treated
A1 2.1771102 Treated
A1 2.43808103 Treated
A1 1.35625362 Treated
A1 1.48124075 Treated
A1 0.48176473 Treated
A1 3.40448666 Treated
A1 3.57109427 Treated
A1 0.2296975 Treated
A1 1.61435103 Treated
A1 4.3015213 Treated
A1 1.39996159 Treated
A1 1.67494273 Treated
A1 0.24698682 Treated
A1 2.89073205 Treated
A1 0.4520174 Treated
A1 1.05539954 Treated
A1 0.88777751 Treated
A1 0.38385493 Treated
A1 1.21762979 Treated
A1 0.77488166 Treated
A1 0.30692327 Treated
A1 0.62800527 Treated
A1 2.52902365 Treated
A1 1.23994434 Treated
A1 0.97174138 Treated
A1 0.51745033 Treated
A1 1.12795329 Treated
A1 1.48119271 Treated
A1 0.31012627 Treated
A1 1.68567491 Treated
A1 0.54979682 Treated
A1 1.32611489 Treated
A1 5.1863842 Treated
A1 1.07362294 Treated
A1 2.57323146 Treated
A1 0.32743114 Treated
A1 0.91359127 Treated
A1 0.40694243 Treated
A1 0.6497618 Treated
A1 0.57557386 Treated
A1 2.33241677 Treated
A1 0.36000597 Treated
A1 1.2104218 Treated
A1 2.80295563 Treated
A1 0.48587453 Treated
A1 0.26410756 Treated
A1 1.13304377 Treated
A1 1.25522816 Treated
A1 0.23629332 Treated
A1 0.29171678 Treated
A1 1.99309075 Treated
A1 0.33752602 Treated
A1 1.46235335 Treated
A1 0.63618243 Treated
A1 1.12109387 Treated
A1 0.7154972 Treated
A1 1.4410193 Treated
A1 1.29294777 Treated
A1 1.33707452 Treated
A1 1.64248514 Treated
A1 1.70210207 Treated
A1 0.39833468 Treated
A1 0.49867126 Treated
A1 0.42654774 Treated
A1 3.5071187 Treated
A1 1.77764249 Treated
A1 0.50553823 Treated
A1 3.68126345 Treated
A1 1.68956387 Treated
A1 1.48195922 Treated
A1 0.55759233 Treated
A1 2.30964303 Treated
A1 1.17162931 Treated
A1 1.8882643 Treated
A1 0.29882148 Treated
A1 0.18194929 Treated
A1 1.10451782 Treated
A1 1.77733564 Treated
A1 0.46671122 Treated
A1 2.90356469 Treated
A1 2.54082942 Treated
A1 1.09640479 Treated
A1 1.72512865 Treated
A1 0.35228997 Treated
A1 0.38566658 Treated
A1 0.38594517 Treated
A1 2.23136568 Treated
A1 2.80010939 Treated
A1 0.18805705 Treated
A1 1.14806223 Treated
A1 0.5338946 Treated
A1 2.60583448 Treated
A1 0.36965233 Treated
A1 0.54364514 Treated
A1 3.13686466 Treated
A1 1.77055931 Treated
A1 0.97721219 Treated
A1 0.89863282 Treated
A1 1.68258679 Treated
A1 1.74427116 Treated
A1 0.26140788 Treated
A1 2.07838058 Treated
A1 1.30318642 Treated
A1 0.32751775 Treated
A1 0.35124624 Treated
A1 0.95787436 Treated
A1 0.37607703 Treated
A1 1.28931785 Treated
A1 1.32346356 Treated
A1 0.32684356 Treated
A1 1.65317094 Treated
A1 0.30666038 Treated
A1 1.49289954 Treated
A1 5.60753155 Treated
A1 0.67412519 Treated
A1 2.06418586 Treated
A1 2.68361497 Treated
A1 0.94640368 Treated
A1 0.79270834 Treated
A1 0.27274013 Treated
A1 1.48475063 Treated
A1 0.47208917 Treated
A1 0.22451113 Treated
A1 1.11461258 Treated
A1 3.06166434 Treated
A1 1.58023453 Treated
A1 2.12899947 Treated
A1 0.53529257 Treated
A1 0.26896805 Treated
A1 2.34120011 Treated
A1 0.30890223 Treated
A1 1.06921422 Treated
A1 1.45721376 Treated
A1 0.40395543 Treated
A1 1.39730728 Treated
A1 1.66888797 Treated
A1 0.62375808 Treated
A1 0.31903985 Treated
A1 1.09400594 Treated
A1 1.90381038 Treated
A1 2.19058466 Treated
A1 1.00091481 Treated
A1 1.23475635 Treated
A1 0.71057039 Treated
A1 1.98048115 Treated
A1 2.59112906 Treated
A1 0.63510656 Treated
A1 0.2650975 Treated
A1 1.52754676 Treated
A1 4.17210293 Treated
A1 0.57436937 Treated
A1 0.96009678 Treated
A1 0.25107297 Treated
A1 0.60885036 Treated
A1 2.62211967 Treated
A1 1.24208009 Treated
A1 1.38614607 Treated
A1 1.49490893 Treated
A1 0.34761554 Treated
A1 1.6903981 Treated
A1 4.62051058 Treated
A1 2.26399231 Treated
A1 0.75049472 Treated
A1 2.67973518 Treated
A1 4.99477959 Treated
A1 2.57308817 Treated
A1 0.43217975 Treated
A1 2.31945014 Treated
A1 1.05331802 Treated
A1 0.61322832 Treated
A1 1.25872338 Treated
A1 0.34715733 Treated
A1 0.80680281 Treated
A1 1.78139162 Treated
A1 2.50723028 Treated
A1 3.54210305 Treated
A1 4.399333 Treated
A1 1.1966964 Treated
A1 6.05414391 Treated
A1 2.80249929 Treated
A1 0.32359311 Treated
A1 1.83669937 Treated
A1 1.2010951 Treated
A1 0.6827417 Treated
A1 5.36354733 Treated
A1 0.57563519 Treated
A1 2.7694788 Treated
A1 2.10822248 Treated
A1 2.79912949 Treated
A1 1.24744594 Treated
A1 1.40939403 Treated
A1 1.20529282 Treated
A1 0.59019721 Treated
A1 3.38860416 Treated
A1 0.78911966 Treated
A1 1.33968663 Treated
A1 1.38118863 Treated
A1 0.41551885 Treated
A1 1.88120496 Treated
A1 1.44793463 Treated
A1 0.34624374 Treated
A1 0.59081215 Treated
A1 0.43834743 Treated
A1 2.61355352 Treated
A1 1.24671447 Treated
A1 0.51464474 Treated
A1 1.85467029 Treated
A1 3.81114531 Treated
A1 1.59679198 Treated
A1 0.9040224 Treated
A1 2.45330739 Treated
A1 1.77356875 Treated
A1 2.64751887 Treated
A1 1.26755846 Treated
A1 0.1473158 Treated
A1 2.96982217 Treated
A1 1.16852081 Treated
A1 3.07495785 Treated
A1 2.04264808 Treated
A1 3.21293163 Treated
A1 1.23747873 Treated
A1 0.59954756 Treated
A1 0.34526086 Treated
A1 0.97162092 Treated
A1 1.45884573 Treated
A1 3.81369829 Treated
A1 1.46570754 Treated
A1 0.35804075 Treated
A1 1.04987752 Treated
A1 1.49436331 Treated
A1 1.41023374 Treated
A1 1.0907861 Treated
A1 1.59424341 Treated
A1 1.58197415 Treated
A1 1.10054338 Treated
A1 0.23776004 Treated
A1 0.60555589 Treated
A1 4.53674364 Treated
A1 1.38678133 Treated
A1 0.26484773 Treated
A1 0.81701273 Treated
A1 0.54141271 Treated
A1 3.32110357 Treated
A1 0.57094085 Treated
A1 1.55552602 Treated
A1 2.67605019 Treated
A1 1.01182425 Treated
A1 2.25623202 Treated
A1 0.87154001 Treated
A1 1.01986301 Treated
A1 1.67693698 Treated
A1 1.64862442 Treated
A1 0.73344141 Treated
A1 0.22333132 Treated
A1 2.6861999 Treated
A1 0.79522383 Treated
A1 0.76131046 Treated
A1 2.86598849 Treated
A1 0.89561397 Treated
A1 2.76134157 Treated
A1 0.69100177 Treated
A1 1.76611769 Treated
A1 1.17752075 Treated
A1 3.4252007 Treated
A1 1.09691501 Treated
A1 0.4447149 Treated
A1 6.06377172 Treated
A1 1.86051226 Treated
A1 2.02252817 Treated
A1 0.5341385 Treated
A1 0.27210829 Treated
A1 1.78593326 Treated
A1 0.4678005 Treated
A1 1.4931674 Treated
A1 1.14236856 Treated
A1 2.61056757 Treated
A1 1.16353583 Treated
A1 1.530195 Treated
A1 0.33078301 Treated
A1 0.82134247 Treated
A1 0.46234995 Treated
A1 2.75747848 Treated
A1 0.54502642 Treated
A1 1.19392526 Treated
A1 2.07103419 Treated
A1 2.02138352 Treated
A1 0.18921411 Treated
A1 0.41615304 Treated
A1 0.41916937 Treated
A1 0.41842496 Treated
A1 0.6219666 Treated
A1 0.38327473 Treated
A1 1.62111211 Treated
A1 0.29985666 Treated
A1 1.27479708 Treated
A1 3.17122197 Treated
A1 0.64140135 Treated
A1 0.33987296 Treated
A1 0.25513369 Treated
A1 0.72032231 Treated
A1 1.46958816 Treated
A1 2.7230413 Treated
A1 0.20644602 Treated
A1 0.34672412 Treated
A1 0.35007551 Treated
A1 0.65393037 Treated
A1 3.79715276 Treated
A1 1.56578743 Treated
A1 1.61474311 Treated
A1 0.3588441 Treated
A1 1.04862368 Treated
A1 0.92084295 Treated
A1 2.09560061 Treated
A1 0.25221613 Treated
A1 2.15547872 Treated
A1 1.61792314 Treated
A1 4.1525321 Treated
A1 3.20292568 Treated
A1 0.345171 Treated
A1 3.93770313 Treated
A1 1.34769166 Treated
A1 1.89554679 Treated
A1 2.3834672 Treated
A1 1.16337371 Treated
A1 2.31624722 Treated
A1 2.40770912 Treated
A1 1.83284819 Treated
A1 0.41143569 Treated
A1 1.7456485 Treated
A1 0.59203595 Treated
A1 2.47200537 Treated
A1 0.29701748 Treated
A1 0.89019281 Treated
A1 2.63426971 Treated
A1 2.27805352 Treated
A1 1.61204338 Treated
A1 2.65790462 Treated
A1 1.85252202 Treated
A1 3.25564814 Treated
A1 0.80593628 Treated
A1 2.64861298 Treated
A1 0.88931942 Treated
A1 1.82647753 Treated
A1 1.6727109 Treated
A1 2.07359385 Treated
A1 0.63025647 Treated
A1 1.77234185 Treated
A1 3.41658092 Treated
A1 1.05081165 Treated
A1 1.2134372 Treated
A1 0.39661556 Treated
A1 0.6099478 Treated
A1 1.50543177 Treated
A1 1.17610943 Treated
A1 0.37396491 Treated
A1 1.47569358 Treated
A1 2.35646081 Treated
A1 1.35813153 Treated
A1 1.09021378 Treated
A1 1.89150512 Treated
A1 0.70561564 Treated
A1 3.87564087 Treated
A1 0.39314935 Treated
A1 1.63725114 Treated
A1 1.26579607 Treated
A1 0.31168741 Treated
A1 0.43382815 Treated
A1 0.57931393 Treated
A1 2.8485167 Treated
A1 1.10587931 Treated
A1 0.32031751 Treated
A1 2.83805847 Treated
A1 0.43643665 Treated
A1 2.82459354 Treated
A1 0.78802776 Treated
A1 0.44296151 Treated
A1 1.13347387 Treated
A1 3.05087447 Treated
A1 3.69467187 Treated
A1 3.04781675 Treated
A1 2.86175609 Treated
A1 0.70892709 Treated
A1 1.0682224 Treated
A1 3.07305932 Treated
A1 1.04549015 Treated
A1 1.83737504 Treated
A1 0.26033723 Treated
A1 2.25552797 Treated
A1 1.37690163 Treated
A1 1.40462339 Treated
A1 4.17737436 Treated
A1 0.61262381 Treated
A1 1.35073698 Treated
A1 0.8949939 Treated
A1 0.97131956 Treated
A1 1.19048119 Treated
A1 0.74336433 Treated
A1 0.90324372 Treated
A1 3.60269094 Treated
A1 0.42341706 Treated
A1 0.58944798 Treated
A1 0.11204913 Treated
A1 6.94001198 Treated
A1 0.20695263 Treated
A1 0.90278363 Treated
A1 0.59634227 Treated
A1 3.38063121 Treated
A1 1.15461731 Treated
A1 1.97180736 Treated
A1 2.51451206 Treated
A1 1.32297719 Treated
A1 3.26384902 Treated
A1 0.79469895 Treated
A1 0.9393779 Treated
A1 3.66351986 Treated
A1 0.30201977 Treated
A1 0.69174826 Treated
A1 1.88167214 Treated
A1 0.66013449 Treated
A1 1.99402905 Treated
A1 0.42685586 Treated
A1 2.38087511 Treated
A1 2.58132148 Treated
A1 1.34871161 Treated
A1 0.56516486 Treated
A1 1.98784542 Treated
A1 1.52421176 Treated
A1 2.0407455 Treated
A1 3.49113607 Treated
A1 1.43558955 Treated
A1 0.39630067 Treated
A1 0.47673965 Treated
A1 1.13639414 Treated
A1 1.50723386 Treated
A1 0.54941678 Treated
A1 1.11251974 Treated
A1 0.22909069 Treated
A1 2.10264087 Treated
A1 2.43617725 Treated
A1 4.04590654 Treated
A1 2.55312896 Treated
A1 2.52840543 Treated
A1 1.49106193 Treated
A1 4.34945107 Treated
A1 0.63164854 Treated
A1 0.67047 Treated
A1 1.42532206 Treated
A1 4.73059225 Treated
A1 2.60426283 Treated
A1 5.1428566 Treated
A1 0.99867111 Treated
A1 0.9055596 Treated
A1 1.94341016 Treated
A1 1.9036485 Treated
A1 0.94244713 Treated
A1 2.90632725 Treated
A1 1.74764037 Treated
A1 2.78282952 Treated
A1 1.41644526 Treated
A1 1.27169168 Treated
A1 5.02666759 Treated
A1 1.87416708 Treated
A1 0.66877723 Treated
A1 0.23801714 Treated
A1 3.20566535 Treated
A1 2.50679731 Treated
A1 2.15718007 Treated
A1 0.72323877 Treated
A1 2.80656338 Treated
A1 0.32759523 Treated
A1 1.7242105 Treated
A1 1.20873904 Treated
A1 0.37806845 Treated
A1 1.16612697 Treated
A1 2.92719579 Treated
A1 0.68412745 Treated
A1 0.71060097 Treated
A1 1.33998084 Treated
A1 0.49996096 Treated
A1 0.3617084 Treated
A1 1.51561141 Treated
A1 0.65679401 Treated
A1 0.97542495 Treated
A1 0.26040453 Treated
A1 0.35960644 Treated
A1 1.03538501 Treated
A1 1.11282527 Treated
A1 0.98314399 Treated
A1 4.00481653 Treated
A1 0.38229448 Treated
A1 1.40797901 Treated
A1 0.81429285 Treated
A1 3.57415414 Treated
A1 2.49604821 Treated
A1 0.83896154 Treated
A1 0.92276561 Treated
A1 1.77223516 Treated
A1 2.07722187 Treated
A1 0.77867913 Treated
A1 2.15950131 Treated
A1 0.91358835 Treated
A1 2.0529902 Treated
A1 0.33056375 Treated
A1 2.342314 Treated
A1 2.73898816 Treated
A1 1.20064759 Treated
A1 0.49980357 Treated
A1 1.14006257 Treated
A1 0.99629396 Treated
A1 2.08101177 Treated
A1 1.76611829 Treated
A1 2.2588563 Treated
A1 1.62310243 Treated
A1 1.92829287 Treated
A1 0.36144283 Treated
A1 0.93303442 Treated
A1 1.07928824 Treated
A1 2.58852434 Treated
A1 0.91832453 Treated
A1 2.19468331 Treated
A1 0.8748076 Treated
A1 1.09620166 Treated
A1 1.27314162 Treated
A1 2.94878817 Treated
A1 0.31446433 Treated
A1 0.50495034 Treated
A1 0.35431692 Treated
A1 0.76041996 Treated
A1 2.80358362 Treated
A1 0.92107809 Treated
A1 1.19945168 Treated
A1 1.55369103 Treated
A1 1.88135564 Treated
A1 1.2111311 Treated
A1 2.26174831 Treated
A1 0.61279035 Treated
A1 0.76187605 Treated
A1 0.8389622 Treated
A1 0.18443537 Treated
A1 0.3835775 Treated
A1 1.67748511 Treated
A1 0.72218299 Treated
A1 1.34760571 Treated
A1 3.85716963 Treated
A1 1.11874449 Treated
A1 0.32409051 Treated
A1 6.34834862 Treated
A1 2.11664176 Treated
A1 1.99297738 Treated
A1 0.88946944 Treated
A1 0.75782216 Treated
A1 0.98633885 Treated
A1 0.85533351 Treated
A1 4.62691259 Treated
A1 1.66771638 Treated
A1 2.33136821 Treated
A1 0.31749421 Treated
A1 1.83070242 Treated
A1 1.60915911 Treated
A1 2.65044308 Treated
A1 0.29529127 Treated
A1 3.99458814 Treated
A1 0.29893222 Treated
A1 0.93316191 Treated
A1 2.0821259 Treated
A1 0.50917011 Treated
A1 1.06831133 Treated
A1 0.72292382 Treated
A1 0.73678398 Treated
A1 1.89571762 Treated
A1 1.48767078 Treated
A1 1.70918953 Treated
A1 1.54535401 Treated
A1 0.23634668 Treated
A1 0.69580972 Treated
A1 3.54743648 Treated
A1 1.17048061 Treated
A1 1.46323693 Treated
A1 1.57333362 Treated
A1 1.77170956 Treated
A1 0.17348035 Treated
A1 0.52476746 Treated
A1 2.22914052 Treated
A1 0.30184793 Treated
A1 0.2720708 Treated
A1 0.40848619 Treated
A1 0.96868914 Treated
A1 0.62816691 Treated
A1 4.35462284 Treated
A1 3.27547979 Treated
A1 0.39283183 Treated
A1 0.38062963 Treated
A1 2.40934134 Treated
A1 0.35010234 Treated
A1 0.31289119 Treated
A1 1.11724222 Treated
A1 1.89661407 Treated
A1 1.29206812 Treated
A1 0.33365765 Treated
A1 0.23674709 Treated
A1 0.28422311 Treated
A1 2.67124486 Treated
A1 3.31391549 Treated
A1 0.28849268 Treated
A1 0.44195706 Treated
A1 0.91915113 Treated
A1 6.52900076 Treated
A1 0.60026324 Treated
A1 0.94216901 Treated
A1 2.54041171 Treated
A1 0.54771757 Treated
A1 2.57361579 Treated
A1 0.31448907 Treated
A1 0.45623362 Treated
A1 2.94696259 Treated
A1 0.65215427 Treated
A1 0.45410389 Treated
A1 2.61321545 Treated
A1 3.34383321 Treated
A1 0.38621336 Treated
A1 2.16826439 Treated
A1 0.6272217 Treated
A1 1.77893734 Treated
A1 1.05470169 Treated
A1 0.37803644 Treated
A1 3.71812415 Treated
A1 0.27800941 Treated
A1 0.52190197 Treated
A1 1.62051213 Treated
A1 2.32054758 Treated
A1 1.10827816 Treated
A1 0.41987503 Treated
A1 1.91554475 Treated
A1 1.31243575 Treated
A1 1.01380098 Treated
A1 1.39109325 Treated
A1 1.98930037 Treated
A1 0.37974259 Treated
A1 1.12452185 Treated
A1 0.66284609 Treated
A1 1.69032502 Treated
A1 0.89348286 Treated
A1 0.38478023 Treated
A1 3.82287526 Treated
A1 4.23608875 Treated
A1 1.00615489 Treated
A1 1.15615129 Treated
A1 0.45419502 Treated
A1 2.38425398 Treated
A1 3.17296743 Treated
A1 2.52082062 Treated
A1 0.74994957 Treated
A1 0.22587709 Treated
A1 0.32602128 Treated
A1 0.33514252 Treated
A1 0.75968921 Treated
A1 3.63617754 Treated
A1 3.00169587 Treated
A1 1.6618917 Treated
A1 2.33836365 Treated
A1 0.29949841 Treated
A1 0.59075946 Treated
A1 2.82185125 Treated
A1 3.09632277 Treated
A1 0.96816427 Treated
A1 2.14279079 Treated
A1 0.90148795 Treated
A1 0.45750949 Treated
A1 1.23737562 Treated
A1 3.09232068 Treated
A1 0.51600605 Treated
A1 1.3262949 Treated
A1 0.66210091 Treated
A1 2.0220294 Treated
A1 0.99098635 Treated
A1 1.19821858 Treated
A1 2.95302176 Treated
A1 0.92732358 Treated
A1 2.82063246 Treated
A1 2.05986595 Treated
A1 0.66833949 Treated
A1 1.0698756 Treated
A1 3.27943969 Treated
A1 2.77692318 Treated
A1 2.1758604 Treated
A1 0.46012121 Treated
A1 2.11377263 Treated
A1 2.24101639 Treated
A1 0.64273655 Treated
A1 1.35486615 Treated
A1 0.97081673 Treated
A1 2.3548758 Treated
A1 1.83806193 Treated
A1 1.77131426 Treated
A1 1.16136694 Treated
A1 0.74172091 Treated
A1 4.65973186 Treated
A1 1.48839891 Treated
A1 1.72083354 Treated
A1 2.53858972 Treated
A1 3.6955688 Treated
A1 0.39832932 Treated
A1 2.24405289 Treated
A1 0.5870046 Treated
A1 1.78643894 Treated
A1 1.17465317 Treated
A1 2.53893566 Treated
A1 1.74706602 Treated
A1 0.29394519 Treated
A1 0.59587181 Treated
A1 0.56230253 Treated
A1 0.39009023 Treated
A1 1.35878479 Treated
A1 3.98698688 Treated
A1 1.81153548 Treated
A1 0.56936431 Treated
A1 3.01527333 Treated
A1 2.67840409 Treated
A1 1.00980926 Treated
A1 0.53000528 Treated
A1 0.37104115 Treated
A1 0.48895356 Treated
A1 1.66698647 Treated
A1 0.48967576 Treated
A1 0.66052622 Treated
A1 0.33622047 Treated
A1 1.09227026 Treated
A1 2.30773687 Treated
A1 1.44555175 Treated
A1 2.04251838 Treated
A1 0.42124695 Treated
A1 1.10035896 Treated
A1 0.87564057 Treated
A1 0.90604544 Treated
A1 0.81564587 Treated
A1 1.5496726 Treated
A1 1.27337527 Treated
A1 0.71467727 Treated
A1 1.07813799 Treated
A1 0.90351939 Treated
A1 2.10773993 Treated
A1 2.17143798 Treated
A1 2.30488014 Treated
A1 1.95099103 Treated
A1 0.57144463 Treated
A1 1.70188189 Treated
A1 0.26970589 Treated
A1 1.76329768 Treated
A1 1.53515673 Treated
A1 0.33919775 Treated
A1 1.46414566 Treated
A1 1.71784365 Treated
A1 1.03309345 Treated
A1 1.36175525 Treated
A1 2.03108096 Treated
A1 1.60883915 Treated
A1 0.53599006 Treated
A1 0.41341218 Treated
A1 0.82801783 Treated
A1 1.118976 Treated
A1 1.61737788 Treated
A1 0.53538436 Treated
A1 1.02116311 Treated
A1 2.18886948 Treated
A1 0.90310401 Treated
A1 0.414276 Treated
A1 0.91837525 Treated
A1 1.38977075 Treated
A1 0.70855826 Treated
A1 0.39434677 Treated
A1 1.28099656 Treated
A1 1.25160754 Treated
A1 2.00310469 Treated
A1 0.28222722 Treated
A1 1.32467091 Treated
A1 0.90141457 Treated
A1 1.6889199 Treated
A1 2.20676565 Treated
A1 0.81839752 Treated
A1 0.24854195 Treated
A1 0.61620975 Treated
A1 0.45946932 Treated
A1 1.92278564 Treated
A1 1.7509656 Treated
A1 2.76255918 Treated
A1 0.28775004 Treated
A1 0.27669385 Treated
A1 1.56367433 Treated
A1 0.35990199 Treated
A1 2.15079188 Treated
A1 1.65083694 Treated
A1 2.28210402 Treated
A1 0.87302691 Treated
A1 3.02056503 Treated
A1 1.32664263 Treated
A1 1.09580314 Treated
A1 0.22184564 Treated
A1 0.26770401 Treated
A1 0.95525301 Treated
A1 4.58879948 Treated
A1 0.83098918 Treated
A1 1.04529345 Treated
A1 1.08755445 Treated
A1 0.26465949 Treated
A1 0.45613647 Treated
A1 1.25823975 Treated
A1 1.13957202 Treated
A1 1.52673841 Treated
A1 2.76492858 Treated
A1 0.47610766 Treated
A1 1.34709799 Treated
A1 0.36731994 Treated
A1 0.37773272 Treated
A1 0.87171912 Treated
A1 0.76662785 Treated
A1 1.44491613 Treated
A1 0.66952348 Treated
A1 2.1386857 Treated
A1 2.14635444 Treated
A1 0.43242982 Treated
A1 0.56708264 Treated
A1 0.7611298 Treated
A2 1.96156931 Control
A2 1.83124113 Control
A2 0.77904105 Control
A2 1.53708231 Control
A2 1.47880447 Control
A2 0.62346536 Control
A2 1.22156215 Control
A2 1.41205871 Control
A2 0.57670784 Control
A2 1.2462976 Control
A2 1.16326356 Control
A2 0.91413176 Control
A2 2.15511656 Control
A2 1.15081608 Control
A2 1.26148701 Control
A2 1.14440668 Control
A2 2.43479586 Control
A2 1.64721072 Control
A2 1.74519408 Control
A2 1.08878899 Control
A2 1.0398128 Control
A2 0.78003699 Control
A2 0.99350834 Control
A2 0.7955761 Control
A2 2.05907273 Control
A2 1.84570336 Control
A2 1.84535766 Control
A2 0.35825241 Control
A2 0.87049371 Control
A2 1.23085654 Control
A2 0.73323947 Control
A2 2.61558437 Control
A2 3.8559866 Control
A2 2.68950582 Control
A2 0.43598813 Control
A2 2.51462269 Control
A2 1.54096115 Control
A2 2.65575266 Control
A2 2.6149869 Control
A2 0.81292045 Control
A2 4.50295687 Control
A2 1.24004674 Control
A2 0.64420885 Control
A2 3.01738381 Control
A2 1.69032204 Control
A2 1.36196697 Control
A2 2.09383011 Control
A2 1.59286618 Control
A2 1.31032717 Control
A2 1.32529771 Control
A2 0.41134679 Control
A2 0.71683395 Control
A2 1.68836284 Control
A2 2.69789219 Control
A2 0.37857333 Control
A2 3.61779833 Control
A2 0.30407032 Control
A2 0.82058376 Control
A2 1.40139639 Control
A2 1.36773765 Control
A2 3.4826932 Control
A2 1.28189325 Control
A2 1.07154715 Control
A2 2.08326006 Control
A2 1.31462085 Control
A2 5.40796518 Control
A2 0.77994907 Control
A2 0.93376678 Control
A2 2.58184433 Control
A2 0.33849862 Control
A2 2.26849413 Control
A2 1.48182786 Control
A2 1.09936821 Control
A2 1.16031647 Control
A2 1.05673754 Control
A2 1.08780742 Control
A2 1.73145092 Control
A2 0.43065429 Control
A2 1.17314816 Control
A2 0.97472125 Control
A2 2.1698966 Control
A2 1.76239836 Control
A2 2.36613464 Control
A2 0.82376045 Control
A2 2.87919331 Control
A2 2.29586506 Control
A2 0.68970799 Control
A2 2.70680189 Control
A2 3.7196269 Control
A2 2.3372612 Control
A2 0.4744795 Control
A2 1.30488312 Control
A2 3.3882041 Control
A2 0.59296972 Control
A2 1.79254735 Control
A2 0.93864322 Control
A2 0.67054754 Control
A2 2.48809171 Control
A2 1.5575217 Control
A2 0.2552709 Control
A2 1.10642338 Control
A2 1.25934362 Control
A2 1.02108741 Control
A2 0.50959617 Control
A2 1.6711688 Control
A2 2.21950197 Control
A2 1.4266417 Control
A2 1.07401633 Control
A2 1.57994819 Control
A2 2.08054137 Control
A2 0.7508353 Control
A2 1.3203336 Control
A2 1.24539769 Control
A2 1.38122916 Control
A2 1.52427077 Control
A2 1.43055439 Control
A2 1.36710644 Control
A2 1.17246711 Control
A2 0.83800524 Control
A2 2.75065207 Control
A2 2.73630667 Control
A2 1.81228268 Control
A2 1.03165269 Control
A2 2.54063177 Control
A2 0.73112035 Control
A2 1.83459651 Control
A2 1.80773091 Control
A2 1.14136279 Control
A2 0.49016783 Control
A2 4.27978897 Control
A2 1.8482219 Control
A2 1.60772038 Control
A2 2.13031673 Control
A2 1.05432916 Control
A2 0.41624677 Control
A2 1.09055817 Control
A2 1.24490821 Control
A2 2.39309144 Control
A2 2.48333359 Control
A2 2.7442646 Control
A2 0.65355921 Control
A2 0.49445567 Control
A2 2.82897162 Control
A2 2.31195545 Control
A2 3.10092473 Control
A2 0.84279597 Control
A2 0.9333086 Control
A2 1.4803797 Control
A2 1.4230473 Control
A2 1.97118616 Control
A2 0.71018422 Control
A2 3.89868379 Control
A2 0.13649225 Control
A2 1.10872936 Control
A2 0.71910471 Control
A2 1.59747696 Control
A2 1.38548279 Control
A2 2.91297483 Control
A2 1.47873616 Control
A2 0.76812625 Control
A2 0.93410259 Control
A2 1.26836908 Control
A2 1.07111681 Control
A2 1.51647103 Control
A2 2.44066358 Control
A2 0.66684586 Control
A2 0.86128539 Control
A2 1.90457428 Control
A2 1.3422997 Control
A2 2.3706131 Control
A2 1.69661474 Control
A2 1.80990779 Control
A2 0.72985166 Control
A2 0.46691465 Control
A2 0.8219952 Control
A2 1.88720071 Control
A2 1.32824814 Control
A2 0.78493673 Control
A2 0.44430307 Control
A2 0.59372497 Control
A2 1.02146304 Control
A2 1.56302941 Control
A2 0.93650031 Control
A2 1.72301412 Control
A2 3.78309703 Control
A2 1.8932128 Control
A2 1.37807155 Control
A2 1.11384714 Control
A2 1.65514135 Control
A2 3.70328784 Control
A2 2.54379606 Control
A2 1.07888627 Control
A2 0.91376948 Control
A2 0.65653831 Control
A2 2.443578 Control
A2 0.68183267 Control
A2 1.74405897 Control
A2 2.18833208 Control
A2 2.10997152 Control
A2 1.09017265 Control
A2 0.73570305 Control
A2 2.52317595 Control
A2 0.68359315 Control
A2 1.31828058 Control
A2 2.69046807 Control
A2 1.77243495 Control
A2 0.97700971 Control
A2 3.08134317 Control
A2 1.16925788 Control
A2 0.39859369 Control
A2 2.17104483 Control
A2 0.58030498 Control
A2 2.0936842 Control
A2 0.53876019 Control
A2 1.27428436 Control
A2 1.1633755 Control
A2 1.54494154 Control
A2 0.76759279 Control
A2 0.97741944 Control
A2 1.07332861 Control
A2 2.82919955 Control
A2 2.15429544 Control
A2 1.23363817 Control
A2 1.34993517 Control
A2 0.65087259 Control
A2 0.63076365 Control
A2 0.69325173 Control
A2 2.21078277 Control
A2 1.34468937 Control
A2 2.21138906 Control
A2 1.24334431 Control
A2 2.70518637 Control
A2 1.07796824 Control
A2 0.83482963 Control
A2 0.64804232 Control
A2 0.47883299 Control
A2 1.4749887 Control
A2 1.842888 Control
A2 2.65063596 Control
A2 3.48662162 Control
A2 1.61607814 Control
A2 1.56814206 Control
A2 0.85526687 Control
A2 0.89193034 Control
A2 3.04918623 Control
A2 1.57258594 Control
A2 1.14999735 Control
A2 2.05254245 Control
A2 1.81223023 Control
A2 0.30368683 Control
A2 1.9055568 Control
A2 2.3190856 Control
A2 1.42347991 Control
A2 1.00537908 Control
A2 1.06786168 Control
A2 0.97613478 Control
A2 1.02010548 Control
A2 2.00806451 Control
A2 1.32352281 Control
A2 2.51214433 Control
A2 0.40793493 Control
A2 2.32856131 Control
A2 3.3461566 Control
A2 1.74989307 Control
A2 1.67365074 Control
A2 0.77122277 Control
A2 1.29158604 Control
A2 1.35071301 Control
A2 0.34551981 Control
A2 0.72644508 Control
A2 1.35898638 Control
A2 0.82728499 Control
A2 1.2250042 Control
A2 1.17310476 Control
A2 1.28811526 Control
A2 1.87994087 Control
A2 1.91386437 Control
A2 1.88882601 Control
A2 2.04941177 Control
A2 3.2877872 Control
A2 3.01495814 Control
A2 1.79893959 Control
A2 2.01056743 Control
A2 1.03752244 Control
A2 0.51259202 Control
A2 0.89231431 Control
A2 0.38348639 Control
A2 1.83684313 Control
A2 0.37625885 Control
A2 1.57770979 Control
A2 2.1730125 Control
A2 3.7149322 Control
A2 1.15434194 Control
A2 1.97730207 Control
A2 1.71003437 Control
A2 2.07619619 Control
A2 2.87609816 Control
A2 0.44071811 Control
A2 1.40473557 Control
A2 1.34588265 Control
A2 1.62082338 Control
A2 1.35793912 Control
A2 1.38233984 Control
A2 0.92886096 Control
A2 0.75488108 Control
A2 0.26686019 Control
A2 5.10195017 Control
A2 1.5404526 Control
A2 0.37432015 Control
A2 2.78698325 Control
A2 5.50600576 Control
A2 1.05424702 Control
A2 1.58367407 Control
A2 1.59182596 Control
A2 1.45139909 Control
A2 0.99649501 Control
A2 1.67953968 Control
A2 0.75602663 Control
A2 0.79331702 Control
A2 1.05838835 Control
A2 0.46115446 Control
A2 1.03095496 Control
A2 1.86009049 Control
A2 0.31570721 Control
A2 0.84320551 Control
A2 2.73557901 Control
A2 1.30049908 Control
A2 3.1388216 Control
A2 1.37679482 Control
A2 2.01114416 Control
A2 3.23163319 Control
A2 3.4767189 Control
A2 1.47857451 Control
A2 1.50098169 Control
A2 0.41009718 Control
A2 0.71185642 Control
A2 2.66343641 Control
A2 0.62032866 Control
A2 1.78865719 Control
A2 1.18020928 Control
A2 2.91646409 Control
A2 1.58213341 Control
A2 1.468364 Control
A2 1.13712561 Control
A2 0.56845319 Control
A2 1.40584278 Control
A2 2.03848934 Control
A2 1.71288443 Control
A2 1.19682932 Control
A2 1.8619709 Control
A2 1.46481335 Control
A2 2.3291657 Control
A2 0.94727153 Control
A2 2.11381769 Control
A2 2.8151598 Control
A2 0.52533251 Control
A2 2.05360746 Control
A2 1.43248868 Control
A2 2.67081428 Control
A2 0.4887526 Control
A2 1.28011858 Control
A2 1.23662567 Control
A2 1.16582632 Control
A2 0.71094745 Control
A2 2.48078012 Control
A2 2.25176167 Control
A2 0.74105012 Control
A2 1.6360954 Control
A2 0.63796884 Control
A2 1.08619142 Control
A2 2.40862465 Control
A2 0.99106157 Control
A2 1.83899879 Control
A2 1.46595502 Control
A2 0.6246475 Control
A2 2.37269282 Control
A2 3.49190855 Control
A2 1.09990549 Control
A2 2.24253535 Control
A2 0.84810996 Control
A2 0.96237409 Control
A2 1.10891294 Control
A2 2.54866433 Control
A2 0.68640596 Control
A2 2.9616015 Control
A2 0.71092862 Control
A2 1.3886621 Control
A2 1.72804809 Control
A2 0.40379629 Control
A2 2.4983294 Control
A2 0.73440361 Control
A2 1.01213276 Control
A2 0.48805788 Control
A2 1.79376161 Control
A2 2.33873796 Control
A2 1.06013811 Control
A2 0.40435854 Control
A2 0.34054938 Control
A2 2.56071281 Control
A2 4.39432335 Control
A2 1.25858116 Control
A2 1.32155704 Control
A2 1.65497005 Control
A2 3.28655815 Control
A2 0.65663463 Control
A2 0.70528817 Control
A2 0.49710745 Control
A2 0.50584489 Control
A2 0.59697616 Control
A2 2.26036787 Control
A2 1.8879534 Control
A2 1.46413541 Control
A2 0.78846902 Control
A2 2.12943459 Control
A2 1.11470103 Control
A2 1.87171805 Control
A2 1.09294152 Control
A2 0.98899752 Control
A2 1.7606138 Control
A2 1.34140837 Control
A2 1.71135044 Control
A2 0.73467797 Control
A2 0.9721669 Control
A2 0.93016237 Control
A2 3.71543884 Control
A2 1.23785019 Control
A2 1.3894974 Control
A2 0.73317111 Control
A2 1.41767383 Control
A2 1.87020326 Control
A2 1.79267287 Control
A2 2.03470039 Control
A2 3.31363082 Control
A2 0.56776351 Control
A2 1.36540699 Control
A2 1.78593755 Control
A2 2.6158216 Control
A2 1.41412616 Control
A2 1.21475363 Control
A2 1.89821899 Control
A2 0.63725674 Control
A2 2.52675343 Control
A2 1.80149055 Control
A2 2.96270967 Control
A2 1.37853813 Control
A2 0.89299393 Control
A2 1.88466513 Control
A2 2.05516052 Control
A2 1.69933414 Control
A2 1.36853731 Control
A2 2.30580235 Control
A2 1.53006673 Control
A2 1.19764078 Control
A2 3.16020536 Control
A2 1.09744024 Control
A2 1.59699917 Control
A2 1.67756176 Control
A2 2.28678036 Control
A2 1.88346899 Control
A2 0.997491 Control
A2 0.94581735 Control
A2 1.06958377 Control
A2 1.12704694 Control
A2 1.33141971 Control
A2 2.32478976 Control
A2 2.34911442 Control
A2 2.81848836 Control
A2 1.82437217 Control
A2 4.01103783 Control
A2 1.03583944 Control
A2 5.9698801 Control
A2 0.84579551 Control
A2 3.41853833 Control
A2 2.25275588 Control
A2 1.13137305 Control
A2 1.99554992 Control
A2 1.71903074 Control
A2 1.94683075 Control
A2 1.25420499 Control
A2 0.65166324 Control
A2 2.87071824 Control
A2 0.72998023 Control
A2 0.308043 Control
A2 1.71875787 Control
A2 2.41367245 Control
A2 1.38303173 Control
A2 0.45611617 Control
A2 0.51221472 Control
A2 2.55889249 Control
A2 1.60038435 Control
A2 1.48574054 Control
A2 2.11260724 Control
A2 0.79136217 Control
A2 0.29819384 Control
A2 0.39194486 Control
A2 2.29011559 Control
A2 1.55436945 Control
A2 0.63321161 Control
A2 1.7119143 Control
A2 1.42322707 Control
A2 1.83112514 Control
A2 0.54296267 Control
A2 1.22966695 Control
A2 1.32397187 Control
A2 2.93260145 Control
A2 0.5387674 Control
A2 1.24218225 Control
A2 0.93738234 Control
A2 1.04173434 Control
A2 2.49058652 Control
A2 1.35169291 Control
A2 4.57234764 Control
A2 1.43471277 Control
A2 2.40269303 Control
A2 3.00134325 Control
A2 0.93064272 Control
A2 0.8854894 Control
A2 2.81077504 Control
A2 0.4160673 Control
A2 1.47875106 Control
A2 1.71855557 Control
A2 1.16756451 Control
A2 1.81163514 Control
A2 1.61553645 Control
A2 0.99205589 Control
A2 1.42100489 Control
A2 2.62546396 Control
A2 1.16269195 Control
A2 0.46871752 Control
A2 1.34253728 Control
A2 3.72688198 Control
A2 1.95047629 Control
A2 0.74285883 Control
A2 3.10438871 Control
A2 1.11959481 Control
A2 1.54755354 Control
A2 1.72865868 Control
A2 1.11193848 Control
A2 1.08333147 Control
A2 2.67394423 Control
A2 1.12493825 Control
A2 1.36654603 Control
A2 1.42975557 Control
A2 1.93433034 Control
A2 1.21356964 Control
A2 3.43886566 Control
A2 0.61062962 Control
A2 1.38732231 Control
A2 0.69161862 Control
A2 2.60635018 Control
A2 2.06584311 Control
A2 2.44215894 Control
A2 3.12312698 Control
A2 0.47742638 Control
A2 1.92419147 Control
A2 0.66645759 Control
A2 0.53273225 Control
A2 0.38356575 Control
A2 1.15478849 Control
A2 2.14499831 Control
A2 0.64578354 Control
A2 1.5665133 Control
A2 1.91754007 Control
A2 2.33960938 Control
A2 5.79445791 Control
A2 1.36354029 Control
A2 0.37330326 Control
A2 1.29619074 Control
A2 1.01428342 Control
A2 1.49130094 Control
A2 0.84974658 Control
A2 2.03546858 Control
A2 3.05371404 Control
A2 0.62475705 Control
A2 0.86010063 Control
A2 0.76679772 Control
A2 2.97032857 Control
A2 1.3938787 Control
A2 0.95337093 Control
A2 3.30581903 Control
A2 0.80246985 Control
A2 1.04706168 Control
A2 0.30468163 Control
A2 0.54406685 Control
A2 1.68037128 Control
A2 1.49270749 Control
A2 2.24421906 Control
A2 1.08632243 Control
A2 1.04583764 Control
A2 2.12324739 Control
A2 1.554299 Control
A2 0.7309128 Control
A2 2.98379898 Control
A2 1.29657733 Control
A2 4.18583155 Control
A2 0.753003 Control
A2 1.93532348 Control
A2 2.5201714 Control
A2 0.6821931 Control
A2 0.93160647 Control
A2 1.097947 Control
A2 2.36598444 Control
A2 1.39805889 Control
A2 0.26171607 Control
A2 0.43947473 Control
A2 2.30682302 Control
A2 2.92012262 Control
A2 0.25802869 Control
A2 1.76950228 Control
A2 2.5925858 Control
A2 1.51622701 Control
A2 0.39131352 Control
A2 0.9560436 Control
A2 1.57109284 Control
A2 1.6381371 Control
A2 0.7098037 Control
A2 1.58192873 Control
A2 0.85312659 Control
A2 1.37101889 Control
A2 0.7855022 Control
A2 0.9970634 Control
A2 1.25818872 Control
A2 1.56157434 Control
A2 1.06887841 Control
A2 0.31824458 Control
A2 1.02726138 Control
A2 2.83135223 Control
A2 0.49682298 Control
A2 0.87041521 Control
A2 1.15142918 Control
A2 2.13847733 Control
A2 1.92407978 Control
A2 1.63871312 Control
A2 1.71434593 Control
A2 1.28104043 Control
A2 2.32728791 Control
A2 2.23503065 Control
A2 1.29607427 Control
A2 1.63527119 Control
A2 1.96191657 Control
A2 1.87081206 Control
A2 0.73803526 Control
A2 2.19848228 Control
A2 2.37971687 Control
A2 1.21256876 Control
A2 1.90280414 Control
A2 2.16804481 Control
A2 0.31041643 Control
A2 1.31908572 Control
A2 1.69872546 Control
A2 1.31573009 Control
A2 2.20862842 Control
A2 1.6307652 Control
A2 1.98124552 Control
A2 4.05264473 Control
A2 2.27212381 Control
A2 0.88041329 Control
A2 3.0069344 Control
A2 0.941019 Control
A2 0.65344942 Control
A2 2.92378449 Control
A2 0.46352381 Control
A2 0.55717677 Control
A2 1.46019208 Control
A2 1.78564918 Control
A2 0.8347708 Control
A2 1.25156248 Control
A2 0.78860837 Control
A2 2.20368004 Control
A2 1.29038501 Control
A2 0.76995522 Control
A2 0.25950283 Control
A2 2.11356091 Control
A2 1.4495101 Control
A2 0.40888372 Control
A2 2.32918739 Control
A2 1.6779449 Control
A2 1.13347638 Control
A2 2.08804607 Control
A2 1.90722787 Control
A2 2.01886845 Control
A2 3.11336398 Control
A2 4.65792894 Control
A2 1.4855392 Control
A2 1.83729041 Control
A2 0.56881016 Control
A2 0.51243526 Control
A2 1.66415727 Control
A2 1.84695494 Control
A2 0.62722683 Control
A2 0.63534456 Control
A2 1.40722263 Control
A2 0.7429179 Control
A2 1.16553545 Control
A2 1.78748703 Control
A2 2.19621229 Control
A2 2.09925675 Control
A2 1.12072742 Control
A2 1.49716008 Control
A2 2.5150218 Control
A2 0.64124179 Control
A2 1.15153337 Control
A2 0.68341869 Control
A2 5.13423109 Control
A2 1.04241908 Control
A2 0.94055468 Control
A2 1.3285228 Control
A2 1.23482561 Control
A2 1.6863277 Control
A2 1.7953856 Control
A2 3.25222015 Control
A2 3.95348692 Control
A2 0.93050718 Control
A2 1.50258911 Control
A2 1.45270336 Control
A2 2.18880916 Control
A2 0.4574531 Control
A2 1.65225935 Control
A2 3.11451674 Control
A2 0.98846132 Control
A2 0.42524844 Control
A2 1.33053052 Control
A2 0.55825138 Control
A2 2.27206755 Control
A2 2.31235123 Control
A2 1.68231165 Control
A2 1.6842314 Control
A2 0.61949241 Control
A2 1.46979642 Control
A2 2.96741915 Control
A2 4.22222996 Control
A2 2.10779977 Control
A2 0.76776648 Control
A2 0.89738983 Control
A2 0.94779772 Control
A2 1.87840974 Control
A2 1.34681439 Control
A2 2.03957391 Control
A2 1.56750536 Control
A2 1.81673205 Control
A2 1.60296726 Control
A2 0.93805873 Control
A2 0.88062745 Control
A2 1.5447824 Control
A2 0.5016433 Control
A2 0.82420796 Control
A2 2.57512593 Control
A2 0.92344987 Control
A2 0.82683778 Control
A2 1.30263948 Control
A2 0.80008817 Control
A2 4.18851423 Control
A2 0.853203 Control
A2 0.91130757 Control
A2 1.12742221 Control
A2 1.11106992 Control
A2 0.93408477 Control
A2 1.80971813 Control
A2 1.30507755 Control
A2 2.67391038 Control
A2 2.36673331 Control
A2 1.57295346 Control
A2 1.40175009 Control
A2 2.8011899 Control
A2 1.09142756 Control
A2 1.62546754 Control
A2 1.99085438 Control
A2 1.00377703 Control
A2 1.24522638 Control
A2 3.38446307 Control
A2 1.05316961 Control
A2 0.30888495 Control
A2 0.72700053 Control
A2 0.74046218 Control
A2 1.15731895 Control
A2 0.88994753 Control
A2 1.30734718 Control
A2 0.77640635 Control
A2 2.28946471 Control
A2 1.43203461 Control
A2 0.65785497 Control
A2 0.36788133 Control
A2 1.23623013 Control
A2 1.09835792 Control
A2 1.72960722 Control
A2 0.41912267 Control
A2 1.4917177 Control
A2 2.57984447 Control
A2 1.54695165 Control
A2 5.64660263 Control
A2 1.12848866 Control
A2 0.61082572 Control
A2 2.7293148 Control
A2 1.38310289 Control
A2 3.21912789 Control
A2 0.5447439 Control
A2 1.85890985 Control
A2 1.5941819 Control
A2 1.74864566 Control
A2 1.60724318 Control
A2 1.53787875 Control
A2 0.8774159 Control
A2 3.40785074 Control
A2 0.71748132 Control
A2 1.10303438 Control
A2 0.47203439 Control
A2 0.72964346 Control
A2 0.92295629 Control
A2 1.7319839 Control
A2 1.37560058 Control
A2 0.30066144 Control
A2 1.82212782 Control
A2 0.51557118 Control
A2 5.78221607 Control
A2 0.9880963 Control
A2 0.47985241 Control
A2 0.78854018 Control
A2 1.10419762 Control
A2 0.75963497 Control
A2 1.79305816 Control
A2 1.57422352 Control
A2 1.49852669 Control
A2 1.21039009 Control
A2 1.66071832 Control
A2 0.75515944 Control
A2 2.70960402 Control
A2 2.20529938 Control
A2 0.8782264 Control
A2 0.99123406 Control
A2 2.14163208 Control
A2 1.4748373 Control
A2 0.72859126 Control
A2 1.10998976 Control
A2 1.52942455 Control
A2 0.31729245 Control
A2 2.07986903 Control
A2 0.62513763 Control
A2 0.31817979 Control
A2 0.56362861 Control
A2 1.39779365 Control
A2 0.67889446 Control
A2 3.79105759 Control
A2 0.95743585 Control
A2 1.93099093 Control
A2 1.93505585 Control
A2 2.57962632 Control
A2 2.41169024 Control
A2 1.04820788 Control
A2 1.58958185 Control
A2 0.73826605 Control
A2 1.64779985 Control
A2 0.58969361 Control
A2 0.42838621 Control
A2 0.66354364 Control
A2 2.34059262 Control
A2 0.74592632 Control
A2 1.01106858 Control
A2 1.76625526 Control
A2 0.56103647 Control
A2 1.75098562 Control
A2 1.19652057 Control
A2 5.33640242 Control
A2 0.71750605 Control
A2 1.63761795 Control
A2 1.83552289 Control
A2 1.1073941 Control
A2 2.41092157 Control
A2 1.72444451 Control
A2 0.58903039 Control
A2 1.08350527 Control
A2 1.49699831 Control
A2 2.73070359 Control
A2 0.83406574 Control
A2 0.75129491 Control
A2 0.60294718 Control
A2 1.21188188 Control
A2 1.0825119 Control
A2 2.03654981 Control
A2 2.28213954 Control
A2 1.5023222 Control
A2 0.54689604 Control
A2 0.78790963 Control
A2 1.02529776 Control
A2 0.52210802 Control
A2 2.14552021 Control
A2 2.8308363 Control
A2 1.21719825 Control
A2 0.52779335 Control
A2 0.409547 Control
A2 1.06009352 Control
A2 2.44581461 Control
A2 1.19914722 Control
A2 2.56118774 Control
A2 0.60310614 Control
A2 1.07423365 Control
A2 1.77056265 Control
A2 0.67652559 Control
A2 1.27786016 Control
A2 1.14466059 Control
A2 1.18599284 Control
A2 2.53930926 Control
A2 1.47578478 Control
A2 0.41491336 Control
A2 1.61235869 Control
A2 0.97293752 Control
A2 0.6819945 Control
A2 1.39700389 Control
A2 2.10508847 Control
A2 2.76625347 Control
A2 0.46870324 Control
A2 0.86707884 Control
A2 1.98475194 Control
A2 1.33361769 Control
A2 2.58144784 Control
A2 1.22821128 Control
A2 0.64279318 Control
A2 3.35997462 Control
A2 0.59594357 Control
A2 1.38540173 Control
A2 2.98007965 Control
A2 2.93568587 Control
A2 1.53692949 Control
A2 2.06164694 Control
A2 2.40609312 Control
A2 4.06726027 Control
A2 0.99802142 Control
A2 0.35531843 Control
A2 1.0935781 Control
A2 3.47435617 Control
A2 0.70188606 Control
A2 1.06347263 Control
A2 0.67856675 Control
A2 1.78451598 Control
A2 1.00074053 Control
A2 1.47783935 Control
A2 0.81630057 Control
A2 2.86767793 Control
A2 1.76984072 Control
A2 1.5989027 Control
A2 3.84742928 Control
A2 2.07032681 Control
A2 1.27441025 Control
A2 0.88348722 Control
A2 1.49317193 Control
A2 0.90522683 Control
A2 2.9102447 Control
A2 3.80291319 Control
A2 1.09508038 Control
A2 1.35538852 Control
A2 2.68259859 Control
A2 0.44350243 Control
A2 1.75465131 Control
A2 0.83111662 Control
A2 0.68756491 Control
A2 1.79242015 Control
A2 0.87115008 Control
A2 0.93542898 Control
A2 2.19489932 Control
A2 0.99075168 Control
A2 1.08161294 Control
A2 5.73748922 Control
A2 0.94262969 Control
A2 4.20064545 Control
A2 0.93544608 Control
A2 1.74019265 Control
A2 2.38022685 Control
A2 1.16449606 Control
A2 1.6286155 Control
A2 1.07490599 Control
A2 0.64437735 Control
A2 0.29767162 Control
A2 1.04263389 Control
A2 3.68262243 Control
A2 2.47455144 Control
A2 0.66106415 Control
A2 1.61339915 Control
A2 1.38287938 Control
A2 1.91121089 Control
A2 2.13346505 Control
A2 2.04029584 Control
A2 2.35554171 Control
A2 1.02399564 Control
A2 2.37463832 Control
A2 0.49148569 Control
A2 0.64273584 Control
A2 2.10525918 Control
A2 1.70848119 Control
A2 1.06480563 Control
A2 3.09338164 Control
A2 0.49092883 Control
A2 0.73107618 Control
A2 4.80396175 Control
A2 1.89892662 Control
A2 1.13524151 Control
A2 0.71942335 Control
A2 3.33526564 Control
A2 2.57180738 Control
A2 1.89257348 Control
A2 0.60512823 Control
A2 1.9144969 Control
A2 1.87802482 Control
A2 2.20296931 Control
A2 3.14457583 Control
A2 1.22524822 Control
A2 1.67363107 Control
A2 0.70377451 Control
A2 0.43561074 Control
A2 2.00338149 Control
A2 1.40291929 Control
A2 3.08528471 Control
A2 3.91991186 Control
A2 0.90499771 Control
A2 0.86335433 Control
A2 4.14393139 Control
A2 4.48437166 Control
A2 3.03285193 Control
A2 0.91040963 Control
A2 2.46881628 Control
A2 0.8058188 Control
A2 2.96244121 Control
A2 1.59773338 Control
A2 2.67764449 Control
A2 0.93287557 Control
A2 1.39011359 Control
A2 1.14997447 Control
A2 2.13748789 Control
A2 2.85559344 Control
A2 1.22193992 Control
A2 2.64962649 Control
A2 0.72880256 Control
A2 2.6378634 Control
A2 2.01753163 Control
A2 1.19184566 Control
A2 0.93315631 Control
A2 0.4264811 Control
A2 1.43403304 Control
A2 1.47993731 Control
A2 1.11219013 Control
A2 1.82245398 Control
A2 1.46827137 Control
A2 2.53313875 Control
A2 0.59314752 Control
A2 1.06586897 Control
A2 1.56893909 Control
A2 1.7067697 Control
A2 0.81167543 Control
A2 0.31991589 Control
A2 0.73889989 Control
A2 2.22384548 Control
A2 2.26821518 Control
A2 1.85993481 Control
A2 1.15565169 Control
A2 0.76343757 Control
A2 1.12436497 Control
A2 1.84692872 Control
A2 1.9431721 Control
A2 0.86789161 Control
A2 1.31782138 Control
A2 2.29395771 Control
A2 2.19430685 Control
A2 1.09186506 Control
A2 0.52948606 Control
A2 1.11672831 Control
A2 1.85436749 Control
A2 0.37987804 Control
A2 1.44216824 Control
A2 1.29554987 Control
A2 0.42433694 Control
A2 0.69436419 Control
A2 0.31278825 Control
A2 0.53668243 Control
A2 1.87598538 Control
A2 1.00315106 Control
A2 0.82736301 Control
A2 1.87714314 Control
A2 1.33964813 Control
A2 0.43946868 Control
A2 1.95126867 Control
A2 0.96179116 Control
A2 2.04139471 Control
A2 0.61890554 Control
A2 0.85564053 Control
A2 1.22903383 Control
A2 3.22645664 Control
A2 0.424135 Control
A2 1.16526055 Control
A2 2.29035187 Control
A2 1.40845537 Control
A2 1.33588278 Control
A2 1.56705356 Control
A2 1.8017385 Control
A2 2.28437614 Control
A2 3.22208834 Control
A2 1.04881442 Control
A2 1.2291888 Control
A2 2.89656544 Control
A2 0.47686571 Control
A2 2.02349854 Control
A2 1.54822791 Control
A2 1.6395309 Control
A2 1.29937947 Control
A2 0.8751232 Control
A2 0.6096974 Control
A2 1.01798558 Control
A2 2.7316649 Control
A2 2.02431273 Control
A2 0.72616035 Control
A2 0.76999378 Control
A2 1.95743394 Control
A2 1.58571815 Control
A2 1.0842222 Control
A2 0.74977732 Control
A2 1.54291391 Control
A2 1.46612954 Control
A2 2.56568789 Control
A2 1.29625368 Control
A2 0.72770572 Control
A2 3.64238667 Control
A2 0.63528913 Control
A2 1.80097294 Control
A2 0.98736113 Control
A2 0.74903554 Control
A2 1.880463 Control
A2 1.83391821 Control
A2 1.49056864 Control
A2 2.09043169 Control
A2 2.65463924 Control
A2 0.55410993 Control
A2 1.16764998 Control
A2 1.09433997 Control
A2 0.32413045 Control
A2 0.31784701 Control
A2 1.38981199 Control
A2 1.34140122 Control
A2 0.9741928 Control
A2 0.76794308 Control
A2 1.02098608 Control
A2 1.15413606 Control
A2 0.88622618 Control
A2 1.53435743 Control
A2 0.7582742 Control
A2 1.4036082 Control
A2 2.20983052 Control
A2 2.38176465 Control
A2 0.76478636 Control
A2 0.93341571 Control
A2 1.19080639 Control
A2 1.77323401 Control
A2 0.45486426 Control
A2 2.43740153 Control
A2 2.01771331 Control
A2 0.53601384 Control
A2 2.19126034 Control
A2 2.19594884 Control
A2 3.03062606 Control
A2 0.56893182 Control
A2 1.34406364 Control
A2 1.09320343 Control
A2 2.45935369 Control
A2 0.85037565 Control
A2 0.45169762 Control
A2 1.13214159 Control
A2 1.36882389 Control
A2 2.21351886 Control
A2 2.63551855 Control
A2 1.5292238 Control
A2 1.7611922 Control
A2 2.78964758 Control
A2 1.7196095 Control
A2 1.78860343 Control
A2 2.55860758 Control
A2 2.25501943 Control
A2 1.8129077 Control
A2 0.76748174 Control
A2 1.11273909 Control
A2 2.07612753 Control
A2 0.51305324 Control
A2 0.65439296 Control
A2 1.48318517 Control
A2 1.85820866 Control
A2 0.3497327 Control
A2 1.15322459 Control
A2 0.95739031 Control
A2 1.79349995 Control
A2 1.32636106 Control
A2 0.80029154 Control
A2 2.47378778 Control
A2 2.00640392 Control
A2 3.11880636 Control
A2 2.82769227 Control
A2 1.87959027 Control
A2 1.47251797 Control
A2 1.34495282 Control
A2 1.08074057 Control
A2 1.30424333 Control
A2 1.70442915 Control
A2 1.12008274 Control
A2 0.94635069 Control
A2 2.11913896 Control
A2 1.03925741 Control
A2 1.63084042 Control
A2 2.03928256 Control
A2 1.25380445 Control
A2 1.31218123 Control
A2 2.11901712 Control
A2 2.23676085 Control
A2 2.33207154 Control
A2 0.88898623 Control
A2 2.15071678 Control
A2 1.00944579 Control
A2 1.31958807 Control
A2 3.63811707 Control
A2 2.19731736 Control
A2 1.18614292 Control
A2 1.80452383 Control
A2 0.52628672 Control
A2 3.26442051 Control
A2 2.18370032 Control
A2 3.14303851 Control
A2 1.54619706 Control
A2 0.43144807 Control
A2 2.3901329 Control
A2 0.64644331 Control
A2 0.74665898 Control
A2 1.01502788 Control
A2 1.48298061 Control
A2 0.75826281 Control
A2 1.40116727 Control
A2 3.58423662 Control
A2 1.72599828 Control
A2 2.18909121 Control
A2 0.67725664 Control
A2 3.14647007 Control
A2 1.74702621 Control
A2 0.7425319 Control
A2 1.21549332 Control
A2 3.19503856 Control
A2 0.434751 Control
A2 1.93326044 Control
A2 3.13626933 Control
A2 0.85433292 Control
A2 0.74028325 Control
A2 1.07955742 Control
A2 1.93852115 Control
A2 0.56905943 Control
A2 2.13883924 Control
A2 0.78162479 Control
A2 0.25501135 Control
A2 0.35651705 Control
A2 1.1662699 Control
A2 2.19554067 Control
A2 1.79075515 Control
A2 1.32047176 Control
A2 1.00772166 Control
A2 0.35757086 Control
A2 0.76012611 Control
A2 0.50481242 Control
A2 1.57622159 Control
A2 2.10287738 Control
A2 1.5025599 Control
A2 0.81967515 Control
A2 2.81086731 Control
A2 1.74750388 Control
A2 0.81365383 Control
A2 1.14036059 Control
A2 0.777309 Control
A2 2.20581317 Control
A2 1.66967046 Control
A2 1.22952771 Control
A2 2.43391991 Control
A2 2.50904298 Control
A2 1.50513279 Control
A2 0.70871836 Control
A2 1.66500556 Control
A2 0.50957745 Control
A2 1.47258532 Control
A2 1.49521458 Control
A2 1.48179591 Control
A2 1.31940663 Control
A2 0.84516966 Control
A2 2.00667763 Control
A2 2.13573122 Control
A2 2.41907001 Control
A2 2.80748844 Control
A2 0.97051573 Control
A2 0.47752681 Control
A2 0.74241889 Control
A2 3.42947173 Control
A2 3.21667099 Control
A2 3.03958869 Control
A2 1.276842 Control
A2 0.64231044 Control
A2 2.66843629 Control
A2 1.27212858 Control
A2 1.42228162 Control
A2 1.86918521 Control
A2 2.21820855 Control
A2 1.88436306 Control
A2 0.59866393 Control
A2 2.9699986 Control
A2 1.66229999 Control
A2 2.55771208 Control
A2 1.27278638 Control
A2 2.29700351 Control
A2 1.91668499 Control
A2 1.66528571 Control
A2 3.0723145 Control
A2 0.60611331 Control
A2 1.87913871 Control
A2 0.56609976 Control
A2 1.5425508 Control
A2 0.87273818 Control
A2 0.83693206 Control
A2 1.75356925 Control
A2 1.59024143 Control
A2 1.57149935 Control
A2 5.57887554 Control
A2 1.23129857 Control
A2 3.90336943 Control
A2 3.04916334 Control
A2 0.87471938 Control
A2 3.68566871 Control
A2 1.71543884 Control
A2 0.88614827 Control
A2 2.52750564 Control
A2 1.83842742 Control
A2 4.13010788 Control
A2 1.82322657 Control
A2 0.80583978 Control
A2 1.02859366 Control
A2 2.04729223 Control
A2 2.86571407 Control
A2 0.98635471 Control
A2 2.31417799 Control
A2 0.65129739 Control
A2 0.47469273 Control
A2 0.77061701 Control
A2 1.16120446 Control
A2 1.20204914 Control
A2 5.07350445 Control
A2 0.56147021 Control
A2 1.84711349 Control
A2 0.53244478 Control
A2 1.52931583 Control
A2 2.82513261 Control
A2 3.01139617 Control
A2 1.99596155 Control
A2 0.58157885 Control
A2 3.68775916 Control
A2 3.37574339 Control
A2 2.46869874 Control
A2 2.7868228 Control
A2 2.01435065 Control
A2 1.51900518 Control
A2 0.48998687 Control
A2 2.93708014 Control
A2 1.49786794 Control
A2 0.66217297 Control
A2 0.96611357 Control
A2 0.65336412 Control
A2 1.83058202 Control
A2 1.34368396 Control
A2 3.25113034 Control
A2 0.87925893 Control
A2 1.43538487 Control
A2 2.99758029 Control
A2 0.75321209 Control
A2 1.62519431 Control
A2 0.92114854 Control
A2 1.09871984 Control
A2 1.62014997 Control
A2 1.57570052 Control
A2 1.0704354 Control
A2 1.74626315 Control
A2 1.42564297 Control
A2 2.31800675 Control
A2 2.58142352 Control
A2 0.50391978 Control
A2 0.85928994 Control
A2 2.05925179 Control
A2 0.7749179 Control
A2 1.57375956 Control
A2 1.38897955 Control
A2 1.82146704 Control
A2 0.67834145 Control
A2 2.77220941 Control
A2 1.75122619 Control
A2 0.89166224 Control
A2 1.22575045 Control
A2 0.49327382 Control
A2 2.18719006 Control
A2 1.741606 Control
A2 3.33671713 Control
A2 1.71070421 Control
A2 0.67332476 Control
A2 1.50917971 Control
A2 2.41238117 Control
A2 1.27223337 Control
A2 3.27704549 Control
A2 3.60401392 Control
A2 1.09152174 Control
A2 1.28694844 Control
A2 2.02218771 Control
A2 1.42839575 Control
A2 0.82933092 Control
A2 1.21840239 Control
A2 1.73914278 Control
A2 0.33606288 Control
A2 0.86292648 Control
A2 1.27300131 Control
A2 1.64032388 Control
A2 1.60396063 Control
A2 0.99161512 Control
A2 0.33534387 Control
A2 1.97575736 Control
A2 1.7955327 Control
A2 0.52660525 Control
A2 1.14388788 Control
A2 0.92482811 Control
A2 1.52874053 Control
A2 1.83798099 Control
A2 0.62526268 Control
A2 0.43102461 Control
A2 1.60873044 Control
A2 0.68448561 Control
A2 0.85913622 Control
A2 2.85224342 Control
A2 1.30596781 Control
A2 1.31545675 Control
A2 0.7863465 Control
A2 1.05524933 Control
A2 2.17531633 Control
A2 1.2826339 Control
A2 0.66432154 Control
A2 0.86890942 Control
A2 1.27975094 Control
A2 0.47510111 Control
A2 2.37884712 Control
A2 2.24125957 Control
A2 1.53195143 Control
A2 1.58000541 Control
A2 0.7184009 Control
A2 3.27808118 Control
A2 1.46409154 Control
A2 0.88557744 Control
A2 3.55843282 Control
A2 3.53587604 Control
A2 1.56056046 Control
A2 0.9544394 Control
A2 0.81654727 Control
A2 2.02479291 Control
A2 1.23933494 Control
A2 1.34396374 Control
A2 2.64841723 Control
A2 1.08556664 Control
A2 2.24528027 Control
A2 0.91165966 Control
A2 1.68600154 Control
A2 0.58881879 Control
A2 0.9903084 Control
A2 2.49966526 Control
A2 2.3247714 Control
[truncated: 9,418,228 more chars]
