# Supplementary material for: Longitudinal single-cell profiling of chemotherapy response in acute myeloid leukemia
Source: Nat Commun. 2023 Mar 8;14:1285. doi: 10.1038/s41467-023-36969-0 (PMC9995364; doi:10.1038/s41467-023-36969-0)
Supplement: Supplementary file 12 — Source Data Files [file 41467_2023_36969_MOESM12_ESM.zip › Figure_3G_and_SuppFig_3G_PT03_replicateB.txt]

Sample TGR Treatment
B0 0.390079610119834 Treated
B0 0.383523006078685 Treated
B0 3.5471240685268 Treated
B0 0.146932231416806 Treated
B0 0.247765614037087 Treated
B0 1.29544517276537 Treated
B0 0.467740698728168 Treated
B0 0.622571978128887 Treated
B0 0.0412155255694775 Treated
B0 0.228775988285947 Treated
B0 0.18438105473446 Treated
B0 0.367188563838625 Treated
B0 0.298696131348673 Treated
B0 0.303204271069007 Treated
B0 0.478801339600595 Treated
B0 0.497385886377146 Treated
B0 0.186102544994744 Treated
B0 0.355478282937624 Treated
B0 0.441233149154501 Treated
B0 0.279083746294796 Treated
B0 0.481304999541567 Treated
B0 0.248474016947611 Treated
B0 0.463091048616715 Treated
B0 0.263834029288701 Treated
B0 0.287997300996999 Treated
B0 0.291597191524555 Treated
B0 0.273392373931286 Treated
B0 0.368714212396547 Treated
B0 0.621728633141214 Treated
B0 0.316362027976887 Treated
B0 0.179817754953819 Treated
B0 0.270690988983083 Treated
B0 0.846937457020071 Treated
B0 0.469645906435832 Treated
B0 0.116104552283999 Treated
B0 0.257466863881117 Treated
B0 0.431717912466099 Treated
B0 0.342990777096186 Treated
B0 0.12938870870586 Treated
B0 0.466126017658603 Treated
B0 0.324920927583182 Treated
B0 0.161761295817454 Treated
B0 0.681340558806733 Treated
B0 0.171629312441217 Treated
B0 0.226508988034315 Treated
B0 0.243621523290765 Treated
B0 0.377337420013792 Treated
B0 0.158548001354785 Treated
B0 0.274891536084498 Treated
B0 0.325373609225905 Treated
B0 0.499947672779607 Treated
B0 0.308769049380062 Treated
B0 0.264958395689316 Treated
B0 0.386013588866604 Treated
B0 0.278734742892422 Treated
B0 0.23000667477264 Treated
B0 0.268021109253379 Treated
B0 0.426851600947912 Treated
B0 0.336996298856091 Treated
B0 0.200627240552874 Treated
B0 0.482162629436726 Treated
B0 0.252453424319636 Treated
B0 0.462777278541454 Treated
B0 0.217952803197776 Treated
B0 0.296025938474033 Treated
B0 1.4985585358686 Treated
B0 0.464496353929044 Treated
B0 0.142674119610908 Treated
B0 0.125021025753499 Treated
B0 0.374586624676799 Treated
B0 0.664234437163062 Treated
B0 0.244808861977596 Treated
B0 0.397672852202889 Treated
B0 0.464730256443124 Treated
B0 0.164118943317224 Treated
B0 0.4041470250778 Treated
B0 0.324190010364027 Treated
B0 0.11437705445745 Treated
B0 0.3877348093043 Treated
B0 0.263003536685162 Treated
B0 0.0986563075726741 Treated
B0 0.43129433916046 Treated
B0 0.384743412294085 Treated
B0 0.48024372601632 Treated
B0 0.392876512337226 Treated
B0 0.18661231166017 Treated
B0 0.199289849356915 Treated
B0 0.58456812987262 Treated
B0 0.443432203834281 Treated
B0 0.140298145338994 Treated
B0 0.302689124782166 Treated
B0 0.304264277108402 Treated
B0 0.469641481191807 Treated
B0 0.592643906340606 Treated
B0 0.53670704432042 Treated
B0 0.618928791453562 Treated
B0 0.545377331908438 Treated
B0 0.774716050112829 Treated
B0 0.42703196784862 Treated
B0 0.500831880164026 Treated
B0 0.35715189338163 Treated
B0 0.205951320605925 Treated
B0 0.239332199472527 Treated
B0 0.758399335959173 Treated
B0 0.253162073614621 Treated
B0 0.332228770124954 Treated
B0 0.233415501267749 Treated
B0 0.336147271715944 Treated
B0 0.226377603018055 Treated
B0 0.710877102019699 Treated
B0 0.265440361656734 Treated
B0 0.207976358438228 Treated
B0 0.388920055779122 Treated
B0 0.152002459160678 Treated
B0 0.730937302144574 Treated
B0 0.205762452504558 Treated
B0 0.1041366492489 Treated
B0 0.747209988312132 Treated
B0 0.180520627411966 Treated
B0 0.3684358150993 Treated
B0 0.47709405827372 Treated
B0 0.306761202150182 Treated
B0 0.247395376922216 Treated
B0 0.0891933525476548 Treated
B0 0.474405961796836 Treated
B0 0.456994300983653 Treated
B0 0.381646089777172 Treated
B0 0.451736330464772 Treated
B0 0.350817581945975 Treated
B0 0.252877483674787 Treated
B0 0.35029042407547 Treated
B0 0.293191157647604 Treated
B0 0.61366406813239 Treated
B0 0.305003424015934 Treated
B0 0.686526711469974 Treated
B0 0.26032523436889 Treated
B0 0.283377292784089 Treated
B0 0.2347570520443 Treated
B0 0.0974058676112597 Treated
B0 0.313305814475762 Treated
B0 0.234679228435185 Treated
B0 0.844794436988508 Treated
B0 0.372111235531176 Treated
B0 0.0525007898339527 Treated
B0 0.476537977303713 Treated
B0 0.0834459201230331 Treated
B0 0.519549731474493 Treated
B0 0.218469002670516 Treated
B0 1.34539276327735 Treated
B0 0.29970741718155 Treated
B0 0.173040649230251 Treated
B0 0.281425858352487 Treated
B0 0.472431619752343 Treated
B0 0.523096468441392 Treated
B0 0.173380452777863 Treated
B0 0.327559167975662 Treated
B0 0.105394235196663 Treated
B0 0.262438157757365 Treated
B0 0.323459789942464 Treated
B0 0.569421274718576 Treated
B0 0.562330317117846 Treated
B0 0.298301883309072 Treated
B0 0.266197329858141 Treated
B0 0.283197056583045 Treated
B0 0.224931596723519 Treated
B0 0.324882497110547 Treated
B0 1.22409087246034 Treated
B0 0.446152333142581 Treated
B0 0.398407096382687 Treated
B0 0.216773635229111 Treated
B0 0.490788260450072 Treated
B0 0.269763039184473 Treated
B0 0.315532058701558 Treated
B0 0.205007395764301 Treated
B0 0.436315571851297 Treated
B0 0.506367706517114 Treated
B0 0.516622077833289 Treated
B0 0.700948505774113 Treated
B0 1.08424583959708 Treated
B0 0.374707556521103 Treated
B0 0.318062304889183 Treated
B0 0.188368249889466 Treated
B0 0.0777410399800503 Treated
B0 0.318505489299195 Treated
B0 0.34269179911656 Treated
B0 0.120361671871725 Treated
B0 0.105328182250833 Treated
B0 0.581016173262992 Treated
B0 0.180557453279767 Treated
B0 0.525381788458343 Treated
B0 0.43395198543683 Treated
B0 0.24611994132987 Treated
B0 0.346142104257244 Treated
B0 0.157387541814901 Treated
B0 0.36247280650633 Treated
B0 0.55152262571891 Treated
B0 0.124949500291411 Treated
B0 0.450284774425678 Treated
B0 0.474281283183627 Treated
B0 0.463889091754949 Treated
B0 0.316391916371869 Treated
B0 0.780671810992442 Treated
B0 0.194698710681713 Treated
B0 0.428167247344571 Treated
B0 0.462253888562045 Treated
B0 0.296883136953493 Treated
B0 1.56946861173193 Treated
B0 0.110889718093581 Treated
B0 0.391331420945406 Treated
B0 0.305393759208985 Treated
B0 0.565568873722741 Treated
B0 0.158359000286306 Treated
B0 0.346447728727952 Treated
B0 0.205831901244185 Treated
B0 0.214871026168346 Treated
B0 0.42243330323671 Treated
B0 0.578975803591257 Treated
B0 0.572244856024189 Treated
B0 0.161759047039991 Treated
B0 0.0910619964568278 Treated
B0 0.286528431084782 Treated
B0 0.330963889076329 Treated
B0 0.543421979357012 Treated
B0 0.205816950345629 Treated
B0 0.932124918545219 Treated
B0 0.520780787820664 Treated
B0 0.49226613009601 Treated
B0 0.312856049708536 Treated
B0 0.509298354129579 Treated
B0 0.674963248624017 Treated
B0 0.682974781927244 Treated
B0 0.134534342835662 Treated
B0 0.330544110271825 Treated
B0 0.365649299451634 Treated
B0 0.345002074300462 Treated
B0 0.359674824133176 Treated
B0 0.146248670409202 Treated
B0 0.187840499560727 Treated
B0 0.126473245458132 Treated
B0 0.398907754958421 Treated
B0 0.268066050121525 Treated
B0 0.695194667984003 Treated
B0 0.575839642524823 Treated
B0 0.236538792022046 Treated
B0 0.448292586709363 Treated
B0 0.361465409630775 Treated
B0 0.374638482660433 Treated
B0 0.489456918764804 Treated
B0 0.501210445160454 Treated
B0 0.408004341096296 Treated
B0 0.927761298843801 Treated
B0 0.264317611176963 Treated
B0 0.34863440130416 Treated
B0 0.156295676894361 Treated
B0 0.124691046295199 Treated
B0 0.201417270597918 Treated
B0 0.438714387011659 Treated
B0 0.165903744412911 Treated
B0 0.466512298254887 Treated
B0 0.215923545285294 Treated
B0 0.15995916566028 Treated
B0 0.525973442725513 Treated
B0 0.286239841782139 Treated
B0 0.248366871847639 Treated
B0 0.228111620210104 Treated
B0 0.46301578945455 Treated
B0 0.241372284671691 Treated
B0 0.179320209429598 Treated
B0 0.362280335926245 Treated
B0 0.381844671132482 Treated
B0 1.46775414586683 Treated
B0 0.461794441434766 Treated
B0 0.343270130687426 Treated
B0 0.671215885903884 Treated
B0 0.60295272701832 Treated
B0 0.29571853881283 Treated
B0 0.332875371642195 Treated
B0 1.08603581922311 Treated
B0 0.524577338936165 Treated
B0 0.291891450600597 Treated
B0 0.4465670028806 Treated
B0 0.237643582827686 Treated
B0 0.439707208638045 Treated
B0 0.393370104168502 Treated
B0 0.262352794856882 Treated
B0 0.352698346186673 Treated
B0 0.526317698696509 Treated
B0 0.418083355634114 Treated
B0 0.2517673002267 Treated
B0 0.446777424705058 Treated
B0 0.226037149048508 Treated
B0 0.399669849222513 Treated
B0 0.348268196145589 Treated
B0 0.281916305721909 Treated
B0 0.265926801780616 Treated
B0 0.161011897963087 Treated
B0 0.411182035535785 Treated
B0 0.568000147006085 Treated
B0 0.397297866427421 Treated
B0 1.20821456878474 Treated
B0 0.366284550182898 Treated
B0 0.41238905881779 Treated
B0 0.293956281330176 Treated
B0 0.587213349720857 Treated
B0 0.616929776076814 Treated
B0 0.352849141709619 Treated
B0 0.424201071739636 Treated
B0 0.91539424328776 Treated
B0 0.491723330589491 Treated
B0 0.166821996686008 Treated
B0 0.324778787713144 Treated
B0 0.574966079952532 Treated
B0 0.372925749545387 Treated
B0 0.314805447118582 Treated
B0 0.128758278536252 Treated
B0 0.438176441483044 Treated
B0 0.367939120281423 Treated
B0 0.368328047783875 Treated
B0 0.551695638720669 Treated
B0 0.202659596711651 Treated
B0 0.399109436759066 Treated
B0 0.0921595307671112 Treated
B0 0.256245042636285 Treated
B0 0.227540863389612 Treated
B0 0.218254872101544 Treated
B0 0.141260374740104 Treated
B0 0.455341319811983 Treated
B0 0.575573449024638 Treated
B0 0.303446415841824 Treated
B0 0.452220483415614 Treated
B0 0.208801098557731 Treated
B0 0.167193752041299 Treated
B0 0.28520992554612 Treated
B0 0.339283369438639 Treated
B0 0.265117939376379 Treated
B0 0.351271783580994 Treated
B0 0.266005825127425 Treated
B0 0.106751664179671 Treated
B0 1.03549481520723 Treated
B0 0.252921639348024 Treated
B0 0.373839855997886 Treated
B0 0.503983383326886 Treated
B0 0.427165337850178 Treated
B0 0.15979117755234 Treated
B0 0.506826977587595 Treated
B0 0.483286641189704 Treated
B0 0.257247649527054 Treated
B0 0.161537804075584 Treated
B0 0.235587238279088 Treated
B0 0.326975276266037 Treated
B0 0.259956397163715 Treated
B0 0.727531213817598 Treated
B0 0.474153766752669 Treated
B0 0.268014413281372 Treated
B0 0.395605291452461 Treated
B0 0.385732810956463 Treated
B0 0.446975932789769 Treated
B0 0.303216467644658 Treated
B0 0.346779337418997 Treated
B0 0.289976030106639 Treated
B0 0.322949890517502 Treated
B0 0.204774536990449 Treated
B0 0.620120322863983 Treated
B0 0.123229024224127 Treated
B0 0.402664579138178 Treated
B0 0.83167585207381 Treated
B0 0.436542438290326 Treated
B0 0.263075552091216 Treated
B0 0.453560368210463 Treated
B0 0.436122227444473 Treated
B0 0.075697893599963 Treated
B0 1.24239696381015 Treated
B0 1.08095098675463 Treated
B0 0.206324374515299 Treated
B0 0.293920489089052 Treated
B0 0.410980683156536 Treated
B0 0.695885742937619 Treated
B0 0.517241178362527 Treated
B0 0.383415981456728 Treated
B0 0.242802935213802 Treated
B0 0.123168634168845 Treated
B0 0.406684576359714 Treated
B0 0.679777554844646 Treated
B0 0.369558197787913 Treated
B0 0.124681035862502 Treated
B0 0.560286037736284 Treated
B0 0.352164735325882 Treated
B0 1.26204441011687 Treated
B0 0.40505526072472 Treated
B0 0.125995780580551 Treated
B0 0.468729215280636 Treated
B0 0.27760378159547 Treated
B0 0.50514538893694 Treated
B0 0.346794582394014 Treated
B0 0.214059622876186 Treated
B0 0.523023987801391 Treated
B0 0.312858867188884 Treated
B0 0.353343454494648 Treated
B0 0.415395108780813 Treated
B0 0.313577074119942 Treated
B0 0.401616024668588 Treated
B0 0.278018403828197 Treated
B0 0.504912808307186 Treated
B0 0.467350025895213 Treated
B0 0.308769348971585 Treated
B0 0.420996012975343 Treated
B0 0.284260692153934 Treated
B0 0.571750035295576 Treated
B0 0.156850522727788 Treated
B0 0.53483780095003 Treated
B0 0.522494889789573 Treated
B0 0.154251861107187 Treated
B0 0.216242283274064 Treated
B0 0.157733136864407 Treated
B0 0.317871090881928 Treated
B0 0.564211222269265 Treated
B0 0.312544567407828 Treated
B0 0.253985934310113 Treated
B0 0.325953116544446 Treated
B0 0.383335316876867 Treated
B0 0.685003541782847 Treated
B0 0.155842877805655 Treated
B0 0.182480778215099 Treated
B0 0.551832195666241 Treated
B0 0.336592857696624 Treated
B0 0.353472312864441 Treated
B0 0.673766423124161 Treated
B0 0.436056034713302 Treated
B0 0.300202502994335 Treated
B0 0.692921190048172 Treated
B0 0.628503592297553 Treated
B0 0.225230605404258 Treated
B0 0.342299958079583 Treated
B0 0.424124057504096 Treated
B0 0.178193684867271 Treated
B0 0.147142212480731 Treated
B0 0.304565317786542 Treated
B0 0.385990179125182 Treated
B0 0.529140548767078 Treated
B0 0.567699092966276 Treated
B0 0.260858621417239 Treated
B0 0.170754381229135 Treated
B0 0.306776780157063 Treated
B0 0.492703467489366 Treated
B0 0.320900254821821 Treated
B0 0.391412120171649 Treated
B0 0.787310937625329 Treated
B0 1.04750088078876 Treated
B0 0.339200615474906 Treated
B0 0.10845153987385 Treated
B0 0.306231024339189 Treated
B0 0.275777227577069 Treated
B0 0.521167138560617 Treated
B0 0.675550690484049 Treated
B0 0.553511914615435 Treated
B0 0.270238197554572 Treated
B0 0.196687490450433 Treated
B0 0.516370704870227 Treated
B0 0.37008188123652 Treated
B0 0.214711749352992 Treated
B0 0.443784307806904 Treated
B0 0.0919285055521375 Treated
B0 0.355822675651617 Treated
B0 0.45823898722353 Treated
B0 0.0911675274795853 Treated
B0 0.26366746791417 Treated
B0 0.409909965047113 Treated
B0 0.204620022049683 Treated
B0 0.139030268216041 Treated
B0 0.251970465399483 Treated
B0 0.21360565712665 Treated
B0 0.306413552726949 Treated
B0 0.246438657044242 Treated
B0 0.243771040271364 Treated
B0 1.5292932637707 Treated
B0 0.125296999944258 Treated
B0 0.191369760249607 Treated
B0 0.63229678751475 Treated
B0 0.347432441676406 Treated
B0 0.408417993866087 Treated
B0 0.462782615626117 Treated
B0 0.192538917823073 Treated
B0 0.0913132296741281 Treated
B0 0.0846654952985534 Treated
B0 0.262670122715182 Treated
B0 0.276650178719903 Treated
B0 0.688628147314781 Treated
B0 0.666207990772417 Treated
B0 0.340265332263274 Treated
B0 0.418677892815884 Treated
B0 0.152632919162237 Treated
B0 0.146918494505452 Treated
B0 0.463864286867933 Treated
B0 0.203466158095882 Treated
B0 0.392511867447248 Treated
B0 0.544185029562806 Treated
B0 0.146897109483112 Treated
B0 0.370767205698027 Treated
B0 0.198578841900026 Treated
B0 0.508433151250499 Treated
B0 0.662306684323237 Treated
B0 0.572158554874118 Treated
B0 0.472139188908665 Treated
B0 0.57854182554899 Treated
B0 0.246110147130827 Treated
B0 0.442060000585927 Treated
B0 0.327180624601054 Treated
B0 1.17752048354195 Treated
B0 2.99443227327145 Treated
B0 0.162310430759579 Treated
B0 0.13396843681832 Treated
B0 0.231639623481899 Treated
B0 0.281844176167726 Treated
B0 0.350258297040194 Treated
B0 0.251333525046313 Treated
B0 0.362410659006981 Treated
B0 0.198041731760031 Treated
B0 0.171106816709029 Treated
B0 0.409066929729677 Treated
B0 0.220229501284651 Treated
B0 1.71991711015902 Treated
B0 0.496646768087896 Treated
B0 0.266302303163789 Treated
B0 0.324691448786142 Treated
B0 0.403826428208638 Treated
B0 0.411458352449784 Treated
B0 0.103766092644799 Treated
B0 0.0857073717002093 Treated
B0 0.156113916361777 Treated
B0 0.330689058613175 Treated
B0 0.128823353454917 Treated
B0 0.262869450003438 Treated
B0 0.153826113094901 Treated
B0 0.889190775676536 Treated
B0 0.228004310771998 Treated
B0 0.284129816944399 Treated
B0 0.257321510958468 Treated
B0 0.296557230111615 Treated
B0 0.294959119534349 Treated
B0 0.371394343924169 Treated
B0 0.246921569818548 Treated
B0 0.377317437692344 Treated
B0 0.25521177956032 Treated
B0 0.47065211395272 Treated
B0 0.291993404550153 Treated
B0 0.497656932923256 Treated
B0 0.421788655825741 Treated
B0 0.417283504489225 Treated
B0 0.166161293578679 Treated
B0 0.412271453439665 Treated
B0 0.596972985198465 Treated
B0 0.195727694261365 Treated
B0 0.370979135151983 Treated
B0 0.193191797205093 Treated
B0 0.756818863660836 Treated
B0 0.307638647062067 Treated
B0 0.436007781978585 Treated
B0 0.155125156774754 Treated
B0 0.605760797333694 Treated
B0 0.556626340647452 Treated
B0 0.393902318064994 Treated
B0 0.84592503337621 Treated
B0 0.278629257042903 Treated
B0 0.30400974589714 Treated
B0 0.326793326009541 Treated
B0 0.214075869404338 Treated
B0 1.15831106546117 Treated
B0 0.217848678496061 Treated
B0 0.55204865436883 Treated
B0 0.601244361366648 Treated
B0 0.6064402251521 Treated
B0 0.569945396409432 Treated
B0 0.305766206862188 Treated
B0 0.715666850373326 Treated
B0 0.961341907269705 Treated
B0 0.435129348861932 Treated
B0 0.48892692801551 Treated
B0 1.30824670074724 Treated
B0 0.55964620894235 Treated
B0 0.32050988334096 Treated
B0 0.231945531237835 Treated
B0 0.26816574010842 Treated
B0 0.311283810730474 Treated
B0 0.315955626002652 Treated
B0 0.306059727836872 Treated
B0 0.149956996089583 Treated
B0 0.385189035683722 Treated
B0 0.723286145199697 Treated
B0 0.680590439336135 Treated
B0 0.258428103849511 Treated
B0 0.0738266457563385 Treated
B0 0.374583157544779 Treated
B0 0.417943468345352 Treated
B0 0.226274136182974 Treated
B0 1.19848747925436 Treated
B0 0.348966321515832 Treated
B0 0.151750342943051 Treated
B0 0.272861037816926 Treated
B0 0.638117680959593 Treated
B0 0.390065517596761 Treated
B0 0.548214083980709 Treated
B0 0.347005732823031 Treated
B0 0.483058423504505 Treated
B0 0.506982579723954 Treated
B0 0.348179268309531 Treated
B0 0.634840142389235 Treated
B0 0.687008368434648 Treated
B0 0.398225115255669 Treated
B0 0.180373759934073 Treated
B0 0.280828352075788 Treated
B0 0.369748743895424 Treated
B0 0.535898903252137 Treated
B0 0.171825630183217 Treated
B0 0.22439426976422 Treated
B0 0.354360359884143 Treated
B0 0.286031357636359 Treated
B0 0.101631350499966 Treated
B0 0.300417852175396 Treated
B0 0.581605661631035 Treated
B0 1.24523861425982 Treated
B0 0.0587776569153317 Treated
B0 0.365465340277586 Treated
B0 0.770001089070351 Treated
B0 0.345865249981614 Treated
B0 0.148899553560239 Treated
B0 0.476175295059492 Treated
B0 0.624997202191167 Treated
B0 0.247785361156968 Treated
B0 0.201355183154115 Treated
B0 0.473524278236117 Treated
B0 0.44635001229886 Treated
B0 0.373777383094324 Treated
B0 0.242690397192885 Treated
B0 0.17018177571136 Treated
B0 0.0946952767304207 Treated
B0 0.224801885437319 Treated
B0 0.743753456401094 Treated
B0 0.300880987550116 Treated
B0 0.318112620871542 Treated
B0 0.317165169375657 Treated
B0 0.148004112618917 Treated
B0 0.330483066529075 Treated
B0 0.163015555306266 Treated
B0 0.509700540334156 Treated
B0 0.330724751793951 Treated
B0 0.272048449728911 Treated
B0 0.447965450155161 Treated
B0 0.0863410196602897 Treated
B0 0.33796451076247 Treated
B0 0.138794620545107 Treated
B0 0.31944688668044 Treated
B0 0.193179082115792 Treated
B0 0.323610457529423 Treated
B0 0.281550329191777 Treated
B0 0.522312418696748 Treated
B0 0.155365980818121 Treated
B0 0.496496157640137 Treated
B0 0.135873169003732 Treated
B0 0.581475728780402 Treated
B0 0.399310493367019 Treated
B0 0.119236531784605 Treated
B0 0.329570445856466 Treated
B0 0.166991925506879 Treated
B0 0.200952159017636 Treated
B0 0.387307722006899 Treated
B0 0.689317960671279 Treated
B0 0.356902439790908 Treated
B0 0.248944131166527 Treated
B0 0.170784004813153 Treated
B0 0.0948458009737904 Treated
B0 0.177083390880774 Treated
B0 0.0514790030732618 Treated
B0 0.320309858672507 Treated
B0 0.451402862367613 Treated
B0 0.933370241288318 Treated
B0 0.165940145068816 Treated
B0 0.43352302691405 Treated
B0 0.175123025038026 Treated
B0 0.433939466048891 Treated
B0 0.293160402614647 Treated
B0 0.251389076434229 Treated
B0 0.161753068737258 Treated
B0 0.134869026190746 Treated
B0 0.349142571983252 Treated
B0 0.232523325374001 Treated
B0 0.426011774891474 Treated
B0 0.181186589721029 Treated
B0 0.417957772745908 Treated
B0 0.541188275419129 Treated
B0 0.144156761814181 Treated
B0 0.270525829533042 Treated
B0 0.157661085854358 Treated
B0 0.263650953072786 Treated
B0 0.505243894360231 Treated
B0 0.272664748563649 Treated
B0 0.242097001277642 Treated
B0 0.322704964027449 Treated
B0 0.172808145424224 Treated
B0 0.166898426431804 Treated
B0 0.565279849157296 Treated
B0 0.532160876826338 Treated
B0 0.568524522892103 Treated
B0 0.281617216976988 Treated
B0 0.578167211059302 Treated
B0 0.52255590666414 Treated
B0 0.620931363092529 Treated
B0 0.214364259853971 Treated
B0 0.407557318618735 Treated
B0 0.240797440139166 Treated
B0 0.35174338927094 Treated
B0 0.09019938465763 Treated
B0 0.18730487779736 Treated
B0 0.402520534803947 Treated
B0 0.207950089869766 Treated
B0 0.31747831511768 Treated
B0 0.667756240108128 Treated
B0 0.388977365201936 Treated
B0 0.562255585045726 Treated
B0 0.448765962017942 Treated
B0 0.107829595615506 Treated
B0 0.306390883800456 Treated
B0 0.556832090690539 Treated
B0 0.3660460625266 Treated
B0 0.742951328474955 Treated
B0 0.164188535579664 Treated
B0 0.304236227235677 Treated
B0 0.187114981985488 Treated
B0 0.697402889306355 Treated
B0 0.405007337603642 Treated
B0 0.316292704766877 Treated
B0 0.34919590912806 Treated
B0 0.216574567371892 Treated
B0 0.281497904747634 Treated
B0 0.514355419003738 Treated
B0 0.438671168967324 Treated
B0 0.165876259894555 Treated
B0 0.282441991014727 Treated
B0 0.315412266328505 Treated
B0 0.164242176323998 Treated
B0 0.165068810184187 Treated
B0 0.45467465339947 Treated
B0 0.555558902601761 Treated
B0 0.4102953836643 Treated
B0 0.189950584281657 Treated
B0 0.342090354350914 Treated
B0 0.415351041835342 Treated
B0 0.363779169285275 Treated
B0 0.235996128152372 Treated
B0 0.202016748429834 Treated
B0 0.483809128628614 Treated
B0 1.6334709502522 Treated
B0 0.256513611018968 Treated
B0 0.506894506546349 Treated
B0 0.188234796545247 Treated
B0 0.660779900565432 Treated
B0 0.253704196587243 Treated
B0 0.316410288362553 Treated
B0 0.140996751753271 Treated
B0 0.470471148683869 Treated
B0 0.293381447375841 Treated
B0 0.237305014667806 Treated
B0 0.391989217338995 Treated
B0 0.510151462755721 Treated
B0 0.176091129140165 Treated
B0 0.324808710495915 Treated
B0 0.292756554525283 Treated
B0 0.650167466252118 Treated
B0 0.739339378527333 Treated
B0 0.266318669283506 Treated
B0 0.431233478165385 Treated
B0 0.317758901041551 Treated
B0 0.676351808783219 Treated
B0 0.255625733940276 Treated
B0 0.425567298054181 Treated
B0 0.226233134972339 Treated
B0 0.279192900411763 Treated
B0 0.197422504916962 Treated
B0 0.329420454647835 Treated
B0 0.290874614316174 Treated
B0 0.748613909976608 Treated
B0 0.232789862451813 Treated
B0 0.284602608318575 Treated
B0 0.300025751207555 Treated
B0 0.203477346286855 Treated
B0 0.189430289249902 Treated
B0 0.529764751585208 Treated
B0 0.246116744938307 Treated
B0 0.199456089593819 Treated
B0 0.378836234270323 Treated
B0 0.216773451813494 Treated
B0 0.26023877477979 Treated
B0 0.196524962399629 Treated
B0 0.328892057943513 Treated
B0 0.242326324160983 Treated
B0 0.27125605353966 Treated
B0 0.203705895065707 Treated
B0 0.379716629488492 Treated
B0 0.298734774305107 Treated
B0 0.494247438720272 Treated
B0 0.232145735647452 Treated
B0 0.263552102545323 Treated
B0 0.288186075321554 Treated
B0 0.262807873241271 Treated
B0 0.362876016772638 Treated
B0 0.449275153683292 Treated
B0 0.295935275914015 Treated
B0 1.09812699723043 Treated
B0 0.45073992301317 Treated
B0 0.300967758697203 Treated
B0 0.248065352005864 Treated
B0 0.0586452902635065 Treated
B0 0.304987341763293 Treated
B0 0.45098002233746 Treated
B0 0.254875118825466 Treated
B0 0.382167059301951 Treated
B0 0.549663492885619 Treated
B0 0.494498254281882 Treated
B0 0.464470922572309 Treated
B0 0.240939919370468 Treated
B0 0.55502326825282 Treated
B0 0.317493226766813 Treated
B0 0.210360131761144 Treated
B0 1.53049918550331 Treated
B0 0.787435955016427 Treated
B0 0.487249414923036 Treated
B0 0.368941994958416 Treated
B0 0.27942895689686 Treated
B0 0.344847320991801 Treated
B0 0.383389450226186 Treated
B0 0.126125359817252 Treated
B0 0.0657702864418488 Treated
B0 0.357996850515752 Treated
B0 0.604893977230088 Treated
B0 0.500315526806618 Treated
B0 0.405249552836227 Treated
B0 0.0841726358211974 Treated
B0 0.363184808239715 Treated
B0 0.513496458888114 Treated
B0 0.0896180219520478 Treated
B0 0.380077860971771 Treated
B0 0.143396140228344 Treated
B0 0.383094278615282 Treated
B0 0.208885166341631 Treated
B0 0.367436755059421 Treated
B0 0.160536143892909 Treated
B0 0.384139714333851 Treated
B0 0.373226117038562 Treated
B0 0.21960413791168 Treated
B0 2.52020542162344 Treated
B0 0.452786291731378 Treated
B0 0.357430893337093 Treated
B0 0.425921324380791 Treated
B0 0.19687764483857 Treated
B0 0.491156506184073 Treated
B0 0.220803595133014 Treated
B0 0.475023703304879 Treated
B0 0.15948812024391 Treated
B0 0.405020642624398 Treated
B0 0.332941988817627 Treated
B0 0.458087588746413 Treated
B0 0.353283399920301 Treated
B0 0.376187246589578 Treated
B0 0.216240657807423 Treated
B0 0.740077637293174 Treated
B0 0.36917579872861 Treated
B0 0.778767314648708 Treated
B0 0.310958222166521 Treated
B0 0.193822208708446 Treated
B0 0.151955543280107 Treated
B0 0.247741045699075 Treated
B0 0.567362330914179 Treated
B0 0.192660740619338 Treated
B0 0.297661228837457 Treated
B0 0.406757294637936 Treated
B0 0.23972741779346 Treated
B0 0.378033217908085 Treated
B0 0.279067795538786 Treated
B0 0.144212657914329 Treated
B0 0.309180574261705 Treated
B0 0.367807856937895 Treated
B0 0.266742348704295 Treated
B0 0.546470955244293 Treated
B0 0.178009806972632 Treated
B0 0.382985809085842 Treated
B0 0.298784827445068 Treated
B0 0.13609830774816 Treated
B0 0.285736886794884 Treated
B0 0.402266518096179 Treated
B0 0.152457552303775 Treated
B0 0.346279872072156 Treated
B0 0.249448438563302 Treated
B0 0.869136276516793 Treated
B0 0.173697243348177 Treated
B0 0.147456559126423 Treated
B0 0.250277275742349 Treated
B0 0.126690644758526 Treated
B0 0.320746384829701 Treated
B0 0.41986782326964 Treated
B0 0.331718710053548 Treated
B0 0.313266556499741 Treated
B0 0.17325882991487 Treated
B0 0.272382271619243 Treated
B0 0.50305187420515 Treated
B0 0.488419263923563 Treated
B0 0.340437368189019 Treated
B0 0.301502085454173 Treated
B0 0.383326844203933 Treated
B0 0.25846785093834 Treated
B0 0.505510597421998 Treated
B0 0.375513581178049 Treated
B0 0.0968797604970936 Treated
B0 0.531890124053979 Treated
B0 0.304840664505522 Treated
B0 0.311782070316834 Treated
B0 0.282081639718929 Treated
B0 0.213928726778195 Treated
B0 0.419870694615322 Treated
B0 0.603478521873598 Treated
B0 0.25665486772546 Treated
B0 0.205595595947864 Treated
B0 0.15531777802931 Treated
B0 0.312421771381451 Treated
B0 0.239665984288898 Treated
B0 0.134470549841221 Treated
B0 0.394119897308069 Treated
B0 0.313491228099828 Treated
B0 0.203925094423325 Treated
B0 0.135067713512652 Treated
B0 0.575396172489792 Treated
B0 0.149679125599105 Treated
B0 0.42183691239665 Treated
B0 0.174574567286656 Treated
B0 2.64872380004342 Treated
B0 0.391515360490789 Treated
B0 0.38126574890666 Treated
B0 0.384522137438462 Treated
B0 0.231924702179356 Treated
B0 0.377267117053857 Treated
B0 0.414902164437898 Treated
B0 0.312054089732732 Treated
B0 0.542964574477831 Treated
B0 0.272385405039733 Treated
B0 0.185658805980142 Treated
B0 0.579794586828535 Treated
B0 0.396289315115261 Treated
B0 0.578006111217995 Treated
B0 0.419093021614806 Treated
B0 0.619992110286137 Treated
B0 0.244789976758696 Treated
B0 1.68974014454858 Treated
B0 0.431879796518408 Treated
B0 0.570260217745056 Treated
B0 0.47464158069608 Treated
B0 0.341292203376113 Treated
B0 0.745755275324903 Treated
B0 0.446545243088981 Treated
B0 0.236664973251233 Treated
B0 0.347096105299902 Treated
B0 0.28551935767393 Treated
B0 0.932639451795469 Treated
B0 1.99915422048851 Treated
B0 0.312765354649191 Treated
B0 0.198576916775215 Treated
B0 0.674986256931112 Treated
B0 0.548074982112863 Treated
B0 0.617482639281571 Treated
B0 0.269041946165297 Treated
B0 0.340391773021216 Treated
B0 0.275755929299109 Treated
B0 0.330466399313304 Treated
B0 0.230696330153982 Treated
B0 0.230676471915622 Treated
B0 0.342637587955237 Treated
B0 0.595140323883736 Treated
B0 0.325637264751302 Treated
B0 0.0961683381306654 Treated
B0 0.338978177079999 Treated
B0 0.13802794451277 Treated
B0 0.485477116854806 Treated
B0 0.213590097135041 Treated
B0 0.293528135474414 Treated
B0 0.395831765736863 Treated
B0 0.578898134220856 Treated
B0 0.78287733779857 Treated
B0 0.213465485571951 Treated
B0 0.610469460492296 Treated
B0 0.42649589664116 Treated
B0 0.228359141938061 Treated
B0 1.24665170822043 Treated
B0 0.364656839859618 Treated
B0 0.218638234667298 Treated
B0 0.185188941106953 Treated
B0 0.0980047701893856 Treated
B0 0.499242987237356 Treated
B0 0.314981971440551 Treated
B0 0.252954973018165 Treated
B0 0.336566314272979 Treated
B0 0.39710159673993 Treated
B0 0.490881078753104 Treated
B0 0.363762802821339 Treated
B0 0.413068162321979 Treated
B0 0.328284832066259 Treated
B0 0.140502750404268 Treated
B0 0.364437227417681 Treated
B0 0.273366077760178 Treated
B0 0.269606734075179 Treated
B0 0.365838003150279 Treated
B0 0.367160505873115 Treated
B0 0.11966775403636 Treated
B0 0.0780526769668004 Treated
B0 0.209081792592965 Treated
B0 0.30274136528381 Treated
B0 0.252147306330495 Treated
B0 0.283641866477816 Treated
B0 0.505503757656318 Treated
B0 0.0542197073800751 Treated
B0 0.424528405801208 Treated
B0 0.607831048294291 Treated
B0 0.64976663334178 Treated
B0 0.300576008039197 Treated
B0 0.164560916602666 Treated
B0 0.159981265976564 Treated
B0 0.153837505724063 Treated
B0 0.279632291012692 Treated
B0 0.23123000653239 Treated
B0 0.174127549987108 Treated
B0 0.22529186809666 Treated
B0 0.425234073815396 Treated
B0 0.376697066032848 Treated
B0 0.196300180818742 Treated
B0 1.05206512721514 Treated
B0 1.04971128494294 Treated
B0 0.429869051840368 Treated
B0 0.193200080063025 Treated
B0 0.19773317900104 Treated
B0 0.318814656368986 Treated
B0 0.234695934350298 Treated
B0 0.41529216040421 Treated
B0 0.425929690787737 Treated
B0 0.33722756925787 Treated
B0 0.187675819047571 Treated
B0 0.873229141403739 Treated
B0 0.450061305937875 Treated
B0 0.447437670253286 Treated
B0 0.586315570999787 Treated
B0 0.420031048411047 Treated
B0 0.552854002389081 Treated
B0 0.20592067003659 Treated
B0 0.18340593563293 Treated
B0 0.13465326253488 Treated
B0 0.348999948740432 Treated
B0 0.217187342502953 Treated
B0 0.245842184378175 Treated
B0 0.321232667932158 Treated
B0 0.0872869102435498 Treated
B0 0.582242792858265 Treated
B0 0.203978637275729 Treated
B0 0.532556342328256 Treated
B0 0.851180354082882 Treated
B0 0.164838568912759 Treated
B0 0.0514261370852218 Treated
B0 0.153837592700185 Treated
B0 0.337188055266783 Treated
B0 0.69046803865565 Treated
B0 0.266720438308818 Treated
B0 0.521782032217348 Treated
B0 0.26220167752655 Treated
B0 0.299845636349817 Treated
B0 0.614312838170412 Treated
B0 0.532996691724137 Treated
B0 0.491739615303758 Treated
B0 0.246708325857102 Treated
B0 0.873615491184345 Treated
B0 0.08457982892985 Treated
B0 0.312771955418966 Treated
B0 0.37981844874979 Treated
B0 0.299253045205808 Treated
B0 0.100799403809181 Treated
B0 0.162774196744707 Treated
B0 0.470145833098555 Treated
B0 0.269317195841729 Treated
B0 0.257080269945477 Treated
B0 0.439315461545518 Treated
B0 0.50775670153167 Treated
B0 0.240324176914228 Treated
B0 0.384375065123614 Treated
B0 0.541211051288141 Treated
B0 0.535802812153708 Treated
B0 0.269311540065403 Treated
B0 0.258138042476522 Treated
B0 0.114910496822077 Treated
B0 0.304397261407011 Treated
B0 0.538191263165083 Treated
B0 0.625598639975841 Treated
B0 0.30893583654279 Treated
B0 0.32177261862859 Treated
B0 0.441522954094777 Treated
B0 0.150751498597825 Treated
B0 0.284857464150794 Treated
B0 0.419680109817417 Treated
B0 0.169799558520047 Treated
B0 0.398769262578493 Treated
B0 0.441376051185563 Treated
B0 0.33059708245837 Treated
B0 0.473961547834789 Treated
B0 0.199002301111814 Treated
B0 0.315987616579639 Treated
B0 0.451742342897976 Treated
B0 0.367780305676631 Treated
B0 0.562958351329399 Treated
B0 0.171636419733942 Treated
B0 0.561156844287994 Treated
B0 0.26458442774822 Treated
B0 0.364995543514693 Treated
B0 0.209420870415883 Treated
B0 0.155170410746802 Treated
B0 0.2715218362082 Treated
B0 0.203722019693847 Treated
B0 0.371301876227031 Treated
B0 0.360696130998792 Treated
B0 0.25788775595144 Treated
B0 0.362212882785004 Treated
B0 0.32013828255787 Treated
B0 0.263191390642763 Treated
B0 0.52310850728273 Treated
B0 0.430389304921456 Treated
B0 0.424832395852647 Treated
B0 0.263884133836066 Treated
B0 1.30451510418805 Treated
B0 0.330738794031675 Treated
B0 0.231148155777707 Treated
B0 0.0606347760019684 Treated
B0 0.47227848220797 Treated
B0 0.267826760240665 Treated
B0 0.172122905948211 Treated
B0 0.199587864500457 Treated
B0 0.329984594049937 Treated
B0 0.262523939878785 Treated
B0 0.159020332854033 Treated
B0 0.496511676543793 Treated
B0 0.174181406268857 Treated
B0 0.685291851763428 Treated
B0 0.345080170330248 Treated
B0 0.275776110491859 Treated
B0 0.28461835401704 Treated
B0 0.381666034613461 Treated
B0 0.462161374212881 Treated
B0 0.263375403148383 Treated
B0 0.27883074600216 Treated
B0 0.729543377767585 Treated
B0 0.584610454264938 Treated
B0 0.0892270573715249 Treated
B0 0.522905425927542 Treated
B0 0.591199855703945 Treated
B0 0.440864381309602 Treated
B0 0.133765071604573 Treated
B0 0.901520836949831 Treated
B0 0.361812218989399 Treated
B0 0.346003812711506 Treated
B0 1.25570587307548 Treated
B0 0.528470657857437 Treated
B0 0.344966234110164 Treated
B0 0.467169976820019 Treated
B0 0.160679904496774 Treated
B0 0.271519053871468 Treated
B0 0.698465887717673 Treated
B0 0.80388717648354 Treated
B0 1.15565956088253 Treated
B0 0.417752727528457 Treated
B0 0.350283448964672 Treated
B0 0.668261870264796 Treated
B0 0.486715862277131 Treated
B0 0.28464489470981 Treated
B0 0.177690237899965 Treated
B0 0.793852178606331 Treated
B0 0.108861138886522 Treated
B0 0.368547885733544 Treated
B0 0.358197883859103 Treated
B0 0.228732888149292 Treated
B0 0.291323198319467 Treated
B0 0.257744368786243 Treated
B0 0.518695905162165 Treated
B0 0.429060174463239 Treated
B0 0.260059732263987 Treated
B0 0.292155660672245 Treated
B0 0.55429030037672 Treated
B0 0.168610296147367 Treated
B0 1.03681016719096 Treated
B0 0.584595399602541 Treated
B0 0.28519147046732 Treated
B0 0.891589796970422 Treated
B0 0.385128534722068 Treated
B0 0.127487861982349 Treated
B0 0.320666700233212 Treated
B0 0.246289801157346 Treated
B0 0.38699406984969 Treated
B0 0.514731232910216 Treated
B0 0.376177610090335 Treated
B0 0.233087608379054 Treated
B0 0.397944084929944 Treated
B0 0.145155458766722 Treated
B0 0.514694623714866 Treated
B0 0.28226143568531 Treated
B0 0.57799175680444 Treated
B0 0.142624089959531 Treated
B0 0.0636465946740232 Treated
B0 0.412816879252429 Treated
B0 0.124961077308622 Treated
B0 0.24488799294683 Treated
B0 0.291549009933384 Treated
B0 0.432913323603382 Treated
B0 0.258032139298184 Treated
B0 0.243518315241799 Treated
B0 0.205694027087873 Treated
B0 0.552922361533413 Treated
B0 0.270608682292718 Treated
B0 0.310516218159276 Treated
B0 0.298291660053148 Treated
B0 0.715058730523833 Treated
B0 0.188558437017104 Treated
B0 0.432047459572375 Treated
B0 0.390207167266032 Treated
B0 0.529771690096092 Treated
B0 0.472796947983689 Treated
B0 0.288825655684948 Treated
B0 0.163123953573491 Treated
B0 0.423526944533943 Treated
B0 0.334960186489774 Treated
B0 0.442947799375442 Treated
B0 0.375755478245288 Treated
B0 0.390020636271366 Treated
B0 0.520063362824707 Treated
B0 0.155558681271305 Treated
B0 0.495780519406347 Treated
B0 0.17366916405115 Treated
B0 0.160685365754322 Treated
B0 0.185406207076287 Treated
B0 0.368900347672951 Treated
B0 0.44036543856345 Treated
B0 0.162136682254311 Treated
B0 0.364028183916097 Treated
B0 0.136920347634806 Treated
B0 0.439314147558728 Treated
B0 0.211850736537962 Treated
B0 0.347625471978706 Treated
B0 0.342590923453621 Treated
B0 0.411969361816389 Treated
B0 0.144217084195574 Treated
B0 0.282272549420274 Treated
B0 0.447038823334319 Treated
B0 0.16559052297354 Treated
B0 0.0880876910215641 Treated
B0 0.226236258838235 Treated
B0 0.28575745690127 Treated
B0 0.362553776591737 Treated
B0 0.557916779585812 Treated
B0 0.641836281620244 Treated
B0 0.0819512616118202 Treated
B0 0.389917105272844 Treated
B0 0.127078551946287 Treated
B0 0.285988780149287 Treated
B0 0.3606924759508 Treated
B0 0.11306689762455 Treated
B0 0.558424048025513 Treated
B0 0.339328338263572 Treated
B0 0.174498244681396 Treated
B0 0.0798188603442158 Treated
B0 0.275139389911454 Treated
B0 0.394486639399757 Treated
B0 0.42632349654628 Treated
B0 1.1605477960793 Treated
B0 1.85484463567031 Treated
B0 0.495552191231685 Treated
B0 0.49115545269176 Treated
B0 0.40975011113667 Treated
B0 0.427549515029192 Treated
B0 0.466309658179495 Treated
B0 0.502644694351905 Treated
B0 0.299023770934069 Treated
B0 0.44799206606698 Treated
B0 0.348524832050359 Treated
B0 0.166478064355319 Treated
B0 0.210740803524413 Treated
B0 0.677458551647407 Treated
B0 0.263459973175718 Treated
B0 0.414532916731759 Treated
B0 0.503629493139389 Treated
B0 0.320760288670572 Treated
B0 0.626906694756343 Treated
B0 0.429184365582773 Treated
B0 0.903414772073434 Treated
B0 0.303183374299041 Treated
B0 0.372785747223262 Treated
B0 0.337823277774819 Treated
B0 0.508871225683957 Treated
B0 0.305427017563631 Treated
B0 0.130896550348431 Treated
B0 0.411078817030687 Treated
B0 0.35982852413376 Treated
B0 0.594336542265867 Treated
B0 0.293646378312561 Treated
B0 0.82059064615873 Treated
B0 0.389408247671959 Treated
B0 0.193561578917254 Treated
B0 0.575679984455527 Treated
B0 0.310082512047989 Treated
B0 0.173496359922798 Treated
B0 0.442734220297509 Treated
B0 0.199929315153643 Treated
B0 0.178018154160399 Treated
B0 0.579503749363078 Treated
B0 0.260721864801533 Treated
B0 0.116737066979273 Treated
B0 0.402230411567403 Treated
B0 1.10449098069248 Treated
B0 0.418304401780212 Treated
B0 0.0983044880849823 Treated
B0 0.212903327407171 Treated
B0 0.536580376459376 Treated
B0 0.367042450597344 Treated
B0 0.265281181386801 Treated
B0 0.0826578054286186 Treated
B0 0.392550721014377 Treated
B0 0.552667097923181 Treated
B0 0.505199264232878 Treated
B0 0.576005104935248 Treated
B0 0.207941581336323 Treated
B0 0.250986436526073 Treated
B0 0.766923547425821 Treated
B0 0.439266100625105 Treated
B0 0.390940799975301 Treated
B0 0.177154715772479 Treated
B0 0.640810743035721 Treated
B0 0.164243446276787 Treated
B0 0.28013512157056 Treated
B0 0.170757787471471 Treated
B0 0.185779325475693 Treated
B0 0.511052985945502 Treated
B0 0.209693472863354 Treated
B0 0.31570650356345 Treated
B0 0.229410499036995 Treated
B0 0.379200758037438 Treated
B0 0.837554237945612 Treated
B0 0.287196675136795 Treated
B0 0.543882728341653 Treated
B0 0.122254328499064 Treated
B0 0.968691781705502 Treated
B0 0.205366270914449 Treated
B0 0.229126982676314 Treated
B0 0.714903482852255 Treated
B0 0.425917528012073 Treated
B0 0.253208824977338 Treated
B0 0.684937280779656 Treated
B0 0.382032238431058 Treated
B0 0.354117330967246 Treated
B0 0.207599615772805 Treated
B0 0.334963800319887 Treated
B0 0.186466758350888 Treated
B0 0.341414155538108 Treated
B0 0.526197193552704 Treated
B0 0.319701161981038 Treated
B0 0.411715877322861 Treated
B0 0.349597938609649 Treated
B0 0.488026486868828 Treated
B0 0.24903795581566 Treated
B0 0.353826148107871 Treated
B0 0.492808464806772 Treated
B0 0.144012646332165 Treated
B0 1.09582825772619 Treated
B0 0.291266006159245 Treated
B0 0.256589370568463 Treated
B0 0.434141541421162 Treated
B0 0.534154349314629 Treated
B0 0.235992657691422 Treated
B0 0.149217141171253 Treated
B0 0.110881483575281 Treated
B0 0.215123255972059 Treated
B0 0.358845744669898 Treated
B0 0.191322780220605 Treated
B0 0.181416113923842 Treated
B0 0.548608262626022 Treated
B0 0.454823216088772 Treated
B0 0.483513583840663 Treated
B0 0.33651018179244 Treated
B0 0.264620532431709 Treated
B0 0.497371053512309 Treated
B0 0.273938685792397 Treated
B0 0.382105338734744 Treated
B0 0.469906580636044 Treated
B0 0.114965524925319 Treated
B0 0.236210424383045 Treated
B0 0.107811480103325 Treated
B0 0.331087121833455 Treated
B0 0.188060823327797 Treated
B0 1.4369391709698 Treated
B0 0.691485553940697 Treated
B0 0.066756448928856 Treated
B0 0.637753163198918 Treated
B0 0.0637802605495965 Treated
B0 0.250745564926765 Treated
B0 0.32997464863444 Treated
B0 0.223698983522488 Treated
B0 0.170474820478262 Treated
B0 0.460995312849988 Treated
B0 0.354801608133478 Treated
B0 0.473931990101983 Treated
B0 0.554470341044722 Treated
B0 0.241295735744181 Treated
B0 0.419508779221083 Treated
B0 0.465096569886596 Treated
B0 0.381089456723069 Treated
B0 0.392747924872316 Treated
B0 0.11499566982854 Treated
B0 0.106786664095241 Treated
B0 0.189216576825186 Treated
B0 0.237828895479484 Treated
B0 0.388202927100653 Treated
B0 0.283112846916062 Treated
B0 0.252057822543409 Treated
B0 0.161169583883463 Treated
B0 0.263518299909028 Treated
B0 0.387892196195679 Treated
B0 0.405499275095764 Treated
B0 0.202302471191716 Treated
B0 0.307087641274266 Treated
B0 0.620125294594242 Treated
B0 0.136137937152062 Treated
B0 0.220750406689969 Treated
B0 0.409803895555136 Treated
B0 0.25935195134357 Treated
B0 0.210394895619189 Treated
B0 0.246006125431601 Treated
B0 0.211726946704334 Treated
B0 0.74636316294311 Treated
B0 0.511428798629384 Treated
B0 0.180299912504454 Treated
B0 0.359007818466353 Treated
B0 0.298660022825578 Treated
B0 0.326291699323991 Treated
B0 0.309612646949356 Treated
B0 0.232326842946639 Treated
B0 0.326341835484486 Treated
B0 0.120871839991921 Treated
B0 0.207163523236911 Treated
B0 0.169445481547662 Treated
B0 0.156867948031539 Treated
B0 0.187241320832986 Treated
B0 0.312875704307025 Treated
B0 0.21483207143027 Treated
B0 0.29228357014376 Treated
B0 0.286633568369327 Treated
B0 0.539921984189352 Treated
B0 0.311969408699857 Treated
B0 0.373232859576189 Treated
B0 0.164122834295877 Treated
B0 0.395201339675238 Treated
B0 0.15389381632244 Treated
B0 0.563888426820432 Treated
B0 0.52035787609963 Treated
B0 0.345469327914919 Treated
B0 0.342741646152428 Treated
B0 0.52483271870596 Treated
B0 0.675726931718557 Treated
B0 1.09114615715701 Treated
B0 0.221424532123524 Treated
B0 0.273470646351671 Treated
B0 0.336973690170741 Treated
B0 0.366917325589549 Treated
B0 0.416170353612874 Treated
B0 0.544117543126158 Treated
B0 0.378141798388083 Treated
B0 0.177656678519276 Treated
B0 0.646305129175286 Treated
B0 0.201368298294236 Treated
B0 0.305440833766055 Treated
B0 0.156187103986734 Treated
B0 0.487537656836388 Treated
B0 0.344719404845487 Treated
B0 0.914986055030578 Treated
B0 0.757199508445005 Treated
B0 0.183164244231168 Treated
B0 0.225380679156302 Treated
B0 0.229227360499721 Treated
B0 0.323323250253261 Treated
B0 0.0879040200486533 Treated
B0 0.273541015208149 Treated
B0 0.269996414212467 Treated
B0 0.462878831640367 Treated
B0 0.365709585880642 Treated
B0 0.25490794934745 Treated
B0 0.597435389462544 Treated
B0 0.286125449218075 Treated
B0 0.449965092652892 Treated
B0 0.274275636020288 Treated
B0 0.391176486983108 Treated
B0 0.32151365038103 Treated
B0 0.434714161821567 Treated
B0 0.147555328623405 Treated
B0 0.16843239463282 Treated
B0 0.488119068654298 Treated
B0 0.13492698847343 Treated
B0 1.25612724866267 Treated
B0 0.324608336467812 Treated
B0 0.557351254064383 Treated
B0 0.335512076469534 Treated
B0 0.491870413966911 Treated
B0 0.366826461307966 Treated
B0 0.472416680008988 Treated
B0 0.134255421388493 Treated
B0 0.209149815412072 Treated
B0 0.339629987872246 Treated
B0 0.257223677396647 Treated
B0 0.370143295772682 Treated
B0 0.657589717567686 Treated
B0 0.213460338433817 Treated
B0 0.280072487460155 Treated
B0 0.278182465236153 Treated
B0 0.525102862278093 Treated
B0 0.367882295157431 Treated
B0 0.41029365457944 Treated
B0 0.617810339816329 Treated
B0 1.19269008863759 Treated
B0 0.684424886832214 Treated
B0 0.293503167178659 Treated
B0 0.155462963584959 Treated
B0 0.259851306099839 Treated
B0 0.402254098823719 Treated
B0 0.362727219274979 Treated
B0 0.285902297130385 Treated
B0 0.29353404689583 Treated
B0 0.283020170555337 Treated
B0 0.384915093124608 Treated
B0 0.157779152764536 Treated
B0 0.717275250411286 Treated
B0 0.165760762943938 Treated
B0 0.267493872809723 Treated
B0 0.420802991291727 Treated
B0 0.179729162666132 Treated
B0 0.446405093997243 Treated
B0 0.16518847255459 Treated
B0 0.342147893875229 Treated
B0 0.113889230980937 Treated
B0 0.284050629505195 Treated
B0 0.154159143693536 Treated
B0 0.113194456188294 Treated
B0 0.457009314894889 Treated
B0 0.505413604875641 Treated
B0 0.258203554937073 Treated
B0 0.483966618259885 Treated
B0 0.404844330962008 Treated
B0 0.795534714299144 Treated
B0 0.398632357229164 Treated
B0 0.389292380102324 Treated
B0 0.3957007794396 Treated
B0 3.91879555322706 Treated
B0 0.30627147437415 Treated
B0 0.239446604671994 Treated
B0 0.426326513882871 Treated
B0 0.532458009302031 Treated
B0 0.456879413278838 Treated
B0 0.319594263906447 Treated
B0 0.5790295262432 Treated
B0 0.427302618328384 Treated
B0 0.699309946887775 Treated
B0 0.733100038266144 Treated
B0 0.586594318276846 Treated
B0 0.216970427442745 Treated
B0 0.441096423148999 Treated
B0 0.314602889186939 Treated
B0 0.171808100375147 Treated
B0 0.37291065929082 Treated
B0 0.275510612859358 Treated
B0 0.43640036288471 Treated
B0 0.177550606766742 Treated
B0 0.402317284431861 Treated
B0 0.299173847032145 Treated
B0 0.283821426441137 Treated
B0 0.40962487947036 Treated
B0 0.281838659592865 Treated
B0 0.575565501075227 Treated
B0 0.408756488655907 Treated
B0 0.635550332191338 Treated
B0 0.640320289021581 Treated
B0 0.197141341633195 Treated
B0 0.184502386089343 Treated
B0 0.313631652384188 Treated
B0 0.14057645950216 Treated
B0 0.243319359665996 Treated
B0 0.266545468396642 Treated
B0 0.397522971417808 Treated
B0 0.303406073636945 Treated
B0 0.17850544866792 Treated
B0 0.0672876231028392 Treated
B0 0.212958308424835 Treated
B0 0.270798347303272 Treated
B0 0.217478942785401 Treated
B0 0.331233247751385 Treated
B0 0.508479033078049 Treated
B0 0.267387587700234 Treated
B0 0.386302672929366 Treated
B0 0.937852247030295 Treated
B0 0.13862103248278 Treated
B0 0.345135196427151 Treated
B0 0.39316728929845 Treated
B0 0.576383207395572 Treated
B0 0.514194573118516 Treated
B0 0.28257420255963 Treated
B0 0.35416361932629 Treated
B0 0.296796949896906 Treated
B0 0.753257209265849 Treated
B0 0.0911966191956716 Treated
B0 0.366444277033416 Treated
B0 0.311184356694727 Treated
B0 0.556058923231152 Treated
B0 0.552070931281524 Treated
B0 0.666622460669474 Treated
B0 0.12085483834718 Treated
B0 0.267394156395312 Treated
B0 0.559698890049976 Treated
B0 0.0990749071262573 Treated
B0 0.115325839253049 Treated
B0 0.34020750476907 Treated
B0 0.185664021435481 Treated
B0 0.250082055225571 Treated
B0 0.15693651243276 Treated
B0 0.24515040690338 Treated
B0 0.211743426530353 Treated
B0 0.137801461517414 Treated
B0 0.639698965283747 Treated
B0 0.260834969995455 Treated
B0 0.280872663199086 Treated
B0 2.92523464919312 Treated
B0 0.386178238083803 Treated
B0 0.386468724800101 Treated
B0 0.352667295758079 Treated
B0 0.2831632640007 Treated
B0 0.133922020694585 Treated
B0 0.472827074788148 Treated
B0 0.337515056531823 Treated
B0 0.394797461644761 Treated
B0 0.462735207876732 Treated
B0 0.150605966633847 Treated
B0 0.952892592643264 Treated
B0 0.250065297089319 Treated
B0 0.141972268579789 Treated
B0 0.35822486182323 Treated
B0 0.642150918200474 Treated
B0 0.220262054356323 Treated
B0 0.294658480788697 Treated
B0 0.420239563468698 Treated
B0 0.334727601876884 Treated
B0 0.29269332286459 Treated
B0 0.180152546952713 Treated
B0 0.524365494715774 Treated
B0 0.413994390024956 Treated
B0 0.402787778434453 Treated
B0 0.198078270535654 Treated
B0 0.312168384044283 Treated
B0 0.501673650985727 Treated
B0 0.278957009176207 Treated
B0 0.486102882678507 Treated
B0 0.467149981643131 Treated
B0 0.169713339815692 Treated
B0 0.478298994467269 Treated
B0 0.35712841807082 Treated
B0 0.325557075337985 Treated
B0 0.277694962502172 Treated
B0 0.571771846346507 Treated
B0 0.418482475464625 Treated
B0 0.18055490991098 Treated
B0 0.537552951023607 Treated
B0 0.140592176084168 Treated
B0 0.0994156696983544 Treated
B0 0.241102771394134 Treated
B0 0.323383097372616 Treated
B0 0.24820169227318 Treated
B0 0.368981230380231 Treated
B0 0.0811935301959322 Treated
B0 0.16449397720589 Treated
B0 0.419102086538805 Treated
B0 0.340490102558026 Treated
B0 0.287035623563434 Treated
B0 0.40458142631787 Treated
B0 0.388398527427055 Treated
B0 0.47476640687524 Treated
B0 0.121881760196116 Treated
B0 0.259639031570446 Treated
B0 0.640587353772095 Treated
B0 0.926400581378865 Treated
B0 0.45584621925412 Treated
B0 0.224767010955787 Treated
B0 0.362115371810149 Treated
B0 0.190986590526826 Treated
B0 0.299295405117186 Treated
B0 0.376206934536906 Treated
B0 0.691301791633813 Treated
B0 0.15586765523447 Treated
B0 0.580530561811104 Treated
B0 0.24208783965385 Treated
B0 0.506452196339083 Treated
B0 0.134477101479386 Treated
B0 0.620568153441337 Treated
B0 0.457369746635453 Treated
B0 0.32219229685266 Treated
B0 0.473698153317511 Treated
B0 0.378348996394473 Treated
B0 0.354478686611051 Treated
B0 0.089067240709067 Treated
B0 0.109858324814716 Treated
B0 0.350330935846248 Treated
B0 0.636943831860376 Treated
B0 0.252694071180673 Treated
B0 0.293937384521666 Treated
B0 0.310998883549706 Treated
B0 0.181078495233913 Treated
B0 0.314631863696338 Treated
B0 0.483950720124916 Treated
B0 0.312028397168931 Treated
B0 0.217433573317793 Treated
B0 0.560587993600736 Treated
B0 0.307908327437443 Treated
B0 0.233695243879252 Treated
B0 0.289659038528846 Treated
B0 0.167996560714066 Treated
B0 0.150611243226875 Treated
B0 0.421105644764075 Treated
B0 0.410054426749106 Treated
B0 0.270148634003611 Treated
B0 0.755499572150042 Treated
B0 0.327737709730804 Treated
B0 0.261782573772161 Treated
B0 1.4364093268552 Treated
B0 0.125847377415206 Treated
B0 0.491182928097214 Treated
B0 0.325820383934824 Treated
B0 0.343457256723015 Treated
B0 0.452432268908757 Treated
B0 0.377998574342104 Treated
B0 0.105655355999364 Treated
B0 0.194819749655991 Treated
B0 0.313698444664899 Treated
B0 0.791392709014318 Treated
B0 0.14724749532629 Treated
B0 0.40864292047925 Treated
B0 0.194250540482821 Treated
B0 0.298615691707157 Treated
B0 0.167200258898469 Treated
B0 1.76826789113773 Treated
B0 0.540477259805042 Treated
B0 0.598217872240812 Treated
B0 0.227284346167233 Treated
B0 0.803335837605068 Treated
B0 0.185217201535189 Treated
B0 1.01583934978968 Treated
B0 0.155533081538827 Treated
B0 0.301911284591795 Treated
B0 0.305879803296376 Treated
B0 0.0759171047704657 Treated
B0 0.66543754018292 Treated
B0 0.238763284632635 Treated
B0 0.289612698138642 Treated
B0 0.377249597267313 Treated
B0 0.396346747442734 Treated
B0 0.220172705564783 Treated
B0 0.405924695009634 Treated
B0 0.0686501771471711 Treated
B0 0.71256889548241 Treated
B0 0.229752477448618 Treated
B0 0.167203644308982 Treated
B0 0.284056640154861 Treated
B0 0.372214310911687 Treated
B0 0.613326164439102 Treated
B0 0.137848136764795 Treated
B0 0.290161047392126 Treated
B0 0.352311405067127 Treated
B0 0.207424969122464 Treated
B0 0.476836687606444 Treated
B0 0.185729398286002 Treated
B0 0.464574742013599 Treated
B0 0.141339516717835 Treated
B0 0.410961440814108 Treated
B0 0.314246039717395 Treated
B0 0.163270909653078 Treated
B0 0.162590468676601 Treated
B0 0.334427079275088 Treated
B0 0.307677228804066 Treated
B0 0.534806146339987 Treated
B0 0.717252165318411 Treated
B0 0.871204771255526 Treated
B0 0.668184138106451 Treated
B0 0.164244394394266 Treated
B0 0.458065571178662 Treated
B0 0.402959091581721 Treated
B0 0.297896400827427 Treated
B0 0.468770492066762 Treated
B0 0.233673341555109 Treated
B0 0.6251504617358 Treated
B0 0.552700921230969 Treated
B0 0.23637755572849 Treated
B0 0.276809286966685 Treated
B0 0.208888919974329 Treated
B0 0.264145484804149 Treated
B0 1.21965586546333 Treated
B0 0.390384242340422 Treated
B0 0.465333452821514 Treated
B0 0.399953801028334 Treated
B0 0.164649830973768 Treated
B0 0.39435114705745 Treated
B0 0.491114509748709 Treated
B0 0.353605341212961 Treated
B0 0.38573140614847 Treated
B0 0.850404091899952 Treated
B0 0.118537294368192 Treated
B0 1.88290184227835 Treated
B0 0.226220468568301 Treated
B0 0.933016155436313 Treated
B0 0.446209494703162 Treated
B0 0.411765609193694 Treated
B0 0.508137928425823 Treated
B0 0.429443753190185 Treated
B0 0.795542809416091 Treated
B0 0.478155118495167 Treated
B0 0.239528451588213 Treated
B0 0.658296368184025 Treated
B0 0.639418535810366 Treated
B0 0.482635367190861 Treated
B0 0.310494469333876 Treated
B0 0.416517522267975 Treated
B0 0.0876875204206852 Treated
B0 0.356102440176736 Treated
B0 0.553349922755228 Treated
B0 0.164537803714968 Treated
B0 0.175091230340597 Treated
B0 0.288062724517164 Treated
B0 0.425442827708343 Treated
B0 0.476195829327052 Treated
B0 0.264538919220972 Treated
B0 0.492207660388447 Treated
B0 0.226636666971032 Treated
B0 0.575989641869724 Treated
B0 0.433341552346651 Treated
B0 0.488481755518956 Treated
B0 0.332342832983792 Treated
B0 0.125476148011151 Treated
B0 0.417949530086292 Treated
B0 0.349038071431159 Treated
B0 0.609692811040836 Treated
B0 0.220543755583792 Treated
B0 0.1345579620255 Treated
B0 0.940553639392766 Treated
B0 0.374999903157787 Treated
B0 0.274245931705796 Treated
B0 0.691631115107269 Treated
B0 0.465555116333656 Treated
B0 0.292211310901849 Treated
B0 0.207012453337805 Treated
B0 0.19886085216015 Treated
B0 0.201754166928554 Treated
B0 0.429788977053405 Treated
B0 0.270847292346914 Treated
B0 0.204993693251227 Treated
B0 0.35691643769144 Treated
B0 0.160328563605323 Treated
B0 0.278629255062189 Treated
B0 0.270976150069432 Treated
B0 0.179589252425779 Treated
B0 0.704698336614612 Treated
B0 0.144886112716449 Treated
B0 0.255425421320877 Treated
B0 1.39738222667772 Treated
B0 0.35941864940353 Treated
B0 0.290805319771941 Treated
B0 0.174997989669207 Treated
B0 0.375870208060891 Treated
B0 0.127041809286006 Treated
B0 0.0885843995733382 Treated
B0 0.437720768003829 Treated
B0 0.188177454511103 Treated
B0 0.406263085595078 Treated
B0 0.371991491029467 Treated
B0 0.357256821881402 Treated
B0 0.598254744723132 Treated
B0 0.250592352162041 Treated
B0 0.209397721098249 Treated
B0 0.3664912283331 Treated
B0 0.162147011505414 Treated
B0 0.405625921061511 Treated
B0 0.308190000589897 Treated
B0 0.470173364648911 Treated
B0 0.700112467296963 Treated
B0 0.265347045033973 Treated
B0 0.57630809361058 Treated
B0 0.351585090630738 Treated
B0 0.167493998640517 Treated
B0 0.347321184947227 Treated
B0 0.632716750058196 Treated
B0 0.483789092716186 Treated
B0 0.694623001273042 Treated
B0 0.268448354792272 Treated
B0 0.142809098801085 Treated
B0 0.215912765459646 Treated
B0 0.288439910080886 Treated
B0 0.25981113868283 Treated
B0 0.255346950040353 Treated
B0 0.275727923879729 Treated
B0 0.141121005418864 Treated
B0 0.121678803499982 Treated
B0 0.43014838228886 Treated
B0 0.186288531766297 Treated
B0 0.292389473823582 Treated
B0 0.20840510447323 Treated
B0 0.365155351274544 Treated
B0 0.30735049143512 Treated
B0 0.159846593911683 Treated
B0 0.282683808211817 Treated
B0 0.491384252132684 Treated
B0 0.364498948218896 Treated
B0 0.0737723379081046 Treated
B0 0.210929483641148 Treated
B0 0.356124537801454 Treated
B0 0.316562574103974 Treated
B0 0.27505529029909 Treated
B0 0.248690496052838 Treated
B0 0.256578686640177 Treated
B0 0.566654739442464 Treated
B0 0.294438945071509 Treated
B0 0.204266621996308 Treated
B0 0.685236612782389 Treated
B0 0.217622312099209 Treated
B0 0.417170870015247 Treated
B0 0.734395407032845 Treated
B0 0.274643708615636 Treated
B0 0.345226821982106 Treated
B0 0.365787544738005 Treated
B0 0.294838440279485 Treated
B0 0.286892944401338 Treated
B0 0.279322247886632 Treated
B0 0.387131220144016 Treated
B0 0.28173545703377 Treated
B0 0.26534979490523 Treated
B0 0.283943064859677 Treated
B0 0.385521177444643 Treated
B0 0.306931692688882 Treated
B0 0.521861525330461 Treated
B0 0.148120131641281 Treated
B0 0.399101380887691 Treated
B0 0.848368908506704 Treated
B0 1.05118344105086 Treated
B0 0.250621678404217 Treated
B0 0.600018371009929 Treated
B0 0.205473887161626 Treated
B0 0.0856372624711304 Treated
B0 0.269334500323928 Treated
B0 0.20078109235651 Treated
B0 0.299995040015048 Treated
B0 0.515238450610174 Treated
B0 0.202800624468593 Treated
B0 0.160853712803987 Treated
B0 0.335467989143754 Treated
B0 0.422850494854269 Treated
B0 0.3046455881158 Treated
B0 0.231741582489899 Treated
B0 0.162018960670117 Treated
B0 0.400421365010885 Treated
B0 0.302688365952208 Treated
B0 1.83373579231612 Treated
B0 0.149311698426013 Treated
B0 0.320560136620215 Treated
B0 0.169535236435371 Treated
B0 0.313405870528336 Treated
B0 0.443330157804384 Treated
B0 0.0958181062782985 Treated
B0 0.146199007775789 Treated
B0 0.414667769616248 Treated
B0 0.37515445620127 Treated
B0 0.816097078907704 Treated
B0 0.175441498958218 Treated
B0 0.542132427275897 Treated
B0 0.493538933431347 Treated
B0 0.300991452175829 Treated
B0 0.281813090913569 Treated
B0 0.460575573965881 Treated
B0 0.382466175434355 Treated
B0 0.26564082666845 Treated
B0 0.543619096101686 Treated
B0 0.501299274818785 Treated
B0 0.344837845997644 Treated
B0 0.250946468517451 Treated
B0 1.06706225193247 Treated
B0 0.23207120086563 Treated
B0 0.149731387827687 Treated
B0 0.559266053238786 Treated
B0 0.210637705016572 Treated
B0 0.501524288808985 Treated
B0 0.34859188053958 Treated
B0 0.428727472205265 Treated
B0 0.210731450357312 Treated
B0 0.377209577728546 Treated
B0 0.101628854435239 Treated
B0 0.659870804331215 Treated
B0 0.464934669236257 Treated
B0 0.148876039624611 Treated
B0 0.605793200538574 Treated
B0 0.808572964245591 Treated
B0 0.354076493876786 Treated
B0 0.554028325281766 Treated
B0 0.218820446571205 Treated
B0 1.0993789513399 Treated
B0 0.133957207105562 Treated
B0 0.169836253638125 Treated
B0 0.399026898244699 Treated
B0 0.0828220706825002 Treated
B0 0.358013095039808 Treated
B0 0.233636435157981 Treated
B0 0.154347262973255 Treated
B0 0.684909073276704 Treated
B0 0.447491648369316 Treated
B0 0.608875347811207 Treated
B0 0.65440236010201 Treated
B0 0.182026970679002 Treated
B0 0.47468267341442 Treated
B0 0.229001435107616 Treated
B0 0.543682111578662 Treated
B0 0.357136971857815 Treated
B0 0.36313221601392 Treated
B0 0.269896205269899 Treated
B0 0.446416439497395 Treated
B0 0.303929076786111 Treated
B0 0.302950434485637 Treated
B0 0.571627437867912 Treated
B0 0.223737869736361 Treated
B0 0.412088989956963 Treated
B0 0.406220634754494 Treated
B0 0.532867344472069 Treated
B0 0.204337965172941 Treated
B0 0.412380700704562 Treated
B0 0.366719362684173 Treated
B0 0.340206697010032 Treated
B0 0.0924180837886911 Treated
B0 0.165953500457356 Treated
B0 0.298934610375721 Treated
B0 0.481219108653591 Treated
B0 0.280595934574999 Treated
B0 0.325787479370912 Treated
B0 0.520350177296622 Treated
B0 0.19848012954726 Treated
B0 0.393270866158693 Treated
B0 0.351931443465635 Treated
B0 0.363790100926386 Treated
B0 0.306087415218101 Treated
B0 0.223126797968819 Treated
B0 0.411837993206134 Treated
B0 0.454098510840848 Treated
B0 0.21547176958028 Treated
B0 0.403589599034172 Treated
B0 0.577766799648965 Treated
B0 0.201301461625571 Treated
B0 1.04698749208763 Treated
B0 0.400358641959459 Treated
B0 0.295436948827492 Treated
B0 0.384299812310529 Treated
B0 0.178073454692887 Treated
B0 0.37502637775365 Treated
B0 0.365918043623984 Treated
B0 0.432408248626813 Treated
B0 0.295768620393694 Treated
B0 0.146597657672352 Treated
B0 0.274367720837967 Treated
B0 0.201958683915132 Treated
B0 0.434383128056054 Treated
B0 0.353946484836231 Treated
B0 0.254682428493757 Treated
B0 0.406298180345425 Treated
B0 0.281005129974468 Treated
B0 1.39579959796441 Treated
B0 0.412323995058514 Treated
B0 0.311532456225994 Treated
B0 0.278917163524091 Treated
B0 0.246702428547917 Treated
B0 0.452177830702706 Treated
B0 0.342300404797429 Treated
B0 0.470422615064135 Treated
B0 0.222197397665313 Treated
B0 0.310760180507443 Treated
B0 0.374483103180373 Treated
B0 0.132753801015154 Treated
B0 0.623709910811059 Treated
B0 0.811208048972095 Treated
B0 0.175576954731866 Treated
B0 0.374192386083004 Treated
B0 0.389314244036602 Treated
B0 0.684585419219156 Treated
B0 0.273806677046455 Treated
B0 0.554493657613089 Treated
B0 0.361054051320929 Treated
B0 0.809474440540381 Treated
B0 0.472241518180308 Treated
B0 0.386567107360076 Treated
B0 0.187550401270881 Treated
B0 0.239377360252508 Treated
B0 0.43254983888031 Treated
B0 0.757243353156621 Treated
B0 0.611696906691904 Treated
B0 0.287082933224558 Treated
B0 1.04548599499607 Treated
B0 0.31712900318246 Treated
B0 0.190225209549051 Treated
B0 0.181896169547843 Treated
B0 0.783880661344578 Treated
B0 0.410180821872893 Treated
B0 0.138023971449366 Treated
B0 0.28380673137218 Treated
B0 0.209477545344051 Treated
B0 0.186899316616103 Treated
B0 0.502616210314694 Treated
B0 0.269747184163243 Treated
B0 0.135527226151067 Treated
B0 0.317174584973026 Treated
B0 0.314997566191284 Treated
B0 0.742349207006077 Treated
B0 0.346353280617528 Treated
B0 0.0792082925464224 Treated
B0 0.466979124195794 Treated
B0 0.225102622194133 Treated
B0 0.16019637095334 Treated
B0 0.12220150573479 Treated
B0 0.720250992853446 Treated
B0 0.321775859370117 Treated
B0 0.48213810469174 Treated
B0 0.310980731471493 Treated
B0 0.396580558803027 Treated
B0 0.308430642134708 Treated
B0 0.500086975916651 Treated
B0 0.646228434899493 Treated
B0 0.261176514816801 Treated
B0 0.217616641822246 Treated
B0 0.196370917040637 Treated
B0 0.332479161631387 Treated
B0 0.174531541049338 Treated
B0 0.30391079797264 Treated
B0 0.230701337520023 Treated
B0 0.231797444153087 Treated
B0 0.292596847072502 Treated
B0 0.708109094100298 Treated
B0 0.22785654719539 Treated
B0 0.66180281045849 Treated
B0 0.195300658344988 Treated
B0 0.235866348199107 Treated
B0 0.344077466805817 Treated
B0 0.44513031255872 Treated
B0 0.333094272796971 Treated
B0 0.298576137112722 Treated
B0 0.425934955158854 Treated
B0 0.182265305391903 Treated
B0 0.191281664552949 Treated
B0 1.26575369453907 Treated
B0 0.277529382871985 Treated
B0 0.257768722856352 Treated
B0 0.249495470006112 Treated
B0 0.340149361377477 Treated
B0 0.533551915874581 Treated
B0 0.322083041407255 Treated
B0 0.282947034691185 Treated
B0 0.507745203493092 Treated
B0 0.534202731999976 Treated
B0 0.638127783490477 Treated
B0 0.424015934216748 Treated
B0 0.202270355878396 Treated
B0 0.274558186788721 Treated
B0 0.153434991460179 Treated
B0 0.411697984600034 Treated
B0 0.43118464981489 Treated
B0 0.380136497438692 Treated
B0 0.433207131050786 Treated
B0 0.346302993859549 Treated
B0 0.316066222879523 Treated
B0 0.390633226252466 Treated
B0 0.593540574518835 Treated
B0 0.0807670663184679 Treated
B0 0.146257053707685 Treated
B0 0.576458926812829 Treated
B0 0.397959567850587 Treated
B0 0.518868413384144 Treated
B0 0.241012981556667 Treated
B0 0.47121718346722 Treated
B0 0.165733815242108 Treated
B0 0.722442066418357 Treated
B0 0.401564932603982 Treated
B0 0.499658125032871 Treated
B0 0.205490451804354 Treated
B0 0.0523583455234795 Treated
B0 0.119929356028631 Treated
B0 0.35658925157158 Treated
B0 0.525520818474864 Treated
B0 0.251996892464179 Treated
B0 0.263029709789791 Treated
B0 0.605964852395728 Treated
B0 0.174630363734574 Treated
B0 0.426134994071367 Treated
B0 0.144128090134753 Treated
B0 0.536875750941302 Treated
B0 0.48034108198904 Treated
B0 0.314302989382077 Treated
B0 0.198027849095922 Treated
B0 0.229816420946139 Treated
B0 0.279586458592106 Treated
B0 0.233174274845472 Treated
B0 0.459011340137677 Treated
B0 0.445690688877418 Treated
B0 0.689862148219266 Treated
B0 0.343453888313677 Treated
B0 0.257286531828687 Treated
B0 0.555332807551643 Treated
B0 0.110157449872058 Treated
B0 0.784122810342794 Treated
B0 0.548552260490421 Treated
B0 0.291589278158091 Treated
B0 0.438326924909334 Treated
B0 0.625360476913546 Treated
B0 0.190768629946008 Treated
B0 0.617223219853111 Treated
B0 0.514818479618197 Treated
B0 0.406521119771919 Treated
B0 0.338498373166059 Treated
B0 0.263465851473437 Treated
B0 0.447560670171026 Treated
B0 0.273933556819319 Treated
B0 0.679760442760481 Treated
B0 0.37556164580914 Treated
B0 0.222544182281744 Treated
B0 0.361484040435078 Treated
B0 0.168137587934819 Treated
B0 0.448982651136631 Treated
B0 0.200505464545838 Treated
B0 0.38450411664794 Treated
B0 0.271762514741459 Treated
B0 0.272149366479133 Treated
B0 0.513957900577156 Treated
B0 0.13257234534059 Treated
B0 0.345445763218584 Treated
B0 0.299020001436236 Treated
B0 0.440999813468842 Treated
B0 0.272392503645077 Treated
B0 0.112175663975072 Treated
B0 0.247728558580378 Treated
B0 0.679034448518664 Treated
B0 0.430044353354208 Treated
B0 0.142358334818039 Treated
B0 0.246339095254893 Treated
B0 0.270478201592339 Treated
B0 0.440729436847085 Treated
B0 0.355148441712004 Treated
B0 0.467729580511751 Treated
B0 0.184943699996059 Treated
B0 0.156525802439826 Treated
B0 0.569347211233753 Treated
B0 1.13689910209432 Treated
B0 0.546834997755394 Treated
B0 0.297391867721696 Treated
B0 0.130354529543117 Treated
B0 0.298487552139098 Treated
B0 0.43688839352976 Treated
B0 0.537327061444019 Treated
B0 0.432297122514681 Treated
B0 0.150095713038841 Treated
B0 0.3205875941143 Treated
B0 0.339642641678512 Treated
B0 0.288691465209421 Treated
B0 0.460103153112111 Treated
B0 0.0939855434256775 Treated
B0 0.341676058156078 Treated
B0 0.0938325395395317 Treated
B0 0.466602646676751 Treated
B0 0.437977822310439 Treated
B0 0.550539835389182 Treated
B0 1.0353624563264 Treated
B0 0.172641457718729 Treated
B0 0.397292918436128 Treated
B0 0.332141663143868 Treated
B0 1.14495278101362 Treated
B0 0.240716967610559 Treated
B0 0.291565672753517 Treated
B0 0.151958140113802 Treated
B0 0.285193985543488 Treated
B0 0.816735813981657 Treated
B0 0.299259574312027 Treated
B0 0.497663538528635 Treated
B0 0.862165660496012 Treated
B0 0.379931138794361 Treated
B0 0.476187638766673 Treated
B0 0.137695060367053 Treated
B0 0.319155096223062 Treated
B0 0.241264311566239 Treated
B0 0.683716349333778 Treated
B0 0.280353540477145 Treated
B0 0.296995012751178 Treated
B0 0.463935454021364 Treated
B0 0.482926555697507 Treated
B0 1.40429826727477 Treated
B0 0.258984813050655 Treated
B0 0.453378856258455 Treated
B0 0.25603261713508 Treated
B0 0.213546468049367 Treated
B0 0.24853335649501 Treated
B0 1.55410806454927 Treated
B0 0.26588582556653 Treated
B0 0.220504179512425 Treated
B0 0.260483635789167 Treated
B0 0.506683812470654 Treated
B0 0.498624489809684 Treated
B0 0.44800196661601 Treated
B0 0.421860449057644 Treated
B0 0.194687665033094 Treated
B0 0.319134354694788 Treated
B0 0.337601045523789 Treated
B0 0.336733283173135 Treated
B0 0.360080424242742 Treated
B0 0.371277059883504 Treated
B0 0.539634586750175 Treated
B0 0.508300930593179 Treated
B0 0.110977157986022 Treated
B0 0.292556472783862 Treated
B0 0.0521271224179692 Treated
B0 0.245382859831388 Treated
B0 0.291135943286378 Treated
B0 0.212972133395721 Treated
B0 0.418817097126888 Treated
B0 0.490527291192916 Treated
B0 0.129645895957551 Treated
B0 0.231484812310025 Treated
B0 0.178714079200408 Treated
B0 0.505195756987168 Treated
B0 0.197610458973879 Treated
B0 0.345039171258392 Treated
B0 0.198054449553268 Treated
B0 0.620938661147526 Treated
B0 0.344428685665357 Treated
B0 0.380407304481335 Treated
B0 0.120001158922518 Treated
B0 0.231819961304206 Treated
B0 0.295883592571095 Treated
B0 0.280871994358846 Treated
B0 0.234106249200633 Treated
B0 0.22131829776496 Treated
B0 0.161052987181096 Treated
B0 0.228678203605231 Treated
B0 0.209806181267657 Treated
B0 0.409881594208688 Treated
B0 0.383852983360009 Treated
B0 0.207953324721488 Treated
B0 0.238898970641787 Treated
B0 0.306150731122842 Treated
B0 0.610912852706239 Treated
B0 0.340278925278031 Treated
B0 0.569793512766011 Treated
B0 0.201676793156306 Treated
B0 1.07787154845438 Treated
B0 0.368071998687057 Treated
B0 1.01418066812068 Treated
B0 0.221775670952185 Treated
B0 0.415127637780177 Treated
B0 0.328777606298356 Treated
B0 0.268660055545986 Treated
B0 0.128982684919174 Treated
B0 0.406762822378541 Treated
B0 0.238650656684228 Treated
B0 0.568243415297275 Treated
B0 0.459565610626602 Treated
B0 0.122358607592748 Treated
B0 0.275601204010409 Treated
B0 0.687239382287232 Treated
B0 0.299486931121638 Treated
B0 0.109480387516855 Treated
B0 0.271613025163523 Treated
B0 0.0889831269632326 Treated
B0 0.64269382159124 Treated
B0 0.393112561994017 Treated
B0 0.136395717819258 Treated
B0 0.554288831864903 Treated
B0 0.249599220651189 Treated
B0 0.147098970097056 Treated
B0 0.482348628310961 Treated
B0 0.230526355194885 Treated
B0 0.289721375915753 Treated
B0 0.47073487444717 Treated
B0 0.427492314795727 Treated
B0 0.358699036646663 Treated
B0 0.657743091262836 Treated
B0 0.40218326577452 Treated
B0 0.211963853748597 Treated
B0 0.297266281435447 Treated
B0 0.469470769083364 Treated
B0 0.214704994993699 Treated
B0 0.165698099382588 Treated
B0 0.537886615692349 Treated
B0 0.400293150455015 Treated
B0 0.370271276057468 Treated
B0 0.114807013452949 Treated
B0 0.306432993172158 Treated
B0 0.190837564598201 Treated
B0 0.441820447382109 Treated
B0 0.157527198046963 Treated
B0 1.07877928142038 Treated
B0 0.115610410389384 Treated
B0 0.344545376217754 Treated
B0 0.175794731057507 Treated
B0 0.397197833275931 Treated
B0 0.935092918150778 Treated
B0 0.15140279865483 Treated
B0 0.249035476492765 Treated
B0 0.273258376430312 Treated
B0 0.512014633415443 Treated
B0 0.420018927289923 Treated
B0 0.299644367905135 Treated
B0 0.161210503976378 Treated
B0 0.380108678170673 Treated
B0 0.446479651045923 Treated
B0 0.300709817305267 Treated
B0 0.291288281512478 Treated
B0 0.244054365042563 Treated
B0 0.395020909379935 Treated
B0 0.314682540288304 Treated
B0 0.310827272019278 Treated
B0 0.260969849922052 Treated
B0 0.0996040450711621 Treated
B0 0.454275116316577 Treated
B0 0.75022857751199 Treated
B0 0.45091119313927 Treated
B0 0.45603679004847 Treated
B0 0.414106329676515 Treated
B0 0.491711819084799 Treated
B0 0.319049802513254 Treated
B0 0.403396274197686 Treated
B0 0.426637255929141 Treated
B0 0.069293951787013 Treated
B0 0.345724421897755 Treated
B0 0.359133352381277 Treated
B0 0.558512776002132 Treated
B0 0.231713936651267 Treated
B0 0.190074557267085 Treated
B0 0.274553562300382 Treated
B0 0.102147343162683 Treated
B0 0.103637435276165 Treated
B0 0.337899379308922 Treated
B0 0.312428597835524 Treated
B0 0.183017247015544 Treated
B0 0.201194796217263 Treated
B0 0.339675759946439 Treated
B0 0.0683561120460636 Treated
B0 0.140678718995947 Treated
B0 0.431370441659508 Treated
B0 0.18855921007932 Treated
B0 0.289231765271012 Treated
B0 0.192056396959922 Treated
B0 0.176631399504502 Treated
B0 0.413792429034632 Treated
B0 0.343266856797427 Treated
B0 0.341251039797854 Treated
B0 0.12629560934516 Treated
B0 0.213107207640443 Treated
B0 0.338173266494446 Treated
B0 0.51407575081718 Treated
B0 0.0746721702907715 Treated
B0 0.411424990644757 Treated
B0 0.358558834711506 Treated
B0 0.420120111296038 Treated
B0 0.619495704352809 Treated
B0 0.153657219358302 Treated
B0 0.279945350739916 Treated
B0 0.346479416315318 Treated
B0 0.532501162716905 Treated
B0 0.259811905336976 Treated
B0 0.285535095114612 Treated
B0 0.431640775848516 Treated
B0 0.309424614192078 Treated
B0 0.30326533186336 Treated
B0 0.0685896214695389 Treated
B0 0.129217508136096 Treated
B0 0.294506518146533 Treated
B0 0.466675691497152 Treated
B0 0.461345350024386 Treated
B0 0.360321061985809 Treated
B0 0.643073547163974 Treated
B0 0.301349730283637 Treated
B0 1.10349738477371 Treated
B0 0.587703869528621 Treated
B0 0.926339715170515 Treated
B0 0.0594388209225174 Treated
B0 0.151637873146636 Treated
B0 0.384041862888496 Treated
B0 0.508332945554768 Treated
B0 0.500118289408258 Treated
B0 0.188394999117247 Treated
B0 0.404623797335826 Treated
B0 0.231189568035631 Treated
B0 0.345029522200666 Treated
B0 0.387009081927982 Treated
B0 0.250002712610441 Treated
B0 0.136068263414332 Treated
B0 0.465231976170674 Treated
B0 0.224397606289767 Treated
B0 0.738706071432962 Treated
B0 0.212830738225559 Treated
B0 0.279632120728072 Treated
B0 0.380764794983663 Treated
B0 0.370732955070399 Treated
B0 0.378530452321268 Treated
B0 0.328845851092991 Treated
B0 0.201144875465781 Treated
B0 0.454491668880947 Treated
B0 0.172472702427965 Treated
B0 0.628031004263867 Treated
B0 0.282735011192809 Treated
B0 0.377954646820674 Treated
B0 0.138507257082502 Treated
B0 0.368150550911353 Treated
B0 0.70482140252535 Treated
B0 0.266305752358 Treated
B0 2.34940499622975 Treated
B0 0.227342958046312 Treated
B0 0.619646916290791 Treated
B0 0.2738505504953 Treated
B0 0.204170103019358 Treated
B0 0.367621623004303 Treated
B0 0.518117679668256 Treated
B0 0.326416070962957 Treated
B0 0.187612724409023 Treated
B0 0.250864847411103 Treated
B0 0.244207993988087 Treated
B0 0.474429640899742 Treated
B0 0.307767956676118 Treated
B0 0.745028772009231 Treated
B0 0.30434122552606 Treated
B0 0.544143040572271 Treated
B0 0.214246315448496 Treated
B0 0.254632339432858 Treated
B0 0.176900543691814 Treated
B0 0.466718324295149 Treated
B0 0.409705893257311 Treated
B0 0.126778260461818 Treated
B0 0.316423187861028 Treated
B0 0.544405626085114 Treated
B0 0.159818103921491 Treated
B0 0.33378155831621 Treated
B0 0.785268041472718 Treated
B0 0.347122571551103 Treated
B0 0.186105715095157 Treated
B0 0.204836929920675 Treated
B0 0.337085281325381 Treated
B0 0.310246612863366 Treated
B0 0.454110733669003 Treated
B0 0.117490040064241 Treated
B0 0.377780309901949 Treated
B0 0.838685547114365 Treated
B0 0.214902304277334 Treated
B0 0.865574152353656 Treated
B0 0.271190324482874 Treated
B0 0.385471347471804 Treated
B0 0.415214292885207 Treated
B0 0.454814804275005 Treated
B0 0.263413061772393 Treated
B0 0.433673465303477 Treated
B0 0.111547540548583 Treated
B0 0.176658394891253 Treated
B0 0.702832365107156 Treated
B0 0.21639023737709 Treated
B0 0.402982668181133 Treated
B0 0.301933672696305 Treated
B0 0.35424373669346 Treated
B0 0.327855827921118 Treated
B0 0.188832565468381 Treated
B0 0.284529104341194 Treated
B0 0.518813516795569 Treated
B0 0.350342781204449 Treated
B0 0.352942354232569 Treated
B0 0.59266981113738 Treated
B0 0.400083453405977 Treated
B0 0.296585379959965 Treated
B0 0.534779354164123 Treated
B0 0.206387528109158 Treated
B0 0.316585736098789 Treated
B0 0.251484275486321 Treated
B0 0.471562925767481 Treated
B0 0.179769213201187 Treated
B0 0.40868745333154 Treated
B0 0.533001076027605 Treated
B0 0.122262861189535 Treated
B0 0.319001741853281 Treated
B0 0.316839894847382 Treated
B0 0.260454079265174 Treated
B0 0.156038317892829 Treated
B0 0.23659827568899 Treated
B0 0.127590802824349 Treated
B0 0.119810412645349 Treated
B0 0.781279898617156 Treated
B0 0.32456152943601 Treated
B0 0.31132784676358 Treated
B0 0.322888335157667 Treated
B0 0.0803520809223513 Treated
B0 0.583578739293053 Treated
B0 0.332107837128024 Treated
B0 0.2311710582249 Treated
B0 0.31162694625914 Treated
B0 0.287766207862689 Treated
B0 0.0440531782602905 Treated
B0 0.225320660674134 Treated
B0 0.679866486651954 Treated
B0 0.487415274437843 Treated
B0 0.178129284279479 Treated
B0 0.316910628502174 Treated
B0 0.260267349103875 Treated
B0 0.0541042123314843 Treated
B0 0.22848597464593 Treated
B0 0.370736750544454 Treated
B0 0.671646178537388 Treated
B0 0.164933715741972 Treated
B0 0.500689186396017 Treated
B0 0.304110546473962 Treated
B0 0.823096502805385 Treated
B0 0.765259532573526 Treated
B0 0.37937610853576 Treated
B0 0.176614545211939 Treated
B0 0.612817704269207 Treated
B0 0.432064666347806 Treated
B0 0.17788822267437 Treated
B0 0.239557798883709 Treated
B0 0.363373312749347 Treated
B0 0.708306156495513 Treated
B0 0.890781235827997 Treated
B0 0.427478825904572 Treated
B0 0.71275368416373 Treated
B0 0.339434092470097 Treated
B0 0.0889765239246619 Treated
B0 0.812024857242077 Treated
B0 0.271197078399026 Treated
B0 1.09655569998835 Treated
B0 0.384102979660818 Treated
B0 0.433501684593743 Treated
B0 0.458799961419702 Treated
B0 2.22030754382178 Treated
B0 0.128073964123125 Treated
B0 0.347366504531009 Treated
B0 0.305770190285414 Treated
B0 0.305938919333893 Treated
B0 0.287532006884323 Treated
B0 0.373152712529059 Treated
B0 0.233792436639705 Treated
B0 0.0710660825407603 Treated
B0 0.194934704094685 Treated
B0 0.284837290686794 Treated
B0 0.19165762489805 Treated
B0 0.281435882680484 Treated
B0 0.596563437926886 Treated
B0 0.257336767886417 Treated
B0 0.323090405178555 Treated
B0 0.199403284906923 Treated
B0 0.345407443152092 Treated
B0 0.0668058176809051 Treated
B0 0.228029061747118 Treated
B0 0.350035598949228 Treated
B0 0.201856836090965 Treated
B0 0.311574401358746 Treated
B0 0.409405797496206 Treated
B0 0.492545968324638 Treated
B0 0.204502352574282 Treated
B0 0.321074737196929 Treated
B0 0.352169075755347 Treated
B0 0.321597962851794 Treated
B0 0.321386799235919 Treated
B0 0.291419156248978 Treated
B0 0.66937436267566 Treated
B0 0.449813248851361 Treated
B0 0.213915115922465 Treated
B0 0.380313785096132 Treated
B0 0.293187580133892 Treated
B0 1.15294422620983 Treated
B0 0.6132677762565 Treated
B0 0.418093917370265 Treated
B0 0.120119818082042 Treated
B0 0.600199916045681 Treated
B0 0.321737888928789 Treated
B0 0.38390708774774 Treated
B0 0.334108206634987 Treated
B0 0.0590611838497356 Treated
B0 0.299026611054234 Treated
B0 0.677022446044302 Treated
B0 0.244519929756914 Treated
B0 0.426391697006881 Treated
B0 0.26335488291004 Treated
B0 0.494977188242919 Treated
B0 0.438107195538378 Treated
B0 0.229381033243804 Treated
B0 0.154170741191946 Treated
B0 0.304309116419546 Treated
B0 0.27260305412086 Treated
B0 0.139756801387699 Treated
B0 0.942313033045123 Treated
B0 0.212029852893735 Treated
B0 0.151855370369077 Treated
B0 0.324974152894016 Treated
B0 0.430900750340467 Treated
B0 0.241363143791438 Treated
B0 0.205042325863084 Treated
B0 0.694984634089376 Treated
B0 0.215855205061925 Treated
B0 0.558014190859228 Treated
B0 0.812167909127406 Treated
B0 0.200002228169239 Treated
B0 0.343984252980068 Treated
B0 0.257406386621508 Treated
B0 0.106229574782928 Treated
B0 0.199116506756869 Treated
B0 0.129967476463889 Treated
B0 0.36039873950095 Treated
B0 0.300131361317685 Treated
B0 0.210336951872116 Treated
B0 0.194889107878465 Treated
B0 0.338337969758609 Treated
B0 1.64618321894933 Treated
B0 0.171596700870341 Treated
B0 0.273502244754191 Treated
B0 0.421749501800898 Treated
B0 0.412549082935364 Treated
B0 0.104248724829514 Treated
B0 0.392585410661418 Treated
B0 0.351475363531902 Treated
B0 0.288927004709134 Treated
B0 0.522272069953383 Treated
B0 0.648064632043811 Treated
B0 0.318263970377432 Treated
B0 0.251173702532967 Treated
B0 0.166004884041034 Treated
B0 0.214572686971048 Treated
B0 0.2124063317105 Treated
B0 0.164748638984437 Treated
B0 0.142992447206392 Treated
B0 0.231455245212629 Treated
B0 0.404415621871843 Treated
B0 0.202319785234698 Treated
B0 0.143779900737265 Treated
B0 0.400971709939979 Treated
B0 0.365690206812302 Treated
B0 0.242685559506047 Treated
B0 0.404118945861285 Treated
B0 0.416312583293154 Treated
B0 0.274005954952569 Treated
B0 1.74375233624934 Treated
B0 0.286117973549681 Treated
B0 0.229565650636439 Treated
B0 0.296184252693865 Treated
B0 0.286279039663444 Treated
B0 0.496862004556813 Treated
B0 0.54659567931485 Treated
B0 0.149736184960825 Treated
B0 0.195438921201955 Treated
B0 0.149594545397755 Treated
B0 0.0584052531947785 Treated
B0 0.351203814109442 Treated
B0 0.331293763376751 Treated
B0 0.571000125557257 Treated
B0 0.746871287181168 Treated
B0 0.422169448937841 Treated
B0 0.33327871484662 Treated
B0 0.219821083717397 Treated
B0 0.162353627300598 Treated
B0 0.128925542935842 Treated
B0 0.262925945892647 Treated
B0 0.556763707782042 Treated
B0 0.349919097453952 Treated
B0 0.235923116484465 Treated
B0 0.415593757200749 Treated
B0 0.250138165575201 Treated
B0 0.454160335332432 Treated
B0 0.171224406398367 Treated
B0 0.511864924721371 Treated
B0 0.257364693017547 Treated
B0 0.571584703353426 Treated
B0 0.700718991715603 Treated
B0 0.503815784866865 Treated
B0 0.967649808666846 Treated
B0 0.290840976380303 Treated
B0 0.179117042756635 Treated
B0 0.155591660383327 Treated
B0 0.237945252437396 Treated
B0 0.25964575981149 Treated
B0 0.413175880792292 Treated
B0 0.355387192723636 Treated
B0 0.80725010298956 Treated
B0 0.238751449666225 Treated
B0 0.261051753777566 Treated
B0 0.368855502053877 Treated
B0 0.238352280583018 Treated
B0 0.579833126753521 Treated
B0 0.401513019842522 Treated
B0 0.945344110688595 Treated
B0 0.362360047624153 Treated
B0 0.416915036537799 Treated
B0 0.988164350921809 Treated
B0 0.87382098825246 Treated
B0 0.772115998306262 Treated
B0 0.184205156790175 Treated
B0 0.615932209660767 Treated
B0 0.6472470300319 Treated
B0 0.520793064541755 Treated
B0 0.13165938880593 Treated
B0 1.44705118871714 Treated
B0 0.0946079667877707 Treated
B0 0.579954923961052 Treated
B0 0.272264132283768 Treated
B0 0.347240985601032 Treated
B0 0.366196826759775 Treated
B0 0.374622536025613 Treated
B0 0.249379952439234 Treated
B0 0.28130962328668 Treated
B0 0.401681093256002 Treated
B0 0.26105209029394 Treated
B0 0.297382003988632 Treated
B0 0.337713355404131 Treated
B0 0.59438169371841 Treated
B0 0.557429439101429 Treated
B0 0.312723755707097 Treated
B0 0.2165099478938 Treated
B0 0.407698587600304 Treated
B0 0.338550374148619 Treated
B0 0.139667278132709 Treated
B0 0.425570546403511 Treated
B0 0.212588878563998 Treated
B0 0.399002909098583 Treated
B0 0.268910260117911 Treated
B0 0.334108834222294 Treated
B0 0.319957123418079 Treated
B0 0.316763514912008 Treated
B0 0.158309733451885 Treated
B0 0.25700764842729 Treated
B0 0.252206213552555 Treated
B0 0.334217830710861 Treated
B0 0.345949464327433 Treated
B0 0.626537398011429 Treated
B0 0.307784368142424 Treated
B0 0.12470805145751 Treated
B0 0.333834167297549 Treated
B0 0.688301103017841 Treated
B0 0.295099222526586 Treated
B0 0.468813229716081 Treated
B0 0.677098016658106 Treated
B0 0.433167514486631 Treated
B0 0.163938122104163 Treated
B0 0.614132250651445 Treated
B0 0.440464741842078 Treated
B0 0.312586712177328 Treated
B0 0.187481196814606 Treated
B0 0.23625212358878 Treated
B0 0.506415069352906 Treated
B0 0.420360725844249 Treated
B0 0.469335127577758 Treated
B0 0.210155017558265 Treated
B0 0.241641501201268 Treated
B0 0.163672612857517 Treated
B0 0.310134982602358 Treated
B0 0.405976991584439 Treated
B0 0.291669241590455 Treated
B0 0.265083633933277 Treated
B0 0.666572892354979 Treated
B0 0.47524743980334 Treated
B0 0.338610487867148 Treated
B0 0.119376913706 Treated
B0 0.332728384267022 Treated
B0 0.455411348016416 Treated
B0 0.396853621481675 Treated
B0 0.435066651672505 Treated
B0 0.372425491867155 Treated
B0 0.153410124092642 Treated
B0 0.11615246846256 Treated
B0 0.533013398567745 Treated
B0 0.130397157263245 Treated
B0 0.248389698110327 Treated
B0 0.340759954444167 Treated
B0 0.285603443193305 Treated
B0 0.270359007357109 Treated
B0 0.575048735248928 Treated
B0 0.309681171558742 Treated
B0 0.307938517197694 Treated
B0 0.21034668590253 Treated
B0 0.366874618621748 Treated
B0 0.130925526156195 Treated
B0 0.334160889019106 Treated
B0 0.384436021271214 Treated
B0 0.243946959302481 Treated
B0 0.370743788223442 Treated
B0 0.992098109247171 Treated
B0 0.172435006298337 Treated
B0 0.258213388803286 Treated
B0 0.558178977119883 Treated
B0 2.23669633275718 Treated
B0 0.464156798248731 Treated
B0 0.263484697102915 Treated
B0 0.389763358277714 Treated
B0 0.298855647483505 Treated
B0 0.108126232453497 Treated
B0 0.102026647442609 Treated
B0 0.202585385600647 Treated
B0 0.586426076462106 Treated
B0 0.900187577541741 Treated
B0 0.342091531463637 Treated
B0 0.343847029689931 Treated
B0 0.42746083120562 Treated
B0 0.36246503534203 Treated
B0 0.206955558471148 Treated
B0 0.114756406997521 Treated
B0 0.315470824575232 Treated
B0 0.148163037945394 Treated
B0 0.129147914588011 Treated
B0 0.157350476224883 Treated
B0 0.432256881356982 Treated
B0 0.618362921281847 Treated
B0 0.221190458927178 Treated
B0 0.245651189973656 Treated
B0 0.356951357946713 Treated
B0 0.273540878405926 Treated
B0 0.372736728272708 Treated
B0 0.130769170477846 Treated
B0 0.20490718717443 Treated
B0 0.185327736868695 Treated
B0 0.0828246331782469 Treated
B0 0.315281686078983 Treated
B0 0.52171514427043 Treated
B0 0.334491894731125 Treated
B0 1.31568504638668 Treated
B0 0.174201602076637 Treated
B0 0.233949744842458 Treated
B0 0.0697711948798643 Treated
B0 0.32971605709341 Treated
B0 0.105793708473788 Treated
B0 0.606094455303708 Treated
B0 0.443307740612738 Treated
B0 0.354307918999213 Treated
B0 0.398075702327463 Treated
B0 0.454612866425829 Treated
B0 0.170448088855778 Treated
B0 0.158975433858982 Treated
B0 0.270416649646598 Treated
B0 1.39153120817864 Treated
B0 0.793635925178645 Treated
B0 0.288167694175688 Treated
B0 0.243756857443735 Treated
B0 0.23068319933616 Treated
B0 1.70188345685274 Treated
B0 0.273126351412237 Treated
B0 0.57821140831797 Treated
B0 0.251398193182515 Treated
B0 0.47867696499992 Treated
B0 0.397871351263697 Treated
B0 0.914780765155551 Treated
B0 0.271394137207009 Treated
B0 0.401488699950095 Treated
B0 0.203655700879249 Treated
B0 0.377898836028486 Treated
B0 0.393293864517299 Treated
B0 0.179506879738831 Treated
B0 0.117691909912912 Treated
B0 1.25951283008395 Treated
B0 0.213847692830424 Treated
B0 0.0555167655604968 Treated
B0 0.552793446510755 Treated
B0 0.496258232949429 Treated
B0 0.750306945172274 Treated
B0 0.3933685915395 Treated
B0 0.303439009445134 Treated
B0 0.394373847498137 Treated
B0 0.764340430035036 Treated
B0 0.338767348644324 Treated
B0 0.308708410004221 Treated
B0 0.191643256267947 Treated
B0 0.457970989508777 Treated
B0 0.223010784118498 Treated
B0 0.262076770988148 Treated
B0 0.302694094105019 Treated
B0 0.330830497578911 Treated
B0 0.258779312378983 Treated
B0 0.276673444760919 Treated
B0 0.225350791845921 Treated
B0 0.251847220812318 Treated
B0 0.243720528066885 Treated
B0 1.15499106002855 Treated
B0 0.43267533667051 Treated
B0 0.566353334877172 Treated
B0 0.359864674186425 Treated
B0 0.124141796814777 Treated
B0 0.659317351378765 Treated
B0 0.341491322356255 Treated
B0 0.230039973388974 Treated
B0 0.556343778750584 Treated
B0 0.544090386202564 Treated
B0 0.427016341147801 Treated
B0 0.246789270565596 Treated
B0 0.435832703769544 Treated
B0 0.165386962236714 Treated
B0 0.152387085239877 Treated
B0 0.11127833441618 Treated
B0 0.371231170335257 Treated
B0 0.217031160076527 Treated
B0 0.125514619620033 Treated
B0 0.33202789284444 Treated
B0 0.23729426573301 Treated
B0 0.143033019907085 Treated
B0 0.400751234938589 Treated
B0 0.469956576459109 Treated
B0 0.171822062594934 Treated
B0 0.215101777256548 Treated
B0 0.0982539043308291 Treated
B0 0.321184240825391 Treated
B0 0.278973393239313 Treated
B0 0.267357473080894 Treated
B0 0.259445006933761 Treated
B0 0.29051357761568 Treated
B0 0.659139338310283 Treated
B0 0.268132441629044 Treated
B0 0.699509786158319 Treated
B0 0.458163731678482 Treated
B0 0.598597242536519 Treated
B0 0.512059493247798 Treated
B0 0.325086566783526 Treated
B0 0.648002920208613 Treated
B0 0.460827705212477 Treated
B0 0.506468525394451 Treated
B0 0.387341436772748 Treated
B0 0.398341201000056 Treated
B0 0.214653388972956 Treated
B0 0.542531322518353 Treated
B0 0.339760072690124 Treated
B0 0.34921689999075 Treated
B0 0.392552080551592 Treated
B0 0.0766808999124413 Treated
B0 0.512419182579316 Treated
B0 0.347757405581822 Treated
B0 0.221430840829219 Treated
B0 0.445702252874076 Treated
B0 0.311195435947044 Treated
B0 0.496569151682797 Treated
B0 0.243779483494492 Treated
B0 0.270770237551887 Treated
B0 0.319439274079083 Treated
B0 0.981893482941853 Treated
B0 0.166310885915813 Treated
B0 0.129791071112024 Treated
B0 0.33510784499032 Treated
B0 0.155467830024832 Treated
B0 0.228748319190966 Treated
B0 0.141614676183414 Treated
B0 0.789187958376094 Treated
B0 0.300801234654713 Treated
B0 0.381700604209597 Treated
B0 0.140353600994162 Treated
B0 0.229998492917851 Treated
B0 0.211665078714109 Treated
B0 4.52530325989703 Treated
B0 0.302549128713341 Treated
B0 1.0151162267628 Treated
B0 0.288504695816439 Treated
B0 0.376710176770886 Treated
B0 0.499659984421732 Treated
B0 0.29186296045144 Treated
B0 0.297918985034466 Treated
B0 0.326773016607788 Treated
B0 0.18489230369683 Treated
B0 0.135700611330841 Treated
B0 0.208397509626818 Treated
B0 0.486746285090696 Treated
B0 0.377547166833541 Treated
B0 0.676834393787998 Treated
B0 0.441673387726889 Treated
B0 0.294260624148639 Treated
B0 0.253955244215781 Treated
B0 0.353153750930573 Treated
B0 0.228111062907778 Treated
B0 0.331586532938092 Treated
B0 0.255627117522784 Treated
B0 0.643633016359926 Treated
B0 0.302022600849681 Treated
B0 0.158512953338241 Treated
B0 0.13579111951097 Treated
B0 0.332369835277272 Treated
B0 0.639860158877701 Treated
B0 0.287190472016715 Treated
B0 0.576155754656422 Treated
B0 0.107503755376025 Treated
B0 0.430314877002993 Treated
B0 1.60153016004116 Treated
B0 0.302627294636925 Treated
B0 0.169583956605496 Treated
B0 0.443137614884273 Treated
B0 0.626256443710484 Treated
B0 0.118235447191366 Treated
B0 0.384665857119894 Treated
B0 0.197294824853027 Treated
B0 0.339266615994354 Treated
B0 0.177243183501203 Treated
B0 0.868250898185978 Treated
B0 0.236000718695183 Treated
B0 0.462171942854832 Treated
B0 0.267521648262272 Treated
B0 0.239563845587173 Treated
B0 0.554200174825676 Treated
B0 0.241375735221689 Treated
B0 0.240638787118791 Treated
B0 0.18118860091842 Treated
B0 0.254149315398155 Treated
B0 0.339561096956789 Treated
B0 0.406810708635926 Treated
B0 0.127005289812706 Treated
B0 0.504428305573291 Treated
B0 0.36531006780221 Treated
B0 0.23280909055704 Treated
B0 0.331809700562096 Treated
B0 0.327616504006969 Treated
B0 0.280707800887382 Treated
B0 0.322142217030585 Treated
B0 0.552238833301477 Treated
B0 0.254499419234962 Treated
B0 0.246806631548489 Treated
B0 0.300208720572953 Treated
B0 0.167233530756985 Treated
B0 0.200527355366122 Treated
B0 0.261358919945148 Treated
B0 0.315014198746436 Treated
B0 0.613868443177923 Treated
B0 0.201660070344231 Treated
B0 0.345601388782632 Treated
B0 0.180537256305466 Treated
B0 0.312390386244209 Treated
B0 0.479758559532736 Treated
B0 0.517917677677752 Treated
B0 0.293760605098192 Treated
B0 0.31078852068324 Treated
B0 0.527587415041606 Treated
B0 0.0868902803071172 Treated
B0 0.307044980486363 Treated
B0 0.69217057201575 Treated
B0 0.481212137265143 Treated
B0 0.301654712622363 Treated
B0 0.170785469364311 Treated
B0 0.127852217744541 Treated
B0 0.489565721187499 Treated
B0 0.34869062068731 Treated
B0 0.21180506500426 Treated
B0 0.0567566739789892 Treated
B0 0.235723800157919 Treated
B0 0.465360804006625 Treated
B0 0.166532001038488 Treated
B0 0.402332999974103 Treated
B0 0.238698834403009 Treated
B0 0.380088052076503 Treated
B0 0.445512199360601 Treated
B0 0.119591280260445 Treated
B0 0.617061363193571 Treated
B0 0.26716573767158 Treated
B0 0.360490913282276 Treated
B0 0.358254258919227 Treated
B0 0.343576397058208 Treated
B0 0.715475339987326 Treated
B0 0.501385093287724 Treated
B0 0.140941664384741 Treated
B0 0.338710928798826 Treated
B0 0.250598964166994 Treated
B0 0.146791605100366 Treated
B0 0.0998272824988636 Treated
B0 0.24819265783852 Treated
B0 0.595604005420305 Treated
B0 0.208034440763666 Treated
B0 0.617771662568381 Treated
B0 0.276560214701592 Treated
B0 0.304206146876209 Treated
B0 0.194661060923717 Treated
B0 1.18178855385906 Treated
B0 0.387773868288107 Treated
B0 0.557559215953834 Treated
B0 0.301564541622532 Treated
B0 0.501918753719223 Treated
B0 0.168760779934572 Treated
B0 0.300313678602982 Treated
B0 0.41686143029755 Treated
B0 0.458984556271419 Treated
B0 0.747607261245314 Treated
B0 0.131256039022136 Treated
B0 3.27678877459992 Treated
B0 0.289128985058676 Treated
B0 0.549822187808597 Treated
B0 0.287628931837107 Treated
B0 0.673518435257057 Treated
B0 0.185886658695162 Treated
B0 0.289048204171445 Treated
B0 0.363025727770239 Treated
B0 0.225175144442901 Treated
B0 0.380069806312533 Treated
B0 0.336626399478001 Treated
B0 0.442382422547555 Treated
B0 0.588867225162024 Treated
B0 0.727095820447851 Treated
B0 0.273853677234021 Treated
B0 0.297006982345646 Treated
B0 0.322673537402153 Treated
B0 0.308954037466347 Treated
B0 0.320140866813508 Treated
B0 0.161431051090806 Treated
B0 0.265381659207372 Treated
B0 0.505190561283801 Treated
B0 0.26628715085131 Treated
B0 0.373840406727576 Treated
B0 0.351753109323121 Treated
B0 0.178340068278842 Treated
B0 0.342467820733672 Treated
B0 0.102491636414058 Treated
B0 0.0733504815265446 Treated
B0 0.921843834067155 Treated
B0 0.36846549014315 Treated
B0 0.282540818074494 Treated
B0 0.226976154899821 Treated
B0 0.1177472086595 Treated
B0 0.651361002249094 Treated
B0 0.397383572161327 Treated
B0 0.339879769043882 Treated
B0 0.470955232892182 Treated
B0 0.185014995029565 Treated
B0 0.291103824438312 Treated
B0 0.136206156682585 Treated
B0 0.315818223215222 Treated
B0 0.168111631792724 Treated
B0 0.0489467263548136 Treated
B0 0.557014605160456 Treated
B0 0.389657266510793 Treated
B0 0.257491968601164 Treated
B0 0.185205580653403 Treated
B0 0.237428287211394 Treated
B0 0.252394617923516 Treated
B0 0.554545841266442 Treated
B0 0.424400663381117 Treated
B0 1.6375528046298 Treated
B0 0.152187216389868 Treated
B0 0.700974444165115 Treated
B0 0.144150526201934 Treated
B0 0.431888384342433 Treated
B0 0.418433804341918 Treated
B0 0.3674102732225 Treated
B0 0.266939121880709 Treated
B0 0.19819618738141 Treated
B0 0.43658756490618 Treated
B0 0.223892013067427 Treated
B0 0.299747058552356 Treated
B0 0.208977063316183 Treated
B0 0.218203159159144 Treated
B0 0.19905072990169 Treated
B0 0.669727956255046 Treated
B0 0.28993975150913 Treated
B0 0.239785370808582 Treated
B0 0.397030525216859 Treated
B0 0.387301470831884 Treated
B0 0.155166955805137 Treated
B0 0.424124783936347 Treated
B0 0.497178464578639 Treated
B0 0.213083788691535 Treated
B0 0.365288326333972 Treated
B0 0.159839443730012 Treated
B0 0.229043468441263 Treated
B0 0.264539341433561 Treated
B0 0.728462131967165 Treated
B0 0.35643450472515 Treated
B0 0.225374404875664 Treated
B0 0.634218314978562 Treated
B0 0.290936715871173 Treated
B0 0.290246018590547 Treated
B0 0.408604113541898 Treated
B0 0.360374427538843 Treated
B0 0.141059370585169 Treated
B0 0.378389438567297 Treated
B0 0.2760939615445 Treated
B0 0.208107864452258 Treated
B0 0.152153983693574 Treated
B0 0.580364908374434 Treated
B0 0.0780570644094105 Treated
B0 0.203761008101444 Treated
B0 0.155579230436047 Treated
B0 0.474193534464925 Treated
B0 0.341894604351265 Treated
B0 0.348266035340162 Treated
B0 0.542788345552429 Treated
B0 0.317070859307543 Treated
B0 0.372840447076137 Treated
B0 0.214271061292176 Treated
B0 0.214537520828516 Treated
B0 0.323634916846191 Treated
B0 0.322926560170423 Treated
B0 0.460430943340421 Treated
B0 0.0596311502244964 Treated
B0 0.219798655572337 Treated
B0 0.363250249743893 Treated
B0 0.376290294097543 Treated
B0 0.28232147811623 Treated
B0 0.453206887827683 Treated
B0 0.136732922379106 Treated
B0 0.469606655449048 Treated
B0 0.372266860973472 Treated
B0 0.396848337171925 Treated
B0 0.156587589819217 Treated
B0 0.481704012308319 Treated
B0 0.714238619925826 Treated
B0 0.474267780390714 Treated
B0 0.233179014905296 Treated
B0 0.520511395508473 Treated
B0 0.323815319973184 Treated
B0 0.516642560777892 Treated
B0 0.311627930380616 Treated
B0 0.312048124848706 Treated
B0 0.133101863558492 Treated
B0 0.888975931793014 Treated
B0 0.193412851517518 Treated
B0 0.458176146507609 Treated
B0 0.269527213400043 Treated
B0 0.332163920872263 Treated
B0 0.319267321639182 Treated
B0 0.231344611927871 Treated
B0 0.399196477507884 Treated
B0 0.213273070811035 Treated
B0 0.310941727121614 Treated
B0 0.408189033748599 Treated
B0 0.321186088249574 Treated
B0 0.33333686122114 Treated
B0 0.578836361082101 Treated
B0 0.294148064670469 Treated
B0 0.276285786739292 Treated
B0 0.242890566604092 Treated
B0 0.31268895133351 Treated
B0 0.249941742879707 Treated
B0 0.322889700954969 Treated
B0 0.679226368041156 Treated
B0 0.745434114431605 Treated
B0 0.259544533792697 Treated
B0 0.351159541235963 Treated
B0 0.505846413695735 Treated
B0 0.296336767065991 Treated
B0 0.206475664981223 Treated
B0 0.469695383103773 Treated
B0 0.388594796177227 Treated
B0 0.35560939067512 Treated
B0 0.202705343787062 Treated
B0 0.192416695929385 Treated
B0 0.501869510696313 Treated
B0 0.466577052703256 Treated
B0 0.149126631705061 Treated
B0 0.369561104200267 Treated
B0 0.309370128404707 Treated
B0 0.194928572274421 Treated
B0 0.359800236922628 Treated
B0 0.156713190470979 Treated
B0 0.301348660675212 Treated
B0 0.623882272932671 Treated
B0 0.28277714071284 Treated
B0 0.399706828160794 Treated
B0 1.28387871945763 Treated
B0 0.133226780098226 Treated
B0 0.237244360916988 Treated
B0 0.498085577894752 Treated
B0 0.240373365224204 Treated
B0 0.45216677807111 Treated
B0 0.731680970240171 Treated
B0 0.63652167929224 Treated
B0 0.204125137139987 Treated
B0 0.130897544415404 Treated
B0 0.452442342470762 Treated
B0 0.392630689404622 Treated
B0 0.298665200619551 Treated
B0 0.619694500272017 Treated
B0 0.452080363618347 Treated
B0 0.31097628206907 Treated
B0 0.154890377513011 Treated
B0 0.26956042816173 Treated
B0 0.250910035077281 Treated
B0 0.977818028363517 Treated
B0 0.310166051027469 Treated
B0 0.214528101845648 Treated
B0 0.69555899100865 Treated
B0 0.258708650006834 Treated
B0 0.288908187318989 Treated
B0 0.456177787429859 Treated
B0 0.34103990046844 Treated
B0 0.09722371119508 Treated
B0 0.542697774650966 Treated
B0 0.392242630358383 Treated
B0 0.251961208610283 Treated
B0 0.494445237964783 Treated
B0 0.381783033404399 Treated
B0 0.228821720976934 Treated
B0 0.246705065912066 Treated
B0 0.245451093444577 Treated
B0 0.224355351525261 Treated
B0 0.46205090725109 Treated
B0 0.190494180793222 Treated
B0 0.236929128965092 Treated
B0 0.501818277398726 Treated
B0 0.345956698244939 Treated
B0 0.47890112217252 Treated
B0 0.428695001400556 Treated
B0 0.297235953943638 Treated
B0 0.27290680157484 Treated
B0 0.219244194075262 Treated
B0 1.16531205540447 Treated
B0 0.0758387375700159 Treated
B0 0.278895102602679 Treated
B0 0.279544033318939 Treated
B0 0.158281537848792 Treated
B0 0.296189030005368 Treated
B0 0.785419451038776 Treated
B0 0.079631258693653 Treated
B0 0.20699528956688 Treated
B0 0.632290147868418 Treated
B0 0.359127049610293 Treated
B0 0.387321100636852 Treated
B0 0.0818992967672558 Treated
B0 0.110533143400444 Treated
B0 0.195235591379264 Treated
B0 0.338183606309791 Treated
B0 0.387818791518041 Treated
B0 0.366479562325317 Treated
B0 1.16099697220912 Treated
B0 0.619109171283097 Treated
B0 0.522861499398882 Treated
B0 0.199495112750371 Treated
B0 0.514857044700329 Treated
B0 0.0735775811286645 Treated
B0 0.302145534591147 Treated
B0 0.480945651372273 Treated
B0 0.230802758659467 Treated
B0 0.917305998070096 Treated
B0 0.174636754120449 Treated
B0 0.365723484759399 Treated
B0 0.708213095047934 Treated
B0 0.400334687274686 Treated
B0 0.327753078930147 Treated
B0 0.273167268928668 Treated
B0 0.181510485078716 Treated
B0 0.165025250162809 Treated
B0 0.3944183773072 Treated
B0 0.66594751917116 Treated
B0 0.8007146956577 Treated
B0 0.431055447092911 Treated
B0 0.19342404003876 Treated
B0 0.292815891591939 Treated
B0 0.172208981241477 Treated
B0 0.352520575859585 Treated
B0 0.707407651087843 Treated
B0 0.081453904159058 Treated
B0 0.2634928662948 Treated
B0 0.375649441303272 Treated
B0 0.16226585840568 Treated
B0 0.549204254192727 Treated
B0 0.130917770937141 Treated
B0 0.177118363865854 Treated
B0 0.24866051880571 Treated
B0 0.354751073320424 Treated
B0 1.01425225671084 Treated
B0 0.211808314935958 Treated
B0 0.575314680213385 Treated
B0 0.384560021282801 Treated
B0 0.315028804683615 Treated
B0 0.201920399821997 Treated
B0 0.236919709365877 Treated
B0 0.28793808423142 Treated
B0 0.484023166091235 Treated
B0 0.0983993920510505 Treated
B0 0.370346237410335 Treated
B0 0.396475263136983 Treated
B0 0.280886514615912 Treated
B0 0.346722383316832 Treated
B0 0.410545711265531 Treated
B0 0.254881406136169 Treated
B0 0.407507152476906 Treated
B0 0.113740165047247 Treated
B0 0.579052900956299 Treated
B0 0.548156686745119 Treated
B0 0.0615651633567506 Treated
B0 0.340421218953767 Treated
B0 0.310644234407082 Treated
B0 0.185205467897223 Treated
B0 0.569342735460189 Treated
B0 0.262469510844748 Treated
B0 0.212081438338663 Treated
B0 0.397603497031328 Treated
B0 0.526546365208298 Treated
B0 0.894986636164892 Treated
B0 0.415049824562963 Treated
B0 0.779584360754697 Treated
B0 0.38307291040027 Treated
B0 0.201622009065411 Treated
B0 0.359602670862713 Treated
B0 0.392050521986784 Treated
B0 0.331234663702385 Treated
B0 0.336211455529148 Treated
B0 0.454357862863601 Treated
B0 0.29686031323469 Treated
B0 0.125475640535569 Treated
B0 0.0517328780886816 Treated
B0 0.244387678432896 Treated
B0 0.308368838991449 Treated
B0 0.369848050688316 Treated
B0 0.520289823693044 Treated
B0 0.31688836018588 Treated
B0 0.271893213186862 Treated
B0 0.148507134950617 Treated
B0 1.59567041103929 Treated
B0 0.0925514342780858 Treated
B0 0.151687218363392 Treated
B0 0.52871759649455 Treated
B0 0.707252888672535 Treated
B0 0.272176228982048 Treated
B0 0.305326790582561 Treated
B0 0.271694401599505 Treated
B0 0.103981063202719 Treated
B0 0.416043975421185 Treated
B0 0.744822640877109 Treated
B0 0.223937809678202 Treated
B0 0.238777877742914 Treated
B0 0.272732317709364 Treated
B0 0.236124051092627 Treated
B0 0.200574831203296 Treated
B0 0.0442284955318303 Treated
B0 0.461807980217497 Treated
B0 0.400917807802926 Treated
B0 0.492786439991302 Treated
B0 0.322298013199326 Treated
B0 0.419967908708165 Treated
B0 0.334975552426912 Treated
B0 0.728825107865004 Treated
B0 0.619170078279789 Treated
B0 0.748346294088681 Treated
B0 0.646809262566754 Treated
B0 0.323250843825512 Treated
B0 0.256660636015029 Treated
B0 0.240989149036952 Treated
B0 0.506273330587609 Treated
B0 0.246408647838673 Treated
B0 0.854569831283233 Treated
B0 0.244981238869095 Treated
B0 0.350798200367322 Treated
B0 0.229290840099791 Treated
B0 0.42092946011073 Treated
B0 0.572257397892985 Treated
B0 0.249600972385862 Treated
B0 0.336395099330677 Treated
B0 0.4049568121485 Treated
B0 0.61842854731704 Treated
B0 0.409068522299997 Treated
B0 0.446460444300419 Treated
B0 0.505769299114674 Treated
B0 0.482438877600528 Treated
B0 0.303366052964431 Treated
B0 0.406457756649929 Treated
B0 0.148579812679165 Treated
B0 0.4462700432573 Treated
B0 0.426498968601661 Treated
B0 0.437200209196224 Treated
B0 0.617762627330991 Treated
B0 0.438301568591747 Treated
B0 0.395337355919966 Treated
B0 0.401082021353051 Treated
B0 0.269029542346377 Treated
B0 0.678878611470967 Treated
B0 0.138651667560716 Treated
B0 0.354463488131801 Treated
B0 0.337378353453005 Treated
B0 0.202414598233792 Treated
B0 0.478152582704015 Treated
B0 0.3116403706536 Treated
B0 0.168545775935956 Treated
B0 0.607466231042493 Treated
B0 0.309894684791344 Treated
B0 0.244709636807517 Treated
B0 0.693115249650069 Treated
B0 0.682335388476198 Treated
B0 0.468410280238305 Treated
B0 0.615772617021962 Treated
B0 0.21195855904523 Treated
B0 0.984952578037648 Treated
B0 0.480587133985343 Treated
B0 0.41815264689619 Treated
B0 0.209610242360557 Treated
B0 0.145398736544499 Treated
B0 0.186841880081896 Treated
B0 0.127693601979729 Treated
B0 0.346961996977154 Treated
B0 0.236742011831903 Treated
B0 0.253694381422921 Treated
B0 0.25833643281499 Treated
B0 0.285655747033932 Treated
B0 0.228652499475793 Treated
B0 0.310027588101328 Treated
B0 0.127563487154255 Treated
B0 0.347102561131127 Treated
B0 0.184958831693673 Treated
B0 0.442912415585271 Treated
B0 0.313653054915552 Treated
B0 0.400014426480717 Treated
B0 0.328848218984084 Treated
B0 0.243458279958975 Treated
B0 0.215408485294333 Treated
B0 0.752871003840451 Treated
B0 0.141608735986016 Treated
B0 0.436676305375439 Treated
B0 0.260339461471847 Treated
B0 0.110412486958288 Treated
B0 0.166573765719203 Treated
B0 0.165249592267201 Treated
B0 0.103554022699433 Treated
B0 0.566782649364279 Treated
B0 0.48605929487104 Treated
B0 0.294090088754096 Treated
B0 0.344896232004095 Treated
B0 0.359635827346026 Treated
B0 0.349966590199626 Treated
B0 0.123926662950612 Treated
B0 0.2864089005728 Treated
B0 0.386934032898549 Treated
B0 0.250750866750061 Treated
B0 0.344525237399656 Treated
B0 0.240485283931049 Treated
B0 0.214949647682917 Treated
B0 0.161184049290526 Treated
B0 0.147267950297903 Treated
B0 0.0931318186611812 Treated
B0 0.0793726338636772 Treated
B0 0.188965720367033 Treated
B0 0.333007167203213 Treated
B0 0.272748515495708 Treated
B0 0.181151550063183 Treated
B0 0.589296311276556 Treated
B0 0.261743259341128 Treated
B0 0.445914258295787 Treated
B0 0.215694195778454 Treated
B0 0.164195180159563 Treated
B0 0.279994597342353 Treated
B0 0.287373259027248 Treated
B0 0.286765266035355 Treated
B0 0.354046507412821 Treated
B0 0.284683494867572 Treated
B0 0.371759478745463 Treated
B0 0.182993423823953 Treated
B0 0.609761110756538 Treated
B0 0.373170056567537 Treated
B0 0.607729771297334 Treated
B0 0.134400971394073 Treated
B0 0.645307458573396 Treated
B0 0.563811391175253 Treated
B0 0.139878177105807 Treated
B0 0.0510880074765824 Treated
B0 0.388733576689615 Treated
B0 0.121390388418697 Treated
B0 0.523489020959877 Treated
B0 0.155953164665949 Treated
B0 0.125725161196076 Treated
B0 0.23874445508833 Treated
B0 0.159530730796345 Treated
B0 0.300100995747211 Treated
B0 0.299777912093435 Treated
B0 0.200634824041191 Treated
B0 0.635651424328332 Treated
B0 0.208440110368884 Treated
B0 0.303550366296753 Treated
B0 0.509393243091412 Treated
B0 0.248214641253175 Treated
B0 0.311805803734758 Treated
B0 0.301261995388717 Treated
B0 0.0606873905655058 Treated
B0 0.634361014779338 Treated
B0 0.79044872216744 Treated
B0 0.415129592179773 Treated
B0 0.309309657954511 Treated
B0 0.421635399676121 Treated
B0 0.304965488606425 Treated
B0 0.318674980500887 Treated
B0 0.415558188218647 Treated
B0 0.0878610604406344 Treated
B0 0.328161324688558 Treated
B0 0.529409323360581 Treated
B0 0.101329147809062 Treated
B0 0.35974735610464 Treated
B0 0.395235602987044 Treated
B0 0.0947858378681694 Treated
B0 0.177245484660504 Treated
B0 0.316801925183164 Treated
B0 0.137223525744702 Treated
B0 0.590602852868013 Treated
B0 0.167410120340978 Treated
B0 0.345425052681603 Treated
B0 0.324744691374864 Treated
B0 0.274097770976571 Treated
B0 0.371521995508042 Treated
B0 0.234480571281495 Treated
B0 0.4002536914166 Treated
B0 0.3544846526162 Treated
B0 0.1738080609689 Treated
B0 0.965727962181816 Treated
B0 0.237475238435069 Treated
B0 0.556622162000214 Treated
B0 0.379950146791684 Treated
B0 0.114371714155955 Treated
B0 0.252180500298091 Treated
B0 0.388758234114485 Treated
B0 0.621684072256903 Treated
B0 0.541308604226706 Treated
B0 0.285312852715779 Treated
B0 0.770833604547472 Treated
B0 0.744735457242033 Treated
B0 0.140312037966671 Treated
B0 0.264975888832583 Treated
B0 0.157089880416037 Treated
B0 0.303448250920236 Treated
B0 0.725828271364857 Treated
B0 0.286240944401524 Treated
B0 0.223818327983336 Treated
B0 0.344927000242535 Treated
B0 0.503943548222282 Treated
B0 0.506639550291619 Treated
B0 0.387156115531204 Treated
B0 0.507513874270312 Treated
B0 0.397270496671332 Treated
B0 0.327279868563885 Treated
B0 0.409899275357915 Treated
B0 0.43493633952995 Treated
B0 0.670960121743588 Treated
B0 0.188729399040428 Treated
B0 0.338162660840598 Treated
B0 0.183009984526502 Treated
B0 0.299074869996346 Treated
B0 0.257640400479698 Treated
B0 0.588848585407841 Treated
B0 0.33340284555869 Treated
B0 0.52544367775461 Treated
B0 0.567072709379182 Treated
B0 0.285468962847997 Treated
B0 0.189830120485151 Treated
B0 0.50907330389394 Treated
B0 0.573604712229284 Treated
B0 0.583079264986585 Treated
B0 0.336036160801142 Treated
B0 0.469181055762997 Treated
B0 0.100363839312152 Treated
B0 1.26488681177672 Treated
B0 0.144471364832383 Treated
B0 0.185669619262547 Treated
B0 0.277620552249776 Treated
B0 0.565161474779992 Treated
B0 0.478673904508613 Treated
B0 0.339587346500794 Treated
B0 0.61174440551014 Treated
B0 0.431481437699978 Treated
B0 0.457333851054916 Treated
B0 0.303808108547424 Treated
B0 0.454206348236478 Treated
B0 0.461270918276812 Treated
B0 0.50785895068176 Treated
B0 0.139068980218631 Treated
B0 0.281945157375951 Treated
B0 0.434266765792326 Treated
B0 0.71749536984443 Treated
B0 0.159638543544316 Treated
B0 0.339931738371893 Treated
B0 0.662635618713013 Treated
B0 0.32201498239401 Treated
B0 0.683764447196441 Treated
B0 1.9377064144841 Treated
B0 1.24469597966195 Treated
B0 0.496047228292584 Treated
B0 0.617185935318427 Treated
B0 0.723467262840468 Treated
B0 0.319188392350772 Treated
B0 0.329037259786988 Treated
B0 0.328208273455401 Treated
B0 0.39299016381997 Treated
B0 0.476854672305073 Treated
B0 0.0816102459783691 Treated
B0 0.531179157942048 Treated
B0 0.649207640215954 Treated
B0 0.389054630418082 Treated
B0 0.245463694599945 Treated
B0 0.23629181721651 Treated
B0 0.351146121528114 Treated
B0 0.331135126019252 Treated
B0 0.381717168648286 Treated
B0 0.46140007676823 Treated
B0 0.231954794522768 Treated
B0 0.35634700440628 Treated
B0 0.171128031070229 Treated
B0 0.455887441927572 Treated
B0 0.610715345195061 Treated
B0 0.37526029479896 Treated
B0 0.45128855563735 Treated
B0 0.295768204374848 Treated
B0 0.11079558353493 Treated
B0 0.140899219053607 Treated
B0 0.367253226114905 Treated
B0 0.253915833528158 Treated
B0 0.281198053093679 Treated
B0 0.165126674690181 Treated
B0 0.152422305124479 Treated
B0 0.310942743934996 Treated
B0 0.189199115033112 Treated
B0 0.230684306319605 Treated
B0 0.587201729078408 Treated
B0 0.488499189765433 Treated
B0 0.468797675982198 Treated
B0 0.472742512465925 Treated
B0 0.298414718494483 Treated
B0 0.0836938276805022 Treated
B0 0.731547007649806 Treated
B0 0.126741928772255 Treated
B0 0.571877617331462 Treated
B0 0.268185345233496 Treated
B0 0.590687453274217 Treated
B0 0.223605932467362 Treated
B0 0.475694768378762 Treated
B0 0.13156143018215 Treated
B0 0.648751910289962 Treated
B0 0.275447146467118 Treated
B0 0.455139059039583 Treated
B0 0.325428814778123 Treated
B0 0.123807846577815 Treated
B0 0.881293716000524 Treated
B0 0.345158646221773 Treated
B0 0.423633269707705 Treated
B0 0.752325980657413 Treated
B0 0.753373953650691 Treated
B0 0.521007881900783 Treated
B0 0.734008956101654 Treated
B0 0.283325707617766 Treated
B0 0.270877890004253 Treated
B0 0.18509113406058 Treated
B0 0.0626720157757562 Treated
B0 0.643059999962917 Treated
B0 0.305774204326193 Treated
B0 0.483160285235546 Treated
B0 0.0786495130941749 Treated
B0 0.397577673299036 Treated
B0 0.208293899554841 Treated
B0 0.221719633866024 Treated
B0 0.435669201673078 Treated
B0 0.480558710352221 Treated
B0 0.436503502608288 Treated
B0 0.216497529490986 Treated
B0 0.204900018125223 Treated
B0 0.0671265688781493 Treated
B0 0.159318194718402 Treated
B0 0.489882314177502 Treated
B0 0.205946586692205 Treated
B0 0.109949834403858 Treated
B0 0.456932743148224 Treated
B0 0.357320414494316 Treated
B0 0.1362631014657 Treated
B0 0.322827069216658 Treated
B0 0.169344734830607 Treated
B0 0.409074731845323 Treated
B0 0.31584476002789 Treated
B0 0.458585155520948 Treated
B0 0.401462010349451 Treated
B0 0.117854411238206 Treated
B0 0.355468367416706 Treated
B0 0.221916938970575 Treated
B0 0.188588878429288 Treated
B0 0.088849471318139 Treated
B0 0.273166464056134 Treated
B0 0.620118070390092 Treated
B0 0.451541744851982 Treated
B0 0.243038247507147 Treated
B0 0.362874168616027 Treated
B0 0.258585194744244 Treated
B0 0.249748527498284 Treated
B0 0.267400766669879 Treated
B0 1.21372233704784 Treated
B0 0.563197524020536 Treated
B0 0.264640927065155 Treated
B0 0.384329313488553 Treated
B0 0.193227869869632 Treated
B0 0.314922537714283 Treated
B0 0.455663238206916 Treated
B0 0.382340299799583 Treated
B0 0.452980403073101 Treated
B0 0.371253238056183 Treated
B0 0.517694598962972 Treated
B0 0.163131147368996 Treated
B0 0.281680299787031 Treated
B0 0.365670940892078 Treated
B0 0.518336522667022 Treated
B0 0.165292002082535 Treated
B0 0.311128774430863 Treated
B0 0.146752984472249 Treated
B0 0.602951953483041 Treated
B0 0.557112211297667 Treated
B0 0.222722882349239 Treated
B0 0.319864398806526 Treated
B0 0.779353369673235 Treated
B0 0.324383633207006 Treated
B0 0.415504209832547 Treated
B0 0.371862750990809 Treated
B0 0.12352735096109 Treated
B0 0.818859516228747 Treated
B0 0.437092809411757 Treated
B0 0.132282605135684 Treated
B0 0.351211283714212 Treated
B0 0.380952782738213 Treated
B0 0.657685784111083 Treated
B0 0.0674092908154254 Treated
B0 0.124363474439498 Treated
B0 0.612796433958842 Treated
B0 0.240010189265498 Treated
B0 0.265252288895998 Treated
B0 0.72179455610127 Treated
B0 0.413006861746068 Treated
B0 0.431864727553596 Treated
B0 0.473826143971325 Treated
B0 0.328719404035076 Treated
B0 0.284769703705358 Treated
B0 0.193057663717894 Treated
B0 0.306651200692174 Treated
B0 0.444269088937891 Treated
B0 0.299239268978189 Treated
B0 0.234888809548831 Treated
B0 0.325838488791747 Treated
B0 0.264908800037644 Treated
B0 0.413470776531891 Treated
B0 0.281237442645508 Treated
B0 0.367827596300773 Treated
B0 0.248426208210028 Treated
B0 0.299871487372933 Treated
B0 0.359356739146597 Treated
B0 0.0882796602217692 Treated
B0 0.284225188889569 Treated
B0 0.176931741560643 Treated
B0 0.174748010221871 Treated
B0 0.0965567446706962 Treated
B0 0.266492980882839 Treated
B0 0.213413259573763 Treated
B0 0.386067828645512 Treated
B0 0.149087164217259 Treated
B0 0.434966647698114 Treated
B0 0.389395508739351 Treated
B0 0.471341830513005 Treated
B0 0.542265948875294 Treated
B0 0.423841732383357 Treated
B0 0.338340200811338 Treated
B0 0.361040553997597 Treated
B0 0.492829422534496 Treated
B0 0.626713232553231 Treated
B0 0.154831371664534 Treated
B0 0.426242352061655 Treated
B0 0.0747426296586725 Treated
B0 0.379107333291763 Treated
B0 0.36829337417987 Treated
B0 0.0846413299898127 Treated
B0 0.328963630145534 Treated
B0 0.212154959165639 Treated
B0 0.194209463546133 Treated
B0 0.339833491700681 Treated
B0 0.196011856913922 Treated
B0 0.403776402966917 Treated
B0 0.394322311259669 Treated
B0 0.32763828097329 Treated
B0 0.384787437686436 Treated
B0 0.116331033363957 Treated
B0 0.653827781461058 Treated
B0 0.287708063005313 Treated
B0 0.190000789311408 Treated
B0 0.329465143067643 Treated
B0 0.573607458112288 Treated
B0 0.389337755455355 Treated
B0 0.339220864345022 Treated
B0 0.0969417688401592 Treated
B0 0.388072654630132 Treated
B0 0.418187055611414 Treated
B0 0.878581529605962 Treated
B0 0.482583835970977 Treated
B0 0.0988985317625717 Treated
B0 0.560081297289534 Treated
B0 0.34259230510057 Treated
B0 0.208281049477253 Treated
B0 0.222965706465497 Treated
B0 0.0655597189651408 Treated
B0 0.413525502724166 Treated
B0 0.145409554684616 Treated
B0 0.523180682163282 Treated
B0 0.792429287627965 Treated
B0 0.490669065133324 Treated
B0 0.337579680631466 Treated
B0 1.16374826389269 Treated
B0 0.373867151432405 Treated
B0 0.243536703282494 Treated
B0 0.294741778622073 Treated
B0 0.126805127968376 Treated
B0 0.499611049495018 Treated
B0 0.52636862560292 Treated
B0 0.391809931694426 Treated
B0 0.229869728822007 Treated
B0 0.31495575038671 Treated
B0 0.18050818639249 Treated
B0 0.143526455746125 Treated
B0 0.341018081941106 Treated
B0 0.299561154979975 Treated
B0 0.337394861270976 Treated
B0 0.309608730260624 Treated
B0 0.0790712603493678 Treated
B0 0.627515013649567 Treated
B0 0.215004302463898 Treated
B0 0.286957292829455 Treated
B0 0.293205344975115 Treated
B0 0.224799044048477 Treated
B0 1.52479302875588 Treated
B0 0.142653475420213 Treated
B0 0.399485664546428 Treated
B0 0.412356374841998 Treated
B0 0.43981282446217 Treated
B0 0.406232079857536 Treated
B0 0.135375573319596 Treated
B0 0.267625282412179 Treated
B0 0.172260719365353 Treated
B0 0.374244146264168 Treated
B0 0.292936888744714 Treated
B0 0.299852156901565 Treated
B0 0.182240425087603 Treated
B0 0.595842787615203 Treated
B0 0.127097081931367 Treated
B0 0.125554633784709 Treated
B0 0.384713009477504 Treated
B0 0.459137965699844 Treated
B0 0.21036270791557 Treated
B0 0.473799514835246 Treated
B0 0.299001362644944 Treated
B0 0.221436010295514 Treated
B0 0.267750618512811 Treated
B0 0.274300526964946 Treated
B0 0.230483967314355 Treated
B0 0.193116237459009 Treated
B0 0.231412989217292 Treated
B0 0.292538775389932 Treated
B0 0.43060784193198 Treated
B0 0.358209373400533 Treated
B0 0.235569296721699 Treated
B0 0.493370695868727 Treated
B0 0.178327083111453 Treated
B0 0.525902447322905 Treated
B0 0.210473589151454 Treated
B0 0.296539338706439 Treated
B0 0.603823713688415 Treated
B0 0.483041395929864 Treated
B0 0.690039207025693 Treated
B0 0.416769152698276 Treated
B0 0.315090502436813 Treated
B0 0.202407264006441 Treated
B0 0.332761015453653 Treated
B0 0.396607006351868 Treated
B0 0.264069803654533 Treated
B0 0.957250804446908 Treated
B0 0.127433480079358 Treated
B0 0.203005601918289 Treated
B0 0.444127474621881 Treated
B0 0.443074943348394 Treated
B0 0.339713307892196 Treated
B0 0.687638243200337 Treated
B0 0.44707123727003 Treated
B0 0.277408005784894 Treated
B0 0.618548981820544 Treated
B0 0.353348583558544 Treated
B0 0.351891254582721 Treated
B0 0.285827774182276 Treated
B0 0.35148071829789 Treated
B0 0.337509880433248 Treated
B0 0.296683306085109 Treated
B0 0.328513199461167 Treated
B0 0.53843271285791 Treated
B0 0.279480620079168 Treated
B0 0.433671183525239 Treated
B0 0.492630024926789 Treated
B0 0.215942850648921 Treated
B0 0.314876620456234 Treated
B0 0.107817484923402 Treated
B0 0.13887651612819 Treated
B0 0.471775864925634 Treated
B0 0.46122647683731 Treated
B0 0.511016522755489 Treated
B0 0.227414962868499 Treated
B0 0.415374111157453 Treated
B0 0.13847989782182 Treated
B0 0.128974443926312 Treated
B0 0.284297127671493 Treated
B0 0.436602721809291 Treated
B0 0.396556817348771 Treated
B0 0.469134937235537 Treated
B0 0.398593925402022 Treated
B0 0.302075197328007 Treated
B0 0.328963281712541 Treated
B0 0.458851262836347 Treated
B0 0.109320979410888 Treated
B0 0.368426095554026 Treated
B0 0.318072642537662 Treated
B0 0.226787153895803 Treated
B0 0.0803728752534407 Treated
B0 0.289558350913322 Treated
B0 0.33927418056251 Treated
B0 0.235626887936485 Treated
B0 0.111225030135515 Treated
B0 0.110474406452126 Treated
B0 0.16846659658843 Treated
B0 0.366399097277435 Treated
B0 0.350218359046944 Treated
B0 0.20419438956463 Treated
B0 0.122577292082752 Treated
B0 0.750773154424066 Treated
B0 0.289378711536858 Treated
B0 0.436464394355224 Treated
B0 0.456979335504766 Treated
B0 0.569528921184152 Treated
B0 0.147587781580304 Treated
B0 0.260540387656626 Treated
B0 1.60767959506874 Treated
B0 0.387692943411882 Treated
B0 0.193970692526901 Treated
B0 0.214617959502573 Treated
B0 0.305858047474786 Treated
B0 0.348798653048671 Treated
B0 0.286519972278042 Treated
B0 0.0883560821125715 Treated
B0 0.0880682096054864 Treated
B0 0.731450919309906 Treated
B0 0.231879552114707 Treated
B0 0.449790974084156 Treated
B0 0.503792455629932 Treated
B0 0.184949802036348 Treated
B0 0.503448036807576 Treated
B0 0.431115407695096 Treated
B0 0.197200827349125 Treated
B0 0.606839714842587 Treated
B0 0.0666148691139262 Treated
B0 0.185546002711501 Treated
B0 0.252336904355933 Treated
B0 0.247643411336348 Treated
B0 0.857199333477973 Treated
B0 0.259585745169045 Treated
B0 0.384463836602596 Treated
B0 0.0775727069409574 Treated
B0 0.234905684737424 Treated
B0 0.396857443320405 Treated
B0 0.317158448494621 Treated
B0 0.32953804093663 Treated
B0 0.273562673632411 Treated
B0 0.61397334594103 Treated
B0 0.384518563908827 Treated
B0 0.0873436141449885 Treated
B0 0.150801937067886 Treated
B0 0.301216182825271 Treated
B0 0.278425617204556 Treated
B0 0.452814861565426 Treated
B0 0.211518467468638 Treated
B0 0.699389332829108 Treated
B0 0.538536008833959 Treated
B0 1.49370753256356 Treated
B0 0.643513783781345 Treated
B0 0.320019876681345 Treated
B0 0.317870104090151 Treated
B0 0.211259280721818 Treated
B0 0.479710884998925 Treated
B0 0.360853509007701 Treated
B0 0.157434881205283 Treated
B0 0.333431169784532 Treated
B0 0.105538482293383 Treated
B0 0.508264900185699 Treated
B0 0.331490201684515 Treated
B0 0.951913399945137 Treated
B0 0.144357007438204 Treated
B0 0.517469427049323 Treated
B0 0.270041557756195 Treated
B0 0.42700870571459 Treated
B0 0.139923007335633 Treated
B0 0.166251060228799 Treated
B0 0.346238515424794 Treated
B0 0.353666531106138 Treated
B0 0.411009574601019 Treated
B0 0.497170494688837 Treated
B0 0.199763071262321 Treated
B0 0.732816097684285 Treated
B0 0.569495177330005 Treated
B0 0.277323023146268 Treated
B0 2.92471157143669 Treated
B0 0.428596302527158 Treated
B0 0.152387017787917 Treated
B0 0.310728894709014 Treated
B0 0.361919906942988 Treated
B0 0.285444836965888 Treated
B0 0.491632328564356 Treated
B0 0.457472999642593 Treated
B0 0.984530447409206 Treated
B0 0.312333248024457 Treated
B0 0.153976281985875 Treated
B0 0.307166930597199 Treated
B0 0.233939549858054 Treated
B0 0.584726967117534 Treated
B0 0.327528718703253 Treated
B0 0.524723846237603 Treated
B0 0.308481345995864 Treated
B0 0.41093950811763 Treated
B0 0.441424927691082 Treated
B0 0.227364727384511 Treated
B0 0.305564478257834 Treated
B0 0.334120608013393 Treated
B0 0.0690059301881521 Treated
B0 0.34300432277405 Treated
B0 0.252663095798092 Treated
B0 0.200177411213289 Treated
B0 0.467219932576644 Treated
B0 0.177684522359353 Treated
B0 0.295469634327258 Treated
B0 0.87643988435454 Treated
B0 0.447798316609121 Treated
B0 0.259495896811751 Treated
B0 0.272109096606417 Treated
B0 0.669454312046245 Treated
B0 0.629626783872887 Treated
B0 0.213444382086535 Treated
B0 0.12096664393102 Treated
B0 0.15941326927245 Treated
B0 0.466859465351532 Treated
B0 0.54332430027847 Treated
B0 0.244032829023842 Treated
B0 0.140077011732261 Treated
B0 0.367748059097968 Treated
B0 0.28573816816578 Treated
B0 0.562585880843846 Treated
B0 0.592806675759872 Treated
B0 0.525687414679179 Treated
B0 0.833369646065463 Treated
B0 0.317266438278107 Treated
B0 0.318539046740857 Treated
B0 0.160406161940154 Treated
B0 0.579292474335029 Treated
B0 0.531647251282957 Treated
B0 0.283419095324241 Treated
B0 2.02243107566391 Treated
B0 0.278271041243877 Treated
B0 0.332252416071873 Treated
B0 0.638833130365766 Treated
B0 0.453956216837265 Treated
B0 0.315744833833272 Treated
B0 0.217741486015806 Treated
B0 0.282987798365707 Treated
B0 0.404008014444129 Treated
B0 0.363824096117667 Treated
B0 0.416380422839221 Treated
B0 0.570134883307352 Treated
B0 0.188108638317722 Treated
B0 0.284254322560597 Treated
B0 0.310500935295155 Treated
B0 0.224957768794851 Treated
B0 0.748039375204362 Treated
B0 0.280855522346711 Treated
B0 0.393323002710448 Treated
B0 0.309760812097853 Treated
B0 0.170589964360559 Treated
B0 0.264245764032384 Treated
B0 0.545047922657311 Treated
B0 0.108774976996487 Treated
B0 0.396113351927048 Treated
B0 0.207914928327288 Treated
B0 0.528389447553318 Treated
B0 0.324849829897676 Treated
B0 0.212369265538584 Treated
B0 0.232535791371695 Treated
B0 0.30934234214467 Treated
B0 0.352742392985181 Treated
B0 0.182018547952742 Treated
B0 0.141377202280959 Treated
B0 0.0964835009493875 Treated
B0 0.252604550293602 Treated
B0 0.339317238788278 Treated
B0 0.43504106325689 Treated
B0 0.655281248033077 Treated
B0 0.492510016651025 Treated
B0 0.622525889122021 Treated
B0 0.140811697332764 Treated
B0 0.695335177215872 Treated
B0 0.918004325028141 Treated
B0 0.637407931614446 Treated
B0 0.429085864512554 Treated
B0 0.342386947331485 Treated
B0 0.179299396986655 Treated
B0 0.0573775915173704 Treated
B0 0.496172600558369 Treated
B0 0.548162050374407 Treated
B0 0.44308687270307 Treated
B0 0.271660958729602 Treated
B0 0.388700917917632 Treated
B0 0.099181431009274 Treated
B0 0.113343813988611 Treated
B0 0.357815688801921 Treated
B0 0.565678591731833 Treated
B0 0.597620342313623 Treated
B0 0.488118264988924 Treated
B0 0.162759839475164 Treated
B0 0.422447227612976 Treated
B0 0.202689534173327 Treated
B0 0.235991611742852 Treated
B0 0.300523697284663 Treated
B0 0.452794367115514 Treated
B0 0.240945907333546 Treated
B0 0.401834289405594 Treated
B0 2.21492373331065 Treated
B0 0.382271771410411 Treated
B0 0.113403255772493 Treated
B0 1.02789352779366 Treated
B0 0.155339536320707 Treated
B0 0.748321072827203 Treated
B0 0.446251227863888 Treated
B0 0.137355151566411 Treated
B0 0.351679544424997 Treated
B0 0.655458635398002 Treated
B0 0.216537569138072 Treated
B0 0.193045566787775 Treated
B0 0.309480643392093 Treated
B0 1.06233534525314 Treated
B0 0.42267828137933 Treated
B0 0.570238150332536 Treated
B0 0.381252012123262 Treated
B0 0.225813991248808 Treated
B0 0.680929265819782 Treated
B0 0.500919667326941 Treated
B0 0.989002028762663 Treated
B0 0.143494926080518 Treated
B0 0.262322032613904 Treated
B0 0.262304938579206 Treated
B0 0.629356585764776 Treated
B0 0.333445854728855 Treated
B0 0.340322534242548 Treated
B0 0.280985447681013 Treated
B0 0.592111121148994 Treated
B0 0.557158187235337 Treated
B0 0.273541637963666 Treated
B0 0.333730158485867 Treated
B0 0.274444664716064 Treated
B0 0.36763436743168 Treated
B0 0.366687950165521 Treated
B0 0.12117412105257 Treated
B0 0.353433942401235 Treated
B0 0.500413169377081 Treated
B0 0.204984194970871 Treated
B0 0.264773515227234 Treated
B0 0.443136318063541 Treated
B0 0.186356398408609 Treated
B0 0.429564231475369 Treated
B0 0.71099364449012 Treated
B0 0.373771256029646 Treated
B0 1.15750338159816 Treated
B0 0.21089288361861 Treated
B0 0.426562827672167 Treated
B0 0.729265188383323 Treated
B0 0.558508165979338 Treated
B0 0.102221585868908 Treated
B0 0.250840234063075 Treated
B0 0.204354400026602 Treated
B0 0.502043538495179 Treated
B0 0.259409232321385 Treated
B0 0.424053206759637 Treated
B0 0.120003197082649 Treated
B0 0.371439948324989 Treated
B0 1.1842709453841 Treated
B0 0.21447699674553 Treated
B0 0.115769055229535 Treated
B0 0.359307719955503 Treated
B0 0.0959877426334744 Treated
B0 0.332600761116788 Treated
B0 0.226568320506474 Treated
B0 0.280372846493954 Treated
B0 0.263814416832787 Treated
B0 0.279587277582603 Treated
B0 0.31677742602681 Treated
B0 0.348970478421312 Treated
B0 0.153973236549354 Treated
B0 0.352506175643659 Treated
B0 0.517617340188541 Treated
B0 0.190784628855765 Treated
B0 0.547484213596072 Treated
B0 0.331398316754048 Treated
B0 0.100197012520327 Treated
B0 0.156785731526161 Treated
B0 0.366504532992737 Treated
B0 0.305051135782153 Treated
B0 0.269626093917661 Treated
B0 0.250797035583789 Treated
B0 0.259892025630609 Treated
B0 0.52164929307577 Treated
B0 0.344586000689464 Treated
B0 1.98721303054839 Treated
B0 0.213369024178001 Treated
B0 0.285451497827712 Treated
B0 0.50344247422008 Treated
B0 0.280085852429811 Treated
B0 0.138515022528431 Treated
B0 0.153581486766631 Treated
B0 0.244094812717495 Treated
B0 0.0975217601681588 Treated
B0 0.250211902188647 Treated
B0 0.267566167762893 Treated
B0 0.265009157587512 Treated
B0 0.153407167683439 Treated
B0 0.238912220217242 Treated
B0 0.282867550941318 Treated
B0 0.565296678379616 Treated
B0 0.397280815340659 Treated
B0 0.167176762022752 Treated
B0 0.431636505276136 Treated
B0 0.122670357471577 Treated
B0 0.233220703203081 Treated
B0 0.349988061496701 Treated
B0 0.171832742607693 Treated
B0 0.113409732209851 Treated
B0 0.299950219202149 Treated
B0 0.379591528447329 Treated
B0 0.857784999664003 Treated
B0 0.116608992494594 Treated
B0 0.525778719470007 Treated
B0 0.274796265078627 Treated
B0 0.238346894466135 Treated
B0 0.404999116108609 Treated
B0 0.162335079988896 Treated
B0 0.49074983324795 Treated
B0 0.270029903681506 Treated
B0 0.336631883156562 Treated
B0 0.198421155711248 Treated
B0 0.240623972532173 Treated
B0 0.150106475153753 Treated
B0 0.121351525869585 Treated
B0 0.299165391807511 Treated
B0 0.337959596053713 Treated
B0 0.204998151535257 Treated
B0 0.494567341006796 Treated
B0 0.356678158654762 Treated
B0 0.270020814299781 Treated
B0 0.414465682684922 Treated
B0 0.164869833071573 Treated
B0 0.871775864014784 Treated
B0 0.360796122975148 Treated
B0 0.495114347116194 Treated
B0 0.376638438131232 Treated
B0 0.294769124015382 Treated
B0 0.576466876263866 Treated
B0 0.15100239358789 Treated
B0 0.508522244938175 Treated
B0 0.238464706105408 Treated
B0 0.199321063990808 Treated
B0 0.297267547976929 Treated
B0 0.455772049995914 Treated
B0 0.267825030886771 Treated
B0 0.182159517722441 Treated
B0 0.234873242262635 Treated
B0 0.750571842860419 Treated
B0 0.38589075396984 Treated
B0 0.287211077586523 Treated
B0 0.337373826034134 Treated
B0 0.60639947825416 Treated
B0 0.305363294657618 Treated
B0 0.170635605779835 Treated
B0 0.476792325125367 Treated
B0 0.840831684473523 Treated
B0 0.160938179802379 Treated
B0 0.0741937777771242 Treated
B0 1.09694125105711 Treated
B0 0.565967984322108 Treated
B0 0.405179187111394 Treated
B0 0.47222380927854 Treated
B0 0.642521216205769 Treated
B0 0.746200268435261 Treated
B0 0.347309064720011 Treated
B0 0.262516166030508 Treated
B0 0.424672930980487 Treated
B0 1.61185507557176 Treated
B0 0.457873771615394 Treated
B0 0.241006410365846 Treated
B0 0.424820257476845 Treated
B0 0.0626568969179301 Treated
B0 0.232266020337709 Treated
B0 0.589782249094352 Treated
B0 0.33693466151083 Treated
B0 0.495568803616944 Treated
B0 0.239489939378884 Treated
B0 0.324199532261679 Treated
B0 0.377107593178901 Treated
B0 0.331532499635389 Treated
B0 0.0806397348473717 Treated
B0 0.410536515223016 Treated
B0 0.359367329877709 Treated
B0 0.163813179745586 Treated
B0 0.202777461919389 Treated
B0 0.535482446392695 Treated
B0 0.663158883426248 Treated
B0 0.39606137062587 Treated
B0 1.02095356165144 Treated
B0 0.262807475033453 Treated
B0 0.242972791087138 Treated
B0 0.321664656723608 Treated
B0 0.381870586869418 Treated
B0 0.28308274021533 Treated
B0 0.404797681084583 Treated
B0 0.782202310645125 Treated
B0 0.424650188815292 Treated
B0 0.198894263481907 Treated
B0 0.40842333035584 Treated
B0 0.258173697418224 Treated
B0 0.40368592827198 Treated
B0 0.0733466469826983 Treated
B0 0.244488464437708 Treated
B0 0.27884023712096 Treated
B0 0.490565733221984 Treated
B0 0.0945313820837302 Treated
B0 0.191805539718062 Treated
B0 0.217182615195016 Treated
B0 0.455465072339358 Treated
B0 0.455777353274109 Treated
B0 0.182144034917588 Treated
B0 0.0691304176818683 Treated
B0 0.245126768875752 Treated
B0 0.326216258767941 Treated
B0 0.432970080572454 Treated
B0 0.339372744538781 Treated
B0 0.330184800108561 Treated
B0 0.410160562587664 Treated
B0 0.85130897410612 Treated
B0 0.473000124146493 Treated
B0 0.457801142619748 Treated
B0 0.110071395712597 Treated
B0 0.311881064845777 Treated
B0 0.442239625562985 Treated
B0 0.169942239598032 Treated
B0 0.228576144157935 Treated
B0 0.187196786221513 Treated
B0 0.755095413080236 Treated
B0 0.229413497777705 Treated
B0 0.268720188679277 Treated
B0 0.388151003744467 Treated
B0 0.324329195012086 Treated
B0 0.441481550028808 Treated
B0 1.4523055706898 Treated
B0 0.297436673975238 Treated
B0 0.308974815273363 Treated
B0 0.218926408306572 Treated
B0 0.307200824231544 Treated
B0 0.0506842728023621 Treated
B0 0.521811762798147 Treated
B0 0.179259765498856 Treated
B0 0.384713978427687 Treated
B0 0.351827315807063 Treated
B0 0.269797689812123 Treated
B0 0.465900790746557 Treated
B0 0.288543464199242 Treated
B0 0.304070657039773 Treated
B0 0.253407058839504 Treated
B0 0.365568770969814 Treated
B0 0.443678401625846 Treated
B0 0.233214251815116 Treated
B0 0.208356489898235 Treated
B0 0.233481982552684 Treated
B0 0.311163628446487 Treated
B0 0.427612336776166 Treated
B0 0.223765205274559 Treated
B0 0.279858103143367 Treated
B0 0.295812586856688 Treated
B0 0.518875245148551 Treated
B0 0.18316870076765 Treated
B0 0.468663124228714 Treated
B0 0.509013934614109 Treated
B0 0.270710411240933 Treated
B0 0.406721839589192 Treated
B0 0.237826260373056 Treated
B0 0.435876804849515 Treated
B0 0.182058153851674 Treated
B0 0.209331080885967 Treated
B0 0.353783585829382 Treated
B0 0.366769305157813 Treated
B0 0.492644514698921 Treated
B0 0.476078154866205 Treated
B0 0.253592443048397 Treated
B0 0.487578651723629 Treated
B0 0.735049670842731 Treated
B0 0.237462054069321 Treated
B0 0.477692205383864 Treated
B0 0.572265767107883 Treated
B0 0.277177083553911 Treated
B0 0.424951921825808 Treated
B0 0.416328909964551 Treated
B0 0.216292476783965 Treated
B0 0.438738453735819 Treated
B0 0.730884460821079 Treated
B0 0.301255380583621 Treated
B0 0.430995386804532 Treated
B0 0.261365564984955 Treated
B0 0.404073241230591 Treated
B0 0.540517874457543 Treated
B0 0.321466978146138 Treated
B0 0.810654948793839 Treated
B0 0.245968622424961 Treated
B0 0.249742592741235 Treated
B0 0.199656792774709 Treated
B0 0.218752714380869 Treated
B0 0.346080070828792 Treated
B0 0.234220119471329 Treated
B0 0.15782078249564 Treated
B0 0.495402855537684 Treated
B0 0.102933706489009 Treated
B0 0.118131234511065 Treated
B0 0.172183070120443 Treated
B0 0.241163627364117 Treated
B0 0.219858444478102 Treated
B0 0.834672579113752 Treated
B0 0.533641996028571 Treated
B0 0.432109090276404 Treated
B0 0.167674932313256 Treated
B0 0.508451955099382 Treated
B0 0.652546714599767 Treated
B0 0.333100244616095 Treated
B0 0.417127129021629 Treated
B0 0.143115839026054 Treated
B0 0.194590357760441 Treated
B0 1.42003336362668 Treated
B0 0.665312361934621 Treated
B0 0.520885717099706 Treated
B0 0.460346700770122 Treated
B0 0.41996655103919 Treated
B0 0.374399235235522 Treated
B0 0.0463279960328483 Treated
B0 0.728357017994985 Treated
B0 0.421724007743656 Treated
B0 0.947357181773082 Treated
B0 0.572394105660267 Treated
B0 0.452868364685807 Treated
B0 0.52926658033518 Treated
B0 0.115745662507462 Treated
B0 0.549550810684307 Treated
B0 0.110531798636937 Treated
B0 0.438209157938681 Treated
B0 0.0516537447724171 Treated
B0 0.390064500066965 Treated
B0 0.211353463687471 Treated
B0 0.19693904041474 Treated
B0 0.371523365949977 Treated
B0 0.507025030317687 Treated
B0 0.246772889476768 Treated
B0 0.505054796686699 Treated
B0 0.197824700533995 Treated
B0 0.552379711581323 Treated
B0 0.475939143097638 Treated
B0 0.760332381194463 Treated
B0 1.0745103593754 Treated
B0 0.300335759291889 Treated
B0 0.235847834550342 Treated
B0 0.1879745678277 Treated
B0 0.507346401214003 Treated
B0 0.821306769978411 Treated
B0 0.27248268348995 Treated
B0 0.575446466400003 Treated
B0 0.368424902640176 Treated
B0 0.377511258438485 Treated
B0 0.482077406410285 Treated
B0 0.257880603721715 Treated
B0 0.345219432176609 Treated
B0 0.464852806134709 Treated
B0 1.3505254482293 Treated
B0 0.156130799215175 Treated
B0 0.243065579806502 Treated
B0 0.605550211743615 Treated
B0 0.156205581649861 Treated
B0 0.229388711856692 Treated
B0 0.433558147542319 Treated
B0 0.348092166363041 Treated
B0 0.828909966362855 Treated
B0 0.114946861094076 Treated
B0 0.182178868443448 Treated
B0 0.274681206569872 Treated
B0 0.323606867591806 Treated
B0 0.544847571295481 Treated
B0 0.0964499315445627 Treated
B0 0.340062787270652 Treated
B0 0.192547039210444 Treated
B0 0.198298366114121 Treated
B0 0.241804683892906 Treated
B0 0.30132183384131 Treated
B0 0.458596070464949 Treated
B0 0.292583216195375 Treated
B0 0.169594210973431 Treated
B0 0.135230561819655 Treated
B0 0.227700375251841 Treated
B0 0.636733390182149 Treated
B0 0.428129054118794 Treated
B0 0.535756552214812 Treated
B0 0.237483446794608 Treated
B0 0.0736074981406506 Treated
B0 0.180334942635226 Treated
B0 0.195082989060527 Treated
B0 0.490993703097155 Treated
B0 1.52494155107784 Treated
B0 0.502962142830803 Treated
B0 0.340451650858503 Treated
B0 0.280236030237366 Treated
B0 1.01560503670741 Treated
B0 0.305869455394962 Treated
B0 0.278473576944228 Treated
B0 0.265589758741451 Treated
B0 0.718608598122162 Treated
B0 0.175107819615429 Treated
B0 0.451101859859208 Treated
B0 0.506794821104077 Treated
B0 0.356517311979126 Treated
B0 0.323380943182998 Treated
B0 0.716753316214729 Treated
B0 0.224918831530696 Treated
B0 0.247145632187596 Treated
B0 0.250253642904199 Treated
B0 0.328341651065827 Treated
B0 0.0675384596505186 Treated
B0 0.192659292198092 Treated
B0 0.219521933573335 Treated
B0 0.181008622642661 Treated
B0 0.605294702642977 Treated
B0 0.275031615828384 Treated
B0 0.158470899007226 Treated
B0 0.382108373661541 Treated
B0 0.271603216960972 Treated
B0 0.413816484659827 Treated
B0 0.164269091370531 Treated
B0 0.225981844917202 Treated
B0 0.162718479364164 Treated
B0 0.733961023193985 Treated
B0 0.262695543800077 Treated
B0 0.471382192147204 Treated
B0 0.207567665383731 Treated
B0 1.3718524232688 Treated
B0 0.197541941822011 Treated
B0 0.34828473243214 Treated
B0 1.81288935173736 Treated
B0 0.385632309536804 Treated
B0 0.398832893883269 Treated
B0 0.278660421347696 Treated
B0 0.299429703239898 Treated
B0 0.202716427992768 Treated
B0 0.319657270805922 Treated
B0 0.219615922585549 Treated
B0 0.453083055294907 Treated
B0 0.167793894384224 Treated
B0 0.171940868307183 Treated
B0 0.62033938221648 Treated
B0 0.199088475408153 Treated
B0 0.128047006484405 Treated
B0 0.55903594912787 Treated
B0 0.209974342095038 Treated
B0 0.361551030158641 Treated
B0 0.299121814228865 Treated
B0 0.452933712740141 Treated
B0 0.415131132286701 Treated
B0 0.62895163344456 Treated
B0 0.237588873530514 Treated
B0 0.87043739076529 Treated
B0 0.332768898691015 Treated
B0 0.441896106360285 Treated
B0 0.216105905358575 Treated
B0 0.705504911098545 Treated
B0 0.30999472998712 Treated
B0 0.489452336692777 Treated
B0 0.324575365107072 Treated
B0 0.395517405799108 Treated
B0 0.610240827127043 Treated
B0 0.312263005692393 Treated
B0 0.777854090980523 Treated
B0 0.28564027518894 Treated
B0 0.424273290449176 Treated
B0 0.0975578475226711 Treated
B0 0.190598299496344 Treated
B0 0.360837594371468 Treated
B0 0.209554653559989 Treated
B0 0.36682387351396 Treated
B0 0.662862748715401 Treated
B0 0.169312952000936 Treated
B0 0.193869196890549 Treated
B0 0.288674124985312 Treated
B0 0.612108282041637 Treated
B0 0.500729526774714 Treated
B0 0.297165946602205 Treated
B0 0.297364410266489 Treated
B0 0.589354295769462 Treated
B0 0.386175087799078 Treated
B0 0.4573333604829 Treated
B0 0.72018492914984 Treated
B0 0.142851905475662 Treated
B0 0.323248358431931 Treated
B0 0.203905226072001 Treated
B0 0.281442271028705 Treated
B0 0.639505417196349 Treated
B0 0.499838478844411 Treated
B0 0.615472393443544 Treated
B0 0.575409687609848 Treated
B0 0.551185038054752 Treated
B0 0.198655779426529 Treated
B0 0.333497458128179 Treated
B0 0.328014942381284 Treated
B0 0.469698759136098 Treated
B0 0.537547922161294 Treated
B0 0.544603392552162 Treated
B0 1.18702080607425 Treated
B0 0.274568867455031 Treated
B0 0.455320045402168 Treated
B0 0.46922963482409 Treated
B0 0.391124156831452 Treated
B0 0.228444796861129 Treated
B0 0.59468364466483 Treated
B0 0.811919410121316 Treated
B0 0.375461224861347 Treated
B0 0.211190080216482 Treated
B0 0.149044975144844 Treated
B0 0.594252766861252 Treated
B0 0.321405396086383 Treated
B0 0.469402981861668 Treated
B0 0.123834965561749 Treated
B0 0.377614088186314 Treated
B0 0.289197685490757 Treated
B0 0.378981350267541 Treated
B0 0.80914908769934 Treated
B0 0.450419161820378 Treated
B0 0.27128742266705 Treated
B0 0.615194065331465 Treated
B0 0.753222095323143 Treated
B0 0.377871235082443 Treated
B0 0.193082882180512 Treated
B0 0.599997498871908 Treated
B0 0.253578977899611 Treated
B0 0.496156235928566 Treated
B0 0.291875278098354 Treated
B0 0.165092555663685 Treated
B0 0.346762491881829 Treated
B0 0.107298263432341 Treated
B0 0.408734385983419 Treated
B0 0.338438898065253 Treated
B0 0.185374406830427 Treated
B0 0.255202792370909 Treated
B0 0.561529059433997 Treated
B0 0.12648552307594 Treated
B0 0.30245674272274 Treated
B0 0.192096383965192 Treated
B0 0.294790713021659 Treated
B0 0.14386339115996 Treated
B0 0.222115188428722 Treated
B0 0.221930505465801 Treated
B0 0.465485486709229 Treated
B0 0.120721186078244 Treated
B0 0.32095182995429 Treated
B0 0.238209371309681 Treated
B0 0.211348043125641 Treated
B0 0.312026889865551 Treated
B0 0.361231453738118 Treated
B0 0.167844412001432 Treated
B0 0.280511117653963 Treated
B0 0.965069683409573 Treated
B0 0.631849013108068 Treated
B0 0.208594936959646 Treated
B0 0.385948159380408 Treated
B0 0.332097779286746 Treated
B0 0.365597400732135 Treated
B0 0.449869152661832 Treated
B0 0.828409960656732 Treated
B0 0.515590543913997 Treated
B0 0.0914808902976136 Treated
B0 0.337202391871074 Treated
B0 0.542225922502651 Treated
B0 0.287564106323424 Treated
B0 0.3354229967398 Treated
B0 0.299086200833239 Treated
B0 0.37428170603509 Treated
B0 0.181896364842835 Treated
B0 0.420227154647881 Treated
B0 0.282711492991204 Treated
B0 0.81803887102624 Treated
B0 0.179651993810589 Treated
B0 0.472308061322659 Treated
B0 0.298486178007564 Treated
B0 0.509984221542288 Treated
B0 0.426475493493098 Treated
B0 0.437082619921232 Treated
B0 0.430054120798591 Treated
B0 0.489766672471496 Treated
B0 0.15802966435388 Treated
B0 0.49788240339894 Treated
B0 0.298138872636449 Treated
B0 0.412134196775056 Treated
B0 0.37054649328837 Treated
B0 0.148227561486225 Treated
B0 0.607446199620222 Treated
B0 0.32415774794577 Treated
B0 0.291878421190292 Treated
B0 0.319337873850549 Treated
B0 0.497042549545128 Treated
B0 0.192369681878834 Treated
B0 0.938792947883035 Treated
B0 0.322738114446984 Treated
B0 0.209737327608415 Treated
B0 0.190499161921593 Treated
B0 0.106262842171471 Treated
B0 0.486600125669899 Treated
B0 0.284717755903347 Treated
B0 0.141389127539922 Treated
B0 0.515523989073977 Treated
B0 0.241297078446108 Treated
B0 0.171833485227715 Treated
B0 0.274324940460148 Treated
B0 0.19163641903747 Treated
B0 0.278276301575328 Treated
B0 0.550039206616154 Treated
B0 0.242303351450568 Treated
B0 0.154108784323934 Treated
B0 0.902773554263585 Treated
B0 0.0804173105269305 Treated
B0 0.207337964562741 Treated
B0 0.206690827245157 Treated
B0 0.212042847580841 Treated
B0 0.0707749815870082 Treated
B0 0.297085395365738 Treated
B0 0.111420152940425 Treated
B0 0.356674346552721 Treated
B0 0.468823950616378 Treated
B0 0.304306268132485 Treated
B0 0.540896154226055 Treated
B0 0.166912693810773 Treated
B0 0.230810939017058 Treated
B0 0.18321293319873 Treated
B0 0.502656209135445 Treated
B0 0.143565508150889 Treated
B0 0.536490818414096 Treated
B0 0.399523691064379 Treated
B0 0.720859447676934 Treated
B0 0.353999557499117 Treated
B0 0.412260221158071 Treated
B0 0.391432620085251 Treated
B0 0.53969701639824 Treated
B0 0.649604847258665 Treated
B0 0.516501392064014 Treated
B0 0.350109377484329 Treated
B0 0.248574121211324 Treated
B0 0.215724522865185 Treated
B0 0.188340769854543 Treated
B0 0.238245754986169 Treated
B0 0.106671190104618 Treated
B0 0.415784613651468 Treated
B0 0.545361311853529 Treated
B0 0.2086608048958 Treated
B0 0.392726042567831 Treated
B0 0.109329650399303 Treated
B0 0.543664170580701 Treated
B0 0.417501870703116 Treated
B0 0.118343347055543 Treated
B0 0.417946130551984 Treated
B0 0.242694743524106 Treated
B0 0.195701391335041 Treated
B0 0.217889740507238 Treated
B0 0.479137050610068 Treated
B0 0.478181657570129 Treated
B0 0.209590954781503 Treated
B0 0.26117086756804 Treated
B0 0.170492147479355 Treated
B0 0.317182198991454 Treated
B0 0.187918429300555 Treated
B0 0.230312284723596 Treated
B0 0.247526881111029 Treated
B0 0.42196100742965 Treated
B0 0.129259286309849 Treated
B0 0.317091587279532 Treated
B0 0.168572566498668 Treated
B0 0.321461325941319 Treated
B0 0.37465166494957 Treated
B0 0.464914086457154 Treated
B0 0.250130909640065 Treated
B0 0.25186296026194 Treated
B0 0.265352357451715 Treated
B0 0.449754984894535 Treated
B0 0.634319704021526 Treated
B0 0.55779405997654 Treated
B0 0.408263219681222 Treated
B0 0.102809695485095 Treated
B0 0.425591561806326 Treated
B0 0.156101096172855 Treated
B0 0.272370413513901 Treated
B0 0.337624619704513 Treated
B0 0.211422795018175 Treated
B0 0.448181169511081 Treated
B0 0.21096918338637 Treated
B0 0.159794459098226 Treated
B0 0.759555705601412 Treated
B0 0.154639103557158 Treated
B0 0.487197032496491 Treated
B0 0.279972593575695 Treated
B0 0.329310317718437 Treated
B0 0.492437897291117 Treated
B0 1.52393255901828 Treated
B0 0.0934440612952218 Treated
B0 0.217228997948519 Treated
B0 0.209758450917403 Treated
B0 1.12241603908072 Treated
B0 0.0695588492135883 Treated
B0 0.22656702940841 Treated
B0 0.309917162343149 Treated
B0 0.261044723196421 Treated
B0 0.395188880845325 Treated
B0 0.367993827202213 Treated
B0 0.35515868523373 Treated
B0 0.546715571567658 Treated
B0 0.238870418498661 Treated
B0 0.117247818841938 Treated
B0 0.730433855051405 Treated
B0 0.447111294057973 Treated
B0 0.341556130295793 Treated
B0 0.304184600544908 Treated
B0 1.2197511755734 Treated
B0 0.420734039430289 Treated
B0 0.306541926616835 Treated
B0 0.207457433520088 Treated
B0 0.173279162556977 Treated
B0 0.342843862306897 Treated
B0 0.310140686305596 Treated
B0 0.418772317212712 Treated
B0 0.532546025722905 Treated
B0 0.313041192357677 Treated
B0 0.411756063712206 Treated
B0 0.2789481442362 Treated
B0 0.403406101334374 Treated
B0 0.41863512775628 Treated
B0 0.169639893481813 Treated
B0 0.347328692136112 Treated
B0 0.354341076567003 Treated
B0 0.0771747407050929 Treated
B0 0.457235827007267 Treated
B0 0.69728590412006 Treated
B0 0.441494721096526 Treated
B0 0.170973414655772 Treated
B0 0.23470248545224 Treated
B0 0.0486059895192501 Treated
B0 0.96293492636468 Treated
B0 0.123579004836299 Treated
B0 0.152914273432591 Treated
B0 0.14342213969247 Treated
B0 0.46305810037707 Treated
B0 0.412799869293757 Treated
B0 0.256214018350301 Treated
B0 0.439314063826894 Treated
B0 0.218658920353624 Treated
B0 0.28017141485148 Treated
B0 0.645564152108298 Treated
B0 0.352257907314481 Treated
B0 0.421913463853245 Treated
B0 1.04899834959344 Treated
B0 0.446875259660839 Treated
B0 0.234876668102048 Treated
B0 0.141310583637084 Treated
B0 0.486658900561204 Treated
B0 0.0937599902269586 Treated
B0 0.28508699582619 Treated
B0 0.0704134552580689 Treated
B0 0.489824584616243 Treated
B0 0.0721285256108086 Treated
B0 0.356123253783858 Treated
B0 0.160286288309691 Treated
B0 0.23644330552029 Treated
B0 0.368547492278749 Treated
B0 0.217803543033755 Treated
B0 0.333281773341306 Treated
B0 0.398324037473646 Treated
B0 0.0851175221737716 Treated
B0 0.500441426046155 Treated
B0 0.185931672904105 Treated
B0 0.34836672458442 Treated
B0 0.399968939694032 Treated
B0 0.626297097314251 Treated
B0 0.310475289200676 Treated
B0 0.518149220135447 Treated
B0 0.162377036025867 Treated
B0 0.726012580053666 Treated
B0 0.284084752174377 Treated
B0 0.0295776778581921 Treated
B0 0.270028448013774 Treated
B0 0.248997614282159 Treated
B0 0.154710063340483 Treated
B0 0.197037919781575 Treated
B0 0.37029996980894 Treated
B0 0.570276990356942 Treated
B0 0.529828004870302 Treated
B0 0.615547647433804 Treated
B0 0.305672910410071 Treated
B0 0.722566837171573 Treated
B0 0.48923789025493 Treated
B0 0.37068360519191 Treated
B0 0.377413252169852 Treated
B0 0.655589403062345 Treated
B0 0.222117631156787 Treated
B0 0.629979763179559 Treated
B0 0.496630063171131 Treated
B0 0.455261814983052 Treated
B0 0.26913139530662 Treated
B0 0.198505403091434 Treated
B0 0.527208823784483 Treated
B0 0.278208878869805 Treated
B0 0.334153191835087 Treated
B0 0.191973379088733 Treated
B0 0.213375232984717 Treated
B0 0.371020745733588 Treated
B0 0.278605477455012 Treated
B0 0.289494325018396 Treated
B0 0.227423877917559 Treated
B0 0.518725263856009 Treated
B0 0.754461671600987 Treated
B0 0.282132977829663 Treated
B0 0.475448832496556 Treated
B0 0.172730656862185 Treated
B0 0.31010314766069 Treated
B0 0.0774271949498245 Treated
B0 0.246673241838698 Treated
B0 0.302095337219591 Treated
B0 0.219382651409399 Treated
B0 0.249367032592972 Treated
B0 0.519944096221523 Treated
B0 0.20312210095207 Treated
B0 0.45372482474232 Treated
B0 0.147078196264165 Treated
B0 0.356250624719448 Treated
B0 0.4403767980049 Treated
B0 0.217821202100624 Treated
B0 0.165634227413133 Treated
B0 0.178597758991909 Treated
B0 0.362426470794307 Treated
B0 0.242655514439866 Treated
B0 0.554186025074695 Treated
B0 0.110693001193051 Treated
B0 0.731072014879849 Treated
B0 0.397951782666958 Treated
B0 0.283158134140949 Treated
B0 0.288008206867016 Treated
B0 0.150724720652666 Treated
B0 0.531099443742911 Treated
B0 0.15721808974166 Treated
B0 1.22425014811639 Treated
B0 0.429168458419457 Treated
B0 0.219605528985967 Treated
B0 0.356663921000941 Treated
B0 0.541637120557281 Treated
B0 0.427112886319232 Treated
B0 0.247804211938587 Treated
B0 0.293140420546571 Treated
B0 0.482299235499141 Treated
B0 0.250351438376737 Treated
B0 0.305288679757742 Treated
B0 0.312637810566755 Treated
B0 0.595273195433615 Treated
B0 0.236673695678517 Treated
B0 0.205117907632727 Treated
B0 0.277519722739027 Treated
B0 0.357622343051333 Treated
B0 0.333918364703871 Treated
B0 0.335670195809278 Treated
B0 0.662862180491799 Treated
B0 0.392526171496909 Treated
B0 0.238169952331351 Treated
B0 0.771375349489517 Treated
B0 0.240623730574713 Treated
B0 0.526270057943379 Treated
B0 0.984420425594558 Treated
B0 0.384255888494472 Treated
B0 0.142758740797941 Treated
B0 0.0839740895979155 Treated
B0 0.650027333096059 Treated
B0 1.32957675896704 Treated
B0 0.443659652571996 Treated
B0 0.289734056185313 Treated
B0 0.242613916374439 Treated
B0 0.516671014039308 Treated
B0 0.331438214264416 Treated
B0 0.300069242686689 Treated
B0 0.300890249959892 Treated
B0 0.361779133249831 Treated
B0 0.339635115419207 Treated
B0 0.247298232441118 Treated
B0 0.519968534352825 Treated
B0 0.405775091295826 Treated
B0 0.160438869579254 Treated
B0 0.353786271918102 Treated
B0 1.31423047973003 Treated
B0 0.215253823030742 Treated
B0 0.308962430433548 Treated
B0 0.221537999870269 Treated
B0 0.71447887645855 Treated
B0 0.395523423370243 Treated
B0 0.405418629332224 Treated
B0 0.381424140729104 Treated
B0 0.188235465636818 Treated
B0 0.154896370415902 Treated
B0 0.389911212538963 Treated
B0 0.243841414196405 Treated
B0 0.533144398439868 Treated
B0 0.260296136561882 Treated
B0 0.296991178515345 Treated
B0 0.210730234531281 Treated
B0 0.526655286117128 Treated
B0 0.124401422340306 Treated
B0 0.800617427287527 Treated
B0 0.221655178833803 Treated
B0 0.197363033663221 Treated
B0 0.296700802037057 Treated
B0 0.272201147235149 Treated
B0 0.183154037401088 Treated
B0 0.497495508419407 Treated
B0 0.269404363157358 Treated
B0 0.519157635822446 Treated
B0 0.369608225357317 Treated
B0 0.140407067124621 Treated
B0 0.245616388875305 Treated
B0 0.25961205223852 Treated
B0 0.0927262211403492 Treated
B0 0.369552953605989 Treated
B0 0.189236133292624 Treated
B0 0.381835883209664 Treated
B0 0.333630590591363 Treated
B0 0.175768095863766 Treated
B0 1.02981799459684 Treated
B0 0.401335666757082 Treated
B0 0.229421803639193 Treated
B0 0.360583287542999 Treated
B0 0.394703867662677 Treated
B0 0.183553710553958 Treated
B0 0.272287072851962 Treated
B0 0.456120804481749 Treated
B0 0.662420300663401 Treated
B0 0.877029382563406 Treated
B0 0.635569194114613 Treated
B0 0.340466584648189 Treated
B0 0.497417310223026 Treated
B0 0.410825761391505 Treated
B0 0.756073612088674 Treated
B0 0.1822681291203 Treated
B0 0.316635973891383 Treated
B0 0.231749191324478 Treated
B0 0.140454135722786 Treated
B0 0.174315915478148 Treated
B0 0.793389083856057 Treated
B0 0.164579016318292 Treated
B0 0.259819591932432 Treated
B0 0.2665407246894 Treated
B0 0.2565593721996 Treated
B0 0.378366493394334 Treated
B0 0.564640487600437 Treated
B0 0.363845980378273 Treated
B0 0.263984679258424 Treated
B0 0.358613675481947 Treated
B0 0.20769582293674 Treated
B0 0.419131911707252 Treated
B0 0.223902103819181 Treated
B0 0.287071466681241 Treated
B0 0.223765628504439 Treated
B0 0.272975045314933 Treated
B0 0.202090037801844 Treated
B0 0.243914169969478 Treated
B0 0.428098109582672 Treated
B0 0.551817388625578 Treated
B0 0.336172773298664 Treated
B0 0.440335452555736 Treated
B0 0.186195535923068 Treated
B0 0.538679913628465 Treated
B0 0.552818040460657 Treated
B0 0.479127022340687 Treated
B0 0.577385331569367 Treated
B0 0.215483296394475 Treated
B0 0.300631345604774 Treated
B0 0.350908581093348 Treated
B0 0.180764809834992 Treated
B0 0.638789092496918 Treated
B0 0.612644738100938 Treated
B0 1.14237944899489 Treated
B0 0.285136883205436 Treated
B0 0.22858707682839 Treated
B0 0.300953639617601 Treated
B0 0.449219613222327 Treated
B0 0.220840272318798 Treated
B0 0.309695908299102 Treated
B0 0.384158590671337 Treated
B0 0.32215588786365 Treated
B0 0.185522597857029 Treated
B0 0.174549160744574 Treated
B0 0.337563958220019 Treated
B0 0.348310692135485 Treated
B0 0.195448792463967 Treated
B0 0.135990540778786 Treated
B0 0.177143712382289 Treated
B0 1.02509525434682 Treated
B0 0.178550543177284 Treated
B0 0.295447792906549 Treated
B0 0.377404202950187 Treated
B0 0.412130538169967 Treated
B0 0.246643255717708 Treated
B0 0.128291014707318 Treated
B0 0.132584868862581 Treated
B0 0.293454474270636 Treated
B0 0.297334642040315 Treated
B0 0.469013615581186 Treated
B0 0.0878290628852148 Treated
B0 0.482957964296765 Treated
B0 0.355232555928073 Treated
B0 0.416093263497979 Treated
B0 0.491716056971185 Treated
B0 0.631058469043383 Treated
B0 0.510825428841341 Treated
B0 0.676430326253735 Treated
B0 0.385893313071813 Treated
B0 0.106868430265207 Treated
B0 0.210966401445265 Treated
B0 0.252597394495994 Treated
B0 0.286247372612611 Treated
B0 0.233822527873313 Treated
B0 0.333094393916772 Treated
B0 0.435617918669748 Treated
B0 0.241309384064179 Treated
B0 0.227414070900963 Treated
B0 0.166060537943578 Treated
B0 0.429393659331535 Treated
B0 0.157760899734679 Treated
B0 0.292456170843917 Treated
B0 0.488074417196302 Treated
B0 0.554451528134074 Treated
B0 0.470992682846486 Treated
B0 0.160293234315976 Treated
B0 0.243063677913573 Treated
B0 0.179579970331936 Treated
B0 0.366235768195997 Treated
B0 0.301343700952202 Treated
B0 0.443066328020515 Treated
B0 0.121809540930253 Treated
B0 0.199372941034242 Treated
B0 0.253820000934842 Treated
B0 0.225829190843326 Treated
B0 0.156988276573096 Treated
B0 0.358347520076545 Treated
B0 0.481507930404843 Treated
B0 0.51209642778838 Treated
B0 0.545693481861879 Treated
B0 0.324034031538984 Treated
B0 0.966617808853069 Treated
B0 0.26088164289297 Treated
B0 0.113016992389047 Treated
B0 0.623346495223001 Treated
B0 0.20491222029289 Treated
B0 1.41783950734866 Treated
B0 0.13830299066082 Treated
B0 0.341683549138804 Treated
B0 0.586938305178426 Treated
B0 0.344695113198194 Treated
B0 0.135542651808533 Treated
B0 1.7858075594636 Treated
B0 0.315572713467378 Treated
B0 0.358223874664679 Treated
B0 0.0875271777961226 Treated
B0 0.216778034626285 Treated
B0 0.372832357354611 Treated
B0 0.33109541235157 Treated
B0 0.47811519213031 Treated
B0 0.359963414883618 Treated
B0 0.394703624732389 Treated
B0 0.311283793896099 Treated
B0 0.25107339046455 Treated
B0 0.185608628108949 Treated
B0 0.753262911945433 Treated
B0 0.934112151282256 Treated
B0 0.751351525518236 Treated
B0 0.345675110855796 Treated
B0 0.370891137242747 Treated
B0 0.180133778223292 Treated
B0 0.435300889819562 Treated
B0 0.195932166460387 Treated
B0 0.237324579120487 Treated
B0 0.123934197964956 Treated
B0 0.221991375449115 Treated
B0 0.40000026154707 Treated
B0 0.319109258964366 Treated
B0 0.216692114994056 Treated
B0 1.49067062108228 Treated
B0 0.290421585153361 Treated
B0 1.69767089871477 Treated
B0 0.602807009637306 Treated
B0 0.578452195027176 Treated
B0 0.462461958491585 Treated
B0 0.519706480459112 Treated
B0 0.440678981469662 Treated
B0 0.121555466352005 Treated
B0 0.294937125762471 Treated
B0 0.209522013677305 Treated
B0 0.203126744140282 Treated
B0 0.413617700220768 Treated
B0 0.179191785111581 Treated
B0 0.0649724051529067 Treated
B0 0.326331101113685 Treated
B0 0.400260658260824 Treated
B0 0.338277981205881 Treated
B0 0.447275547073103 Treated
B0 0.35306916656102 Treated
B0 0.567055078972947 Treated
B0 0.480321906899453 Treated
B0 0.566419880459709 Treated
B0 0.221131851260122 Treated
B0 0.245048015945394 Treated
B0 0.390988732631614 Treated
B0 0.326911584753729 Treated
B0 0.390400857150678 Treated
B0 0.269608162677084 Treated
B0 0.322429695283812 Treated
B0 0.196388020172442 Treated
B0 0.418287442889547 Treated
B0 0.342995104956812 Treated
B0 0.231789345208438 Treated
B0 0.310821618855954 Treated
B0 0.506776168693944 Treated
B0 0.325393793359934 Treated
B0 0.451549144368302 Treated
B0 0.224232881309307 Treated
B0 0.321634309892456 Treated
B0 0.324845201748128 Treated
B0 0.352058668086202 Treated
B0 0.289210043577524 Treated
B0 0.373935151903752 Treated
B0 0.323601887493306 Treated
B0 1.51314589645189 Treated
B0 0.294459842483969 Treated
B0 0.397197388235508 Treated
B0 0.440043968352015 Treated
B0 0.177644620967155 Treated
B0 0.308756860864979 Treated
B0 0.103205901945593 Treated
B0 0.459603581372745 Treated
B0 0.434129790723977 Treated
B0 0.517229143515202 Treated
B0 0.426932215187071 Treated
B0 0.39797211049313 Treated
B0 0.190343579876913 Treated
B0 0.454455203004246 Treated
B0 0.120950789881894 Treated
B0 0.10019980585216 Treated
B0 0.529253729338247 Treated
B0 0.394356223359699 Treated
B0 0.214254880653216 Treated
B0 0.467980403645982 Treated
B0 0.360700750365436 Treated
B0 0.356013674146341 Treated
B0 0.103969303300924 Treated
B0 0.297254080320338 Treated
B0 0.316109394897593 Treated
B0 0.383378557711611 Treated
B0 0.253201377142892 Treated
B0 0.920058398743814 Treated
B0 1.17641629837827 Treated
B0 0.357338097865634 Treated
B0 0.211371154781195 Treated
B0 0.749261751985632 Treated
B0 1.29804753222663 Treated
B0 0.537778982654564 Treated
B0 0.329217315028922 Treated
B0 0.140579551251991 Treated
B0 0.213182914311879 Treated
B0 0.328936574743803 Treated
B0 0.286072648588826 Treated
B0 0.232466972552799 Treated
B0 0.122714077929434 Treated
B0 0.315660398442407 Treated
B0 0.722700000115609 Treated
B0 0.291165782581041 Treated
B0 0.459219528917054 Treated
B0 0.306324639888922 Treated
B0 0.746720828192368 Treated
B0 0.219842020245663 Treated
B0 0.31710784830535 Treated
B0 0.266365762431464 Treated
B0 0.129461103821417 Treated
B0 0.308074383091823 Treated
B0 0.153596161333152 Treated
B0 0.212681753817577 Treated
B0 0.352362593192769 Treated
B0 0.351167646647212 Treated
B0 0.0711298813054349 Treated
B0 0.292955030614377 Treated
B0 0.419663023004557 Treated
B0 0.392994495496298 Treated
B0 0.409236251438617 Treated
B0 0.298418551759972 Treated
B0 0.254037651421453 Treated
B0 0.318447039134315 Treated
B0 0.470984882399428 Treated
B0 0.232309371646485 Treated
B0 0.34429382743122 Treated
B0 0.222232633716132 Treated
B0 0.271855512711062 Treated
B0 0.41129654471317 Treated
B0 0.516308410134296 Treated
B0 0.0723358073364317 Treated
B0 0.495665156148277 Treated
B0 0.407504979691135 Treated
B0 0.341138344728429 Treated
B0 0.282318887261501 Treated
B0 0.0602288940734076 Treated
B0 0.160463794416067 Treated
B0 0.211469037677918 Treated
B0 0.777400813935141 Treated
B0 0.38514638364635 Treated
B0 0.2318556206936 Treated
B0 0.516886159614623 Treated
B0 0.622130220903574 Treated
B0 0.465663548810558 Treated
B0 0.159139024977913 Treated
B0 0.560705025196862 Treated
B0 0.370737822580828 Treated
B0 0.431148142153468 Treated
B0 0.486413840451346 Treated
B0 0.364538907917346 Treated
B0 0.233891086048215 Treated
B0 0.257269437030632 Treated
B0 0.425077013508853 Treated
B0 2.12215438711916 Treated
B0 0.592155723094382 Treated
B0 0.811956537965804 Treated
B0 0.376884495961088 Treated
B0 0.313281257897601 Treated
B0 0.429084337006383 Treated
B0 0.455228450959795 Treated
B0 0.358843553018143 Treated
B0 0.443188149850214 Treated
B0 0.274798488887483 Treated
B0 0.160251186539965 Treated
B0 0.548318872538297 Treated
B0 0.229753732231297 Treated
B0 1.33516303984442 Treated
B0 0.204488538866962 Treated
B0 0.144518162719876 Treated
B0 0.69366331136066 Treated
B0 0.218779776630273 Treated
B0 0.191588431359762 Treated
B0 0.583615510587659 Treated
B0 0.328261827948389 Treated
B0 0.282460576479901 Treated
B0 0.171461598016519 Treated
B0 0.3701203656898 Treated
B0 0.379186250134845 Treated
B0 0.633117505340014 Treated
B0 0.0612747060043628 Treated
B0 0.414096245512373 Treated
B0 0.241830224184296 Treated
B0 0.414049859777012 Treated
B0 0.385314925834347 Treated
B0 0.347046692286113 Treated
B0 0.573636705275933 Treated
B0 0.557915959174107 Treated
B0 0.192134174112496 Treated
B0 0.0994353757035395 Treated
B0 0.684788855957867 Treated
B0 0.135896402861992 Treated
B0 0.200739913739389 Treated
B0 0.351553586848986 Treated
B0 0.0977409176930441 Treated
B0 0.418947037254192 Treated
B0 0.232311459931243 Treated
B0 0.122075792616971 Treated
B0 0.454073501008588 Treated
B0 0.484681559837322 Treated
B0 0.598379625497655 Treated
B0 0.431856763698295 Treated
B0 0.251589061337727 Treated
B0 0.225225060925014 Treated
B0 0.306748700805027 Treated
B0 0.438722811877873 Treated
B0 0.259330330154712 Treated
B0 0.28202625075047 Treated
B0 0.498765448207436 Treated
B0 0.553684989787574 Treated
B0 0.480132631701277 Treated
B0 0.342315487399788 Treated
B0 0.558588197795387 Treated
B0 0.243495019797786 Treated
B0 0.39429963210712 Treated
B0 0.188678940201556 Treated
B0 0.212036528598052 Treated
B0 0.321401093990256 Treated
B0 0.313850924891752 Treated
B0 0.364538203153368 Treated
B0 1.05170405954893 Treated
B0 0.742029903973326 Treated
B0 0.261753868152098 Treated
B0 2.5619294073484 Treated
B0 0.374110829409634 Treated
B0 0.41338939398708 Treated
B0 0.0631037543450007 Treated
B0 0.484134620995595 Treated
B0 0.159613311856736 Treated
B0 0.202495008972904 Treated
B0 0.278864715642289 Treated
B0 0.295194348459978 Treated
B0 0.309076100704647 Treated
B0 0.462172560093693 Treated
B0 0.562705913105218 Treated
B0 0.697685272301946 Treated
B0 0.170815748459705 Treated
B0 0.232392890389821 Treated
B0 0.102306863170815 Treated
B0 0.522658083675737 Treated
B0 0.337811430812945 Treated
B0 0.522002478650995 Treated
B0 0.25996757422554 Treated
B0 0.175907177245122 Treated
B0 0.241213563163591 Treated
B0 0.355208012190423 Treated
B0 0.296498419253425 Treated
B0 1.66563808440272 Treated
B0 0.189859363120275 Treated
B0 0.243111357740295 Treated
B0 0.2705180539629 Treated
B0 0.328971663779387 Treated
B0 0.441221472274525 Treated
B0 0.200715770915687 Treated
B0 0.355569579070838 Treated
B0 0.262611749219063 Treated
B0 0.33545946041139 Treated
B0 0.206501585635351 Treated
B0 0.128097752299472 Treated
B0 0.233499598730746 Treated
B0 0.264176602989914 Treated
B0 0.16313662783154 Treated
B0 0.176106361386931 Treated
B0 0.134527300131706 Treated
B0 0.161890914171577 Treated
B0 0.337252762026323 Treated
B0 0.214568733939738 Treated
B0 0.291790991559102 Treated
B0 0.326111634711438 Treated
B0 0.577303865611057 Treated
B0 0.195326653341858 Treated
B0 0.161199168555527 Treated
B0 0.395363311401594 Treated
B0 0.337246440857993 Treated
B0 0.392121539390143 Treated
B0 0.137811876826164 Treated
B0 0.327227717137757 Treated
B0 0.312640031853746 Treated
B0 0.264084781417441 Treated
B0 0.241538556207685 Treated
B0 0.431227432825159 Treated
B0 0.293103698029513 Treated
B0 0.268200796424181 Treated
B0 0.444495967440143 Treated
B0 0.742901145461449 Treated
B0 0.213936449117533 Treated
B0 0.36619132071208 Treated
B0 0.385735619206927 Treated
B0 0.307828301696637 Treated
B0 0.142154422357992 Treated
B0 0.792773922930251 Treated
B0 0.2491837832381 Treated
B0 0.0868325461813851 Treated
B0 0.398295676716734 Treated
B0 0.917750439017688 Treated
B0 0.34185024183774 Treated
B0 0.35026570400831 Treated
B0 0.186226255652726 Treated
B0 0.18611219803605 Treated
B0 0.477106460835334 Treated
B0 0.206444762123552 Treated
B0 0.475817677359217 Treated
B0 0.223582390362489 Treated
B0 0.209222569072744 Treated
B0 0.163139244853538 Treated
B0 0.204839642640524 Treated
B0 0.301909743977903 Treated
B0 0.191957680650892 Treated
B0 0.697865977520251 Treated
B0 0.453962510004427 Treated
B0 0.55584507250866 Treated
B0 0.352901366899669 Treated
B0 0.225366407377179 Treated
B0 0.474580931963587 Treated
B0 0.425474203111751 Treated
B0 0.40271664229616 Treated
B0 0.379313477691257 Treated
B0 0.632243089318566 Treated
B0 0.774189265698283 Treated
B0 0.210891768135943 Treated
B0 0.278610947033873 Treated
B0 0.591157149448815 Treated
B0 0.795245581841809 Treated
B0 0.302958861547278 Treated
B0 0.307936241263267 Treated
B0 0.255889588708996 Treated
B0 0.22026051123217 Treated
B0 0.439935594860433 Treated
B0 0.714016979860213 Treated
B0 0.234019519251705 Treated
B0 0.360439786500453 Treated
B0 0.065760562476145 Treated
B0 0.350194004639185 Treated
B0 0.317435191643638 Treated
B0 0.539776938023324 Treated
B0 0.212442820682005 Treated
B0 0.341819603278294 Treated
B0 1.84753909575008 Treated
B0 0.606099982612856 Treated
B0 0.485036320325709 Treated
B0 0.104472003691561 Treated
B0 0.252491864507281 Treated
B0 0.397123874623401 Treated
B0 0.0892859063010088 Treated
B0 0.385876949022322 Treated
B0 0.130508528334129 Treated
B0 0.158904521954511 Treated
B0 0.531958212186316 Treated
B0 0.186719643201737 Treated
B0 0.203964980171411 Treated
B0 0.341567387719754 Treated
B0 0.256738782824841 Treated
B0 0.418146764920468 Treated
B0 0.565888248288196 Treated
B0 0.284738953674381 Treated
B0 0.229586281750044 Treated
B0 0.165577635535772 Treated
B0 0.359007115838831 Treated
B0 0.118171731432132 Treated
B0 0.492310618506406 Treated
B0 0.505233546387679 Treated
B0 0.249063123765953 Treated
B0 0.468124664373027 Treated
B0 0.216344711902684 Treated
B0 0.230965261499374 Treated
B0 0.355385378583996 Treated
B0 0.266356336176823 Treated
B0 0.203993048117682 Treated
B0 0.471001065600619 Treated
B0 0.806362409414842 Treated
B0 0.315541218931579 Treated
B0 0.313804249584689 Treated
B0 0.129972539330543 Treated
B0 0.168212740390528 Treated
B0 0.40209386443832 Treated
B0 0.216429781731873 Treated
B0 0.123952650061975 Treated
B0 0.259014789337557 Treated
B0 0.40642127629642 Treated
B0 0.466987097252449 Treated
B0 0.135886564650426 Treated
B0 0.298013043305528 Treated
B0 0.150161011718766 Treated
B0 0.168275941004391 Treated
B0 0.172361972511142 Treated
B0 0.491406432006551 Treated
B0 0.306840137570079 Treated
B0 0.0866455073730102 Treated
B0 0.294173757576809 Treated
B0 0.317554757672436 Treated
B0 0.408271078993137 Treated
B0 0.25305722520265 Treated
B0 0.212140335748391 Treated
B0 0.126659625321701 Treated
B0 0.32425388569428 Treated
B0 0.444857322622276 Treated
B0 0.157497577134756 Treated
B0 0.447648462093109 Treated
B0 0.258353513721514 Treated
B0 0.351998518625153 Treated
B0 0.589891078322656 Treated
B0 0.321870820086569 Treated
B0 0.469453854225341 Treated
B0 0.749627674139655 Treated
B0 0.251081989855108 Treated
B0 0.362512678316272 Treated
B0 0.373740387550811 Treated
B0 0.658071454714862 Treated
B0 0.335221814550173 Treated
B0 0.280306204796094 Treated
B0 0.363311309991926 Treated
B0 0.428331494247773 Treated
B0 0.093643082618517 Treated
B0 0.293009021280248 Treated
B0 0.122906320335798 Treated
B0 0.237959646406115 Treated
B0 0.158884277618822 Treated
B0 0.259758589573851 Treated
B0 0.499515767991344 Treated
B0 0.397469503235187 Treated
B0 0.298957303073486 Treated
B0 0.0750071117221981 Treated
B0 0.343423641925188 Treated
B0 0.36495652541949 Treated
B0 0.245658233314876 Treated
B0 0.240611152187685 Treated
B0 0.481374012342964 Treated
B0 0.238288112864034 Treated
B0 0.154437600634974 Treated
B0 0.145423406237075 Treated
B0 0.235359703338169 Treated
B0 0.315945074758251 Treated
B0 0.431472404967468 Treated
B0 0.380080967673096 Treated
B0 0.184226416152449 Treated
B0 0.300877307546661 Treated
B0 0.345686401550496 Treated
B0 0.27412054815512 Treated
B0 0.250502782338845 Treated
B0 0.27825049578057 Treated
B0 0.332278231651664 Treated
B0 0.356201313139011 Treated
B0 0.426237195409694 Treated
B0 0.652324457291075 Treated
B0 0.188259357011233 Treated
B0 0.183628399319364 Treated
B0 0.340067684130777 Treated
B0 0.150423231690496 Treated
B0 0.372692049136788 Treated
B0 0.351594734724755 Treated
B0 0.183360590767255 Treated
B0 0.38212946933096 Treated
B0 0.375626128835987 Treated
B0 0.346685478958434 Treated
B0 0.294651707611905 Treated
B0 0.328873682306013 Treated
B0 0.248820682864618 Treated
B0 0.164563092091605 Treated
B0 0.240402877938317 Treated
B0 0.286900285933312 Treated
B0 0.497160884583325 Treated
B0 0.42091348067703 Treated
B0 0.396533387370701 Treated
B0 0.233848144080167 Treated
B0 0.291847542458209 Treated
B0 0.18751692542562 Treated
B0 0.480055434089885 Treated
B0 0.452695498744381 Treated
B0 0.197645345773647 Treated
B0 0.340053606919012 Treated
B0 0.314105113517253 Treated
B0 0.111056088011374 Treated
B0 0.357432522207312 Treated
B0 0.477785591791921 Treated
B0 0.232677034557216 Treated
B0 0.595906630334258 Treated
B0 0.226251426209087 Treated
B0 0.201544334128861 Treated
B0 0.314061295135194 Treated
B0 0.0719065700114977 Treated
B0 0.702487672393656 Treated
B0 0.725308304695337 Treated
B0 0.288160500221121 Treated
B0 0.573769839463226 Treated
B0 0.125098340599892 Treated
B0 0.280720874133893 Treated
B0 0.716105253988886 Treated
B0 0.336843512579543 Treated
B0 0.283877871957925 Treated
B0 0.543220185525675 Treated
B0 0.499013055712653 Treated
B0 0.413191076085397 Treated
B0 0.281652337067381 Treated
B0 0.183271511326605 Treated
B0 0.189062591341685 Treated
B0 0.488317092179606 Treated
B0 0.172031273248121 Treated
B0 0.711625288707336 Treated
B0 0.332876170575142 Treated
B0 0.765876732439229 Treated
B0 0.511118705965212 Treated
B0 0.441073766600607 Treated
B0 0.333766902928055 Treated
B0 0.477097870678376 Treated
B0 0.251222732279913 Treated
B0 0.831173778082745 Treated
B0 0.22537948495425 Treated
B0 0.605936981395017 Treated
B0 0.223645683112202 Treated
B0 0.360925804624918 Treated
B0 0.610836386084934 Treated
B0 0.338105240302211 Treated
B0 0.297927838175293 Treated
B0 0.762170437565951 Treated
B0 0.22354411007462 Treated
B0 0.336535049584563 Treated
B0 0.451170285308314 Treated
B0 0.541856610586571 Treated
B0 0.129841785371154 Treated
B0 0.754871299478366 Treated
B0 0.34470851844532 Treated
B0 0.38245791960995 Treated
B0 1.30942845208833 Treated
B0 0.842666310923138 Treated
B0 0.547160191736442 Treated
B0 0.253899304941301 Treated
B0 0.351129438952537 Treated
B0 0.292210366461763 Treated
B0 0.61765131800228 Treated
B0 1.66225167446891 Treated
B0 0.0944480036376232 Treated
B0 0.457069233520023 Treated
B0 0.776001317075501 Treated
B0 0.321850321259708 Treated
B0 0.112775145881382 Treated
B0 0.0946891885654455 Treated
B0 0.319198045725283 Treated
B0 0.308238967364084 Treated
B0 0.619127028922787 Treated
B0 0.374788111260531 Treated
B0 0.407956269029974 Treated
B0 0.206903021216201 Treated
B0 0.361867202393843 Treated
B0 0.618380189381154 Treated
B0 0.354847364832169 Treated
B0 0.32803948891521 Treated
B0 0.461053716444378 Treated
B0 0.369828007636284 Treated
B0 0.371828635618448 Treated
B0 0.521751735965666 Treated
B0 0.193152234946195 Treated
B0 0.197335118783072 Treated
B0 0.687547637298104 Treated
B0 0.157143340195493 Treated
B0 0.277361322225528 Treated
B0 0.774409020552911 Treated
B0 0.190847182083078 Treated
B0 0.512201856341958 Treated
B0 0.0783265297489472 Treated
B0 0.469259947001286 Treated
B0 0.336205483006458 Treated
B0 0.377566240732088 Treated
B0 0.169078115029464 Treated
B0 0.337678778280259 Treated
B0 0.269515666184033 Treated
B0 0.13898881341544 Treated
B0 0.160821467119906 Treated
B0 0.39011604685465 Treated
B0 0.181830338740103 Treated
B0 0.170418204578092 Treated
B0 0.67963986863575 Treated
B0 0.33795854196737 Treated
B0 0.414692748273448 Treated
B0 0.339023774482174 Treated
B0 0.392428976623881 Treated
B0 0.324988233365098 Treated
B0 0.340679670002565 Treated
B0 0.313780957411595 Treated
B0 0.132227776920949 Treated
B0 0.0966659225705711 Treated
B0 0.320636423780155 Treated
B0 0.429400453220082 Treated
B0 0.469559297672616 Treated
B0 0.265316003244658 Treated
B0 0.113637264066716 Treated
B0 0.219326205216872 Treated
B0 0.420320564268684 Treated
B0 0.379018576503579 Treated
B0 0.447084118228289 Treated
B0 0.117712045176778 Treated
B0 0.122809635426403 Treated
B0 0.508710257393605 Treated
B0 0.442279542351868 Treated
B0 0.826752290378625 Treated
B0 0.221200121077979 Treated
B0 0.2648586536625 Treated
B0 0.130826150448467 Treated
B0 0.246573831471761 Treated
B0 0.129697839015458 Treated
B0 0.064699836886364 Treated
B0 0.3066623072595 Treated
B0 0.624907165662701 Treated
B0 0.43271090461587 Treated
B0 0.668186140743038 Treated
B0 0.281366721912465 Treated
B0 0.158642203344724 Treated
B0 0.531399556471682 Treated
B0 0.174856417793106 Treated
B0 0.170502259062893 Treated
B0 0.694391311691334 Treated
B0 0.284000267348047 Treated
B0 0.328967822126452 Treated
B0 0.503998119123565 Treated
B0 0.512356990012811 Treated
B0 0.233919619327855 Treated
B0 0.616737248808144 Treated
B0 0.24437221470659 Treated
B0 0.36206456543361 Treated
B0 0.486253753261601 Treated
B0 0.591489554007435 Treated
B0 0.204883702634109 Treated
B0 0.301795361614688 Treated
B0 0.264005984878819 Treated
B0 0.301279938565681 Treated
B0 0.232447371262242 Treated
B0 0.396633342706277 Treated
B0 0.21354354932488 Treated
B0 0.585390552661378 Treated
B0 0.669838943574289 Treated
B0 0.448571427172673 Treated
B0 0.428996965357901 Treated
B0 0.203859775517618 Treated
B0 0.210537274546343 Treated
B0 0.298963343207105 Treated
B0 0.374997401051959 Treated
B0 0.245870811560106 Treated
B0 0.257485759744231 Treated
B0 0.134279016042045 Treated
B0 0.228001259645242 Treated
B0 0.25534466241556 Treated
B0 0.37348763751279 Treated
B0 0.103679632032237 Treated
B0 0.194333645695754 Treated
B0 0.558131052345608 Treated
B0 0.703151222671742 Treated
B0 0.394188669094529 Treated
B0 0.717020116360579 Treated
B0 0.598332329438519 Treated
B0 0.264802468876431 Treated
B0 0.466159073935884 Treated
B0 1.02503438127526 Treated
B0 0.697508817346289 Treated
B0 0.311412157254985 Treated
B0 0.366336291880245 Treated
B0 0.295020744964052 Treated
B0 0.142057988485084 Treated
B0 0.423226536413306 Treated
B0 0.124631663559439 Treated
B0 0.44263860767403 Treated
B0 0.63549935566276 Treated
B0 0.371689116602353 Treated
B0 0.231463553108966 Treated
B0 0.165131988568616 Treated
B0 0.337374870419901 Treated
B0 0.284240904387318 Treated
B0 0.375782951787497 Treated
B0 0.406262401536565 Treated
B0 0.331820527733907 Treated
B0 1.14633742964786 Treated
B0 0.136979927076649 Treated
B0 0.704540221072893 Treated
B0 0.375349983451212 Treated
B0 0.582958142889107 Treated
B0 0.368216315518795 Treated
B0 0.306512781384871 Treated
B0 0.150333538538894 Treated
B0 0.232443005196216 Treated
B0 0.0914138670105241 Treated
B0 0.515794138416091 Treated
B0 0.139091706073719 Treated
B0 0.296158992670326 Treated
B0 0.129990718756121 Treated
B0 0.167403898396276 Treated
B0 0.508941324413595 Treated
B0 0.425948561725431 Treated
B0 0.192859791048924 Treated
B0 0.368437246164092 Treated
B0 0.461229527994853 Treated
B0 0.535867835893167 Treated
B0 0.0758209926660942 Treated
B0 0.599727327882858 Treated
B0 0.282964121289839 Treated
B0 0.178185531859713 Treated
B0 0.338092433896162 Treated
B0 0.294764006954977 Treated
B0 0.706087389845396 Treated
B0 0.217499175445928 Treated
B0 0.230260035290826 Treated
B0 0.112812622509916 Treated
B0 0.861619927093172 Treated
B0 0.33385540295584 Treated
B0 0.2918907373587 Treated
B0 0.357669328020179 Treated
B0 0.284792034668237 Treated
B0 0.298249062229539 Treated
B0 0.163642730699568 Treated
B0 0.18229385002784 Treated
B0 0.344137227472093 Treated
B0 0.274745259909473 Treated
B0 0.167778743878849 Treated
B0 0.326822913478476 Treated
B0 0.290196016134679 Treated
B0 0.84010628311006 Treated
B0 0.199232232069936 Treated
B0 0.225392336919232 Treated
B0 0.178547879377125 Treated
B0 0.242502028581344 Treated
B0 0.386895088939432 Treated
B0 0.111073665004335 Treated
B0 0.403969658818006 Treated
B0 0.131247953828043 Treated
B0 0.185804386618843 Treated
B0 0.0710666471433594 Treated
B0 0.329029065912049 Treated
B0 0.258608136696357 Treated
B0 0.598119569960175 Treated
B0 0.126890942852318 Treated
B0 0.646888433082129 Treated
B0 0.35114903833498 Treated
B0 0.356732032520557 Treated
B0 0.0934278652867019 Treated
B0 0.773496681615717 Treated
B0 0.285261531146909 Treated
B0 0.152852046312867 Treated
B0 0.235248897771457 Treated
B0 0.344589698503296 Treated
B0 0.340520413936747 Treated
B0 0.21384943373381 Treated
B0 0.273796452925495 Treated
B0 0.599576513425056 Treated
B0 0.501177335481366 Treated
B0 0.994269680704845 Treated
B0 0.293171760294681 Treated
B0 0.20095892108598 Treated
B0 0.332508157939091 Treated
B0 0.655897575913191 Treated
B0 0.352744072820412 Treated
B0 0.161857664887966 Treated
B0 0.113295278742098 Treated
B0 0.386935824988944 Treated
B0 0.399248879473261 Treated
B0 0.236434617511371 Treated
B0 0.310054880072394 Treated
B0 0.392936987183734 Treated
B0 0.165608432186912 Treated
B0 0.345721722705214 Treated
B0 0.335905612826041 Treated
B0 0.502551955804201 Treated
B0 0.102062395486145 Treated
B0 0.287373781160266 Treated
B0 0.212130074919422 Treated
B0 0.249855889864875 Treated
B0 0.467042806372193 Treated
B0 0.416499440476981 Treated
B0 0.264987080539065 Treated
B0 0.297622300789902 Treated
B0 0.0997578820776346 Treated
B0 0.297481765623387 Treated
B0 1.19503247811859 Treated
B0 0.38622430263304 Treated
B0 0.530756607415072 Treated
B0 0.253265342711853 Treated
B0 0.24595371630746 Treated
B0 0.190240520953031 Treated
B0 0.605489330478375 Treated
B0 0.188207608776799 Treated
B0 0.345644490103513 Treated
B0 0.273871624983116 Treated
B0 0.082359403712417 Treated
B0 0.243970169374174 Treated
B0 0.242019036148676 Treated
B0 0.187683605729958 Treated
B0 0.326499614606699 Treated
B0 0.379809209260951 Treated
B0 0.427719195038155 Treated
B0 0.673838538753414 Treated
B0 0.474053269078967 Treated
B0 0.172813641239861 Treated
B0 0.172622664140794 Treated
B0 0.260911560181808 Treated
B0 0.21865624602638 Treated
B0 0.189322038365875 Treated
B0 0.454941148741944 Treated
B0 0.425343153095493 Treated
B0 0.299983583122026 Treated
B0 0.32112205964125 Treated
B0 0.365997630622272 Treated
B0 0.200376688367114 Treated
B0 0.23857536640514 Treated
B0 0.419077664506646 Treated
B0 0.426042993674606 Treated
B0 0.181320410107705 Treated
B0 0.236640799048522 Treated
B0 0.458375960267687 Treated
B0 0.209816028024408 Treated
B0 0.144199500999486 Treated
B0 0.377186323591386 Treated
B0 0.216827474625921 Treated
B0 1.15161034076149 Treated
B0 0.506010978914667 Treated
B0 0.189000488327849 Treated
B0 0.0841920020086073 Treated
B0 0.177966829866989 Treated
B0 0.876403483597679 Treated
B0 0.395802438323143 Treated
B0 0.691142664302737 Treated
B0 0.484999409502745 Treated
B0 0.203213753032319 Treated
B0 0.229063364250135 Treated
B0 0.263410913953452 Treated
B0 0.407102662636896 Treated
B0 0.145456017571775 Treated
B0 0.10123850915149 Treated
B0 0.714638393823426 Treated
B0 0.187105255033833 Treated
B0 0.317426597845834 Treated
B0 0.639632456623889 Treated
B0 0.801196736377475 Treated
B0 0.459545158230726 Treated
B0 0.288902632155272 Treated
B0 0.428676691612435 Treated
B0 0.424224303751455 Treated
B0 0.440853497272005 Treated
B0 0.173411977712235 Treated
B0 0.21170919697942 Treated
B0 0.390023558533365 Treated
B0 0.314071963142835 Treated
B0 0.236139476616714 Treated
B0 0.382046103669823 Treated
B0 0.256236737048757 Treated
B0 0.143920702149512 Treated
B0 0.238941144333163 Treated
B0 0.362376017159727 Treated
B0 0.335082366548153 Treated
B0 0.112847936869653 Treated
B0 0.106586497789268 Treated
B0 0.114462380225433 Treated
B0 0.210483640881184 Treated
B0 0.50923644542649 Treated
B0 0.308024930759877 Treated
B0 0.569031449133548 Treated
B0 0.240061438322401 Treated
B0 0.391926304221442 Treated
B0 0.285184882400844 Treated
B0 0.257446833724546 Treated
B0 0.156414046351835 Treated
B0 0.217152602727924 Treated
B0 0.60820613904707 Treated
B0 0.288768841870484 Treated
B0 0.585950631544102 Treated
B0 0.276766279352298 Treated
B0 0.57911645859259 Treated
B0 0.292365439175561 Treated
B0 0.434612686329251 Treated
B0 0.312170803224911 Treated
B0 0.226250582977764 Treated
B0 0.289451517745525 Treated
B0 0.35294429299849 Treated
B0 0.281868480793299 Treated
B0 0.139410590836951 Treated
B0 0.625657256195224 Treated
B0 0.325770870931359 Treated
B0 0.668140251208942 Treated
B0 0.220627063264167 Treated
B0 0.485766820668009 Treated
B0 0.26564692975861 Treated
B0 0.0794272603715705 Treated
B0 0.259396177304184 Treated
B0 0.242640184077367 Treated
B0 0.313944111190952 Treated
B0 0.45489437963739 Treated
B0 0.300716571022225 Treated
B0 0.212245964173181 Treated
B0 0.268447736642808 Treated
B0 0.487614683882989 Treated
B0 0.174995212773541 Treated
B0 0.246259915838327 Treated
B0 0.221042534997572 Treated
B0 0.296300580953551 Treated
B0 0.484028573964046 Treated
B0 0.151437721024767 Treated
B0 0.397864717293232 Treated
B0 0.50268658334996 Treated
B0 0.36492730373798 Treated
B0 0.536918309218393 Treated
B0 0.372938287592921 Treated
B0 0.245876457759739 Treated
B0 0.794644273486843 Treated
B0 0.303845945065247 Treated
B0 0.206488978143241 Treated
B0 0.305072709157718 Treated
B0 0.507980656452616 Treated
B0 0.473539133698368 Treated
B0 0.213405826675993 Treated
B0 0.317282321556969 Treated
B0 0.208095452448078 Treated
B0 0.249838302704137 Treated
B0 0.591822584211529 Treated
B0 0.349612701853975 Treated
B0 0.455193449052361 Treated
B0 0.678450648028081 Treated
B0 0.534946740374948 Treated
B0 0.349100420300056 Treated
B0 0.243466309579258 Treated
B0 0.474750585444686 Treated
B0 0.518728020444571 Treated
B0 0.197558157031196 Treated
B0 0.456879332326972 Treated
B0 0.350772444223538 Treated
B0 0.420804154898153 Treated
B0 0.224292801797726 Treated
B0 0.411848402885088 Treated
B0 0.167995400966899 Treated
B0 0.301614950793894 Treated
B0 0.226380326702273 Treated
B0 0.258323552765229 Treated
B0 0.593416886859925 Treated
B0 0.157103532403797 Treated
B0 0.397236925064413 Treated
B0 0.223501172960653 Treated
B0 0.211663944374447 Treated
B0 0.338681448824905 Treated
B0 0.413275929883927 Treated
B0 0.432269608372056 Treated
B0 0.614436904723884 Treated
B0 0.279726839597662 Treated
B0 0.628372488307825 Treated
B0 0.15878533509614 Treated
B0 0.401792920207821 Treated
B0 0.165602068955948 Treated
B0 0.691225625088299 Treated
B0 0.320031190649172 Treated
B0 0.335121012786032 Treated
B0 0.371896301694504 Treated
B0 0.423933789134943 Treated
B0 0.453459123595063 Treated
B0 0.117950484778304 Treated
B0 0.58658208639799 Treated
B0 0.29628334589447 Treated
B0 0.13249430753613 Treated
B0 0.213705396072036 Treated
B0 0.470108146629082 Treated
B0 0.57243398687017 Treated
B0 0.458822969126935 Treated
B0 0.474367282899092 Treated
B0 0.5308116072375 Treated
B0 0.432283353441648 Treated
B0 0.239116300442257 Treated
B0 0.234590786918178 Treated
B0 0.319092228676787 Treated
B0 0.449233614266737 Treated
B0 0.601028461322769 Treated
B0 0.491028754755787 Treated
B0 0.49983915352055 Treated
B0 1.85633679461564 Treated
B0 2.60299716314197 Treated
B0 0.211397628451419 Treated
B0 0.264742702842557 Treated
B0 0.344713280230233 Treated
B0 0.566515952242371 Treated
B0 0.378360437261856 Treated
B0 0.289869720343869 Treated
B0 0.154835618044281 Treated
B0 0.628453781030277 Treated
B0 0.350125913852625 Treated
B0 0.363458068198829 Treated
B0 0.281325370093363 Treated
B0 0.521785997490362 Treated
B0 0.122991385042872 Treated
B0 0.101549256628664 Treated
B0 0.299523888543436 Treated
B0 0.120805284967547 Treated
B0 0.19236516280215 Treated
B0 0.16566907366778 Treated
B0 0.176115647082504 Treated
B0 0.292802136452587 Treated
B0 0.161220755001455 Treated
B0 0.235372673129568 Treated
B0 0.389918254790008 Treated
B0 0.416034627786887 Treated
B0 0.560057393739236 Treated
B0 0.374555849728793 Treated
B0 0.284317318092553 Treated
B0 0.214537411022161 Treated
B0 0.280878052566796 Treated
B0 0.440334693881344 Treated
B0 0.307531618517295 Treated
B0 0.739023786736303 Treated
B0 0.0879752035686773 Treated
B0 0.463837675632757 Treated
B0 0.298284804878385 Treated
B0 0.296046615531676 Treated
B0 0.159009829476351 Treated
B0 0.738927908216135 Treated
B0 0.240722270244829 Treated
B0 0.407046314671794 Treated
B0 0.341507844371998 Treated
B0 0.299123148515281 Treated
B0 0.201261807623581 Treated
B0 0.393854814317438 Treated
B0 0.128930240928719 Treated
B0 0.447339737988334 Treated
B0 0.339569264338974 Treated
B0 0.390203051678496 Treated
B0 0.89898360549082 Treated
B0 0.0495930942759253 Treated
B0 0.412712897465463 Treated
B0 0.410557586578761 Treated
B0 3.25694558261711 Treated
B0 0.276021677469416 Treated
B0 0.348779501947475 Treated
B0 0.115634590974868 Treated
B0 0.4393751524821 Treated
B0 0.463539991669415 Treated
B0 0.418041284666554 Treated
B0 0.647189178490513 Treated
B0 0.463313396350473 Treated
B0 0.594807466641514 Treated
B0 0.388940701340987 Treated
B0 0.845944930999852 Treated
B0 0.555040386081587 Treated
B0 0.36379641641053 Treated
B0 0.235869095730697 Treated
B0 0.850025647795103 Treated
B0 0.20619597957757 Treated
B0 0.245714095110054 Treated
B0 0.234659328474401 Treated
B0 0.376709622293595 Treated
B0 0.657173476912934 Treated
B0 0.843526701918549 Treated
B0 0.472626799384263 Treated
B0 0.179867039358928 Treated
B0 0.500763582738289 Treated
B0 0.131830802398186 Treated
B0 0.177571511511145 Treated
B0 0.231681656543491 Treated
B0 0.636812391189706 Treated
B0 0.2301529654765 Treated
B0 0.191299510466849 Treated
B0 0.143772638542073 Treated
B0 0.677064211310021 Treated
B0 0.220572780338155 Treated
B0 1.38179438995674 Treated
B0 0.236472917320301 Treated
B0 0.253399351836369 Treated
B0 0.575974082257743 Treated
B0 0.522928228732519 Treated
B0 0.309639021363902 Treated
B0 0.423475098654762 Treated
B0 0.461665250826024 Treated
B0 0.103448641373192 Treated
B0 0.447616640255588 Treated
B0 0.348499848741014 Treated
B0 0.556953412743546 Treated
B0 0.276118609754457 Treated
B0 0.362043711951331 Treated
B0 0.216272339617422 Treated
B0 0.253789479625367 Treated
B0 0.283402668425761 Treated
B0 1.38659864844938 Treated
B0 0.140576056468754 Treated
B0 0.45553956204752 Treated
B0 0.346708223591671 Treated
B0 0.545203930815846 Treated
B0 0.361450100079846 Treated
B0 0.242338458774646 Treated
B0 0.497146675708377 Treated
B0 0.178672323745663 Treated
B0 0.336419391099504 Treated
B0 0.323953528376393 Treated
B0 0.260871132422313 Treated
B0 0.440989159525629 Treated
B0 0.494415859253798 Treated
B0 1.32541070183356 Treated
B0 0.228944868145706 Treated
B0 1.0410896269537 Treated
B0 0.357098624398675 Treated
B0 0.312478596163915 Treated
B0 0.265747862130748 Treated
B0 0.314421710242817 Treated
B0 0.653394768761416 Treated
B0 0.696199288983879 Treated
B0 0.125986367970847 Treated
B0 0.153584077167238 Treated
B0 0.63131181070942 Treated
B0 0.883303094816635 Treated
B0 0.207185108303962 Treated
B0 0.250611807622642 Treated
B0 0.080494399612132 Treated
B0 0.56432101771571 Treated
B0 0.584217845107406 Treated
B0 0.316014770043369 Treated
B0 0.52754127172143 Treated
B0 0.148871587036262 Treated
B0 0.0730316831915951 Treated
B0 0.216520211634675 Treated
B0 0.670978876398575 Treated
B0 0.414570063961042 Treated
B0 0.342749181552633 Treated
B0 0.440929793423396 Treated
B0 0.626842118904705 Treated
B0 0.160223925630316 Treated
B0 0.348320662778532 Treated
B0 0.287145536319466 Treated
B0 0.397145856278618 Treated
B0 0.351666808547755 Treated
B0 0.208270081052694 Treated
B0 0.318031313305984 Treated
B0 0.0764018740683946 Treated
B0 0.579780076859925 Treated
B0 0.235975896901187 Treated
B0 0.388687175871109 Treated
B0 0.192166436208237 Treated
B0 0.232060833214398 Treated
B0 0.145840000799387 Treated
B0 3.1764201950333 Treated
B0 0.162855823926835 Treated
B0 0.177366593280364 Treated
B0 0.205806706366162 Treated
B0 0.691664829744866 Treated
B0 0.491176104658714 Treated
B0 0.215189532048339 Treated
B0 0.429974011237326 Treated
B0 0.19510766007892 Treated
B0 0.661289914344086 Treated
B0 0.426562435423483 Treated
B0 0.385300854815989 Treated
B0 0.31871163803129 Treated
B0 0.261833080502821 Treated
B0 0.453315200541595 Treated
B0 0.425465271282687 Treated
B0 0.279166888396984 Treated
B0 0.380514690146455 Treated
B0 0.157334339689016 Treated
B0 0.106876620654958 Treated
B0 0.225475465765784 Treated
B0 0.372687491270949 Treated
B0 0.241238246338867 Treated
B0 0.193022170408842 Treated
B0 0.455731349263005 Treated
B0 0.38325821640961 Treated
B0 1.59590151996464 Treated
B0 0.322275562876587 Treated
B0 0.476266222819201 Treated
B0 0.310024937325229 Treated
B0 0.36808491637043 Treated
B0 0.60302621640528 Treated
B0 0.130145818217373 Treated
B0 0.532811852035084 Treated
B0 0.294455391171677 Treated
B0 0.570736901910558 Treated
B0 1.44123385126263 Treated
B0 0.884482294576893 Treated
B0 0.333543977679114 Treated
B0 0.251011522132391 Treated
B0 0.275100160597733 Treated
B0 0.451949111398694 Treated
B0 0.597557066388093 Treated
B0 0.394985026213174 Treated
B0 0.262711339525305 Treated
B0 0.301026278771232 Treated
B0 2.30283223003403 Treated
B0 0.214781255598246 Treated
B0 0.157577040051627 Treated
B0 0.423467952263861 Treated
B0 0.380605807649073 Treated
B0 0.491792804405774 Treated
B0 1.1708813209134 Treated
B0 0.155196461874339 Treated
B0 0.598246689649978 Treated
B0 0.226999924519337 Treated
B0 0.228550076566088 Treated
B0 0.394062930486474 Treated
B0 0.504067942095436 Treated
B0 0.341606045160383 Treated
B0 0.20411463998206 Treated
B0 0.371316263026013 Treated
B0 0.0754939756832188 Treated
B0 0.451207131664181 Treated
B0 0.201195207924648 Treated
B0 0.876395444282189 Treated
B0 0.236800114164765 Treated
B0 0.24702267546682 Treated
B0 0.563617555892929 Treated
B0 0.231821129319224 Treated
B0 0.237861163353258 Treated
B0 0.209158840218288 Treated
B0 1.62750617668034 Treated
B0 0.346149248371035 Treated
B0 0.718406036013925 Treated
B0 0.231023376386598 Treated
B0 0.167085945831999 Treated
B0 0.282475029633965 Treated
B0 0.398136657263529 Treated
B0 0.394607161333738 Treated
B0 0.252488635871918 Treated
B0 0.271216974846021 Treated
B0 0.174071908107625 Treated
B0 0.802409191514943 Treated
B0 0.140088132050888 Treated
B0 0.322288422483678 Treated
B0 0.220293743767573 Treated
B0 0.149330613815442 Treated
B0 0.355722836992321 Treated
B0 0.62304233314011 Treated
B0 0.383280980196057 Treated
B0 0.339975644694279 Treated
B0 0.301413030733267 Treated
B0 0.507397477421587 Treated
B0 0.177170726529705 Treated
B0 0.135092365324773 Treated
B0 0.524953813497606 Treated
B0 0.125717497880441 Treated
B0 0.348553448116941 Treated
B0 0.216754658685338 Treated
B0 0.156959143191662 Treated
B0 0.145564622793754 Treated
B0 0.210656648719062 Treated
B0 0.897707959185827 Treated
B0 0.481186677761557 Treated
B0 0.270750693215851 Treated
B0 0.766794120419457 Treated
B0 0.232277425319818 Treated
B0 0.273333335014738 Treated
B0 0.511290770030374 Treated
B0 0.282129414306075 Treated
B0 0.240016332406239 Treated
B0 0.48752930158706 Treated
B0 0.272820686865427 Treated
B0 0.105573780898757 Treated
B0 0.422084811649666 Treated
B0 0.342658851505793 Treated
B0 0.285073762734103 Treated
B0 0.123268096313409 Treated
B0 0.098769728946875 Treated
B0 0.459291403582558 Treated
B0 0.191111182644868 Treated
B0 0.636577579878942 Treated
B0 0.303035240857623 Treated
B0 0.241657571223604 Treated
B0 0.388585492574281 Treated
B0 0.343876630096239 Treated
B0 0.298459528179878 Treated
B0 0.351239834491452 Treated
B0 0.356803288132355 Treated
B0 0.556464969529395 Treated
B0 0.335899142225773 Treated
B0 0.212079869842402 Treated
B0 0.144295969886998 Treated
B0 0.304694319686318 Treated
B0 0.728949619940717 Treated
B0 0.234203010436352 Treated
B0 0.534280197269896 Treated
B0 0.682893169634258 Treated
B0 0.120534797243689 Treated
B0 0.438702511285678 Treated
B0 1.37392529998439 Treated
B0 0.499586679996393 Treated
B0 0.94236964026194 Treated
B0 0.616849168804433 Treated
B0 0.364556499001865 Treated
B0 0.147912678466819 Treated
B0 0.363150313118186 Treated
B0 0.288236811605396 Treated
B0 0.639459225303906 Treated
B0 0.339331988469608 Treated
B0 0.912819061235333 Treated
B0 0.485865030739122 Treated
B0 0.382543870120876 Treated
B0 0.31394387353463 Treated
B0 0.647124661398134 Treated
B0 0.125120587399284 Treated
B0 0.17705877219596 Treated
B0 0.3380998760655 Treated
B0 0.414208905634036 Treated
B0 0.490911613350502 Treated
B0 0.202068287501844 Treated
B0 0.356560821588194 Treated
B0 0.145199036465998 Treated
B0 0.728978836746267 Treated
B0 0.210780264383679 Treated
B0 0.17694399165744 Treated
B0 0.169547382706667 Treated
B0 0.177453064013159 Treated
B0 0.71173330164295 Treated
B0 0.19840460347297 Treated
B0 0.414931584959711 Treated
B0 1.60703008109829 Treated
B0 0.458561076440429 Treated
B0 0.347804154421386 Treated
B0 0.18486672643076 Treated
B0 0.321961965090034 Treated
B0 0.560876331845192 Treated
B0 0.300846070936373 Treated
B0 0.354205666461729 Treated
B0 0.379068111285123 Treated
B0 0.510166942229278 Treated
B0 0.279565815492432 Treated
B0 0.230198765458498 Treated
B0 0.323881954396704 Treated
B0 0.152419703911293 Treated
B0 0.191450044677769 Treated
B0 0.217925161156442 Treated
B0 0.268329291652618 Treated
B0 0.371415668998343 Treated
B0 0.197684318794888 Treated
B0 0.623173514621174 Treated
B0 0.16219703247797 Treated
B0 0.435337237329991 Treated
B0 0.27303149599807 Treated
B0 0.393516563732868 Treated
B0 1.61494917317562 Treated
B0 0.187536656554992 Treated
B0 0.39115177542229 Treated
B0 0.546852404426729 Treated
B0 0.294088367490939 Treated
B0 0.484483020027418 Treated
B0 0.290163538910783 Treated
B0 0.208553889209457 Treated
B0 0.423740838785678 Treated
B0 0.473280430799889 Treated
B0 0.205917663178187 Treated
B0 0.587483611791555 Treated
B0 0.280730713442061 Treated
B0 0.259161015398534 Treated
B0 0.702209926004911 Treated
B0 0.440414480843484 Treated
B0 0.240740751688831 Treated
B0 0.170061221896572 Treated
B0 0.415647677582724 Treated
B0 0.185559111973262 Treated
B0 0.387181286716111 Treated
B0 0.329825313951521 Treated
B0 0.0904401870246143 Treated
B0 0.385711221150768 Treated
B0 0.372244795186509 Treated
B0 0.213436872658455 Treated
B0 0.420134460395138 Treated
B0 0.521094524690724 Treated
B0 0.160881190201408 Treated
B0 0.371019878869764 Treated
B0 0.401901874112297 Treated
B0 0.368621195171365 Treated
B0 0.168262521037859 Treated
B0 0.182699316677049 Treated
B0 0.464287552980248 Treated
B0 0.258274938235401 Treated
B0 0.667957887522236 Treated
B0 0.402747830871203 Treated
B0 0.449532971057518 Treated
B0 0.119403284969766 Treated
B0 0.39664249158278 Treated
B0 0.6221542943071 Treated
B0 0.214502262749899 Treated
B0 0.189310082588504 Treated
B0 0.87929415059807 Treated
B0 0.325567756792204 Treated
B0 0.203653862717853 Treated
B0 0.275475112282158 Treated
B0 0.847130999034305 Treated
B0 0.36844240334972 Treated
B0 0.260138266875222 Treated
B0 0.734345229449819 Treated
B0 0.21959364243678 Treated
B0 0.237023704751374 Treated
B0 0.115224237389475 Treated
B0 0.317978457963757 Treated
B0 0.588491536422093 Treated
B0 0.262004696929315 Treated
B0 0.124133194734174 Treated
B0 0.251337697079585 Treated
B0 0.332999677566005 Treated
B0 0.661523251143155 Treated
B0 0.167749680301629 Treated
B0 0.865108203461875 Treated
B0 0.652222693708953 Treated
B0 0.401324004825629 Treated
B0 0.705439756501678 Treated
B0 0.471192914131364 Treated
B0 0.102869588826633 Treated
B0 0.354983059735255 Treated
B0 0.204610214869214 Treated
B0 0.307285613808302 Treated
B0 0.442319744627178 Treated
B0 0.286152259547071 Treated
B0 0.452759771009578 Treated
B0 0.340225523799043 Treated
B0 0.468717853444338 Treated
B0 0.497007748069693 Treated
B0 0.552969856671645 Treated
B0 0.972910709117364 Treated
B0 0.106575321873911 Treated
B0 0.204733000697444 Treated
B0 0.542574905718771 Treated
B0 0.252982289455449 Treated
B0 0.508594315269164 Treated
B0 0.341332543520326 Treated
B0 0.44469593386545 Treated
B0 0.673496508674893 Treated
B0 0.230841779754604 Treated
B0 0.278183133216335 Treated
B0 0.305846634398374 Treated
B0 0.153236571430601 Treated
B0 0.738927529229017 Treated
B0 0.403263668400838 Treated
B0 0.707262130870102 Treated
B0 0.731337227013287 Treated
B0 0.409714884680181 Treated
B0 0.404816768802191 Treated
B0 0.231535960672063 Treated
B0 0.358638611188166 Treated
B0 0.103855101362579 Treated
B0 0.255212282512877 Treated
B0 0.253260216973451 Treated
B0 0.635209392931115 Treated
B0 0.334346532503648 Treated
B0 0.111868164759161 Treated
B0 0.215200850752865 Treated
B0 0.297895845838566 Treated
B0 0.464900144444329 Treated
B0 0.606417270836539 Treated
B0 0.608002278919927 Treated
B0 0.461670636693964 Treated
B0 0.436673472075575 Treated
B0 0.229987635023073 Treated
B0 0.460433551719205 Treated
B0 0.288555728884252 Treated
B0 0.598484291073746 Treated
B0 1.04123560457546 Treated
B0 0.614073871703198 Treated
B0 0.523451975626221 Treated
B0 0.486413578766262 Treated
B0 0.274300154751808 Treated
B0 0.215596595397891 Treated
B0 0.293922946082987 Treated
B0 0.195821655205579 Treated
B0 0.333542508805401 Treated
B0 0.504256387087434 Treated
B0 0.661132743864814 Treated
B0 0.279110038424282 Treated
B0 0.618647695970309 Treated
B0 0.386546707023231 Treated
B0 0.486869528330728 Treated
B0 0.135964678499835 Treated
B0 0.336587335666872 Treated
B0 1.03260218330045 Treated
B0 0.405432061278898 Treated
B0 0.37374190350889 Treated
B0 0.276287414448712 Treated
B0 0.386124697977086 Treated
B0 0.685333917503487 Treated
B0 0.0811687413889296 Treated
B0 0.302101118539364 Treated
B0 0.284285450338572 Treated
B0 0.353030312445804 Treated
B0 0.523751407318724 Treated
B0 0.228129106126114 Treated
B0 0.154557398810444 Treated
B0 0.511137643416379 Treated
B0 0.140308734871127 Treated
B0 0.220297341532678 Treated
B0 0.559521271914547 Treated
B0 0.250564589842197 Treated
B0 0.17600440809258 Treated
B0 0.095747598045412 Treated
B0 0.385572538111088 Treated
B0 0.363010986422235 Treated
B0 0.170896408719426 Treated
B0 0.627692237036689 Treated
B0 0.402340771988295 Treated
B0 0.476996825755784 Treated
B0 0.270660372769707 Treated
B0 0.393257907686029 Treated
B0 0.255307195945039 Treated
B0 0.247058404218721 Treated
B0 0.345506985983512 Treated
B0 0.237838419688207 Treated
B0 0.286154100203862 Treated
B0 0.147767131228579 Treated
B0 0.39546690595139 Treated
B0 0.348561373193882 Treated
B0 0.104187709279869 Treated
B0 0.728529480806969 Treated
B0 0.55584468279045 Treated
B0 0.141549462131567 Treated
B0 0.140211306227108 Treated
B0 0.19075415475556 Treated
B0 0.23706879674545 Treated
B0 0.206139503137292 Treated
B0 0.451522919084719 Treated
B0 0.623894433661122 Treated
B0 0.402700921020619 Treated
B0 0.419066657389453 Treated
B0 0.0565647237239883 Treated
B0 0.742107360232654 Treated
B0 0.324462034697403 Treated
B0 0.392074733638767 Treated
B0 0.356278324851835 Treated
B0 0.167507188584703 Treated
B0 0.296065022254673 Treated
B0 0.328731816462284 Treated
B0 0.308663760132952 Treated
B0 0.387861096807628 Treated
B0 0.465829462507207 Treated
B0 0.357291977805002 Treated
B0 0.146125484912116 Treated
B0 0.482993989082791 Treated
B0 0.345445939064498 Treated
B0 0.0721565290681301 Treated
B0 0.190414264083376 Treated
B0 0.441297292800373 Treated
B0 0.504436631399439 Treated
B0 0.314614667965635 Treated
B0 0.340694903618444 Treated
B0 0.138123475368119 Treated
B0 0.91288578787775 Treated
B0 0.296783907904286 Treated
B0 0.332761147489815 Treated
B0 0.115770044113132 Treated
B0 0.238131238778886 Treated
B0 0.236672948404195 Treated
B0 0.453309399822896 Treated
B0 0.391241532508211 Treated
B0 0.564484523129941 Treated
B0 0.455078047003441 Treated
B0 0.234328324046981 Treated
B0 0.305511928668799 Treated
B0 0.270305545217299 Treated
B0 0.351413222063979 Treated
B0 0.327679185946487 Treated
B0 0.326831640760136 Treated
B0 0.306574359037263 Treated
B0 0.680703751566454 Treated
B0 0.460365514209169 Treated
B0 0.443373677955873 Treated
B0 0.20700745280355 Treated
B0 0.133812174524511 Treated
B0 0.269943663570205 Treated
B0 0.857598689774738 Treated
B0 0.189750689451224 Treated
B0 0.380271179996303 Treated
B0 0.289937999931013 Treated
B0 0.331621102601614 Treated
B0 0.310416514904622 Treated
B0 0.250446881627609 Treated
B0 0.0719559121391394 Treated
B0 0.478878098981969 Treated
B0 0.234658997906295 Treated
B0 0.327906822977525 Treated
B0 0.244111196831658 Treated
B0 0.457119640410212 Treated
B0 0.474651613386899 Treated
B0 0.529198571675865 Treated
B0 0.242699721817878 Treated
B0 0.884639517756378 Treated
B0 0.240977407747303 Treated
B0 0.770528222537347 Treated
B0 0.399810870608025 Treated
B0 0.339686272653682 Treated
B0 0.315596625528634 Treated
B0 0.251610386821273 Treated
B0 0.404013370985358 Treated
B0 0.153023688447658 Treated
B0 0.561207770767679 Treated
B0 0.355337780848645 Treated
B0 0.259433908526561 Treated
B0 0.374515671816749 Treated
B0 0.562950186866077 Treated
B0 0.158205038051651 Treated
B0 0.421860011265167 Treated
B0 0.227356648947494 Treated
B0 0.336095894406891 Treated
B0 0.142297408210101 Treated
B0 0.21159468059837 Treated
B0 0.216151853376245 Treated
B0 0.331310394643649 Treated
B0 0.831265827473275 Treated
B0 0.333111031542352 Treated
B0 0.235833169195277 Treated
B0 0.602456937222988 Treated
B0 1.61407149534615 Treated
B0 0.215857167339863 Treated
B0 0.626943011780566 Treated
B0 0.20615885202455 Treated
B0 0.280195395748928 Treated
B0 0.317524223631947 Treated
B0 0.444558750286355 Treated
B0 0.142293548563996 Treated
B0 0.159304658536624 Treated
B0 0.251423146945258 Treated
B0 0.269328359297443 Treated
B0 0.0949587002776704 Treated
B0 0.162224573608958 Treated
B0 0.15854757056114 Treated
B0 0.339358304829817 Treated
B0 0.571717921946546 Treated
B0 0.716038145498097 Treated
B0 0.312960550872501 Treated
B0 0.838945761269445 Treated
B0 0.183769415834088 Treated
B0 0.34838493077909 Treated
B0 0.362830719134635 Treated
B0 0.0830714457163872 Treated
B0 0.423208993393267 Treated
B0 0.373650068711816 Treated
B0 0.533822362779735 Treated
B0 0.359438996360885 Treated
B0 0.131950561761134 Treated
B0 0.345649620456912 Treated
B0 0.424328884499065 Treated
B0 0.359417195128387 Treated
B0 1.30278147773214 Treated
B0 0.458794755162454 Treated
B0 0.253195979914997 Treated
B0 0.321092063461295 Treated
B0 0.3335572469809 Treated
B0 0.252515156025783 Treated
B0 0.48045774348996 Treated
B0 0.102679301383531 Treated
B0 0.378556779708402 Treated
B0 0.312097976451874 Treated
B0 0.406558155899878 Treated
B0 0.129254350185984 Treated
B0 0.146423726730271 Treated
B0 0.216580354121703 Treated
B0 0.118063673736601 Treated
B0 0.254987742086103 Treated
B0 0.443848699040125 Treated
B0 0.343113609442709 Treated
B0 0.332497509654425 Treated
B0 0.149763909053536 Treated
B0 0.427315549566949 Treated
B0 0.497753533326464 Treated
B0 0.221263138180209 Treated
B0 0.197665877838075 Treated
B0 0.663417449894494 Treated
B0 0.399400278873249 Treated
B0 0.418286676993075 Treated
B0 0.513231212220903 Treated
B0 0.410566918483097 Treated
B0 0.158651722644794 Treated
B0 0.637627545102329 Treated
B0 0.267504094635432 Treated
B0 0.32031224700931 Treated
B0 0.155784584490154 Treated
B0 0.490419797423396 Treated
B0 0.248414199996322 Treated
B0 0.373635220550322 Treated
B0 0.206971034028797 Treated
B0 0.372803701767272 Treated
B0 0.500471664382629 Treated
B0 0.356429463658199 Treated
B0 0.252762615388713 Treated
B0 0.250853278935499 Treated
B0 0.383706479398793 Treated
B0 0.22811866662345 Treated
B0 0.287512582488947 Treated
B0 0.420103771522058 Treated
B0 0.257117780129621 Treated
B0 0.685944020524654 Treated
B0 0.638649745300179 Treated
B0 0.160917316127113 Treated
B0 0.301576709009709 Treated
B0 0.348151772897978 Treated
B0 0.379186994518622 Treated
B0 0.289911118934965 Treated
B0 0.304041774911799 Treated
B0 0.520373901202333 Treated
B0 0.196984534017841 Treated
B0 0.365548665525019 Treated
B0 0.123702307400011 Treated
B0 0.423555472165115 Treated
B0 0.398226556720167 Treated
B0 0.141266741556258 Treated
B0 0.392472582321533 Treated
B0 0.146575059289624 Treated
B0 0.323332296720946 Treated
B0 0.516869991412066 Treated
B0 0.268188599162784 Treated
B0 0.213751032919634 Treated
B0 0.194710636615526 Treated
B0 0.26088075385352 Treated
B0 0.226662677320224 Treated
B0 0.302920450844334 Treated
B0 0.710085177871955 Treated
B0 0.417396012578305 Treated
B0 1.23268070243537 Treated
B0 0.244304802742895 Treated
B0 0.334854460555308 Treated
B0 0.551061286197434 Treated
B0 0.380061270396662 Treated
B0 0.462733936616418 Treated
B0 0.242937562997488 Treated
B0 0.188962529885848 Treated
B0 0.423090711873227 Treated
B0 0.458633092090849 Treated
B0 0.356132551140872 Treated
B0 0.371439482602472 Treated
B0 0.310524405516689 Treated
B0 0.408021987242786 Treated
B0 0.55134515011762 Treated
B0 0.258444390590469 Treated
B0 0.486755100983364 Treated
B0 0.166945030051849 Treated
B0 1.65793525744156 Treated
B0 0.48210962744221 Treated
B0 0.242396588827369 Treated
B0 0.269938572118782 Treated
B0 0.763286526353724 Treated
B0 0.869142041551991 Treated
B0 1.25346839912791 Treated
B0 0.215565505261658 Treated
B0 0.582033514108801 Treated
B0 0.203388770658907 Treated
B0 0.52244458762719 Treated
B0 0.368799211875564 Treated
B0 0.357261794877147 Treated
B0 0.267033637566096 Treated
B0 0.765488631118213 Treated
B0 0.284309081935025 Treated
B0 0.990946287578959 Treated
B0 0.138094082925908 Treated
B0 0.0899044184663958 Treated
B0 0.299443197327324 Treated
B0 0.28816907749204 Treated
B0 0.285186246017199 Treated
B0 0.132062317672037 Treated
B0 0.388244057776051 Treated
B0 0.358072923828498 Treated
B0 0.364702418714635 Treated
B0 0.192872346094965 Treated
B0 0.149968405417915 Treated
B0 0.264301669471032 Treated
B0 0.281129371259799 Treated
B0 0.48629553871454 Treated
B0 1.22884558202391 Treated
B0 0.791135894347345 Treated
B0 0.113769301652338 Treated
B0 0.401616424150656 Treated
B0 1.50686192182041 Treated
B0 0.176726060458054 Treated
B0 0.219405057756699 Treated
B0 0.47304624301408 Treated
B0 0.166954386984619 Treated
B0 0.296611226555574 Treated
B0 0.509740911387895 Treated
B0 0.504430360407636 Treated
B0 0.165087009149395 Treated
B0 0.280176607029898 Treated
B0 0.561188881748926 Treated
B0 0.17707590672201 Treated
B0 0.220936583793015 Treated
B0 0.207049342612462 Treated
B0 0.513382414435227 Treated
B0 0.353667107985613 Treated
B0 0.131691531173338 Treated
B0 0.590326163841742 Treated
B0 0.47068666091403 Treated
B0 0.354711349650062 Treated
B0 0.547787272517899 Treated
B0 0.299770656124089 Treated
B0 0.197799538746263 Treated
B0 0.383306789552424 Treated
B0 0.41865808701832 Treated
B0 0.32613685282484 Treated
B0 0.189418518538598 Treated
B0 0.42508753164779 Treated
B0 0.38536289829551 Treated
B0 0.729424996487767 Treated
B0 0.397820974688058 Treated
B0 0.322599490143192 Treated
B0 0.175525928333415 Treated
B0 0.343452462249843 Treated
B0 0.450547355244793 Treated
B0 0.801109123574883 Treated
B0 0.530325250468683 Treated
B0 0.485332659714655 Treated
B0 0.16453557752991 Treated
B0 0.921488711173737 Treated
B0 0.25968585457957 Treated
B0 0.424133070653283 Treated
B0 0.189972193741463 Treated
B0 0.214566588948866 Treated
B0 0.699273372136582 Treated
B0 0.170745754438304 Treated
B0 0.315261106907133 Treated
B0 0.432475347657934 Treated
B0 0.349043352438656 Treated
B0 0.797443966318368 Treated
B0 0.383750836651624 Treated
B0 0.45063307713469 Treated
B0 0.352713102556297 Treated
B0 0.218552898985627 Treated
B0 0.415121816462202 Treated
B0 0.117619270873927 Treated
B0 0.0688807946618609 Treated
B0 0.584738399551845 Treated
B0 0.216270501480721 Treated
B0 0.165381622810674 Treated
B0 0.490140241595695 Treated
B0 0.25447027131993 Treated
B0 0.695538120625693 Treated
B0 0.085923136992954 Treated
B0 0.337190397770849 Treated
B0 0.189296926211203 Treated
B0 0.357113525072183 Treated
B0 0.11236612936768 Treated
B0 1.81251918724195 Treated
B0 0.446851102460445 Treated
B0 0.972135900721407 Treated
B0 0.209773818988396 Treated
B0 0.164223154564226 Treated
B0 0.369852583771541 Treated
B0 0.292270494239384 Treated
B0 0.0620680378204859 Treated
B0 0.403136455423049 Treated
B0 0.135572536245003 Treated
B0 0.370763590025797 Treated
B0 0.241056645006355 Treated
B0 0.283961398002518 Treated
B0 0.505912791560136 Treated
B0 0.274159542866606 Treated
B0 0.317846325708266 Treated
B0 0.288582902366081 Treated
B0 0.855244757452375 Treated
B0 0.208832731852424 Treated
B0 0.440860753521735 Treated
B0 0.21082011188709 Treated
B0 0.245896369255553 Treated
B0 0.231825667384868 Treated
B0 0.200007087938081 Treated
B0 0.33763327499406 Treated
B0 0.128168468492237 Treated
B0 0.793564137415944 Treated
B0 0.300180680967232 Treated
B0 0.323105871029602 Treated
B0 0.303510306825887 Treated
B0 0.35907080108014 Treated
B0 0.415148724123857 Treated
B0 0.364465204561767 Treated
B0 0.241217760503579 Treated
B0 0.262187760245805 Treated
B0 0.279964348823605 Treated
B0 0.125063507638887 Treated
B0 0.365792852333983 Treated
B0 0.226377920293294 Treated
B0 0.474204206903558 Treated
B0 2.14165250202768 Treated
B0 0.3425820269525 Treated
B0 0.40183629941478 Treated
B0 0.336053207127401 Treated
B0 0.143155340894431 Treated
B0 0.47006257790611 Treated
B0 0.609204495945519 Treated
B0 0.267227342910831 Treated
B0 0.198889628580774 Treated
B0 0.467483289833314 Treated
B0 0.660803936311893 Treated
B0 0.520688306564277 Treated
B0 0.235207671730741 Treated
B0 0.328609143284805 Treated
B0 0.406925924877975 Treated
B0 0.221320426282808 Treated
B0 0.325593002034812 Treated
B0 0.623153076997653 Treated
B0 0.750915636736547 Treated
B0 0.39955289158669 Treated
B0 0.302870252372057 Treated
B0 0.43946753966692 Treated
B0 0.500700668134438 Treated
B0 0.439439878367184 Treated
B0 0.186439476973855 Treated
B0 0.162820971723131 Treated
B0 1.19231369564685 Treated
B0 0.293107142407018 Treated
B0 0.62364142798365 Treated
B0 0.655158875922494 Treated
B0 0.803687745173462 Treated
B0 0.2157958789998 Treated
B0 0.286440262323698 Treated
B0 0.477782818462905 Treated
B0 0.212521636986503 Treated
B0 0.298980869266162 Treated
B0 0.232323741917536 Treated
B0 0.260689908047513 Treated
B0 0.768158727746663 Treated
B0 0.410836575300114 Treated
B0 0.757903219725912 Treated
B0 0.462593917006816 Treated
B0 0.379954423058909 Treated
B0 0.183969007944219 Treated
B0 0.177342767704836 Treated
B0 0.28079037132033 Treated
B0 0.484858172558676 Treated
B0 0.273855438359097 Treated
B0 1.60673352147863 Treated
B0 0.290770039502518 Treated
B0 0.268061747212947 Treated
B0 0.41285786540198 Treated
B0 0.419955234880789 Treated
B0 0.230408434162495 Treated
B0 0.276564695758361 Treated
B0 0.131287408503747 Treated
B0 0.115800814542428 Treated
B0 0.107075094771577 Treated
B0 0.320069220914316 Treated
B0 0.266292895829436 Treated
B0 0.468594288045865 Treated
B0 0.0931729368522013 Treated
B0 0.137793198075817 Treated
B0 0.257504380389977 Treated
B0 0.281511000072267 Treated
B0 0.335610196464045 Treated
B0 0.315008598100129 Treated
B0 0.351285917864188 Treated
B0 0.28099989803335 Treated
B0 0.528024241954647 Treated
B0 0.231434743247924 Treated
B0 0.312958037014651 Treated
B0 0.313297581034037 Treated
B0 0.327707009774206 Treated
B0 0.180640146119021 Treated
B0 0.0880650434715897 Treated
B0 0.176326526723813 Treated
B0 0.385114242173134 Treated
B0 1.10431309833444 Treated
B0 0.199308410341491 Treated
B0 0.59349242238392 Treated
B0 0.605947852248439 Treated
B0 0.278465381399239 Treated
B0 0.951001681272892 Treated
B0 0.19115676921567 Treated
B0 0.166533355083568 Treated
B0 1.46998918680566 Treated
B0 0.276278108385248 Treated
B0 0.191971089389478 Treated
B0 0.0661515345446422 Treated
B0 0.390512343762298 Treated
B0 0.551309132669324 Treated
B0 0.454347357380129 Treated
B0 0.38111665623307 Treated
B0 0.306079311320414 Treated
B0 0.328281875619076 Treated
B0 0.14540521427574 Treated
B0 0.286500914205654 Treated
B0 0.341910321880598 Treated
B0 0.209711407462776 Treated
B0 0.147691151208705 Treated
B0 0.325485538782585 Treated
B0 0.402629111828651 Treated
B0 0.260885105824857 Treated
B0 0.348310449029504 Treated
B0 0.447425034422037 Treated
B0 0.711868574198504 Treated
B0 0.26715631181732 Treated
B0 0.257245585143306 Treated
B0 0.305547692251537 Treated
B0 0.467797738364845 Treated
B0 0.407412496656466 Treated
B0 0.338008472421271 Treated
B0 0.240838233400406 Treated
B0 0.274860869453023 Treated
B0 0.427174155029532 Treated
B0 0.229213425999431 Treated
B0 0.167905106811464 Treated
B0 0.489854871630435 Treated
B0 0.283049716838069 Treated
B0 0.160728157155599 Treated
B0 0.549615568014081 Treated
B0 0.220541307097642 Treated
B0 0.540514309615746 Treated
B0 0.336082212565053 Treated
B0 0.303110974951942 Treated
B0 0.413333683334314 Treated
B0 0.162445500699574 Treated
B0 0.270794785469607 Treated
B0 0.268544171694372 Treated
B0 0.368339828467497 Treated
B0 0.306240515365762 Treated
B0 0.45552841552765 Treated
B0 0.23738624690712 Treated
B0 0.325972296840352 Treated
B0 0.238933512972205 Treated
B0 0.157445257018266 Treated
B0 0.110007377278459 Treated
B0 0.1547132796738 Treated
B0 0.246455041103924 Treated
B0 0.321512195733788 Treated
B0 0.171576398985903 Treated
B0 0.442270712453586 Treated
B0 0.254939844936317 Treated
B0 0.108970505985318 Treated
B0 0.346574682587181 Treated
B0 0.259010597841004 Treated
B0 0.248684196617845 Treated
B0 0.182776433292212 Treated
B0 0.349031026800084 Treated
B0 0.520123992285519 Treated
B0 0.28278570257356 Treated
B0 0.409583562707985 Treated
B0 0.160344029017909 Treated
B0 0.361112096647459 Treated
B0 0.332962780524084 Treated
B0 0.381129346089829 Treated
B0 0.298657503963188 Treated
B0 0.0966717239302622 Treated
B0 0.0685616621267283 Treated
B0 0.222531594799874 Treated
B0 0.0423676976439071 Treated
B0 0.175888082884307 Treated
B0 0.404379214730817 Treated
B0 0.264588675894681 Treated
B0 0.898049168708809 Treated
B0 0.280247531230486 Treated
B0 0.453149847505989 Treated
B0 0.707038558505715 Treated
B0 0.379214814503918 Treated
B0 0.45952469330245 Treated
B0 0.690203547907288 Treated
B0 0.456483571847107 Treated
B0 1.11734828747829 Treated
B0 0.578999616517535 Treated
B0 0.177463280604446 Treated
B0 0.315064871201848 Treated
B0 0.232291188832641 Treated
B0 0.366589410393315 Treated
B0 0.289095237674032 Treated
B0 0.458416545644423 Treated
B0 0.298418106577406 Treated
B0 0.225296953616452 Treated
B0 0.677830256076807 Treated
B0 0.278133186777335 Treated
B0 0.238381854790094 Treated
B0 0.455112214682366 Treated
B0 0.257225908433392 Treated
B0 0.368036745006578 Treated
B0 0.39064994218548 Treated
B0 0.861182854400765 Treated
B0 0.481686939182285 Treated
B0 0.31457078867004 Treated
B0 0.437377296992331 Treated
B0 0.511394812091894 Treated
B0 0.701432463487903 Treated
B0 0.346457303218936 Treated
B0 0.505683823104549 Treated
B0 0.521011906003247 Treated
B0 0.230153379201213 Treated
B0 0.419497203920323 Treated
B0 0.302587761722451 Treated
B0 0.566639423160709 Treated
B0 0.432055986993029 Treated
B0 0.377996870294871 Treated
B0 0.262542504509586 Treated
B0 0.578146634514036 Treated
B0 0.183651440700639 Treated
B0 0.186379117913428 Treated
B0 0.0851112238338541 Treated
B0 0.320929099880101 Treated
B0 0.476147327964742 Treated
B0 0.314261693935333 Treated
B0 0.610352422059868 Treated
B0 0.643704836289051 Treated
B0 0.286850016011601 Treated
B0 0.175278517275962 Treated
B0 0.443116265884937 Treated
B0 0.485419783105497 Treated
B0 0.303087269516413 Treated
B0 0.27667115267122 Treated
B0 0.453396260834387 Treated
B0 0.539667283096613 Treated
B0 0.343873977931709 Treated
B0 0.380321065491864 Treated
B0 0.061878860648794 Treated
B0 0.183155600745878 Treated
B0 0.209959877960699 Treated
B0 0.660031523103918 Treated
B0 0.861430130505294 Treated
B0 0.327994779668045 Treated
B0 0.532333414447489 Treated
B0 0.291256685783095 Treated
B0 0.287983246546704 Treated
B0 0.130873667382912 Treated
B0 0.502299284964111 Treated
B0 0.197934747508632 Treated
B0 0.114426718882548 Treated
B0 0.263057365116201 Treated
B0 0.289918068061499 Treated
B0 0.340159312820245 Treated
B0 0.144133121541633 Treated
B0 0.490749278695631 Treated
B0 0.212190327927635 Treated
B0 0.284475756506472 Treated
B0 0.158342464087449 Treated
B0 0.393788385140214 Treated
B0 0.284400295873864 Treated
B0 0.215287939559835 Treated
B0 0.785126731821817 Treated
B0 0.156999114663693 Treated
B0 0.182982581499782 Treated
B0 0.207586021923832 Treated
B0 0.834086176460416 Treated
B0 0.118264480817014 Treated
B0 0.471057087268216 Treated
B0 0.37706464252282 Treated
B0 0.213213893611563 Treated
B0 0.381930967601892 Treated
B0 0.319343230843579 Treated
B0 0.249461247157446 Treated
B0 0.39098208596179 Treated
B0 0.487639912824543 Treated
B0 0.392999322013672 Treated
B0 0.327695335424843 Treated
B0 0.376662659151156 Treated
B0 0.760853040749405 Treated
B0 0.816813089089921 Treated
B0 0.257800764240443 Treated
B0 0.665054120668969 Treated
B0 0.383611639047123 Treated
B0 0.120469511423699 Treated
B0 0.301565642839401 Treated
B0 0.770446526401778 Treated
B0 0.348154548659323 Treated
B0 0.106000997424751 Treated
B0 0.389514541671046 Treated
B0 0.18085906060943 Treated
B0 0.459895198326301 Treated
B0 0.550702676499786 Treated
B0 0.215294459414645 Treated
B0 0.15335126150549 Treated
B0 0.497184632116923 Treated
B0 0.220335854180021 Treated
B0 0.28135004217906 Treated
B0 0.376100323211258 Treated
B0 0.462174298219184 Treated
B0 0.132319209771017 Treated
B0 0.48668024945008 Treated
B0 0.440935940903097 Treated
B0 0.302254256211775 Treated
B0 0.434324965078111 Treated
B0 0.281641155410903 Treated
B0 0.229777818372539 Treated
B0 0.361277557602033 Treated
B0 0.270471865885055 Treated
B0 0.403301674400763 Treated
B0 1.09327106566693 Treated
B0 0.214754302955526 Treated
B0 0.284813402757292 Treated
B0 1.26687770658576 Treated
B0 0.338704189097676 Treated
B0 0.374834582426865 Treated
B0 0.506728815895229 Treated
B0 0.257208258441749 Treated
B0 0.120317778426553 Treated
B0 0.25431270020643 Treated
B0 0.225495232538124 Treated
B0 0.108884988231434 Treated
B0 0.590832874291987 Treated
B0 0.37383333019906 Treated
B0 0.284508277984582 Treated
B0 0.336728509064683 Treated
B0 0.168129202751819 Treated
B0 0.340999235705493 Treated
B0 0.175137358009347 Treated
B0 0.856211054001174 Treated
B0 0.328763339851721 Treated
B0 0.936452094241864 Treated
B0 0.217504023315871 Treated
B0 0.296830507409998 Treated
B0 0.122649503105993 Treated
B0 0.346903107831073 Treated
B0 0.415371519462246 Treated
B0 0.253507359151153 Treated
B0 0.107285611336375 Treated
B0 0.233090066829957 Treated
B0 0.754158551489599 Treated
B0 0.346154047920405 Treated
B0 0.190176817313189 Treated
B0 0.0905504870075086 Treated
B0 0.29613835478343 Treated
B0 0.301880949156585 Treated
B0 0.113655485462516 Treated
B0 0.335743960819875 Treated
B0 0.330380824303919 Treated
B0 0.267280412855391 Treated
B0 0.207257852547911 Treated
B0 0.246603199884044 Treated
B0 0.427085867076382 Treated
B0 0.509765795321766 Treated
B0 0.377317394265247 Treated
B0 0.623431900880569 Treated
B0 0.271128443584215 Treated
B0 0.321498003278914 Treated
B0 0.266784990530709 Treated
B0 0.305714326015577 Treated
B0 0.385937763358672 Treated
B0 0.26979064538514 Treated
B0 0.291932705329275 Treated
B0 0.216723974662269 Treated
B0 0.167825837706997 Treated
B0 0.0586608009945523 Treated
B0 0.353316901030182 Treated
B0 0.420963071358604 Treated
B0 0.127492403240614 Treated
B0 0.124318496392514 Treated
B0 0.432839028054995 Treated
B0 0.269454158371699 Treated
B0 0.348199606157437 Treated
B0 0.185542089181132 Treated
B0 0.175848937269477 Treated
B0 0.191311790011056 Treated
B0 0.224039773675723 Treated
B0 0.198482218156642 Treated
B0 0.230203457671757 Treated
B0 0.167886273854152 Treated
B0 0.269690419415242 Treated
B0 0.781880670989004 Treated
B0 0.454647216637876 Treated
B0 0.353312378456828 Treated
B0 0.387330456504704 Treated
B0 1.61086859379066 Treated
B0 0.783976181126986 Treated
B0 0.644935134814513 Treated
B0 0.404918267633803 Treated
B0 0.212310961941013 Treated
B0 0.541355889521821 Treated
B0 0.372643881366608 Treated
B0 0.292567823723393 Treated
B0 0.145609469866866 Treated
B0 0.18537556027641 Treated
B0 0.431741948180291 Treated
B0 0.94666070624053 Treated
B0 0.193737846274545 Treated
B0 0.14717772457779 Treated
B0 0.203265421438858 Treated
B0 0.418424242270575 Treated
B0 0.184700872578137 Treated
B0 0.610996805345074 Treated
B0 0.109180048195939 Treated
B0 0.673168120177248 Treated
B0 0.333160537739694 Treated
B0 0.310221405717182 Treated
B0 0.478892218221795 Treated
B0 0.335754893801075 Treated
B0 0.280706118797899 Treated
B0 0.375458794210976 Treated
B0 0.363016866742737 Treated
B0 0.276456739868276 Treated
B0 0.85855253971442 Treated
B0 0.327500659300176 Treated
B0 0.378822371128558 Treated
B0 0.401678032964994 Treated
B0 0.138467612798211 Treated
B0 0.144330200331945 Treated
B0 0.354501172051557 Treated
B0 0.18990402346942 Treated
B0 0.199866030275315 Treated
B0 0.20515615463789 Treated
B0 0.28719588038265 Treated
B0 0.468203460893092 Treated
B0 0.0913161978113111 Treated
B0 0.338535590605325 Treated
B0 0.107365501984876 Treated
B0 0.217541970589669 Treated
B0 0.831402447944465 Treated
B0 0.248797262523421 Treated
B0 0.191403928852975 Treated
B0 0.283686431129589 Treated
B0 0.409887840057557 Treated
B0 0.78743214633008 Treated
B0 0.262337248240136 Treated
B0 0.505665064928506 Treated
B0 0.465187487979124 Treated
B0 0.225369158420927 Treated
B0 0.376621522625121 Treated
B0 0.477052346439901 Treated
B0 0.636343510350165 Treated
B0 0.207281533151991 Treated
B0 0.550713402985761 Treated
B0 0.293640905339348 Treated
B0 2.20315228456392 Treated
B0 0.497163799924797 Treated
B0 0.347066119541434 Treated
B0 0.495800186052584 Treated
B0 0.220756758273593 Treated
B0 0.344403374253986 Treated
B0 0.317436839917496 Treated
B0 0.319686414226045 Treated
B0 1.00628212159114 Treated
B0 0.351183958886106 Treated
B0 0.413195279085229 Treated
B0 0.129519335627913 Treated
B0 0.559620575975444 Treated
B0 0.0987298466052804 Treated
B0 0.257481048029763 Treated
B0 1.21474132788843 Treated
B0 0.145204493840618 Treated
B0 0.555862924654442 Treated
B0 0.260656690498616 Treated
B0 0.180420049714568 Treated
B0 0.677642338765581 Treated
B0 0.154137710107667 Treated
B0 0.435405976693279 Treated
B0 0.349069969094955 Treated
B0 0.554857673721626 Treated
B0 0.43113695221693 Treated
B0 1.20741162482057 Treated
B0 0.554289596991471 Treated
B0 0.139936892227916 Treated
B0 0.861622250227898 Treated
B0 0.578521677357335 Treated
B0 0.370647340449831 Treated
B0 0.373987028411153 Treated
B0 0.588312210897155 Treated
B0 0.295715537799769 Treated
B0 0.302031570752929 Treated
B0 0.471926746340232 Treated
B0 0.366604024098846 Treated
B0 0.217170474347583 Treated
B0 0.255509363797861 Treated
B0 0.330826029835651 Treated
B0 0.362497650522455 Treated
B0 0.66269588315571 Treated
B0 0.126124154907217 Treated
B0 0.508343679814592 Treated
B0 0.25275272393442 Treated
B0 0.386279308528559 Treated
B0 0.131336566517221 Treated
B0 0.252871230454103 Treated
B0 0.214610307239238 Treated
B0 0.295753863719378 Treated
B0 0.151295902743709 Treated
B0 0.282745563334978 Treated
B0 0.256458025338767 Treated
B0 0.219413797932291 Treated
B0 0.0804688325960942 Treated
B0 0.447052219319092 Treated
B0 0.0969072848145617 Treated
B0 0.608930909339895 Treated
B0 0.65465127416992 Treated
B0 0.339817208023349 Treated
B0 0.180592882765268 Treated
B0 1.03998705170701 Treated
B0 0.382543069370305 Treated
B0 0.225427944804854 Treated
B0 0.418729365758443 Treated
B0 0.305333027206722 Treated
B0 0.223296853685057 Treated
B0 0.0818044536143673 Treated
B0 0.146275945158301 Treated
B0 0.341479819231388 Treated
B0 0.0955884844848536 Treated
B0 0.259142297790581 Treated
B0 0.385718828667368 Treated
B0 0.25157990221903 Treated
B0 0.124175335727326 Treated
B0 0.214484603176756 Treated
B0 1.10217603841933 Treated
B0 1.45979807295963 Treated
B0 0.241094693831216 Treated
B0 0.675985855693931 Treated
B0 0.361814020539207 Treated
B0 0.258816037019289 Treated
B0 0.27696471508015 Treated
B0 0.353082645829241 Treated
B0 0.232864140719428 Treated
B0 0.279034977549837 Treated
B0 0.260662649993057 Treated
B0 0.135594860290756 Treated
B0 0.614714531406477 Treated
B0 0.0588464988074803 Treated
B0 0.47187713778681 Treated
B0 0.54439645766507 Treated
B0 0.293255253527297 Treated
B0 0.367023716242902 Treated
B0 0.312940972910731 Treated
B0 0.321999614919994 Treated
B0 0.216536587576672 Treated
B0 0.381532593560767 Treated
B0 0.0646744553932963 Treated
B0 0.299987999550686 Treated
B0 0.58350008368433 Treated
B0 0.413465025742997 Treated
B0 0.112536619457785 Treated
B0 0.209378115787863 Treated
B0 0.318623459370096 Treated
B0 0.29694923667477 Treated
B0 0.259761875630533 Treated
B0 0.513679158490636 Treated
B0 0.775278356609184 Treated
B0 0.222062821377474 Treated
B0 0.253464085639584 Treated
B0 0.481103299082322 Treated
B0 0.309551739241167 Treated
B0 0.286004291468932 Treated
B0 0.44310318283762 Treated
B0 0.122971385380011 Treated
B0 0.142693195603929 Treated
B0 0.571212523521293 Treated
B0 0.255467228334071 Treated
B0 0.293271041450257 Treated
B0 0.312451729052876 Treated
B0 0.104752431108646 Treated
B0 0.78826113227207 Treated
B0 0.100044373946795 Treated
B0 0.245605345394071 Treated
B0 0.259922494923706 Treated
B0 0.535171148811619 Treated
B0 0.17360632964724 Treated
B0 0.359224441619148 Treated
B0 0.162342548353397 Treated
B0 0.298875903062915 Treated
B0 0.441053634032265 Treated
B0 0.586864925555509 Treated
B0 0.343237355637545 Treated
B0 0.397497341255583 Treated
B0 0.174973543666999 Treated
B0 0.216321669552839 Treated
B0 0.287488524111677 Treated
B0 0.411828215175778 Treated
B0 0.429022899463498 Treated
B0 0.140991897161816 Treated
B0 0.0525186179164377 Treated
B0 0.293575175884693 Treated
B0 0.23766528625745 Treated
B0 0.234644589238079 Treated
B0 0.487495084927637 Treated
B0 0.262168291213598 Treated
B0 0.25191600621985 Treated
B0 0.317434152983142 Treated
B0 0.20821997671533 Treated
B0 0.374344227754064 Treated
B0 0.263635470321276 Treated
B0 0.257082867667679 Treated
B0 0.23272840538404 Treated
B0 0.135309773732026 Treated
B0 0.364643936200745 Treated
B0 0.375065272600805 Treated
B0 0.519424537818589 Treated
B0 0.201461633898116 Treated
B0 0.385062231315973 Treated
B0 0.370360431506525 Treated
B0 0.241284995642392 Treated
B0 0.136409057611893 Treated
B0 0.40236515943411 Treated
B0 0.239104048523129 Treated
B0 0.0781593746744515 Treated
B0 0.136613130621724 Treated
B0 0.244726592941338 Treated
B0 0.276949078293328 Treated
B0 0.457613340683188 Treated
B0 0.0801286230370951 Treated
B0 0.472951781605 Treated
B0 0.234791092789696 Treated
B0 0.609687153724202 Treated
B0 0.527888234601795 Treated
B0 0.337211301231736 Treated
B0 2.4871266616171 Treated
B0 0.606675262880621 Treated
B0 0.818396828649133 Treated
B0 0.301656884747522 Treated
B0 0.212325282878579 Treated
B0 0.713178742921668 Treated
B0 0.638967419737909 Treated
B0 0.276334313434427 Treated
B0 0.109390506949832 Treated
B0 0.405334147803267 Treated
B0 0.542971471325336 Treated
B0 0.37986022664209 Treated
B0 0.244754644446347 Treated
B0 0.390480430688298 Treated
B0 0.151116451789018 Treated
B0 0.0153498203094696 Treated
B0 0.329311041366502 Treated
B0 0.376393348531167 Treated
B0 0.440042741576444 Treated
B0 0.181332834289052 Treated
B0 0.300107590525592 Treated
B0 0.24479749248808 Treated
B0 0.374612110257738 Treated
B0 0.614866216369926 Treated
B0 0.50841958314455 Treated
B0 0.361029507524014 Treated
B0 0.106623994125421 Treated
B0 0.205205923790371 Treated
B0 0.346267311857612 Treated
B0 0.200929412446924 Treated
B0 0.220252938295738 Treated
B0 0.3111642987044 Treated
B0 0.335691605502673 Treated
B0 0.131253237159337 Treated
B0 0.257653052849922 Treated
B0 0.0906635355039428 Treated
B0 0.327926307704789 Treated
B0 0.374861805574218 Treated
B0 0.146671552883779 Treated
B0 0.288659528647505 Treated
B0 0.462374666512315 Treated
B0 0.35142322738033 Treated
B0 0.467338585532624 Treated
B0 0.376035585835493 Treated
B0 1.0692229378247 Treated
B0 0.471063190893567 Treated
B0 0.255139971601676 Treated
B0 0.984454806564219 Treated
B0 0.345609774823038 Treated
B0 0.203840816362281 Treated
B0 0.360625063175722 Treated
B0 0.266547750016108 Treated
B0 0.327624701949933 Treated
B0 0.419647454052425 Treated
B0 0.44527611437213 Treated
B0 0.914427551282561 Treated
B0 0.328958262491607 Treated
B0 0.825543822635534 Treated
B0 0.234300121768416 Treated
B0 0.205984852207206 Treated
B0 0.681213664927601 Treated
B0 0.591058377538601 Treated
B0 0.204725150492841 Treated
B0 0.172677347367221 Treated
B0 0.855422438337463 Treated
B0 0.347423509610212 Treated
B0 0.229948202960262 Treated
B0 0.369096837195445 Treated
B0 0.218409823509961 Treated
B0 0.367871867602523 Treated
B0 0.282827580986655 Treated
B0 0.233716676976108 Treated
B0 0.245067473580381 Treated
B0 0.168363825193491 Treated
B0 0.798645634650338 Treated
B0 0.306574934442581 Treated
B0 0.680766971203545 Treated
B0 0.506707881206427 Treated
B0 0.178989159191499 Treated
B0 0.198218510818258 Treated
B0 0.417667647422242 Treated
B0 0.124213173555313 Treated
B0 0.295269172706231 Treated
B0 0.642260716694854 Treated
B0 0.417885477454392 Treated
B0 0.367299831929096 Treated
B0 0.361601697737501 Treated
B0 0.264408631924836 Treated
B0 0.439321632042436 Treated
B0 0.383380198971054 Treated
B0 0.424386379676963 Treated
B0 0.374529930461372 Treated
B0 0.517465265208026 Treated
B0 0.378058016032049 Treated
B0 0.291555352613476 Treated
B0 0.683110992274781 Treated
B0 0.336604550898393 Treated
B0 0.260412236467379 Treated
B0 1.32921113320765 Treated
B0 0.463576235285798 Treated
B0 0.0926199602769559 Treated
B0 0.463403018616771 Treated
B0 0.174261162271042 Treated
B0 0.201720360390142 Treated
B0 0.100009769687391 Treated
B0 0.410754868025065 Treated
B0 0.482875711553833 Treated
B0 0.356705930685748 Treated
B0 0.353100631919875 Treated
B0 0.488026106781051 Treated
B0 0.26935857816591 Treated
B0 0.556710360546051 Treated
B0 0.318765217113999 Treated
B0 0.534953365768863 Treated
B0 0.556230313153102 Treated
B0 0.415295646703203 Treated
B0 0.369604649555816 Treated
B0 0.241704355626164 Treated
B0 0.185721529652771 Treated
B0 0.15759638915331 Treated
B0 0.528668352137129 Treated
B0 0.329548099433986 Treated
B0 0.544179398720301 Treated
B0 0.175627620071814 Treated
B0 0.156154004284617 Treated
B0 0.28259123026052 Treated
B0 0.727276285208413 Treated
B0 0.126558003434742 Treated
B0 0.235038641783404 Treated
B0 0.146064478014015 Treated
B0 0.709837087233084 Treated
B0 0.187441891092203 Treated
B0 0.236809894726141 Treated
B0 0.0875725725192202 Treated
B0 0.424629123682486 Treated
B0 0.158336638311702 Treated
B0 0.341302516721702 Treated
B0 0.336120654897264 Treated
B0 0.308006469733751 Treated
B0 0.257400354580528 Treated
B0 0.267895201735834 Treated
B0 0.357068633237742 Treated
B0 0.315003005562119 Treated
B0 0.427623883084643 Treated
B0 0.171118985923105 Treated
B0 0.154630300957945 Treated
B0 0.496757240983513 Treated
B0 0.563042858743564 Treated
B0 0.434353183014773 Treated
B0 0.422275419692362 Treated
B0 0.173110407084712 Treated
B0 0.481249768243626 Treated
B0 0.44972120428224 Treated
B0 0.734894574402219 Treated
B0 0.324112677065632 Treated
B0 0.204267189406327 Treated
B0 0.193894643163603 Treated
B0 0.239679082425736 Treated
B0 0.260954839498958 Treated
B0 0.334398257236098 Treated
B0 0.153222287897516 Treated
B0 0.533162733662876 Treated
B0 0.378898865647024 Treated
B0 0.335621735381048 Treated
B0 0.559454918905309 Treated
B0 0.182923419271793 Treated
B0 0.287194756898436 Treated
B0 0.148653536744203 Treated
B0 0.145107631501586 Treated
B0 0.273744602737251 Treated
B0 0.423592081212914 Treated
B0 0.295491116297834 Treated
B0 0.252121481604431 Treated
B0 0.272538596298137 Treated
B0 0.375864560999081 Treated
B0 0.286682655487519 Treated
B0 0.665150858952578 Treated
B0 0.0869219637561913 Treated
B0 0.373626790442096 Treated
B0 1.26417506750161 Treated
B0 0.349719265024664 Treated
B0 0.384770438329662 Treated
B0 0.217320219731037 Treated
B0 0.321885000239566 Treated
B0 0.512823428402989 Treated
B0 0.454690807022876 Treated
B0 0.20500124676201 Treated
B0 0.441738268871871 Treated
B0 0.263708250718432 Treated
B0 0.481064246201429 Treated
B0 0.338666546361325 Treated
B0 0.28152029520176 Treated
B0 0.237529544362538 Treated
B0 0.408062395696416 Treated
B0 0.191455852980413 Treated
B0 0.720126800927974 Treated
B0 0.0885701825474494 Treated
B0 0.400484351027078 Treated
B0 0.217409199600391 Treated
B0 0.375272879834838 Treated
B0 0.232138056926877 Treated
B0 0.52875943453899 Treated
B0 0.3830425996228 Treated
B0 0.386596853821167 Treated
B0 0.160790340241185 Treated
B0 0.300006930558167 Treated
B0 0.338258392984659 Treated
B0 0.101786900624953 Treated
B0 0.261372148421069 Treated
B0 0.490347616804974 Treated
B0 0.258429639144644 Treated
B0 0.38040572181201 Treated
B0 0.492867257715808 Treated
B0 0.393422199777561 Treated
B0 0.379652939086847 Treated
B0 0.680469874467182 Treated
B0 0.193034191674456 Treated
B0 0.116984489384788 Treated
B0 0.365607176968193 Treated
B0 0.126122832799378 Treated
B0 0.323511238361832 Treated
B0 0.552009790956708 Treated
B0 1.06945152354835 Treated
B0 1.81464997505436 Treated
B0 0.338747436980367 Treated
B0 0.663631325145633 Treated
B0 0.293794887778924 Treated
B0 0.829136876338827 Treated
B0 0.151059230187791 Treated
B0 0.516817506552589 Treated
B0 0.587101954134341 Treated
B0 1.14972353055379 Treated
B0 0.461675011043897 Treated
B0 0.105293741360935 Treated
B0 0.563550420613808 Treated
B0 0.370632179824683 Treated
B0 0.366231210043972 Treated
B0 0.267488572564007 Treated
B0 0.262462943969094 Treated
B0 0.274897505477684 Treated
B0 0.206769364625385 Treated
B0 0.140518250660044 Treated
B0 0.611641550715457 Treated
B0 0.293930718162766 Treated
B0 0.378105488839751 Treated
B0 0.626651075827853 Treated
B0 0.383677165274316 Treated
B0 0.444710112042763 Treated
B0 0.160213361019815 Treated
B0 0.254086605449714 Treated
B0 0.610551198947359 Treated
B0 0.57525409029121 Treated
B0 0.234974585255202 Treated
B0 0.544576020262007 Treated
B0 0.537428921047801 Treated
B0 0.568690554330217 Treated
B0 0.276991227786769 Treated
B0 0.346627568448871 Treated
B0 0.421222920344787 Treated
B0 0.480389838561184 Treated
B0 0.317013034475006 Treated
B0 0.749565557024874 Treated
B0 0.201510469201459 Treated
B0 0.164159076328934 Treated
B0 0.425153695484009 Treated
B0 0.310989570121453 Treated
B0 0.40379673690092 Treated
B0 0.385106188193872 Treated
B0 0.563481995819836 Treated
B0 0.455924836936596 Treated
B0 0.457278312705811 Treated
B0 0.345746534367031 Treated
B0 0.371815613947206 Treated
B0 0.130914750389416 Treated
B0 0.175592577562468 Treated
B0 0.659305150406106 Treated
B0 0.370895595456885 Treated
B0 0.253209379675295 Treated
B0 0.181535745666396 Treated
B0 0.188155046571493 Treated
B0 0.437442463017292 Treated
B0 0.681511419330074 Treated
B0 0.431540902766943 Treated
B0 0.386677210726369 Treated
B0 0.457674089810058 Treated
B0 0.0881981579683836 Treated
B0 0.694125462701122 Treated
B0 0.266794821667799 Treated
B0 0.72823457517499 Treated
B0 0.306795663679342 Treated
B0 0.426860912157652 Treated
B0 0.124050189281474 Treated
B0 0.418765712786656 Treated
B0 0.232779499754313 Treated
B0 0.337689783668995 Treated
B0 0.29125368129867 Treated
B0 0.594767155458156 Treated
B0 0.34768468122418 Treated
B0 0.349254390542442 Treated
B0 0.374768491726238 Treated
B0 0.18400137182622 Treated
B0 0.181690367783868 Treated
B0 0.557120915156693 Treated
B0 0.0820124431386279 Treated
B0 0.459026843506185 Treated
B0 0.639211870061089 Treated
B0 0.288914764156376 Treated
B0 0.31568805324248 Treated
B0 0.818463057033377 Treated
B0 0.408176581566045 Treated
B0 0.383408900341217 Treated
B0 0.188872189892829 Treated
B0 0.210869321666656 Treated
B0 0.54355664956429 Treated
B0 0.430873948133617 Treated
B0 0.41182217244143 Treated
B0 0.650891989312669 Treated
B0 0.498262234750882 Treated
B0 0.437160768404683 Treated
B0 0.344679856935324 Treated
B0 0.544725823914977 Treated
B0 0.218276473655693 Treated
B0 0.385572796113068 Treated
B0 1.51265038719336 Treated
B0 1.06515981364769 Treated
B0 0.177118152673425 Treated
B0 0.354834151782331 Treated
B0 0.344747837296561 Treated
B0 0.481236227464345 Treated
B0 1.0403575534601 Treated
B0 0.292194677076402 Treated
B0 0.124013850765901 Treated
B0 0.340491063141842 Treated
B0 0.285145835951861 Treated
B0 0.72274255604769 Treated
B0 0.478474752453318 Treated
B0 0.121523577537406 Treated
B0 0.19991963777108 Treated
B0 0.252751857780607 Treated
B0 0.420688311827319 Treated
B0 0.146165729425193 Treated
B0 0.199559839898926 Treated
B0 0.494813021737786 Treated
B0 0.223202029304065 Treated
B0 0.331461743519892 Treated
B0 0.371054923598276 Treated
B0 0.575523200567129 Treated
B0 0.29522008624731 Treated
B0 0.457696699194527 Treated
B0 0.18175112446127 Treated
B0 0.299231435339635 Treated
B0 0.463224714706483 Treated
B0 0.278499339474134 Treated
B0 0.453505676287263 Treated
B0 0.605256974290286 Treated
B0 0.340897564558697 Treated
B0 0.683814296484212 Treated
B0 0.520723042266012 Treated
B0 0.298293517804915 Treated
B0 0.364425870790808 Treated
B0 0.459865029970597 Treated
B0 0.404079161295355 Treated
B0 0.275579633877079 Treated
B0 0.411269630255251 Treated
B0 0.520588217533392 Treated
B0 0.351710107514652 Treated
B0 0.251530289823894 Treated
B0 0.367803207857588 Treated
B0 0.145077959907437 Treated
B0 0.57545771525806 Treated
B0 0.477610113528482 Treated
B0 0.254679942829234 Treated
B0 0.122165920920449 Treated
B0 0.576651870089736 Treated
B0 0.268025187855561 Treated
B0 0.539290289409122 Treated
B0 0.297828307263488 Treated
B0 0.472195784392053 Treated
B0 0.631106853021138 Treated
B0 0.232596956297796 Treated
B0 0.296036119492398 Treated
B0 0.274283502782531 Treated
B0 0.424400988069455 Treated
B0 0.591439141267508 Treated
B0 0.334880180102812 Treated
B0 0.381538461240962 Treated
B0 0.116341205965802 Treated
B0 0.64002477251382 Treated
B0 0.330494404696307 Treated
B0 0.355662276778073 Treated
B0 0.479192395475653 Treated
B0 0.193326757492448 Treated
B0 0.79114201507989 Treated
B0 0.337902619174549 Treated
B0 0.659233082802729 Treated
B0 0.625451860825029 Treated
B0 0.278153304641533 Treated
B0 0.210699777339394 Treated
B0 0.359463161412741 Treated
B0 0.437871706995537 Treated
B0 0.571549415596516 Treated
B0 0.0819182117789166 Treated
B0 0.137189165552296 Treated
B0 0.222268584866403 Treated
B0 0.585117390876267 Treated
B0 0.534126325761367 Treated
B0 0.175397215909485 Treated
B0 0.3115530464613 Treated
B0 0.148825582985175 Treated
B0 0.242662256121175 Treated
B0 0.153789975898531 Treated
B0 0.669677130329926 Treated
B0 0.336500490734988 Treated
B0 0.0685814562043524 Treated
B0 0.410128137677354 Treated
B0 0.0798861618210537 Treated
B0 0.283890337885634 Treated
B0 0.297249865327381 Treated
B0 0.348140760657699 Treated
B0 0.352044050009745 Treated
B0 0.319036047883577 Treated
B0 0.280094248131387 Treated
B0 0.486179918641168 Treated
B0 0.486319600590171 Treated
B0 0.419643841361956 Treated
B0 0.321212850149348 Treated
B0 0.242925982221201 Treated
B0 0.0835835149109665 Treated
B0 0.285514115954369 Treated
B0 0.416280051626677 Treated
B0 0.368712933471858 Treated
B0 0.438167089120339 Treated
B0 0.236032803596049 Treated
B0 0.396746920532889 Treated
B0 0.815041995449182 Treated
B0 0.279298594793693 Treated
B0 0.438083498427847 Treated
B0 0.551982142012874 Treated
B0 0.569551007072676 Treated
B0 0.348897991403018 Treated
B0 0.354870320948878 Treated
B0 0.113250583344805 Treated
B0 0.589765305195218 Treated
B0 0.155882130979547 Treated
B0 0.503041104648735 Treated
B0 0.970982196655205 Treated
B0 0.427493571976148 Treated
B0 0.191681074086171 Treated
B0 0.640837027783182 Treated
B0 0.337555517689941 Treated
B0 0.488093366836063 Treated
B0 0.391357427398299 Treated
B0 0.372244297596779 Treated
B0 0.127572747435583 Treated
B0 0.359695024076051 Treated
B0 0.395054285241329 Treated
B0 0.33804336006118 Treated
B0 0.380571389741979 Treated
B0 0.365623219495382 Treated
B0 0.619261580712713 Treated
B0 0.410479851596836 Treated
B0 0.463327868169695 Treated
B0 0.899854603610771 Treated
B0 0.759599982693423 Treated
B0 0.600387642902484 Treated
B0 0.14289102584329 Treated
B0 0.460397111753499 Treated
B0 0.25937765980153 Treated
B0 0.47587404600193 Treated
B0 0.365479677797822 Treated
B0 0.378330409936956 Treated
B0 0.223275272258484 Treated
B0 0.148292604878919 Treated
B0 0.540392037727871 Treated
B0 0.357943683753856 Treated
B0 0.394725118296707 Treated
B0 0.456561238690056 Treated
B0 0.653616821902379 Treated
B0 0.118164693844397 Treated
B0 0.280269366450492 Treated
B0 0.483590086484146 Treated
B0 0.467205790825866 Treated
B0 0.411715243075319 Treated
B0 0.239328017845039 Treated
B0 0.259857850342933 Treated
B0 0.284957862474157 Treated
B0 0.288690473819512 Treated
B0 0.109405817575633 Treated
B0 0.516124139929866 Treated
B0 0.295787882045254 Treated
B0 0.248501666472989 Treated
B0 0.491238098631548 Treated
B0 0.652920031705006 Treated
B0 0.619310055376897 Treated
B0 0.487877123575278 Treated
B0 0.340587831878059 Treated
B0 0.525769305549777 Treated
B0 0.518379026170874 Treated
B0 0.768424865127923 Treated
B0 0.174087328769672 Treated
B0 0.151575896586587 Treated
B0 0.265604265830802 Treated
B0 1.23739086018233 Treated
B0 0.356445991586109 Treated
B0 0.444306169758997 Treated
B0 0.484105080496337 Treated
B0 0.269139272901453 Treated
B0 0.213561195105837 Treated
B0 0.587565978540931 Treated
B0 0.405900070612255 Treated
B0 0.337068439862728 Treated
B0 0.462204379249345 Treated
B0 0.555431006659786 Treated
B0 0.444305227198953 Treated
B0 0.365718035011599 Treated
B0 0.462285572645793 Treated
B0 0.305840876986347 Treated
B0 0.621134341380449 Treated
B0 0.440216787901561 Treated
B0 0.468649906459984 Treated
B0 0.433205952860893 Treated
B0 0.276091807092943 Treated
B0 0.235913587738708 Treated
B0 0.328244745020674 Treated
B0 0.148593214415886 Treated
B0 0.232199291560983 Treated
B0 0.38160063285552 Treated
B0 0.280974615381093 Treated
B0 0.356472736392797 Treated
B0 0.243214012161147 Treated
B0 0.172148456941974 Treated
B0 0.133204409264717 Treated
B0 0.38991230601601 Treated
B0 0.128199806368356 Treated
B0 0.359647482564189 Treated
B0 0.285657638865807 Treated
B0 0.208769105622418 Treated
B0 0.320087501129481 Treated
B0 0.657332490335964 Treated
B0 0.2516001102365 Treated
B0 0.413258129118057 Treated
B0 0.40701286627251 Treated
B0 0.158161239158118 Treated
B0 0.530864867379738 Treated
B0 0.414425090259404 Treated
B0 0.372690942702889 Treated
B0 0.270956054043863 Treated
B0 0.230042252187297 Treated
B0 0.568427121196746 Treated
B0 0.278426266926145 Treated
B0 0.510977672116755 Treated
B0 0.306571783364486 Treated
B0 0.298869066553224 Treated
B0 0.503757629989189 Treated
B0 0.675959668263225 Treated
B0 0.285275047490819 Treated
B0 0.106205033742626 Treated
B0 0.430238352443048 Treated
B0 0.259616588350756 Treated
B0 0.252064919809489 Treated
B0 0.687693881379903 Treated
B0 0.60758469759629 Treated
B0 0.395550960491189 Treated
B0 0.389499030046047 Treated
B0 0.394918464210745 Treated
B0 0.559563686494962 Treated
B0 0.068223408066934 Treated
B0 0.608773772859608 Treated
B0 0.512719029136052 Treated
B0 0.675439312600892 Treated
B0 0.228522747448597 Treated
B0 0.332440988551253 Treated
B0 0.278117259275071 Treated
B0 0.800260098289339 Treated
B0 0.362798539253678 Treated
B0 0.395210916927719 Treated
B0 0.321479817897352 Treated
B0 0.458397766550038 Treated
B0 0.340023322021182 Treated
B0 0.095078891165826 Treated
B0 0.382720426799515 Treated
B0 0.152839803423965 Treated
B0 0.138123264258816 Treated
B0 0.330323196380643 Treated
B0 0.0790675810855983 Treated
B0 0.261283282952236 Treated
B0 0.243092907321226 Treated
B0 0.28057967374154 Treated
B0 0.275703243459029 Treated
B0 1.1565552445737 Treated
B0 0.764645001554704 Treated
B0 0.508725559229162 Treated
B0 0.400796235739934 Treated
B0 0.0868178319704901 Treated
B0 0.33482775458173 Treated
B0 0.251234715435077 Treated
B0 0.125018867247179 Treated
B0 0.342088760969614 Treated
B0 0.573391882545284 Treated
B0 0.46751839976345 Treated
B0 0.739425369575971 Treated
B0 0.179412874597628 Treated
B0 0.19558436142556 Treated
B0 0.321649882813329 Treated
B0 0.220677007479224 Treated
B0 0.337839565285016 Treated
B0 0.439836250229414 Treated
B0 0.251156811636655 Treated
B0 0.100192878018028 Treated
B0 0.325879577975025 Treated
B0 0.55185698073225 Treated
B0 0.184039261882227 Treated
B0 0.586229162056342 Treated
B0 0.283754497537472 Treated
B0 0.414012653206074 Treated
B0 0.196095232911326 Treated
B0 1.0994926250514 Treated
B0 2.19887334848627 Treated
B0 0.415438032879866 Treated
B0 0.387160542335602 Treated
B0 0.255825554904756 Treated
B0 0.408942024407638 Treated
B0 0.255408175886958 Treated
B0 0.173837273336668 Treated
B0 0.51345512776885 Treated
B0 0.506548870359385 Treated
B0 0.54029080644654 Treated
B0 0.382771118125163 Treated
B0 0.303835948021215 Treated
B0 0.442676008325024 Treated
B0 0.359641316170075 Treated
B0 0.137603902090883 Treated
B0 0.332677002259736 Treated
B0 0.136362179411406 Treated
B0 0.479941560391381 Treated
B0 0.322790999010981 Treated
B0 0.115373507365876 Treated
B0 0.767467428015729 Treated
B0 0.243721432804231 Treated
B0 0.298872689053336 Treated
B0 0.565859632060797 Treated
B0 0.274769521785145 Treated
B0 0.312071405522407 Treated
B0 0.410529782575019 Treated
B0 0.222241645454703 Treated
B0 0.319413625898901 Treated
B0 0.195104814896487 Treated
B0 0.265280139695068 Treated
B0 0.479431549868405 Treated
B0 0.389199374549338 Treated
B0 0.290623500125567 Treated
B0 0.175320733211262 Treated
B0 0.295973393900492 Treated
B0 0.0975280506121337 Treated
B0 0.604710151747942 Treated
B0 0.142540286371725 Treated
B0 0.335174768022814 Treated
B0 0.228541658842861 Treated
B0 0.187652250676969 Treated
B0 0.0779484289410058 Treated
B0 0.267054819861755 Treated
B0 0.222267829142187 Treated
B0 0.212888242835739 Treated
B0 0.463608752168913 Treated
B0 0.290920923720983 Treated
B0 0.378572074499085 Treated
B0 0.524317497080848 Treated
B0 0.46405754295096 Treated
B0 0.386554764630827 Treated
B0 0.615108533431458 Treated
B0 0.256011814136546 Treated
B0 0.310222283784457 Treated
B0 0.360925400627541 Treated
B0 0.249849985333264 Treated
B0 0.160748286623567 Treated
B0 0.519377149452361 Treated
B0 0.245587546767455 Treated
B0 0.322237580420115 Treated
B0 0.366531732327496 Treated
B0 0.294769548256362 Treated
B0 1.19066883744416 Treated
B0 0.272310386390576 Treated
B0 0.0795659944908362 Treated
B0 0.129058630668929 Treated
B0 0.773688686431984 Treated
B0 0.354524995342521 Treated
B0 0.307563945981172 Treated
B0 0.387508711857793 Treated
B0 0.458915518542976 Treated
B0 0.346609163880284 Treated
B0 0.386311428211099 Treated
B0 0.405712382808093 Treated
B0 0.395356754074559 Treated
B0 0.166437569552137 Treated
B0 0.241919603184258 Treated
B0 0.418157520107732 Treated
B0 0.202361841599386 Treated
B0 0.0595107087302575 Treated
B0 0.139981031178654 Treated
B0 0.399238502501853 Treated
B0 0.363409245462585 Treated
B0 0.347023932635039 Treated
B0 0.537351641681342 Treated
B0 0.478957464647629 Treated
B0 0.105470411410705 Treated
B0 0.593222825210246 Treated
B0 0.324320096475586 Treated
B0 0.264791651801168 Treated
B0 0.29396808258148 Treated
B0 0.29389633887263 Treated
B0 0.351073433995554 Treated
B0 0.352164496465615 Treated
B0 0.241917798650069 Treated
B0 0.757035119902437 Treated
B0 0.417581456179122 Treated
B0 0.318968979931954 Treated
B0 1.07222299153743 Treated
B0 0.465254195929198 Treated
B0 0.741542826391374 Treated
B0 0.363429392363915 Treated
B0 0.416849509094017 Treated
B0 0.418067555817715 Treated
B0 0.591350449074948 Treated
B0 0.149538858138853 Treated
B0 0.363130662783939 Treated
B0 0.142385606814798 Treated
B0 0.370015096261698 Treated
B0 0.448557003651223 Treated
B0 0.390801468833095 Treated
B0 0.39001771703166 Treated
B0 0.890787252557784 Treated
B0 0.293065915727708 Treated
B0 1.04988760967595 Treated
B0 0.192521916955609 Treated
B0 0.302473267864813 Treated
B0 0.297926348760346 Treated
B0 0.542560066042535 Treated
B0 0.207679096751044 Treated
B0 0.247442812510911 Treated
B0 0.439837918965483 Treated
B0 0.29938864647586 Treated
B0 0.492640051370963 Treated
B0 0.199290049939532 Treated
B0 0.157807822816388 Treated
B0 0.346093609615928 Treated
B0 0.28149458152786 Treated
B0 0.154690703254116 Treated
B0 0.111111535392977 Treated
B0 0.266487537831599 Treated
B0 0.716848415962589 Treated
B0 0.133124198603407 Treated
B0 0.625146679541497 Treated
B0 0.237454724882587 Treated
B0 0.111272303989537 Treated
B0 0.185988966419635 Treated
B0 0.628334945792812 Treated
B0 0.182098533289521 Treated
B0 0.485564785869337 Treated
B0 0.449510814859236 Treated
B0 0.605436758671405 Treated
B0 0.84136363755543 Treated
B0 0.463503967775551 Treated
B0 0.369960040631174 Treated
B0 0.393290503017726 Treated
B0 0.444005220300936 Treated
B0 1.37647628303542 Treated
B0 0.476414811078977 Treated
B0 0.176217162341784 Treated
B0 0.290358881992664 Treated
B0 0.435588088258418 Treated
B0 0.507764553768995 Treated
B0 0.167393945770949 Treated
B0 0.605896977534743 Treated
B0 0.169013216480618 Treated
B0 0.191995886343972 Treated
B0 0.222813428467915 Treated
B0 0.244392840347811 Treated
B0 0.365273712605123 Treated
B0 0.366525182949014 Treated
B0 0.282406665586035 Treated
B0 0.186324435455631 Treated
B0 0.474321047305652 Treated
B0 0.193314972555016 Treated
B0 0.603920465682195 Treated
B0 0.292825234164441 Treated
B0 0.523643914297555 Treated
B0 0.244045697432581 Treated
B0 0.265825923775055 Treated
B0 0.378277409353503 Treated
B0 0.18513923429026 Treated
B0 0.458388764582099 Treated
B0 0.872288072389354 Treated
B0 0.408658380181975 Treated
B0 0.387877210811759 Treated
B0 0.195156131036458 Treated
B0 0.167320812014867 Treated
B0 0.151003518761126 Treated
B0 0.580463689783716 Treated
B0 0.185193993625398 Treated
B0 0.762201290852534 Treated
B0 0.552059311453758 Treated
B0 0.310411180072417 Treated
B0 0.308154628552435 Treated
B0 0.96322160199629 Treated
B0 0.332766169628389 Treated
B0 0.345864992273052 Treated
B0 0.393276188259698 Treated
B0 0.0914054237643899 Treated
B0 0.272655087678134 Treated
B0 0.391171569581996 Treated
B0 0.341034899728171 Treated
B0 0.319500519227484 Treated
B0 1.00885881189655 Treated
B0 0.211834643489756 Treated
B0 0.490189570756237 Treated
B0 0.374555858925253 Treated
B0 0.593229973434519 Treated
B0 0.210585679376205 Treated
B0 0.0972831834307726 Treated
B0 0.399524479067181 Treated
B0 0.722309653667397 Treated
B0 0.308478485013658 Treated
B0 0.394287028596032 Treated
B0 0.165949136363117 Treated
B0 0.230806796157977 Treated
B0 0.188160433600168 Treated
B0 0.651159218998984 Treated
B0 0.327092582189127 Treated
B0 0.0646452811072119 Treated
B0 0.26775024808812 Treated
B0 0.437038005768914 Treated
B0 0.306946957606219 Treated
B0 0.0793759355480938 Treated
B0 0.570238197159991 Treated
B0 0.292648028121324 Treated
B0 0.296471441999234 Treated
B0 0.180488588074917 Treated
B0 0.341603525166655 Treated
B0 0.279940460761301 Treated
B0 0.380740842757285 Treated
B0 0.21730675511806 Treated
B0 0.432639104354889 Treated
B0 0.3362553850821 Treated
B0 0.346165110050908 Treated
B0 0.35882996936222 Treated
B0 0.377494807856248 Treated
B0 0.577567595607635 Treated
B0 0.136111062357922 Treated
B0 0.11863208793212 Treated
B0 0.33310236649945 Treated
B0 0.319579474551845 Treated
B0 0.231904463368511 Treated
B0 0.112291673440652 Treated
B0 1.27396003021887 Treated
B0 0.307563390966487 Treated
B0 0.227561946765807 Treated
B0 0.302293935429997 Treated
B0 0.351799167225719 Treated
B0 0.279510095018311 Treated
B0 0.45301107264904 Treated
B0 0.372896226052022 Treated
B0 0.291420385437429 Treated
B0 0.311867271819713 Treated
B0 0.145102694661501 Treated
B0 0.329305300921131 Treated
B0 0.282222108020076 Treated
B0 0.360619933266018 Treated
B0 0.188821260796815 Treated
B0 0.397727821826263 Treated
B0 0.250950332490524 Treated
B0 0.302993611747112 Treated
B0 0.0237542836290953 Treated
B0 0.228198225481722 Treated
B0 0.287028638325956 Treated
B0 0.287569688713605 Treated
B0 0.248486801881395 Treated
B0 0.103438010213486 Treated
B0 0.19879861400465 Treated
B0 0.32184507817021 Treated
B0 0.0984842846542038 Treated
B0 0.0941219080607091 Treated
B0 0.312886122411419 Treated
B0 0.172729053360381 Treated
B0 1.21904806662829 Treated
B0 0.0975014253986581 Treated
B0 0.12785154988322 Treated
B0 0.185172036571312 Treated
B0 0.390292244668305 Treated
B0 0.752846142318095 Treated
B0 0.312028259891665 Treated
B0 0.797485134170726 Treated
B0 0.265871784337747 Treated
B0 0.352758338683325 Treated
B0 0.31847660379708 Treated
B0 0.236293955834949 Treated
B0 0.405132534304974 Treated
B0 0.274769545589712 Treated
B0 0.270339049112993 Treated
B0 0.372820521367399 Treated
B0 0.0944545022878621 Treated
B0 0.23922360763097 Treated
B0 0.398191692439351 Treated
B0 0.148160387166495 Treated
B0 0.207202376879035 Treated
B0 0.195572752468705 Treated
B0 0.567791570732484 Treated
B0 0.173686275237337 Treated
B0 0.27435644259079 Treated
B0 0.0846655721590174 Treated
B0 0.264405456178125 Treated
B0 0.362859838390417 Treated
B0 2.05138380000386 Treated
B0 0.484701892861292 Treated
B0 0.441674475156768 Treated
B0 0.223567357285506 Treated
B0 0.0695635726031276 Treated
B0 0.440789491524615 Treated
B0 0.3298805387978 Treated
B0 0.447850680509014 Treated
B0 0.399810390182643 Treated
B0 0.204713414587661 Treated
B0 0.276867995984394 Treated
B0 0.349861143589616 Treated
B0 0.268020450107678 Treated
B0 0.260212584237122 Treated
B0 0.340766712729099 Treated
B0 0.478842434350459 Treated
B0 1.06676076098483 Treated
B0 0.0859591302944291 Treated
B0 0.327743190225628 Treated
B0 0.575523552099173 Treated
B0 0.537930552248598 Treated
B0 0.95989965255504 Treated
B0 0.367809652242143 Treated
B0 0.300746377721893 Treated
B0 0.27339675961427 Treated
B0 0.339772577811201 Treated
B0 0.369621172654358 Treated
B0 0.16330372926177 Treated
B0 0.126507296665475 Treated
B0 0.213900626171615 Treated
B0 0.0930831678560126 Treated
B0 0.356492444488832 Treated
B0 0.39488565360738 Treated
B0 0.350265508752927 Treated
B0 1.44020741906225 Treated
B0 0.154221284638136 Treated
B0 0.168944737686951 Treated
B0 0.37341682825282 Treated
B0 0.154855238410039 Treated
B0 0.240953899682781 Treated
B0 0.317655765667811 Treated
B0 0.178230570798289 Treated
B0 1.28808212345328 Treated
B0 1.20364906625349 Treated
B0 0.168944222288689 Treated
B0 0.398144873669466 Treated
B0 0.208386029456831 Treated
B0 0.234934564775893 Treated
B0 0.714375359622143 Treated
B0 0.0903209471543959 Treated
B0 0.215320789460658 Treated
B0 0.563937791108628 Treated
B0 0.594764828231302 Treated
B0 0.223018934757833 Treated
B0 0.514313822884603 Treated
B0 0.356535905939026 Treated
B0 0.344253492057388 Treated
B0 0.736034933662215 Treated
B0 0.221595874806896 Treated
B0 0.462143332567922 Treated
B0 0.346973208407036 Treated
B0 0.401579970716662 Treated
B0 0.238773724029439 Treated
B0 0.761910068637203 Treated
B0 0.249625408569512 Treated
B0 0.512068338649139 Treated
B0 0.362002439294023 Treated
B0 0.347167019063968 Treated
B0 0.505917947939137 Treated
B0 0.30247161533579 Treated
B0 0.45607038668442 Treated
B0 0.198633645590571 Treated
B0 0.226292796580906 Treated
B0 0.461115390920532 Treated
B0 0.275400199777903 Treated
B0 0.668781495367533 Treated
B0 0.288280205099916 Treated
B0 0.424680120129128 Treated
B0 0.241425362148103 Treated
B0 0.193755097070849 Treated
B0 0.154457732933292 Treated
B0 0.252532946344785 Treated
B0 0.198089737942102 Treated
B0 0.179498851443817 Treated
B0 0.517016292976574 Treated
B0 0.281440189468144 Treated
B0 0.406241139049706 Treated
B0 0.287214994626698 Treated
B0 0.173836413014386 Treated
B0 0.934206836292795 Treated
B0 0.406807151933786 Treated
B0 0.928750562270297 Treated
B0 0.300053497475981 Treated
B0 0.249465283999864 Treated
B0 0.402839305744135 Treated
B0 0.273931482859424 Treated
B0 0.136798607993121 Treated
B0 0.575808233229095 Treated
B0 0.407903755724357 Treated
B0 0.895643305438556 Treated
B0 0.459925039832913 Treated
B0 0.270480352937621 Treated
B0 0.294800821290731 Treated
B0 0.148948220339732 Treated
B0 0.391321281387889 Treated
B0 0.299957481789102 Treated
B0 0.9067448613042 Treated
B0 0.399329955574697 Treated
B0 0.490324987035396 Treated
B0 0.142856690631386 Treated
B0 0.595541149589033 Treated
B0 0.264167074650289 Treated
B0 0.215996161637901 Treated
B0 1.08696951258116 Treated
B0 0.796495533521485 Treated
B0 0.19371799261425 Treated
B0 0.263376029888088 Treated
B0 0.236313367620572 Treated
B0 0.431122000771271 Treated
B0 0.0758788130509408 Treated
B0 0.313799826363221 Treated
B0 0.23244205514666 Treated
B0 0.249867977280603 Treated
B0 0.48351649990268 Treated
B0 0.360518695114011 Treated
B0 0.210584107543217 Treated
B0 0.459518026692493 Treated
B0 0.661685587727483 Treated
B0 0.409332770325401 Treated
B0 0.337429097072392 Treated
B0 0.269353490427278 Treated
B0 0.389616078211877 Treated
B0 0.329953922615819 Treated
B0 0.405435190015686 Treated
B0 0.0902322968165915 Treated
B0 1.0046566432788 Treated
B0 0.300239990499935 Treated
B0 0.37972853091522 Treated
B0 0.202102026126308 Treated
B0 0.251703171218383 Treated
B0 0.0768500093855432 Treated
B0 0.185993501972247 Treated
B0 0.432779167643747 Treated
B0 0.551397307093659 Treated
B0 0.430634270874853 Treated
B0 0.206074827770241 Treated
B0 0.751861528870334 Treated
B0 0.795183375233004 Treated
B0 1.16983458543015 Treated
B0 0.476962310444078 Treated
B0 0.255976757993935 Treated
B0 0.358743194126087 Treated
B0 0.247850057920179 Treated
B0 0.398903670483191 Treated
B0 0.604611373284623 Treated
B0 0.216107673788194 Treated
B0 0.646366509073661 Treated
B0 0.360558921560666 Treated
B0 0.526403228575015 Treated
B0 0.0547442269465646 Treated
B0 0.212180064305116 Treated
B0 0.385299500344222 Treated
B0 0.326757797946957 Treated
B0 0.575218911028111 Treated
B0 0.182526362643127 Treated
B0 0.11477049690384 Treated
B0 0.26576932460615 Treated
B0 0.171483979690838 Treated
B0 0.335577220612247 Treated
B0 0.211350053835539 Treated
B0 0.258491551555375 Treated
B0 0.52201414929928 Treated
B0 0.239884174313739 Treated
B0 0.240711596268077 Treated
B0 1.34077575180872 Treated
B0 0.110052693842639 Treated
B0 0.174065968762249 Treated
B0 0.332947588400067 Treated
B0 0.939048167847038 Treated
B0 0.357364986512188 Treated
B0 0.474463648382201 Treated
B0 0.222607726527019 Treated
B0 0.215362626285582 Treated
B0 1.71799474758567 Treated
B0 0.154869353034813 Treated
B0 0.301723594518928 Treated
B0 0.489879347651323 Treated
B0 0.139517940007525 Treated
B0 0.436410692170015 Treated
B0 0.388311886021697 Treated
B0 0.373677710426866 Treated
B0 0.270988205214914 Treated
B0 0.206182937477796 Treated
B0 0.16914891749545 Treated
B0 0.316353273454443 Treated
B0 0.087785586584565 Treated
B0 0.378519331791978 Treated
B0 0.67987478512601 Treated
B0 0.461452470932132 Treated
B0 0.26746192209346 Treated
B0 0.49162438993226 Treated
B0 0.309127318678411 Treated
B0 0.351197512396036 Treated
B0 0.323753866724432 Treated
B0 1.20579535188292 Treated
B0 0.911132631713999 Treated
B0 0.626410079861009 Treated
B0 0.485270136003663 Treated
B0 0.183522275108189 Treated
B0 0.588294881306167 Treated
B0 0.399852726487554 Treated
B0 0.842477841595131 Treated
B0 0.217383749760204 Treated
B0 0.607202978048596 Treated
B0 0.519944811923843 Treated
B0 0.383585986838429 Treated
B0 0.270022577505382 Treated
B0 0.623474879696953 Treated
B0 0.397508097180123 Treated
B0 0.456561192974279 Treated
B0 0.350624070017306 Treated
B0 0.280952739988485 Treated
B0 0.393053328610623 Treated
B0 0.435769886916895 Treated
B0 0.955078460239289 Treated
B0 0.510133536536397 Treated
B0 0.880694617281169 Treated
B0 0.552899173145893 Treated
B0 0.488443046522204 Treated
B0 0.213608897822051 Treated
B0 0.538358304031789 Treated
B0 0.990197955412792 Treated
B0 0.330348224149431 Treated
B0 0.336954473928039 Treated
B0 0.0780670157280973 Treated
B0 0.309016972352732 Treated
B0 0.195299061909203 Treated
B0 0.273782656453344 Treated
B0 0.495362046563118 Treated
B0 0.0844662188337025 Treated
B0 0.178132708950032 Treated
B0 0.672288005045349 Treated
B0 0.172737681899301 Treated
B0 0.325581722894457 Treated
B0 0.380350498830962 Treated
B0 0.324973286234818 Treated
B0 0.23206652147956 Treated
B0 0.233190862681664 Treated
B0 0.349947336766108 Treated
B0 0.468562850950884 Treated
B0 0.122820405569723 Treated
B0 0.266456295093028 Treated
B0 1.31699713498876 Treated
B0 0.332466742887722 Treated
B0 0.571191984272584 Treated
B0 0.191821729521684 Treated
B0 0.168141203982232 Treated
B0 0.300002075682823 Treated
B0 0.276797809320753 Treated
B0 0.303372942644196 Treated
B0 0.375309463875735 Treated
B0 0.141520044205501 Treated
B0 0.118348365860574 Treated
B0 0.184933426870371 Treated
B0 0.421811911148447 Treated
B0 0.252101688848182 Treated
B0 0.397902526217261 Treated
B0 0.387413871241241 Treated
B0 0.348061361431195 Treated
B0 0.323205097225799 Treated
B0 0.25535217146807 Treated
B0 0.520556236623065 Treated
B0 0.190232992690962 Treated
B0 0.404418303619863 Treated
B0 0.294925015813667 Treated
B0 0.361046418154802 Treated
B0 0.151244427461086 Treated
B0 0.159223282673557 Treated
B0 0.223005660113909 Treated
B0 0.461042223096565 Treated
B0 0.29725053827713 Treated
B0 0.219839504863684 Treated
B0 0.508870316806436 Treated
B0 0.327643397235619 Treated
B0 0.502712745943094 Treated
B0 0.0594192833085287 Treated
B0 0.464475225615022 Treated
B0 0.250103929280807 Treated
B0 0.429409298470484 Treated
B0 0.397280385739963 Treated
B0 0.35631730867481 Treated
B0 1.49385970771808 Treated
B0 0.377923466890834 Treated
B0 0.260775249703987 Treated
B0 0.45871655745066 Treated
B0 0.463082826721877 Treated
B0 0.405143453189105 Treated
B0 0.54826047498368 Treated
B0 0.237080956614299 Treated
B0 0.332749485702398 Treated
B0 0.204534521275604 Treated
B0 0.344895380973536 Treated
B0 0.269553995054088 Treated
B0 0.350409719974928 Treated
B0 0.274613075007444 Treated
B0 0.2267845561796 Treated
B0 0.259727683811359 Treated
B0 0.47191747959504 Treated
B0 0.254586993490934 Treated
B0 0.126647729883242 Treated
B0 0.354875840657022 Treated
B0 0.574981492601476 Treated
B0 0.414030405896395 Treated
B0 0.5009178348062 Treated
B0 0.860907028113644 Treated
B0 0.229174675915622 Treated
B0 0.359009919460502 Treated
B0 0.267089486255261 Treated
B0 0.105587960235302 Treated
B0 0.346668220632884 Treated
B0 0.152807585147598 Treated
B0 0.587148766358758 Treated
B0 0.128960945501985 Treated
B0 0.480644958130342 Treated
B0 0.114185017087198 Treated
B0 0.332760191214395 Treated
B0 0.346111237486001 Treated
B0 0.306671820019716 Treated
B0 0.369060327721698 Treated
B0 0.505238934486426 Treated
B0 0.0759681102821616 Treated
B0 1.03735143825112 Treated
B0 0.220012060140173 Treated
B0 0.202528651431568 Treated
B0 0.286627170378001 Treated
B0 0.217123457158387 Treated
B0 0.367662034721803 Treated
B0 0.326485367264336 Treated
B0 1.1033978726209 Treated
B0 0.397214101504122 Treated
B0 0.366250087555542 Treated
B0 0.303268918387777 Treated
B0 0.0902390898223576 Treated
B0 0.214169114197161 Treated
B0 0.942897015089804 Treated
B0 0.216947129810328 Treated
B0 0.399700072677955 Treated
B0 0.503743661049189 Treated
B0 0.191752379299192 Treated
B0 0.329609649663653 Treated
B0 0.423319065913254 Treated
B0 0.60048157544517 Treated
B0 0.204467254821947 Treated
B0 0.479078597123825 Treated
B0 0.358027495245171 Treated
B0 0.446423556138903 Treated
B0 0.343790218012588 Treated
B0 0.66619337807668 Treated
B0 0.155880648171673 Treated
B0 0.743106224060956 Treated
B0 0.569959513737597 Treated
B0 0.174403308621001 Treated
B0 0.301173377433388 Treated
B0 0.243402706245579 Treated
B0 0.467574972161697 Treated
B0 0.147681650424696 Treated
B0 0.542520137475385 Treated
B0 1.16448503505312 Treated
B0 0.420631242603936 Treated
B0 0.986902606762403 Treated
B0 1.00164279077638 Treated
B0 0.468096417857773 Treated
B0 0.287435645717182 Treated
B0 0.361947876612266 Treated
B0 0.267764444460915 Treated
B0 0.486348697972447 Treated
B0 1.24519858125098 Treated
B0 0.297189867223526 Treated
B0 0.205172243626791 Treated
B0 0.167090315149607 Treated
B0 1.05376904895141 Treated
B0 0.641049064931787 Treated
B0 0.49932302565846 Treated
B0 0.251606709632642 Treated
B0 0.339997302841083 Treated
B0 0.236788872770307 Treated
B0 0.113672308458619 Treated
B0 0.484584501986541 Treated
B0 0.275922379085 Treated
B0 0.290613778168254 Treated
B0 0.336221237575747 Treated
B0 0.571687427553429 Treated
B0 0.316524031317278 Treated
B0 0.0733478696447606 Treated
B0 0.290666606998522 Treated
B0 0.2939579822745 Treated
B0 0.195941683603109 Treated
B0 0.322912136742957 Treated
B0 0.383374454406808 Treated
B0 0.234026388133772 Treated
B0 0.234192622622371 Treated
B0 3.02075571512443 Treated
B0 0.243066013056695 Treated
B0 0.477653386932211 Treated
B0 0.283143085763357 Treated
B0 0.663790364406262 Treated
B0 0.997216728552564 Treated
B0 0.131514150561835 Treated
B0 0.417669855111713 Treated
B0 0.287633047183645 Treated
B0 0.490353043686448 Treated
B0 0.173249312000592 Treated
B0 0.538786958890967 Treated
B0 0.321755918662693 Treated
B0 0.245600350329743 Treated
B0 0.263117272530464 Treated
B0 0.205683264809608 Treated
B0 0.21839595759443 Treated
B0 0.304081602269428 Treated
B0 0.641375426143512 Treated
B0 0.294235639747254 Treated
B0 0.419871629152952 Treated
B0 1.57622079784796 Treated
B0 0.212461276343368 Treated
B0 0.325518646401799 Treated
B0 0.350722569199171 Treated
B0 0.151126884575744 Treated
B0 0.366762659385113 Treated
B0 0.493570119021546 Treated
B0 0.428716748959146 Treated
B0 0.553054852688046 Treated
B0 0.261646033533688 Treated
B0 0.178426830229932 Treated
B0 0.244610044091246 Treated
B0 0.916957662350668 Treated
B0 0.628995016538006 Treated
B0 0.486291553740613 Treated
B0 0.35541529710883 Treated
B0 0.502841494272531 Treated
B0 0.470652876864859 Treated
B0 0.135791681794204 Treated
B0 0.437046859334093 Treated
B0 0.206665948786249 Treated
B0 0.175156762968744 Treated
B0 0.413805858623626 Treated
B0 0.091676152648717 Treated
B0 0.441376493120915 Treated
B0 0.707188175004996 Treated
B0 0.322634150146427 Treated
B0 0.11612444577832 Treated
B0 0.303531676157898 Treated
B0 0.177879715713757 Treated
B0 0.518043577576055 Treated
B0 0.345626949824041 Treated
B0 0.264734627123796 Treated
B0 0.124011230691325 Treated
B0 0.324668450053523 Treated
B0 0.439510712873601 Treated
B0 0.379450693029601 Treated
B0 0.390306024785058 Treated
B0 0.2691027064774 Treated
B0 0.381163395568494 Treated
B0 0.452394415303053 Treated
B0 0.384627104233388 Treated
B0 0.413646154808315 Treated
B0 0.310768098518197 Treated
B0 1.93529672471631 Treated
B0 0.239172027519726 Treated
B0 0.40126550845002 Treated
B0 0.208123991744235 Treated
B0 0.0736035597759725 Treated
B0 1.48517189130629 Treated
B0 0.208593837646113 Treated
B0 0.0860534527193758 Treated
B0 0.297309069331897 Treated
B0 0.400313132336855 Treated
B0 0.0628400389395478 Treated
B0 0.570262046332315 Treated
B0 0.229489074356519 Treated
B0 0.607405543511769 Treated
B0 0.236104128371934 Treated
B0 0.0996329976188137 Treated
B0 0.751147362558224 Treated
B0 0.312885410190438 Treated
B0 0.330927297778693 Treated
B0 0.298739967091305 Treated
B0 0.428991305133046 Treated
B0 0.350564481368269 Treated
B0 0.449171909977922 Treated
B0 0.544593371863869 Treated
B0 0.312682342570531 Treated
B0 0.547218445817182 Treated
B0 0.134422215943968 Treated
B0 0.528843800066631 Treated
B0 0.2648740252973 Treated
B0 0.126544289570559 Treated
B0 0.187702737505042 Treated
B0 0.268361098666053 Treated
B0 0.29828801534884 Treated
B0 0.305209325286946 Treated
B0 0.455973263207726 Treated
B0 0.103480052490443 Treated
B0 0.355117033064471 Treated
B0 0.174702657207129 Treated
B0 0.485214343578336 Treated
B0 0.310579334179181 Treated
B0 0.549411222511088 Treated
B0 0.355349643906236 Treated
B0 0.477204219608258 Treated
B0 0.543065466347225 Treated
B0 0.450621522174642 Treated
B0 0.63019435308947 Treated
B0 0.340277357764685 Treated
B0 0.294119183543612 Treated
B0 0.175146564111488 Treated
B0 0.423976154785291 Treated
B0 0.265197298382294 Treated
B0 0.240722152049068 Treated
B0 0.44023549904757 Treated
B0 0.388893542670156 Treated
B0 0.763491712245191 Treated
B0 0.387392317971252 Treated
B0 0.28604492452329 Treated
B0 0.372555913770762 Treated
B0 0.296954555418919 Treated
B0 0.37794402655667 Treated
B0 0.268738952112764 Treated
B0 0.540021669564988 Treated
B0 0.368111336210864 Treated
B0 0.189098967898885 Treated
B0 0.229308055581466 Treated
B0 0.393746887413166 Treated
B0 0.304874846811294 Treated
B0 0.494706504474001 Treated
B0 0.174042039496046 Treated
B0 0.443936018529614 Treated
B0 0.585134760781418 Treated
B0 0.406612921732919 Treated
B0 0.389936340648544 Treated
B0 0.151415738940307 Treated
B0 0.391530086683699 Treated
B0 0.142332838724084 Treated
B0 0.675630270096791 Treated
B0 0.393844067709295 Treated
B0 0.49464917432622 Treated
B0 0.312314196658262 Treated
B0 0.457255446785106 Treated
B0 0.627090838605228 Treated
B0 0.163390897154106 Treated
B0 0.183985666938377 Treated
B0 0.557480354868936 Treated
B0 0.158901088533815 Treated
B0 0.423567370421871 Treated
B0 0.424134216070092 Treated
B0 0.348837760254596 Treated
B0 0.215769890936216 Treated
B0 0.450957792539217 Treated
B0 0.282473673589364 Treated
B0 0.424699309519454 Treated
B0 0.741514247515837 Treated
B0 1.56868963051524 Treated
B0 0.253461864289222 Treated
B0 0.389819132210311 Treated
B0 0.262935729039493 Treated
B0 0.245767824839366 Treated
B0 0.484108412309579 Treated
B0 0.316838652940086 Treated
B0 0.45956964030175 Treated
B0 0.481840641879646 Treated
B0 0.557892000035581 Treated
B0 0.125407340287651 Treated
B0 0.331019855896449 Treated
B0 0.365656951420263 Treated
B0 0.303409617296304 Treated
B0 0.546577690802945 Treated
B0 0.33222305339221 Treated
B0 0.89098113999054 Treated
B0 0.242491527313394 Treated
B0 0.258074682014227 Treated
B0 0.125629220465518 Treated
B0 0.514781280191791 Treated
B0 0.637170423484341 Treated
B0 0.369807120770286 Treated
B0 0.82256173218325 Treated
B0 0.357318155546425 Treated
B0 0.299768814796252 Treated
B0 0.25782509797591 Treated
B0 0.275624021502351 Treated
B0 0.145648828418595 Treated
B0 0.633478893957388 Treated
B0 0.385317632662155 Treated
B0 0.622340413378109 Treated
B0 1.14801811577111 Treated
B0 0.293334114180201 Treated
B0 0.129621169237124 Treated
B0 0.280439645457944 Treated
B0 0.0504600271251412 Treated
B0 0.452663233996675 Treated
B0 0.501963445723498 Treated
B0 0.230858907578959 Treated
B0 0.219581008024926 Treated
B0 0.18668264156485 Treated
B0 0.136598972778953 Treated
B0 0.572307820472773 Treated
B0 0.47522203248224 Treated
B0 0.510073120036035 Treated
B0 0.474044931561783 Treated
B0 0.20640226326538 Treated
B0 0.288361781886326 Treated
B0 0.312385090779817 Treated
B0 0.619858837012496 Treated
B0 0.348835639554506 Treated
B0 0.363754067335158 Treated
B0 0.337018165021743 Treated
B0 0.375518829608564 Treated
B0 0.437145425647745 Treated
B0 0.205634202947805 Treated
B0 0.617458904669029 Treated
B0 1.26220806289395 Treated
B0 0.520737421937443 Treated
B0 0.322298063909293 Treated
B0 0.472501269237091 Treated
B0 0.307600925143122 Treated
B0 0.648884311262997 Treated
B0 0.275696364596697 Treated
B0 0.282708980739462 Treated
B0 0.262043965859553 Treated
B0 0.0606706159564364 Treated
B0 0.445040093180946 Treated
B0 0.18787371189689 Treated
B0 0.325296061581283 Treated
B0 0.193252173187561 Treated
B0 0.371171090300272 Treated
B0 0.214774210847729 Treated
B0 0.314078696401549 Treated
B0 0.277749352999502 Treated
B0 0.40352930296083 Treated
B0 0.396992438538475 Treated
B0 0.918423116036149 Treated
B0 0.182192062514994 Treated
B0 0.399810396249434 Treated
B0 0.302505227847232 Treated
B0 0.234297977960094 Treated
B0 0.225171556246347 Treated
B0 0.235362172115538 Treated
B0 0.377656980253816 Treated
B0 0.362527419830779 Treated
B0 0.752378390728624 Treated
B0 0.349410178229115 Treated
B0 0.230962517776483 Treated
B0 0.271435958182276 Treated
B0 1.68093067740554 Treated
B0 0.322998809776974 Treated
B0 0.264957046196957 Treated
B0 0.86889224260224 Treated
B0 0.183648474406241 Treated
B0 0.179831552781592 Treated
B0 0.281273880788366 Treated
B0 0.276905031748163 Treated
B0 0.279829623145074 Treated
B0 0.0943471341698901 Treated
B0 0.418587717855749 Treated
B0 0.256984905623532 Treated
B0 0.513554844197803 Treated
B0 0.20681441243309 Treated
B0 0.637643797544134 Treated
B0 0.391485346609812 Treated
B0 0.328738484433443 Treated
B0 0.418134152529179 Treated
B0 0.25732179582265 Treated
B0 0.516560828471738 Treated
B0 0.407169571885824 Treated
B0 0.339877003542984 Treated
B0 0.349424807550892 Treated
B0 0.168527427580584 Treated
B0 0.433894245890707 Treated
B0 0.795846930289169 Treated
B0 0.152036980440359 Treated
B0 0.15005022796608 Treated
B0 0.214627945360504 Treated
B0 0.370618541143419 Treated
B0 0.112878420487636 Treated
B0 0.282696800707099 Treated
B0 0.141297427798473 Treated
B0 0.521632756826501 Treated
B0 0.316966080022443 Treated
B0 0.376907402023622 Treated
B0 0.211739929692563 Treated
B0 0.290524263470957 Treated
B0 0.330549600385709 Treated
B0 0.889096141986949 Treated
B0 0.25190757069832 Treated
B0 0.388245132354906 Treated
B0 0.483670679610142 Treated
B0 0.606922022368696 Treated
B0 0.330712451542477 Treated
B0 0.27851040805721 Treated
B0 0.344432688175485 Treated
B0 0.170576678488821 Treated
B0 0.306811008051249 Treated
B0 0.150864322290948 Treated
B0 0.530724482158356 Treated
B0 0.209758994413744 Treated
B0 0.470771471634969 Treated
B0 0.225554970283675 Treated
B0 0.0914813992578476 Treated
B0 0.410808190573865 Treated
B0 0.116356609447061 Treated
B0 0.256648664648007 Treated
B0 0.460755703770319 Treated
B0 0.183748225522278 Treated
B0 0.623996887788159 Treated
B0 0.432352501793745 Treated
B0 0.335576379996353 Treated
B0 0.491876308288305 Treated
B0 0.233219852787364 Treated
B0 0.459973531781083 Treated
B0 0.213782360198095 Treated
B0 0.467612904497122 Treated
B0 0.37050220181166 Treated
B0 0.48727969515795 Treated
B0 0.234638376747089 Treated
B0 0.588128852625132 Treated
B0 0.164278361798569 Treated
B0 0.757246045234332 Treated
B0 0.342641756351343 Treated
B0 0.165995785789258 Treated
B0 0.437181438820711 Treated
B0 0.216540691180242 Treated
B0 0.287639040034399 Treated
B0 0.200071928241964 Treated
B0 0.425055110296178 Treated
B0 0.252318003685722 Treated
B0 0.633801228309918 Treated
B0 0.155965832178277 Treated
B0 0.0944274176277811 Treated
B0 0.065871992237689 Treated
B0 0.704044429313696 Treated
B0 0.353188755038668 Treated
B0 1.78937420344733 Treated
B0 0.347671217407072 Treated
B0 0.35401463881161 Treated
B0 0.279847505956073 Treated
B0 0.345372707974483 Treated
B0 0.37892142470506 Treated
B0 0.878445195536003 Treated
B0 0.32596881245716 Treated
B0 0.171014325628861 Treated
B0 0.0831259432580191 Treated
B0 0.132616882543666 Treated
B0 1.56585339668577 Treated
B0 0.507554732593602 Treated
B0 0.316488970159186 Treated
B0 0.226071258996669 Treated
B0 0.208525387762389 Treated
B0 0.297480847433704 Treated
B0 0.634828833862461 Treated
B0 0.36616270696878 Treated
B0 0.41432940654155 Treated
B0 0.411850114416883 Treated
B0 0.160940591756718 Treated
B0 0.203039647931275 Treated
B0 0.297970573757781 Treated
B0 0.226028781210956 Treated
B0 0.135612307922493 Treated
B0 0.311479635813772 Treated
B0 0.618040663970747 Treated
B0 0.437977614327469 Treated
B0 0.802419180363926 Treated
B0 0.582762810578204 Treated
B0 0.21020682108525 Treated
B0 0.394930723078709 Treated
B0 0.349831754257463 Treated
B0 0.272512050483116 Treated
B0 0.278483917579368 Treated
B0 0.233136922366719 Treated
B0 0.499288381290181 Treated
B0 0.20414684488965 Treated
B0 0.397461335624102 Treated
B0 0.503533751440538 Treated
B0 0.238611435296229 Treated
B0 0.85189554977294 Treated
B0 0.196156985061015 Treated
B0 0.565617524851177 Treated
B0 1.36122281457255 Treated
B0 0.181543159564397 Treated
B0 0.263099236888686 Treated
B0 0.414466368872104 Treated
B0 0.449965223831079 Treated
B0 0.427720390536983 Treated
B0 0.185500455625536 Treated
B0 0.262820710281432 Treated
B0 0.0537294332742379 Treated
B0 0.793975790895284 Treated
B0 0.388325707345857 Treated
B0 1.02412854906688 Treated
B0 0.787857785258412 Treated
B0 0.205892925398186 Treated
B0 0.0697585607268333 Treated
B0 0.143471204990521 Treated
B0 0.107325425220094 Treated
B0 0.184587794837209 Treated
B0 0.154073426488963 Treated
B0 0.690071041974358 Treated
B0 0.255618603694426 Treated
B0 0.172051169764106 Treated
B0 0.45687106014044 Treated
B0 0.405311168077977 Treated
B0 0.390253372974893 Treated
B0 0.486347373187928 Treated
B0 0.926239087275783 Treated
B0 0.0823216141492748 Treated
B0 0.206561943402695 Treated
B0 0.225067568223225 Treated
B0 0.448269734752831 Treated
B0 0.215971365454638 Treated
B0 0.434631263096508 Treated
B0 0.454801941490673 Treated
B0 0.211240965567716 Treated
B0 0.515453604108772 Treated
B0 0.536798949503674 Treated
B0 0.621162400614116 Treated
B0 0.219099525651189 Treated
B0 0.0598674754085412 Treated
B0 0.192082094033038 Treated
B0 0.145771274240285 Treated
B0 0.240414633666591 Treated
B0 0.599614995412532 Treated
B0 0.157698318283337 Treated
B0 1.15990277316547 Treated
B0 0.282478353537054 Treated
B0 0.186275239576805 Treated
B0 0.778298057864942 Treated
B0 0.55885995715167 Treated
B0 0.391197105785281 Treated
B0 0.446014478532838 Treated
B0 0.547316086802553 Treated
B0 0.805599880422844 Treated
B0 0.380097887091217 Treated
B0 0.132356479487439 Treated
B0 0.381412762840766 Treated
B0 0.464089995310524 Treated
B0 0.59401310644273 Treated
B0 0.284266846192657 Treated
B0 0.302603444358916 Treated
B0 0.38763930447672 Treated
B0 0.20029241064852 Treated
B0 0.853453227503227 Treated
B0 0.413408615140083 Treated
B0 0.421681319568558 Treated
B0 0.356941264551089 Treated
B0 0.671827897022322 Treated
B0 0.435651120216221 Treated
B0 0.456079120006002 Treated
B0 0.634238907181381 Treated
B0 0.186761345025362 Treated
B0 0.386971261445403 Treated
B0 0.220398840844814 Treated
B0 0.671433587837978 Treated
B0 0.235715137107474 Treated
B0 0.669914914225707 Treated
B0 0.507112847742886 Treated
B0 0.204885409300311 Treated
B0 0.389745920239036 Treated
B0 0.346595625451481 Treated
B0 1.61501740654638 Treated
B0 0.262034142128577 Treated
B0 0.240026572613466 Treated
B0 1.47366269857801 Treated
B0 1.03564341339747 Treated
B0 0.118408214255909 Treated
B0 0.43286351296934 Treated
B0 0.501442602405824 Treated
B0 0.525656831939772 Treated
B0 0.137179308503311 Treated
B0 0.57994129698017 Treated
B0 0.399662206221724 Treated
B0 0.211526747928708 Treated
B0 0.381573204169127 Treated
B0 0.461339968156895 Treated
B0 0.223656765942988 Treated
B0 0.694568640011427 Treated
B0 0.699034577204101 Treated
B0 0.444440104605578 Treated
B0 1.05858271462051 Treated
B0 0.389425816462526 Treated
B0 0.241977291828071 Treated
B0 0.169356047912953 Treated
B0 0.372276237111953 Treated
B0 0.372699554564314 Treated
B0 0.50644225955035 Treated
B0 0.303111498170441 Treated
B0 0.369482448481579 Treated
B0 0.288439559998943 Treated
B0 0.18074163608601 Treated
B0 0.767015036918249 Treated
B0 0.393255666145815 Treated
B0 0.531171770813534 Treated
B0 0.345611885549688 Treated
B0 2.49474075293612 Treated
B0 0.585460137041105 Treated
B0 0.531128131889844 Treated
B0 0.327840637263318 Treated
B0 0.342060669750909 Treated
B0 0.108342460978198 Treated
B0 0.351745848944405 Treated
B0 0.160091820474389 Treated
B0 0.236454776751982 Treated
B0 0.738582087855665 Treated
B0 0.330859554360202 Treated
B0 0.442742719469388 Treated
B0 0.345099071623824 Treated
B0 0.616820392827643 Treated
B0 0.343215340826602 Treated
B0 0.327004787733133 Treated
B0 0.0718092438022719 Treated
B0 0.201633346968386 Treated
B0 0.418278685924339 Treated
B0 0.343634730439677 Treated
B0 0.266169752898416 Treated
B0 0.276616209486399 Treated
B0 0.571641942595088 Treated
B0 0.119067627034694 Treated
B0 0.293734126995469 Treated
B0 0.178241243528718 Treated
B0 0.344754976513614 Treated
B0 0.278936323993718 Treated
B0 0.631564069949198 Treated
B0 0.170372164896293 Treated
B0 0.507194784140931 Treated
B0 0.35652903706383 Treated
B0 0.218859042128542 Treated
B0 0.136982718835171 Treated
B0 0.219797210048748 Treated
B0 0.110150911851659 Treated
B0 0.331095995671711 Treated
B0 0.561825229068486 Treated
B0 0.264544702749966 Treated
B0 0.398296957448375 Treated
B0 0.0728930732536295 Treated
B0 0.186908018646357 Treated
B0 0.429591129954118 Treated
B0 0.74845964477624 Treated
B0 0.164098911544561 Treated
B0 0.135797114401662 Treated
B0 0.242159896539448 Treated
B0 0.444359947938059 Treated
B0 0.284043453951615 Treated
B0 0.0739021945656758 Treated
B0 0.285013612983084 Treated
B0 0.583442755622162 Treated
B0 0.401242265840612 Treated
B0 0.473058983248139 Treated
B0 0.0948283185928721 Treated
B0 0.20483667294247 Treated
B0 0.810214364861633 Treated
B0 0.313842770113481 Treated
B0 0.680417564537488 Treated
B0 0.0910616195378781 Treated
B0 0.511128855196317 Treated
B0 0.180000529847459 Treated
B0 0.126530109730915 Treated
B0 0.23321731389025 Treated
B0 0.39758755931335 Treated
B0 0.571894748606321 Treated
B0 0.498120810855553 Treated
B0 0.527782266787614 Treated
B0 0.338496673373348 Treated
B0 0.461087768423148 Treated
B0 0.575106244986728 Treated
B0 0.304720680751262 Treated
B0 0.576624394743505 Treated
B0 0.187775184847512 Treated
B0 0.651428192371678 Treated
B0 0.689525945840928 Treated
B0 0.34745930676058 Treated
B0 0.270477891578597 Treated
B0 0.464242501569719 Treated
B0 0.433952648383636 Treated
B0 0.250249947331728 Treated
B0 0.231891774130989 Treated
B0 0.685990265756946 Treated
B0 0.209316831718556 Treated
B0 0.5537827516946 Treated
B0 0.279856588252786 Treated
B0 0.447669105834985 Treated
B0 0.349387216349763 Treated
B0 0.351120155124115 Treated
B0 0.525237010123728 Treated
B0 0.124224231093346 Treated
B0 0.255729942838341 Treated
B0 0.425917321779 Treated
B0 0.6334229919832 Treated
B0 1.00151454393941 Treated
B0 0.146280979161483 Treated
B0 0.0805969642649486 Treated
B0 0.382761911597484 Treated
B0 0.728016645150047 Treated
B0 0.754722407874126 Treated
B0 0.326707939012748 Treated
B0 0.581469940726426 Treated
B0 0.106378818966056 Treated
B0 0.544720650403258 Treated
B0 0.294249207944892 Treated
B0 0.308492131440888 Treated
B0 0.330828193994045 Treated
B0 0.400364008063758 Treated
B0 0.228704775586867 Treated
B0 0.156005078054373 Treated
B0 0.126269244271309 Treated
B0 0.863376000211784 Treated
B0 0.236796816602565 Treated
B0 2.49304424999353 Treated
B0 0.373246996143282 Treated
B0 0.126669314747548 Treated
B0 0.212025722650341 Treated
B0 0.389105767700881 Treated
B0 0.20820881753243 Treated
B0 0.136250178791792 Treated
B0 0.936905577274851 Treated
B0 0.219069051319968 Treated
B0 0.218782282637504 Treated
B0 0.362581265261636 Treated
B0 0.246485910046285 Treated
B0 0.135860158256738 Treated
B0 0.184788593845843 Treated
B0 0.483274433483349 Treated
B0 0.490884345183246 Treated
B0 0.436345440444881 Treated
B0 0.242289638458283 Treated
B0 0.16347986735479 Treated
B0 0.416133276776974 Treated
B0 0.467415152093552 Treated
B0 0.575992069852174 Treated
B0 0.222852302715143 Treated
B0 0.128351073552217 Treated
B0 0.39256661765532 Treated
B0 0.116964761793524 Treated
B0 0.227872284888311 Treated
B0 0.158054348111614 Treated
B0 0.319183202561299 Treated
B0 0.418195497348376 Treated
B0 0.631118921154222 Treated
B0 0.415786484008513 Treated
B0 0.950196809575744 Treated
B0 0.52763094646899 Treated
B0 1.15294336863642 Treated
B0 0.154857290492961 Treated
B0 0.383206647231106 Treated
B0 0.471033976202846 Treated
B0 0.255399357274444 Treated
B0 0.375119691253992 Treated
B0 0.974904082935555 Treated
B0 0.294057720719871 Treated
B0 0.528168424511712 Treated
B0 0.371880534126006 Treated
B0 0.270988736657418 Treated
B0 0.43046977373417 Treated
B0 0.758748304838117 Treated
B0 0.214590807469095 Treated
B0 0.404518792038984 Treated
B0 0.276313878159652 Treated
B0 0.60354520784374 Treated
B0 0.264967304985236 Treated
B0 0.178238197532128 Treated
B0 0.2518547309782 Treated
B0 0.160746559663364 Treated
B0 0.850574633039088 Treated
B0 0.534115724334273 Treated
B0 0.645480551596882 Treated
B0 0.246509027371503 Treated
B0 0.299497961203457 Treated
B0 0.883904883336303 Treated
B0 0.593627954994069 Treated
B0 0.296980292041254 Treated
B0 0.193777401378204 Treated
B0 0.237039096489399 Treated
B0 0.208879700035367 Treated
B0 0.346333731528429 Treated
B0 0.347157652271362 Treated
B0 1.21984609322921 Treated
B0 0.242013717312754 Treated
B0 1.20885446433929 Treated
B0 0.247698731061533 Treated
B0 0.604789009436699 Treated
B0 0.273721214942486 Treated
B0 0.288123046699095 Treated
B0 0.178848342498614 Treated
B0 0.25713166561778 Treated
B0 0.30759510238451 Treated
B0 0.156676095162656 Treated
B0 0.212961554817746 Treated
B0 0.103851522655481 Treated
B0 0.324319402543445 Treated
B0 0.314040755647247 Treated
B0 0.355444169138126 Treated
B0 0.426397782963685 Treated
B0 1.62007473594086 Treated
B0 0.230262508300746 Treated
B0 0.959638846787263 Treated
B0 0.424901388688408 Treated
B0 0.260817118883889 Treated
B0 0.323826740781219 Treated
B0 0.353589320626457 Treated
B0 0.505490210400822 Treated
B0 0.295397948051507 Treated
B0 0.340792516973572 Treated
B0 0.459369650567344 Treated
B0 0.349277870365389 Treated
B0 0.1579211991871 Treated
B0 0.353581284707011 Treated
B0 0.226940790960487 Treated
B0 0.297965405840655 Treated
B0 0.337554152504672 Treated
B0 0.707954841041896 Treated
B0 1.54304780700732 Treated
B0 0.347306329031981 Treated
B0 0.148257513274262 Treated
B0 0.274099153378298 Treated
B0 0.157460079035074 Treated
B0 0.517505473350159 Treated
B0 0.242125404698615 Treated
B0 0.355121946138642 Treated
B0 0.310987618082959 Treated
B0 0.264793707769904 Treated
B0 0.743516447115702 Treated
B0 0.460169136162889 Treated
B0 0.457214045573516 Treated
B0 0.45308115412767 Treated
B0 0.267077008059313 Treated
B0 0.238102391373195 Treated
B0 0.527330458962327 Treated
B0 0.0467155211529819 Treated
B0 0.254034713993133 Treated
B0 0.194249640686884 Treated
B0 0.454633397758991 Treated
B0 0.264415673963318 Treated
B0 0.380278909287012 Treated
B0 0.260174721035314 Treated
B0 0.110358483350504 Treated
B0 0.240338587791655 Treated
B0 0.0629019264279223 Treated
B0 0.429266469078595 Treated
B0 0.308790100320446 Treated
B0 0.429122185520474 Treated
B0 0.164563697320132 Treated
B0 0.389628065261888 Treated
B0 0.279703570373653 Treated
B0 0.832086654168522 Treated
B0 0.438692076448612 Treated
B0 0.320468383438218 Treated
B0 0.687527163125258 Treated
B0 0.305847565080661 Treated
B0 0.317456072318317 Treated
B0 0.389701971961493 Treated
B0 0.240328220695031 Treated
B0 0.555480677581643 Treated
B0 0.161001077582265 Treated
B0 0.188440444657665 Treated
B0 0.574425688311563 Treated
B0 0.495492964384177 Treated
B0 0.337999075673223 Treated
B0 0.131285961963147 Treated
B0 0.357560628257646 Treated
B0 0.376122304367943 Treated
B0 0.250701437505859 Treated
B0 0.291698374869016 Treated
B0 0.723486481098997 Treated
B0 0.175802870250977 Treated
B0 0.583653882366118 Treated
B0 0.200616787712556 Treated
B0 0.428711527326907 Treated
B0 0.623152536055556 Treated
B0 0.224558437005272 Treated
B0 0.26753107012159 Treated
B0 0.612863975861347 Treated
B0 0.255588328173048 Treated
B0 0.0692983460717561 Treated
B0 0.186656473543175 Treated
B0 1.13737764450245 Treated
B0 0.274819214594154 Treated
B0 0.518849655777017 Treated
B0 0.240296934547387 Treated
B0 0.173974879563892 Treated
B0 0.109672406723678 Treated
B0 0.223552469620967 Treated
B0 0.417086805731632 Treated
B0 0.368750175782185 Treated
B0 0.288859290544923 Treated
B0 0.190734075681865 Treated
B0 0.44017004537422 Treated
B0 0.426980829234681 Treated
B0 0.663958287899642 Treated
B0 0.108058179273424 Treated
B0 0.544245275766467 Treated
B0 0.234895130320297 Treated
B0 0.0561604290790417 Treated
B0 0.14922741977837 Treated
B0 0.106058192308902 Treated
B0 0.105816722649197 Treated
B0 0.402031496157964 Treated
B0 0.285326792631021 Treated
B0 0.273177555116601 Treated
B0 0.378950430927079 Treated
B0 0.22866420457388 Treated
B0 0.838501152573981 Treated
B0 0.446433054435503 Treated
B0 0.249621607551172 Treated
B0 0.36843870050089 Treated
B0 0.410663057498755 Treated
B0 0.288687807093618 Treated
B0 0.533575696777516 Treated
B0 0.365215539628715 Treated
B0 0.113891424871723 Treated
B0 0.453793910069703 Treated
B0 0.307106580817877 Treated
B0 0.151720436382049 Treated
B0 0.605476737586366 Treated
B0 0.369314164297091 Treated
B0 0.450330897684156 Treated
B0 0.469748698732304 Treated
B0 0.320768856039569 Treated
B0 0.270609199110138 Treated
B0 0.141380631227779 Treated
B0 0.0961559925619852 Treated
B0 0.327724224976368 Treated
B0 0.331123300633883 Treated
B0 0.309116995501544 Treated
B0 0.581746252500012 Treated
B0 0.187666028426787 Treated
B0 0.750419387759298 Treated
B0 0.27051553988422 Treated
B0 0.151711833264866 Treated
B0 1.4456418673841 Treated
B0 0.250933256513948 Treated
B0 0.339884817744063 Treated
B0 0.243718163078523 Treated
B0 0.214577348602869 Treated
B0 0.146501603589617 Treated
B0 0.483653141952975 Treated
B0 0.939222172566104 Treated
B0 0.144933013657048 Treated
B0 0.18966577459997 Treated
B0 0.408128255928542 Treated
B0 0.412448350544773 Treated
B0 0.298456662777341 Treated
B0 0.221418792514696 Treated
B0 0.524106058140941 Treated
B0 0.383268230740812 Treated
B0 0.278960101830758 Treated
B0 0.318609029548515 Treated
B0 0.352545946020723 Treated
B0 0.28341285625781 Treated
B0 0.155744751971745 Treated
B0 0.426239604396062 Treated
B0 0.295588509914663 Treated
B0 0.529250466869835 Treated
B0 0.276373032908907 Treated
B0 0.12460564879307 Treated
B0 0.229672389614327 Treated
B0 0.239481897060104 Treated
B0 0.208747720954774 Treated
B0 0.391437969564552 Treated
B0 0.466373957129978 Treated
B0 0.419436049733957 Treated
B0 1.11549421707676 Treated
B0 0.759413147482913 Treated
B0 0.318287295248216 Treated
B0 0.189201066597343 Treated
B0 0.412676511520928 Treated
B0 0.210102848532174 Treated
B0 0.156491972770704 Treated
B0 0.482855840739318 Treated
B0 0.621687136743139 Treated
B0 0.213519130846518 Treated
B0 0.588962298471205 Treated
B0 0.337754207012198 Treated
B0 0.257646652706074 Treated
B0 0.575212192872129 Treated
B0 0.366009401111178 Treated
B0 0.248267947898605 Treated
B0 0.376686224495439 Treated
B0 0.407781840262729 Treated
B0 0.268306803756553 Treated
B0 0.339512202472618 Treated
B0 0.379388408414517 Treated
B0 0.486543654562155 Treated
B0 0.380502984080822 Treated
B0 0.291762837830573 Treated
B0 0.318858608979758 Treated
B0 0.739469084817826 Treated
B0 0.102086028932286 Treated
B0 0.487834029243979 Treated
B0 1.07127286580213 Treated
B0 0.153679726290388 Treated
B0 0.519071476660704 Treated
B0 0.4255024423258 Treated
B0 0.313630675391095 Treated
B0 0.18024993275927 Treated
B0 0.53935146933052 Treated
B0 0.245929370938352 Treated
B0 0.32320654641021 Treated
B0 0.519576985489222 Treated
B0 0.216724835938047 Treated
B0 0.402849227056506 Treated
B0 0.164490069268968 Treated
B0 0.461319925802177 Treated
B0 0.207887493689059 Treated
B0 0.320302696148709 Treated
B0 0.309427505462195 Treated
B0 0.476226953916252 Treated
B0 0.193479220758724 Treated
B0 0.510333528162624 Treated
B0 0.545754991225266 Treated
B0 0.23216878095382 Treated
B0 0.293030660263772 Treated
B0 0.287154648728967 Treated
B0 0.472950149271464 Treated
B0 0.192458947780445 Treated
B0 0.392065369687696 Treated
B0 0.39903664193897 Treated
B0 0.557938333908394 Treated
B0 0.556195963790134 Treated
B0 0.44239139381428 Treated
B0 0.284978320847446 Treated
B0 0.489153779491028 Treated
B0 0.263249352375408 Treated
B0 0.737603224603726 Treated
B0 0.509869064497078 Treated
B0 0.210297514030675 Treated
B0 0.161940696038198 Treated
B0 0.706088299892966 Treated
B0 0.393108485255593 Treated
B0 0.366536859315175 Treated
B0 0.434710428992117 Treated
B0 0.314401386453099 Treated
B0 0.41758508383579 Treated
B0 0.207341030302241 Treated
B0 0.322581544069104 Treated
B0 0.521833920940694 Treated
B0 0.405325919288799 Treated
B0 0.486474868617108 Treated
B0 0.0678724437193482 Treated
B0 0.221107475697846 Treated
B0 0.179659069981228 Treated
B0 0.266441558124418 Treated
B0 0.474491079876638 Treated
B0 0.152266411768315 Treated
B0 0.266700023105407 Treated
B0 0.148621918350474 Treated
B0 1.45229898581651 Treated
B0 0.271022898656849 Treated
B0 0.349419124480553 Treated
B0 0.27430894031283 Treated
B0 0.316973653176067 Treated
B0 0.376906287672788 Treated
B0 0.341667058055221 Treated
B0 0.247456026851094 Treated
B0 0.65090846067004 Treated
B0 0.555926190668736 Treated
B0 0.226704684267064 Treated
B0 0.465787165280064 Treated
B0 0.178395670299454 Treated
B0 0.280570858473816 Treated
B0 0.402697959071253 Treated
B0 0.283391781528306 Treated
B0 0.227322749169904 Treated
B0 0.477580275013347 Treated
B0 0.179110905531447 Treated
B0 0.216080380740126 Treated
B0 0.349313911311177 Treated
B0 0.438759380621767 Treated
B0 0.35323915511208 Treated
B0 0.144561946600289 Treated
B0 0.201083684101911 Treated
B0 0.214863591960464 Treated
B0 0.2489680213505 Treated
B0 0.227289130745655 Treated
B0 0.481483067781549 Treated
B0 0.155013810621795 Treated
B0 0.195897278983669 Treated
B0 0.262588270265961 Treated
B0 0.132936452566629 Treated
B0 0.0790506387869454 Treated
B0 0.237056236944416 Treated
B0 0.499182244255833 Treated
B0 0.192033494581403 Treated
B0 0.273402957960657 Treated
B0 0.423252428120359 Treated
B0 0.261315810014749 Treated
B0 0.373478871919979 Treated
B0 0.305410359000045 Treated
B0 0.518860366228375 Treated
B0 0.234980326280335 Treated
B0 0.4070218995057 Treated
B0 0.0687482872134675 Treated
B0 0.168938785351283 Treated
B0 0.0714458083321706 Treated
B0 0.362369564025204 Treated
B0 0.178132193704448 Treated
B0 0.476192138949749 Treated
B0 0.511458831354287 Treated
B0 0.119806647839946 Treated
B0 0.260272804118977 Treated
B0 0.294835273356517 Treated
B0 0.191506670106092 Treated
B0 0.148060871391928 Treated
B0 0.111782261752992 Treated
B0 0.313357394852457 Treated
B0 0.490319382203429 Treated
B0 0.291202573553005 Treated
B0 0.41312743795528 Treated
B0 0.0258186429895732 Treated
B0 0.216049084582765 Treated
B0 0.236616409382897 Treated
B0 2.03033555896369 Treated
B0 0.385546712689624 Treated
B0 0.276236588693529 Treated
B0 0.409141216033611 Treated
B0 0.223157998320879 Treated
B0 0.457982826144258 Treated
B0 0.307110065799067 Treated
B0 0.556286475492506 Treated
B0 0.368476538582641 Treated
B0 0.823641700047354 Treated
B0 0.292391253460849 Treated
B0 0.199870877402694 Treated
B0 0.392169734175896 Treated
B0 0.22578815596615 Treated
B0 0.232520688216356 Treated
B0 0.269331251109765 Treated
B0 0.214497950265708 Treated
B0 0.393155007668071 Treated
B0 0.249115127757741 Treated
B0 0.391284698274622 Treated
B0 0.295817363199916 Treated
B0 0.544794670445912 Treated
B0 0.289119609585647 Treated
B0 0.286933301890901 Treated
B0 0.161422053111193 Treated
B0 0.366168630935924 Treated
B0 0.182254116358857 Treated
B0 0.294712697492156 Treated
B0 0.475787807843133 Treated
B0 0.302375390489671 Treated
B0 0.127885287848307 Treated
B0 0.337103635769026 Treated
B0 0.423951017440489 Treated
B0 0.683490630792972 Treated
B0 0.42341916494749 Treated
B0 0.402315409277665 Treated
B0 0.223004859994129 Treated
B0 0.142427805133043 Treated
B0 0.771114110039296 Treated
B0 0.343304788935441 Treated
B0 0.236706909963956 Treated
B0 0.480632724439945 Treated
B0 0.243250072825416 Treated
B0 0.341816790214429 Treated
B0 0.33952036748462 Treated
B0 0.434675120228389 Treated
B0 0.576798055803957 Treated
B0 0.297516045239255 Treated
B0 0.278387985161598 Treated
B0 0.390105644451938 Treated
B0 0.484023690698752 Treated
B0 0.265636235932398 Treated
B0 0.396374129518233 Treated
B0 0.335311853653869 Treated
B0 0.293590687107584 Treated
B0 0.106413927385686 Treated
B0 0.601880446168698 Treated
B0 0.262241832758694 Treated
B0 0.235467372579333 Treated
B0 0.138114505064532 Treated
B0 0.298017119760175 Treated
B0 0.428496879514314 Treated
B0 0.428947802015002 Treated
B0 0.382161569909249 Treated
B0 0.334969338840182 Treated
B0 0.105657702947052 Treated
B0 1.94214838948847 Treated
B0 0.211885579500103 Treated
B0 0.470200934644245 Treated
B0 0.463576838562102 Treated
B0 0.260172858505141 Treated
B0 0.730741549228242 Treated
B0 0.811908705708111 Treated
B0 0.127821000089792 Treated
B0 0.494392827621367 Treated
B0 0.138937091392153 Treated
B0 0.0540991274198515 Treated
B0 0.213000432331457 Treated
B0 0.149698877227686 Treated
B0 0.29311028311374 Treated
B0 0.26984938350528 Treated
B0 0.899031857981305 Treated
B0 0.800077641050026 Treated
B0 0.363372159099321 Treated
B0 0.57567503123696 Treated
B0 0.266823158370169 Treated
B0 1.31031559627638 Treated
B0 0.358383731626435 Treated
B0 0.184227809444499 Treated
B0 0.257365964976394 Treated
B0 0.288721843748358 Treated
B0 0.43603738855932 Treated
B0 0.31800119923856 Treated
B0 0.19529685733235 Treated
B0 0.108554779318704 Treated
B0 0.157966691683892 Treated
B0 0.289528378924153 Treated
B0 0.375243070163034 Treated
B0 0.614241462868605 Treated
B0 0.546765790129229 Treated
B0 0.313180021899915 Treated
B0 0.337331085810785 Treated
B0 0.289877097807187 Treated
B0 0.205557780517879 Treated
B0 0.477673580560823 Treated
B0 0.158705981159564 Treated
B0 0.196634366675372 Treated
B0 0.392767507428344 Treated
B0 0.338855502893118 Treated
B0 0.294262379650082 Treated
B0 0.312475917550261 Treated
B0 0.272542169933087 Treated
B0 0.36074957334752 Treated
B0 0.964846406422805 Treated
B0 0.225176378854231 Treated
B0 0.308673276864212 Treated
B0 0.142355642322244 Treated
B0 0.16323773196659 Treated
B0 0.335046493867529 Treated
B0 0.357330877226803 Treated
B0 1.03461688672778 Treated
B0 0.507375723440333 Treated
B0 0.292745436474948 Treated
B0 0.226261639996264 Treated
B0 0.303902018764291 Treated
B0 0.299039936868922 Treated
B0 0.397150460558585 Treated
B0 0.261823959064646 Treated
B0 0.123153445251146 Treated
B0 0.395482845221383 Treated
B0 0.63525974889508 Treated
B0 0.163227301432528 Treated
B0 0.205458665657079 Treated
B0 0.422480228056663 Treated
B0 0.113703322529968 Treated
B0 0.245156825138513 Treated
B0 0.230227106595066 Treated
B0 0.267322367838328 Treated
B0 0.407645431567213 Treated
B0 0.420940565429041 Treated
B0 0.341460512397827 Treated
B0 0.46964351039617 Treated
B0 0.185168345939419 Treated
B0 0.356283842427354 Treated
B0 0.459656996562823 Treated
B0 0.290522315935662 Treated
B0 0.224680471324678 Treated
B0 0.183112076606358 Treated
B0 0.244259041584715 Treated
B0 0.494968326755268 Treated
B0 0.409007617739006 Treated
B0 0.363538079831041 Treated
B0 0.431681059423002 Treated
B0 0.310214854499307 Treated
B0 0.431386848277307 Treated
B0 0.268672622044274 Treated
B0 0.207696666892005 Treated
B0 0.319044568672759 Treated
B0 0.255748220836304 Treated
B0 0.176582120608558 Treated
B0 0.322726342822735 Treated
B0 0.336223708227045 Treated
B0 0.625868239894593 Treated
B0 0.310407871834205 Treated
B0 0.455977493223289 Treated
B0 0.55914988957701 Treated
B0 0.37902199412495 Treated
B0 0.51719195477236 Treated
B0 0.178399159918484 Treated
B0 0.331268611294712 Treated
B0 0.227648293437596 Treated
B0 0.111321747607878 Treated
B0 0.171723816205149 Treated
B0 0.23644731079215 Treated
B0 0.221730744065377 Treated
B0 0.469137752733012 Treated
B0 0.207578206250416 Treated
B0 0.223221516288743 Treated
B0 0.431385560984511 Treated
B0 0.320451971493162 Treated
B0 0.10776687033158 Treated
B0 0.250589598697537 Treated
B0 0.165741517231004 Treated
B0 0.578174228891207 Treated
B0 0.399954561967895 Treated
B0 0.359914751406714 Treated
B0 0.431033375749507 Treated
B0 0.301660657050358 Treated
B0 0.231989161722149 Treated
B0 0.43354552397169 Treated
B0 0.519376533978365 Treated
B0 0.152973750366878 Treated
B0 2.43993882431469 Treated
B0 0.422563679320725 Treated
B0 0.4803587389983 Treated
B0 0.509751599557481 Treated
B0 0.418892674240472 Treated
B0 0.54841057401457 Treated
B0 0.0719491384327902 Treated
B0 0.924370317281976 Treated
B0 0.214660200286369 Treated
B0 0.538013461244615 Treated
B0 0.721349434396233 Treated
B0 0.307570158827517 Treated
B0 0.200185720747235 Treated
B0 1.3510177276074 Treated
B0 0.670278890805678 Treated
B0 0.261344522922793 Treated
B0 0.335157609277234 Treated
B0 0.142740045852736 Treated
B0 0.307313217796282 Treated
B0 0.215405089742455 Treated
B0 0.285781899142145 Treated
B0 0.281135099788626 Treated
B0 0.415329363837033 Treated
B0 0.328777666476682 Treated
B0 0.403167683149 Treated
B0 0.452735443423035 Treated
B0 0.205245621769444 Treated
B0 0.443079682073458 Treated
B0 0.191671660035861 Treated
B0 0.211486512892503 Treated
B0 0.204235474148101 Treated
B0 1.20825796975079 Treated
B0 0.16603243789668 Treated
B0 0.543521121036711 Treated
B0 0.807852040717518 Treated
B0 0.772155691968171 Treated
B0 0.337325484740754 Treated
B0 0.367358873260885 Treated
B0 0.329647336585745 Treated
B0 0.777373055846711 Treated
B0 0.71736910196112 Treated
B0 0.393808997036876 Treated
B0 0.300386554397922 Treated
B0 0.31837192972654 Treated
B0 0.518671288418052 Treated
B0 0.50481878537816 Treated
B0 0.343554958804852 Treated
B0 0.299278153711805 Treated
B0 0.455558687132466 Treated
B0 0.634899417028404 Treated
B0 0.56872480647307 Treated
B0 0.292388919875896 Treated
B0 0.462019491569384 Treated
B0 0.19955140851278 Treated
B0 0.27608035600276 Treated
B0 0.422088425673173 Treated
B0 0.36022496194369 Treated
B0 0.13539364046035 Treated
B0 0.189931909089814 Treated
B0 0.402910723606156 Treated
B0 0.331186338165474 Treated
B0 0.326168828618724 Treated
B0 0.62285508641133 Treated
B0 0.119568823185072 Treated
B0 0.247341366534268 Treated
B0 0.161035240865327 Treated
B0 0.587479656008469 Treated
B0 0.354062949860996 Treated
B0 0.352355563317172 Treated
B0 0.211203668863096 Treated
B0 0.374388764549362 Treated
B0 0.301907335203115 Treated
B0 0.485584431955464 Treated
B0 0.514072131574385 Treated
B0 0.322770820229066 Treated
B0 0.321908144495759 Treated
B0 0.306269190093289 Treated
B0 0.302538919336109 Treated
B0 0.231850250575391 Treated
B0 0.245797932689295 Treated
B0 0.455039794470762 Treated
B0 0.262817544599962 Treated
B0 0.323108046935685 Treated
B0 0.723623381026952 Treated
B0 0.176614341938474 Treated
B0 0.140434355669942 Treated
B0 0.459019907984117 Treated
B0 0.11003813441864 Treated
B0 0.461183717212808 Treated
B0 0.597108199170534 Treated
B0 0.288736177190355 Treated
B0 0.603185798604001 Treated
B0 0.760799747728199 Treated
B0 0.181861484046752 Treated
B0 0.567770663110556 Treated
B0 0.326641039380359 Treated
B0 0.190339661783576 Treated
B0 0.248806008117325 Treated
B0 0.601369043604737 Treated
B0 0.255563071615817 Treated
B0 1.22506441740021 Treated
B0 0.0748020316026431 Treated
B0 0.346489529369614 Treated
B0 0.511057600389476 Treated
B0 0.415427778175109 Treated
B0 0.291723921044574 Treated
B0 0.652982013975254 Treated
B0 0.506926627470891 Treated
B0 0.414009203307727 Treated
B0 0.310105512432724 Treated
B0 0.147610311249686 Treated
B0 0.232402426518518 Treated
B0 0.403843796920052 Treated
B0 0.566299866276144 Treated
B0 0.71049655755322 Treated
B0 0.518321521621585 Treated
B0 0.280501711751903 Treated
B0 0.269697448343514 Treated
B0 0.0582785330563237 Treated
B0 0.367607211128653 Treated
B0 0.686630013805136 Treated
B0 0.594189290942122 Treated
B0 0.561795130088417 Treated
B0 0.0954314697431249 Treated
B0 0.221847168931853 Treated
B0 0.224164801741065 Treated
B0 0.262380696769068 Treated
B0 0.26570074728497 Treated
B0 0.101021148647828 Treated
B0 0.258797879077642 Treated
B0 0.827623618126395 Treated
B0 0.365998798117847 Treated
B0 0.123346304466551 Treated
B0 0.504418191305489 Treated
B0 0.170576422942857 Treated
B0 0.0633115402962208 Treated
B0 0.490593428998602 Treated
B0 0.162763622415233 Treated
B0 0.384965351750158 Treated
B0 0.152582778889283 Treated
B0 0.106748057007076 Treated
B0 0.218890971303004 Treated
B0 0.340322293399719 Treated
B0 0.798385572008158 Treated
B0 0.749562423709769 Treated
B0 0.274908131372189 Treated
B0 0.293642045243056 Treated
B0 0.284035481756686 Treated
B0 0.674575471763935 Treated
B0 0.310219873541487 Treated
B0 0.509597303671656 Treated
B0 0.274684160958892 Treated
B0 0.24820781383382 Treated
B0 0.51915858240791 Treated
B0 0.191254025023262 Treated
B0 0.209407163627429 Treated
B0 0.275499233698966 Treated
B0 1.31703774497904 Treated
B0 0.422989429306419 Treated
B0 0.112087280653826 Treated
B0 1.0672302992926 Treated
B0 0.295180605689138 Treated
B0 0.288230417801414 Treated
B0 0.823429934521106 Treated
B0 0.201815704902276 Treated
B0 0.354034414151498 Treated
B0 0.308872778864222 Treated
B0 0.293217901860269 Treated
B0 0.406249989765895 Treated
B0 0.581155342015859 Treated
B0 0.289105993865787 Treated
B0 0.571819166215996 Treated
B0 0.618687095077376 Treated
B0 0.41160974396856 Treated
B0 0.399155659610927 Treated
B0 0.382499209268965 Treated
B0 0.502849803501174 Treated
B0 0.326018929488812 Treated
B0 0.912933240440346 Treated
B0 0.31928752887436 Treated
B0 0.616131066435828 Treated
B0 0.517726313671677 Treated
B0 0.391167559056718 Treated
B0 0.423488822569213 Treated
B0 0.317123253640675 Treated
B0 0.311920725962613 Treated
B0 0.275820308455193 Treated
B0 0.287617688030651 Treated
B0 0.43934751493379 Treated
B0 0.605225871352775 Treated
B0 0.439456358152549 Treated
B0 0.418760456682717 Treated
B0 0.355613378174848 Treated
B0 0.373366027844046 Treated
B0 1.10710300352198 Treated
B0 0.443101735694744 Treated
B0 0.499284976755992 Treated
B0 1.35564571657739 Treated
B0 0.360541696949927 Treated
B0 0.31610471339414 Treated
B0 0.361817825579198 Treated
B0 0.358347915744991 Treated
B0 0.102196825327432 Treated
B0 0.163341983171246 Treated
B0 0.249125577997276 Treated
B0 1.08507984008709 Treated
B0 0.293038017013897 Treated
B0 0.475429572395582 Treated
B0 0.435956613948872 Treated
B0 0.153715296787721 Treated
B0 0.493746974368721 Treated
B0 0.125975554763125 Treated
B0 0.299536700762621 Treated
B0 0.388637219753105 Treated
B0 0.832714347288234 Treated
B0 1.35335972618197 Treated
B0 0.344190233856107 Treated
B0 0.18246697203643 Treated
B0 0.373534703093446 Treated
B0 0.23236327290339 Treated
B0 0.349678587839445 Treated
B0 0.652865715124208 Treated
B0 0.522229193232063 Treated
B0 0.53617246853059 Treated
B0 1.04378845003944 Treated
B0 0.326689232872079 Treated
B0 0.230833193701615 Treated
B0 0.193397000527725 Treated
B0 0.23016965044836 Treated
B0 0.492453066713456 Treated
B0 0.362754169941403 Treated
B0 0.180516745318133 Treated
B0 0.48813258920159 Treated
B0 0.119452852352707 Treated
B0 0.260171322990958 Treated
B0 0.189477224128024 Treated
B0 0.164715969133246 Treated
B0 0.152669236525393 Treated
B0 0.510317525098003 Treated
B0 0.243633252690898 Treated
B0 0.506152423323291 Treated
B0 0.916657368752179 Treated
B0 0.217506390543134 Treated
B0 0.381269373285069 Treated
B0 0.307844831867742 Treated
B0 0.229745994482555 Treated
B0 0.418648607800542 Treated
B0 0.252605331462319 Treated
B0 0.636717684647679 Treated
B0 0.385389500326862 Treated
B0 0.401551376169666 Treated
B0 0.39437541494575 Treated
B0 0.415293871180342 Treated
B0 0.433451802159964 Treated
B0 0.353096243448538 Treated
B0 0.350696556690635 Treated
B0 0.129910592708505 Treated
B0 0.349543351676287 Treated
B0 0.415714755364635 Treated
B0 1.20875894544403 Treated
B0 0.285399977497388 Treated
B0 0.265313715219786 Treated
B0 0.326787925972124 Treated
B0 0.37415054059796 Treated
B0 0.363364655211144 Treated
B0 0.414162241711908 Treated
B0 0.371610640494975 Treated
B0 1.4419357466157 Treated
B0 0.368308392537766 Treated
B0 0.617627736872221 Treated
B0 0.196043686078297 Treated
B0 0.285617885241361 Treated
B0 0.127633237612478 Treated
B0 0.259947375552155 Treated
B0 0.30905938661612 Treated
B0 0.124940260537357 Treated
B0 0.306228136119677 Treated
B0 0.415836705054214 Treated
B0 0.234532434859498 Treated
B0 0.0651433164136537 Treated
B0 0.427763921168888 Treated
B0 0.192211170066627 Treated
B0 0.0815739971408224 Treated
B0 0.337907732748357 Treated
B0 0.354847769855797 Treated
B0 0.319584218896885 Treated
B0 0.505770498399185 Treated
B0 1.22255928337205 Treated
B0 0.41322208377073 Treated
B0 0.236701360747719 Treated
B0 0.335948418368426 Treated
B0 0.380087822847306 Treated
B0 0.299345253472381 Treated
B0 0.0974898618293058 Treated
B0 0.248252109806386 Treated
B0 0.314660908949665 Treated
B0 0.215490371654964 Treated
B0 0.80603590791858 Treated
B0 0.257737598081775 Treated
B0 0.300575706236064 Treated
B0 0.20386434119895 Treated
B0 0.28887761614198 Treated
B0 0.220545098779406 Treated
B0 0.417843950016592 Treated
B0 0.257972978492084 Treated
B0 0.919175277672032 Treated
B0 0.446489676655385 Treated
B0 0.32995072865053 Treated
B0 0.110256378387139 Treated
B0 0.41165659558856 Treated
B0 0.849725879260397 Treated
B0 0.312416048045266 Treated
B0 0.332190591668821 Treated
B0 0.480130852796815 Treated
B0 0.322956754357534 Treated
B0 0.0768256212809634 Treated
B0 0.607295110019881 Treated
B0 0.177989569629319 Treated
B0 0.423449377502836 Treated
B0 0.588251225936507 Treated
B0 0.921565601987882 Treated
B0 0.497516106305209 Treated
B0 1.07604540166378 Treated
B0 0.260350209354352 Treated
B0 0.478309513656366 Treated
B0 0.310572028668125 Treated
B0 0.329212471513603 Treated
B0 0.266372916175882 Treated
B0 0.893204195675803 Treated
B0 0.282665774927412 Treated
B0 0.514585460613548 Treated
B0 0.314723999144529 Treated
B0 0.398267796088463 Treated
B0 0.258629112169418 Treated
B0 0.386013958431733 Treated
B0 0.465870319843689 Treated
B0 0.139176296313582 Treated
B0 0.33796164033384 Treated
B0 0.245933702002799 Treated
B0 0.115180510294008 Treated
B0 0.137933670663589 Treated
B0 0.304192425039277 Treated
B0 0.306412304874555 Treated
B0 0.380551036807382 Treated
B0 1.67926669047555 Treated
B0 1.33291793500878 Treated
B0 0.251142253997017 Treated
B0 0.420846068378711 Treated
B0 0.635584983831305 Treated
B0 0.427883752677928 Treated
B0 0.210768894185232 Treated
B0 0.678667611177507 Treated
B0 0.237953544903762 Treated
B0 0.526278420582039 Treated
B0 0.255598478458987 Treated
B0 0.1880406960335 Treated
B0 0.0789111952375029 Treated
B0 0.448875181856868 Treated
B0 0.119486076736806 Treated
B0 0.31002147934817 Treated
B0 0.163645358990271 Treated
B0 0.346602033355681 Treated
B0 0.0921671142086289 Treated
B0 2.15446431972752 Treated
B0 0.483626248498235 Treated
B0 0.700635328981473 Treated
B0 0.323148523887514 Treated
B0 0.380535018093148 Treated
B0 0.352778797721053 Treated
B0 0.746249710836764 Treated
B0 0.485507739079937 Treated
B0 0.313408780527855 Treated
B0 0.525040079653614 Treated
B0 0.330561357267494 Treated
B0 0.133498648767042 Treated
B0 0.334693712368391 Treated
B0 0.236932008312645 Treated
B0 0.580050905802225 Treated
B0 0.674797297382513 Treated
B0 0.402764154094113 Treated
B0 0.512702906550938 Treated
B0 0.40106737922652 Treated
B0 0.448952419081191 Treated
B0 0.169922374732121 Treated
B0 0.292492331070824 Treated
B0 0.41141328595041 Treated
B0 0.386757087449132 Treated
B0 0.267293777826663 Treated
B0 0.369566741167545 Treated
B0 0.493369111599483 Treated
B0 1.24697083167719 Treated
B0 0.447151345625955 Treated
B0 0.230158217250627 Treated
B0 0.507107386374242 Treated
B0 0.367637603255339 Treated
B0 0.155306465930421 Treated
B0 0.376096443423764 Treated
B0 0.455038503365921 Treated
B0 0.670040897371741 Treated
B0 0.302554519855292 Treated
B0 0.123511849432554 Treated
B0 0.282831412014511 Treated
B0 0.408707610566985 Treated
B0 0.349499609117876 Treated
B0 0.356033794333051 Treated
B0 0.334930679104203 Treated
B0 0.183478537537974 Treated
B0 0.350264556701145 Treated
B0 0.278728014336074 Treated
B0 0.303069795254269 Treated
B0 0.380907375231014 Treated
B0 0.147983025710883 Treated
B0 0.489433036812054 Treated
B0 0.350528051240869 Treated
B0 0.390956196063762 Treated
B0 0.271858207144238 Treated
B0 0.336507462713349 Treated
B0 0.274815091150779 Treated
B0 0.334718703541103 Treated
B0 0.636739069154462 Treated
B0 0.199253922651358 Treated
B0 1.12373546834498 Treated
B0 0.714103390874246 Treated
B0 0.304559389070606 Treated
B0 0.218366302000056 Treated
B0 0.544386704683441 Treated
B0 0.658916479256525 Treated
B0 0.353212402976267 Treated
B0 0.275438595054215 Treated
B0 0.313241045801777 Treated
B0 0.431421543919188 Treated
B0 0.267575859466666 Treated
B0 0.521878961646799 Treated
B0 0.17137376156841 Treated
B0 0.529320678886121 Treated
B0 0.0967623508709892 Treated
B0 0.201200107235771 Treated
B0 1.21517905015109 Treated
B0 0.346513979611402 Treated
B0 0.299526511180965 Treated
B0 0.104307404754119 Treated
B0 0.166820987215299 Treated
B0 0.0988948249398645 Treated
B0 0.258984759787594 Treated
B0 0.403016534109343 Treated
B0 0.0852198771998191 Treated
B0 0.0996571262041903 Treated
B0 1.31772520493415 Treated
B0 0.141563005015189 Treated
B0 0.536147708813139 Treated
B0 0.187681015233675 Treated
B0 0.536036784007784 Treated
B0 0.143680580642266 Treated
B0 0.459672894276906 Treated
B0 0.399010264762307 Treated
B0 0.228724723319869 Treated
B0 0.153015764489071 Treated
B0 1.85260170901645 Treated
B0 0.123135976032407 Treated
B0 0.202186949010185 Treated
B0 0.333206974895485 Treated
B0 0.493014259799824 Treated
B0 0.363916059026789 Treated
B0 0.466842602784828 Treated
B0 0.444577540349326 Treated
B0 0.37485744760625 Treated
B0 0.535947784220599 Treated
B0 0.205868964316419 Treated
B0 0.223668878897221 Treated
B0 0.468841398111637 Treated
B0 0.275639692194797 Treated
B0 0.489917362215007 Treated
B0 0.461933268830834 Treated
B0 0.464910296096605 Treated
B0 0.215244959144555 Treated
B0 0.572473946109964 Treated
B0 0.405618515108748 Treated
B0 0.136517457111721 Treated
B0 0.394504005086741 Treated
B0 0.127222354703538 Treated
B0 0.764507262058062 Treated
B0 0.391132161682475 Treated
B0 0.212423560547049 Treated
B0 0.205925980734152 Treated
B0 0.277829328748052 Treated
B0 0.16998335037982 Treated
B0 0.489877644146466 Treated
B0 0.433259628732821 Treated
B0 0.338751437231608 Treated
B0 0.265109531407483 Treated
B0 0.589132684920605 Treated
B0 0.412889096943652 Treated
B0 0.70307966329259 Treated
B0 0.181575393797075 Treated
B0 0.285063878600492 Treated
B0 0.385515988584482 Treated
B0 0.197917313954516 Treated
B0 0.229380438073576 Treated
B0 1.11665829815811 Treated
B0 0.24764617783916 Treated
B0 0.384417008751378 Treated
B0 0.354858804057961 Treated
B0 0.747045455074972 Treated
B0 0.48492415563273 Treated
B0 0.238363727862383 Treated
B0 0.419858823383058 Treated
B0 0.355309664006903 Treated
B0 0.370758118295784 Treated
B0 0.415825354778269 Treated
B0 0.487742088728702 Treated
B0 0.912854393380492 Treated
B0 0.129446434011122 Treated
B0 0.603696613774998 Treated
B0 0.416040229005053 Treated
B0 0.124236063009577 Treated
B0 0.267891954502694 Treated
B0 0.374295728255127 Treated
B0 1.52618600918949 Treated
B0 0.098300550429107 Treated
B0 0.428993792858273 Treated
B0 0.285984310401283 Treated
B0 0.434514975107666 Treated
B0 0.0940141452728964 Treated
B0 0.449182969802175 Treated
B0 0.305161572014333 Treated
B0 0.240355547631002 Treated
B0 0.221245320274623 Treated
B0 0.18734913342388 Treated
B0 0.446370720039349 Treated
B0 0.111211470818696 Treated
B0 0.344920976837348 Treated
B0 0.273425565409962 Treated
B0 0.959999011433927 Treated
B0 0.300088336700171 Treated
B0 0.156818949144699 Treated
B0 0.175139386087581 Treated
B0 0.284089664235754 Treated
B0 0.57070803806917 Treated
B0 0.359769808238016 Treated
B0 0.275904702522316 Treated
B0 0.353178950411079 Treated
B0 0.302493911088823 Treated
B0 0.252604373646258 Treated
B0 0.140241310670569 Treated
B0 0.347018124159372 Treated
B0 0.500826304307082 Treated
B0 0.314139569237597 Treated
B0 0.307788449868252 Treated
B0 0.187328192990042 Treated
B0 0.166626322135347 Treated
B0 0.253265698838972 Treated
B0 0.75631133251773 Treated
B0 0.203490167968173 Treated
B0 0.375812018756583 Treated
B0 0.250705027727153 Treated
B0 0.357319479696794 Treated
B0 0.213620342187601 Treated
B0 0.57992713252417 Treated
B0 0.343721532740453 Treated
B0 0.356842017178663 Treated
B0 0.259657570608758 Treated
B0 0.420528517362185 Treated
B0 0.761135355386346 Treated
B0 1.35820899454326 Treated
B0 0.115198212665844 Treated
B0 0.424357671076131 Treated
B0 0.27217326153379 Treated
B0 0.297443073094155 Treated
B0 0.387726020066166 Treated
B0 0.154911700844314 Treated
B0 1.10067795379102 Treated
B0 0.520540970362774 Treated
B0 0.309594430714629 Treated
B0 0.609581128747736 Treated
B0 0.215607068197521 Treated
B0 0.355391720708201 Treated
B0 0.342259165894009 Treated
B0 0.342933183809141 Treated
B0 0.300251904701737 Treated
B0 0.346279774182435 Treated
B0 0.551471133467854 Treated
B0 0.881226701511677 Treated
B0 0.114615364039594 Treated
B0 0.211242871603342 Treated
B0 0.36505093606525 Treated
B0 0.111571257226051 Treated
B0 0.303173209435093 Treated
B0 0.234197692579642 Treated
B0 0.580615596670568 Treated
B0 0.446890961764096 Treated
B0 0.980633659304868 Treated
B0 0.911601415071299 Treated
B0 0.289156406603024 Treated
B0 0.226375876540145 Treated
B0 0.41589824605421 Treated
B0 0.302288671684462 Treated
B0 0.425843022221082 Treated
B0 0.260326100240824 Treated
B0 0.622021678490169 Treated
B0 0.29480668826314 Treated
B0 0.401109031065906 Treated
B0 0.0752048971554386 Treated
B0 0.264649942654923 Treated
B0 0.481331507758109 Treated
B0 0.264300551839059 Treated
B0 0.403896716436784 Treated
B0 0.165826392932555 Treated
B0 0.289277599466 Treated
B0 0.380546690026053 Treated
B0 0.32759153850957 Treated
B0 0.255475599138205 Treated
B0 0.315263307309525 Treated
B0 0.42497366226901 Treated
B0 0.177163796771078 Treated
B0 0.175160521654879 Treated
B0 0.688930493158584 Treated
B0 0.315837197725924 Treated
B0 0.266524801196942 Treated
B0 0.767498178006359 Treated
B0 0.457152717442304 Treated
B0 0.245940292072219 Treated
B0 0.969981422461727 Treated
B0 0.275720338992606 Treated
B0 0.159206070247387 Treated
B0 1.05604807067647 Treated
B0 0.2664445111756 Treated
B0 0.386884249454314 Treated
B0 0.383755821052644 Treated
B0 0.273778884153072 Treated
B0 0.352523237817395 Treated
B0 0.216715450519917 Treated
B0 0.59410438941116 Treated
B0 0.450592675984673 Treated
B0 0.354541658515925 Treated
B0 0.451217663558546 Treated
B0 0.404967673658673 Treated
B0 0.554084507516669 Treated
B0 0.251711215481799 Treated
B0 0.149012482882744 Treated
B0 0.0944506380725278 Treated
B0 0.152521445597945 Treated
B0 0.586348515010863 Treated
B0 0.18933996978669 Treated
B0 0.313643964416398 Treated
B0 0.286156319196867 Treated
B0 0.256156766372865 Treated
B0 0.47550127852165 Treated
B0 0.372913280466199 Treated
B0 0.325139994707515 Treated
B0 0.280571705693855 Treated
B0 0.388729278646739 Treated
B0 0.228199516978825 Treated
B0 0.308559738015938 Treated
B0 0.344051299205094 Treated
B0 0.392091624195404 Treated
B0 1.31372363511285 Treated
B0 0.312843131056045 Treated
B0 0.279923121912207 Treated
B0 0.608786992377245 Treated
B0 0.204664482806933 Treated
B0 1.23862260363568 Treated
B0 0.574127088985045 Treated
B0 0.303843872065985 Treated
B0 0.261679081403985 Treated
B0 0.962047680070173 Treated
B0 0.349982875894874 Treated
B0 0.123060283717584 Treated
B0 0.122337212664602 Treated
B0 0.652184019598673 Treated
B0 0.401365606032504 Treated
B0 0.417138490651506 Treated
B0 0.21824926085033 Treated
B0 0.2597670983087 Treated
B0 0.345504075613227 Treated
B0 0.568766588916612 Treated
B0 0.117555991441898 Treated
B0 0.171084566737575 Treated
B0 0.677650683311391 Treated
B0 0.864026605753829 Treated
B0 0.289319289002674 Treated
B0 0.309697797988247 Treated
B0 0.311830874411994 Treated
B0 0.351405133459797 Treated
B0 0.489121224579297 Treated
B0 0.490070195745763 Treated
B0 0.319624705642966 Treated
B0 0.474947311294382 Treated
B0 0.087315872596626 Treated
B0 0.286892053233835 Treated
B0 0.367134087754632 Treated
B0 0.337644549446297 Treated
B0 0.244490271064354 Treated
B0 0.405007044491175 Treated
B0 0.164416011932563 Treated
B0 0.292564442105854 Treated
B0 0.124990743588442 Treated
B0 0.187799697872629 Treated
B0 0.390692387984368 Treated
B0 0.52170031391793 Treated
B0 0.200389867912187 Treated
B0 0.421445391587049 Treated
B0 0.474523473983543 Treated
B0 0.700350785023163 Treated
B0 0.18306944365659 Treated
B0 0.346734517664852 Treated
B0 0.706813478564914 Treated
B0 0.198432579949341 Treated
B0 0.266028639640109 Treated
B0 0.445677156054976 Treated
B0 0.119850874286632 Treated
B0 0.18355009622247 Treated
B0 0.576870851036731 Treated
B0 0.280191754732353 Treated
B0 0.398696760485905 Treated
B0 0.200485971651212 Treated
B0 0.28955563214857 Treated
B0 0.174309766054624 Treated
B0 0.747781848610853 Treated
B0 0.387700063444757 Treated
B0 0.201970321548501 Treated
B0 0.337680669099663 Treated
B0 0.306723198735419 Treated
B0 0.295780692759657 Treated
B0 0.426241241420472 Treated
B0 0.260247007238129 Treated
B0 0.164241040355756 Treated
B0 0.10931275531691 Treated
B0 0.294365538161723 Treated
B0 0.659014275743887 Treated
B0 0.690240123494095 Treated
B0 0.218473488177651 Treated
B0 0.297749016004124 Treated
B0 0.321249807147636 Treated
B0 0.149838025253512 Treated
B0 0.209592051621217 Treated
B0 0.400025051567043 Treated
B0 0.350848126616394 Treated
B0 0.49930335558276 Treated
B0 0.582229458011733 Treated
B0 0.544411408300783 Treated
B0 0.487545824106967 Treated
B0 0.194633105621267 Treated
B0 0.324056427308168 Treated
B0 0.543598383611977 Treated
B0 0.157113576395213 Treated
B0 0.262245338232424 Treated
B0 0.114558531865119 Treated
B0 0.221314463136907 Treated
B0 0.340044797753541 Treated
B0 0.665270351489442 Treated
B0 0.38838979009318 Treated
B0 0.266679321580825 Treated
B0 0.627971156154079 Treated
B0 0.277937844483876 Treated
B0 0.208897214392163 Treated
B0 0.583523654157086 Treated
B0 0.150546923217625 Treated
B0 0.356361564488089 Treated
B0 0.592766454872121 Treated
B0 0.298612509356501 Treated
B0 0.344964734853787 Treated
B0 0.544850742556285 Treated
B0 0.339771658345578 Treated
B0 0.162544884807939 Treated
B0 0.443545277435773 Treated
B0 0.580790496906373 Treated
B0 0.351622379882019 Treated
B0 0.370689811761773 Treated
B0 0.296982523495077 Treated
B0 0.252089260050253 Treated
B0 0.226347635639975 Treated
B0 0.685200547536355 Treated
B0 0.265734374044354 Treated
B0 0.107838985583992 Treated
B0 0.612812120384576 Treated
B0 0.28193950615913 Treated
B0 0.641328310168808 Treated
B0 0.441416797641048 Treated
B0 0.433236759515954 Treated
B0 0.329789040980802 Treated
B0 0.237900560986525 Treated
B0 0.153646313266579 Treated
B0 0.104459029673841 Treated
B0 0.176890188360078 Treated
B0 0.273272900805862 Treated
B0 0.555481922182458 Treated
B0 0.461681451409889 Treated
B0 0.229793838051954 Treated
B0 0.277177044984978 Treated
B0 0.201235361187167 Treated
B0 0.396056736663599 Treated
B0 0.434337563087349 Treated
B0 0.195586351176304 Treated
B0 0.405757375379488 Treated
B0 0.359962582457196 Treated
B0 0.104390722173829 Treated
B0 0.422789837148361 Treated
B0 0.115646200129949 Treated
B0 0.4288171537063 Treated
B0 0.331277935963671 Treated
B0 0.522101907405924 Treated
B0 0.268701706056349 Treated
B0 0.296743427937471 Treated
B0 0.142576665538818 Treated
B0 0.23420805940417 Treated
B0 0.675698502922376 Treated
B0 1.0951662159867 Treated
B0 0.453921817234482 Treated
B0 0.35193570372472 Treated
B0 0.349381273907352 Treated
B0 0.436513423413802 Treated
B0 0.655498677528267 Treated
B0 0.0891855331770507 Treated
B0 0.269523760916008 Treated
B0 0.217986771070113 Treated
B0 0.354765790600283 Treated
B0 0.698627692183113 Treated
B0 0.254487030869465 Treated
B0 0.29387603255352 Treated
B0 0.314719613607766 Treated
B0 0.293211052915306 Treated
B0 0.432505461577172 Treated
B0 0.613058273550189 Treated
B0 0.439748764126155 Treated
B0 0.0779271693452449 Treated
B0 0.242503069919297 Treated
B0 0.153131606105809 Treated
B0 0.227879065097651 Treated
B0 0.236519284753129 Treated
B0 0.210362406837998 Treated
B0 0.503521941582674 Treated
B0 0.585684439546701 Treated
B0 0.666105129535831 Treated
B0 0.204756619509919 Treated
B0 0.140352311543144 Treated
B0 0.363867219916461 Treated
B0 0.567046035518236 Treated
B0 0.132916959125455 Treated
B0 0.4594995754389 Treated
B0 0.195832849259233 Treated
B0 0.496920242593211 Treated
B0 0.12882861351616 Treated
B0 0.495732876160659 Treated
B0 0.169784245433548 Treated
B0 0.546608851842087 Treated
B0 0.373851742237486 Treated
B0 0.964044554469665 Treated
B0 0.48979045180536 Treated
B0 0.451694010029161 Treated
B0 0.335277686304211 Treated
B0 0.550817806933803 Treated
B0 0.246200656640393 Treated
B0 0.077801635979167 Treated
B0 0.82325737461789 Treated
B0 0.218297728361643 Treated
B0 0.0990954557094374 Treated
B0 0.337588929289708 Treated
B0 0.356408836876869 Treated
B0 0.307149954521514 Treated
B0 0.167588903763013 Treated
B0 0.227439911794294 Treated
B0 0.368968715663124 Treated
B0 0.19195562318634 Treated
B0 0.176875126818904 Treated
B0 0.326309071362985 Treated
B0 1.02818899769334 Treated
B0 0.196068064768189 Treated
B0 0.531376506022906 Treated
B0 0.279670658664596 Treated
B0 0.242690328943579 Treated
B0 0.444632577260084 Treated
B0 0.215916548540057 Treated
B0 0.219013137886222 Treated
B0 0.376793931385313 Treated
B0 0.421364541762416 Treated
B0 0.374041471987111 Treated
B0 0.12324979385202 Treated
B0 0.967762692189899 Treated
B0 0.472036555747177 Treated
B0 1.40740913664685 Treated
B0 0.299173825390832 Treated
B0 0.473918731304475 Treated
B0 0.505894096194738 Treated
B0 0.415044638603986 Treated
B0 0.364127126662982 Treated
B0 0.124496660921184 Treated
B0 0.238689016123452 Treated
B0 0.217297922001344 Treated
B0 0.157499122329674 Treated
B0 0.208342086591746 Treated
B0 0.451101370850818 Treated
B0 0.294140298608712 Treated
B0 0.58866499046804 Treated
B0 0.29079874552071 Treated
B0 0.156131399233778 Treated
B0 0.208641171871097 Treated
B0 0.862235831450894 Treated
B0 0.350613743936752 Treated
B0 0.259311360300511 Treated
B0 0.0636068220320498 Treated
B0 0.241824490002176 Treated
B0 0.471120972619017 Treated
B0 0.579620117101837 Treated
B0 0.113862215316943 Treated
B0 0.317952912088114 Treated
B0 0.32766306035912 Treated
B0 0.39271264155435 Treated
B0 0.525732500058182 Treated
B0 0.343666938396283 Treated
B0 0.151690507790933 Treated
B0 0.161124108337247 Treated
B0 0.225046750245587 Treated
B0 0.324614697018672 Treated
B0 0.281066529974699 Treated
B0 0.22564214252289 Treated
B0 0.157088038826919 Treated
B0 0.353381652312632 Treated
B0 0.389538154986543 Treated
B0 0.321185682081271 Treated
B0 0.502615319360411 Treated
B0 0.187678525846222 Treated
B0 0.489859750219106 Treated
B0 0.269615665368338 Treated
B0 0.372262960163922 Treated
B0 0.29157250982802 Treated
B0 0.216953745613133 Treated
B0 0.32672560578917 Treated
B0 2.42209031937534 Treated
B0 0.174279246465327 Treated
B0 0.294922122871464 Treated
B0 0.740611242672849 Treated
B0 0.12776540435462 Treated
B0 0.30383038904732 Treated
B0 0.343521954096511 Treated
B0 0.265297691715515 Treated
B0 0.237825397724013 Treated
B0 0.234752499359799 Treated
B0 0.385684095965178 Treated
B0 0.254398557506291 Treated
B0 0.0918365488366017 Treated
B0 0.304135796079776 Treated
B0 0.534155367043623 Treated
B0 0.170049479046575 Treated
B0 0.472210268150495 Treated
B0 0.348086410312569 Treated
B0 3.36462356055018 Treated
B0 0.334870445665017 Treated
B0 0.252183444966046 Treated
B0 1.09876412907478 Treated
B0 0.329892130280132 Treated
B0 0.131413007261406 Treated
B0 0.367921563521989 Treated
B0 0.542415402129523 Treated
B0 0.315509098293415 Treated
B0 0.149351523206182 Treated
B0 0.255228989759143 Treated
B0 0.388691513945184 Treated
B0 0.182606717105038 Treated
B0 0.48738355479557 Treated
B0 0.268122563003458 Treated
B0 0.134595232987233 Treated
B0 0.232532901025482 Treated
B0 0.412819850597778 Treated
B0 0.147477291250423 Treated
B0 0.277394399198251 Treated
B0 0.465267353287561 Treated
B0 0.50851236167405 Treated
B0 0.234747539216805 Treated
B0 0.524253326045577 Treated
B0 0.158775039040881 Treated
B0 0.464228467603384 Treated
B0 0.634404049216376 Treated
B0 0.182302885970889 Treated
B0 0.32341576174022 Treated
B0 0.317743465436949 Treated
B0 0.330931103780781 Treated
B0 0.380714584187912 Treated
B0 0.191628377025964 Treated
B0 0.0870838870115469 Treated
B0 0.392221605709165 Treated
B0 0.355929776024258 Treated
B0 0.711984529965795 Treated
B0 0.625563985279124 Treated
B0 0.279739260154065 Treated
B0 0.306779806687676 Treated
B0 0.262300237278641 Treated
B0 0.0980302124359756 Treated
B0 0.142207777576107 Treated
B0 0.434185366581297 Treated
B0 0.398749076728791 Treated
B0 0.143844829389247 Treated
B0 0.405660390326361 Treated
B0 0.164187925126043 Treated
B0 0.406757426353832 Treated
B0 0.185323928095476 Treated
B0 0.491570532653648 Treated
B0 0.585839257241612 Treated
B0 0.526972453967243 Treated
B0 0.341610892258563 Treated
B0 0.143212756892354 Treated
B0 0.379478994291729 Treated
B0 0.474816610272597 Treated
B0 0.236049144699245 Treated
B0 0.33541693464247 Treated
B0 0.17189051734816 Treated
B0 0.417585203054368 Treated
B0 1.20179876988369 Treated
B0 0.086648245718769 Treated
B0 0.368404451572407 Treated
B0 0.0748537787835715 Treated
B0 0.306813132546861 Treated
B0 0.420047038942947 Treated
B0 0.502242540602448 Treated
B0 0.590518515901087 Treated
B0 0.251918780520942 Treated
B0 0.480375195800278 Treated
B0 0.632108672905426 Treated
B0 0.715020531498304 Treated
B0 0.34907080462157 Treated
B0 0.377258522634251 Treated
B0 0.354767580964898 Treated
B0 0.441103690311233 Treated
B0 0.319212374870404 Treated
B0 0.386079355841377 Treated
B0 0.837421554218291 Treated
B0 0.29668973905819 Treated
B0 0.547824685235317 Treated
B0 0.365089376069715 Treated
B0 0.462949867321825 Treated
B0 0.298020054886968 Treated
B0 0.286496274134653 Treated
B0 0.195812365451542 Treated
B0 0.391895682923592 Treated
B0 0.147702186598775 Treated
B0 0.245140382274419 Treated
B0 0.196609328932799 Treated
B0 0.43679890038468 Treated
B0 0.350105458116988 Treated
B0 0.239110927026288 Treated
B0 0.228576858687949 Treated
B0 0.311941447821871 Treated
B0 0.414013852451151 Treated
B0 0.388263347691045 Treated
B0 0.192790234329323 Treated
B0 0.288771299520228 Treated
B0 0.490722332924619 Treated
B0 0.267770154044838 Treated
B0 0.191847670264719 Treated
B0 0.434347439903881 Treated
B0 0.385266650397727 Treated
B0 0.182859111529091 Treated
B0 0.484460116515482 Treated
B0 0.573962004279446 Treated
B0 0.273801903540487 Treated
B0 0.207380501318146 Treated
B0 0.180944570043196 Treated
B0 0.507780167365138 Treated
B0 0.239560062344606 Treated
B0 0.627947663368961 Treated
B0 0.362117254813307 Treated
B0 0.386169961205481 Treated
B0 0.434592420980726 Treated
B0 0.320694655698024 Treated
B0 0.883716392790136 Treated
B0 0.382023734417248 Treated
B0 0.24031496727123 Treated
B0 0.378969025282886 Treated
B0 0.27288762713611 Treated
B0 0.549119617208719 Treated
B0 0.291915735076226 Treated
B0 0.180698992367749 Treated
B0 0.408825588718731 Treated
B0 0.280982711272651 Treated
B0 0.309448956136883 Treated
B0 0.19838656365713 Treated
B0 0.320326350253555 Treated
B0 0.388262545971171 Treated
B0 0.561341511571463 Treated
B0 0.35990673385201 Treated
B0 1.29643773918743 Treated
B0 0.244538059113436 Treated
B0 0.155428101681743 Treated
B0 0.571177404325417 Treated
B0 0.372048838666212 Treated
B0 0.308768034181337 Treated
B0 0.474604054828794 Treated
B0 0.147020910610663 Treated
B0 0.355015267305172 Treated
B0 0.481434807741772 Treated
B0 0.406117919865052 Treated
B0 0.379471935314755 Treated
B0 0.37366415801122 Treated
B0 0.406374682627763 Treated
B0 0.436615131780671 Treated
B0 0.270833361638191 Treated
B0 0.235819119334381 Treated
B0 0.331290721204583 Treated
B0 0.253435491100522 Treated
B0 0.357361840037947 Treated
B0 0.117801108663025 Treated
B0 1.10962397295366 Treated
B0 0.275897564501771 Treated
B0 0.394666606753261 Treated
B0 0.393098013750144 Treated
B0 0.375936503861417 Treated
B0 0.921836941824091 Treated
B0 0.157674277153301 Treated
B0 0.219230513053673 Treated
B0 0.27493660122659 Treated
B0 0.277664052158252 Treated
B0 0.17103430144905 Treated
B0 0.783128535318465 Treated
B0 0.483761949159426 Treated
B0 0.215230753322632 Treated
B0 0.271809247168213 Treated
B0 0.474990600396766 Treated
B0 0.504419389548501 Treated
B0 0.235805091041927 Treated
B0 0.367139559764798 Treated
B0 0.335590693970017 Treated
B0 0.614635834405509 Treated
B0 0.340267049916794 Treated
B0 0.193600440488548 Treated
B0 0.346258397653042 Treated
B0 0.382331299220852 Treated
B0 0.546808169055644 Treated
B0 0.478500555271171 Treated
B0 0.182704392574249 Treated
B0 0.119880731227905 Treated
B0 0.783264742571252 Treated
B0 0.632807325419226 Treated
B0 0.516485915702121 Treated
B0 0.195568368998141 Treated
B0 0.217766601729658 Treated
B0 0.198865800070712 Treated
B0 0.455252190053641 Treated
B0 0.11607063369425 Treated
B0 0.0905733372036625 Treated
B0 0.309479771245275 Treated
B0 0.494637828183978 Treated
B0 0.354891205744081 Treated
B0 0.243078423555611 Treated
B0 0.0814019443687052 Treated
B0 0.400946521289467 Treated
B0 0.308148301038925 Treated
B0 0.425499573561763 Treated
B0 0.362384236775742 Treated
B0 0.157293137100663 Treated
B0 0.604665500733064 Treated
B0 1.67147185554593 Treated
B0 0.221642823118977 Treated
B0 0.324969337145591 Treated
B0 0.132551446196951 Treated
B0 0.189511211589465 Treated
B0 0.303027620065229 Treated
B0 0.921899987159875 Treated
B0 0.542819739385028 Treated
B0 0.313920359801169 Treated
B0 0.287974763881691 Treated
B0 0.303560337159327 Treated
B0 0.375313867781928 Treated
B0 0.19052517604618 Treated
B0 0.285488457811445 Treated
B0 0.355663759493981 Treated
B0 0.335436332164801 Treated
B0 0.219849831189843 Treated
B0 0.750048370323429 Treated
B0 0.426048288942911 Treated
B0 0.121061148587808 Treated
B0 0.206066772907852 Treated
B0 0.730382073238455 Treated
B0 0.420403354433225 Treated
B0 0.516926933501 Treated
B0 0.244436730725525 Treated
B0 0.520848658076042 Treated
B0 0.422918719506758 Treated
B0 0.148810220364107 Treated
B0 0.316317048657862 Treated
B0 0.441466712786821 Treated
B0 0.295967643520676 Treated
B0 0.181006104791983 Treated
B0 0.307483668865053 Treated
B0 0.17997443840471 Treated
B0 0.880945038996361 Treated
B0 0.237293953804348 Treated
B0 0.72136543893235 Treated
B0 0.661575737281167 Treated
B0 0.704419809484809 Treated
B0 0.344527819404336 Treated
B0 0.465914209380497 Treated
B0 0.315586504255268 Treated
B0 0.427856405301858 Treated
B0 0.347969902977879 Treated
B0 0.0855043494956061 Treated
B0 0.445263049496202 Treated
B0 0.438536694843306 Treated
B0 0.171895623270277 Treated
B0 0.701362099546674 Treated
B0 2.03984678608776 Treated
B0 0.341462075087399 Treated
B0 0.469534797159516 Treated
B0 0.639023540566581 Treated
B0 0.298615389699774 Treated
B0 0.240889246961052 Treated
B0 0.281255782890118 Treated
B0 0.413530577789758 Treated
B0 0.735614670371179 Treated
B0 1.16477756862134 Treated
B0 0.214669873409397 Treated
B0 0.595535877292572 Treated
B0 0.502488556472801 Treated
B0 0.8146299317732 Treated
B0 0.195607922084749 Treated
B0 0.329263962396373 Treated
B0 0.538046831295806 Treated
B0 0.224240064950293 Treated
B0 0.335480119574035 Treated
B0 0.329054109229559 Treated
B0 0.657343583659815 Treated
B0 0.216105437185627 Treated
B0 0.231102722651243 Treated
B0 0.322905765458373 Treated
B0 0.148839273951696 Treated
B0 0.141649950552134 Treated
B0 0.641188042289593 Treated
B0 0.315926562886376 Treated
B0 0.511344334298816 Treated
B0 0.360638800453249 Treated
B0 0.271876637482761 Treated
B0 1.15563395123179 Treated
B0 0.32371767822285 Treated
B0 0.390636896739481 Treated
B0 0.375111875753459 Treated
B0 0.293313455200393 Treated
B0 0.274807306040382 Treated
B0 0.286685980580753 Treated
B0 0.145765214634979 Treated
B0 0.09186399918879 Treated
B0 0.294858501507572 Treated
B0 0.39079480573766 Treated
B0 0.335369104208747 Treated
B0 0.109890361241326 Treated
B0 0.276086737490392 Treated
B0 0.336045636512203 Treated
B0 0.0820391609814587 Treated
B0 0.229099349428491 Treated
B0 0.492777316395403 Treated
B0 0.271626340504434 Treated
B0 0.699056861807595 Treated
B0 0.0956871620969828 Treated
B0 0.294353781554034 Treated
B0 0.400720978208212 Treated
B0 0.227881292832974 Treated
B0 0.489341267833477 Treated
B0 0.308264587930015 Treated
B0 0.316706790319982 Treated
B0 0.468666987478458 Treated
B0 0.362117468110764 Treated
B0 0.359061088089495 Treated
B0 0.359224120599106 Treated
B0 0.225246341641764 Treated
B0 0.0683798453359049 Treated
B0 0.0897009692611712 Treated
B0 0.132717784968056 Treated
B0 0.683235000410549 Treated
B0 0.424662768660115 Treated
B0 0.120902261012929 Treated
B0 0.644292322198902 Treated
B0 0.262607326833008 Treated
B0 0.410486796491675 Treated
B0 0.468376368830689 Treated
B0 0.450899402609751 Treated
B0 0.202986909681559 Treated
B0 0.091611804327777 Treated
B0 0.15055004672729 Treated
B0 0.378820781283941 Treated
B0 0.162009102863146 Treated
B0 0.637972270555856 Treated
B0 0.622459419412706 Treated
B0 0.192660163616766 Treated
B0 0.319603582350794 Treated
B0 0.318888150202482 Treated
B0 0.191123560313234 Treated
B0 0.236652508772227 Treated
B0 0.257558874049854 Treated
B0 0.466857099140744 Treated
B0 0.712699690303251 Treated
B0 0.484245610118683 Treated
B0 0.439297197906468 Treated
B0 0.924225064640725 Treated
B0 0.834613409285718 Treated
B0 0.183360301780687 Treated
B0 0.346788953849271 Treated
B0 0.315580429475885 Treated
B0 0.443365154350109 Treated
B0 0.648634182234713 Treated
B0 0.335110319826613 Treated
B0 0.262477405715982 Treated
B0 0.29346172853656 Treated
B0 0.211575661351453 Treated
B0 0.420919599133104 Treated
B0 0.114374709328743 Treated
B0 0.191188272444304 Treated
B0 0.187099025614887 Treated
B0 0.12117955944811 Treated
B0 0.399278897904933 Treated
B0 0.268004269057794 Treated
B0 0.378286897483946 Treated
B0 0.200756722263094 Treated
B0 0.188607592192383 Treated
B0 0.466078637486456 Treated
B0 0.34271473452665 Treated
B0 0.353438960455324 Treated
B0 0.0774954723910755 Treated
B0 0.529082212357782 Treated
B0 0.208028826947797 Treated
B0 0.447611135507366 Treated
B0 0.229391185036763 Treated
B0 0.44655718943092 Treated
B0 0.486093384938748 Treated
B0 0.654813348242857 Treated
B0 0.0785513425716044 Treated
B0 0.195313500651154 Treated
B0 0.36059908558046 Treated
B0 0.345250159642358 Treated
B0 0.56299708740335 Treated
B0 0.674471739458258 Treated
B0 0.426374445155742 Treated
B0 0.111982400846461 Treated
B0 0.213052976090673 Treated
B0 0.25640902988837 Treated
B0 0.187448536100676 Treated
B0 0.409932957170458 Treated
B0 0.464576008568526 Treated
B0 0.243008395702979 Treated
B0 0.461071799557578 Treated
B0 0.32392317584186 Treated
B0 0.312378402880145 Treated
B0 0.139428806066523 Treated
B0 0.213579729552848 Treated
B0 0.310782093259918 Treated
B0 0.407335917591137 Treated
B0 0.252428775818428 Treated
B0 0.512380268885344 Treated
B0 0.311285128507672 Treated
B0 0.398281584684798 Treated
B0 0.395797615197492 Treated
B0 0.484916083011533 Treated
B0 0.366625368146953 Treated
B0 1.17954538101206 Treated
B0 0.485881646338367 Treated
B0 0.512153487919358 Treated
B0 0.631394898007552 Treated
B0 0.475784172658878 Treated
B0 0.143847025139402 Treated
B0 0.184013013150193 Treated
B0 0.0961212341721792 Treated
B0 0.294593295819063 Treated
B0 0.317103926589831 Treated
B0 0.556219754855031 Treated
B0 0.190023540512972 Treated
B0 0.0953578525999613 Treated
B0 0.572805377941446 Treated
B0 0.689553528311203 Treated
B0 0.344909816799018 Treated
B0 0.561416139655755 Treated
B0 0.302326157999942 Treated
B0 0.478452344646936 Treated
B0 0.174249827266509 Treated
B0 0.232578761562637 Treated
B0 0.691677778953222 Treated
B0 0.344344838422465 Treated
B0 0.530880815909715 Treated
B0 0.340183905621005 Treated
B0 0.228020164713027 Treated
B0 0.252184482585543 Treated
B0 0.677790641339858 Treated
B0 0.0886889830512291 Treated
B0 0.365845580169814 Treated
B0 0.525303301387953 Treated
B0 0.567992507224648 Treated
B0 0.0698210288256549 Treated
B0 0.741993723047183 Treated
B0 0.345816241144438 Treated
B0 0.4598301746072 Treated
B0 0.166039134682265 Treated
B0 0.10271739999195 Treated
B0 0.280051424187206 Treated
B0 0.301938636243663 Treated
B0 0.397752369403065 Treated
B0 0.210705153972131 Treated
B0 0.578180096217482 Treated
B0 0.308497181214436 Treated
B0 0.701555818276123 Treated
B0 0.462300651922388 Treated
B0 0.46625134688419 Treated
B0 0.351879535649356 Treated
B0 0.234746944299986 Treated
B0 0.327899582949947 Treated
B0 0.981823530182203 Treated
B0 0.413854152220511 Treated
B0 0.354780980790609 Treated
B0 0.417345008275717 Treated
B0 0.37601308221227 Treated
B0 0.373808959899111 Treated
B0 0.305227694076233 Treated
B0 0.376735402699498 Treated
B0 0.581697227074315 Treated
B0 0.487632384616537 Treated
B0 0.411261403738722 Treated
B0 0.551768851180942 Treated
B0 0.271003560207877 Treated
B0 1.11669557522348 Treated
B0 0.391756384940748 Treated
B0 0.390522256248235 Treated
B0 0.631953949026733 Treated
B0 0.351035040288909 Treated
B0 0.466129838202714 Treated
B0 0.326787606486852 Treated
B0 0.344494050123064 Treated
B0 0.378699504816836 Treated
B0 0.727130113270758 Treated
B0 0.278352977325643 Treated
B0 0.716879398351078 Treated
B0 0.498054622614702 Treated
B0 0.380315710669629 Treated
B0 1.50134660064241 Treated
B0 0.170560718101964 Treated
B0 0.515009289801575 Treated
B0 0.252237592756916 Treated
B0 0.206314165722425 Treated
B0 0.200620960255243 Treated
B0 0.574511395777804 Treated
B0 0.676840846763571 Treated
B0 0.253296799520174 Treated
B0 0.230056252191282 Treated
B0 0.200709266827036 Treated
B0 0.215226245378266 Treated
B0 0.59142426425026 Treated
B0 0.132501061531363 Treated
B0 0.256877955884387 Treated
B0 0.471211943736543 Treated
B0 0.288471019191714 Treated
B0 0.282559049625992 Treated
B0 0.438432138424957 Treated
B0 0.559599780463379 Treated
B0 0.266673883328945 Treated
B0 0.388650584507485 Treated
B0 0.990727467711001 Treated
B0 0.492179752634464 Treated
B0 0.727337666479026 Treated
B0 0.543943341789005 Treated
B0 0.207802578829273 Treated
B0 0.381484041627501 Treated
B0 0.313989347589904 Treated
B0 0.483052124306695 Treated
B0 0.27778558716259 Treated
B0 0.359991802374737 Treated
B0 0.34338423774382 Treated
B0 0.259466115282941 Treated
B0 0.331638687273248 Treated
B0 0.554699587936863 Treated
B0 0.530561202534113 Treated
B0 0.519471611305588 Treated
B0 0.246781546957208 Treated
B0 0.397936134572525 Treated
B0 1.47239672698563 Treated
B0 0.40107441121063 Treated
B0 0.170732554789079 Treated
B0 0.38794651602778 Treated
B0 0.0637156867671221 Treated
B0 0.337117586218791 Treated
B0 0.875898946623816 Treated
B0 0.41507214987702 Treated
B0 0.54123417779149 Treated
B0 0.232337993254237 Treated
B0 0.545594782767399 Treated
B0 0.248486523473332 Treated
B0 0.914896253566631 Treated
B0 1.3849079158826 Treated
B0 0.117755269965689 Treated
B0 0.676436732152807 Treated
B0 0.365726805103446 Treated
B0 0.439205104970807 Treated
B0 0.403046872738049 Treated
B0 0.211089358877235 Treated
B0 0.270674180395557 Treated
B0 0.314145681763979 Treated
B0 0.0829139600468513 Treated
B0 0.216995565709375 Treated
B0 0.372408520803186 Treated
B0 0.399103903712345 Treated
B0 0.309058375405125 Treated
B0 0.341171849240188 Treated
B0 0.419829689502886 Treated
B0 0.43835223671167 Treated
B0 0.132206170334281 Treated
B0 0.257582360058391 Treated
B0 0.262511577483245 Treated
B0 0.831253010565905 Treated
B0 0.124061674224253 Treated
B0 0.18745229871477 Treated
B0 0.149307407802155 Treated
B0 0.322371667742051 Treated
B0 0.0894831742614087 Treated
B0 0.557264783952801 Treated
B0 0.869217868430439 Treated
B0 0.160891798547566 Treated
B0 0.338283310569371 Treated
B0 0.445259021318716 Treated
B0 0.300985635256882 Treated
B0 0.381946851397059 Treated
B0 0.36860836455296 Treated
B0 0.129383772279867 Treated
B0 0.339442743207294 Treated
B0 0.406383204879018 Treated
B0 0.401590396934493 Treated
B0 0.503087966612188 Treated
B0 0.518434800212549 Treated
B0 0.372193276033241 Treated
B0 0.582435859602446 Treated
B0 0.277112223488195 Treated
B0 0.358216940304484 Treated
B0 0.0995690330947253 Treated
B0 0.0975969549394278 Treated
B0 0.413027015653748 Treated
B0 0.108386829579774 Treated
B0 0.284403493250048 Treated
B0 1.07499735773743 Treated
B0 0.679714460400461 Treated
B0 0.334379576312895 Treated
B0 0.344236612541761 Treated
B0 0.218431841168859 Treated
B0 0.453698592070544 Treated
B0 0.277319174164147 Treated
B0 0.403400778482263 Treated
B0 0.360272625206706 Treated
B0 0.331187721324069 Treated
B0 0.198605419017976 Treated
B0 0.293688645541872 Treated
B0 0.268880744208809 Treated
B0 0.369782048482417 Treated
B0 0.2302385765737 Treated
B0 0.272911240270722 Treated
B0 0.230219292525353 Treated
B0 0.292109721291261 Treated
B0 0.161766415180029 Treated
B0 0.218459359982232 Treated
B0 0.533505434545534 Treated
B0 0.287817085559192 Treated
B0 0.662750014108753 Treated
B0 0.470211538834913 Treated
B0 0.164373785098929 Treated
B0 0.497046676726875 Treated
B0 0.200943330531301 Treated
B0 0.314614783404629 Treated
B0 0.258412261675708 Treated
B0 0.430547556103119 Treated
B0 0.183415438750002 Treated
B0 0.485655502762088 Treated
B0 0.310316736600344 Treated
B0 0.124732984290228 Treated
B0 0.258244685547573 Treated
B0 0.222786148845745 Treated
B0 0.412228748401979 Treated
B0 0.600676386428954 Treated
B0 0.280624214378456 Treated
B0 0.0501751925017552 Treated
B0 0.59651816623343 Treated
B0 0.50663904162165 Treated
B0 0.136392876570002 Treated
B0 0.420481760299261 Treated
B0 0.21180054577322 Treated
B0 1.53540255149006 Treated
B0 0.301694928682211 Treated
B0 0.441287709529161 Treated
B0 0.0997778637938078 Treated
B0 0.222425419988059 Treated
B0 0.230652318306468 Treated
B0 0.365664947371463 Treated
B0 0.63445310432678 Treated
B0 0.365258210609513 Treated
B0 0.145244019356111 Treated
B0 0.592780972431117 Treated
B0 0.444880146426157 Treated
B0 0.220471360893284 Treated
B0 0.854953503997746 Treated
B0 0.330402043384046 Treated
B0 0.529661632439267 Treated
B0 0.190009212977836 Treated
B0 0.352670275145637 Treated
B0 0.875986915636443 Treated
B0 0.740384964333852 Treated
B0 0.130721007811684 Treated
B0 0.199392883603125 Treated
B0 0.537073865585147 Treated
B0 0.442055116453428 Treated
B0 0.452147809241126 Treated
B0 0.408326975608012 Treated
B0 0.345570930904812 Treated
B0 0.477723923727086 Treated
B0 0.915171476285763 Treated
B0 0.129544840620344 Treated
B0 0.234561786875332 Treated
B0 0.356820074292071 Treated
B0 0.39328342021893 Treated
B0 0.44082507022992 Treated
B0 0.294661981419897 Treated
B0 0.244078406134898 Treated
B0 0.231059600869498 Treated
B0 0.780042250771142 Treated
B0 0.283236708626604 Treated
B0 0.190712207297432 Treated
B0 0.482998096777897 Treated
B0 0.435402535397694 Treated
B0 0.634961974781679 Treated
B0 0.429973314450025 Treated
B0 0.178255380079952 Treated
B0 0.20710888847109 Treated
B0 0.4054282791721 Treated
B0 0.397921660357917 Treated
B0 0.662857237829285 Treated
B0 0.270850548884493 Treated
B0 0.820433768836245 Treated
B0 0.288072336775217 Treated
B0 0.324453223493772 Treated
B0 0.141905420937199 Treated
B0 0.832273709412256 Treated
B0 0.167225258134642 Treated
B0 0.378881978505995 Treated
B0 0.418109049015285 Treated
B0 0.173537503657226 Treated
B0 0.655524923327525 Treated
B0 0.504541670621854 Treated
B0 0.204574558529321 Treated
B0 0.555899229752464 Treated
B0 0.234830297940057 Treated
B0 0.250441117550612 Treated
B0 1.08287501528571 Treated
B0 0.476097963526956 Treated
B0 0.186986066061514 Treated
B0 0.381380320830588 Treated
B0 0.0973151634760514 Treated
B0 0.359007441389148 Treated
B0 1.21547468461615 Treated
B0 0.462897065659168 Treated
B0 1.3431334722724 Treated
B0 0.424434282667529 Treated
B0 0.273856543555544 Treated
B0 0.303610635957922 Treated
B0 0.192108354141032 Treated
B0 0.593072981850973 Treated
B0 0.367245756632128 Treated
B0 0.216702204939256 Treated
B0 0.550082323720316 Treated
B0 0.354192019540776 Treated
B0 0.316880556194107 Treated
B0 1.10486515702602 Treated
B0 0.301903202148711 Treated
B0 0.112849433696569 Treated
B0 0.334929495621346 Treated
B0 0.464233523242607 Treated
B0 1.21349838317074 Treated
B0 0.232452663256811 Treated
B0 0.259551228042801 Treated
B0 0.183174967294635 Treated
B0 0.346731943454139 Treated
B0 0.33680353429027 Treated
B0 0.440131754359767 Treated
B0 0.390670606660099 Treated
B0 0.400065538736943 Treated
B0 0.448807150411841 Treated
B0 0.215826235159258 Treated
B0 0.726673407766087 Treated
B0 0.257619261178332 Treated
B0 0.218526320956927 Treated
B0 0.220293963961575 Treated
B0 0.284863693396554 Treated
B0 0.445244156808963 Treated
B0 0.185064123243679 Treated
B0 1.76571425564556 Treated
B0 0.294036703160984 Treated
B0 0.245138405718159 Treated
B0 0.234951479975488 Treated
B0 0.781790956401098 Treated
B0 0.425885708010693 Treated
B0 0.677158772423535 Treated
B0 0.323193051307326 Treated
B0 0.601706391714305 Treated
B0 0.347170650725127 Treated
B0 0.340524005064634 Treated
B0 0.549391777122952 Treated
B0 0.441084995508848 Treated
B0 0.23928505812818 Treated
B0 0.445352943738179 Treated
B0 0.549868601885767 Treated
B0 0.151478559933547 Treated
B0 0.560902072683239 Treated
B0 0.320576814129611 Treated
B0 1.0538897788441 Treated
B0 0.565313876348481 Treated
B0 0.291738125964867 Treated
B0 0.583857453471722 Treated
B0 0.372313080618136 Treated
B0 0.474599220184824 Treated
B0 0.331009393349767 Treated
B0 0.347077455223575 Treated
B0 0.39776578006965 Treated
B0 0.30232525672029 Treated
B0 0.176819060878474 Treated
B0 0.269482516686568 Treated
B0 0.311370511525924 Treated
B0 0.311626021598689 Treated
B0 0.481108632917051 Treated
B0 0.209396086286436 Treated
B0 0.56690354739006 Treated
B0 0.178454665731053 Treated
B0 0.356441849114153 Treated
B0 0.222537967567483 Treated
B0 0.159613387018903 Treated
B0 0.66413006832591 Treated
B0 0.394353619919922 Treated
B0 0.347634165811945 Treated
B0 0.28669210453676 Treated
B0 0.406806634851422 Treated
B0 0.244645200054446 Treated
B0 0.653851236286392 Treated
B0 0.288038379623171 Treated
B0 0.449034008250546 Treated
B0 0.539973826994519 Treated
B0 0.27917389804899 Treated
B0 0.353708464638273 Treated
B0 0.504111733808763 Treated
B0 0.21485160741085 Treated
B0 0.219699141272555 Treated
B0 0.355220924311369 Treated
B0 0.108896966199316 Treated
B0 0.630074039228439 Treated
B0 0.710318668296672 Treated
B0 0.358882886558181 Treated
B0 0.403965929611648 Treated
B0 0.570006580411313 Treated
B0 0.270737181985802 Treated
B0 0.280612275535583 Treated
B0 0.268568088683844 Treated
B0 0.42395847047722 Treated
B0 0.194908896429965 Treated
B0 0.91523482715305 Treated
B0 0.335248487723625 Treated
B0 0.160731963988483 Treated
B0 0.373633890688491 Treated
B0 0.16453686671643 Treated
B0 0.161958842691596 Treated
B0 0.5260565318389 Treated
B0 0.321776800156936 Treated
B0 0.102564378969417 Treated
B0 0.567210250077448 Treated
B0 0.259712523376775 Treated
B0 0.227639666067535 Treated
B0 0.381125759297879 Treated
B0 0.630192045901927 Treated
B0 0.17385496191581 Treated
B0 0.274013556279949 Treated
B0 0.431253207399433 Treated
B0 0.333364804887083 Treated
B0 0.276784421549863 Treated
B0 0.610047279034914 Treated
B0 0.137293486120436 Treated
B0 0.621751844459489 Treated
B0 0.389732168816784 Treated
B0 0.8231171716806 Treated
B0 0.384795087803461 Treated
B0 0.806056198502036 Treated
B0 0.20370228183217 Treated
B0 0.305110787938843 Treated
B0 0.335228081506757 Treated
B0 0.412418842191734 Treated
B0 0.451217371387397 Treated
B0 0.396395474818111 Treated
B0 0.337164136073069 Treated
B0 0.484876041892662 Treated
B0 0.293961884399324 Treated
B0 0.173773355768888 Treated
B0 0.208206367056786 Treated
B0 0.145396553256383 Treated
B0 0.614811686648995 Treated
B0 0.3242146067581 Treated
B0 0.708709929850426 Treated
B0 0.234986385515584 Treated
B0 0.30002499214034 Treated
B0 0.152610927461536 Treated
B0 0.199892178488858 Treated
B0 0.0692185821069358 Treated
B0 0.377238646730206 Treated
B0 0.253845568082659 Treated
B0 0.266728107412853 Treated
B0 0.305591512408401 Treated
B0 0.634354185163043 Treated
B0 0.506743075152013 Treated
B0 0.410809815217154 Treated
B0 0.126878704549712 Treated
B0 0.389253787620897 Treated
B0 0.294889192888575 Treated
B0 0.225500928163554 Treated
B0 0.375068850018251 Treated
B0 0.591048710579046 Treated
B0 0.186559447013544 Treated
B0 0.19366046632067 Treated
B0 0.591742395815882 Treated
B0 0.455972646944873 Treated
B0 0.378615578546769 Treated
B0 0.749110924051467 Treated
B0 0.598143209463703 Treated
B0 2.14779370399002 Treated
B0 0.295232990831979 Treated
B0 0.114400009400468 Treated
B0 0.369388664292708 Treated
B0 0.422004986881806 Treated
B0 0.215265848769871 Treated
B0 0.691502957927013 Treated
B0 0.148231763299379 Treated
B0 0.487243896687077 Treated
B0 1.05513102400877 Treated
B0 0.349882423743259 Treated
B0 0.546988795950639 Treated
B0 0.214505103418644 Treated
B0 0.4824313063456 Treated
B0 0.53002213161858 Treated
B0 0.493110745408838 Treated
B0 0.664739990601075 Treated
B0 0.308522823784554 Treated
B0 0.1877242545162 Treated
B0 0.317966020065725 Treated
B0 0.351031238543273 Treated
B0 0.218734336698928 Treated
B0 0.171903328115841 Treated
B0 0.289325725237331 Treated
B0 0.233144238993549 Treated
B0 0.70351176759935 Treated
B0 0.383963667875072 Treated
B0 0.18432005847395 Treated
B0 0.532624072653393 Treated
B0 0.266860855998308 Treated
B0 0.309288027922163 Treated
B0 0.0994781002787083 Treated
B0 0.640163468018079 Treated
B0 0.265131219102144 Treated
B0 0.453542681566285 Treated
B0 0.342556734823993 Treated
B0 0.33647595619259 Treated
B0 0.319523007233848 Treated
B0 0.0922052545768487 Treated
B0 0.701903209959775 Treated
B0 0.458914316165977 Treated
B0 1.39047129623425 Treated
B0 0.49652506268665 Treated
B0 0.281246773270037 Treated
B0 0.274886507641645 Treated
B0 0.65941450018835 Treated
B0 0.286438332661264 Treated
B0 0.267983359923301 Treated
B0 0.562413259941482 Treated
B0 0.357580130223998 Treated
B0 0.234337867153236 Treated
B0 0.431699011266424 Treated
B0 0.479238218918855 Treated
B0 0.535679438479294 Treated
B0 0.394754993433769 Treated
B0 0.529110719172853 Treated
B0 0.596433530521938 Treated
B0 0.205392576745517 Treated
B0 0.512140048192673 Treated
B0 0.368169463500402 Treated
B0 0.319807938791549 Treated
B0 1.01975284432811 Treated
B0 0.303295553805559 Treated
B0 0.274903410300982 Treated
B0 0.30146314978113 Treated
B0 0.340016514532817 Treated
B0 0.808472326218739 Treated
B0 0.348340475614428 Treated
B0 0.330227020335201 Treated
B0 0.117091427525504 Treated
B0 0.780286084668275 Treated
B0 0.27324123483552 Treated
B0 0.215920781294804 Treated
B0 0.445163681456359 Treated
B0 0.242134570580021 Treated
B0 0.251503235765253 Treated
B0 0.549256901426096 Treated
B0 0.206975699050631 Treated
B0 0.158784623890626 Treated
B0 0.329705387075469 Treated
B0 0.221405393530488 Treated
B0 0.2986317657247 Treated
B0 0.242902456296211 Treated
B0 0.443283836075621 Treated
B0 0.217118119715806 Treated
B0 0.642772165970685 Treated
B0 0.251154091459869 Treated
B0 0.22701241160248 Treated
B0 0.420102498559979 Treated
B0 0.331629486535352 Treated
B0 0.479684546609032 Treated
B0 0.392034967830966 Treated
B0 0.169301040929579 Treated
B0 0.35263472263161 Treated
B0 0.414125451910716 Treated
B0 0.509587607219672 Treated
B0 0.306227057938839 Treated
B0 0.339587749228402 Treated
B0 0.243904084797294 Treated
B0 0.464787465690212 Treated
B0 0.155465639579395 Treated
B0 0.722652538813106 Treated
B0 0.509548574218337 Treated
B0 0.393659047462222 Treated
B0 0.167204753182671 Treated
B0 0.0727739887667179 Treated
B0 0.701515729363686 Treated
B0 0.388385467168127 Treated
B0 0.413505056645307 Treated
B0 0.438695553388794 Treated
B0 0.509171243460723 Treated
B0 0.248330595991605 Treated
B0 0.181736279339203 Treated
B0 0.340194839808027 Treated
B0 0.285322768541378 Treated
B0 0.306894530551655 Treated
B0 0.362642037185481 Treated
B0 0.0865399676338581 Treated
B0 0.174254318142062 Treated
B0 0.481217841988852 Treated
B0 0.330461597472251 Treated
B0 0.486466879316795 Treated
B0 0.309078332762231 Treated
B0 0.231157984436087 Treated
B0 0.311998835067689 Treated
B0 0.153051789301858 Treated
B0 0.772447147931193 Treated
B0 0.532999997920382 Treated
B0 0.16961889110783 Treated
B0 0.527042122746593 Treated
B0 0.119382545596999 Treated
B0 0.327186588507058 Treated
B0 0.497483385091778 Treated
B0 0.434533509901159 Treated
B0 0.697889521915812 Treated
B0 0.241032843084686 Treated
B0 0.300871458421036 Treated
B0 0.309595085351566 Treated
B0 0.331319400040882 Treated
B0 0.434404812975651 Treated
B0 0.156082691525658 Treated
B0 0.496423196814562 Treated
B0 0.384267338805279 Treated
B0 0.358125396595016 Treated
B0 0.341156985469739 Treated
B0 0.269257161259086 Treated
B0 0.333123283642289 Treated
B0 0.285054876135439 Treated
B0 0.509343373278157 Treated
B0 0.396492516729988 Treated
B0 0.309563871677307 Treated
B0 0.218313872704602 Treated
B0 0.411561925018474 Treated
B0 0.309923404185885 Treated
B0 0.259870902615049 Treated
B0 1.16285105226355 Treated
B0 0.322030165479329 Treated
B0 0.491118532574044 Treated
B0 0.558593435747428 Treated
B0 0.381207578833266 Treated
B0 0.286687447184169 Treated
B0 0.298560150382674 Treated
B0 0.315349876771351 Treated
B0 0.393828331362742 Treated
B0 0.267458158513135 Treated
B0 0.791014521280195 Treated
B0 0.195102053549163 Treated
B0 0.751188333241346 Treated
B0 0.636729568845073 Treated
B0 0.516844764525929 Treated
B0 0.288585343611774 Treated
B0 0.258157280897211 Treated
B0 0.426527709928381 Treated
B0 0.307698552965306 Treated
B0 0.308041778765374 Treated
B0 0.287399410936666 Treated
B0 0.269859466417428 Treated
B0 0.817183076308742 Treated
B0 0.612692336923682 Treated
B0 0.108285729600213 Treated
B0 0.463315123776806 Treated
B0 0.141061084735948 Treated
B0 0.78492028884337 Treated
B0 0.340825007305145 Treated
B0 0.241695359958767 Treated
B0 0.798541513124719 Treated
B0 0.239674691542317 Treated
B0 0.472540151139334 Treated
B0 0.239366164506908 Treated
B0 0.135132703433963 Treated
B0 0.246302954933955 Treated
B0 0.865728966582317 Treated
B0 0.633788234152872 Treated
B0 0.690068504652594 Treated
B0 0.584610600799707 Treated
B0 0.195576646636471 Treated
B0 0.177584701058523 Treated
B0 0.236939749985101 Treated
B0 0.204369672068675 Treated
B0 0.446322591814221 Treated
B0 0.609054098582675 Treated
B0 0.359011262042679 Treated
B0 0.358897673077804 Treated
B0 0.205506205047856 Treated
B0 0.226162785325988 Treated
B0 0.36021031382781 Treated
B0 0.189787142876477 Treated
B0 0.188077038459511 Treated
B0 0.358397253509378 Treated
B0 0.330483263809965 Treated
B0 0.155019779008257 Treated
B0 0.398032896976252 Treated
B0 0.529130479502944 Treated
B0 0.26564908931489 Treated
B0 0.402868704409518 Treated
B0 0.398673329954846 Treated
B0 0.283151721567329 Treated
B0 0.373044344013387 Treated
B0 0.544936106867817 Treated
B0 0.259611225458624 Treated
B0 0.265937809799264 Treated
B0 0.327155398145055 Treated
B0 0.276279195428179 Treated
B0 0.339224674924957 Treated
B0 0.559717841594119 Treated
B0 0.204715571123763 Treated
B0 0.440852385787426 Treated
B0 0.125856658733663 Treated
B0 0.184555098033521 Treated
B0 0.202420822734389 Treated
B0 0.548163460271922 Treated
B0 0.33748628398037 Treated
B0 0.337768334957552 Treated
B0 1.50218428895068 Treated
B0 0.614568118006942 Treated
B0 0.646155200042121 Treated
B0 0.314209941857722 Treated
B0 0.249420383210418 Treated
B0 0.354684445929916 Treated
B0 0.437356238192001 Treated
B0 1.55027237464461 Treated
B0 0.430342251118592 Treated
B0 0.472682038677933 Treated
B0 0.457300897617226 Treated
B0 0.239388622734765 Treated
B0 0.56217103306352 Treated
B0 0.316620636682026 Treated
B0 1.58840484774548 Treated
B0 0.418638735294079 Treated
B0 0.258550356720021 Treated
B0 0.208480926515701 Treated
B0 0.111555596034158 Treated
B0 0.325697892589389 Treated
B0 0.470575684032744 Treated
B0 0.488669655158686 Treated
B0 0.371062096277628 Treated
B0 0.264658016084458 Treated
B0 0.613791872330872 Treated
B0 0.251160646973897 Treated
B0 0.615081294654766 Treated
B0 0.342876767179977 Treated
B0 0.2214081107672 Treated
B0 0.488372796041206 Treated
B0 0.346724496675495 Treated
B0 0.194850353843745 Treated
B0 0.238968290386474 Treated
B0 0.487998317827537 Treated
B0 0.684499836901551 Treated
B0 0.143251908836637 Treated
B0 0.132766658978894 Treated
B0 0.480194236886487 Treated
B0 0.610136467560262 Treated
B0 0.320318254009223 Treated
B0 0.371336283657927 Treated
B0 0.416589966934806 Treated
B0 0.257536937257363 Treated
B0 0.152235345875707 Treated
B0 0.329942800010197 Treated
B0 0.363471302382051 Treated
B0 0.166641959495145 Treated
B0 0.38984310880237 Treated
B0 0.346997787106706 Treated
B0 0.469794813194492 Treated
B0 0.496007827161017 Treated
B0 0.433461938886902 Treated
B0 0.277739089423717 Treated
B0 0.10343479220503 Treated
B0 0.237463512049448 Treated
B0 0.763563633607644 Treated
B0 0.535063940853186 Treated
B0 0.935480801135452 Treated
B0 0.273100843532087 Treated
B0 0.433751547936363 Treated
B0 0.328221957128334 Treated
B0 0.205443918712715 Treated
B0 0.2234865567786 Treated
B0 0.458173969465764 Treated
B0 0.411764626881494 Treated
B0 0.223961291252883 Treated
B0 0.164749087431338 Treated
B0 0.30259607497854 Treated
B0 0.250597421699487 Treated
B0 0.375306056575485 Treated
B0 0.63733364567431 Treated
B0 0.524825564364272 Treated
B0 0.334275086481985 Treated
B0 0.399199634783718 Treated
B0 0.152575725272817 Treated
B0 0.444510928435374 Treated
B0 0.156203220119613 Treated
B0 0.450039477844986 Treated
B0 0.486326584575363 Treated
B0 0.199506792429295 Treated
B0 0.321971242128131 Treated
B0 0.291577356060698 Treated
B0 0.487114419823078 Treated
B0 0.158635473043535 Treated
B0 0.471826308791774 Treated
B0 0.725108454923038 Treated
B0 0.354354222496921 Treated
B0 0.0982284978757321 Treated
B0 0.248131233443841 Treated
B0 0.248541416429501 Treated
B0 0.452334006833862 Treated
B0 0.403152727040381 Treated
B0 0.263490051818263 Treated
B0 0.165223910415306 Treated
B0 0.130421026909161 Treated
B0 0.37205299771105 Treated
B0 0.385378694717434 Treated
B0 0.921265602893032 Treated
B0 0.358454709329218 Treated
B0 0.140286699321694 Treated
B0 0.422660837549034 Treated
B0 0.183528534499753 Treated
B0 0.289053602190542 Treated
B0 0.792475392003898 Treated
B0 0.893524920573826 Treated
B0 0.140820085461359 Treated
B0 0.238554116043854 Treated
B0 0.722147056415347 Treated
B0 0.217198725304027 Treated
B0 0.412698260838095 Treated
B0 0.176089587987599 Treated
B0 0.407604608717796 Treated
B0 0.221155427140594 Treated
B0 0.558145576151594 Treated
B0 0.763035188603946 Treated
B0 0.143583366719424 Treated
B0 0.385224418753472 Treated
B0 0.350828063426398 Treated
B0 0.812718853075722 Treated
B0 0.3760354455352 Treated
B0 0.396093605091419 Treated
B0 0.653677676325081 Treated
B0 0.210028392023844 Treated
B0 0.632692909665548 Treated
B0 0.463220453759122 Treated
B0 0.346300509324063 Treated
B0 0.169636019378669 Treated
B0 0.264053004843616 Treated
B0 1.09784547712339 Treated
B0 0.119856917642416 Treated
B0 0.313138546630546 Treated
B0 0.316465992062216 Treated
B0 0.196125804160258 Treated
B0 0.380793331435918 Treated
B0 0.268098536728524 Treated
B0 0.425554387543078 Treated
B0 0.289461396660493 Treated
B0 0.138246083408683 Treated
B0 0.213398594576641 Treated
B0 0.184587430013829 Treated
B0 0.225581029131303 Treated
B0 0.635382273173098 Treated
B0 0.653633638950093 Treated
B0 0.273426105863906 Treated
B0 0.43245903144058 Treated
B0 0.113943608970447 Treated
B0 0.158317768934845 Treated
B0 0.812404814443534 Treated
B0 0.114592347255903 Treated
B0 0.494187965668854 Treated
B0 0.289367159715167 Treated
B0 0.919432519912001 Treated
B0 0.32503716918479 Treated
B0 0.334784623578067 Treated
B0 0.240418670425965 Treated
B0 0.564917035383995 Treated
B0 0.349429165963132 Treated
B0 0.324470640853535 Treated
B0 0.352284196562986 Treated
B0 0.814388942602847 Treated
B0 0.32273148817875 Treated
B0 0.480778823490866 Treated
B0 0.438406384674642 Treated
B0 0.19016350549546 Treated
B0 0.273009905938442 Treated
B0 0.525333003919046 Treated
B0 0.128773464508338 Treated
B0 0.253565827108453 Treated
B0 0.149742968386102 Treated
B0 0.815313584038172 Treated
B0 0.0870131563033388 Treated
B0 0.188829902821194 Treated
B0 0.357963204201913 Treated
B0 0.230015612175706 Treated
B0 0.375372176668825 Treated
B0 0.301500497270381 Treated
B0 0.290641784755247 Treated
B0 0.419564881626815 Treated
B0 0.184141636680476 Treated
B0 0.257269360566331 Treated
B0 0.600949843100125 Treated
B0 0.292853440227986 Treated
B0 0.438970807007426 Treated
B0 0.406207558164209 Treated
B0 0.43704791119984 Treated
B0 0.465377675201474 Treated
B0 0.367101902395134 Treated
B0 0.170044098632623 Treated
B0 0.515147406169696 Treated
B0 0.461755043784829 Treated
B0 0.192004210716197 Treated
B0 0.179209104725313 Treated
B0 0.598946720585396 Treated
B0 0.637780593952925 Treated
B0 0.904657837979927 Treated
B0 0.577724994331599 Treated
B0 0.258483232581562 Treated
B0 0.426368726199105 Treated
B0 0.424246784047305 Treated
B0 0.377504791416077 Treated
B0 0.456937712621895 Treated
B0 0.385595925741607 Treated
B0 1.5167770106653 Treated
B0 0.144521087403347 Treated
B0 0.686421321932089 Treated
B0 0.228644447220066 Treated
B0 1.48773487570205 Treated
B0 0.0525878271908731 Treated
B0 0.0838934121851939 Treated
B0 0.210940288854066 Treated
B0 0.419715363729691 Treated
B0 0.32508840773966 Treated
B0 1.06173379623465 Treated
B0 0.292326642390871 Treated
B0 0.50560546557385 Treated
B0 0.389167637633158 Treated
B0 0.290853057430185 Treated
B0 0.411057087815625 Treated
B0 0.270424142435868 Treated
B0 1.07251661160393 Treated
B0 0.455433902733981 Treated
B0 0.339400765098966 Treated
B0 0.485324436992785 Treated
B0 0.191508088628621 Treated
B0 0.349649313317632 Treated
B0 0.832099855593043 Treated
B0 0.335602488762016 Treated
B0 0.396858335246811 Treated
B0 0.836039793103992 Treated
B0 0.0571989833793514 Treated
B0 0.463571170865642 Treated
B0 0.0808901592406568 Treated
B0 0.296446502525604 Treated
B0 1.13105461559292 Treated
B0 0.183544520450188 Treated
B0 0.390578336630197 Treated
B0 0.3835195955726 Treated
B0 0.1925106158305 Treated
B0 0.790072461420293 Treated
B0 0.544531710084307 Treated
B0 0.306480993605123 Treated
B0 0.185163304699625 Treated
B0 0.170835875328528 Treated
B0 0.372384394413928 Treated
B0 0.646149432654396 Treated
B0 0.24677921697939 Treated
B0 0.304345938641284 Treated
B0 0.414572612224071 Treated
B0 0.180352960369273 Treated
B0 0.483735847731733 Treated
B0 0.32669463678156 Treated
B0 0.766735658349329 Treated
B0 0.332576563849766 Treated
B0 0.931688344836312 Treated
B0 0.148542069956493 Treated
B0 0.404951367662155 Treated
B0 0.315116372169045 Treated
B0 0.267050102874296 Treated
B0 0.0932903879100757 Treated
B0 0.294510287090792 Treated
B0 0.517801563919418 Treated
B0 1.57843429573123 Treated
B0 0.384442977363702 Treated
B0 0.263632489227501 Treated
B0 0.475257609917481 Treated
B0 0.761092910921471 Treated
B0 0.364308390650451 Treated
B0 0.529170388471293 Treated
B0 0.242072894038094 Treated
B0 0.316553394464308 Treated
B0 0.194541231494547 Treated
B0 0.131402519183255 Treated
B0 0.388774232271293 Treated
B0 0.316074473202845 Treated
B0 0.123594879904018 Treated
B0 0.494056111763773 Treated
B0 0.140597359770919 Treated
B0 0.171295645474315 Treated
B0 0.397605771339593 Treated
B0 0.337151239772489 Treated
B0 0.140939085654362 Treated
B0 0.274579386526357 Treated
B0 0.337633771458529 Treated
B0 0.180503571747919 Treated
B0 0.413047217108911 Treated
B0 0.217061671101164 Treated
B0 0.0706982155143458 Treated
B0 0.4118737443277 Treated
B0 0.672617463395049 Treated
B0 0.153813520221089 Treated
B0 0.399275065050507 Treated
B0 0.322549064103849 Treated
B0 0.166904944403862 Treated
B0 0.3313271296505 Treated
B0 0.615740084208157 Treated
B0 0.296592190112626 Treated
B0 0.688035832776922 Treated
B0 0.095465645131324 Treated
B0 0.245593626462541 Treated
B0 0.317930932140177 Treated
B0 0.141880604536738 Treated
B0 0.374178587625103 Treated
B0 0.127763961089686 Treated
B0 0.363160129958256 Treated
B0 0.114255658714939 Treated
B0 0.146683187779926 Treated
B0 0.456403539285735 Treated
B0 0.403827017240026 Treated
B0 0.232472942419489 Treated
B0 0.248455892176978 Treated
B0 0.380460442277461 Treated
B0 0.220957875292605 Treated
B0 0.33866914483925 Treated
B0 0.197602318517861 Treated
B0 0.42199924051029 Treated
B0 0.529594301523 Treated
B0 0.442980594835524 Treated
B0 0.230585457287503 Treated
B0 0.299723753190655 Treated
B0 0.457113128592679 Treated
B0 0.325555483151591 Treated
B0 0.20307422306882 Treated
B0 0.242128429105132 Treated
B0 0.0684658628784272 Treated
B0 0.740378210997694 Treated
B0 0.180597592358737 Treated
B0 0.469581283660989 Treated
B0 0.237541223283446 Treated
B0 1.22368105417842 Treated
B0 0.0662250271387909 Treated
B0 0.226857417187817 Treated
B0 0.415176857356435 Treated
B0 0.174234803623889 Treated
B0 0.201345138419763 Treated
B0 0.206949843863908 Treated
B0 0.137793495380385 Treated
B0 0.405664792011907 Treated
B0 0.272709582303998 Treated
B0 0.209560227937463 Treated
B0 0.230570730962351 Treated
B0 0.423425915960063 Treated
B0 0.249607604262371 Treated
B0 0.315485803569351 Treated
B0 1.3998550438167 Treated
B0 0.502760965534555 Treated
B0 0.241554166858832 Treated
B0 0.467914271536722 Treated
B0 0.16479169868056 Treated
B0 0.236539048355855 Treated
B0 0.251780590633023 Treated
B0 0.075921152341098 Treated
B0 0.243804146368685 Treated
B0 0.136174251862262 Treated
B0 0.174748773893197 Treated
B0 0.461235322708384 Treated
B0 0.196364272816837 Treated
B0 0.410719045568851 Treated
B0 0.652807706888162 Treated
B0 0.218075059632421 Treated
B0 0.235105319565887 Treated
B0 0.440254242212956 Treated
B0 0.289521891002112 Treated
B0 0.763263471755613 Treated
B0 0.252815359187237 Treated
B0 0.413999637295005 Treated
B0 0.169899835755284 Treated
B0 0.120867505556534 Treated
B0 0.226875837850785 Treated
B0 0.100339406261384 Treated
B0 0.254337113818093 Treated
B0 0.379456512298476 Treated
B0 0.477928246784498 Treated
B0 0.798094227276064 Treated
B0 0.145146389256127 Treated
B0 0.188753821096844 Treated
B0 0.757368913048473 Treated
B0 0.84361044801886 Treated
B0 0.310727537983745 Treated
B0 0.311600746082464 Treated
B0 0.973581474584612 Treated
B0 0.19073806625805 Treated
B0 0.0807488041746022 Treated
B0 0.0691934122578744 Treated
B0 0.375058087779665 Treated
B0 0.117911067132814 Treated
B0 0.202886159421565 Treated
B0 0.442101134956952 Treated
B0 0.187056133144503 Treated
B0 0.360358792963309 Treated
B0 0.430646872304441 Treated
B0 0.487402481104755 Treated
B0 0.2305017322444 Treated
B0 0.726043897618225 Treated
B0 0.271517938490154 Treated
B0 0.268119535059392 Treated
B0 0.38174311144424 Treated
B0 0.292470273565861 Treated
B0 0.259788636754518 Treated
B0 0.0713260182257765 Treated
B0 0.204221674673967 Treated
B0 0.49079233503695 Treated
B0 0.435348347186793 Treated
B0 0.408248612407126 Treated
B0 0.219118660263858 Treated
B0 0.39060664238523 Treated
B0 0.338534102981646 Treated
B0 0.353611948002488 Treated
B0 0.330002631231374 Treated
B0 0.660135182695252 Treated
B0 0.399175905727696 Treated
B0 0.26301737098728 Treated
B0 0.32825485377618 Treated
B0 0.188995903842873 Treated
B0 0.429466167344358 Treated
B0 0.290894272782221 Treated
B0 0.464909690549632 Treated
B0 0.95331233343003 Treated
B0 0.359257487802996 Treated
B0 0.340183729892883 Treated
B0 0.276327197811187 Treated
B0 0.340440460522391 Treated
B0 0.477179723705887 Treated
B0 0.333846878233505 Treated
B0 0.211268238679128 Treated
B0 0.417058824514129 Treated
B0 0.397889037848828 Treated
B0 0.303746212472868 Treated
B0 0.712022668090009 Treated
B0 0.137150464553369 Treated
B0 0.192519188373386 Treated
B0 0.182699794062741 Treated
B0 0.220722528093686 Treated
B0 0.305143951611316 Treated
B0 0.128010655299507 Treated
B0 0.063696329542963 Treated
B0 0.137372806762261 Treated
B0 0.331732612091123 Treated
B0 0.535721737570862 Treated
B0 0.530129606585972 Treated
B0 0.21167247261791 Treated
B0 0.376958736832892 Treated
B0 0.101341114611817 Treated
B0 0.157036169814041 Treated
B0 0.25330543224512 Treated
B0 0.308656131371324 Treated
B0 0.172317731577814 Treated
B0 0.413658369352202 Treated
B0 0.249605586687842 Treated
B0 0.352497614549437 Treated
B0 0.162284555771521 Treated
B0 0.265748749753788 Treated
B0 0.599303273111245 Treated
B0 0.499140465305686 Treated
B0 0.100272196046652 Treated
B0 0.454149417050415 Treated
B0 0.517737935837304 Treated
B0 0.32900561941762 Treated
B0 0.340661109286521 Treated
B0 0.633055665156515 Treated
B0 0.554821701939898 Treated
B0 0.213233834717647 Treated
B0 0.32932650551354 Treated
B0 0.28112724817951 Treated
B0 0.356882303883749 Treated
B0 0.339192357964086 Treated
B0 0.775348530108338 Treated
B0 0.408468355916968 Treated
B0 0.275515254529321 Treated
B0 0.189285157681534 Treated
B0 0.168239761112645 Treated
B0 0.155351149877044 Treated
B0 0.260511423042627 Treated
B0 0.563561971360755 Treated
B0 0.296443093561937 Treated
B0 0.134702134911714 Treated
B0 0.401841612470251 Treated
B0 0.165355245934051 Treated
B0 0.353923104615755 Treated
B0 0.692463216848184 Treated
B0 0.327408875580188 Treated
B0 0.634789152569078 Treated
B0 0.260348242854356 Treated
B0 0.26706506551666 Treated
B0 0.185606744102088 Treated
B0 0.385430054784831 Treated
B0 0.169621684637265 Treated
B0 0.386498058030255 Treated
B0 0.136792996706065 Treated
B0 0.117387771468877 Treated
B0 0.36980613070853 Treated
B0 0.0694900407163628 Treated
B0 0.252055105005805 Treated
B0 0.397988156911688 Treated
B0 1.4653196169625 Treated
B0 0.393652798141509 Treated
B0 0.121539217271659 Treated
B0 0.326214468937395 Treated
B0 0.35312730288881 Treated
B0 0.260410504968442 Treated
B0 0.445569156827092 Treated
B0 0.134261251040713 Treated
B0 0.247294409313077 Treated
B0 1.46933044851481 Treated
B0 0.359957258421388 Treated
B0 0.185838183407069 Treated
B0 0.446910027898279 Treated
B0 0.628850137229055 Treated
B0 0.206039783477489 Treated
B0 0.806574569306313 Treated
B0 0.502901935053413 Treated
B0 0.252795487017346 Treated
B0 0.534467130006495 Treated
B0 0.67248762101697 Treated
B0 0.415058692324331 Treated
B0 0.475606590726239 Treated
B0 0.147969043082565 Treated
B0 0.421769313576023 Treated
B0 0.297746224592242 Treated
B0 0.345838542671449 Treated
B0 0.102054877105368 Treated
B0 0.461488067388521 Treated
B0 0.454492886503226 Treated
B0 0.209430300988558 Treated
B0 0.257511241571231 Treated
B0 0.142191709164662 Treated
B0 0.195406080297527 Treated
B0 0.238259516551699 Treated
B0 0.30208224004612 Treated
B0 0.190984908331889 Treated
B0 0.389227629685274 Treated
B0 0.596115162136213 Treated
B0 0.710956687773671 Treated
B0 0.208120651160832 Treated
B0 1.42435263547844 Treated
B0 0.277772668736384 Treated
B0 2.07450391620094 Treated
B0 0.43728838632108 Treated
B0 0.856996821514875 Treated
B0 0.709434737401749 Treated
B0 0.267883724216033 Treated
B0 0.520913878393438 Treated
B0 0.218135900730556 Treated
B0 0.917262114250058 Treated
B0 0.299232690001577 Treated
B0 1.09187293930031 Treated
B0 0.228249005302866 Treated
B0 0.40823025263889 Treated
B0 0.0801980176170266 Treated
B0 0.297090560942327 Treated
B0 0.610183217720738 Treated
B0 0.305260458697691 Treated
B0 0.657250424774074 Treated
B0 0.258105634433742 Treated
B0 0.318280210217946 Treated
B0 0.288532734535961 Treated
B0 0.39855058216867 Treated
B0 0.0903160402708164 Treated
B0 0.306160938194013 Treated
B0 0.321629805626387 Treated
B0 0.182937269376157 Treated
B0 0.352615194884041 Treated
B0 0.26227885501595 Treated
B0 0.300572085885409 Treated
B0 0.461526774651913 Treated
B0 0.143274804414201 Treated
B0 0.300660383442316 Treated
B0 0.436262032859118 Treated
B0 0.244407651256697 Treated
B0 0.567116473812268 Treated
B0 0.838920072218963 Treated
B0 0.983439618835609 Treated
B0 0.565146272910466 Treated
B0 0.764697881217054 Treated
B0 0.219321011342422 Treated
B0 0.366252630798581 Treated
B0 0.561366885827566 Treated
B0 0.112959291383663 Treated
B0 0.319727467106433 Treated
B0 0.677131937628186 Treated
B0 0.216054264444204 Treated
B0 0.384644679818564 Treated
B0 1.06663707668355 Treated
B0 0.53165874357989 Treated
B0 0.367435616769369 Treated
B0 0.221794939221458 Treated
B0 0.375685339749239 Treated
B0 0.328388624976525 Treated
B0 0.196885905595955 Treated
B0 0.51960818109414 Treated
B0 0.195982196718987 Treated
B0 0.469204173891054 Treated
B0 0.507673613056513 Treated
B0 1.4217948236108 Treated
B0 0.240361614768567 Treated
B0 0.265874414219679 Treated
B0 0.312828318627753 Treated
B0 0.134992037210495 Treated
B0 0.390440100382429 Treated
B0 0.180426077053195 Treated
B0 0.334047008108182 Treated
B0 0.102791646568038 Treated
B0 0.201351993795889 Treated
B0 0.248081535851131 Treated
B0 0.101974792469711 Treated
B0 0.543189154395311 Treated
B0 0.48900709074254 Treated
B0 0.210793179205868 Treated
B0 0.52945348700947 Treated
B0 0.308831587733118 Treated
B0 0.189437505580621 Treated
B0 0.636711814723254 Treated
B0 0.343839210431775 Treated
B0 0.256889866587412 Treated
B0 0.211341492283541 Treated
B0 0.205092091886023 Treated
B0 0.463632289935395 Treated
B0 0.494362437100174 Treated
B0 0.375775948204597 Treated
B0 0.341704301687128 Treated
B0 0.192131194333228 Treated
B0 0.258713538697097 Treated
B0 0.247125755709111 Treated
B0 0.497235846742275 Treated
B0 0.269236336958514 Treated
B0 0.570001205482873 Treated
B0 0.470659867955082 Treated
B0 0.292313627197408 Treated
B0 0.291146649670009 Treated
B0 0.377287258319619 Treated
B0 0.192102128260309 Treated
B0 0.310095896058781 Treated
B0 0.238990400163014 Treated
B0 0.645838262944891 Treated
B0 0.573351516526773 Treated
B0 0.0948292221418435 Treated
B0 0.422946040411596 Treated
B0 0.23366618364267 Treated
B0 0.22736323735049 Treated
B0 0.194563496942076 Treated
B0 0.600177624312032 Treated
B0 0.310202391438018 Treated
B0 0.410229309890427 Treated
B0 0.381733668734849 Treated
B0 0.273208489625443 Treated
B0 0.438661210933967 Treated
B0 0.420965152594658 Treated
B0 0.400970089196838 Treated
B0 0.0541038282285498 Treated
B0 0.284582474504904 Treated
B0 0.190704747756468 Treated
B0 0.242703240371102 Treated
B0 0.584736663313738 Treated
B0 0.301803449494123 Treated
B0 0.33297416763054 Treated
B0 0.64402801113883 Treated
B0 0.347488261041315 Treated
B0 0.358621307263112 Treated
B0 0.131961610406305 Treated
B0 0.284721157746215 Treated
B0 0.171475038879316 Treated
B0 0.184786248456294 Treated
B0 0.408133998970536 Treated
B0 0.260083825437799 Treated
B0 0.36340477432798 Treated
B0 0.471147576991944 Treated
B0 0.256063084780911 Treated
B0 0.322498731754078 Treated
B0 0.170542251615927 Treated
B0 0.199474078965737 Treated
B0 0.201727939790401 Treated
B0 0.245654588402568 Treated
B0 0.218825294299132 Treated
B0 0.264518665229268 Treated
B0 0.251325933330947 Treated
B0 0.496758002559981 Treated
B0 0.487045684801959 Treated
B0 0.402224235415004 Treated
B0 0.332204344679391 Treated
B0 0.257198867635157 Treated
B0 0.702580810764144 Treated
B0 0.398456978741389 Treated
B0 0.315425301297856 Treated
B0 0.191690772443374 Treated
B0 0.523399043772193 Treated
B0 0.293367869302073 Treated
B0 0.393821999004035 Treated
B0 0.315183507632316 Treated
B0 0.344667703435216 Treated
B0 0.369421973683531 Treated
B0 0.499697958031194 Treated
B0 0.333459461903704 Treated
B0 0.450801438348671 Treated
B0 0.166437194360247 Treated
B0 0.223410666956792 Treated
B0 0.211542756515256 Treated
B0 0.561318981420439 Treated
B0 0.212935534113918 Treated
B0 0.201935878981225 Treated
B0 0.260805655874545 Treated
B0 0.176097844838063 Treated
B0 0.230478586247154 Treated
B0 0.259602061609421 Treated
B0 0.307659503998987 Treated
B0 0.462384743282692 Treated
B0 0.477774814101154 Treated
B0 1.16301382389796 Treated
B0 0.470818038590546 Treated
B0 0.315914608660172 Treated
B0 0.87257216004415 Treated
B0 0.170094379532472 Treated
B0 0.091352682438201 Treated
B0 0.637647991595855 Treated
B0 0.384806592029188 Treated
B0 0.273035331702662 Treated
B0 0.409739974781293 Treated
B0 0.304056138721539 Treated
B0 0.391427469419329 Treated
B0 0.164816394773653 Treated
B0 0.247710517329322 Treated
B0 0.43121953348597 Treated
B0 0.321098985517658 Treated
B0 0.638432896364407 Treated
B0 0.279324451994059 Treated
B0 0.118564983591198 Treated
B0 0.104054132788696 Treated
B0 0.286141238297067 Treated
B0 0.177343861003495 Treated
B0 0.567938964003373 Treated
B0 0.529705706450761 Treated
B0 0.441767143683443 Treated
B0 0.407041122411574 Treated
B0 0.1596601511982 Treated
B0 0.311868566420567 Treated
B0 0.220971437534462 Treated
B0 0.439839718508358 Treated
B0 0.292388918310107 Treated
B0 0.651460918484663 Treated
B0 0.251014548305795 Treated
B0 0.247258567236121 Treated
B0 0.341146052091245 Treated
B0 0.241708255833226 Treated
B0 0.0838947560812147 Treated
B0 0.429106453947557 Treated
B0 0.817506066630411 Treated
B0 0.480196174948123 Treated
B0 0.143909213839915 Treated
B0 0.116620562915475 Treated
B0 0.367946270107573 Treated
B0 0.395097048626006 Treated
B0 0.156284972561722 Treated
B0 0.357342152346392 Treated
B0 0.299372961842361 Treated
B0 0.359800044047469 Treated
B0 0.456279214675294 Treated
B0 0.146002302366534 Treated
B0 0.295398980375114 Treated
B0 0.0744970417406804 Treated
B0 0.395338262149944 Treated
B0 0.283896521800861 Treated
B0 0.323800884737334 Treated
B0 0.321746381127801 Treated
B0 0.125794567042303 Treated
B0 0.349236956847551 Treated
B0 0.440305300575947 Treated
B0 0.0728700652302881 Treated
B0 0.288373550069434 Treated
B0 0.43916257382524 Treated
B0 0.378752612563882 Treated
B0 0.254256868637839 Treated
B0 1.21987837785533 Treated
B0 0.272519458064276 Treated
B0 0.339243164709162 Treated
B0 0.326047841272665 Treated
B0 0.581954158913308 Treated
B0 0.383419266161632 Treated
B0 0.438387451982518 Treated
B0 0.68621854114739 Treated
B0 0.14069409228154 Treated
B0 0.203541990957853 Treated
B0 0.458731394274687 Treated
B0 0.242098315567748 Treated
B0 1.00447326286121 Treated
B0 0.244271077238562 Treated
B0 0.199598992385954 Treated
B0 0.277833654937902 Treated
B0 0.200416277051415 Treated
B0 0.441609109698773 Treated
B0 0.286905805110912 Treated
B0 0.409995560962065 Treated
B0 0.399694954943664 Treated
B0 0.462968925724221 Treated
B0 0.369351555615236 Treated
B0 0.101158720978238 Treated
B0 0.377604072749235 Treated
B0 0.359699080990153 Treated
B0 0.46842817744499 Treated
B0 0.330294521752683 Treated
B0 0.405019908194843 Treated
B0 1.52418169882755 Treated
B0 0.520883942540969 Treated
B0 0.364520338444526 Treated
B0 0.521071443408125 Treated
B0 0.262837399386911 Treated
B0 0.486690792629972 Treated
B0 0.535235507217086 Treated
B0 0.295276741148452 Treated
B0 0.178392990347142 Treated
B0 0.270234583285215 Treated
B0 0.160383085625784 Treated
B0 0.707000518429814 Treated
B0 0.3880156652432 Treated
B0 0.459791682478136 Treated
B0 0.427635594398743 Treated
B0 0.231928676007587 Treated
B0 0.492012732745802 Treated
B0 0.448360898130354 Treated
B0 0.305273689271579 Treated
B0 0.589811232417031 Treated
B0 0.226032626338171 Treated
B0 0.167612111767881 Treated
B0 0.308045098162196 Treated
B0 0.44317497564827 Treated
B0 0.286599513843259 Treated
B0 0.345470862933437 Treated
B0 0.542417168358333 Treated
B0 0.138561025313964 Treated
B0 0.337969336722336 Treated
B0 0.156583889848089 Treated
B0 0.519024235259501 Treated
B0 0.0577502204250437 Treated
B0 0.216472899918032 Treated
B0 0.341463859412604 Treated
B0 0.328217175864047 Treated
B0 0.124919050267505 Treated
B0 0.228604744249692 Treated
B0 0.271366247446151 Treated
B0 0.530364083432246 Treated
B0 0.253905540738795 Treated
B0 0.209681648752099 Treated
B0 0.218717021680835 Treated
B0 0.382328746182111 Treated
B0 0.206568914723719 Treated
B0 0.34170498232826 Treated
B0 0.330085432810161 Treated
B0 0.269668818313311 Treated
B0 0.44967949367818 Treated
B0 0.408083444448974 Treated
B0 0.296624150697526 Treated
B0 0.268688243646955 Treated
B0 0.0799435765149877 Treated
B0 0.542122144258284 Treated
B0 0.191583528011917 Treated
B0 0.305668496018037 Treated
B0 0.275849833887079 Treated
B0 0.145377487828244 Treated
B0 0.250854173303505 Treated
B0 0.242393351913544 Treated
B0 0.272328910162702 Treated
B0 0.129776654467244 Treated
B0 0.637605786661064 Treated
B0 0.214380636727049 Treated
B0 0.410929442078649 Treated
B0 0.278218404298275 Treated
B0 0.35276654607836 Treated
B0 4.03125423392999 Treated
B0 0.218532402261066 Treated
B0 0.520487648961052 Treated
B0 0.663021530788013 Treated
B0 0.237767579950162 Treated
B0 0.383190853546549 Treated
B0 0.63170456580414 Treated
B0 0.200082128410452 Treated
B0 0.357818473233358 Treated
B0 0.528203252806508 Treated
B0 0.719721647350631 Treated
B0 0.240727047525508 Treated
B0 0.339332369827156 Treated
B0 0.111232827738089 Treated
B0 0.848155227737062 Treated
B0 0.628601943229296 Treated
B0 0.128266868198552 Treated
B0 0.292040113580816 Treated
B0 0.251715775866052 Treated
B0 0.228288796864579 Treated
B0 0.570262166345847 Treated
B0 0.113931207879002 Treated
B0 0.255854435279706 Treated
B0 0.197839838009513 Treated
B0 0.234500959014952 Treated
B0 0.310236818045409 Treated
B0 0.185121259857949 Treated
B0 0.231368815761851 Treated
B0 0.0836102981381825 Treated
B0 0.319430017570991 Treated
B0 0.49939131864155 Treated
B0 0.564530488393999 Treated
B0 0.30285638496992 Treated
B0 0.323303826715186 Treated
B0 0.39745925702883 Treated
B0 0.334616972148244 Treated
B0 2.89704917173871 Treated
B0 0.267036829159431 Treated
B0 0.290768948894396 Treated
B0 0.159749763861815 Treated
B0 0.859351694421835 Treated
B0 0.172324226410978 Treated
B0 0.295328120463101 Treated
B0 0.268670010819354 Treated
B0 0.14450658622052 Treated
B0 0.38026494608899 Treated
B0 0.374509592278049 Treated
B0 0.693595207275261 Treated
B0 0.427022716575196 Treated
B0 0.168257255847053 Treated
B0 0.259447961168472 Treated
B0 0.478266172560234 Treated
B0 0.290915947792254 Treated
B0 0.38470559906467 Treated
B0 0.306028462231816 Treated
B0 0.488218712593046 Treated
B0 0.424876335830765 Treated
B0 0.451135647641288 Treated
B0 0.500019936415056 Treated
B0 0.519210765039906 Treated
B0 0.34139242848012 Treated
B0 0.447155238881234 Treated
B0 0.264427000960624 Treated
B0 0.4164134862639 Treated
B0 0.188406604522375 Treated
B0 0.493944305665298 Treated
B0 0.59729281478528 Treated
B0 0.294174286078823 Treated
B0 0.346697359053603 Treated
B0 0.0276312502548352 Treated
B0 0.343737904237323 Treated
B0 0.253546059533975 Treated
B0 0.480509244949746 Treated
B0 0.196603813093588 Treated
B0 0.218868596067916 Treated
B0 0.277273478589096 Treated
B0 0.153010502654876 Treated
B0 0.423554425406674 Treated
B0 0.416081360831969 Treated
B0 0.33811606368153 Treated
B0 0.659352128699855 Treated
B0 0.534493364419793 Treated
B0 0.586597491583844 Treated
B0 0.219048202660616 Treated
B0 0.211956719316512 Treated
B0 0.301379528996362 Treated
B0 1.23932576296379 Treated
B0 0.582313276773242 Treated
B0 0.179842649530911 Treated
B0 0.578447118445863 Treated
B0 0.112814291757716 Treated
B0 0.203339344115039 Treated
B0 0.197494332954985 Treated
B0 0.150998398714949 Treated
B0 0.307761761748179 Treated
B0 0.136483854880139 Treated
B0 0.533414870937822 Treated
B0 0.179760865751453 Treated
B0 0.267804311644148 Treated
B0 0.518973328192588 Treated
B0 0.339124347371331 Treated
B0 0.309804084765842 Treated
B0 0.274227110484849 Treated
B0 0.5302972916717 Treated
B0 0.0961955123480773 Treated
B0 0.423692305040402 Treated
B0 0.191610003193664 Treated
B0 0.132293955801412 Treated
B0 0.225689225285901 Treated
B0 0.303888765383135 Treated
B0 1.35325077941228 Treated
B0 0.551143852328213 Treated
B0 0.507542726594089 Treated
B0 0.304724179913179 Treated
B0 0.196765591494661 Treated
B0 0.479403677079576 Treated
B0 0.203837898330174 Treated
B0 0.435180559096431 Treated
B0 0.235064268890964 Treated
B0 0.378597693118107 Treated
B0 0.0885630956425308 Treated
B0 0.278683151069842 Treated
B0 0.302153278621779 Treated
B0 0.403572859779089 Treated
B0 0.552944116149998 Treated
B0 0.677554464805856 Treated
B0 0.336001492116496 Treated
B0 0.621805267760227 Treated
B0 0.440080808504155 Treated
B0 0.53981738296233 Treated
B0 0.529043199381458 Treated
B0 0.363355723975755 Treated
B0 0.246632421540892 Treated
B0 0.360544554950074 Treated
B0 0.267838287269047 Treated
B0 0.42443122268823 Treated
B0 0.543256196712036 Treated
B0 0.244930360264318 Treated
B0 0.597533117474804 Treated
B0 0.341286727219983 Treated
B0 0.252668048076727 Treated
B0 0.306535479629441 Treated
B0 0.316123214683985 Treated
B0 1.46610415121318 Treated
B0 0.886740637725206 Treated
B0 0.431735154756023 Treated
B0 0.266995342983946 Treated
B0 0.53060513217538 Treated
B0 0.41982352952427 Treated
B0 0.692141917073318 Treated
B0 0.224238523632665 Treated
B0 0.584408974757549 Treated
B0 0.312306429256347 Treated
B0 0.312749621226668 Treated
B0 0.445711367438958 Treated
B0 0.190506359919294 Treated
B0 0.369752132835431 Treated
B0 0.106307066199163 Treated
B0 0.806982976294596 Treated
B0 0.243969474368552 Treated
B0 0.269823414938993 Treated
B0 0.238890104310538 Treated
B0 0.253311139320228 Treated
B0 0.135658492291052 Treated
B0 0.407658417151061 Treated
B0 0.387179659077566 Treated
B0 0.335429770309088 Treated
B0 0.413692162041436 Treated
B0 0.198418971845033 Treated
B0 0.412849594557611 Treated
B0 0.258189742350064 Treated
B0 0.153224032211735 Treated
B0 0.389614453934667 Treated
B0 0.624484493022622 Treated
B0 0.363502065077349 Treated
B0 0.0660284264434066 Treated
B0 0.253520012199567 Treated
B0 0.336332636182241 Treated
B0 0.150817296389571 Treated
B0 0.688993829305802 Treated
B0 0.139270769321066 Treated
B0 0.302494610829537 Treated
B0 0.708670079970642 Treated
B0 0.6900584822008 Treated
B0 0.333975783540339 Treated
B0 0.17431720340673 Treated
B0 0.250591310109849 Treated
B0 0.313482820838518 Treated
B0 0.714540141560388 Treated
B0 0.171120499201158 Treated
B0 0.455708904451141 Treated
B0 0.580475843018946 Treated
B0 0.0933820828909012 Treated
B0 0.141900478728803 Treated
B0 0.348041701436061 Treated
B0 0.071925054787048 Treated
B0 0.267333337050482 Treated
B0 0.145786229597241 Treated
B0 0.589831335624514 Treated
B0 0.193358057531035 Treated
B0 0.254746748684207 Treated
B0 0.206687585587025 Treated
B0 0.223088134113541 Treated
B0 0.939379937868034 Treated
B0 0.225728921539085 Treated
B0 0.33034516807114 Treated
B0 0.240795797153297 Treated
B0 0.275982736516912 Treated
B0 0.272866258125079 Treated
B0 0.47160734777478 Treated
B0 0.173761458547067 Treated
B0 0.510768745843531 Treated
B0 0.203821906421341 Treated
B0 0.667903575501719 Treated
B0 0.34052310826525 Treated
B0 0.368268285387431 Treated
B0 1.02530281615646 Treated
B0 0.406848647173676 Treated
B0 0.711200600096492 Treated
B0 0.170779654888287 Treated
B0 0.32073531331076 Treated
B0 0.299792374984809 Treated
B0 0.488511503190487 Treated
B0 0.292863107470382 Treated
B0 0.26008680039936 Treated
B0 0.281154075835724 Treated
B0 0.54539985826881 Treated
B0 0.150313374378107 Treated
B0 0.47937960700206 Treated
B0 0.0809424109620699 Treated
B0 0.181393452450244 Treated
B0 0.341842177772664 Treated
B0 0.405285200249526 Treated
B0 0.481207825543197 Treated
B0 0.425544398621211 Treated
B0 0.308870167803489 Treated
B0 0.350170513928916 Treated
B0 0.204364694860645 Treated
B0 0.473818313960264 Treated
B0 1.2440968590056 Treated
B0 0.501088713815151 Treated
B0 0.26712700452074 Treated
B0 0.0657993556970483 Treated
B0 0.253469407866598 Treated
B0 0.356729644498367 Treated
B0 0.698033074339028 Treated
B0 0.347959789746467 Treated
B0 0.279372615100148 Treated
B0 0.198007705757208 Treated
B0 0.346142285941781 Treated
B0 0.420694385806426 Treated
B0 0.139210486011329 Treated
B0 0.148154032351788 Treated
B0 0.819809520492537 Treated
B0 0.253862387122518 Treated
B0 0.304723862191324 Treated
B0 0.561244456017423 Treated
B0 0.240116017393839 Treated
B0 0.0901059276537767 Treated
B0 0.404721783604006 Treated
B0 0.165492627996151 Treated
B0 0.276450414196615 Treated
B0 0.0948802635103011 Treated
B0 0.422238350385713 Treated
B0 0.310919660170944 Treated
B0 0.188361724304866 Treated
B0 0.160659213252413 Treated
B0 0.256500381215586 Treated
B0 0.0745879558357326 Treated
B0 0.261637098769725 Treated
B0 0.222826473097005 Treated
B0 0.62232504194301 Treated
B0 1.43997690178104 Treated
B0 0.396817615384122 Treated
B0 0.131165392196724 Treated
B0 0.329486105600692 Treated
B0 0.195720473274431 Treated
B0 0.156809824313977 Treated
B0 0.40166870938618 Treated
B0 0.224712415516438 Treated
B0 0.566236350527478 Treated
B0 0.204364547937452 Treated
B0 0.370874345073737 Treated
B0 0.245648131350068 Treated
B0 0.381771302907821 Treated
B0 0.279042844890117 Treated
B0 0.130067174086436 Treated
B0 0.167158033359872 Treated
B0 0.235112800591333 Treated
B0 0.101985531653071 Treated
B0 0.383929548126294 Treated
B0 0.443623525301584 Treated
B0 0.731235558680274 Treated
B0 0.170051961162656 Treated
B0 0.980459713138319 Treated
B0 0.447805503460993 Treated
B0 0.361128863894557 Treated
B0 0.325721779179222 Treated
B0 1.15450082603194 Treated
B0 1.02787612193966 Treated
B0 0.152276491608495 Treated
B0 0.147210472437384 Treated
B0 0.252880406168156 Treated
B0 0.182503672970848 Treated
B0 0.369757557099151 Treated
B0 0.208513908000179 Treated
B0 0.237777541328459 Treated
B0 0.122506988558322 Treated
B0 0.361523506411312 Treated
B0 0.160773217494046 Treated
B0 0.461871299218142 Treated
B0 0.268220996818525 Treated
B0 0.353983943121571 Treated
B0 0.26230203435101 Treated
B0 0.35430323642856 Treated
B0 0.417518885936085 Treated
B0 0.215723416012469 Treated
B0 0.273206202542628 Treated
B0 0.112544597948144 Treated
B0 0.0820592958858507 Treated
B0 0.373334380327616 Treated
B0 0.378681067238377 Treated
B0 0.420386857126065 Treated
B0 0.297663732653727 Treated
B0 1.19788477215717 Treated
B0 0.65130551336703 Treated
B0 0.4464119425186 Treated
B0 0.439638875746372 Treated
B0 0.606996440325919 Treated
B0 0.522631849391961 Treated
B0 0.34465145009512 Treated
B0 0.668197623392335 Treated
B0 0.0938673209400279 Treated
B0 0.0885292362540179 Treated
B0 1.54616969503335 Treated
B0 0.325112569057192 Treated
B0 0.160467147737302 Treated
B0 0.319933665921528 Treated
B0 0.361540267999571 Treated
B0 0.266249114944336 Treated
B0 0.562510176276939 Treated
B0 0.584158163029862 Treated
B0 0.520837064902001 Treated
B0 0.273484177583763 Treated
B0 0.337383943839088 Treated
B0 0.414441536812299 Treated
B0 0.208486156211093 Treated
B0 0.0841704269090597 Treated
B0 0.307286408734556 Treated
B0 0.341571696316108 Treated
B0 0.488911266182753 Treated
B0 0.334288956660325 Treated
B0 0.113028452111089 Treated
B0 0.318138035650624 Treated
B0 0.710027466238256 Treated
B0 0.559003340996942 Treated
B0 0.312809169430085 Treated
B0 0.388048018481041 Treated
B0 0.178804294762269 Treated
B0 0.351921560652529 Treated
B0 0.535223043615123 Treated
B0 0.338486785086113 Treated
B0 0.468225559891812 Treated
B0 0.20355882906071 Treated
B0 0.399298927170622 Treated
B0 0.298631729723502 Treated
B0 0.437177754516439 Treated
B0 0.287314084772919 Treated
B0 0.280839915216921 Treated
B0 0.592380896982996 Treated
B0 0.352580062780166 Treated
B0 0.191716965106905 Treated
B0 0.211227435807918 Treated
B0 0.133635920490347 Treated
B0 0.386201905083708 Treated
B0 0.248103669949085 Treated
B0 0.245902343640623 Treated
B0 0.319202876853272 Treated
B0 0.194549953804005 Treated
B0 0.474415015814722 Treated
B0 0.288163222285873 Treated
B0 0.550952277032606 Treated
B0 0.20860712837654 Treated
B0 0.700582042489043 Treated
B0 0.388073137612254 Treated
B0 0.17805981848049 Treated
B0 0.350642223023211 Treated
B0 0.236657994068052 Treated
B0 0.21041024339829 Treated
B0 0.427245571531206 Treated
B0 0.429534102056142 Treated
B0 0.422201203882999 Treated
B0 0.23132319488127 Treated
B0 0.141603610378883 Treated
B0 0.432997783088687 Treated
B0 0.23346678942614 Treated
B0 0.233012871967779 Treated
B0 0.314090997145586 Treated
B0 0.405570708939114 Treated
B0 0.225943820737651 Treated
B0 0.565636613037741 Treated
B0 0.242840423655856 Treated
B0 0.167030861279295 Treated
B0 0.461729988198721 Treated
B0 0.480660091378505 Treated
B0 0.244513377403261 Treated
B0 0.268537289754743 Treated
B0 0.536722807102307 Treated
B0 0.14521916628025 Treated
B0 1.28510893684752 Treated
B0 0.472693576682681 Treated
B0 0.312454604023785 Treated
B0 0.71326365991029 Treated
B0 0.464616131290496 Treated
B0 0.305289418223569 Treated
B0 0.433353363884421 Treated
B0 0.139002540956457 Treated
B0 0.271000663136215 Treated
B0 0.184584536070535 Treated
B0 0.309252326167425 Treated
B0 0.175888497135936 Treated
B0 0.315418932578224 Treated
B0 0.347486692475074 Treated
B0 2.11203360662469 Treated
B0 0.356646314415245 Treated
B0 0.400768550578386 Treated
B0 2.15694563809639 Treated
B0 0.263154091731704 Treated
B0 0.351402674295563 Treated
B0 0.562547629595993 Treated
B0 0.349927127299841 Treated
B0 0.271720066911576 Treated
B0 0.233343111616436 Treated
B0 0.172837564203769 Treated
B0 0.395316801613697 Treated
B0 0.225692274552833 Treated
B0 0.587252733914902 Treated
B0 0.507149838427982 Treated
B0 0.389652290956604 Treated
B0 0.0814691933995334 Treated
B0 0.271837830147708 Treated
B0 0.298555130143386 Treated
B0 0.742907140890905 Treated
B0 0.383452208877349 Treated
B0 1.7922271830077 Treated
B0 0.854627739156076 Treated
B0 0.267277076871017 Treated
B0 0.167025324131133 Treated
B0 0.251490791961768 Treated
B0 0.289975648341167 Treated
B0 0.150416935435705 Treated
B0 0.563385919380218 Treated
B0 0.191660354396521 Treated
B0 0.266843543626564 Treated
B0 0.088042415764861 Treated
B0 0.200686436654421 Treated
B0 0.211199838453865 Treated
B0 0.127948307442426 Treated
B0 0.437433117632103 Treated
B0 0.170868603549084 Treated
B0 0.428887288855184 Treated
B0 0.16878138130037 Treated
B0 0.389740933107073 Treated
B0 0.365599221684027 Treated
B0 0.309817651501113 Treated
B0 0.394156130188217 Treated
B0 0.225628686546115 Treated
B0 0.364683948193274 Treated
B0 1.29295069857976 Treated
B0 0.273019309232787 Treated
B0 0.359914948348205 Treated
B0 0.266501559013974 Treated
B0 0.221748027846323 Treated
B0 0.372316798486172 Treated
B0 0.988798157286641 Treated
B0 0.332527459256015 Treated
B0 0.367810104745223 Treated
B0 0.315747102806389 Treated
B0 0.435064802136891 Treated
B0 0.109164078529608 Treated
B0 0.443609803511823 Treated
B0 0.227187536551426 Treated
B0 0.385831197443225 Treated
B0 0.30606860045387 Treated
B0 0.525737016476388 Treated
B0 0.36730909733503 Treated
B0 0.311314102213921 Treated
B0 0.279196148141875 Treated
B0 2.19043303179219 Treated
B0 0.93251667163552 Treated
B0 0.151145865168418 Treated
B0 0.153231296631133 Treated
B0 0.450935844577947 Treated
B0 0.300975475169361 Treated
B0 0.296018671100206 Treated
B0 0.2440099108743 Treated
B0 0.331204485230608 Treated
B0 0.621858351815978 Treated
B0 0.436898223644192 Treated
B0 0.0737206448388723 Treated
B0 0.619817601650974 Treated
B0 0.406476293449757 Treated
B0 0.328934939562158 Treated
B0 0.267652547826914 Treated
B0 0.361274704960929 Treated
B0 0.370613749136489 Treated
B0 0.603675940961933 Treated
B0 0.121347030749398 Treated
B0 0.625805869169313 Treated
B0 0.233729424337704 Treated
B0 0.249969763109049 Treated
B0 0.826125153713526 Treated
B0 0.503590186282035 Treated
B0 0.330651465688084 Treated
B0 0.210140834774618 Treated
B0 0.518261527120155 Treated
B0 0.811047318656027 Treated
B0 0.464175078480941 Treated
B0 0.210674808209326 Treated
B0 0.217307018396703 Treated
B0 0.23881683009142 Treated
B0 1.54426447940643 Treated
B0 0.394996755485071 Treated
B0 0.316108753419041 Treated
B0 0.137967242692415 Treated
B0 0.102842720625065 Treated
B0 0.159134135399987 Treated
B0 0.650482270138771 Treated
B0 0.197529702877561 Treated
B0 0.164392044515337 Treated
B0 0.073560322274224 Treated
B0 0.0870683596540569 Treated
B0 0.433498345624368 Treated
B0 1.75837242960704 Treated
B0 0.233706793962903 Treated
B0 0.273150966085395 Treated
B0 0.219436302875623 Treated
B0 0.20445078693352 Treated
B0 0.246208051068679 Treated
B0 0.16272720308982 Treated
B0 0.322961747454237 Treated
B0 0.493156191685118 Treated
B0 0.383061576710533 Treated
B0 0.41776319470792 Treated
B0 0.409257943128298 Treated
B0 0.531345081045619 Treated
B0 0.36825810334759 Treated
B0 0.264578197967755 Treated
B0 0.193911758338312 Treated
B0 0.371923496167937 Treated
B0 0.328927339678265 Treated
B0 0.341438502874211 Treated
B0 1.12761534965481 Treated
B0 0.462686915179934 Treated
B0 0.194273709514591 Treated
B0 0.16301226845272 Treated
B0 0.0811431635743234 Treated
B0 0.274634156106696 Treated
B0 0.737397950691252 Treated
B0 0.412114434570187 Treated
B0 0.30957517604981 Treated
B0 0.602299688685125 Treated
B0 0.0653914711262664 Treated
B0 0.23542467344687 Treated
B0 0.520297133091976 Treated
B0 0.386056610384804 Treated
B0 0.371141363455519 Treated
B0 0.405165298464848 Treated
B0 0.187248424251991 Treated
B0 0.173990621745957 Treated
B0 0.680322995252098 Treated
B0 0.401132597993119 Treated
B0 0.310357198817076 Treated
B0 0.320158015220731 Treated
B0 0.289447142453427 Treated
B0 0.0493342206978372 Treated
B0 0.331616901206691 Treated
B0 0.270083099174599 Treated
B0 0.400342601868921 Treated
[truncated: 96,431,364 more chars]
