# Supplementary material for: Longitudinal single-cell profiling of chemotherapy response in acute myeloid leukemia
Source: Nat Commun. 2023 Mar 8;14:1285. doi: 10.1038/s41467-023-36969-0 (PMC9995364; doi:10.1038/s41467-023-36969-0)
Supplement: Supplementary file 12 — Source Data Files [file 41467_2023_36969_MOESM12_ESM.zip › Figure_3G_and_SuppFig_3G_PT15.txt]

Sample TGR Treatment
D0 4.10882319731089 Treated
D0 0.339227070255837 Treated
D0 2.75987528239502 Treated
D0 1.23927859856389 Treated
D0 2.47638482086327 Treated
D0 1.04150450679208 Treated
D0 3.00564206313945 Treated
D0 1.93402267162083 Treated
D0 0.669904065543649 Treated
D0 3.61508844364836 Treated
D0 1.5195525940745 Treated
D0 0.466088845047992 Treated
D0 0.671437321860867 Treated
D0 2.88943127727082 Treated
D0 5.65742911331053 Treated
D0 2.23681015708532 Treated
D0 1.45293067763021 Treated
D0 1.99903343948224 Treated
D0 3.3293136991184 Treated
D0 2.78238312371369 Treated
D0 2.82248192291745 Treated
D0 1.15155245027705 Treated
D0 0.285572136658435 Treated
D0 0.407023272450793 Treated
D0 1.40442191823472 Treated
D0 1.72398101600355 Treated
D0 2.90757034183497 Treated
D0 3.0714299591177 Treated
D0 6.08414630624734 Treated
D0 0.317656922548898 Treated
D0 0.692659592875602 Treated
D0 0.853319654898356 Treated
D0 2.26480267331464 Treated
D0 1.73081119976659 Treated
D0 0.884453468777466 Treated
D0 2.8661310766712 Treated
D0 0.977459309584865 Treated
D0 1.11571515558799 Treated
D0 0.653670692730914 Treated
D0 2.80061693518745 Treated
D0 1.74401056575935 Treated
D0 1.57667448347695 Treated
D0 1.44847916117533 Treated
D0 1.11666805131269 Treated
D0 1.19265385190607 Treated
D0 1.6524601551697 Treated
D0 1.22313321069939 Treated
D0 1.53149592574974 Treated
D0 4.24731771300819 Treated
D0 0.465531212051208 Treated
D0 0.937391355676979 Treated
D0 0.609842198494044 Treated
D0 0.972421722060359 Treated
D0 1.3704632521105 Treated
D0 1.3138284752951 Treated
D0 2.37457107685175 Treated
D0 2.05872341695288 Treated
D0 2.91051822484828 Treated
D0 0.281035561015667 Treated
D0 0.338334264436803 Treated
D0 2.22417639569744 Treated
D0 0.521213795757512 Treated
D0 2.29920836828461 Treated
D0 0.943918948037597 Treated
D0 1.53953207666284 Treated
D0 5.14761300332933 Treated
D0 1.14655894654007 Treated
D0 1.29583749436082 Treated
D0 0.627130135188961 Treated
D0 2.41702146376812 Treated
D0 0.363749708899629 Treated
D0 1.89104491256414 Treated
D0 2.77599241364666 Treated
D0 1.0470298806315 Treated
D0 2.28368164265928 Treated
D0 1.11096745616232 Treated
D0 2.23533267537565 Treated
D0 2.77646627561776 Treated
D0 1.01315941176185 Treated
D0 1.38281190055727 Treated
D0 1.3617611711331 Treated
D0 0.717711935702448 Treated
D0 0.550006858511442 Treated
D0 2.48853697705278 Treated
D0 4.16122944098995 Treated
D0 2.1010986481747 Treated
D0 1.6707987743626 Treated
D0 1.3610712147652 Treated
D0 5.6856227771257 Treated
D0 1.46365223694522 Treated
D0 1.24965159643918 Treated
D0 1.14419875578041 Treated
D0 0.888055706427093 Treated
D0 3.52175730086601 Treated
D0 1.47569245897665 Treated
D0 2.07273917668322 Treated
D0 4.36476651960169 Treated
D0 1.24723584322013 Treated
D0 0.575421824778812 Treated
D0 0.202042611390943 Treated
D0 7.85653392221973 Treated
D0 2.68555574115338 Treated
D0 0.455390680466024 Treated
D0 2.35386384167877 Treated
D0 0.797357556314397 Treated
D0 1.90513470073711 Treated
D0 4.09912208447629 Treated
D0 2.26334931084584 Treated
D0 1.51240801777508 Treated
D0 0.848970532465795 Treated
D0 1.86159897212965 Treated
D0 1.6599163628897 Treated
D0 0.35897111740304 Treated
D0 1.86966443687571 Treated
D0 2.16953050328485 Treated
D0 3.45142459439972 Treated
D0 0.65325026606429 Treated
D0 3.82674861028088 Treated
D0 0.819262756257382 Treated
D0 2.5395107435648 Treated
D0 3.04460878532261 Treated
D0 0.548185183661586 Treated
D0 1.18559347838918 Treated
D0 1.06562639830735 Treated
D0 0.529607117708384 Treated
D0 1.05677614426998 Treated
D0 3.09263412918688 Treated
D0 3.48670511929025 Treated
D0 0.584285922060862 Treated
D0 4.05413189167494 Treated
D0 4.10668254770245 Treated
D0 0.848059877215838 Treated
D0 1.14394501584211 Treated
D0 1.37595022994786 Treated
D0 2.018478784618 Treated
D0 1.4530053509986 Treated
D0 4.08024919325611 Treated
D0 2.23701706102593 Treated
D0 1.59805147498932 Treated
D0 0.839468754757674 Treated
D0 0.911079989688431 Treated
D0 1.62039886085582 Treated
D0 1.65718970699883 Treated
D0 0.726962386274727 Treated
D0 1.04624002883845 Treated
D0 0.669560384521184 Treated
D0 1.14562471593045 Treated
D0 0.460877006302211 Treated
D0 4.28577809549791 Treated
D0 1.1506343168951 Treated
D0 1.82399228334459 Treated
D0 3.40986602695286 Treated
D0 1.84449822607244 Treated
D0 2.54434807367615 Treated
D0 6.23340494068019 Treated
D0 1.78767208105357 Treated
D0 2.78744440492752 Treated
D0 1.77665897090736 Treated
D0 0.944746547094522 Treated
D0 0.535478248063035 Treated
D0 1.95523189329583 Treated
D0 1.17060433066252 Treated
D0 0.66383754980727 Treated
D0 0.89144377433492 Treated
D0 1.1251515324707 Treated
D0 2.46405940054882 Treated
D0 1.30293585514777 Treated
D0 1.3241798805743 Treated
D0 0.56076179940165 Treated
D0 2.81560234603322 Treated
D0 2.02632033182219 Treated
D0 6.34774502300081 Treated
D0 0.713660272753846 Treated
D0 2.44284161332119 Treated
D0 2.1338362648334 Treated
D0 2.2271989271476 Treated
D0 2.67697216116761 Treated
D0 3.48821641304198 Treated
D0 1.8777839595862 Treated
D0 2.53599138600788 Treated
D0 1.06126345601208 Treated
D0 1.21567684691539 Treated
D0 1.9913408944082 Treated
D0 1.70550699875488 Treated
D0 1.20886516014881 Treated
D0 2.16220275519519 Treated
D0 0.945884319339574 Treated
D0 3.09198663632604 Treated
D0 0.440213531144907 Treated
D0 1.44265199353252 Treated
D0 1.96798741618267 Treated
D0 5.11835489206906 Treated
D0 1.24099495999242 Treated
D0 1.96957520036268 Treated
D0 1.17302390828355 Treated
D0 1.48440253979893 Treated
D0 2.37732937023969 Treated
D0 4.65524621658454 Treated
D0 1.59864678748605 Treated
D0 4.76870468971124 Treated
D0 0.940391671161075 Treated
D0 0.858793644376292 Treated
D0 0.587242178615027 Treated
D0 1.13396796710374 Treated
D0 2.54349901035157 Treated
D0 2.67782491670769 Treated
D0 0.858985099758423 Treated
D0 1.69462262373669 Treated
D0 4.42934243561038 Treated
D0 0.670860586221378 Treated
D0 0.961626674518577 Treated
D0 1.08878381764021 Treated
D0 0.331935898951916 Treated
D0 1.64281009739779 Treated
D0 2.51473465813814 Treated
D0 0.747113807014776 Treated
D0 1.46026766381076 Treated
D0 2.76003267998752 Treated
D0 1.37857000505747 Treated
D0 5.14788417481039 Treated
D0 0.272613994653138 Treated
D0 1.49495377853109 Treated
D0 0.343465244786365 Treated
D0 0.651231832505972 Treated
D0 0.745083481568159 Treated
D0 4.36392460123677 Treated
D0 0.842155251081755 Treated
D0 0.680831521596518 Treated
D0 0.972095122897759 Treated
D0 2.98250433660436 Treated
D0 1.53403925137569 Treated
D0 0.527081374354015 Treated
D0 1.61020484751021 Treated
D0 2.15441466295091 Treated
D0 1.26299372151394 Treated
D0 1.25758644917604 Treated
D0 3.45104627725633 Treated
D0 1.26303761902795 Treated
D0 0.512175983866051 Treated
D0 0.593459297635863 Treated
D0 1.93301411131285 Treated
D0 3.35270684042504 Treated
D0 1.64347402406511 Treated
D0 1.15106271980187 Treated
D0 0.4822458256495 Treated
D0 2.70752531282566 Treated
D0 1.22168476778947 Treated
D0 0.761528392705159 Treated
D0 1.39181052113542 Treated
D0 0.328401063621498 Treated
D0 1.09139973472673 Treated
D0 0.541378388136063 Treated
D0 0.549459345756683 Treated
D0 3.94738114357557 Treated
D0 3.34506674991729 Treated
D0 1.50387122316069 Treated
D0 0.508493125270065 Treated
D0 0.255770901417816 Treated
D0 2.71979141699506 Treated
D0 1.07789035903024 Treated
D0 0.877895559579258 Treated
D0 4.39266963216369 Treated
D0 2.05760919337067 Treated
D0 2.45446693526217 Treated
D0 1.77908896128962 Treated
D0 0.810762178347813 Treated
D0 1.53318456871366 Treated
D0 0.978240274046253 Treated
D0 1.49306292721848 Treated
D0 2.65187315344697 Treated
D0 0.713423070848306 Treated
D0 2.25653503198865 Treated
D0 2.51259093974717 Treated
D0 1.6125996516552 Treated
D0 1.38166714705308 Treated
D0 1.66291557992395 Treated
D0 0.814915827701994 Treated
D0 2.03789206324405 Treated
D0 2.31056681729042 Treated
D0 4.71962880108444 Treated
D0 0.972979546246389 Treated
D0 1.61939046061937 Treated
D0 1.44066209226466 Treated
D0 1.93549989137369 Treated
D0 1.41410139173653 Treated
D0 1.96399994780796 Treated
D0 0.640971556997548 Treated
D0 2.52450451154701 Treated
D0 3.02805324602943 Treated
D0 3.57222347639822 Treated
D0 0.428312648443155 Treated
D0 1.10763699967993 Treated
D0 1.49326087600849 Treated
D0 5.13621458697323 Treated
D0 4.78144098224854 Treated
D0 3.49657300166163 Treated
D0 1.28587632204116 Treated
D0 1.34805927052047 Treated
D0 0.564314109046195 Treated
D0 0.546857085286619 Treated
D0 0.769053858867345 Treated
D0 1.11834141008117 Treated
D0 0.500125994007472 Treated
D0 3.07292251659513 Treated
D0 0.75986682298141 Treated
D0 0.860585246941696 Treated
D0 1.41565218162006 Treated
D0 6.9877649783367 Treated
D0 2.42875366082042 Treated
D0 1.63689329487674 Treated
D0 0.649584868588098 Treated
D0 1.18781697878102 Treated
D0 0.358963689259966 Treated
D0 1.11136348701021 Treated
D0 5.29064276944547 Treated
D0 0.840066894795764 Treated
D0 0.288444424948523 Treated
D0 0.996593975210776 Treated
D0 4.89800636726851 Treated
D0 0.759739244201818 Treated
D0 0.599401280646827 Treated
D0 0.531512089252045 Treated
D0 5.93783223842844 Treated
D0 1.88324193422126 Treated
D0 6.12421454181151 Treated
D0 0.508147711643856 Treated
D0 5.02441007819574 Treated
D0 2.18196528035251 Treated
D0 7.08230975612962 Treated
D0 1.52607611719644 Treated
D0 1.53219848164634 Treated
D0 3.11534088998004 Treated
D0 0.594924916577989 Treated
D0 1.91905524397225 Treated
D0 0.509486844311963 Treated
D0 1.68286136441305 Treated
D0 0.567564773442326 Treated
D0 1.29819163307476 Treated
D0 2.64669579304723 Treated
D0 3.22479610727248 Treated
D0 0.672020581602905 Treated
D0 2.08520397159297 Treated
D0 1.98288453386424 Treated
D0 2.24319598374301 Treated
D0 1.86328380542341 Treated
D0 2.5637129153187 Treated
D0 2.5691022987509 Treated
D0 0.51470867639364 Treated
D0 0.985991380315082 Treated
D0 1.6975861909167 Treated
D0 0.394809614705407 Treated
D0 0.955541204504685 Treated
D0 2.20942396910465 Treated
D0 0.707194339367137 Treated
D0 1.84888558274538 Treated
D0 1.93869219470911 Treated
D0 2.40639905062131 Treated
D0 1.58753333927877 Treated
D0 0.49291804844 Treated
D0 0.912819179655454 Treated
D0 0.517281204526015 Treated
D0 1.02648909407953 Treated
D0 2.84012862503228 Treated
D0 2.5885587793796 Treated
D0 0.782754155344989 Treated
D0 1.19888982593477 Treated
D0 0.780326573827974 Treated
D0 1.14585849874592 Treated
D0 0.596258582982879 Treated
D0 0.285482589177771 Treated
D0 1.13337219501188 Treated
D0 2.71620021518375 Treated
D0 1.42204106453751 Treated
D0 2.71483108461944 Treated
D0 2.28190987793477 Treated
D0 4.1887052017358 Treated
D0 4.26019728330339 Treated
D0 1.91086651820089 Treated
D0 0.360196968625961 Treated
D0 1.01248135985505 Treated
D0 4.42507808920725 Treated
D0 0.455615044965007 Treated
D0 1.53611023285237 Treated
D0 1.11484500569582 Treated
D0 0.67329179599342 Treated
D0 1.42451661619828 Treated
D0 0.722329609156598 Treated
D0 1.32908857615933 Treated
D0 1.00451119349748 Treated
D0 1.33080260879426 Treated
D0 1.37026825565943 Treated
D0 1.27926241039999 Treated
D0 0.494896911750538 Treated
D0 2.58702972791694 Treated
D0 0.885300840313101 Treated
D0 0.607798428394787 Treated
D0 1.12491775028438 Treated
D0 0.698861216794078 Treated
D0 0.979637193026005 Treated
D0 0.606912936527947 Treated
D0 0.241999845808817 Treated
D0 1.26979217472966 Treated
D0 2.74125875683028 Treated
D0 1.02997822763014 Treated
D0 3.0447628590077 Treated
D0 6.04127591393242 Treated
D0 1.51859159509876 Treated
D0 2.370876175617 Treated
D0 2.8860620981025 Treated
D0 1.03167446562992 Treated
D0 2.82659358119356 Treated
D0 0.347276811251013 Treated
D0 0.780413023528653 Treated
D0 1.55693975198246 Treated
D0 0.881044457449781 Treated
D0 1.64156778458102 Treated
D0 1.38478822130773 Treated
D0 1.61130104849211 Treated
D0 0.631866132251306 Treated
D0 0.462669491936858 Treated
D0 1.06293767571362 Treated
D0 1.21331984820062 Treated
D0 1.86872187306346 Treated
D0 0.511879297501532 Treated
D0 0.36664872664621 Treated
D0 0.599873562672391 Treated
D0 1.06982066281969 Treated
D0 0.559587551636249 Treated
D0 0.354449299273307 Treated
D0 1.46923074743061 Treated
D0 1.63689318576838 Treated
D0 3.52976922265758 Treated
D0 1.75057057687192 Treated
D0 4.18385779413908 Treated
D0 3.27604128480178 Treated
D0 2.11742543102247 Treated
D0 1.37935787339039 Treated
D0 1.97263822872739 Treated
D0 1.04762321193604 Treated
D0 1.62353611730412 Treated
D0 1.29905319715638 Treated
D0 0.525688072116 Treated
D0 0.883729199093015 Treated
D0 1.60251138834453 Treated
D0 6.69711890596022 Treated
D0 1.6518603331801 Treated
D0 1.72239757043312 Treated
D2 1.16077437663959 Treated
D2 1.1324038248353 Treated
D2 1.05648769379445 Treated
D2 0.719163056724582 Treated
D2 3.03912209016955 Treated
D2 1.73409148687262 Treated
D2 6.7906113631305 Treated
D2 7.49308678225857 Treated
D2 4.67656690977434 Treated
D2 0.574422795417287 Treated
D2 2.11672686912376 Treated
D2 4.83690199493439 Treated
D2 3.25653502614644 Treated
D2 2.6698635195 Treated
D2 1.38345914595698 Treated
D2 1.15558100401112 Treated
D2 1.14922720334363 Treated
D2 1.35988451365381 Treated
D2 2.31234974157375 Treated
D2 3.23348268388532 Treated
D2 1.07004363521589 Treated
D2 2.2790488926605 Treated
D2 1.73392749603958 Treated
D2 2.40193380201137 Treated
D2 2.35282872106763 Treated
D2 1.78328943578149 Treated
D2 0.257229346193463 Treated
D2 3.77770693937712 Treated
D2 3.51024799839513 Treated
D2 1.42624900085456 Treated
D2 3.13397577319879 Treated
D2 4.8211190751807 Treated
D2 6.10509281025798 Treated
D2 1.0537381926135 Treated
D2 5.17471385126859 Treated
D2 3.99387105952532 Treated
D2 2.71416572091203 Treated
D2 6.4970692012706 Treated
D2 1.1880376627998 Treated
D2 5.20716094492819 Treated
D2 2.30071883180061 Treated
D2 2.06122356844429 Treated
D2 5.10299756313795 Treated
D2 5.81079977829649 Treated
D2 1.93464751459312 Treated
D2 2.62422505842529 Treated
D2 2.52766275018464 Treated
D2 6.90711349206907 Treated
D2 5.20359576515627 Treated
D2 5.82323510716611 Treated
D2 2.70016856275646 Treated
D2 3.12935504313398 Treated
D2 2.1519306593083 Treated
D2 0.605601931634096 Treated
D2 6.6711159871184 Treated
D2 1.14934590253827 Treated
D2 1.73761439239527 Treated
D2 0.659932525046937 Treated
D2 3.12832669919714 Treated
D2 0.841012982774664 Treated
D2 6.73768710768089 Treated
D2 0.631192865852526 Treated
D2 0.822132078767637 Treated
D2 1.97294908793221 Treated
D2 2.93934706438995 Treated
D2 0.865282210505473 Treated
D2 4.87420371265693 Treated
D2 3.51151007890692 Treated
D2 5.68060307320864 Treated
D2 2.29824401399839 Treated
D2 6.53161889404506 Treated
D2 0.999730646094098 Treated
D2 4.60110316882704 Treated
D2 1.10683452203275 Treated
D2 3.07068327541917 Treated
D2 1.56038349405777 Treated
D2 1.41773985743627 Treated
D2 2.68892658153703 Treated
D2 0.685981717088941 Treated
D2 4.40052841748175 Treated
D2 3.35882440048511 Treated
D2 7.81393906469201 Treated
D2 1.9294416188797 Treated
D2 0.995006619297206 Treated
D2 2.27434352550206 Treated
D2 2.04555630271027 Treated
D2 1.7514242909433 Treated
D2 5.60150385892535 Treated
D2 3.6497103016766 Treated
D2 4.27416783322574 Treated
D2 1.24033667776471 Treated
D2 1.28246657220578 Treated
D2 1.82178846482618 Treated
D2 2.54345608230932 Treated
D2 2.72583741856656 Treated
D2 0.720506152986176 Treated
D2 1.70280972380163 Treated
D2 0.650420231784816 Treated
D2 1.60605402514807 Treated
D2 3.02816954747855 Treated
D2 1.71121350306006 Treated
D2 1.30942366718898 Treated
D2 1.63974591820235 Treated
D2 0.72921884194658 Treated
D2 1.02892464213161 Treated
D2 4.78339364333708 Treated
D2 1.37985098913393 Treated
D2 3.05362268989294 Treated
D2 2.30967121255686 Treated
D2 4.44199287676058 Treated
D2 0.581377159910116 Treated
D2 2.96260999615269 Treated
D2 0.920649156203342 Treated
D2 1.02164454394176 Treated
D2 1.88524662646936 Treated
D2 4.20451171432871 Treated
D2 1.25844843204201 Treated
D2 1.97636075015313 Treated
D2 4.93217589764148 Treated
D2 2.92210911411393 Treated
D2 0.778143924022824 Treated
D2 2.52624185952833 Treated
D2 1.10369817741535 Treated
D2 5.75274255924975 Treated
D2 1.21273562096959 Treated
D2 3.29717517287184 Treated
D2 3.38288907628631 Treated
D2 2.03477136126416 Treated
D2 1.02925965981398 Treated
D2 1.29636286543815 Treated
D2 2.06877310124563 Treated
D2 2.8413167537312 Treated
D2 1.39212000828379 Treated
D2 0.841522035751343 Treated
D2 2.18334166245787 Treated
D2 6.04473267130752 Treated
D2 4.60090571363251 Treated
D2 3.33416615582571 Treated
D2 0.461579843580771 Treated
D2 1.18576551159411 Treated
D2 1.61923171289152 Treated
D2 7.07807538196755 Treated
D2 4.03867317369085 Treated
D2 4.24172525698187 Treated
D2 3.36294225381184 Treated
D2 1.94528076209033 Treated
D2 0.636426410830612 Treated
D2 3.35389729684694 Treated
D2 1.06333158055948 Treated
D2 6.62135784698672 Treated
D2 4.90714510398939 Treated
D2 0.435375826328174 Treated
D2 3.6863975431519 Treated
D2 2.98421883306724 Treated
D2 2.2311489708563 Treated
D2 0.809536677382483 Treated
D2 0.901633705132958 Treated
D2 3.8556905208572 Treated
D2 1.65349126130256 Treated
D2 5.45579433312444 Treated
D2 4.04062806835549 Treated
D2 2.01388838941575 Treated
D2 4.92309760547156 Treated
D2 4.00131555851244 Treated
D2 3.0102571965037 Treated
D2 2.99873985135892 Treated
D2 2.42886221486313 Treated
D2 3.53424432533481 Treated
D2 0.920385541236512 Treated
D2 4.56649665304656 Treated
D2 0.499792236613789 Treated
D2 1.8493927146912 Treated
D2 1.60214607712706 Treated
D2 4.33443237272443 Treated
D2 0.817664627049898 Treated
D2 4.97049937550065 Treated
D2 0.784881749288126 Treated
D2 4.0185552417703 Treated
D2 3.10019053310943 Treated
D2 7.72419858990687 Treated
D2 2.00369747025538 Treated
D2 0.841294212259354 Treated
D2 2.69064989212274 Treated
D2 4.13848522745396 Treated
D2 0.970207115760751 Treated
D2 2.01896332175737 Treated
D2 6.10664844585764 Treated
D2 1.9551000754274 Treated
D2 3.49936486349486 Treated
D2 5.42114378356855 Treated
D2 0.628164198526686 Treated
D2 0.79489718795621 Treated
D2 2.55631021348464 Treated
D2 0.649655588584262 Treated
D2 1.73705638616846 Treated
D2 6.48847102895034 Treated
D2 4.60718365131123 Treated
D2 1.42253505340667 Treated
D2 2.48265517506404 Treated
D2 1.36987518658851 Treated
D2 1.36540403509505 Treated
D2 5.7173812513271 Treated
D2 3.03579949258226 Treated
D2 2.19018269896381 Treated
D2 1.6538130601086 Treated
D2 2.08005495231201 Treated
D2 3.14882705536399 Treated
D2 1.9454611075518 Treated
D2 0.539111059793192 Treated
D2 0.595435830563927 Treated
D2 2.24387417131963 Treated
D2 1.96125384055425 Treated
D2 4.37041882297996 Treated
D2 3.0599640496593 Treated
D2 1.71227856484166 Treated
D2 5.26599550720814 Treated
D2 2.17686639903956 Treated
D2 7.70767593314461 Treated
D2 2.07991750304658 Treated
D2 3.98159686225438 Treated
D2 0.905091236290983 Treated
D2 0.960333379772828 Treated
D2 1.96490777402079 Treated
D2 2.46158507384681 Treated
D2 6.61477140253814 Treated
D2 0.720672811516988 Treated
D2 0.783201084983682 Treated
D2 2.43761951512713 Treated
D2 7.08186939476986 Treated
D2 0.767362833692505 Treated
D2 1.3530395455153 Treated
D2 3.87662274648855 Treated
D2 1.13122937329207 Treated
D2 1.40555214613671 Treated
D2 1.83331271518768 Treated
D2 0.798777111353955 Treated
D2 2.31429624434 Treated
D2 3.12962489293418 Treated
D2 1.67105402234561 Treated
D2 2.59906608743198 Treated
D2 2.76308127988601 Treated
D2 1.89815575135253 Treated
D2 2.3259089400501 Treated
D2 3.17082317068112 Treated
D2 4.49681315384775 Treated
D2 1.49747594582989 Treated
D2 5.25055532696606 Treated
D2 2.09222839694649 Treated
D2 1.26349621351404 Treated
D2 1.3426877439538 Treated
D2 4.25994418253283 Treated
D2 5.46090851759147 Treated
D2 2.4778781422833 Treated
D2 5.06756317120621 Treated
D2 0.937340995773764 Treated
D2 3.11747769944612 Treated
D2 4.12851669560639 Treated
D2 0.766852180349934 Treated
D2 2.78586496204232 Treated
D2 4.80587740424155 Treated
D2 3.76458850442735 Treated
D2 1.78385884922817 Treated
D2 0.699024238735212 Treated
D2 2.48240403171169 Treated
D2 6.18746969530453 Treated
D2 5.29898031825229 Treated
D2 3.35529669941565 Treated
D2 3.15387772770127 Treated
D2 1.86479132529308 Treated
D2 1.73196530804823 Treated
D2 4.03800354237693 Treated
D2 0.98012932677047 Treated
D2 2.17445532516138 Treated
D2 4.84094290643428 Treated
D2 0.390350837185815 Treated
D2 2.64413895761296 Treated
D2 1.54614795605466 Treated
D2 4.91023219784351 Treated
D2 7.95081168669284 Treated
D2 2.48004006596015 Treated
D2 2.9034606354426 Treated
D2 1.85895936841367 Treated
D2 1.10443970034724 Treated
D2 1.70952776289985 Treated
D2 7.00125356124807 Treated
D2 1.08432068477534 Treated
D2 1.8654891228774 Treated
D2 1.86423805379554 Treated
D2 0.594405279608019 Treated
D2 0.451366091630032 Treated
D2 3.87334617300105 Treated
D2 6.25746501315507 Treated
D2 0.564589798361934 Treated
D2 2.05071520793657 Treated
D2 2.85072919743675 Treated
D2 1.00394866461123 Treated
D2 1.87324509805552 Treated
D2 5.08129250981482 Treated
D2 6.48900303417922 Treated
D2 7.55008476724162 Treated
D2 1.41334003757091 Treated
D2 1.5566688961315 Treated
D2 0.963562874463979 Treated
D2 1.60531291011543 Treated
D2 2.03013792893504 Treated
D2 2.25857099270932 Treated
D2 2.16515043200282 Treated
D2 0.976964517405504 Treated
D2 1.74289100766007 Treated
D2 6.89608143370355 Treated
D2 3.95632407820822 Treated
D2 2.05383922343489 Treated
D2 0.511853919080994 Treated
D2 6.02642050049196 Treated
D2 0.953684651141227 Treated
D2 0.851650932718484 Treated
D2 7.24213345502845 Treated
D2 1.86330276677698 Treated
D2 3.40867200276957 Treated
D2 1.75212542248772 Treated
D2 1.82214702869941 Treated
D2 1.07267627862995 Treated
D2 1.6565884153883 Treated
D2 1.64194850589308 Treated
D2 1.32568904821937 Treated
D2 0.431009740064541 Treated
D2 1.68647049490913 Treated
D2 5.35716654096166 Treated
D2 3.18117484532408 Treated
D2 1.98401633157607 Treated
D2 7.33774491514434 Treated
D2 1.71094914257045 Treated
D2 3.10201135695167 Treated
D2 3.40457316514187 Treated
D2 2.63416509580948 Treated
D2 3.0382958824685 Treated
D2 1.83050947212536 Treated
D2 1.52978990506613 Treated
D2 1.38322710903717 Treated
D2 1.36927169875838 Treated
D2 2.08335399086476 Treated
D2 1.97509697571413 Treated
D2 1.72356682425486 Treated
D2 0.600125301622083 Treated
D2 1.45041560812705 Treated
D2 0.304713324430632 Treated
D2 2.49666996226398 Treated
D2 3.29596919166107 Treated
D2 1.66040279395372 Treated
D2 1.48427065600743 Treated
D2 2.36860782815382 Treated
D2 4.33640523231953 Treated
D2 1.49370897044547 Treated
D2 3.60777152641034 Treated
D2 0.527971360176322 Treated
D2 0.145399841209761 Treated
D2 2.4598820659965 Treated
D2 0.892594927371787 Treated
D2 2.61149026780548 Treated
D2 2.77364388166333 Treated
D2 2.40267632033738 Treated
D2 0.972211199478111 Treated
D2 0.819597330741759 Treated
D2 4.96787871556519 Treated
D2 0.506049684256554 Treated
D2 6.54398435169137 Treated
D2 3.05887927286707 Treated
D2 1.53232594039436 Treated
D2 0.949791516145621 Treated
D2 1.14468816608103 Treated
D2 5.38043121983544 Treated
D2 2.92958380963155 Treated
D2 6.52249888244764 Treated
D2 4.2840733380612 Treated
D2 0.844395100016695 Treated
D2 1.97465723332766 Treated
D2 0.855226092777284 Treated
D2 1.32624676627831 Treated
D2 7.36483326726473 Treated
D2 6.38709026851047 Treated
D2 6.15246071823571 Treated
D2 1.95422050010339 Treated
D2 4.20013597749433 Treated
D2 1.25348409427816 Treated
D2 1.20547475282559 Treated
D2 7.21788152949165 Treated
D2 4.2264330765444 Treated
D2 3.07922590209945 Treated
D2 3.54735668812212 Treated
D2 1.81285325885404 Treated
D2 2.55503528234072 Treated
D2 0.685951227973222 Treated
D2 1.58659118956665 Treated
D2 3.52451612985141 Treated
D2 2.44289468097167 Treated
D2 2.85335461685747 Treated
D2 1.61930927664351 Treated
D2 5.91730378707178 Treated
D2 3.33322748028933 Treated
D2 6.01056197099282 Treated
D2 1.73518531439286 Treated
D2 6.43468805925396 Treated
D2 5.50531694760881 Treated
D2 1.42131989990172 Treated
D2 2.98110448143256 Treated
D2 2.0606192316737 Treated
D2 4.40012531716706 Treated
D2 0.491967152384586 Treated
D2 2.32723029195169 Treated
D2 3.73138380162614 Treated
D2 1.02811725441204 Treated
D2 7.98933933430165 Treated
D2 3.36069763589314 Treated
D2 5.63139226749433 Treated
D2 7.0769610542079 Treated
D2 2.44346079294291 Treated
D2 7.7670039301448 Treated
D2 3.17120029570848 Treated
D2 2.05894065738196 Treated
D2 4.98703501596736 Treated
D2 0.594447012759095 Treated
D2 4.83526132251189 Treated
D2 2.40336843488409 Treated
D2 3.30220589549794 Treated
D2 2.68252547531194 Treated
D2 1.92530634385034 Treated
D2 5.86230073219456 Treated
D2 1.36222987077574 Treated
D2 5.42117818435899 Treated
D2 2.22225066238109 Treated
D2 3.17745974836822 Treated
D2 0.811665623584554 Treated
D2 2.06926131491675 Treated
D2 2.42224383061027 Treated
D2 3.69159148223045 Treated
D2 6.02422899742151 Treated
D2 2.82514657356115 Treated
D2 4.1356462843261 Treated
D2 0.758479064103606 Treated
D2 3.56912293910809 Treated
D2 1.23125659893046 Treated
D2 3.50088475633372 Treated
D2 7.31794175287886 Treated
D2 2.1463379601305 Treated
D2 5.22209701972078 Treated
D2 3.51461092383326 Treated
D2 3.08512521955523 Treated
D2 1.74848173404369 Treated
D2 3.06800333445115 Treated
D2 1.68749238744579 Treated
D2 3.77387393534248 Treated
D2 0.951140420190336 Treated
D2 5.08577187817491 Treated
D2 3.53715158134406 Treated
D2 7.72233044226192 Treated
D2 2.45165428148208 Treated
D2 4.23852470702941 Treated
D2 2.73626176516213 Treated
D2 3.32131655608687 Treated
D4 1.95924543965815 Treated
D4 6.2584486549425 Treated
D4 4.19809182214299 Treated
D4 1.57358863334479 Treated
D4 7.74547958274747 Treated
D4 3.66887562221131 Treated
D4 2.83766118629047 Treated
D4 1.58688134514592 Treated
D4 7.50712059092957 Treated
D4 3.25204243167926 Treated
D4 6.50608926060644 Treated
D4 4.64648940911424 Treated
D4 2.68746660875109 Treated
D4 3.74230944455769 Treated
D4 2.66902947157777 Treated
D4 7.51105926405466 Treated
D4 1.74513237573054 Treated
D4 1.97253033978077 Treated
D4 1.80398878609483 Treated
D4 3.05228218095326 Treated
D4 1.91438501622408 Treated
D4 0.524654107447527 Treated
D4 6.71160060831364 Treated
D4 1.78150322101046 Treated
D4 3.63971014813537 Treated
D4 2.38460454165613 Treated
D4 2.23600670824158 Treated
D4 4.83729254653521 Treated
D4 3.55685377978029 Treated
D4 3.04733353073078 Treated
D4 4.82511182497574 Treated
D4 2.90794891777899 Treated
D4 1.46722234529562 Treated
D4 1.69868212970007 Treated
D4 5.52709357682225 Treated
D4 1.94479177759487 Treated
D4 4.60623198284168 Treated
D4 6.63719642826911 Treated
D4 3.26252576975699 Treated
D4 1.86768043345321 Treated
D4 7.78183129618989 Treated
D4 0.782278441805671 Treated
D4 7.1323287981838 Treated
D4 4.29576121107382 Treated
D4 0.750909670785422 Treated
D4 4.53706968804612 Treated
D4 5.45535154760361 Treated
D4 3.06803275648751 Treated
D4 7.32661538252697 Treated
D4 2.60315290011611 Treated
D4 1.78099199774314 Treated
D4 1.07743278992139 Treated
D4 3.10157195217351 Treated
D4 5.62495475770377 Treated
D4 0.497796699034494 Treated
D4 3.60084529821314 Treated
D4 4.30841707429397 Treated
D4 2.64429469986996 Treated
D4 2.06897441302759 Treated
D4 5.27810321333249 Treated
D4 1.5353224911161 Treated
D4 5.03775127023924 Treated
D4 7.32951992728221 Treated
D4 2.43090137713849 Treated
D4 1.18737553427346 Treated
D4 3.99953636663483 Treated
D4 0.881843821038428 Treated
D4 5.75061796343059 Treated
D4 1.55291684495763 Treated
D4 1.6654032387927 Treated
D4 0.773941410938721 Treated
D4 1.7017388710266 Treated
D4 5.04970000341562 Treated
D4 1.62389825816404 Treated
D4 4.02238134386874 Treated
D4 0.951524296873384 Treated
D4 5.12381943611142 Treated
D4 0.929639507763623 Treated
D4 0.845181302260171 Treated
D4 1.7664070080778 Treated
D4 0.959212700848072 Treated
D4 3.88397835652942 Treated
D4 4.58220256120218 Treated
D4 4.84866298029889 Treated
D4 2.87107824989279 Treated
D4 0.705771275521702 Treated
D4 2.12763482027038 Treated
D4 4.86452192689202 Treated
D4 5.61294572274156 Treated
D4 7.6718226017869 Treated
D4 3.48817535121761 Treated
D4 1.16029028281255 Treated
D4 2.82297590269372 Treated
D4 1.08966087466782 Treated
D4 1.91634863137078 Treated
D4 2.68674754512565 Treated
D4 7.32754949729917 Treated
D4 5.44121890932292 Treated
D4 7.31352047134858 Treated
D4 1.45510812342076 Treated
D4 1.51518104483918 Treated
D4 2.22356840890585 Treated
D4 3.21708293446381 Treated
D4 3.73095122981267 Treated
D4 1.77855972986391 Treated
D4 1.25312597834821 Treated
D4 3.01263712235813 Treated
D4 1.07472007527783 Treated
D4 4.50777754786151 Treated
D4 6.42628905134398 Treated
D4 2.81321391321323 Treated
D4 5.8966668034598 Treated
D4 0.925796129589158 Treated
D4 3.96478420596728 Treated
D4 5.56806964107781 Treated
D4 3.32589677900528 Treated
D4 1.17432900869626 Treated
D4 2.17535750677309 Treated
D4 3.69372282422126 Treated
D4 5.44801637672465 Treated
D4 5.3894571994996 Treated
D4 2.02458396426964 Treated
D4 4.12602155866395 Treated
D4 1.87598284478024 Treated
D4 3.83359949762872 Treated
D4 0.775398182511361 Treated
D4 5.74662271844105 Treated
D4 0.624720251649632 Treated
D4 3.8821318829482 Treated
D4 0.711657941565319 Treated
D4 1.27300060099989 Treated
D4 2.52347403036452 Treated
D4 0.730313657011498 Treated
D4 3.52094568812519 Treated
D4 0.714809611457877 Treated
D4 0.645491168692266 Treated
D4 4.32733040414891 Treated
D4 4.01311197606793 Treated
D4 6.66966965372916 Treated
D4 4.00862963118479 Treated
D4 2.45277318319654 Treated
D4 4.98834540795063 Treated
D4 2.04830109321711 Treated
D4 2.49801551848219 Treated
D4 4.76009690401608 Treated
D4 3.90051199485678 Treated
D4 4.64347964169288 Treated
D4 3.70918659238727 Treated
D4 3.76262140893145 Treated
D4 3.8586099632318 Treated
D4 2.60997793488732 Treated
D4 2.29510494499967 Treated
D4 6.38770089834695 Treated
D4 1.04738401708085 Treated
D4 4.83725360837724 Treated
D4 3.72927946592228 Treated
D4 2.27865782886893 Treated
D4 6.14674011206927 Treated
D4 5.72961350625747 Treated
D4 2.23080771735175 Treated
D4 3.62319750077589 Treated
D4 2.85847725386995 Treated
D4 3.71563619727022 Treated
D4 2.20978915256056 Treated
D4 2.254327049825 Treated
D4 3.34185769812339 Treated
D4 3.97293128496233 Treated
D4 6.28893650147189 Treated
D4 0.387941531216304 Treated
D4 4.85840401166139 Treated
D4 2.89713206846287 Treated
D4 2.3874126765934 Treated
D4 1.88279688519585 Treated
D4 2.88573111761563 Treated
D4 2.79713862170156 Treated
D4 4.05191088192295 Treated
D4 3.70880755530493 Treated
D4 1.83540516261316 Treated
D4 2.18919431249625 Treated
D4 0.926104395113911 Treated
D4 5.43691480871536 Treated
D4 0.816981523229255 Treated
D4 0.362855713317742 Treated
D4 6.3857956386466 Treated
D4 2.85619812943224 Treated
D4 2.85023447017874 Treated
D4 6.85262019599578 Treated
D4 5.73989433602599 Treated
D4 3.0207850382266 Treated
D4 0.45450132594076 Treated
D4 6.55354849228515 Treated
D4 2.74471950151021 Treated
D4 3.39651974208555 Treated
D4 4.83604443925351 Treated
D4 1.91455273749948 Treated
D4 3.64653663981181 Treated
D4 1.08395064062527 Treated
D4 4.89999261438262 Treated
D4 6.57122027964761 Treated
D4 1.77947999401443 Treated
D4 4.44330987782368 Treated
D4 2.98411839489859 Treated
D4 5.6600208629505 Treated
D4 2.26016998097818 Treated
D4 7.28396582533122 Treated
D4 3.86867180320526 Treated
D4 0.836796537905301 Treated
D4 4.68396431082975 Treated
D4 2.60738627185397 Treated
D4 2.35051189961389 Treated
D4 7.54737165300978 Treated
D4 6.51595360173443 Treated
D4 0.75142900290284 Treated
D4 3.88758229663913 Treated
D4 7.01712175909903 Treated
D4 0.710632574103135 Treated
D4 3.51993535265062 Treated
D4 2.97460069581633 Treated
D4 6.5352247849367 Treated
D4 4.39238564295707 Treated
D4 0.87714150134983 Treated
D4 3.20050087741215 Treated
D4 1.70167213598641 Treated
D4 2.24055386359185 Treated
D4 0.746515207152733 Treated
D4 4.81105907143585 Treated
D4 6.60572945768204 Treated
D4 2.96859353260281 Treated
D4 2.51019907865474 Treated
D4 4.28898455028127 Treated
D4 5.42513994369445 Treated
D4 0.617205373897332 Treated
D4 1.8375447558042 Treated
D4 5.46843583261878 Treated
D4 2.41881412622139 Treated
D4 1.84339429181861 Treated
D4 0.82783500383913 Treated
D4 3.59767825233053 Treated
D4 4.39522461689091 Treated
D4 3.90788466527448 Treated
D4 5.23127260477338 Treated
D4 1.1679912933723 Treated
D4 1.6704792423689 Treated
D4 1.45427587947733 Treated
D4 0.41710218733454 Treated
D4 2.63311988817665 Treated
D4 6.47964106710336 Treated
D4 2.6072915209019 Treated
D4 6.70436955303692 Treated
D4 1.01251012441081 Treated
D4 4.29305557727802 Treated
D4 2.01234129522047 Treated
D4 4.74271495368073 Treated
D4 7.68218454561747 Treated
D4 4.3481488122512 Treated
D4 7.5550922156081 Treated
D4 2.2746764408004 Treated
D4 3.66248351575426 Treated
D4 4.59100537449028 Treated
D4 3.95195639402545 Treated
D4 1.7734504959071 Treated
D4 4.55272463111295 Treated
D4 3.81066148608589 Treated
D4 0.574662285421903 Treated
D4 1.89711094111871 Treated
D4 6.04071141472018 Treated
D4 1.47214728952715 Treated
D4 1.90950292528335 Treated
D4 4.19931379669827 Treated
D4 7.30665867566815 Treated
D4 4.96604403099866 Treated
D4 2.59381191121536 Treated
D4 5.48217664288427 Treated
D4 4.58141945210522 Treated
D4 1.82824638266635 Treated
D4 0.777157398453304 Treated
D4 2.15178181767195 Treated
D4 3.38952540242791 Treated
D4 5.76812940659084 Treated
D4 5.89872957144317 Treated
D4 2.38468583487953 Treated
D4 4.33446094066212 Treated
D4 2.54345387191643 Treated
D4 3.96175888551278 Treated
D4 2.4225100350628 Treated
D4 3.42371890490526 Treated
D4 0.497086281048494 Treated
D4 1.23145634406789 Treated
D4 0.527495950226612 Treated
D4 0.65637313562733 Treated
D4 1.02696236722231 Treated
D4 4.1575044427425 Treated
D4 3.09435011826509 Treated
D4 1.2093494604906 Treated
D4 2.72388038204071 Treated
D4 5.71176647606989 Treated
D4 3.03818105862504 Treated
D4 2.2612046624406 Treated
D4 1.14831772044167 Treated
D4 3.32843425946355 Treated
D4 1.57397719647728 Treated
D4 5.96568997320369 Treated
D4 1.84715579537576 Treated
D4 4.60719840547676 Treated
D4 0.491303295565475 Treated
D4 3.03924879942856 Treated
D4 2.83545973079526 Treated
D4 3.20833838319042 Treated
D4 2.67424889488042 Treated
D4 1.56668792015153 Treated
D4 2.80291039831402 Treated
D4 5.26485775855468 Treated
D4 6.35568622014628 Treated
D4 1.46137155988762 Treated
D4 2.60347894841288 Treated
D4 1.57232707054868 Treated
D4 1.56928343805917 Treated
D4 0.42825398230444 Treated
D4 1.06784887335571 Treated
D4 2.4499820863856 Treated
D4 4.69122309120717 Treated
D4 2.18803609271783 Treated
D4 5.03468026062652 Treated
D4 3.18261820471499 Treated
D4 2.47768773738857 Treated
D4 5.6451223745536 Treated
D4 6.76506074528948 Treated
D4 0.889237964187839 Treated
D4 0.900921801017658 Treated
D4 4.2035358781681 Treated
D4 1.18266578520985 Treated
D4 5.85958486339986 Treated
D4 2.84294362034133 Treated
D4 1.41846150119585 Treated
D4 3.21054670176855 Treated
D4 2.57204774721751 Treated
D4 5.1201128937342 Treated
D4 2.70636053131905 Treated
D4 1.63894146044225 Treated
D4 7.54447779598564 Treated
D4 7.89581742112343 Treated
D4 4.17468105157679 Treated
D4 1.45080398083639 Treated
D4 4.12207306058182 Treated
D4 3.39045582036256 Treated
D4 5.4657515892138 Treated
D4 3.88991860493971 Treated
D4 2.8579684405499 Treated
D4 5.10871800605192 Treated
D4 2.62623160952171 Treated
D4 1.89414688192297 Treated
D4 4.93054352129836 Treated
D4 1.28999924183624 Treated
D4 1.22293120172438 Treated
D4 0.73191467095054 Treated
D4 1.8819585294695 Treated
D4 0.960020925910741 Treated
D4 2.89651263053215 Treated
D4 1.10736254311806 Treated
D4 5.14182969708126 Treated
D4 1.48849556270782 Treated
D4 3.43883526082575 Treated
D4 7.95899205661325 Treated
D4 5.64103128410489 Treated
D4 3.93884600072744 Treated
D4 2.05787993720446 Treated
D4 1.06205555130251 Treated
D4 4.03238923625645 Treated
D4 7.58894626125987 Treated
D4 0.548644741994605 Treated
D4 4.10612459061849 Treated
D4 2.81894404311221 Treated
D4 3.60505316560617 Treated
D4 2.34162733608563 Treated
D4 2.18412566756509 Treated
D4 1.80206367819299 Treated
D4 7.14203948927383 Treated
D4 4.19651553254077 Treated
D4 3.28647809593191 Treated
D4 3.09755353472862 Treated
D4 0.63317435909435 Treated
D4 0.897601440399814 Treated
D4 1.19725518212836 Treated
D4 1.47593865416659 Treated
D4 3.2461511341317 Treated
D4 3.25795678217847 Treated
D4 4.84988362831016 Treated
D4 0.959767603642651 Treated
D4 3.97368025328336 Treated
D4 6.24394470238137 Treated
D4 6.48683130363505 Treated
D4 1.18003622932862 Treated
D4 2.20690646160141 Treated
D4 3.32135549122135 Treated
D4 1.95932885905287 Treated
D4 3.87873198096573 Treated
D4 3.78567060143782 Treated
D4 0.668621279831455 Treated
D4 5.28513478026591 Treated
D4 2.89361831320529 Treated
D4 4.84916928451188 Treated
D4 7.85416883211164 Treated
D4 0.473763518216602 Treated
D4 2.2745028282685 Treated
D4 3.84885026859499 Treated
D4 2.60175443387801 Treated
D4 0.775390161218479 Treated
D4 4.98176004294745 Treated
D4 3.38978025217933 Treated
D4 2.9971427019444 Treated
D4 4.43495543139195 Treated
D4 1.70828314170999 Treated
D4 6.98919315550994 Treated
D4 2.96412785985248 Treated
D4 7.61619335424115 Treated
D4 4.84815210572114 Treated
D4 2.54912804489863 Treated
D4 0.430743712810664 Treated
D4 1.54720856887591 Treated
D4 3.29350744400472 Treated
D4 5.72259251265667 Treated
D4 3.99456832422761 Treated
D4 2.44396987808498 Treated
D4 2.21401273509736 Treated
D4 5.28482799265196 Treated
D4 5.41238248914443 Treated
D4 3.82212093622627 Treated
D4 0.418627570822864 Treated
D4 1.4089453717028 Treated
D4 2.82606480143938 Treated
D4 2.18767161538447 Treated
D4 1.37765984741615 Treated
D4 5.86196383456639 Treated
D4 0.528402301184785 Treated
D4 6.98047870254381 Treated
D4 4.33959724694479 Treated
D4 6.57133294079347 Treated
D4 0.502341680452605 Treated
D4 2.128846264443 Treated
D4 1.67799683829213 Treated
D4 2.05949693317686 Treated
D4 2.72682130308153 Treated
D4 6.29416925190904 Treated
D4 1.0990084912953 Treated
D4 0.63001077947162 Treated
D4 5.81241434851654 Treated
D4 0.701009352280801 Treated
D4 5.71833582327675 Treated
D4 3.50082923142469 Treated
D4 0.5748042323443 Treated
D4 7.88390640354804 Treated
D4 1.78282891297995 Treated
D4 2.16358137250849 Treated
D4 1.12474049983613 Treated
D4 2.93744929996613 Treated
D4 1.89877912275422 Treated
D4 2.37739093335418 Treated
D4 6.90294713543682 Treated
D4 6.96801727087028 Treated
D4 3.31129254324348 Treated
D4 2.73579509131568 Treated
D4 3.38080654118486 Treated
D4 0.719595211057077 Treated
D4 5.47935272994125 Treated
D4 4.3627633705366 Treated
D4 4.3979023484056 Treated
D4 4.93519882729734 Treated
D4 0.664950826317043 Treated
D4 4.28583304723569 Treated
D4 3.94522426462076 Treated
D4 0.439346354278684 Treated
D4 3.12096937879404 Treated
D4 2.77266719434943 Treated
D4 2.95935901711996 Treated
D4 4.83749224599354 Treated
D4 4.96290189241358 Treated
D4 1.860282263907 Treated
D4 5.55970082877594 Treated
D4 0.925026655506108 Treated
D4 2.3833624271185 Treated
D4 0.391006206152906 Treated
D4 1.8572427010164 Treated
D4 0.683736186724009 Treated
D4 2.52518214262853 Treated
D4 5.25487569234519 Treated
D4 0.746024156570164 Treated
D4 0.963955560109294 Treated
D4 1.66216943747527 Treated
D4 5.71342212639697 Treated
D4 3.95337277151973 Treated
D4 3.56475669213377 Treated
D4 2.29571753606197 Treated
D4 3.17926180476839 Treated
D4 3.53491889983414 Treated
D4 4.92126796288372 Treated
D4 5.76179100078999 Treated
D4 5.3825461303268 Treated
D4 4.07382051860631 Treated
D4 4.88432950410884 Treated
D4 2.06816153981013 Treated
D4 3.19402073995891 Treated
D4 5.30114155654008 Treated
D4 3.5102335274059 Treated
D4 2.63081674577395 Treated
D4 1.68713003678264 Treated
D4 1.03972899365162 Treated
D4 2.36138466685623 Treated
D4 3.55020558628691 Treated
D4 7.18234202851074 Treated
D4 3.30566995485338 Treated
D4 1.35885037338269 Treated
D4 5.87488490443413 Treated
D4 2.90379129861713 Treated
D4 4.06880061492416 Treated
D4 2.05708498202351 Treated
D4 3.90488861128359 Treated
D4 0.716159396908675 Treated
D4 2.00807743895416 Treated
D4 5.68683008286905 Treated
D4 2.20907319035817 Treated
D4 4.02013806260497 Treated
D4 1.03100812273524 Treated
D4 5.99551705996376 Treated
D4 0.814706329415834 Treated
D4 2.18181678839699 Treated
D4 0.659566927475643 Treated
D4 2.28994338803806 Treated
D4 0.744354789687136 Treated
D4 6.29964384721089 Treated
D4 5.18869599237636 Treated
D4 5.11901569741154 Treated
D4 2.29880455927371 Treated
D4 4.87783034051519 Treated
D4 4.40627811822503 Treated
D4 0.345154347357768 Treated
D4 7.35064938168897 Treated
D4 3.47992211405023 Treated
D4 2.37865344418237 Treated
D4 7.36150922863748 Treated
D4 0.919669735900064 Treated
D4 3.2552514059911 Treated
D4 6.01869984234746 Treated
D4 6.52061683314759 Treated
D4 3.23053105979742 Treated
D4 3.62591153216036 Treated
D4 7.58165659433257 Treated
D4 2.07974766726143 Treated
D4 5.86541531496609 Treated
D4 0.559753495633453 Treated
D4 3.74152983492165 Treated
D4 2.40866922418544 Treated
D4 1.5804728738008 Treated
D4 6.46590919061243 Treated
D4 4.78376335815361 Treated
D4 1.82778479207385 Treated
D4 0.896121554879596 Treated
D4 1.96608698683804 Treated
D4 3.06858269406691 Treated
D4 6.55283952523707 Treated
D4 5.35079239907405 Treated
D4 3.85495770560469 Treated
D4 2.46102316669221 Treated
D4 1.29999416265979 Treated
D4 0.895325892562708 Treated
D4 3.47208285153821 Treated
D4 5.98264557198615 Treated
D4 0.634064559996545 Treated
D4 3.90077238978097 Treated
D4 3.17638250107462 Treated
D4 7.5190346010551 Treated
D4 0.904250175791605 Treated
D4 7.89003491049037 Treated
D4 1.83920206398653 Treated
D4 1.25799744721113 Treated
D4 5.30010280723098 Treated
D4 5.5825134637054 Treated
D4 4.51521649215917 Treated
D4 2.90650857886198 Treated
D4 4.2961473432967 Treated
D4 1.11001857801268 Treated
D4 2.89413008918732 Treated
D4 1.52364110343429 Treated
D4 6.93255369515765 Treated
D4 2.76141053307307 Treated
D4 6.37331227329107 Treated
D4 1.8716836675836 Treated
D4 0.636719056519516 Treated
D4 2.65818551724194 Treated
D4 1.26829253691482 Treated
D4 0.518999849081451 Treated
D4 1.06381591500351 Treated
D4 3.27280000717464 Treated
D4 0.635850005615102 Treated
D4 3.8395220333412 Treated
D4 4.42494251030033 Treated
D4 0.592652469765377 Treated
D4 2.5360858359454 Treated
D4 5.52955857997917 Treated
D4 0.557568093605372 Treated
D4 1.22395128554731 Treated
D4 0.908481665259602 Treated
D4 4.53649738472443 Treated
D4 0.937236862236761 Treated
D4 2.07161082517452 Treated
D4 5.86155831637858 Treated
D4 6.44469540419178 Treated
D4 0.70624250155965 Treated
D4 0.799917447717162 Treated
D4 1.9148808275372 Treated
D4 2.86998653302282 Treated
D4 3.47297839061486 Treated
D4 2.28592972072297 Treated
D4 3.48120133472104 Treated
D4 0.793290595204247 Treated
D4 0.892735298707823 Treated
D4 2.96367429744952 Treated
D4 5.44778594333816 Treated
D4 3.58997627675399 Treated
D4 0.666593740787061 Treated
D4 2.56074891095354 Treated
D4 2.53147665106949 Treated
D4 0.663921405258204 Treated
D4 4.71699353391352 Treated
D4 1.92269806232688 Treated
D4 3.09614638006601 Treated
D4 5.97284358489323 Treated
D4 2.10669720656163 Treated
D4 6.79369962543898 Treated
D4 3.60087857815662 Treated
D4 1.10357664104127 Treated
D4 1.94432134264308 Treated
D4 2.72310738668699 Treated
D4 0.449098435280105 Treated
D4 2.87627898060006 Treated
D4 2.74456171570909 Treated
D4 3.06464518637509 Treated
D4 2.22639635893104 Treated
D4 0.938071858729036 Treated
D4 2.60302185755827 Treated
D4 6.26735725653389 Treated
D4 2.46129944041749 Treated
D4 3.6646349873277 Treated
D4 2.92573288351846 Treated
D4 3.04450825173905 Treated
D4 3.28112498525123 Treated
D4 1.6632868847085 Treated
D4 2.57797418571958 Treated
D4 3.84630951394632 Treated
D4 3.21768014762118 Treated
D4 3.71426976199119 Treated
D4 0.545226542361969 Treated
D4 4.48127028081681 Treated
D4 2.2901409410881 Treated
D4 4.25335822456406 Treated
D4 4.73862196622084 Treated
D4 4.8833660426825 Treated
D4 1.81003390312123 Treated
D4 6.24824180229393 Treated
D4 1.39927611865174 Treated
D4 5.01089335048354 Treated
D4 2.70044732263966 Treated
D4 3.06586833393025 Treated
D4 5.93684719931913 Treated
D4 1.08116661885054 Treated
D4 3.33370079802891 Treated
D4 0.792220393986762 Treated
D4 1.6781049455359 Treated
D4 1.6403890034251 Treated
D4 5.29882200653498 Treated
D4 3.52340867425979 Treated
D4 2.40697840481694 Treated
D4 7.98082863566181 Treated
D4 2.5361815646464 Treated
D4 7.94451298748378 Treated
D4 5.75620637014076 Treated
D4 0.853467694358243 Treated
D4 4.78363404264293 Treated
D4 4.25160028642334 Treated
D4 1.90270600963056 Treated
D4 1.87508516270435 Treated
D4 6.19617041637158 Treated
D4 3.40987084206466 Treated
D4 3.88639503747904 Treated
D4 2.4935322123636 Treated
D4 4.54792655999775 Treated
D4 2.15003705064468 Treated
D4 6.54311559720553 Treated
D4 3.81998119111386 Treated
D4 6.46468922847166 Treated
D4 7.18255329207229 Treated
D4 6.38749573507562 Treated
D4 5.90919180414751 Treated
D4 5.64334309085195 Treated
D4 2.30577637506782 Treated
D4 2.91559230949648 Treated
D4 3.41718621505172 Treated
D4 5.31542706286349 Treated
D4 5.45626288657593 Treated
D4 6.16404936021369 Treated
D4 1.73507480791391 Treated
D4 1.49077483495329 Treated
D4 0.799072929004543 Treated
D4 6.16721736221449 Treated
D4 0.622028550716432 Treated
D4 3.85223668193984 Treated
D4 3.16571880740197 Treated
D4 3.14850401686073 Treated
D4 1.5633271799511 Treated
D4 0.684416598905867 Treated
D4 4.797443684047 Treated
D4 2.34086545570503 Treated
D4 2.68663196795014 Treated
D4 4.35496858368192 Treated
D4 0.960432297773627 Treated
D4 4.87694387526515 Treated
D4 0.82714366849846 Treated
D4 5.49453109183819 Treated
D4 5.92464319252222 Treated
D4 5.55839939848704 Treated
D4 6.76895634924396 Treated
D4 4.37625913245 Treated
D4 5.03929257335091 Treated
D4 2.71777114956558 Treated
D4 4.62232436510332 Treated
D4 5.8458599172695 Treated
D4 0.908680613107662 Treated
D4 1.9326306092485 Treated
D4 2.21784515384468 Treated
D4 0.568514470734603 Treated
D4 1.51134341528307 Treated
D4 3.26367352964806 Treated
D4 3.38535659076372 Treated
D4 3.62764716689691 Treated
D4 3.73223644070941 Treated
D4 1.60811035619146 Treated
D4 2.68898272899784 Treated
D4 6.22366951361753 Treated
D4 3.33466614300232 Treated
D4 4.43988807722726 Treated
D4 5.44989082610395 Treated
D4 3.83004348342387 Treated
D4 1.65616772123859 Treated
D4 0.544201655048461 Treated
D4 3.47709026782832 Treated
D4 6.15037240219993 Treated
D4 3.18551487123994 Treated
D4 5.74977282099166 Treated
D4 6.4071873462974 Treated
D4 1.36313444109278 Treated
D4 5.99576285493008 Treated
D4 6.09220376573745 Treated
D4 0.793678259752931 Treated
D4 3.68879765839156 Treated
D4 2.93199012814998 Treated
D4 1.19562255639127 Treated
D4 6.11922640322068 Treated
D4 0.524470721125414 Treated
D4 4.4389352057133 Treated
D4 6.59301505334491 Treated
D4 0.59496950164589 Treated
D4 3.17788038989698 Treated
D4 5.29238010594684 Treated
D4 0.62270158338773 Treated
D4 2.99360511742259 Treated
D4 6.84219875799364 Treated
D4 4.33689944256159 Treated
D4 2.81469318266875 Treated
D4 3.1260078235047 Treated
D4 3.26684747196989 Treated
D4 2.77648889627405 Treated
D4 2.95053152275212 Treated
D4 0.979446076268813 Treated
D4 7.66701160280359 Treated
D4 1.50987645383344 Treated
D4 4.69190737915954 Treated
D4 1.66116928642955 Treated
D4 3.51434548454313 Treated
D4 3.16706960978231 Treated
D4 3.94720554905539 Treated
D4 2.5854983366566 Treated
D4 2.39644300257107 Treated
D4 1.01766375770408 Treated
D4 1.77051793116842 Treated
D4 1.57361853941197 Treated
D4 2.80082202789236 Treated
D4 1.36490933586202 Treated
D4 4.08345445172546 Treated
D4 4.12646827488967 Treated
D4 0.531113432262983 Treated
D4 0.77121093384265 Treated
D4 2.33358769146159 Treated
D4 0.949227268104187 Treated
D4 4.42675015002829 Treated
D4 0.297435320265602 Treated
D4 1.07993922578417 Treated
D4 4.89896405790774 Treated
D4 2.21075698609422 Treated
D4 1.34296058977129 Treated
D4 2.90506293199746 Treated
D4 4.36956263103412 Treated
D4 0.97060508615431 Treated
D4 0.659112142295427 Treated
D4 4.79221194802085 Treated
D4 4.29631412607067 Treated
D4 0.631148480214487 Treated
D4 1.27925018219538 Treated
D4 5.64979596704315 Treated
D4 2.79026201891557 Treated
D4 1.77331690696981 Treated
D4 1.43306306016144 Treated
D4 1.58297448431105 Treated
D4 6.51394996954193 Treated
D4 5.1200808634175 Treated
D4 6.93937088199392 Treated
D4 7.82153041262953 Treated
D4 3.61476018838811 Treated
D4 6.70133024819415 Treated
D4 3.80868663370123 Treated
D4 1.33484241229927 Treated
D4 2.42746293321477 Treated
D4 2.41072847192635 Treated
D4 0.866763892859431 Treated
D4 0.959289713460308 Treated
D4 0.87628174352566 Treated
D4 2.39852577441162 Treated
D4 0.789682041015863 Treated
D4 4.53577279815336 Treated
D4 1.4117486292746 Treated
D4 2.11817772333362 Treated
D4 5.56414660690052 Treated
D4 0.749589421949228 Treated
D4 0.926309128848101 Treated
D4 5.37302203631458 Treated
D4 4.0604998267445 Treated
D4 2.57342463384762 Treated
D4 1.02422246483229 Treated
D4 0.840296198687983 Treated
D4 1.25678037344008 Treated
D4 3.84938274517518 Treated
D4 2.70178423677296 Treated
D4 0.775300901315735 Treated
D4 3.20320404123332 Treated
D4 4.76855500074913 Treated
D4 2.03779337045358 Treated
D4 0.739706276317121 Treated
D4 2.90773080308834 Treated
D4 2.47952277867181 Treated
D4 4.90594684438137 Treated
D4 2.20515337866295 Treated
D4 2.15275897186016 Treated
D4 1.84278910299699 Treated
D4 1.66413229218006 Treated
D4 2.03461405870948 Treated
D4 5.54649136351775 Treated
D4 4.49068345900768 Treated
D4 4.09577040945624 Treated
D4 5.6072494932086 Treated
D4 3.46888667507169 Treated
D4 4.72454567782525 Treated
D4 1.71136858677174 Treated
D4 6.14003498152888 Treated
D4 6.80966300088675 Treated
D4 3.59036171461257 Treated
D4 0.723378818558902 Treated
D4 1.45099516485942 Treated
D4 2.98248190618543 Treated
D4 6.96828138346901 Treated
D4 1.73280774178651 Treated
D4 0.985227112352576 Treated
D4 1.96104359891616 Treated
D4 3.57576998476714 Treated
D4 3.78174834056368 Treated
D4 4.76657430555239 Treated
D4 0.857012244668151 Treated
D4 1.60592703228955 Treated
D4 6.9958527253931 Treated
D4 0.306359831039056 Treated
D4 5.97348170404316 Treated
D4 5.46039118163352 Treated
D4 3.93156084249743 Treated
D4 1.71303681025159 Treated
D4 1.7998556891238 Treated
D4 1.0402198384356 Treated
D4 1.20141671932311 Treated
D4 3.098262545494 Treated
D4 6.57256282553525 Treated
D4 0.917805754607408 Treated
D4 2.46872612713888 Treated
D4 1.01230179200829 Treated
D4 2.00283733991616 Treated
D4 5.00113774379317 Treated
D4 0.857645306499149 Treated
D4 1.60951172826601 Treated
D4 0.701720143584776 Treated
D4 0.916727146937072 Treated
D4 4.24632949771756 Treated
D4 2.88953285245297 Treated
D4 5.32416836022209 Treated
D4 5.0598036525857 Treated
D4 4.00567535145089 Treated
D4 7.05559671374787 Treated
D4 6.98277808548494 Treated
D4 1.00631754216109 Treated
D4 3.30760093429995 Treated
D4 6.0823469416667 Treated
D4 1.97340027858575 Treated
D4 3.59212297576638 Treated
D4 2.44101027743795 Treated
D4 2.23807944676057 Treated
D4 0.572274777301177 Treated
D4 0.492920725415146 Treated
D4 3.42173746520788 Treated
D4 3.99637393338724 Treated
D4 0.570954792459318 Treated
D4 1.47536545047274 Treated
D4 6.40150386346598 Treated
D4 6.82813575600348 Treated
D4 4.23535675892427 Treated
D4 1.05454821829361 Treated
D4 0.749488516463569 Treated
D4 5.35354710013306 Treated
D4 0.916059194980976 Treated
D4 3.73734279210408 Treated
D4 2.99246811603698 Treated
D4 1.58908296812877 Treated
D4 2.1514212834472 Treated
D4 3.22948224925042 Treated
D4 1.61904681294136 Treated
D4 0.901566040404423 Treated
D4 2.2873363738758 Treated
D4 0.577968590991441 Treated
D4 5.67105779060785 Treated
D4 1.03074488032236 Treated
D4 2.12826955823397 Treated
D4 4.22868720063059 Treated
D4 6.64279757741148 Treated
D4 1.26215574785641 Treated
D4 1.73106965766097 Treated
D4 2.65307387719327 Treated
D4 3.97544454893338 Treated
D4 2.25587767840607 Treated
D4 2.67771855838567 Treated
D4 2.5128346276364 Treated
D4 0.461888466001916 Treated
D4 3.21321045538882 Treated
D4 7.94783465203749 Treated
D4 2.61477359596717 Treated
D4 1.51113376613109 Treated
D4 6.63457192159973 Treated
D4 1.18990084064312 Treated
D4 4.22106975006427 Treated
D4 4.90982884941447 Treated
D4 0.76254120251297 Treated
D4 2.16435196633327 Treated
D4 3.51564680728818 Treated
D4 2.58927236265524 Treated
D4 2.42001580622532 Treated
D4 3.36257127915135 Treated
D4 1.50006474474726 Treated
D4 2.28598587591992 Treated
D4 3.21876109996469 Treated
D4 5.43495970043335 Treated
D4 2.80660953812999 Treated
D4 1.02620460619661 Treated
D4 3.22990589245207 Treated
D4 7.22167585340677 Treated
D4 2.82880887452231 Treated
D4 3.14436248447079 Treated
D4 4.63404524930869 Treated
D4 5.93630225224986 Treated
D4 2.34008621869039 Treated
D4 0.827701003487047 Treated
D4 2.47967637130591 Treated
D4 0.946713452117208 Treated
D4 4.69241584661931 Treated
D4 5.10893559617748 Treated
D4 4.0755762360428 Treated
D4 2.27617829620012 Treated
D4 6.64334713847714 Treated
D4 5.65554116352438 Treated
D4 3.30373224059551 Treated
D4 5.01618518756712 Treated
D4 3.42433869863044 Treated
D4 5.43472960820448 Treated
D4 3.02453103513234 Treated
D4 0.868809113007043 Treated
D4 1.06373841070433 Treated
D4 1.40385539546185 Treated
D4 2.21994426803752 Treated
D4 3.36554179050114 Treated
D4 2.46068177055855 Treated
D4 4.86617772362061 Treated
D4 1.15018025993254 Treated
D4 4.36035052090245 Treated
D4 4.03602437762361 Treated
D4 3.484343097866 Treated
D4 6.69191091897626 Treated
D4 2.93590986957097 Treated
D4 0.910497464846821 Treated
D4 6.20999269772318 Treated
D4 5.3985689370166 Treated
D4 3.2892674081475 Treated
D4 6.97227431909146 Treated
D4 4.13641668262116 Treated
D4 4.21937216906346 Treated
D4 4.17215104309005 Treated
D4 3.19188487318629 Treated
D4 3.8403350518551 Treated
D4 5.23220713019693 Treated
D4 6.14327792065778 Treated
D4 2.90839580189582 Treated
D4 1.44620928224256 Treated
D4 2.52971797798367 Treated
D4 6.02862784238749 Treated
D4 2.12782051240575 Treated
D4 4.14696847088035 Treated
D4 3.08255289371793 Treated
D4 5.71464869943578 Treated
D4 3.19208159629845 Treated
D4 4.24845174077623 Treated
D4 4.61170314799766 Treated
D4 2.11111283696833 Treated
D4 4.31105447041743 Treated
D4 5.14635550616873 Treated
D4 2.36355831983719 Treated
D4 2.47360961845433 Treated
D4 2.85685940614524 Treated
D4 1.45142792453222 Treated
D4 3.79596731487281 Treated
D4 3.92243514177428 Treated
D4 0.805676657398457 Treated
D4 3.92351234760039 Treated
D4 4.05587819194711 Treated
D4 5.11091298109118 Treated
D4 1.40016198311742 Treated
D4 0.744117416841107 Treated
D4 5.93114818747077 Treated
D4 3.60169360085911 Treated
D4 3.71884482430305 Treated
D4 3.22395127778497 Treated
D4 1.78892399640944 Treated
D4 5.73479144693408 Treated
D4 2.41889761530996 Treated
D4 2.65257419660737 Treated
D4 2.98300848664602 Treated
D4 6.64377445345032 Treated
D4 2.47078400371809 Treated
D4 6.95128182803871 Treated
D4 3.06540138107137 Treated
D4 2.0575679103961 Treated
D4 3.79527591495225 Treated
D4 4.97997725466532 Treated
D4 1.1850095324944 Treated
D4 1.67622095656429 Treated
D4 2.50033552475852 Treated
D4 0.975463450730404 Treated
D4 6.52064807068423 Treated
D4 6.38511503543615 Treated
D4 0.829599845726843 Treated
D4 4.59060165698102 Treated
D4 1.064486396737 Treated
D4 4.85547912039455 Treated
D4 0.737640224620704 Treated
D4 1.93994368449052 Treated
D4 4.85420682372045 Treated
D4 6.13519668689004 Treated
D4 0.812438871983574 Treated
D4 2.69849942916815 Treated
D4 4.3648175401014 Treated
D4 3.51729252149289 Treated
D4 2.79437917462016 Treated
D4 7.28535359015428 Treated
D4 6.27336708958281 Treated
D4 2.31324286433902 Treated
D4 0.686163071679318 Treated
D4 1.06911462521298 Treated
D4 0.557923668167807 Treated
D4 7.82859946544777 Treated
D4 1.01297030578213 Treated
D4 2.84474474354495 Treated
D4 0.660340873690139 Treated
D4 0.550712488350866 Treated
D4 4.89180006171053 Treated
D4 0.647410053353547 Treated
D4 1.76781157023529 Treated
D4 4.51670610934693 Treated
D4 2.8016667465867 Treated
D4 1.34100198498564 Treated
D4 3.44141806839422 Treated
D4 3.83096571203836 Treated
D4 2.71840977757315 Treated
D4 1.92243140817487 Treated
D4 5.60350420972424 Treated
D4 3.08660703776072 Treated
D4 2.19210892045082 Treated
D4 0.986588178968042 Treated
D4 4.45522404540678 Treated
D4 1.83296792029128 Treated
D4 1.76230347459951 Treated
D4 1.20124897764739 Treated
D4 1.14664768874256 Treated
D4 3.80557468155824 Treated
D4 1.0453439287801 Treated
D4 6.759926290556 Treated
D4 0.926456075611498 Treated
D4 4.01521624692279 Treated
D4 4.64647485594325 Treated
D4 3.37820752666733 Treated
D4 4.81569893091915 Treated
D4 0.678319341183188 Treated
D4 4.62843066300079 Treated
D4 4.43491654909348 Treated
D4 1.18752492304751 Treated
D4 1.5611474591021 Treated
D4 0.840133850850668 Treated
D4 1.80244834775524 Treated
D4 2.61302069133414 Treated
D4 4.66351482422743 Treated
D4 7.82421191693441 Treated
D4 5.02511902564193 Treated
D4 1.45037479268625 Treated
D4 1.27508816222923 Treated
D4 1.62112749184509 Treated
D4 5.78073850251001 Treated
D4 2.23125233641643 Treated
D4 2.90315003814777 Treated
D4 7.84483324547647 Treated
D4 1.41673473059541 Treated
D4 1.82481259974813 Treated
D4 2.41042386246301 Treated
D4 2.89177839226736 Treated
D4 4.03912237101482 Treated
D4 5.36499760409413 Treated
D4 3.08269677692136 Treated
D4 7.63129197791266 Treated
D4 7.88474839457128 Treated
D4 5.16480309263486 Treated
D4 4.12608680278399 Treated
D4 1.12867099918957 Treated
D4 5.96792624619419 Treated
D4 4.56729534829296 Treated
D4 0.909879887383494 Treated
D4 4.18373649630883 Treated
D4 1.70718792142607 Treated
D4 0.467166639341749 Treated
D4 1.12557150274283 Treated
D4 3.22808726343141 Treated
D4 0.564211520037368 Treated
D4 3.66741704011317 Treated
D4 1.62137685075875 Treated
D4 1.72730735521884 Treated
D4 1.25893895947752 Treated
D4 7.92296586008024 Treated
D4 4.65065548254091 Treated
D4 6.81968676630513 Treated
D4 1.22558547258579 Treated
D4 1.30522951353252 Treated
D4 3.04548685046872 Treated
D4 4.77232319871845 Treated
D4 1.04497241845058 Treated
D4 5.78907031150562 Treated
D4 2.55863057455855 Treated
D4 4.31336903726816 Treated
D4 0.538090205159165 Treated
D4 0.747762838776528 Treated
D4 1.58285105741602 Treated
D4 2.69107815141893 Treated
D4 4.49949368278141 Treated
D4 5.55179860529704 Treated
D4 3.17601271246405 Treated
D4 2.03747805674893 Treated
D4 0.699061899431764 Treated
D4 1.8719467719353 Treated
D4 0.983183944714345 Treated
D4 2.05210997276767 Treated
D4 2.40343146783854 Treated
D4 3.33050626041075 Treated
D4 1.68708247707245 Treated
D4 6.6609617335645 Treated
D4 4.26943573882557 Treated
D4 5.08566577886428 Treated
D4 1.68323953991698 Treated
D4 0.494719051829651 Treated
D4 5.3806564659179 Treated
D4 3.26697161365387 Treated
D4 5.62906942546941 Treated
D4 2.47082326893179 Treated
D4 4.8224476013364 Treated
D4 4.4063036615565 Treated
D4 7.81556297355254 Treated
D4 1.80919335585214 Treated
D4 1.61160857651747 Treated
D4 4.31894925581264 Treated
D4 3.10816388335759 Treated
D4 2.16140352649873 Treated
D4 2.5105548237708 Treated
D4 4.03775020435719 Treated
D4 2.52814920700976 Treated
D4 4.77449016460687 Treated
D4 0.589786149545996 Treated
D4 2.29149044174183 Treated
D4 3.74558620093846 Treated
D4 2.84575029765797 Treated
D4 0.935970806394793 Treated
D4 3.96290532832602 Treated
D4 4.22933773187353 Treated
D4 3.10599756627576 Treated
D4 3.99829872545817 Treated
D4 0.644446803599025 Treated
D4 3.69327187598599 Treated
D4 3.40660105415784 Treated
D4 5.49460050165067 Treated
D4 3.84780412374688 Treated
D4 0.76434500466356 Treated
D4 1.66730954559731 Treated
D4 3.94054717318785 Treated
D4 2.4594065222225 Treated
D4 4.39642111606345 Treated
D4 3.32927494780179 Treated
D4 5.20049429483327 Treated
D4 4.90570241789436 Treated
D4 5.41980651314624 Treated
D4 3.88967491054817 Treated
D4 0.799373146769476 Treated
D4 3.56858537213644 Treated
D4 0.310316604527186 Treated
D4 2.55444448266876 Treated
D4 3.00609901087972 Treated
D4 5.11543355375467 Treated
D4 2.89653865961988 Treated
D4 3.17057452754021 Treated
D4 3.83396939710291 Treated
D4 2.58313112090093 Treated
D4 0.818076583095471 Treated
D4 1.0060156961793 Treated
D4 1.1506051154036 Treated
D4 4.6536280403232 Treated
D4 3.11303258069899 Treated
D4 2.70918149372321 Treated
D4 0.688011030228234 Treated
D4 4.60956445032969 Treated
D4 2.18794356187396 Treated
D4 0.865455390467146 Treated
D4 3.45100140913827 Treated
D4 0.739699209637095 Treated
D4 5.83116835376169 Treated
D4 4.03981730254452 Treated
D4 3.10744569567967 Treated
D4 4.41749579580288 Treated
D4 7.46303906752676 Treated
D4 3.03814433018807 Treated
D4 2.10033764881972 Treated
D4 4.63297242665649 Treated
D4 4.02519180320708 Treated
D4 0.969624386351749 Treated
D4 4.13820470733554 Treated
D4 4.24863066512779 Treated
D4 4.09836602409976 Treated
D4 1.78278251695474 Treated
D4 1.96813567883966 Treated
D4 1.18452820669138 Treated
D4 4.47460792989436 Treated
D4 2.88826282739112 Treated
D4 0.518200221553773 Treated
D4 1.68513506923359 Treated
D4 0.661228457521412 Treated
D4 3.01108388457009 Treated
D4 0.895526018623317 Treated
D4 0.67685701540467 Treated
D4 4.91447958317061 Treated
D4 2.54754211896139 Treated
D4 5.25228747096951 Treated
D4 5.45487691531852 Treated
D4 4.45915939377143 Treated
D4 6.54978461694571 Treated
D4 3.44139198704338 Treated
D4 2.31703039881211 Treated
D4 4.78815418613749 Treated
D4 5.2860953457796 Treated
D4 1.71277681869269 Treated
D4 6.56428880264452 Treated
D4 4.27541119189069 Treated
D4 3.57371215356818 Treated
D4 1.92719634790042 Treated
D4 0.938621140952288 Treated
D4 2.31171485967087 Treated
D4 2.72035259397936 Treated
D4 0.530666844149158 Treated
D4 4.88212574923756 Treated
D4 0.992598455123516 Treated
D4 2.06818997468541 Treated
D4 6.92689081761064 Treated
D4 3.28868778843071 Treated
D4 2.97333989592335 Treated
D4 1.69126471617785 Treated
D4 1.41283431719891 Treated
D4 0.576934806479191 Treated
D4 4.32502328958952 Treated
D4 2.71499157448624 Treated
D4 1.23916976905276 Treated
D4 1.29791854168607 Treated
D4 0.705954194309457 Treated
D4 4.16010875532677 Treated
D4 3.01406686665346 Treated
D4 1.4780466654766 Treated
D4 2.09790254215746 Treated
D4 3.46094756055305 Treated
D4 4.03399119649133 Treated
D4 3.01616711219653 Treated
D4 3.33967055366448 Treated
D4 2.70392935200107 Treated
D4 2.6693422997394 Treated
D4 5.81743735959912 Treated
D4 4.1232245912286 Treated
D4 2.56946945790114 Treated
D4 0.736221334467712 Treated
D4 7.04794219448386 Treated
D4 1.50942364520819 Treated
D4 4.31552140969822 Treated
D4 2.26648236711994 Treated
D4 4.83436224558603 Treated
D4 0.700078772064882 Treated
D4 5.23413939216998 Treated
D4 2.57271649966635 Treated
D4 1.82975006114587 Treated
D4 0.656531205101061 Treated
D4 1.6313847326036 Treated
D4 1.51186315486229 Treated
D4 1.23023075687851 Treated
D4 3.9254533213287 Treated
D4 3.15840906465852 Treated
D4 3.33798601122989 Treated
D4 1.79386415654343 Treated
D4 3.35239738600813 Treated
D4 6.45237672714927 Treated
D4 3.15637105343243 Treated
D4 2.52011724070888 Treated
D4 1.48116842882225 Treated
D4 0.746654520901815 Treated
D4 1.78921421820308 Treated
D4 1.9632644291911 Treated
D4 1.06847157166982 Treated
D4 4.17369750343541 Treated
D4 1.20785838616421 Treated
D4 2.38218920780114 Treated
D4 1.76229933292182 Treated
D4 1.30157654508306 Treated
D4 0.833250384779921 Treated
D4 1.53638426855328 Treated
D4 5.20242446597952 Treated
D4 4.49142096094138 Treated
D4 5.01792164453312 Treated
D4 3.30057425703042 Treated
D4 6.2577877851495 Treated
D4 2.27177578282502 Treated
D4 3.16846983933063 Treated
D4 5.97533588777235 Treated
D4 1.1948228756847 Treated
D4 5.83437227638461 Treated
D4 1.09934649235344 Treated
D4 1.27780582501518 Treated
D4 3.35015776447239 Treated
D4 4.19526881264748 Treated
D4 2.76409337018343 Treated
D4 1.21214103188859 Treated
D4 4.01032588601581 Treated
D4 2.4368609193328 Treated
D4 3.13606966940229 Treated
D4 7.74639113421878 Treated
D4 5.4943457713769 Treated
D4 2.94319009638492 Treated
D4 7.32922573513018 Treated
D4 2.52491735789285 Treated
D4 0.929783904432232 Treated
D4 2.69910449200122 Treated
D4 6.44168926217991 Treated
D4 2.48321233275824 Treated
D4 4.81520827996551 Treated
D4 5.36897434396332 Treated
D4 1.60127000191746 Treated
D4 3.9258067473647 Treated
D4 2.56974891796215 Treated
D4 2.10842936183855 Treated
D4 2.17182139735962 Treated
D4 3.51554285985359 Treated
D4 2.24170315343827 Treated
D4 4.32801371376274 Treated
D4 2.18299429629475 Treated
D4 1.76298347358979 Treated
D4 0.957573148210261 Treated
D4 6.17778644741715 Treated
D4 4.08652332688951 Treated
D4 5.88361123888625 Treated
D4 2.37913667853549 Treated
D4 1.80224885962505 Treated
D4 2.97186517157265 Treated
D4 3.89847993276903 Treated
D4 0.665940842449895 Treated
D4 0.646942805581815 Treated
D4 2.42499057307167 Treated
D4 3.18794236568595 Treated
D4 0.872926332497723 Treated
D4 4.93686135916165 Treated
D4 1.93511602488545 Treated
D4 3.06711110559451 Treated
D4 0.584203615152023 Treated
D4 6.79042977104624 Treated
D4 2.45099312627565 Treated
D4 4.09406707019219 Treated
D4 3.64683643367232 Treated
D4 2.03020289698297 Treated
D4 3.22721614829123 Treated
D4 2.31375835109175 Treated
D4 7.46085807866445 Treated
D4 4.2296892452518 Treated
D4 1.51162467900162 Treated
D4 7.97218894231947 Treated
D4 4.94862755649156 Treated
D4 2.55371069449295 Treated
D4 3.89151731701376 Treated
D4 6.02806464975651 Treated
D4 2.07813813618676 Treated
D4 7.79472767779634 Treated
D4 2.27482842921502 Treated
D4 2.74470196644208 Treated
D4 3.30088146658984 Treated
D4 1.74360008961856 Treated
D4 4.27752497205817 Treated
D4 3.51143722529098 Treated
D4 3.87517911302901 Treated
D4 3.87391607113885 Treated
D4 1.17085325642999 Treated
D4 3.65667321321032 Treated
D4 3.84954640336886 Treated
D4 2.28558149152286 Treated
D4 5.43790495713728 Treated
D4 6.59279355630845 Treated
D4 5.73078813406195 Treated
D4 0.90278365555849 Treated
D4 2.45591589286494 Treated
D4 1.20085994300667 Treated
D4 6.419979389711 Treated
D4 0.590425120279757 Treated
D4 1.50989953345921 Treated
D4 2.98486813105093 Treated
D4 0.958846824636776 Treated
D4 5.97555867727405 Treated
D4 1.69766242113725 Treated
D4 3.32297514419594 Treated
D4 2.58179908712829 Treated
D4 7.4836859108304 Treated
D4 3.69988733634223 Treated
D4 3.13181237835872 Treated
D4 0.984840158339907 Treated
D4 4.43868220822077 Treated
D4 1.78883109012584 Treated
D4 1.63638726867861 Treated
D4 7.72170218046165 Treated
D4 1.1553583497787 Treated
D4 7.86781544137624 Treated
D4 4.00252955780837 Treated
D4 3.73690962924537 Treated
D4 0.565045266594456 Treated
D4 2.54561346494297 Treated
D4 4.88808503952749 Treated
D4 4.68619958124847 Treated
D4 1.35406660219748 Treated
D4 0.779559773529153 Treated
D4 0.605306133403801 Treated
D4 3.18544178315445 Treated
D4 2.41890474901405 Treated
D4 3.00413853596704 Treated
D4 2.82583983301061 Treated
D4 6.35096102077955 Treated
D4 2.3413437608934 Treated
D4 0.856917589553662 Treated
D4 4.87306663193067 Treated
D4 2.29642283934392 Treated
D4 5.45825813072545 Treated
D4 4.10868230100367 Treated
D4 3.26992580630452 Treated
D4 0.594796724734151 Treated
D4 3.01698746340835 Treated
D4 2.53176170268139 Treated
D4 3.72918219395962 Treated
D4 2.84466182581132 Treated
D4 4.99170905713629 Treated
D4 2.85506001429853 Treated
D4 2.39327036930493 Treated
D4 2.87397931796608 Treated
D4 3.8258147401255 Treated
D4 2.20798391381033 Treated
D4 5.73913066818807 Treated
D4 7.37892899089535 Treated
D4 2.78241253951375 Treated
D4 0.424930350675708 Treated
D4 4.31658412848247 Treated
D4 2.8429174261252 Treated
D4 2.80839676892157 Treated
D4 3.49562232381539 Treated
D4 2.30339977078262 Treated
D4 2.56559960759971 Treated
D4 4.03639230656876 Treated
D4 2.88197698278183 Treated
D4 4.26048508788398 Treated
D4 4.78382817388306 Treated
D4 5.58323443768702 Treated
D4 2.27786563901739 Treated
D4 4.56400303921474 Treated
D4 1.7057186612831 Treated
D4 2.85510252841313 Treated
D4 3.09520656568777 Treated
D4 2.26918790733543 Treated
D4 3.65936325403967 Treated
D4 0.501378438294668 Treated
D4 1.21180963930551 Treated
D4 1.13083288153118 Treated
D4 1.06063908131892 Treated
D4 5.55944087785973 Treated
D4 2.89590322300265 Treated
D4 1.33476081345361 Treated
D4 0.728417623981901 Treated
D4 0.753837900464199 Treated
D4 0.781261297561722 Treated
D4 1.10496368035263 Treated
D4 3.06376289156982 Treated
D4 3.01986145519465 Treated
D4 2.03931129543309 Treated
D4 1.06188510666581 Treated
D4 1.73679187913204 Treated
D4 2.14630874674488 Treated
D4 2.08077713150425 Treated
D4 4.70225325350579 Treated
D4 4.58084065971917 Treated
D4 4.76058471283162 Treated
D4 1.89208390845169 Treated
D4 0.895320494024695 Treated
D4 2.58585189526105 Treated
D4 3.00397627344658 Treated
D4 1.5659719505272 Treated
D4 2.25236253404085 Treated
D4 5.6351007196459 Treated
D4 3.6850049274111 Treated
D4 1.2077469066533 Treated
D4 2.68924936134713 Treated
D4 0.775855446422729 Treated
D4 1.65743086505856 Treated
D4 5.64018896126193 Treated
D4 1.37697962211706 Treated
D4 0.714201202009977 Treated
D4 1.11063917555525 Treated
D4 3.47677446027664 Treated
D4 2.66559069179962 Treated
D4 6.48606797856836 Treated
D4 3.59673163659449 Treated
D4 0.446989564319887 Treated
D4 3.87861470348118 Treated
D4 2.8275755836449 Treated
D4 0.862828304300849 Treated
D4 1.61244799741939 Treated
D4 2.3978145030867 Treated
D4 0.761509878978735 Treated
D4 3.12867108296914 Treated
D4 4.81341863453744 Treated
D4 0.832868759369861 Treated
D4 0.726381753300381 Treated
D4 2.10968022111195 Treated
D4 3.43280586165664 Treated
D4 2.66461420716458 Treated
D4 3.41928303965241 Treated
D4 2.04622991585866 Treated
D4 4.44231109489926 Treated
D4 1.48485096116564 Treated
D4 6.82348510042143 Treated
D4 1.12859197051885 Treated
D4 0.76102646647485 Treated
D4 4.87435143797966 Treated
D4 0.859740973312733 Treated
D4 5.56787425536732 Treated
D4 1.79614481331632 Treated
D4 5.73527160135222 Treated
D4 1.95418601583208 Treated
D4 6.24942857524188 Treated
D4 3.45957288245078 Treated
D4 7.45308621245816 Treated
D4 4.53371012446006 Treated
D4 2.61221480763145 Treated
D4 1.00050328881358 Treated
D4 0.784948786767881 Treated
D4 2.92399020534061 Treated
D4 2.96995022191629 Treated
D4 3.87158925812249 Treated
D4 6.74583933930459 Treated
D4 1.69497532853532 Treated
D4 3.88312792728183 Treated
D4 1.38994957374366 Treated
D4 1.13782378230806 Treated
D4 6.03384765860006 Treated
D4 0.96724475306784 Treated
D4 4.79103023794056 Treated
D4 2.14240077675176 Treated
D4 0.663216147530999 Treated
D4 1.41948248535999 Treated
D4 0.953756271217973 Treated
D4 6.86082444010815 Treated
D4 2.50434386545809 Treated
D4 4.72751016238035 Treated
D4 2.27002756910594 Treated
D4 0.980870932142396 Treated
D4 0.885033348547434 Treated
D4 0.961692458070864 Treated
D4 3.70105586877674 Treated
D4 5.18415174331335 Treated
D4 1.64683695422436 Treated
D4 2.39926630474045 Treated
D4 0.692161687486615 Treated
D4 7.05707167401322 Treated
D4 6.0760878811568 Treated
D4 3.09501348144153 Treated
D4 2.20886197735367 Treated
D4 4.8022270793938 Treated
D4 2.67125710461334 Treated
D4 2.52419231678509 Treated
D4 5.23825385376144 Treated
D4 2.00568327038408 Treated
D4 4.33317875036171 Treated
D4 2.76173715823753 Treated
D4 4.0958520981831 Treated
D4 7.41334782904646 Treated
D4 2.93784569837361 Treated
D4 5.91711523770304 Treated
D4 4.93857857255296 Treated
D4 2.03892158876689 Treated
D4 2.07174659506285 Treated
D4 1.4725412954094 Treated
D4 2.32000381602863 Treated
D4 2.04535535851087 Treated
D4 1.14647994488461 Treated
D4 4.33220846557999 Treated
D4 1.27046673141224 Treated
D4 6.11404005232483 Treated
D4 2.82493710252278 Treated
D4 5.02391826842701 Treated
D4 6.08017331189634 Treated
D4 5.17932122895465 Treated
D4 4.16069770942939 Treated
D4 3.09353470136606 Treated
D4 7.6289158088425 Treated
D4 2.94728518291224 Treated
D4 5.6700615884249 Treated
D4 1.71988642375382 Treated
D4 0.415305763188625 Treated
D4 0.772565087915551 Treated
D4 4.73147864975496 Treated
D4 3.93452987064595 Treated
D4 1.07119577258877 Treated
D4 0.645531563313349 Treated
D4 4.42952772095493 Treated
D4 3.74955318732848 Treated
D4 5.00530028015545 Treated
D4 1.56097781950412 Treated
D4 3.08574710011491 Treated
D4 1.59736727683221 Treated
D4 3.3122539098441 Treated
D4 2.59709986599804 Treated
D4 1.22488895708798 Treated
D4 6.19263436932507 Treated
D4 6.27355470112441 Treated
D4 0.95551804159598 Treated
D4 5.77057594476042 Treated
D4 2.4212863834445 Treated
D4 6.07381481891821 Treated
D4 3.10570063773646 Treated
D4 2.44156865310261 Treated
D4 1.54540552556018 Treated
D4 5.09003937562179 Treated
D4 5.38996673791724 Treated
D4 6.24798599218891 Treated
D4 3.4785774654445 Treated
D4 2.58404028340405 Treated
D4 1.42292614472526 Treated
D4 1.56696430887282 Treated
D4 2.21004487596756 Treated
D4 1.81441115919373 Treated
D4 2.4555251890684 Treated
D4 1.51556352197208 Treated
D4 5.09131281554521 Treated
D4 5.12870340557719 Treated
D4 1.62568368795858 Treated
D4 1.49030294008506 Treated
D4 0.840239031111939 Treated
D4 1.36855577428293 Treated
D4 0.963039314624539 Treated
D4 6.8108800743937 Treated
D4 1.90842350233597 Treated
D4 3.23779038379922 Treated
D4 2.29495366048611 Treated
D4 5.27092722524655 Treated
D4 0.692221170685293 Treated
D4 1.76479585166279 Treated
D4 2.29819543914129 Treated
D4 4.46613235189277 Treated
D4 3.04157524964983 Treated
D4 2.43978881281153 Treated
D4 2.97024297166466 Treated
D4 1.60779167149335 Treated
D4 1.78860063713749 Treated
D4 2.55887470960401 Treated
D4 7.01502560314176 Treated
D4 6.89178891479167 Treated
D4 3.78671650156152 Treated
D4 1.13356821367556 Treated
D4 4.27542550051851 Treated
D4 3.04435021238414 Treated
D4 1.05104608609084 Treated
D4 5.93746627791548 Treated
D4 4.29289163740731 Treated
D4 7.65329763880016 Treated
D4 6.64843913735831 Treated
D4 5.99686140805324 Treated
D4 2.59268072734832 Treated
D4 4.77649563262326 Treated
D4 1.59433801649071 Treated
D4 4.50859775548878 Treated
D4 3.43570039758812 Treated
D4 7.12068377406721 Treated
D4 0.705713976503308 Treated
D4 5.68770365813352 Treated
D4 0.956648261338809 Treated
D4 4.89907087768883 Treated
D4 0.607264246856643 Treated
D4 0.333894092804483 Treated
D4 3.10901345903552 Treated
D4 3.95287772078056 Treated
D4 2.39006653844209 Treated
D4 0.880023607005787 Treated
D4 0.823139470236476 Treated
D4 6.18200432241167 Treated
D4 1.57598435690265 Treated
D4 2.20871020481727 Treated
D4 3.82497620891991 Treated
D4 2.59675780493966 Treated
D4 4.54391426546088 Treated
D4 2.91631863804019 Treated
D4 0.859474806229456 Treated
D4 4.61384637699967 Treated
D4 3.9438817430594 Treated
D4 1.77198820065735 Treated
D4 0.675927840064585 Treated
D4 1.18154750512146 Treated
D4 1.81004470966742 Treated
D4 1.25708099137595 Treated
D4 4.00866397424481 Treated
D4 2.69012934848608 Treated
D4 6.32658762983315 Treated
D4 2.79373972920482 Treated
D4 0.501946291667447 Treated
D4 1.20393501745856 Treated
D4 1.02841537499422 Treated
D4 6.36905626021465 Treated
D4 5.23544967476842 Treated
D4 7.50999229494095 Treated
D4 0.971933730577919 Treated
D4 6.38742893451137 Treated
D4 2.00838373382492 Treated
D4 4.13049053669347 Treated
D4 2.10395812757353 Treated
D4 3.1939974900249 Treated
D4 3.15754702226609 Treated
D4 5.0134268127524 Treated
D4 2.77128691016454 Treated
D4 3.86889286512428 Treated
D4 6.45782365547575 Treated
D4 7.40525524699567 Treated
D4 3.57589831048287 Treated
D4 1.52082066207284 Treated
D4 2.82766739604954 Treated
D4 2.69537479823309 Treated
D4 1.59673120895825 Treated
D4 3.39490260651969 Treated
D4 2.28496607322053 Treated
D4 0.337804066067708 Treated
D4 3.70675802348872 Treated
D4 4.71965828165194 Treated
D4 1.67214887640501 Treated
D4 4.71456679856732 Treated
D4 2.00340312461045 Treated
D4 3.94944780732332 Treated
D4 0.579150676180944 Treated
D4 1.6318077509903 Treated
D4 1.52102873825168 Treated
D4 0.799050193472461 Treated
D4 3.45799523921378 Treated
D4 3.59427332209594 Treated
D4 2.66888530078369 Treated
D4 2.05613882414641 Treated
D4 6.27906406766739 Treated
D4 0.726788976775174 Treated
D4 2.77122574037996 Treated
D4 2.16526913103663 Treated
D4 0.825055629256013 Treated
D4 2.21002231035609 Treated
D4 5.16876275355657 Treated
D4 3.7067826167441 Treated
D4 4.39707160540067 Treated
D4 7.09090076216573 Treated
D4 3.56840796662393 Treated
D4 2.95837181815118 Treated
D4 4.05707130185366 Treated
D4 2.4023017399365 Treated
D4 5.60638638383728 Treated
D4 0.827445928290098 Treated
D4 1.57244050134168 Treated
D4 4.06682689585896 Treated
D4 4.79600889751233 Treated
D4 1.95465699560354 Treated
D4 3.08946889723313 Treated
D4 3.64582177327409 Treated
D4 5.45829006674644 Treated
D4 3.86739485598416 Treated
D4 6.67389228643724 Treated
D4 3.67397193561435 Treated
D4 5.01141305709529 Treated
D4 1.24459009791878 Treated
D4 6.48510948783811 Treated
D4 3.50361972016922 Treated
D4 4.17212223275128 Treated
D4 2.14292265007525 Treated
D4 1.10723265317219 Treated
D4 5.12913109248228 Treated
D4 5.41071702439416 Treated
D4 4.28929025179944 Treated
D4 4.04464771960246 Treated
D4 2.3176594769999 Treated
D4 6.53771473354585 Treated
D4 6.76646714834472 Treated
D4 4.32581214124949 Treated
D4 0.530621487140737 Treated
D4 4.43106061488036 Treated
D4 4.81513559917985 Treated
D4 5.50203581076219 Treated
D4 2.84583914080735 Treated
D4 6.48214722117633 Treated
D4 4.67660318689927 Treated
D4 4.01104701284679 Treated
D4 3.50791386766964 Treated
D4 1.89674331589102 Treated
D4 1.41633106774419 Treated
D4 0.803379556303723 Treated
D4 0.921335476689239 Treated
D4 4.41457179968418 Treated
D4 7.93753833140964 Treated
D4 0.835375425693129 Treated
D4 2.52696967803191 Treated
D4 1.95564701588305 Treated
D4 2.09851827484129 Treated
D4 1.99478088508283 Treated
D4 0.896448833258994 Treated
D4 5.0146386789743 Treated
D4 2.26790236717385 Treated
D4 3.65235749900401 Treated
D4 0.893854327573955 Treated
D4 0.405416126664688 Treated
D4 1.18139773526064 Treated
D4 2.8559672683433 Treated
D4 1.11544796677502 Treated
D4 3.37499405785613 Treated
D4 0.594165933974791 Treated
D4 1.87327933869452 Treated
D4 1.33747081994485 Treated
D4 1.56684879182566 Treated
D4 4.22018051019458 Treated
D4 1.8001217226728 Treated
D4 1.03723758227798 Treated
D4 2.67548103400753 Treated
D4 3.44099962786458 Treated
D4 6.31400555765915 Treated
D4 3.13511945935601 Treated
D4 3.63513564717831 Treated
D4 3.17713750518614 Treated
D4 2.99565558671929 Treated
D4 1.75813320163165 Treated
D4 0.922637362946402 Treated
D4 4.28730673086087 Treated
D4 3.91372573154016 Treated
D4 2.43615601505562 Treated
D4 5.63905627935487 Treated
D4 5.79015321485248 Treated
D4 4.26499657722381 Treated
D4 7.45240610674797 Treated
D4 2.05170400729967 Treated
D4 5.30004524422222 Treated
D4 2.62979408222766 Treated
D4 0.647102396202296 Treated
D4 1.24665807497454 Treated
D4 2.35639044837364 Treated
D4 2.33068245580279 Treated
D4 2.19868863477311 Treated
D4 2.11915904684389 Treated
D4 1.14670690615895 Treated
D4 0.568584765729815 Treated
D4 0.745726529972294 Treated
D4 3.69557471069258 Treated
D4 3.01084150069331 Treated
D4 4.70047681962061 Treated
D4 3.63663919289243 Treated
D4 4.74853808835926 Treated
D4 3.72293896067914 Treated
D4 6.57856209105302 Treated
D4 5.41370862190783 Treated
D4 1.96584205321959 Treated
D4 6.06041580999427 Treated
D4 1.04426868623358 Treated
D4 2.39344016780043 Treated
D4 1.23606812522986 Treated
D4 3.36983640085318 Treated
D4 6.2485416387247 Treated
D4 3.55055602892074 Treated
D4 2.12475960843075 Treated
D4 2.64840347769441 Treated
D4 2.57383597949114 Treated
D4 0.675898930732494 Treated
D4 3.51471528525434 Treated
D4 3.92578789984879 Treated
D4 5.0112512200396 Treated
D4 1.27951887194187 Treated
D4 1.93681472601422 Treated
D4 1.99930116374629 Treated
D4 0.549067864583196 Treated
D4 5.15658984019983 Treated
D4 2.06784483387442 Treated
D4 2.42400870147841 Treated
D4 4.65187839730732 Treated
D4 1.59308303182963 Treated
D4 0.658317654325629 Treated
D4 2.27868542688784 Treated
D4 1.33171346989806 Treated
D4 0.413127175516474 Treated
D4 2.88765124628601 Treated
D4 3.37643955332112 Treated
D4 1.89167360870785 Treated
D4 6.21689884587555 Treated
D4 2.33706865371321 Treated
D4 2.34531403626149 Treated
D4 1.66413007380334 Treated
D4 3.52062420896085 Treated
D4 5.81180039947779 Treated
D4 7.42625769926373 Treated
D4 0.804647345999546 Treated
D4 2.76061702010753 Treated
D4 3.774225978789 Treated
D4 2.26678273899315 Treated
D4 2.28808456300396 Treated
D4 2.60603337643884 Treated
D4 5.0878977950033 Treated
D4 3.84886157040311 Treated
D4 3.7967119961744 Treated
D4 0.584509104020773 Treated
D4 1.30253585353743 Treated
D4 1.76302723777273 Treated
D4 4.97183192390135 Treated
D4 7.45926883856528 Treated
D4 2.84949437427206 Treated
D4 0.672225549052714 Treated
D4 3.59973726376251 Treated
D4 3.34205059868551 Treated
D4 2.17973354654765 Treated
D4 2.38369919516723 Treated
D4 1.94466517754048 Treated
D4 2.90093771317308 Treated
D4 7.02536419304055 Treated
D4 3.02547133612929 Treated
B3 1.94580292484951 Treated
B3 2.29237967052528 Treated
B3 2.52985298741721 Treated
B3 1.30744942482944 Treated
B3 2.35523230840646 Treated
B3 5.07338397263349 Treated
B3 2.23233898977096 Treated
B3 1.82474526808919 Treated
B3 3.27265254026337 Treated
B3 2.29757269423477 Treated
B3 3.99999119163733 Treated
B3 5.09586175731522 Treated
B3 1.2095444107962 Treated
B3 6.64297330821848 Treated
B3 1.10922596923412 Treated
B3 2.18794101352179 Treated
B3 1.55573885410314 Treated
B3 6.556669780436 Treated
B3 1.64588922388107 Treated
B3 3.66418695954651 Treated
B3 1.37899466585775 Treated
B3 1.88465570092159 Treated
B3 3.54550379719851 Treated
B3 1.7105098238804 Treated
B3 2.65025934517394 Treated
B3 1.72109818239521 Treated
B3 3.91717843881939 Treated
B3 0.913396834306863 Treated
B3 3.42364175142196 Treated
B3 3.14703990390824 Treated
B3 3.83294630695844 Treated
B3 4.84643224381802 Treated
B3 3.19832912439083 Treated
B3 1.46793777572721 Treated
B3 2.02254419904263 Treated
B3 3.59099863934033 Treated
B3 1.77053505611272 Treated
B3 2.53364933321266 Treated
B3 3.55804071505193 Treated
B3 2.99771634650454 Treated
B3 3.17980171511457 Treated
B3 1.35623248794815 Treated
B3 3.54796178968482 Treated
B3 4.15010680360679 Treated
B3 1.52117044754777 Treated
B3 1.68749750461557 Treated
B3 2.61936176816102 Treated
B3 4.27212597504527 Treated
B3 0.723075189527352 Treated
B3 0.757882341613644 Treated
B3 2.15830754577851 Treated
B3 1.04771937593091 Treated
B3 0.900379208031581 Treated
B3 6.42019236373639 Treated
B3 2.29889253873137 Treated
B3 5.01069706156747 Treated
B3 2.03344921429654 Treated
B3 3.30027580889819 Treated
B3 1.84289978176246 Treated
B3 3.50016239738253 Treated
B3 2.5684255370251 Treated
B3 0.7666207093411 Treated
B3 1.95603139644483 Treated
B3 1.93249455235066 Treated
B3 2.52644080209947 Treated
B3 2.51876251561179 Treated
B3 5.43521636910732 Treated
B3 0.709327942133848 Treated
B3 2.3018958068653 Treated
B3 1.81141005750681 Treated
B3 1.75264104944038 Treated
B3 4.47219545988713 Treated
B3 1.18350139326277 Treated
B3 6.37480267477547 Treated
B3 3.45783225542964 Treated
B3 6.15627966301186 Treated
B3 2.40204052213401 Treated
B3 3.00670882543655 Treated
B3 2.594717132041 Treated
B3 2.58482082030818 Treated
B3 2.34124389158655 Treated
B3 2.99065385103929 Treated
B3 1.73269421799357 Treated
B3 1.41019700479889 Treated
B3 2.41452874556065 Treated
B3 1.16795913229425 Treated
B3 1.54931490096815 Treated
B3 6.85059938890476 Treated
B3 2.7574274621133 Treated
B3 3.35246117664024 Treated
B3 3.05946938201997 Treated
B3 2.02823396006765 Treated
B3 2.26271297070681 Treated
B3 1.62901177632122 Treated
B3 2.95771786811939 Treated
B3 2.21702654186855 Treated
B3 2.14369055495165 Treated
B3 4.88689780342207 Treated
B3 3.27094869054755 Treated
B3 0.928426226344862 Treated
B3 7.27299451174386 Treated
B3 4.88405298571455 Treated
B3 2.3526062450339 Treated
B3 5.70709610466641 Treated
B3 5.21174877203351 Treated
B3 4.62105102060856 Treated
B3 2.36167957902349 Treated
B3 3.62131294472052 Treated
B3 3.50494730854389 Treated
B3 1.11678244722241 Treated
B3 0.806369216546117 Treated
B3 3.29021193367163 Treated
B3 1.39544652206532 Treated
B3 2.84563506438285 Treated
B3 6.71846968220445 Treated
B3 5.31799851485729 Treated
B3 4.97079752607489 Treated
B3 7.96655529824449 Treated
B3 1.63646453539431 Treated
B3 2.47933423492848 Treated
B3 4.84684114810569 Treated
B3 2.38406883113046 Treated
B3 2.74106807570156 Treated
B3 2.28467673366234 Treated
B3 2.78439675523227 Treated
B3 3.6571380791839 Treated
B3 6.94397278786004 Treated
B3 2.54849173717626 Treated
B3 2.87575681476013 Treated
B3 2.64928999377899 Treated
B3 1.69933781592046 Treated
B3 6.20127481710097 Treated
B3 3.10457156697092 Treated
B3 2.15510345770263 Treated
B3 2.33955847923266 Treated
B3 2.74948081043422 Treated
B3 0.883515189585515 Treated
B3 5.0234210936353 Treated
B3 3.41504565535924 Treated
B3 6.89778624882782 Treated
B3 4.18623688123471 Treated
B3 6.13468802688643 Treated
B3 2.58136035612595 Treated
B3 1.58933862862485 Treated
B3 1.61786023250085 Treated
B3 2.64306431708287 Treated
B3 2.4115466946805 Treated
B3 1.42999220574503 Treated
B3 1.6816396804294 Treated
B3 3.76053026342014 Treated
B3 1.91559253700715 Treated
B3 2.75178599754529 Treated
B3 5.46468626376305 Treated
B3 1.35869892090106 Treated
B3 2.93629960870434 Treated
B3 2.12374795363762 Treated
B3 1.54925189886117 Treated
B3 3.67294569637264 Treated
B3 4.27012549305994 Treated
B3 1.45324862695218 Treated
B3 1.92108386709474 Treated
B3 2.35366460624692 Treated
B3 1.8510021960111 Treated
B3 2.61778024381409 Treated
B3 2.38291930793348 Treated
B3 6.53233565474639 Treated
B3 1.33620866351305 Treated
B3 2.21263320901703 Treated
B3 1.93947496648459 Treated
B3 2.05317073998535 Treated
B3 3.14606652184811 Treated
B3 0.91526484280903 Treated
B3 7.31485068178994 Treated
B3 5.50842795168467 Treated
B3 2.866213938064 Treated
B3 3.49042992141198 Treated
B3 2.66826289595643 Treated
B3 2.11842736127732 Treated
B3 2.08672078352387 Treated
B3 5.16661321605758 Treated
B3 1.35759249696009 Treated
B3 4.48573697719162 Treated
B3 4.33773698999492 Treated
B3 2.85750909456459 Treated
B3 3.11040245711565 Treated
B3 0.773305060050253 Treated
B3 6.69833830785894 Treated
B3 2.82675731888646 Treated
B3 3.35109579169027 Treated
B3 4.89966606688445 Treated
B3 7.2136299267152 Treated
B3 1.80410544590691 Treated
B3 4.52964410058373 Treated
B3 3.88940133036673 Treated
B3 2.72647497804717 Treated
B3 1.59477902961636 Treated
B3 3.44633641736871 Treated
B3 1.29629014235553 Treated
B3 2.40790778945053 Treated
B3 2.28708341659895 Treated
B3 2.51066680139274 Treated
B3 2.71783353011915 Treated
B3 3.49249077134032 Treated
B3 2.23255654621125 Treated
B3 2.5866695414013 Treated
B3 1.27244789281923 Treated
B3 2.07451960598081 Treated
B3 1.16368257323248 Treated
B3 2.03338738344522 Treated
B3 3.73814493623791 Treated
B3 2.68535270219334 Treated
B3 6.38733196058536 Treated
B3 4.40617783360162 Treated
B3 1.52340269093669 Treated
B3 5.65334736305229 Treated
B3 3.13664139509208 Treated
B3 3.53465698591024 Treated
B3 3.00280884801024 Treated
B3 2.49409278456858 Treated
B3 3.00566659846081 Treated
B3 1.91542556856371 Treated
B3 7.20860321069149 Treated
B3 1.96007452780447 Treated
B3 6.02264018678514 Treated
B3 1.75218214276771 Treated
B3 5.3876301560771 Treated
B3 4.53838211263692 Treated
B3 4.02812125950249 Treated
B3 3.22430255893225 Treated
B3 2.13810311203362 Treated
B3 3.58395175993362 Treated
B3 4.14930651130369 Treated
B3 5.49067241577822 Treated
B3 3.88539829708509 Treated
B3 4.07756073431564 Treated
B3 3.9928736073552 Treated
B3 2.59236993247311 Treated
B3 3.61857008128748 Treated
B3 6.90787794237354 Treated
B3 0.535525110282054 Treated
B3 1.56726569021262 Treated
B3 0.975293847833622 Treated
B3 3.1684795430216 Treated
B3 2.25144293201402 Treated
B3 4.06772003072431 Treated
B3 2.11008554155631 Treated
B3 3.25080588644759 Treated
B3 1.48210122967782 Treated
B3 3.41962398683871 Treated
B3 2.48154872325787 Treated
B3 3.47126284585601 Treated
B3 4.23235063193329 Treated
B3 3.69327540043234 Treated
B3 2.06051342549014 Treated
B3 4.45152187919987 Treated
B3 7.73753106059253 Treated
B3 2.25139778666743 Treated
B3 4.2861034941272 Treated
B3 3.73304928010901 Treated
B3 3.16820129711792 Treated
B3 3.58106419609476 Treated
B3 2.58118509775617 Treated
B3 0.647021763502379 Treated
B3 3.24387367468261 Treated
B3 7.37201390871256 Treated
B3 2.03282663105733 Treated
B3 0.51689450696755 Treated
B3 3.02562638458171 Treated
B3 4.35088801444421 Treated
B3 0.48549086303273 Treated
B3 3.31029653828986 Treated
B3 3.32663988350481 Treated
B3 2.39808914577073 Treated
B3 4.26604592818478 Treated
B3 4.72596245698521 Treated
B3 3.38922956805156 Treated
B3 3.93542453550106 Treated
B3 2.9126367548837 Treated
B3 5.9297238106337 Treated
B3 2.315906600147 Treated
B3 3.60930755654336 Treated
B3 4.78477443960792 Treated
B3 4.83466338748828 Treated
B3 0.562495466347945 Treated
B3 2.22679588663165 Treated
B3 2.79385006040876 Treated
B3 2.09571608963863 Treated
B3 3.12666112592939 Treated
B3 5.1517299453298 Treated
B3 3.68439495426104 Treated
B3 2.94411804986217 Treated
B3 3.1629138211429 Treated
B3 1.45551582933156 Treated
B3 7.6103971320092 Treated
B3 1.4153471533813 Treated
B3 6.03904080364729 Treated
B3 2.34364636045116 Treated
B3 1.56522027248766 Treated
B3 2.67826284983826 Treated
B3 2.00962012832926 Treated
B3 7.07341080672518 Treated
B3 1.88366614624912 Treated
B3 3.48342583454595 Treated
B3 4.78872463393412 Treated
B3 4.24504889226281 Treated
B3 0.593976783845451 Treated
B3 1.32819370042849 Treated
B3 1.54921286105604 Treated
B3 4.1238155524915 Treated
B3 1.66455802694889 Treated
B3 1.6667183390927 Treated
B3 3.44842118922739 Treated
B3 2.12309182493644 Treated
B3 2.20711382881939 Treated
B3 1.60647568511893 Treated
B3 3.93307996205102 Treated
B3 5.73620097379487 Treated
B3 4.88746642552781 Treated
B3 1.5173493945057 Treated
B3 0.87927320649035 Treated
B3 2.6751800608708 Treated
B3 5.34583631212378 Treated
B3 3.70726251414068 Treated
B3 0.745280048581135 Treated
B3 3.3142987543428 Treated
B3 2.279267687137 Treated
B3 4.55247789975942 Treated
B3 1.14387647692066 Treated
B3 3.44467959891833 Treated
B3 1.06136443317995 Treated
B3 2.93447814089597 Treated
B3 7.85122730980127 Treated
B3 2.83874806882386 Treated
B3 6.44309632622762 Treated
B3 4.54261713452296 Treated
B3 3.31604985027721 Treated
B3 5.71049912032357 Treated
B3 1.8849613697438 Treated
B3 1.36308321012569 Treated
B3 3.31489373345862 Treated
B3 2.74611836928113 Treated
B3 2.35206168687258 Treated
B3 3.2555051421444 Treated
B3 3.83577410236688 Treated
B3 2.40798251572024 Treated
B3 3.20297518060387 Treated
B3 1.77182344985408 Treated
B3 2.38563521748473 Treated
B3 5.94312749595778 Treated
B3 5.37465064439343 Treated
B3 1.66345328058618 Treated
B3 0.525511200117366 Treated
B3 6.00483589130135 Treated
B3 2.38517921963776 Treated
B3 1.90128710158243 Treated
B3 1.62742195320438 Treated
B3 1.8347427804858 Treated
B3 2.72568842731883 Treated
B3 3.05157596351696 Treated
B3 2.76014290189245 Treated
B3 2.92466367934574 Treated
B3 1.66740727195495 Treated
B3 3.00517562328107 Treated
B3 3.62113999312927 Treated
B3 1.72063974331117 Treated
B3 4.52040350597436 Treated
B3 1.28816471668854 Treated
B3 3.45874197401758 Treated
B3 1.07356619212036 Treated
B3 2.15798486325264 Treated
B3 1.98087162354815 Treated
B3 2.93743879876865 Treated
B3 2.40398935917319 Treated
B3 2.31861145745944 Treated
B3 2.30828216001944 Treated
B3 3.75765231840425 Treated
B3 3.38249664264515 Treated
B3 3.46872973243664 Treated
B3 0.2735764473105 Treated
B3 4.20943257001667 Treated
B3 2.75599869890107 Treated
B3 3.53333004016768 Treated
B3 2.28833246299896 Treated
B3 2.72342509922391 Treated
B3 1.82214657408914 Treated
B3 1.92637731430149 Treated
B3 2.92842862755701 Treated
B3 1.89048361913317 Treated
B3 2.18636866252859 Treated
B3 3.68925929781971 Treated
B3 3.3991346840717 Treated
B3 6.1869191503343 Treated
B3 2.09497345766796 Treated
B3 5.09026834416241 Treated
B3 4.73764813806824 Treated
B3 2.91351653560266 Treated
B3 6.66268566287228 Treated
B3 3.20329277115976 Treated
B3 2.06994210026721 Treated
B3 3.20872179467331 Treated
B3 2.25051913607968 Treated
B3 1.12370357821492 Treated
B3 3.05141531456139 Treated
B3 3.57361192703534 Treated
B3 2.41542012229846 Treated
B3 1.95422833285076 Treated
B3 1.90212941463281 Treated
B3 3.01146240400662 Treated
B3 0.922994270011866 Treated
B3 1.23509855763149 Treated
B3 2.37161556088462 Treated
B3 1.03265859771781 Treated
B3 1.72604834773435 Treated
B3 2.8785445243333 Treated
B3 2.54364553923553 Treated
B3 3.9716203900418 Treated
B3 2.08726584585233 Treated
B3 6.55389224062182 Treated
B3 3.93147206117346 Treated
B3 5.22221346884559 Treated
B3 4.60582298974642 Treated
B3 2.86393383092964 Treated
B3 6.30802371902839 Treated
B3 3.42253050685732 Treated
B3 4.2285069501933 Treated
B3 3.3935545498135 Treated
B3 2.07427187992066 Treated
B3 3.30712505412419 Treated
B3 3.15612149363874 Treated
B3 3.96562636052431 Treated
B3 1.88475044595616 Treated
B3 3.55072129584247 Treated
B3 1.63359379347509 Treated
B3 3.81162790021578 Treated
B3 3.74578080028766 Treated
B3 3.39835629186455 Treated
B3 4.1057064632257 Treated
B3 2.27349517983282 Treated
B3 2.30224248746225 Treated
B3 2.20050119634007 Treated
B3 4.64482467692478 Treated
B3 5.58314862483927 Treated
B3 2.86925567527206 Treated
B3 2.92475905992776 Treated
B3 5.28258588374636 Treated
B3 4.28034323419024 Treated
B3 1.014553717325 Treated
B3 2.46024415875519 Treated
B3 4.7332604839822 Treated
B3 1.84305334812398 Treated
B3 0.4074511892753 Treated
B3 3.66078795286571 Treated
B3 2.43682843273518 Treated
B3 5.61088439542246 Treated
B3 1.82868806122666 Treated
B3 1.26050205262804 Treated
B3 5.59203946990905 Treated
B3 1.87314623999073 Treated
B3 5.09309034679516 Treated
B3 1.35575979066918 Treated
B3 2.15235271221403 Treated
B3 2.4587452422141 Treated
B3 7.02245013610797 Treated
B3 2.02254945294063 Treated
B3 4.47769953021539 Treated
B3 4.52372401462716 Treated
B3 7.97826835796891 Treated
B3 6.99395047286219 Treated
B3 1.78596069930554 Treated
B3 1.8071776588154 Treated
B3 4.39918090619962 Treated
B3 1.70346205381515 Treated
B3 6.49074114752349 Treated
B3 1.36813376443476 Treated
B3 3.30296683944129 Treated
B3 6.25385316091236 Treated
B3 3.68443575607149 Treated
B3 1.49222403332535 Treated
B3 1.96344747765612 Treated
B3 0.474799539444193 Treated
B3 6.82475459786175 Treated
B3 4.24806487113137 Treated
B3 1.74625581499626 Treated
B3 2.16917619305948 Treated
B3 0.94619042768141 Treated
B3 2.6029364554271 Treated
B3 5.23803610928254 Treated
B3 1.91193553592912 Treated
B3 5.22396068803455 Treated
B3 2.90152088719277 Treated
B3 2.79453961927224 Treated
B3 5.90475117774354 Treated
B3 3.32048591477615 Treated
B3 2.50895749791026 Treated
B3 1.7988205198369 Treated
B3 4.63997779786214 Treated
B3 2.75565762563116 Treated
B3 4.67335461365361 Treated
B3 7.40853646163421 Treated
B3 3.60416227491423 Treated
B3 1.82458265717284 Treated
B3 1.37092593739502 Treated
B3 2.9950819508841 Treated
B3 1.5158201555079 Treated
B3 1.53345393447371 Treated
B3 1.77306900899416 Treated
B3 2.57879727238404 Treated
B3 3.10853588801818 Treated
B3 7.09390689789413 Treated
B3 1.29753005257875 Treated
B3 2.30956145945428 Treated
B3 2.1919678520071 Treated
B3 2.59711987310971 Treated
B3 7.47288758099923 Treated
B3 3.03986380189469 Treated
B3 2.98701641906065 Treated
B3 2.27266466578086 Treated
B3 3.87878586626853 Treated
B3 3.30622104521153 Treated
B3 1.75957990193255 Treated
B3 3.81150217251312 Treated
B3 2.65389254980089 Treated
B3 2.25779924706187 Treated
B3 1.72285246280154 Treated
B3 2.03672205963269 Treated
B3 5.33689791689512 Treated
B3 1.66503644986037 Treated
B3 2.85323288785039 Treated
B3 1.8152549887275 Treated
B3 1.76879421685459 Treated
B3 2.24581043677971 Treated
B3 4.0736755745603 Treated
B3 4.20662937913016 Treated
B3 1.48158639753908 Treated
B3 2.24056233419193 Treated
B3 2.77989268868674 Treated
B3 2.66262861294057 Treated
B3 3.60647987951664 Treated
B3 3.57774968958968 Treated
B3 3.68360906395862 Treated
B3 1.47158703481421 Treated
B3 2.66684211943894 Treated
B3 3.96083465655612 Treated
B3 0.807350864742544 Treated
B3 3.01939558246781 Treated
B3 1.87461575026677 Treated
B3 3.31711718035367 Treated
B3 2.32218795524206 Treated
B3 1.70357031338548 Treated
B3 2.51808846011256 Treated
B3 1.97611402102039 Treated
B3 4.51806898411319 Treated
B3 2.83374153518463 Treated
B3 1.56084225920192 Treated
B3 4.104415634984 Treated
B3 0.575621597514533 Treated
B3 2.55396648224421 Treated
B3 3.26845922147164 Treated
B3 1.77443748093522 Treated
B3 3.80818210558018 Treated
B3 2.5577308723381 Treated
B3 1.96430034432779 Treated
B3 1.80488897687415 Treated
B3 2.35796905390715 Treated
B3 4.64501295997855 Treated
B3 1.75472761569111 Treated
B3 5.00910787382011 Treated
B3 2.83461621503702 Treated
B3 1.58100295762999 Treated
B3 4.82438029573369 Treated
B3 0.738162649439524 Treated
B3 1.98072466349843 Treated
B3 1.09160677584104 Treated
B3 3.49344943860487 Treated
B3 1.29580454115316 Treated
B3 3.94013375173702 Treated
B3 4.31657923534536 Treated
B3 2.55246734331175 Treated
B3 3.57794394520704 Treated
B3 2.06415019245038 Treated
B3 3.98000285864201 Treated
B3 3.24859831903834 Treated
B3 3.23801365567413 Treated
B3 0.809474289143562 Treated
B3 4.57716669864813 Treated
B3 2.83858774091679 Treated
B3 6.53294029175181 Treated
B3 2.40900747077851 Treated
B3 1.91040313617673 Treated
B3 1.57109743496044 Treated
B3 2.23831792602604 Treated
B3 3.9647248010466 Treated
B3 5.51090143108682 Treated
B3 2.17340943563552 Treated
B3 3.53015557058388 Treated
B3 2.70014024648531 Treated
B3 4.75600687906293 Treated
B3 1.50946394925518 Treated
B3 1.51849790755482 Treated
B3 2.31699941894619 Treated
B3 2.4480809638347 Treated
B3 4.61094583400053 Treated
B3 1.62495263681856 Treated
B3 4.58313825302873 Treated
B3 1.91885070502208 Treated
B3 3.80382151186031 Treated
B3 3.04681910878649 Treated
B3 1.75120467607119 Treated
B3 5.83874577302301 Treated
B3 3.14717340765138 Treated
B3 0.503279195875253 Treated
B3 4.14670588047345 Treated
B3 3.86214976107161 Treated
B3 4.57231998042718 Treated
B3 4.58060296191815 Treated
B3 2.07515616516725 Treated
B3 1.9338778284266 Treated
B3 2.96845683953435 Treated
B3 2.17894239896992 Treated
B3 3.7187345568579 Treated
B3 4.70684474960483 Treated
B3 5.7588729051029 Treated
B3 2.96395171678757 Treated
B3 4.20749876255649 Treated
B3 1.46042357316436 Treated
B3 2.10531766182054 Treated
B3 2.39761515068233 Treated
B3 2.13427440002037 Treated
B3 0.833889887918462 Treated
B3 0.568968432646779 Treated
B3 6.21649793003742 Treated
B3 2.87952324111509 Treated
B3 6.05048278761043 Treated
B3 5.19041449517993 Treated
B3 7.876226730971 Treated
B3 2.02647688433759 Treated
B3 2.23064278751003 Treated
B3 4.19643848995964 Treated
B3 3.02574488943719 Treated
B3 2.74205694628484 Treated
B3 5.04968668973641 Treated
B3 2.99556001905011 Treated
B3 3.19293599471138 Treated
B3 3.11817276940779 Treated
B3 1.4136169304904 Treated
B3 5.33945608967331 Treated
B3 2.08842685016746 Treated
B3 1.3559660661427 Treated
B3 2.42864338801906 Treated
B3 1.67313705250165 Treated
B3 2.95863551443075 Treated
B3 4.33068185579592 Treated
B3 4.79032852505303 Treated
B3 5.92765167329838 Treated
B3 7.88930690558014 Treated
B3 1.76430881304885 Treated
B3 1.6483983663292 Treated
B3 1.66183692580734 Treated
B3 2.99369755967484 Treated
B3 0.319993905496903 Treated
B3 4.02352139559344 Treated
B3 1.81364600975125 Treated
B3 2.31624835242093 Treated
B3 1.41124589237267 Treated
B3 3.05020371700813 Treated
B3 1.09405936587628 Treated
B3 2.24659713148159 Treated
B3 2.11335924183952 Treated
B3 3.0382814557328 Treated
B3 2.08099860313227 Treated
B3 2.90811925896364 Treated
B3 2.07081404792519 Treated
B3 5.71158504232658 Treated
B3 0.338255652984979 Treated
B3 4.65371825892303 Treated
B3 4.53572502568765 Treated
B3 1.55108947348299 Treated
B3 7.31488604852707 Treated
B3 3.42443994745933 Treated
B3 2.46347210809575 Treated
B3 3.24979407487636 Treated
B3 1.71023411364943 Treated
B3 2.39068505239836 Treated
B3 3.96349263317789 Treated
B3 0.766090642324202 Treated
B3 2.23642528397916 Treated
B3 6.58029874606329 Treated
B3 7.9017511163599 Treated
B3 2.53912964099144 Treated
B3 2.63964418019564 Treated
B3 2.66025140098799 Treated
B3 4.92599070416165 Treated
B3 5.00949891537109 Treated
B3 3.21557330798408 Treated
B3 2.73207029621081 Treated
B3 4.44203763390701 Treated
B3 5.53310469924734 Treated
B3 1.38627488515379 Treated
B3 3.82251046427112 Treated
B3 3.4625139275911 Treated
B3 0.734567779484748 Treated
B3 5.01680663072971 Treated
B3 3.25630910430145 Treated
B3 4.96994702314926 Treated
B3 5.80900980437756 Treated
B3 4.03294530717549 Treated
B3 2.24496578475116 Treated
B3 2.77096066799806 Treated
B3 6.06194578029639 Treated
B3 3.25913230453065 Treated
B3 2.17453964044838 Treated
B3 7.49337947584842 Treated
B3 1.78293998336468 Treated
B3 1.90428036510528 Treated
B3 2.80497294992573 Treated
B3 2.12217691548806 Treated
B3 2.28115524935432 Treated
B3 3.47668109959698 Treated
B3 1.56827056823075 Treated
B3 0.431396016985499 Treated
B3 2.49038416306569 Treated
B3 1.71634141306598 Treated
B3 3.22329773428486 Treated
B3 3.37047663145989 Treated
B3 3.95709609976124 Treated
B3 2.55545186527539 Treated
B3 4.51614149105969 Treated
B3 2.16327030231718 Treated
B3 1.95681441728977 Treated
B3 3.67398754091449 Treated
B3 0.779031311797735 Treated
B3 1.35942587478414 Treated
B3 1.02681479763663 Treated
B3 6.94404574997693 Treated
B3 4.27833176350621 Treated
B3 1.88030822509108 Treated
B3 6.55992853422062 Treated
B3 2.95112606076286 Treated
B3 0.742220477387931 Treated
B3 4.32851366978795 Treated
B3 2.29436681714931 Treated
B3 0.65756854497284 Treated
B3 2.91998200581586 Treated
B3 7.18739543372546 Treated
B3 0.520155235740597 Treated
B3 1.88125060447912 Treated
B3 0.705018424848906 Treated
B3 3.71775703860058 Treated
B3 1.16545802169259 Treated
B3 3.87599679054346 Treated
B3 7.67251799257686 Treated
B3 2.73546547483182 Treated
B3 3.88318386435402 Treated
B3 2.05755270763524 Treated
B3 3.81161782166785 Treated
B3 3.99560761973316 Treated
B3 4.17232237643059 Treated
B3 1.04849109110213 Treated
B3 4.63997903465855 Treated
B3 2.25013607800444 Treated
B3 2.25845092631871 Treated
B3 3.95803680834411 Treated
B3 4.11216170448364 Treated
B3 1.24610071657387 Treated
B3 3.44690392986205 Treated
B3 2.23252739446717 Treated
B3 6.94643250337082 Treated
B3 3.46362563714099 Treated
B3 7.30532572155788 Treated
B3 2.17948488985673 Treated
B3 6.59397703276712 Treated
B3 0.61741547676322 Treated
B3 1.06367019159548 Treated
B3 1.23554776801651 Treated
B3 3.45155614736297 Treated
B3 2.62938091346899 Treated
B3 3.16228942054155 Treated
B3 2.47644238122113 Treated
B3 3.34011735829162 Treated
B3 6.55577634852362 Treated
B3 4.6414582588752 Treated
B3 6.8130820286373 Treated
B3 2.75304950648601 Treated
B3 5.47694494850927 Treated
B3 1.82881949681754 Treated
B3 2.92795035782094 Treated
B3 1.35821703915668 Treated
B3 2.24781489504577 Treated
B3 4.32608538135148 Treated
B3 4.27386646896405 Treated
B3 7.44940194218399 Treated
B3 1.41575959186971 Treated
B3 2.00997299145724 Treated
B3 4.06982361737223 Treated
B3 1.12082121533395 Treated
B3 3.68526896698378 Treated
B3 3.14427235861453 Treated
B3 2.33455595133533 Treated
B3 2.51563680601188 Treated
B3 3.05891146244681 Treated
B3 3.52332296307609 Treated
B3 1.95299213044501 Treated
B3 7.21192235713667 Treated
B3 3.63845163794952 Treated
B3 2.82063544620185 Treated
B3 1.40926721496719 Treated
B3 2.76575128168257 Treated
B3 5.05731013445448 Treated
B3 4.23409463293501 Treated
B3 4.74780962884432 Treated
B3 2.88254216670685 Treated
B3 2.85947086874745 Treated
B3 1.76006323494243 Treated
B3 2.9023913858376 Treated
B3 0.849362919864838 Treated
B3 2.12290204296193 Treated
B3 2.27750395128791 Treated
B3 1.49073526091136 Treated
B3 3.05698418036744 Treated
B3 1.13790522394189 Treated
B3 1.27368638022627 Treated
B3 3.05391273507731 Treated
B3 4.22934294600084 Treated
B3 0.759802200320146 Treated
B3 0.818713328865734 Treated
B3 6.35639881551463 Treated
B3 6.14191146168074 Treated
B3 2.39724043175108 Treated
B3 3.23179875115841 Treated
B3 2.91109737710859 Treated
B3 3.77024994450144 Treated
B3 1.15823660841795 Treated
B3 6.01933349127059 Treated
B3 2.31846190746452 Treated
B3 1.34157853718941 Treated
B3 2.58646364433068 Treated
B3 6.20281406675671 Treated
B3 4.55436977908331 Treated
B3 2.05952334721216 Treated
B3 4.6787557390772 Treated
B3 5.70187112143027 Treated
B3 2.6936619273724 Treated
B3 1.84255825454989 Treated
B3 2.84415392491832 Treated
B3 2.12152072423213 Treated
B3 3.69178701673058 Treated
B3 1.67227933528532 Treated
B3 3.360719624434 Treated
B3 3.18805225694097 Treated
B3 3.53694945752281 Treated
B3 3.22590839043395 Treated
B3 1.58182071789042 Treated
B3 3.44166839924128 Treated
B3 1.32375960911489 Treated
B3 5.24202866762765 Treated
B3 4.02685215479127 Treated
B3 3.94853221848816 Treated
B3 1.72545818507328 Treated
B3 5.39238209563613 Treated
B3 3.51721385122061 Treated
B3 2.1765776934615 Treated
B3 2.4270653378939 Treated
B3 4.38393074604691 Treated
B3 2.6482466041401 Treated
B3 2.31701445940738 Treated
B3 3.11163305878084 Treated
B3 3.39884516243211 Treated
B3 4.98655969354508 Treated
B3 4.88611646999447 Treated
B3 0.730209416020625 Treated
B3 2.53262837970344 Treated
B3 2.87479117233212 Treated
B3 4.34141648060511 Treated
B3 0.772460973894311 Treated
B3 2.36306444515784 Treated
B3 0.612155233420302 Treated
B3 4.08089546795982 Treated
B3 1.55097953251925 Treated
B3 1.93002762073971 Treated
B3 2.80138986061628 Treated
B3 3.02128754524114 Treated
B3 1.70739071291149 Treated
B3 2.62160521502785 Treated
B3 2.93302573970514 Treated
B3 4.8033475926444 Treated
B3 0.549773560076231 Treated
B3 4.66706744630035 Treated
B3 4.51469756606686 Treated
B3 2.55984514698905 Treated
B3 2.47191892301747 Treated
B3 1.36520753869535 Treated
B3 2.36792717395738 Treated
B3 5.09176962400217 Treated
B3 0.940505598612698 Treated
B3 6.44688662788721 Treated
B3 3.57862528047558 Treated
B3 2.43739805519212 Treated
B3 5.60769876261165 Treated
B3 5.847502480623 Treated
B3 2.34510888164055 Treated
B3 2.55250688751417 Treated
B3 2.47165774593631 Treated
B3 2.27605244880962 Treated
B3 4.70190636286564 Treated
B3 2.24514810610102 Treated
B3 2.35059217549432 Treated
B3 3.61232276602394 Treated
B3 4.32055372744301 Treated
B3 1.74540974074036 Treated
B3 3.05460957709974 Treated
B3 2.07843345561657 Treated
B3 1.80165423303193 Treated
B3 2.92874963307983 Treated
B3 7.76530997620211 Treated
B3 2.01242146845275 Treated
B3 3.98822087528856 Treated
B3 5.2143084953015 Treated
B3 4.61963633742567 Treated
B3 2.07708384453385 Treated
B3 1.61576248962007 Treated
B3 4.30526087952663 Treated
B3 2.78018623084284 Treated
B3 2.0802642979573 Treated
B3 2.01064058348184 Treated
B3 7.47236454027432 Treated
B3 2.47254913091463 Treated
B3 1.38033389772373 Treated
B3 2.52970555136373 Treated
B3 1.40930327506735 Treated
B3 2.5774240659345 Treated
B3 1.56770594817919 Treated
B3 3.60190101122097 Treated
B3 2.26259881207775 Treated
B3 0.886008109723365 Treated
B3 3.35629530422218 Treated
B3 0.770322916495912 Treated
B3 3.57655963246106 Treated
B3 3.71541717255326 Treated
B3 3.44954585071713 Treated
B3 1.35351805629704 Treated
B3 3.69999678036784 Treated
B3 5.68183630013784 Treated
B3 3.79472046463205 Treated
B3 4.14249975000234 Treated
B3 0.840244060242832 Treated
B3 2.31093238823003 Treated
B3 2.23061796186522 Treated
B3 0.481320639688745 Treated
B3 4.76367475614386 Treated
B3 0.796929359545472 Treated
B3 1.64215057576313 Treated
B3 2.59452298172695 Treated
B3 2.85567941896636 Treated
B3 3.44574266625326 Treated
B3 4.58817342665684 Treated
B3 3.59344928583172 Treated
B3 1.08429555907285 Treated
B3 2.60304260645604 Treated
B3 4.66689026939402 Treated
B3 2.34573969998083 Treated
B3 0.861336597281058 Treated
B3 2.07423330768217 Treated
B3 5.5574359614637 Treated
B3 3.20628296314004 Treated
B3 1.89017547224107 Treated
B3 3.41964555265954 Treated
B3 5.57912318592306 Treated
B3 3.26544120866291 Treated
B3 5.50584081205687 Treated
B3 4.15839340317811 Treated
B3 6.68453109107887 Treated
B3 0.693667109634797 Treated
B3 4.79951999847878 Treated
B3 2.50919546616152 Treated
B3 5.13273111766702 Treated
B3 1.24919600834246 Treated
B3 0.730681843064016 Treated
B3 2.06470391848049 Treated
B3 1.33547322328925 Treated
B3 1.54811057404969 Treated
B3 4.34808774332767 Treated
B3 3.36530137177774 Treated
B3 5.23871983351709 Treated
B3 4.09776626318422 Treated
B3 1.85702227396334 Treated
B3 0.914071433261792 Treated
B3 3.49267224206455 Treated
B3 5.78449251657915 Treated
B3 1.32624286083893 Treated
B3 1.6851708360442 Treated
B3 6.62247945765216 Treated
B3 2.37626628821752 Treated
B3 2.91432180542962 Treated
B3 2.16613882112567 Treated
B3 4.35660608197967 Treated
B3 6.74479324472893 Treated
B3 6.05008617085837 Treated
B3 5.56072676740603 Treated
B3 2.98391528504812 Treated
B3 3.19864820509401 Treated
B3 3.6314195781472 Treated
B3 3.85178484975684 Treated
B3 4.1074967528779 Treated
B3 2.17161242553085 Treated
B3 0.927081575459115 Treated
B3 6.72249535797646 Treated
B3 2.16337044041725 Treated
B3 2.26743498681485 Treated
B3 3.79100099143001 Treated
B3 2.64295092915517 Treated
B3 3.9027301071901 Treated
B3 2.9382701510037 Treated
B3 0.555216920287056 Treated
B3 2.82134501233465 Treated
B3 1.82611693363857 Treated
B3 2.76556688756962 Treated
B3 5.5766526483734 Treated
B3 1.11362019740956 Treated
B3 2.49595020509999 Treated
B3 6.75918740959787 Treated
B3 7.62068348485878 Treated
B3 2.7802824611964 Treated
B3 2.14973031267172 Treated
B3 3.11250549399481 Treated
B3 7.21659513762312 Treated
B3 2.5094287242607 Treated
B3 3.19347724126282 Treated
B3 4.51903114208198 Treated
B3 1.30134480412315 Treated
B3 7.01554467982762 Treated
B3 1.58085344981569 Treated
B3 1.14502114862416 Treated
B3 3.19084627548855 Treated
B3 1.17697508166168 Treated
B3 4.71414566679135 Treated
B3 2.15536296034128 Treated
B3 2.41124459067448 Treated
B3 3.85516483297823 Treated
B3 4.84113739331154 Treated
B3 4.19639981718148 Treated
B3 5.99396080780227 Treated
B3 3.96050217279776 Treated
B3 4.21074395494085 Treated
B3 1.55168274206768 Treated
B3 2.83146042846992 Treated
B3 1.92005038711432 Treated
B3 5.282782878984 Treated
B3 3.01678743006567 Treated
B3 2.78649922379681 Treated
B3 3.07841080911544 Treated
B3 1.01661437077371 Treated
B3 2.00312508708139 Treated
B3 1.55716591966204 Treated
B3 4.59182246808686 Treated
B3 3.50067187533085 Treated
B3 1.26397811908577 Treated
B3 1.91511698893779 Treated
B3 6.96301132706733 Treated
B3 4.72728192843495 Treated
B3 3.97955608783626 Treated
B3 1.76813564831472 Treated
B3 1.75124088116844 Treated
B3 2.08084850039307 Treated
B3 4.85942403361509 Treated
B3 2.68015106640542 Treated
B3 1.99034706281816 Treated
B3 2.15294001714511 Treated
B3 2.78917419492397 Treated
B3 6.12119824486143 Treated
B3 3.2708990222821 Treated
B3 7.72154257804444 Treated
B3 2.79853894450899 Treated
B3 4.54537148686333 Treated
B3 2.80561601150267 Treated
B3 2.44262082083662 Treated
B3 1.86593548206385 Treated
B3 5.98387016884059 Treated
B3 2.66323333208924 Treated
B3 3.65989635761728 Treated
B3 3.0549987511272 Treated
B3 2.33554077306407 Treated
B3 5.99383076863784 Treated
B3 2.88285805956927 Treated
B3 1.95872013307411 Treated
B3 7.21560782543115 Treated
B3 3.5355411755071 Treated
B3 4.50854617368756 Treated
B3 5.28187138512531 Treated
B3 2.0136972146781 Treated
B3 4.39646631404058 Treated
B3 5.25372524191417 Treated
B3 0.921466581847507 Treated
B3 3.13919801371123 Treated
B3 3.28188540442531 Treated
B3 3.97724154695617 Treated
B3 2.44342153484776 Treated
B3 3.26397861182959 Treated
B3 3.602162710166 Treated
B3 3.14005484221887 Treated
B3 2.31428962409708 Treated
B3 0.880658850405409 Treated
B3 7.70135758592778 Treated
B3 5.63557052225769 Treated
B3 5.05233005610003 Treated
B3 2.0507055650204 Treated
B3 5.25699648292716 Treated
B3 1.4238190988613 Treated
B3 1.31220610156563 Treated
B3 3.30282649308295 Treated
B3 3.75412457343466 Treated
B3 2.67771964281314 Treated
B3 1.83779621782119 Treated
B3 5.17365699690592 Treated
B3 1.308152442475 Treated
B3 3.71573545182354 Treated
B3 3.86695686822946 Treated
B3 4.45518008840367 Treated
B3 2.85583977460269 Treated
B3 2.02369716725106 Treated
B3 1.41680262700382 Treated
B3 1.85844031169012 Treated
B3 1.63444174215248 Treated
B3 3.92450346591958 Treated
B3 2.68151750288895 Treated
B3 6.86816992354345 Treated
B3 1.89987480898995 Treated
B3 5.14188125587606 Treated
B3 2.10594475341414 Treated
B3 5.65913768314848 Treated
B3 1.10877211173923 Treated
B3 2.52844296541502 Treated
B3 0.579649305171459 Treated
B3 3.59913219258854 Treated
B3 1.85412556415974 Treated
B3 7.44712177126205 Treated
B3 3.42168079287924 Treated
B3 7.40361605211701 Treated
B3 1.59885484030066 Treated
B3 1.45301476754937 Treated
B3 1.47908918724594 Treated
B3 3.15168617393792 Treated
B3 4.86160363591274 Treated
B3 4.53202396362842 Treated
B3 1.45872948776484 Treated
B3 1.85372925903531 Treated
B3 2.51478356686447 Treated
B3 2.94970090219914 Treated
B3 1.6860726049982 Treated
B3 2.85436805845242 Treated
B3 2.75617047886681 Treated
B3 4.68825799689293 Treated
B3 1.59185280944942 Treated
B3 2.91216990351863 Treated
B3 1.29439894513466 Treated
B3 0.475263061046452 Treated
B3 4.57819870405238 Treated
B3 2.8134121862427 Treated
B3 1.68981545315471 Treated
B3 1.70582548936688 Treated
B3 1.25018819367383 Treated
B3 3.21334904129187 Treated
B3 5.04393749430245 Treated
B3 6.47756848381313 Treated
B3 6.69739816528707 Treated
B3 3.88927719271645 Treated
B3 4.73816819105405 Treated
B3 2.24329543629956 Treated
B3 1.87616498769477 Treated
B3 1.75290985553104 Treated
B3 3.05949840098509 Treated
B3 2.76018006503658 Treated
B3 4.44844453856968 Treated
B3 3.45815404616937 Treated
B3 5.42180317659444 Treated
B3 4.27635206531463 Treated
B3 0.816030616787631 Treated
B3 3.91082468291328 Treated
B3 4.34579876602447 Treated
B3 3.34815644510535 Treated
B3 3.53441207088452 Treated
B3 3.66542913381564 Treated
B3 5.69511374626876 Treated
B3 4.20576071994527 Treated
B3 1.21279150118211 Treated
B3 4.0840717892188 Treated
B3 5.60757159274099 Treated
B3 3.37158332678924 Treated
B3 2.60393159774512 Treated
B3 6.86049180892244 Treated
B3 2.95027792308232 Treated
B3 2.26749935297045 Treated
B3 5.07728141243673 Treated
B3 2.46618910999242 Treated
B3 1.32581189204655 Treated
B3 3.29532333071255 Treated
B3 3.66311234098013 Treated
B3 7.91408495986959 Treated
B3 1.51222101302535 Treated
B3 1.92341306755669 Treated
B3 2.80446739373779 Treated
B3 2.2605395092555 Treated
B3 1.99195712182926 Treated
B3 6.12003914426042 Treated
B3 3.81264586748749 Treated
B3 3.02474461063699 Treated
B3 3.64065936587916 Treated
B3 3.47950018284498 Treated
B3 0.730232987743654 Treated
B3 2.81409225757195 Treated
B3 2.35121022783336 Treated
B3 1.88182116571514 Treated
B3 0.837931097434777 Treated
B3 2.54698594467921 Treated
B3 6.76245432362073 Treated
B3 5.93461344759858 Treated
B3 1.68296111246913 Treated
B3 2.41965199800632 Treated
B3 0.622477310512702 Treated
B3 1.69106955458045 Treated
B3 1.46915783950511 Treated
B3 1.7147733508709 Treated
B3 1.81372227146294 Treated
B3 1.62849986443958 Treated
B3 2.51649533865125 Treated
B3 2.53781233683077 Treated
B3 5.54471291267309 Treated
B3 5.53598429907669 Treated
B3 2.23626188503476 Treated
B3 1.08263165786581 Treated
B3 1.28949418750612 Treated
B3 5.57646310825084 Treated
B3 1.87234719811131 Treated
B3 0.530773763423127 Treated
B3 2.44358144788705 Treated
B3 4.91681658965367 Treated
B3 2.41101201803362 Treated
B3 1.61769108506308 Treated
B3 1.2135842599216 Treated
B3 1.85165638071426 Treated
B3 2.53378010188351 Treated
B3 0.920748457517278 Treated
B3 5.91128786812432 Treated
B3 5.2877427123347 Treated
B3 1.62203018279822 Treated
B3 1.55037331222762 Treated
B3 2.30845964674871 Treated
B3 3.53584807095379 Treated
B3 3.42817888350865 Treated
B3 1.17968961804372 Treated
B3 1.79804032916922 Treated
B3 1.40195738955028 Treated
B3 2.69954712475372 Treated
B3 0.87700986576567 Treated
B3 0.536089044985817 Treated
B3 1.08172631049441 Treated
B3 2.25245251738709 Treated
B3 1.50011827426002 Treated
B3 1.67274266235639 Treated
B3 2.82084758219061 Treated
B3 3.5460294795628 Treated
B3 1.88943902130924 Treated
B3 1.78075075567086 Treated
B3 3.750116020359 Treated
B3 1.50238904788457 Treated
B3 1.34732574288604 Treated
B3 0.769406650583621 Treated
B3 1.68245924574989 Treated
B3 2.57549064159334 Treated
B3 2.73998503105592 Treated
B3 2.69475221117298 Treated
B3 2.07201002180644 Treated
B3 4.68510354571224 Treated
B3 3.40230407470884 Treated
B3 4.11250232068194 Treated
B3 4.99510498605129 Treated
B3 5.78596637302312 Treated
B3 3.33662391041841 Treated
B3 7.06259537971177 Treated
B3 4.05224035958762 Treated
B3 3.47272800423459 Treated
B3 3.70072276095768 Treated
B3 5.3601569559575 Treated
B3 0.885433995697154 Treated
B3 4.94949719049088 Treated
B3 3.38518241885759 Treated
B3 2.25913909836889 Treated
B3 3.0044437286108 Treated
B3 2.74959871554245 Treated
B3 1.06150517111723 Treated
B3 3.31060127749399 Treated
B3 5.03234405811653 Treated
B3 4.60293823949114 Treated
B3 3.84503339935104 Treated
B3 4.6798955908011 Treated
B3 4.67515901829153 Treated
B3 3.60856553822974 Treated
B3 2.50335908656554 Treated
B3 3.29551125713328 Treated
B3 1.35592576968221 Treated
B3 1.81257463450355 Treated
B3 4.45911808791567 Treated
B3 2.80880611562238 Treated
B3 4.1727583209125 Treated
B3 2.65110308395524 Treated
B3 3.7135609505494 Treated
B3 2.13621356870226 Treated
B3 4.33230763226343 Treated
B3 2.39303092696595 Treated
B3 3.69879303532879 Treated
B3 2.39867438823314 Treated
B3 2.97019397470967 Treated
B3 2.41559266829101 Treated
B3 1.47362306271349 Treated
B3 2.12629268424543 Treated
B3 2.05391450466935 Treated
B3 1.5255823408292 Treated
B3 1.95252547143688 Treated
B3 4.93629015354192 Treated
B3 1.30885168879576 Treated
B3 7.24176091422054 Treated
B3 2.69725444679675 Treated
B3 1.96565217984011 Treated
B3 0.467450249091919 Treated
B3 3.79324179137726 Treated
B3 2.1273974212631 Treated
B3 2.60974953601017 Treated
B3 6.51822862989192 Treated
B3 2.59552505275632 Treated
B3 4.83449332670721 Treated
B3 2.70984786673189 Treated
B3 4.03715893696931 Treated
B3 4.77242903834425 Treated
B3 1.91687536252301 Treated
B3 0.944868877300346 Treated
B3 2.79769289692181 Treated
B3 3.91808942680631 Treated
B3 3.54487779663025 Treated
B3 1.94566503740809 Treated
B3 2.11035180910252 Treated
B3 2.86811245635314 Treated
B3 2.09333438838683 Treated
B3 2.73435615922236 Treated
B3 2.68782843581051 Treated
B3 5.47846391558235 Treated
B3 0.849723666409014 Treated
B3 6.74519985109535 Treated
B3 6.08655298403076 Treated
B3 3.90749522873764 Treated
B3 0.722524937636594 Treated
B3 2.85175927992555 Treated
B3 2.69591738320874 Treated
B3 4.08213207666626 Treated
B3 2.28697545358071 Treated
B3 2.90755813345026 Treated
B3 2.79682405876069 Treated
B3 2.42100865998505 Treated
B3 1.83236498345944 Treated
B3 2.33673317650467 Treated
B3 2.4042254777954 Treated
B3 1.62878559901418 Treated
B3 7.47324269730451 Treated
B3 7.01892667784339 Treated
B3 7.52180043313374 Treated
B3 1.10521072703337 Treated
B3 0.35373030742369 Treated
B3 1.61759834432815 Treated
B3 1.62241467654334 Treated
B3 2.36257697311683 Treated
B3 1.37700401222264 Treated
B3 1.37754290971756 Treated
B3 1.20303187510488 Treated
B3 2.00072638656396 Treated
B3 0.734761121228457 Treated
B3 1.35099044225183 Treated
B3 1.20531440460681 Treated
B3 1.44205690921266 Treated
B3 2.48943888299174 Treated
B3 6.18208243730474 Treated
B3 5.85285621095828 Treated
B3 4.41588531055219 Treated
B3 5.12893270714229 Treated
B3 2.62229711193171 Treated
B3 2.62011967021475 Treated
B3 2.41988397002182 Treated
B3 3.74426266328267 Treated
B3 1.62689928465626 Treated
B3 3.78300879798942 Treated
B3 2.89406836115181 Treated
B3 2.69817455019363 Treated
B3 3.82436788061637 Treated
B3 2.07118175994965 Treated
B3 1.68360138095851 Treated
B3 7.2353163832889 Treated
B3 1.47328054213314 Treated
B3 2.76504952290467 Treated
B3 1.87257323383543 Treated
B3 6.10936962139434 Treated
B3 4.94235904283075 Treated
B3 6.39019692444961 Treated
B3 4.69711091243233 Treated
B3 4.84578509679867 Treated
B3 3.55215016357824 Treated
B3 2.657866302351 Treated
B3 3.04132614228339 Treated
B3 1.88017974400632 Treated
B3 5.55924772697296 Treated
B3 3.28515007725745 Treated
B3 1.96590139278066 Treated
B3 4.21706962054668 Treated
B3 3.0178394212412 Treated
B3 3.40197021777617 Treated
B3 4.2175504683698 Treated
B3 2.78078239758748 Treated
B3 4.14731528207149 Treated
B3 5.1063169170615 Treated
B3 2.40265149282287 Treated
B3 2.09482592611819 Treated
B3 4.61541218216327 Treated
B3 3.29984908991543 Treated
B3 2.04419441314738 Treated
B3 4.7105839520188 Treated
B3 2.65957992252857 Treated
B3 5.06888282075382 Treated
B3 4.06364919755299 Treated
B3 3.81341328279946 Treated
B3 3.14934857582139 Treated
B3 1.78783170998056 Treated
B3 0.394074163749125 Treated
B3 4.31194275192413 Treated
B3 2.84799531389545 Treated
B3 4.23600848579876 Treated
B3 3.85322964203431 Treated
B3 2.25909233317911 Treated
B3 0.496268753865163 Treated
B3 4.22593163511898 Treated
B3 3.82553605912085 Treated
B3 3.0702533227743 Treated
B3 3.07360059186449 Treated
B3 4.60610932448176 Treated
B3 1.59889781515409 Treated
B3 2.30292804446092 Treated
B3 1.83560536558022 Treated
B3 0.620055867185899 Treated
B3 2.16554241401071 Treated
B3 0.337088401853195 Treated
B3 2.33485440890804 Treated
B3 4.11149400774404 Treated
B3 0.856462188948824 Treated
B3 1.79906822476099 Treated
B3 1.79266241910884 Treated
B3 4.57572095775512 Treated
B3 1.11503156064006 Treated
B3 3.49629520423246 Treated
B3 1.13984060798458 Treated
B3 3.13918899551744 Treated
B3 4.17092694188366 Treated
B3 2.46390272095473 Treated
B3 3.93078986358795 Treated
B3 2.9295753278989 Treated
B3 2.10587525376914 Treated
B3 5.98421443657354 Treated
B3 5.31895559710915 Treated
B3 1.1089106284915 Treated
B3 1.97244350907699 Treated
B3 0.862612651665725 Treated
B3 2.31279825642183 Treated
B3 1.09550519899071 Treated
B3 5.13102867243133 Treated
B3 2.42232881912123 Treated
B3 3.05918656140196 Treated
B3 2.30594493672869 Treated
B3 2.20016317481665 Treated
B3 3.53879514164561 Treated
B3 3.22264982719147 Treated
B3 2.90838254998143 Treated
B3 0.241509789114131 Treated
B3 2.78702901349854 Treated
B3 1.18384586547337 Treated
B3 2.92138331949205 Treated
B3 4.42411328469205 Treated
B3 2.2715448426813 Treated
B3 1.8127374486991 Treated
B3 4.92495502839169 Treated
B3 1.42424737460733 Treated
B3 5.81260712251161 Treated
B3 2.5934355572429 Treated
B3 1.33092042545695 Treated
B3 0.617032563786464 Treated
B3 3.06944104133999 Treated
B3 2.75607865767977 Treated
B3 4.62016372095722 Treated
B3 3.54151502407596 Treated
B3 1.18770846844257 Treated
B3 6.77327518924253 Treated
B3 3.12215803632394 Treated
B3 2.90786639061233 Treated
B3 3.07396974124389 Treated
B3 1.18675730173438 Treated
B3 6.59061609843469 Treated
B3 2.319575798137 Treated
B3 3.13216319916524 Treated
B3 2.05030859993992 Treated
B3 1.21363443160329 Treated
B3 2.68027913314425 Treated
B3 4.90597685825373 Treated
B3 3.30025540782902 Treated
B3 6.06772265915285 Treated
B3 2.10009400625715 Treated
B3 3.40509303008262 Treated
B3 1.61738328953035 Treated
B3 3.1418179921732 Treated
B3 3.97031027000798 Treated
B3 5.09799157790561 Treated
B3 5.22929035748548 Treated
B3 5.40112811328973 Treated
B3 2.67584933721059 Treated
B3 3.86153487994141 Treated
B3 2.60520595020219 Treated
B3 2.7048140389613 Treated
B3 1.81051475861484 Treated
B3 1.29013514004102 Treated
B3 2.76838653445973 Treated
B3 2.83631526741869 Treated
B3 2.57114694019072 Treated
B3 2.95611738501401 Treated
B3 6.71339664074625 Treated
B3 3.17287053722477 Treated
B3 1.27482676575263 Treated
B3 1.76308766490167 Treated
B3 3.02181275425853 Treated
B3 4.41539405243965 Treated
B3 3.88657812935444 Treated
B3 1.72881852073102 Treated
B3 2.47922450340144 Treated
B3 5.58175323266248 Treated
B3 2.12371771753615 Treated
B3 4.74939467514627 Treated
B3 0.561649825779638 Treated
B3 2.52435907673639 Treated
B3 1.48856482671304 Treated
B3 2.14387640915113 Treated
B3 4.12854895657964 Treated
B3 4.59328796287708 Treated
B3 4.71665042672862 Treated
B3 3.06200540786061 Treated
B3 3.27808361973362 Treated
B3 3.03477659764448 Treated
B3 7.29554635422392 Treated
B3 4.72514831376727 Treated
B3 3.05258233043405 Treated
B3 2.04592300599593 Treated
B3 2.2279427437746 Treated
B3 4.57456653762159 Treated
B3 4.85429351279362 Treated
B3 3.27052151494348 Treated
B3 4.24315145892286 Treated
B3 4.44084801699337 Treated
B3 2.80625175646789 Treated
B3 4.14635856213078 Treated
B3 5.09742732128228 Treated
B3 1.78156538464545 Treated
B3 3.80125239520628 Treated
B3 0.767193027615872 Treated
B3 2.48895201205099 Treated
B3 2.92089148500132 Treated
B3 5.73319280127673 Treated
B3 3.07517741384782 Treated
B3 1.65960370350519 Treated
B3 2.15813173915161 Treated
B3 4.91890040755259 Treated
B3 2.64701375565327 Treated
B3 3.09765743160884 Treated
B3 1.24348950150477 Treated
B3 5.20891579121003 Treated
B3 1.80821715000238 Treated
B3 4.90817391039197 Treated
B3 1.8800539796222 Treated
B3 4.34615673615335 Treated
B3 2.73650832673003 Treated
B3 5.08552202018166 Treated
B3 3.49933691295799 Treated
B3 3.20254954910975 Treated
B3 3.3484285199825 Treated
B3 2.07171716799516 Treated
B3 1.11294421145574 Treated
B3 2.10208410059836 Treated
B3 1.40576222647832 Treated
B3 4.18745730185239 Treated
B3 1.93071049525446 Treated
B3 2.93205446786694 Treated
B3 3.74775237525805 Treated
B3 2.38716396830174 Treated
B3 1.96439538263923 Treated
B3 6.7737197975579 Treated
B3 2.66113086062318 Treated
B3 3.5969384086324 Treated
B3 3.10853181298638 Treated
B3 4.36990564178379 Treated
B3 4.7035963626254 Treated
B3 3.97821579493543 Treated
B3 3.88294396734876 Treated
B3 2.79427117765845 Treated
B3 2.82812533794091 Treated
B3 3.02291439553988 Treated
B3 4.04778385713958 Treated
B3 2.62049990903593 Treated
B3 2.21635250840817 Treated
B3 7.54726175033993 Treated
B3 3.9444573436409 Treated
B3 7.2006955408218 Treated
B3 3.4076350159242 Treated
B3 0.914115720868865 Treated
B3 2.74287053658113 Treated
B3 2.1296377949542 Treated
B3 2.69270978172569 Treated
B3 2.20447986934663 Treated
B3 1.74556824930159 Treated
B3 2.33715577406503 Treated
B3 2.26460385861722 Treated
B3 3.10010833124383 Treated
B3 0.857550962353901 Treated
B3 4.34176903023007 Treated
B3 1.79716007046024 Treated
B3 1.7466621771134 Treated
B3 2.15516380388565 Treated
B3 1.47850842080601 Treated
B3 2.15221071243846 Treated
B3 2.07486500224843 Treated
B3 1.8645106446488 Treated
B3 2.51837641243274 Treated
B3 2.21074096439835 Treated
B3 3.23343460270596 Treated
B3 6.13477405119016 Treated
B3 4.32011182651625 Treated
B3 2.20956810625991 Treated
B3 2.98080277912993 Treated
B3 7.65385334944154 Treated
B3 5.63529903277634 Treated
B3 3.03327205380559 Treated
B3 3.77518208282909 Treated
B3 4.39959013629613 Treated
B3 2.39461106495289 Treated
B3 1.71492306938141 Treated
B3 2.02795767078114 Treated
B3 2.68065730380079 Treated
B3 5.28176370357711 Treated
B3 0.740396055753027 Treated
B3 5.59270818239317 Treated
B3 3.9930155882509 Treated
B3 3.7744720584747 Treated
B3 0.346005454773492 Treated
B3 1.84254703222074 Treated
B3 1.55670214827701 Treated
B3 1.77826498396679 Treated
B3 2.9908720731123 Treated
B3 1.32064095808208 Treated
B3 1.15061934732793 Treated
B3 1.65488779473267 Treated
B3 2.00181725570745 Treated
B3 2.38189412420873 Treated
B3 5.53705485978123 Treated
B3 3.17486352180555 Treated
B3 1.26875775998997 Treated
B3 1.19998987469779 Treated
B3 0.902003772577795 Treated
B3 0.983476271042683 Treated
B3 1.59940292258388 Treated
B3 6.46695201290982 Treated
B3 1.8752437751765 Treated
B3 2.84973541846687 Treated
B3 7.30797111644825 Treated
B3 5.88396963610728 Treated
B3 4.01334622759679 Treated
B3 2.32922718736335 Treated
B3 2.3335620134661 Treated
B3 1.41991735336172 Treated
B3 4.24998231426774 Treated
B3 5.16574017492214 Treated
B3 2.27121635148738 Treated
B3 1.48996872104919 Treated
B3 0.521704439692745 Treated
B3 3.67390310904021 Treated
B3 2.67050418572774 Treated
B3 0.677109517700373 Treated
B3 1.92567302138107 Treated
B3 0.567406780509627 Treated
B3 2.59767788340397 Treated
B3 1.53266550034794 Treated
B3 1.48731664458842 Treated
B3 6.94955076763663 Treated
B3 1.38405724702021 Treated
B3 4.0896461126239 Treated
B3 1.61884793032383 Treated
B3 1.57415886040262 Treated
B3 2.52843038125335 Treated
B3 7.45156832643701 Treated
B3 2.07542866245363 Treated
B3 4.2117219174877 Treated
B3 2.38851568125162 Treated
B3 2.46958673774958 Treated
B3 3.72078750372533 Treated
B3 1.6769193892628 Treated
B3 1.76575341139435 Treated
B3 2.34452132219354 Treated
B3 4.677911250105 Treated
B3 5.57866214525194 Treated
B3 2.63104654423218 Treated
B3 3.9933790207537 Treated
B3 1.23682504367589 Treated
B3 4.00728498989676 Treated
B3 3.6290087385256 Treated
B3 2.93209922681729 Treated
B3 3.60444845718313 Treated
B3 4.08278307206097 Treated
B3 2.71213115025633 Treated
B3 1.78713926341627 Treated
B3 1.63138110565477 Treated
B3 1.17272856193984 Treated
B3 0.935785556751484 Treated
B3 2.5018218047288 Treated
B3 3.29490177797244 Treated
B3 3.4662107075903 Treated
B3 2.7097172598082 Treated
B3 4.65138721092145 Treated
B3 3.32326265537634 Treated
B3 3.76432958822849 Treated
B3 1.99759826625363 Treated
B3 2.25453024899767 Treated
B3 2.62099832832132 Treated
B3 1.99297319485216 Treated
B3 5.78119378647388 Treated
B3 2.96669295106321 Treated
B3 2.65942867187734 Treated
B3 3.35254130055004 Treated
B3 3.27652305810881 Treated
B3 2.00862883538329 Treated
B3 2.5891091992094 Treated
B3 3.3629082435552 Treated
B3 3.29317697053719 Treated
B3 4.9597727934873 Treated
B3 3.51795800846524 Treated
B3 2.90931595610351 Treated
B3 2.47281956666526 Treated
B3 5.02688735512933 Treated
B3 3.48359725044041 Treated
B3 0.76191922577564 Treated
B3 5.49826010298487 Treated
B3 1.56042175771666 Treated
B3 2.07871530242313 Treated
B3 0.469481945505495 Treated
B3 3.78096082685705 Treated
B3 4.21669463755811 Treated
B3 6.30063828145075 Treated
B3 1.74338431255506 Treated
B3 2.54604283041402 Treated
B3 3.33214956556931 Treated
B3 3.68347767768997 Treated
B3 2.27506134185577 Treated
B3 2.56384488164826 Treated
B3 5.04876063702406 Treated
B3 2.06054250551935 Treated
B3 1.34608549371392 Treated
B3 1.86158330878726 Treated
B3 3.01186626938842 Treated
B3 2.01425100069665 Treated
B3 1.05826744192535 Treated
B3 1.04060851685235 Treated
B3 1.43552372590116 Treated
B3 2.08526863723803 Treated
B3 1.53130743185824 Treated
B3 1.61235020277316 Treated
B3 6.11601108935958 Treated
B3 4.3903868211522 Treated
B3 2.96820573245501 Treated
B3 4.66510859078311 Treated
B3 3.66822586298825 Treated
B3 4.14692274339479 Treated
B3 3.72907080573506 Treated
B3 1.38732391580211 Treated
B3 2.23119781824288 Treated
B3 5.71374662854166 Treated
B3 1.42426280351104 Treated
B3 4.78040337905856 Treated
B3 0.819632168204583 Treated
B3 0.29822292150607 Treated
B3 3.52467760753681 Treated
B3 3.55360513895142 Treated
B3 0.797389805429349 Treated
B3 3.01299869319678 Treated
B3 2.13189228570021 Treated
B3 6.37336516979487 Treated
B3 0.725172692349787 Treated
B3 3.78732796072902 Treated
B3 1.40572864925326 Treated
B3 2.8995907446736 Treated
B3 5.05492043161775 Treated
B3 2.05109227604006 Treated
B3 2.19996403231889 Treated
B3 2.08174921559529 Treated
B3 4.92481405331651 Treated
B3 2.23616605199109 Treated
B3 4.08120855225078 Treated
B3 2.68189659307918 Treated
B3 5.61847718950736 Treated
B3 4.27333108129078 Treated
B3 5.68007363926919 Treated
B3 4.2038217326307 Treated
B3 1.4842225224832 Treated
B3 7.23589880475954 Treated
B3 3.84401393144759 Treated
B3 1.49964329253567 Treated
B3 2.15299914793133 Treated
B3 3.41483329355792 Treated
B3 3.52644608763173 Treated
B3 2.65609610992311 Treated
B3 1.56756205785364 Treated
B3 1.31700495625427 Treated
B3 4.27878540762406 Treated
B3 1.70933793917788 Treated
B3 2.01772400873003 Treated
B3 2.64306348818711 Treated
B3 3.47275486233417 Treated
B3 0.970553434006679 Treated
B3 7.07919980918568 Treated
B3 3.87271523788191 Treated
B3 0.685078738089201 Treated
B3 1.67831993808445 Treated
B3 2.55054067377598 Treated
B3 3.09341064381651 Treated
B3 4.32276959392221 Treated
B3 5.90909069072179 Treated
B3 6.13338209699479 Treated
B3 1.19567371878759 Treated
B3 4.77998339665981 Treated
B3 1.88440451421902 Treated
B3 5.86230386790802 Treated
B3 3.01695139892314 Treated
B3 4.16890745426846 Treated
B3 1.67700028934514 Treated
B3 3.86362486532176 Treated
B3 5.31851443351783 Treated
B3 3.76672576761303 Treated
B3 2.84168418997994 Treated
B3 2.88748234511834 Treated
B3 1.92848012095737 Treated
B3 3.92506640961905 Treated
B3 3.0768490874052 Treated
B3 3.36285451966969 Treated
B3 2.62812940166119 Treated
B3 1.48811752625407 Treated
B3 0.982696553145956 Treated
B3 4.08655118777331 Treated
B3 5.32141871653891 Treated
B3 3.40782942906473 Treated
B3 5.12101345742893 Treated
B3 1.63361701013693 Treated
B3 1.45750228793826 Treated
B3 1.29958085687415 Treated
B3 2.24565922993815 Treated
B3 3.84327132376407 Treated
B3 2.59614439831106 Treated
B3 1.97776085278175 Treated
B3 1.03132950069395 Treated
B3 3.54971973186951 Treated
B3 2.23291373993438 Treated
B3 0.901204068683353 Treated
B3 1.34852455670227 Treated
B3 1.69416999780117 Treated
B3 5.71679691526511 Treated
B3 2.7243431139098 Treated
B3 1.97976685381649 Treated
B3 3.14120585210903 Treated
B3 1.81695586838675 Treated
B3 7.33261256780663 Treated
B3 3.07766056019495 Treated
B3 4.84041871379092 Treated
B3 7.82931578881163 Treated
B3 2.93328320209925 Treated
B3 5.17276024235947 Treated
B3 2.43672692685492 Treated
B3 0.552719640733017 Treated
B3 2.36424767757382 Treated
B3 6.28034917189852 Treated
B3 3.25442914206155 Treated
B3 1.51763111528379 Treated
B3 0.651902390436892 Treated
B3 3.72586164387827 Treated
B3 3.21455029768894 Treated
B3 2.25430568640077 Treated
B3 3.29156828557066 Treated
B3 7.13917745420622 Treated
B3 0.926882169042182 Treated
B3 1.1937198120317 Treated
B3 1.6843631920874 Treated
B3 2.3065532194886 Treated
B3 7.43380210100305 Treated
B3 6.51547571816042 Treated
B3 3.27591099514895 Treated
B3 3.32468405296927 Treated
B3 0.844905191985653 Treated
B3 1.52726822726424 Treated
B3 4.40503869665675 Treated
B3 2.03631829235975 Treated
B3 3.64577331431937 Treated
B3 4.57636698202248 Treated
B3 5.41585895928788 Treated
B3 1.67024487572743 Treated
B3 1.98257024594983 Treated
B3 2.7483933866606 Treated
B3 2.42281610251795 Treated
B3 6.96086636788852 Treated
B3 0.522457925773945 Treated
B3 3.12634046259714 Treated
B3 2.15940364704066 Treated
B3 1.02915174903648 Treated
B3 1.7410210238856 Treated
B3 5.14907203485525 Treated
B3 2.7411428755137 Treated
B3 5.25245995521786 Treated
B3 3.51134611720939 Treated
B3 7.33044224582278 Treated
B3 6.87504729628713 Treated
B3 2.54972432605795 Treated
B3 2.22668828423167 Treated
B3 7.42041968774287 Treated
B3 5.02626368592242 Treated
B3 5.5834429976364 Treated
B3 3.39279993338231 Treated
B3 1.33768003954637 Treated
B3 1.3938619745728 Treated
B3 2.64287184911788 Treated
B3 3.26078523259448 Treated
B3 3.11117438621 Treated
B3 2.81521480807532 Treated
B3 4.5589104958978 Treated
B3 5.49387753026585 Treated
B3 4.37305611012607 Treated
B3 4.40322863213996 Treated
B3 1.59201716573159 Treated
B3 4.78029855703917 Treated
B3 6.91869111600904 Treated
B3 4.46658171965539 Treated
B3 3.1991610912098 Treated
B3 7.63228522734671 Treated
B3 6.18518081971822 Treated
B3 0.617251076938132 Treated
B3 3.79159793959141 Treated
B3 2.95352997983516 Treated
B3 2.52803050946197 Treated
B3 2.35878515980196 Treated
B3 2.10104246615109 Treated
B3 2.70066529081451 Treated
B3 0.971976291891018 Treated
B3 2.15326352268644 Treated
B3 1.48693472745968 Treated
B3 3.68553555849788 Treated
B3 6.16796167342701 Treated
B3 0.826227452582733 Treated
B3 4.12261167822613 Treated
B3 2.6295472134953 Treated
B3 0.499061482561846 Treated
B3 3.28189113532749 Treated
B3 4.67125769436572 Treated
B3 3.15308966192196 Treated
B3 5.32337770506759 Treated
B3 7.96726434243564 Treated
B3 1.77528492635308 Treated
B3 2.8727157096014 Treated
B3 1.82856392988726 Treated
B3 2.65256736153061 Treated
B3 3.78434974261149 Treated
B3 1.84446432692545 Treated
B3 6.80178964088667 Treated
B3 4.35342881521145 Treated
B3 5.20503611123034 Treated
B3 3.45230983106658 Treated
B3 3.0646921262712 Treated
B3 3.38073817647461 Treated
B3 7.15289315570334 Treated
B3 1.37335760186938 Treated
B3 0.637716965129864 Treated
B3 1.53111995405714 Treated
B3 0.397463741979331 Treated
B3 2.62081079024963 Treated
B3 2.40057584137236 Treated
B3 3.04689203988078 Treated
B3 1.87514735888237 Treated
B3 2.33432608248737 Treated
B3 1.62804913363809 Treated
B3 0.793989839661042 Treated
B3 5.37845020356189 Treated
B3 2.4665112744697 Treated
B3 4.1557787878079 Treated
B3 2.01741145809187 Treated
B3 2.54285069389486 Treated
B3 1.4676182004695 Treated
B3 1.25123049925125 Treated
B3 2.23435378312002 Treated
B3 0.674752954227682 Treated
B3 6.09956239393207 Treated
B3 0.979892135135547 Treated
B3 3.22914276145646 Treated
B3 1.65778498160751 Treated
B3 2.248263240498 Treated
B3 1.64207712487607 Treated
B3 1.69109982263004 Treated
B3 1.24978161669307 Treated
B3 2.29160085872674 Treated
B3 1.20240720255514 Treated
B3 7.01758156727595 Treated
B3 1.92371970271524 Treated
B3 0.74253332959046 Treated
B3 3.92745929568016 Treated
B3 1.2986840868904 Treated
B3 3.02170279012046 Treated
B3 5.56414236441242 Treated
B3 7.62171765325899 Treated
B3 2.85129281227528 Treated
B3 2.47000900995002 Treated
B3 3.81096872685325 Treated
B3 2.30083013421459 Treated
B3 0.622819372537772 Treated
B3 2.98747993511857 Treated
B3 1.86440643020369 Treated
B3 3.93648637591399 Treated
B3 2.84041384490855 Treated
B3 7.15637646608541 Treated
B3 7.12076081478973 Treated
B3 5.49835210501849 Treated
B3 2.06367408146582 Treated
B3 4.02555047675964 Treated
B3 3.79616154842293 Treated
B3 2.85319022508657 Treated
B3 1.85009193710932 Treated
B3 1.14840825587553 Treated
B3 4.10726422178463 Treated
B3 1.02989487278053 Treated
B3 3.47915936869668 Treated
B3 4.05394405689067 Treated
B3 4.30710963839998 Treated
B3 1.32641843888118 Treated
B3 2.70801723979354 Treated
B3 2.97982130534328 Treated
D1 0.320514450255055 Control
D1 1.37569789900853 Control
D1 1.58115096835223 Control
D1 0.684780792511382 Control
D1 0.602365854368777 Control
D1 2.02388799450666 Control
D1 2.59389738795649 Control
D1 0.998948772766773 Control
D1 1.27683229926512 Control
D1 2.73408513272554 Control
D1 2.37455636393529 Control
D1 4.00468608392508 Control
D1 2.73160638535595 Control
D1 1.75960202662956 Control
D1 0.580600797875761 Control
D1 1.73570665442219 Control
D1 0.521652811834957 Control
D1 2.70844487501713 Control
D1 1.9845760656456 Control
D1 0.81448900737379 Control
D1 2.4119747323585 Control
D1 0.931991197127809 Control
D1 1.20957385139002 Control
D1 3.77806978836249 Control
D1 3.0986845316769 Control
D1 0.439812638594232 Control
D1 1.49440749664458 Control
D1 1.3350399314855 Control
D1 3.74564874068271 Control
D1 3.33467283361136 Control
D1 3.79571206371656 Control
D1 3.48822409543412 Control
D1 3.16853016504989 Control
D1 0.294325956027689 Control
D1 5.06179658491748 Control
D1 2.57490711776388 Control
D1 1.72256547161221 Control
D1 3.00744644030526 Control
D1 0.891354229904117 Control
D1 2.73059202856288 Control
D1 0.69899526249173 Control
D1 1.74747034198274 Control
D1 1.22603481379016 Control
D1 3.00107644306743 Control
D1 5.33538438787707 Control
D1 4.1147526789991 Control
D1 2.60026107562338 Control
D1 1.31862951720187 Control
D1 1.22007852503137 Control
D1 2.18383685991275 Control
D1 1.73900669521863 Control
D1 0.60385103107544 Control
D1 1.06773741541919 Control
D1 2.68826938889783 Control
D1 2.89188819599629 Control
D1 1.88504167922931 Control
D1 3.66269741874308 Control
D1 0.742500647127667 Control
D1 0.814011816463742 Control
D1 2.88375307280786 Control
D1 6.61925636511878 Control
D1 1.02229525465811 Control
D1 3.13170256316374 Control
D1 1.04356627844737 Control
D1 0.729532223420489 Control
D1 2.69917582617144 Control
D1 0.509807128967076 Control
D1 0.506606030233623 Control
D1 2.25595833871203 Control
D1 1.67201714521293 Control
D1 0.618620847196434 Control
D1 0.568593358543321 Control
D1 2.49868326433998 Control
D1 0.901987611105791 Control
D1 4.46622886846597 Control
D1 0.904613181040672 Control
D1 1.40723750422106 Control
D1 2.79745242954315 Control
D1 1.85890272896838 Control
D1 1.94326423645937 Control
D1 4.07675254878793 Control
D1 1.14095914423236 Control
D1 2.05541167160241 Control
D1 1.93084672189663 Control
D1 2.3869491813795 Control
D1 2.48325101046613 Control
D1 3.99224427425059 Control
D1 2.31402949612012 Control
D1 5.43210189078999 Control
D1 3.58858437626125 Control
D1 3.57736726474344 Control
D1 0.519980155131632 Control
D1 2.23121576106613 Control
D1 0.792670616251546 Control
D1 2.91550096915264 Control
D1 1.6591219957146 Control
D1 4.84825580017496 Control
D1 3.66760708165551 Control
D1 1.0691937989625 Control
D1 0.898771514857973 Control
D1 5.07014238415425 Control
D1 0.780684032471401 Control
D1 1.01106337792729 Control
D1 0.453619324403715 Control
D1 0.748066709634763 Control
D1 3.20259868870628 Control
D1 3.09473638025126 Control
D1 0.950313396751758 Control
D1 0.542388460970975 Control
D1 0.86643343038276 Control
D1 3.1645156162144 Control
D1 2.40784972238126 Control
D1 2.02993930150478 Control
D1 0.426802458176901 Control
D1 1.98858065504661 Control
D1 2.64332822058174 Control
D1 1.33946711871381 Control
D1 2.24887344900515 Control
D1 2.21099092876097 Control
D1 3.21262969148162 Control
D1 1.0076627898229 Control
D1 2.8271895847946 Control
D1 3.591666189136 Control
D1 2.74122125153605 Control
D1 0.983482144502996 Control
D1 3.56854492031499 Control
D1 1.2902178651699 Control
D1 1.11109325789055 Control
D1 0.987300529520326 Control
D1 4.60930593258627 Control
D1 2.18716411109242 Control
D1 3.23695044188074 Control
D1 2.74410440515718 Control
D1 0.666011155580814 Control
D1 3.48283618080564 Control
D1 0.636340425779351 Control
D1 0.659243843424114 Control
D1 0.872605290510282 Control
D1 0.692601973159424 Control
D1 3.43161548546145 Control
D1 1.03340620246561 Control
D1 1.48164102076412 Control
D1 0.708616233822325 Control
D1 5.97068920648024 Control
D1 1.82724480442665 Control
D1 2.52426865928543 Control
D1 2.88043646914191 Control
D1 0.712583357829962 Control
D1 2.2560214199851 Control
D1 0.933760108144643 Control
D1 0.798856251371759 Control
D1 3.6399863174971 Control
D1 3.1967015526062 Control
D1 1.12004041468464 Control
D1 4.76254721243225 Control
D1 0.859106345454876 Control
D1 1.24092794903486 Control
D1 4.46266639704714 Control
D1 3.97686861637419 Control
D1 3.21967070544303 Control
D1 1.99409440453495 Control
D1 0.715745141126762 Control
D1 1.29146697841657 Control
D1 2.15431818057138 Control
D1 2.00839628268659 Control
D1 1.60907507291136 Control
D1 3.08448147597619 Control
D1 2.48153078432232 Control
D1 2.77103709890997 Control
D1 5.18384914849739 Control
D1 1.69574077033521 Control
D1 1.41363427997043 Control
D1 1.09458554333046 Control
D1 0.841181403192476 Control
D1 3.30830359622756 Control
D1 1.13719475385204 Control
D1 0.91392637081905 Control
D1 1.69651236381075 Control
D1 2.00916717903194 Control
D1 4.19472870266518 Control
D1 2.27676925602534 Control
D1 5.12943394298498 Control
D1 2.15279786633428 Control
D1 1.43029196982368 Control
D1 2.36221812971897 Control
D1 1.65917663194495 Control
D1 1.70903860978047 Control
D1 1.91094461607463 Control
D1 2.28574376841942 Control
D1 5.87863929018751 Control
D1 0.448390507779481 Control
D1 2.22664852713097 Control
D1 1.14255359559899 Control
D1 0.610238492218262 Control
D1 2.41049770423293 Control
D1 0.846427195617206 Control
D1 4.51741847806656 Control
D1 1.4593469876094 Control
D1 3.58051592443908 Control
D1 0.844534244134803 Control
D1 1.31410156685699 Control
D1 1.555423869849 Control
D1 1.27298781296076 Control
D1 2.05665952562652 Control
D1 2.32712921247756 Control
D1 4.93059792346782 Control
D1 1.74447619559249 Control
D1 0.715140926570127 Control
D1 1.92073628332887 Control
D1 3.2357687876841 Control
D1 0.646459020494479 Control
D1 1.7333332155497 Control
D1 1.38979574442022 Control
D1 3.09295543748458 Control
D1 1.63217567356658 Control
D1 1.60482175064406 Control
D1 1.86330686244004 Control
D1 0.562589328415399 Control
D1 0.928954024062394 Control
D1 2.41806842739152 Control
D1 3.02130105877966 Control
D1 2.53172227141618 Control
D1 1.42052780633553 Control
D1 2.73750635360178 Control
D1 0.733739543449984 Control
D1 3.4377141488929 Control
D1 1.46238106338155 Control
D1 1.47015800896627 Control
D1 0.48902227993688 Control
D1 3.23852564810491 Control
D1 2.11482000716886 Control
D1 0.921729780984688 Control
D1 1.9949966503005 Control
D1 0.734841251163639 Control
D1 6.06117529702838 Control
D1 2.47003238306471 Control
D1 0.523546728113117 Control
D1 3.91540994891868 Control
D1 0.868291615535214 Control
D1 1.4408547721806 Control
D1 3.28115356155447 Control
D1 3.31179299974322 Control
D1 5.5664702672286 Control
D1 3.092353214471 Control
D1 2.22422445627028 Control
D1 2.28410138474119 Control
D1 2.04793105139437 Control
D1 2.76146587367511 Control
D1 0.697280862384054 Control
D1 0.758968816944988 Control
D1 1.29539793949817 Control
D1 3.95483094414894 Control
D1 4.23841718518952 Control
D1 0.45480102718115 Control
D1 1.32296093269496 Control
D1 2.29544922419635 Control
D1 0.527319156827811 Control
D1 3.13011643823556 Control
D1 7.40525169820851 Control
D1 1.14318640981499 Control
D1 1.57273441298675 Control
D1 1.80167388110566 Control
D1 2.13441792280182 Control
D1 3.52802843523285 Control
D1 0.936397147076758 Control
D1 2.77948325171978 Control
D1 1.9018846587714 Control
D1 1.52650274334561 Control
D1 3.17308661933792 Control
D1 1.00732932046925 Control
D1 6.63132227147344 Control
D1 3.58331332352006 Control
D1 2.14855796234994 Control
D1 0.626280938071166 Control
D1 1.0583805663802 Control
D1 1.84269220940096 Control
D1 1.53770315565505 Control
D1 0.299273509537958 Control
D1 1.25807520962382 Control
D1 3.04848321137773 Control
D1 2.33338306522038 Control
D1 6.29238820490993 Control
D1 4.53292358438371 Control
D1 3.44227130954822 Control
D1 2.26522566441896 Control
D1 0.778577273035272 Control
D1 5.08548853320621 Control
D1 1.03586292242021 Control
D1 0.538631572686184 Control
D1 2.9579311654849 Control
D1 0.774407392213167 Control
D1 3.20093368405295 Control
D1 3.4289743727272 Control
D1 0.503412277167836 Control
D1 1.97278382030601 Control
D1 0.804368071411465 Control
D1 1.21045330662767 Control
D1 2.58390497205614 Control
D1 2.04896741196458 Control
D1 1.7309601471525 Control
D1 1.93281858591391 Control
D1 2.7835362414919 Control
D1 1.88920594172814 Control
D1 1.15750333483919 Control
D1 2.36014488430347 Control
D1 0.811318930848476 Control
D1 1.78310717360499 Control
D1 4.68708749239262 Control
D1 1.92246062959015 Control
D1 3.73627506437472 Control
D1 1.47633596326634 Control
D1 1.07043362239481 Control
D1 2.10858061242176 Control
D1 0.627022519202677 Control
D1 5.10753599677142 Control
D1 1.0235838640541 Control
D1 2.30929414026708 Control
D1 1.61506935788248 Control
D1 0.997099847079215 Control
D1 1.72480949458166 Control
D1 1.10997582885126 Control
D1 0.829738853947513 Control
D1 1.74571066773178 Control
D1 3.24563365411269 Control
D1 3.65652665823329 Control
D1 4.85058437726688 Control
D1 0.57645227591036 Control
D1 1.95657620971578 Control
D1 1.55698076806514 Control
D1 2.15385366504685 Control
D1 1.0154124148747 Control
D1 1.64268409747572 Control
D1 0.809893050238285 Control
D1 1.14534099998004 Control
D1 2.6860107808058 Control
D1 1.61583947038721 Control
D1 0.950879497586689 Control
D1 2.67980891307738 Control
D1 1.04601597049129 Control
D1 5.00227881428596 Control
D1 0.721561461436442 Control
D1 0.597509120609044 Control
D1 1.14957185357274 Control
D1 0.635921501728987 Control
D1 2.68843277222246 Control
D1 2.24611870807591 Control
D1 2.67766164529245 Control
D1 1.15060540879272 Control
D1 1.4277785584463 Control
D1 0.69473253758855 Control
D1 3.62735262261117 Control
D1 0.984483457485171 Control
D1 1.32386057570909 Control
D1 0.636611259949672 Control
D1 1.1263899608421 Control
D1 1.2834630368558 Control
D1 0.540971595124913 Control
D1 1.91844055708294 Control
D1 1.07806182860047 Control
D1 0.804310333470115 Control
D1 0.746830789035103 Control
D1 6.27079130225704 Control
D1 3.11964238181823 Control
D1 6.41133403262745 Control
D1 2.47586660778637 Control
D1 1.75413138582497 Control
D1 1.49761380710498 Control
D1 3.86656447400821 Control
D1 1.43617204557945 Control
D1 0.3043964484362 Control
D1 2.51929819387221 Control
D1 0.801543809652712 Control
D1 3.52641562141296 Control
D1 0.874788693773649 Control
D1 1.88175047264054 Control
D1 6.54866073825583 Control
D1 1.23016035908204 Control
D1 2.95573963811172 Control
D1 3.17669574330141 Control
D1 3.50605799948892 Control
D1 1.44213071122937 Control
D1 5.32129731461899 Control
D1 1.44782450186442 Control
D1 3.0538682149457 Control
D1 1.14287189719069 Control
D1 1.46386798460006 Control
D1 1.74875763082542 Control
D1 0.793184956914692 Control
D1 0.754712478958903 Control
D1 0.617075081441057 Control
D1 1.21134364173506 Control
D1 1.46650308542887 Control
D1 0.971052982374748 Control
D1 0.955675741614282 Control
D1 3.22533265649953 Control
D1 1.77411151084237 Control
D1 0.791862959089251 Control
D1 3.2614224494128 Control
D1 3.31946780984032 Control
D1 2.97692042895877 Control
D1 1.74616623280958 Control
D1 0.903176649702951 Control
D1 0.54249818112256 Control
D1 2.67888003776978 Control
D1 3.54646971872959 Control
D1 1.30480536825747 Control
D1 1.42040671737956 Control
D1 1.41452811825419 Control
D1 1.27580702862329 Control
D1 1.6756623933133 Control
D1 0.527174903307478 Control
D1 1.2867638358129 Control
D1 1.34745643725853 Control
D1 1.77259567651898 Control
D1 0.526104147246709 Control
D1 2.91019442946702 Control
D1 3.58986374325707 Control
D1 4.09339966397077 Control
D1 1.59112139255247 Control
D1 1.52217526920949 Control
D1 4.45833988707256 Control
D1 1.69592739614802 Control
D1 0.959833219038559 Control
D1 0.422449117307674 Control
D1 0.883506922610767 Control
D1 0.804302515861395 Control
D1 0.704562150877857 Control
D1 0.731753560385027 Control
D1 3.41481130170051 Control
D1 1.76790571440444 Control
D1 0.895090236405706 Control
D1 0.609769993339514 Control
D1 1.9181377439028 Control
D1 1.73243710367616 Control
D1 1.2958380991895 Control
D1 1.21466741509386 Control
D1 2.9099820065219 Control
D1 1.83848360087122 Control
D1 1.40496375876693 Control
D1 1.80911168326944 Control
D1 3.79919320680596 Control
D1 1.41618147893349 Control
D1 2.12641005004796 Control
D1 0.765051484444007 Control
D1 0.587687942080037 Control
D1 0.472902088519502 Control
D1 4.30095680846727 Control
D1 2.90076029728116 Control
D1 1.58278991174912 Control
D1 1.58521347040233 Control
D1 1.71186689581679 Control
D1 0.406598481191831 Control
D1 3.06923278723889 Control
D1 0.826465318550127 Control
D1 1.39780826031274 Control
D1 5.21215146417451 Control
D1 3.40750594540318 Control
D1 1.88473813221166 Control
D1 0.755532961614642 Control
D1 1.51210347934799 Control
D1 0.477435793589724 Control
D1 0.909506540577306 Control
D1 7.92970405557533 Control
D1 6.22526694680771 Control
D1 2.02377346127846 Control
D1 1.49326352203899 Control
D1 0.743661955330538 Control
D1 2.03882886611454 Control
D1 0.909462458024928 Control
D1 7.76197121796107 Control
D1 1.3277463140897 Control
D1 1.92097480374453 Control
D1 1.22771952525181 Control
D1 0.660334975444629 Control
D1 4.29998220410528 Control
D1 3.94005127238488 Control
D1 1.45012888153798 Control
D1 0.91135375433198 Control
D1 2.44385276091556 Control
D1 0.99810825364761 Control
D1 3.64390765769624 Control
D1 5.54923435723421 Control
D1 2.05049494021017 Control
D1 2.29368120863899 Control
D1 0.678030915016874 Control
D1 4.27825972613808 Control
D1 3.21339941610188 Control
D1 3.12882324210371 Control
D1 1.68763652459515 Control
D1 4.41215652844315 Control
D1 0.985060393942693 Control
D1 3.53744709409479 Control
D1 1.14020819640977 Control
D1 1.25226165021466 Control
D1 2.52250443466337 Control
D1 2.92387363598522 Control
D1 2.95579412169809 Control
D1 4.03226130896708 Control
D1 1.9846846667868 Control
D1 2.39619826731715 Control
D1 3.74086799815557 Control
D1 1.92261070076679 Control
D1 2.43122204114378 Control
D1 2.37233959153748 Control
D1 1.88186949926694 Control
D1 3.89616676736691 Control
D1 0.664450478559276 Control
D1 1.834592302293 Control
D1 1.62764540359541 Control
D1 2.73696750387149 Control
D1 2.37417117640168 Control
D1 0.755547363853643 Control
D1 3.13920052498127 Control
D1 0.719504960109055 Control
D1 4.54369476052196 Control
D1 1.51970124993891 Control
D1 3.93610251760128 Control
D1 3.57519329676482 Control
D1 1.57759658202076 Control
D1 1.30257401627746 Control
D1 0.53257412710828 Control
D1 2.82559464483365 Control
D1 2.61123489906543 Control
D1 1.21363889045638 Control
D1 2.79752779314749 Control
D1 1.56432631269245 Control
D1 2.48786901552339 Control
D1 1.06048445421671 Control
D1 1.27880708242943 Control
D1 0.425224661140077 Control
D1 2.38684852982162 Control
D1 0.554010270205952 Control
D1 1.86815881046671 Control
D1 1.5470067869119 Control
D1 0.767980794463423 Control
D1 3.26307224095848 Control
D1 0.488717025066816 Control
D1 1.38043427566186 Control
D1 0.583068255899123 Control
D1 2.66272617113392 Control
D1 1.05214701008758 Control
D1 1.34552333122614 Control
D1 0.381559591079708 Control
D1 0.73832109477658 Control
D1 0.482960627504442 Control
D1 0.717147838666919 Control
D1 0.561090780418215 Control
D1 0.557235753304499 Control
D1 0.799416834757332 Control
D1 1.15867647068187 Control
D1 2.23057142907051 Control
D1 0.690366902209642 Control
D1 2.06845931906625 Control
D1 1.74903336712737 Control
D1 3.6750086724953 Control
D1 5.01527935517157 Control
D1 0.647998565763694 Control
D1 5.89260215328105 Control
D1 1.46593602712525 Control
D1 2.06725992370176 Control
D1 0.584007367389375 Control
D1 2.99322254930718 Control
D1 0.685162683423921 Control
D1 2.51288065909279 Control
D1 2.10966315770975 Control
D1 1.05825487248258 Control
D1 1.10888432577019 Control
D1 3.24428125068741 Control
D1 0.982037324699198 Control
D1 2.13656791032194 Control
D1 1.0564162991534 Control
D1 0.373274548792033 Control
D1 2.79751580536131 Control
D1 4.14650687408354 Control
D1 1.68287622142931 Control
D1 1.88850430481039 Control
D1 1.04479233632898 Control
D1 1.92061760265186 Control
D1 3.24180414464509 Control
D1 4.01066152708953 Control
D1 2.36860251420974 Control
D1 2.39155455195936 Control
D1 0.74803913593767 Control
D1 0.947904429313714 Control
D1 1.29851721464079 Control
D1 3.70622727302004 Control
D1 1.10958641727741 Control
D1 2.01457894428603 Control
D1 1.90868285733457 Control
D1 2.41761016740866 Control
D1 1.43699618576667 Control
D1 3.02550655444007 Control
D1 0.724347997607842 Control
D1 2.47450258608954 Control
D1 0.796766709457495 Control
D1 2.5414702310913 Control
D1 0.545779625814209 Control
D1 1.42002412891818 Control
D1 1.86498373857778 Control
D1 4.22773316358387 Control
D1 3.09171875999096 Control
D1 1.01603130475524 Control
D1 4.70606684472466 Control
D1 2.68801357544241 Control
D1 1.51084718410086 Control
D1 2.14750360723977 Control
D1 1.39087907410594 Control
D1 3.44838880531529 Control
D1 3.29101391408115 Control
D1 3.39316455912138 Control
D1 2.70232481424569 Control
D1 4.03241338838328 Control
D1 1.09971852356667 Control
D1 1.8122870903459 Control
D1 2.02913761859207 Control
D1 3.43015158840778 Control
D1 2.47313975182175 Control
D1 1.98153876504768 Control
D1 0.502140966707643 Control
D1 1.52375394549621 Control
D1 1.010982712091 Control
D1 5.06942376948145 Control
D1 2.3790478628167 Control
D1 4.54752753023865 Control
D1 3.38898352658425 Control
D1 3.41864134205119 Control
D1 1.82943880246794 Control
D1 0.954237437967073 Control
D1 1.13905180452704 Control
D1 0.554314237508523 Control
D1 1.05916823315068 Control
D1 0.505559618220821 Control
D1 1.33101957662817 Control
D1 2.85335814500017 Control
D1 1.09746624540101 Control
D1 1.20917598185185 Control
D1 1.21498473192201 Control
D1 0.387494783858484 Control
D1 1.32219703037059 Control
D1 3.9822952411945 Control
D1 0.754800097685084 Control
D1 0.81399963456404 Control
D1 0.589941083252218 Control
D1 1.69133463417575 Control
D1 3.84065284740969 Control
D1 0.924501210195992 Control
D1 3.4666819027727 Control
D1 0.712025179724557 Control
D1 0.933388608844636 Control
D1 2.6221169980897 Control
D1 1.90019164852847 Control
D1 0.705798461969912 Control
D1 4.27298345078511 Control
D1 0.698967058725407 Control
D1 2.66129398488354 Control
D1 5.40781975579737 Control
D1 1.06992117136801 Control
D1 1.86455714701938 Control
D1 1.08885385130564 Control
D1 2.44797320881828 Control
D1 0.877761764133598 Control
D1 3.45651206143602 Control
D1 7.63788967556993 Control
D1 1.88346052928616 Control
D1 2.81316326793138 Control
D1 1.81564464086929 Control
D1 7.14822221057662 Control
D1 3.56460686059428 Control
D1 1.10070346571467 Control
D1 0.495342401660504 Control
D1 2.41769618064461 Control
D1 1.02584954781608 Control
D1 2.8233169870892 Control
D1 0.41602515204211 Control
D1 1.35172455465512 Control
D1 1.09035982947694 Control
D1 0.609093714114355 Control
D1 1.68766689386165 Control
D1 2.90358376391184 Control
D1 0.714835051109865 Control
D1 1.22613575319511 Control
D1 2.55950784153649 Control
D1 1.29559530040241 Control
D1 2.63770879740305 Control
D1 1.93153416874841 Control
D1 2.75077910954049 Control
D1 1.01978056183245 Control
D1 1.20118457332396 Control
D1 0.705922863185936 Control
D1 1.9707665836966 Control
D1 3.64373174397439 Control
D1 0.751321503123609 Control
D1 1.36625575630171 Control
D1 4.84076154146755 Control
D1 1.30215310704715 Control
D1 4.21493185584888 Control
D1 2.73748225630429 Control
D1 1.14756598443599 Control
D1 1.12308809352066 Control
D1 4.38142199453141 Control
D1 1.54882941666664 Control
D1 2.62191519279784 Control
D1 2.72957947868597 Control
D1 5.23162256669893 Control
D1 2.08332405232307 Control
D1 0.957303615334291 Control
D1 2.83784641926885 Control
D1 2.35327867550933 Control
D1 3.45926004575145 Control
D1 2.38910631386196 Control
D1 2.69592916748138 Control
D1 2.94253592803345 Control
D1 1.95963689518071 Control
D1 1.06898041050458 Control
D1 0.691672549438472 Control
D1 5.60969408502581 Control
D1 1.45962022540724 Control
D1 1.76544397706087 Control
D1 0.914067725063365 Control
D1 1.21234216663518 Control
D1 2.0879656690263 Control
D1 2.87105378720934 Control
D1 1.93537946706426 Control
D1 1.15493827608098 Control
D1 4.46800977409958 Control
D1 3.93920089138081 Control
D1 0.641133299947929 Control
D1 2.66652612675099 Control
D1 0.877144636043408 Control
D1 3.63003552759005 Control
D1 0.864051029729035 Control
D1 0.490226469387444 Control
D1 0.683337092658704 Control
D1 1.52416875407604 Control
D1 2.53240758027134 Control
D1 1.204436713 Control
D1 1.12104311343411 Control
D1 2.64300193140292 Control
D1 2.86158901463066 Control
D1 4.09162632199897 Control
D1 2.31697173890522 Control
D1 1.74185346121357 Control
D1 1.58018214764348 Control
D1 0.661535642209146 Control
D1 1.75016836801502 Control
D1 0.723678762210033 Control
D1 1.02644168519652 Control
D1 0.88843667113967 Control
D1 1.5251259176852 Control
D1 1.78921814531171 Control
D1 1.35114059657447 Control
D1 6.15599823987763 Control
D1 0.593429347690731 Control
D1 0.645816055147851 Control
D1 3.06894164256602 Control
D1 1.38783116541672 Control
D1 2.07954257609094 Control
D1 2.66403559500624 Control
D1 3.39971583926555 Control
D1 1.40127953453012 Control
D1 0.540084678740406 Control
D1 4.94702180996533 Control
D1 4.55045316584695 Control
D1 0.934001782737532 Control
D1 0.475127832841055 Control
D1 0.975932043576331 Control
D1 3.17400610228232 Control
D1 0.760416199505338 Control
D1 1.4538097986613 Control
D1 0.498375836498367 Control
D1 2.52775052682455 Control
D1 1.31445213983669 Control
D1 1.35685051896229 Control
D1 0.460170362510884 Control
D1 1.24581419084344 Control
D1 1.3878882029522 Control
D1 4.32423042258898 Control
D1 3.35158936007918 Control
D1 0.946389232238125 Control
D1 1.17510562849944 Control
D1 2.11799935353431 Control
D1 1.18036105216402 Control
D1 2.07368016126172 Control
D1 1.22173896217227 Control
D1 0.70953725053955 Control
D1 3.31478235439924 Control
D1 1.04346894387719 Control
D1 0.993054698758565 Control
D1 2.7843062738434 Control
D1 2.91758699291585 Control
D1 3.20518585639817 Control
D1 2.28322077362976 Control
D1 3.93602444279589 Control
D1 0.83698890204199 Control
D1 2.76984266023219 Control
D1 1.18508533243175 Control
D1 1.71240938267051 Control
D1 3.7566041830393 Control
D1 0.785950487038337 Control
D1 0.602704123805121 Control
D1 1.09716235569439 Control
D1 1.97200896327546 Control
D1 3.10576734615454 Control
D1 2.99088366367717 Control
D1 2.35904794822424 Control
D1 2.22303001530233 Control
D1 3.15015598368631 Control
D1 2.16329588054939 Control
D1 1.26088638615333 Control
D1 0.49752552617397 Control
D1 0.523519908660881 Control
D1 0.997791741304248 Control
D1 1.64784372971761 Control
D1 0.965308862420544 Control
D1 3.24066473094748 Control
D1 2.67157902958215 Control
D1 2.25722907003731 Control
D1 3.19403668470505 Control
D1 3.38779855586413 Control
D1 0.981181865627994 Control
D1 0.862177801433755 Control
D1 1.92648694824969 Control
D1 3.08421026597563 Control
D1 1.93283652962017 Control
D1 2.71934023243702 Control
D1 1.80835871306682 Control
D1 1.5447947350862 Control
D1 1.9643843464849 Control
D1 1.09289062895256 Control
D1 3.45118377554923 Control
D1 1.94616441851008 Control
D1 2.55414701295078 Control
D1 0.618424877807672 Control
D1 1.74877842878021 Control
D1 2.35862102924414 Control
D1 2.3947987919913 Control
D1 1.43910878460749 Control
D1 0.989312804422087 Control
D1 0.779022971674434 Control
D1 1.36564001788974 Control
D1 2.86276475745313 Control
D1 2.51404549232048 Control
D1 1.38318025220009 Control
D1 0.669732611939568 Control
D1 1.20050078738953 Control
D1 2.00827030484168 Control
D1 2.29563635425204 Control
D1 2.26317597712124 Control
D1 1.43289327437378 Control
D1 2.86249836820045 Control
D1 3.70986508164956 Control
D1 2.36655095468352 Control
D1 6.34129750977098 Control
D1 0.7304940001692 Control
D1 3.09927513825901 Control
D1 1.22942168174426 Control
D1 6.41934893595342 Control
D1 3.50805060475891 Control
D1 0.432527724218664 Control
D1 1.1855635960704 Control
D1 1.35861484422884 Control
D1 1.67165071920681 Control
D1 4.51195495362817 Control
D1 2.92259034219077 Control
D1 2.05116549984353 Control
D1 2.40644926749115 Control
D1 3.08377606942983 Control
D1 0.586631076795844 Control
D1 3.19173478879978 Control
D1 3.50008650013662 Control
D1 6.23933280092159 Control
D1 1.20044442045862 Control
D1 2.09860262436037 Control
D1 4.07827540186597 Control
D1 4.07885570706217 Control
D1 7.39572634649453 Control
D1 2.81937656406583 Control
D1 1.31932411356023 Control
D1 0.920762705473969 Control
D1 3.09599894247329 Control
D1 0.88976110892173 Control
D1 0.958027961443899 Control
D1 2.01105717442054 Control
D1 3.92484782544659 Control
D1 3.01239387060451 Control
D1 3.49079276580135 Control
D1 3.90035687207226 Control
D1 2.62256845830137 Control
D1 0.492839344933881 Control
D1 0.610564248746417 Control
D1 2.50470956083721 Control
D1 0.882873483535833 Control
D1 1.41235219160231 Control
D1 1.82832085052935 Control
D1 2.33999086637548 Control
D1 2.06779088356989 Control
D1 3.15834746370757 Control
D1 1.41160825478144 Control
D1 2.20445096041772 Control
D1 4.88352332836066 Control
D1 0.640938547500221 Control
D1 3.89147585963511 Control
D1 1.50873274887679 Control
D1 2.13692768166577 Control
D1 3.21259406757514 Control
D1 0.702395650291233 Control
D1 3.96374922899501 Control
D1 0.713732907835424 Control
D1 2.46151370565821 Control
D1 4.98710572187239 Control
D1 1.34172764124076 Control
D1 4.06092906625971 Control
D1 0.590978804904494 Control
D1 1.27586801933206 Control
D1 3.09331317386864 Control
D1 1.17393404897784 Control
D1 1.81151881679751 Control
D1 3.11811213336197 Control
D1 4.01155256229398 Control
D1 0.862322966277108 Control
D1 2.1319845921191 Control
D1 0.405783837818358 Control
D1 0.918976315965697 Control
D1 0.679427445399778 Control
D1 1.25092205571765 Control
D1 3.52517959536964 Control
D1 3.49732516073762 Control
D1 1.32788102874923 Control
D1 2.72653490657884 Control
D1 0.72412818276682 Control
D1 0.401975125236285 Control
D1 3.56989907047108 Control
D1 0.601365387599388 Control
D1 1.65588522764863 Control
D1 2.0809400507388 Control
D1 1.0855353790605 Control
D1 3.54375708475932 Control
D1 0.659692422579281 Control
D1 2.95427670236055 Control
D1 2.59672926579789 Control
D1 2.6910688176419 Control
D1 4.04709918118642 Control
D1 0.46665729725153 Control
D1 1.22783157296648 Control
D1 0.528711395213714 Control
D1 2.38909123933184 Control
D1 1.88881356818116 Control
D1 1.09903138384223 Control
D1 6.18799314580805 Control
D1 1.24303951221628 Control
D1 4.11901967419178 Control
D1 3.03902337740702 Control
D1 1.97357562875558 Control
D1 1.62218016622892 Control
D1 2.11117568198989 Control
D1 3.07145085095285 Control
D1 2.59254439439091 Control
D1 2.0697417046378 Control
D1 2.63120346925531 Control
D1 1.06587276672816 Control
D1 2.10740701612454 Control
D1 0.719171769259633 Control
D1 2.23242301201356 Control
D1 3.08890364470679 Control
D1 4.1498857621646 Control
D1 1.685015707935 Control
D1 0.704271474453325 Control
D1 2.72530290711182 Control
D1 1.51997753350336 Control
D1 2.6985914459594 Control
D1 0.658591021217108 Control
D1 0.383468739264845 Control
D1 1.93730940580105 Control
D1 6.11530877709759 Control
D1 0.842984617751651 Control
D1 1.47778065423687 Control
D1 3.5781154700258 Control
D1 0.810843288988628 Control
D1 3.68394167864796 Control
D1 0.515885221393674 Control
D1 4.97000243639225 Control
D1 3.25702110003028 Control
D1 6.7384998314139 Control
D1 0.943314140811676 Control
D1 2.31355499588185 Control
D1 0.491375777985108 Control
D1 0.692328808032333 Control
D1 3.35672106595658 Control
D1 0.840978213499074 Control
D1 1.27819158472887 Control
D1 0.947200419021071 Control
D1 0.283775054706795 Control
D1 5.60391281857774 Control
D1 1.98544211950937 Control
D1 1.75256607808102 Control
D1 1.18073734119875 Control
D1 4.03751337785782 Control
D1 1.03589963574221 Control
D1 2.26433109917754 Control
D1 0.866784804962911 Control
D1 1.99828402560753 Control
D1 2.95702324989342 Control
D1 0.799946469123488 Control
D1 1.0129970206628 Control
D1 4.10198542269971 Control
D1 1.20080073066441 Control
D1 2.72825751920604 Control
D1 2.88194574032254 Control
D1 0.844499142327858 Control
D1 0.787882413034256 Control
D1 0.919177339116881 Control
D1 1.2008467336393 Control
D1 1.7912126661524 Control
D1 1.01468057210821 Control
D1 0.41117859753088 Control
D1 1.82123409985835 Control
D1 1.62364803222598 Control
D1 1.50254769043842 Control
D1 3.55967267421001 Control
D1 2.11745818841048 Control
D1 2.1660563478446 Control
D1 2.90146358077551 Control
D1 1.95050304858499 Control
D1 2.55738402335937 Control
D1 0.537333961239016 Control
D1 3.97775446828246 Control
D1 0.994114863729301 Control
D1 1.66531434962375 Control
D1 1.39262447452648 Control
D1 1.31073370165667 Control
D1 1.10515511923157 Control
D1 2.77082831035273 Control
D1 1.70015549214026 Control
D1 1.13238010059746 Control
D1 4.16493632874603 Control
D1 1.68294231275394 Control
D1 0.745640671379087 Control
D1 2.67235004244374 Control
D1 2.67714375303523 Control
D1 0.854128363718821 Control
D1 2.35064148811693 Control
D1 0.734988019517228 Control
D1 1.48313994493795 Control
D1 2.01812258507995 Control
D1 0.541437583727191 Control
D1 3.42748318057232 Control
D1 0.604034789628173 Control
D1 4.14001817091308 Control
D1 3.31004256610218 Control
D1 0.9771011178319 Control
D1 2.61974968297758 Control
D1 1.66015858341579 Control
D1 1.312841852741 Control
D1 1.21993790632095 Control
D1 1.51229880881665 Control
D1 0.808723600086886 Control
D1 1.11704767520993 Control
D1 2.34544057588922 Control
D1 1.1972800169924 Control
D1 1.24451400469687 Control
D1 4.3388953791331 Control
D1 1.89843423342157 Control
D1 2.85277037823421 Control
D1 1.56099699515824 Control
D1 1.12765343480696 Control
D1 3.78277702401995 Control
D1 2.42669805993969 Control
D1 4.87339603172985 Control
D1 0.985155431070013 Control
D1 1.27492845352274 Control
D1 2.76044826489767 Control
D1 1.46499222997202 Control
D1 0.625868452934795 Control
D1 2.79472080413286 Control
D1 1.04810675414877 Control
D1 1.42582950125788 Control
D1 1.24902889018817 Control
D1 0.62114277786342 Control
D1 2.25395643210415 Control
D1 1.41652019654248 Control
D1 1.81294962171308 Control
D1 0.457775716879451 Control
D1 1.45974562661222 Control
D1 0.846770404781921 Control
D1 0.836120539512805 Control
D1 0.595887902362244 Control
D1 2.53030084187782 Control
D1 1.44535565599679 Control
D1 3.68622323777723 Control
D1 2.90494142562926 Control
D1 0.856398169334969 Control
D1 1.25111834848513 Control
D1 0.877057555919275 Control
D1 2.19620186878741 Control
D1 3.08692441580005 Control
D1 2.27088900956965 Control
D1 0.942660422310764 Control
D1 2.51432411570588 Control
D1 1.03634550278138 Control
D1 3.79860684552925 Control
D1 1.30447118602917 Control
D1 1.72513190095639 Control
D1 3.37872190614237 Control
D1 1.31805188289827 Control
D1 2.85536997035486 Control
D1 3.83620309572794 Control
D1 0.71085604211888 Control
D1 2.46037100550512 Control
D1 0.850277210230564 Control
D1 1.00408860623117 Control
D1 1.25378562059461 Control
D1 2.9043894444333 Control
D1 4.72440945219666 Control
D1 1.84425517021054 Control
D1 5.91021672676337 Control
D1 1.2798364144979 Control
D1 3.38143032229479 Control
D1 2.39667606378515 Control
D1 0.423247475710121 Control
D1 0.510347177718739 Control
D1 5.66432107990024 Control
D1 2.5863626839822 Control
D1 3.10415163259933 Control
D1 2.83971195110148 Control
D1 0.697855734931019 Control
D1 0.604999160054047 Control
D1 3.28907599356653 Control
D1 0.953177449521084 Control
D1 1.78050110432367 Control
D1 0.546857096806077 Control
D1 2.67020882794599 Control
D1 2.01872489058571 Control
D1 0.781992560013518 Control
D1 2.67329266832123 Control
D1 2.97465800809779 Control
D1 0.536919325104537 Control
D1 0.962654665683204 Control
D1 0.568147961181173 Control
D1 0.531281764708794 Control
D1 1.02073382950691 Control
D1 3.00398532682276 Control
D1 1.57660215298037 Control
D1 0.822956615750252 Control
D1 1.8642510197365 Control
D1 3.94510079358085 Control
D1 0.480282165114655 Control
D1 1.27061257889457 Control
D1 1.63624583396444 Control
D1 2.44006779884156 Control
D1 1.66545892254649 Control
D1 0.525835491112515 Control
D1 1.71767207164173 Control
D1 3.49929569761879 Control
D1 1.09028252319095 Control
D1 1.38425377361911 Control
D1 1.49958575637087 Control
D1 1.15598987754702 Control
D1 1.11726772586805 Control
D1 2.53870610454711 Control
D1 3.46744915786438 Control
D1 2.97235295243992 Control
D1 1.35899812125992 Control
D1 1.04380537045034 Control
D1 0.551114954520385 Control
D1 0.578537318621851 Control
D1 0.786007240533431 Control
D1 0.454082738900284 Control
D1 2.7804220110363 Control
D1 2.86533605301414 Control
D1 2.85246773176301 Control
D1 0.635349609862206 Control
D1 3.77517907356123 Control
D1 1.57946475998004 Control
D1 0.858388206611172 Control
D1 2.89757451580617 Control
D1 4.74210811102501 Control
D1 0.460221694713126 Control
D1 3.20843310197605 Control
D1 3.71502702889459 Control
D1 0.585452338815794 Control
D1 2.23246401839614 Control
D1 0.933011817354245 Control
D1 3.42417788297611 Control
D1 1.0976740415219 Control
D1 2.92563865144815 Control
D1 1.51839943809037 Control
D1 1.82197655733283 Control
D1 0.748691840344482 Control
D1 0.698872420833804 Control
D1 0.842985651241854 Control
D1 0.568781299934297 Control
D1 1.46805610920785 Control
D1 0.883734050943649 Control
D1 3.30691835859088 Control
D1 1.4487862460239 Control
D1 2.65084490439256 Control
D1 0.729825710521162 Control
D1 1.38314790211688 Control
D1 1.88192461905954 Control
D1 1.67915197353072 Control
D1 0.687727349023245 Control
D1 0.203067253274821 Control
D1 1.93356123244149 Control
D1 0.864471714242958 Control
D1 0.456452936427794 Control
D1 0.993991735887588 Control
D1 1.43704535828581 Control
D1 1.37286254232637 Control
D1 0.976443221282252 Control
D1 1.4154741884391 Control
D1 4.34456882072291 Control
D1 3.20176149739894 Control
D1 4.59405148685432 Control
D1 1.12802528064098 Control
D1 0.74787327146971 Control
D1 0.983934958083457 Control
D1 1.30726942088488 Control
D1 1.96818873075696 Control
D1 3.01405366294027 Control
D1 0.860352260688266 Control
D1 0.735467230478192 Control
D1 1.80258458623704 Control
D1 0.872924108007449 Control
D1 2.47806059932261 Control
D1 2.05478872754322 Control
D1 1.2524117143018 Control
D1 2.53054157014769 Control
D1 1.29089955900219 Control
D1 2.13179375401195 Control
D1 1.7531377471613 Control
D1 1.38606571413982 Control
D1 2.91368660003841 Control
D1 3.41740162826964 Control
D1 0.884981595678552 Control
D1 0.867190467611727 Control
D1 1.04582766610835 Control
D1 0.722646226687262 Control
D1 3.30311070998979 Control
D1 4.92357927518847 Control
D1 5.15320520517617 Control
D1 0.861065825433433 Control
D1 7.62526474884271 Control
D1 2.56485334413602 Control
D1 3.3228879566169 Control
D1 2.08279396850378 Control
D1 1.90336880984037 Control
D1 0.488326993402966 Control
D1 0.837732905668231 Control
D1 2.63707007011074 Control
D1 0.685643775373699 Control
D1 2.28369703731455 Control
D1 1.25104717573951 Control
D1 0.910872340655746 Control
D1 1.84474278627141 Control
D1 2.35769278829385 Control
D1 2.33063758323096 Control
D1 2.63034914479254 Control
D1 3.42828958282636 Control
D1 6.2395551612698 Control
D1 1.10606431469889 Control
D1 2.11180400783197 Control
D1 0.393389437486132 Control
D1 1.41482496030515 Control
D1 0.8349362179268 Control
D1 2.28516219745206 Control
D1 2.9998692961357 Control
D1 1.21288579231245 Control
D1 1.9401429815765 Control
D1 1.16921242570482 Control
D1 2.64047618844771 Control
D1 2.22093934897722 Control
D1 1.75889357783559 Control
D1 1.09029674520048 Control
D1 0.508913754869623 Control
D1 1.21035428202879 Control
D1 0.543586841144527 Control
D1 1.16352035532174 Control
D1 2.08894967083517 Control
D1 1.21856013950911 Control
D1 2.72232260508141 Control
D1 1.03618767607748 Control
D1 0.637897062895176 Control
D1 2.80028696047367 Control
D1 2.17163589060744 Control
D1 3.15709125523392 Control
D1 0.508700886185137 Control
D1 3.77950440435268 Control
D1 2.7259015562198 Control
D1 0.363656551844795 Control
D1 3.0830050809544 Control
D1 0.587764436530684 Control
D1 2.07407255017088 Control
D1 2.30942824823859 Control
D1 2.42264596313462 Control
D1 1.09725271032741 Control
D1 1.24231618953998 Control
D1 1.24220007123484 Control
D1 2.55453412621504 Control
D1 2.37189516334019 Control
D1 0.987485267108477 Control
D1 0.663595324680547 Control
D1 0.754893956415977 Control
D1 1.11241000081485 Control
D1 3.67174785885294 Control
D1 1.17279074089533 Control
D1 2.12577503676146 Control
D1 6.30397190365031 Control
D1 0.679478574369238 Control
D1 0.530272810674121 Control
D1 1.23922998178099 Control
D1 0.793757760416551 Control
D1 2.20015885145916 Control
D1 0.837039675113094 Control
D1 1.83832176241718 Control
D1 0.674234334612776 Control
D1 2.89273061777303 Control
D1 2.74558827147666 Control
D1 0.798342239474608 Control
D1 4.53351375136366 Control
D1 1.05318350319298 Control
D1 2.57023433309216 Control
D1 0.781996435742288 Control
D1 3.26475357366873 Control
D1 2.00036495143756 Control
D1 0.553699396252298 Control
D1 2.78181176505806 Control
D1 0.574362804258316 Control
D1 2.57253200127219 Control
D1 2.49773210517691 Control
D1 0.96717656404966 Control
D1 4.63562292625635 Control
D1 0.721343300572633 Control
D1 1.10508137285611 Control
D1 2.76119483293104 Control
D1 0.564870898922083 Control
D1 0.824583421828456 Control
D1 1.00166180467451 Control
D1 2.04967642144823 Control
D1 3.25416466217685 Control
D1 1.85973528327253 Control
D1 2.32094055221757 Control
D1 0.618692343539541 Control
D1 2.35634799968886 Control
D1 0.466528570003474 Control
D1 0.746626625426275 Control
D1 2.03304062287006 Control
D1 0.928434162643442 Control
D1 3.83324983325154 Control
D1 2.61781679802659 Control
D1 2.20538796799434 Control
D1 1.04650965259573 Control
D1 1.51189509290899 Control
D1 2.28838470642023 Control
D1 2.31848876786804 Control
D1 0.876867793114042 Control
D1 2.47072779976806 Control
D1 0.79295091161269 Control
D1 0.588461448143909 Control
D1 2.577332807448 Control
D1 1.80680361161723 Control
D1 0.60571047279027 Control
D1 1.58000792615617 Control
D1 1.34039063273428 Control
D1 1.90956373182396 Control
D1 3.22938841376708 Control
D1 0.960229464416377 Control
D1 0.689420661429629 Control
D1 0.893660397092881 Control
D1 1.3092645318806 Control
D1 7.15552717909637 Control
D1 0.990912210349056 Control
D1 1.98544146352547 Control
D1 1.08851318671971 Control
D1 2.52785368577096 Control
D1 1.36277156826723 Control
D1 0.797201256294772 Control
D1 2.44655800196821 Control
D1 2.75517212457152 Control
D1 1.83092161888336 Control
D1 4.39715036154722 Control
D1 2.42410322655475 Control
D1 0.994718972487978 Control
D1 1.46866715075784 Control
D1 3.36566112726702 Control
D1 1.74186176520933 Control
D1 3.65329596662294 Control
D1 4.24185654328387 Control
D1 2.35394669412639 Control
D1 4.72773201789484 Control
D1 1.4454076155237 Control
D1 0.910222173326937 Control
D1 2.56382785511457 Control
D1 1.78046686061087 Control
D1 1.09284172486172 Control
D1 1.98659253515682 Control
D1 2.31363431638663 Control
D1 1.26910146577703 Control
D1 1.10189213686834 Control
D1 0.668701785649366 Control
D1 0.885042145797706 Control
D1 2.9370726601329 Control
D1 5.77460891841921 Control
D1 1.2629142046321 Control
D1 0.716051521302731 Control
D1 2.54798808998451 Control
D1 0.942513968805126 Control
D1 1.27863234420389 Control
D1 2.92320757619149 Control
D1 0.537758385285547 Control
D1 0.648398885000877 Control
D1 1.02723582661672 Control
D1 2.87759195257649 Control
D1 2.50748710596955 Control
D1 2.14331407700474 Control
D1 3.67450068690895 Control
D1 2.32542441035151 Control
D1 2.94219727421853 Control
D1 0.829484078675463 Control
D1 4.25228492695826 Control
D1 2.55948152552935 Control
D1 0.774948587282695 Control
D1 0.684563551822264 Control
D1 0.548560408973131 Control
D1 1.91882999811134 Control
D1 1.9857844801228 Control
D1 3.43113314609227 Control
D1 1.44690895923899 Control
D1 2.37783759949637 Control
D1 1.75199311935855 Control
D1 2.28006937264541 Control
D1 0.794121073221161 Control
D1 2.22775387223808 Control
D1 3.21830406500443 Control
D1 1.09729216096074 Control
D1 3.60834381306481 Control
D1 1.00230831045267 Control
D1 0.327920866011452 Control
D1 2.31933437647753 Control
D1 1.70013927522655 Control
D1 2.7392730399965 Control
D1 1.94040291023525 Control
D1 2.82067098535635 Control
D1 1.12611151019649 Control
D1 2.15981707488493 Control
D1 2.09888020853652 Control
D1 1.9182044069585 Control
D1 3.62466289776602 Control
D1 3.52447711936345 Control
D1 3.63284552829083 Control
D1 3.69031283933986 Control
D1 1.59303589157222 Control
D1 1.5002534741557 Control
D1 0.442347813169035 Control
D1 1.28308946067774 Control
D1 1.85215956660098 Control
D1 2.09607155123761 Control
D1 2.55921369373789 Control
D1 2.9656651731615 Control
D1 1.00139776229066 Control
D1 2.56377750071011 Control
D1 0.472799996330358 Control
D1 2.01948254411641 Control
D1 1.03975393761246 Control
D1 1.45125460195663 Control
D1 2.67048632757017 Control
D1 1.82032335033519 Control
D1 2.15512070239497 Control
D1 0.496428884037431 Control
D1 3.9036122544976 Control
D1 1.11560219217332 Control
D1 0.837071094768041 Control
D1 0.821041642225081 Control
D1 3.25888025108409 Control
D1 1.70934555521274 Control
D1 2.56647010567716 Control
D1 1.4528042862676 Control
D1 0.814079197621782 Control
D1 1.9662470658547 Control
D1 0.769342733054564 Control
D1 3.65563095679461 Control
D1 2.22362400429841 Control
D1 3.01089618555215 Control
D1 2.1144997663589 Control
D1 2.0394177613501 Control
D1 3.14768810483134 Control
D1 2.51101899519121 Control
D1 0.746398475727913 Control
D1 1.88735735670926 Control
D1 2.13882703949974 Control
D1 0.695981154526513 Control
D1 0.403237205595965 Control
D1 0.63735302725808 Control
D1 0.748295036414951 Control
D1 1.26766753488646 Control
D1 0.766611502168607 Control
D1 0.3905960123669 Control
D1 0.576773205244363 Control
D1 3.97253142510598 Control
D1 0.361338263162848 Control
D1 0.729145641995596 Control
D1 0.872061634487349 Control
D1 0.867350379052286 Control
D1 2.3036190404712 Control
D1 3.61267198886515 Control
D1 2.98594824594467 Control
D1 1.83464888273233 Control
D1 1.32691149059769 Control
D1 0.724917547507631 Control
D1 0.486803072592754 Control
D1 3.79249129016092 Control
D1 1.81476373474124 Control
D1 1.03095319090571 Control
D1 1.5889841193961 Control
D1 2.11423068472161 Control
D1 1.9367477244944 Control
D1 1.68542563129509 Control
D1 1.89239509076278 Control
D1 3.07425085389288 Control
D1 3.35099081828672 Control
D1 0.743918247581088 Control
D1 0.606073379678926 Control
D1 0.852181499750977 Control
D1 2.60459857945615 Control
D1 4.27640022218371 Control
D1 1.82951769715512 Control
D1 1.14308903182412 Control
D1 2.95910403990752 Control
D1 2.65126373860276 Control
D1 2.58134404576816 Control
D1 0.788252812865567 Control
D1 1.75020080277707 Control
D1 5.29101121812657 Control
D1 0.666611154004008 Control
D1 0.837768667800624 Control
D1 1.38107743974972 Control
D1 1.51103123358838 Control
D1 3.23901155737189 Control
D1 2.16311857534284 Control
D1 4.33333520756285 Control
D1 5.31643487280804 Control
D1 1.37380919415912 Control
D1 2.16408167861425 Control
D1 1.38311714769399 Control
D1 1.1100074860038 Control
D1 1.67442844283424 Control
D1 2.5100822851888 Control
D1 1.68270765729481 Control
D1 1.6491763363638 Control
D1 1.22635938073341 Control
D1 1.59088622565461 Control
D1 3.76291779226742 Control
D1 2.94303430373647 Control
D1 1.72795875198402 Control
D1 1.23355122465505 Control
D1 3.49667377369355 Control
D1 2.44365380504816 Control
D1 2.12144858513192 Control
D1 0.859494865264012 Control
D1 1.31429624684276 Control
D1 1.25379581147953 Control
D1 1.38585295496893 Control
D1 4.61406534306815 Control
D1 3.36720016399585 Control
D1 2.09096824834714 Control
D1 0.472765052940562 Control
D1 2.66039024114863 Control
D1 1.24096250939689 Control
D1 0.761476268265397 Control
D1 1.12047830450874 Control
D1 1.45078716724982 Control
D1 2.36205574498606 Control
D1 0.931134527732839 Control
D1 0.952459100459839 Control
D1 0.634769392796119 Control
D1 1.84351324104541 Control
D1 2.33296754493862 Control
D1 1.31890017771318 Control
D1 2.10010840979208 Control
D1 0.995453927567379 Control
D1 4.83840472936401 Control
D1 4.49938025066983 Control
D1 1.02581385137366 Control
D1 0.668864785618073 Control
D1 2.16641034809456 Control
D1 0.790154362787666 Control
D1 1.04938238268764 Control
D1 0.711509180483552 Control
D1 0.825047895766994 Control
D1 1.96812429728649 Control
D1 1.65164361672713 Control
D1 2.13913917951638 Control
D1 3.60984954420545 Control
D1 3.35774421990544 Control
D1 0.776445100397026 Control
D1 0.443439430150035 Control
D1 1.06437012135967 Control
D1 0.617515657386946 Control
D1 3.0586976899185 Control
D1 0.610458624263469 Control
D1 0.765315870315362 Control
D1 2.36480108945745 Control
D1 1.11720218376248 Control
D1 0.953562967295259 Control
D1 1.26771114487704 Control
D1 1.03256684941244 Control
D1 3.31985988289114 Control
D1 1.82480441406612 Control
D1 1.14510713197437 Control
D1 0.410271848179232 Control
D1 1.04030249845061 Control
D1 2.01067169251404 Control
D1 0.39075679140179 Control
D1 2.79142216053123 Control
D1 0.733064323677138 Control
D1 1.92885077027352 Control
D1 3.67555894396866 Control
D1 3.48026609673259 Control
D1 2.03080224912787 Control
D1 4.69292598920324 Control
D1 0.435984518151871 Control
D1 1.76681870342099 Control
D1 1.05820896624905 Control
D1 0.764315386460134 Control
D1 2.63290002491686 Control
D1 0.819802252034053 Control
D1 2.58534577048563 Control
D1 2.14900429366923 Control
D1 2.60218161918699 Control
D1 0.645453357937649 Control
D1 0.826409189782458 Control
D1 1.09218254003582 Control
D1 0.859251240913445 Control
D1 1.95681383230704 Control
D1 0.316297812251989 Control
D1 3.41710999782128 Control
D1 4.18643645016439 Control
D1 0.645696724917642 Control
D1 0.683762215004621 Control
D1 1.04534387296699 Control
D1 0.919808722610635 Control
D1 2.87853248427352 Control
D1 0.486792623750249 Control
D1 5.34862563247128 Control
D1 2.26183091481735 Control
D1 0.798483593315608 Control
D1 0.630488626496996 Control
D1 7.3380421442019 Control
D1 0.427452891513474 Control
D1 1.78843574571432 Control
D1 4.24320040701512 Control
D1 1.44315880564621 Control
D1 2.32589154849808 Control
D1 0.354904224744561 Control
D1 1.17752787461399 Control
D1 0.952959009682016 Control
D1 0.550711700929047 Control
D1 1.43739529671772 Control
D1 3.1859230362809 Control
D1 1.49324524703263 Control
D1 2.87580269344569 Control
D1 0.917217028131291 Control
D1 1.35385554286334 Control
D1 2.23031155908333 Control
D1 5.2755244141341 Control
D1 0.997764474453263 Control
D1 1.32439613298942 Control
D1 3.53948728899066 Control
D1 0.419202633443947 Control
D1 1.35207401352011 Control
D1 0.768066397255251 Control
D1 3.23931547759593 Control
D1 1.64655041899576 Control
D1 3.99444688092761 Control
D1 2.04854195847961 Control
D1 0.423078678983172 Control
D1 2.16937836944096 Control
D1 0.748863966341742 Control
D1 0.677481298235336 Control
D1 3.070228170584 Control
D1 2.42638317051187 Control
D1 0.818122234036515 Control
D1 2.6300525886804 Control
D1 3.17894748459003 Control
D1 2.08093974286243 Control
D1 1.53575178815631 Control
D1 0.772480289545865 Control
D1 1.90729815468079 Control
D1 1.52927982722476 Control
D1 1.83441727761903 Control
D1 0.851149731087285 Control
D1 2.59465208525021 Control
D1 0.95159711974927 Control
D1 1.91088209790253 Control
D1 3.25739350276098 Control
D1 5.24124781090175 Control
D1 1.46389873023632 Control
D1 0.745989364225899 Control
D1 0.564560290551106 Control
D1 2.78671863077248 Control
D1 6.55646687401241 Control
D1 0.88796283689986 Control
D1 2.2736168915001 Control
D1 3.89970984461375 Control
D1 2.22148068720984 Control
D1 1.32986990581949 Control
D1 2.43547175641516 Control
D1 2.34017673628258 Control
D1 2.89859103534873 Control
D1 0.996118852758756 Control
D1 1.95637174283704 Control
D1 4.26241289579755 Control
D1 1.19343389770636 Control
D1 1.67041110693618 Control
D1 2.27504550493726 Control
D1 1.88494941590334 Control
D1 2.12432761398117 Control
D1 3.88222510164727 Control
D1 3.51777516066386 Control
D1 1.93642621681213 Control
D1 2.36337698189603 Control
D1 1.69020812800794 Control
D1 1.67023471196116 Control
D1 2.38266561484886 Control
D1 0.458526191386009 Control
D1 2.19407697680054 Control
D1 0.763918637344062 Control
D1 0.942096011735957 Control
D1 3.75485591469603 Control
D1 1.64562139635554 Control
D1 1.95366921821335 Control
D1 2.45949527211705 Control
D1 2.00478003886576 Control
D1 1.25873781827569 Control
D1 4.81876157182864 Control
D1 6.58399655344594 Control
D1 1.45487207835497 Control
D1 2.16585554248533 Control
D1 6.77648329922217 Control
D1 4.44248849499066 Control
D1 4.47471768529532 Control
D1 1.71183071744645 Control
D1 1.93853516588573 Control
D1 0.599424175853835 Control
D1 0.5626677248492 Control
D1 0.967437727660319 Control
D1 0.650549485661395 Control
D1 1.24329687568791 Control
D1 1.20588790157294 Control
D1 0.732552044382589 Control
D1 1.97048654714918 Control
D1 0.669180679759866 Control
D1 2.34906397487196 Control
D1 4.81182237193713 Control
D1 2.74310437592449 Control
D1 0.897199656732937 Control
D1 0.978458621979267 Control
D1 1.0547957536257 Control
D1 1.86400351978782 Control
D1 1.41782695071368 Control
D1 2.72371047297251 Control
D1 2.66279727510758 Control
D1 3.06319755445461 Control
D1 1.40972609842729 Control
D1 0.713943347278091 Control
D1 1.08941188993522 Control
D1 3.07576284463685 Control
D1 2.50086991655264 Control
D1 4.00081468083372 Control
D1 0.782750807644597 Control
D1 2.67761535097247 Control
D1 2.72919142614097 Control
D1 2.31417083937961 Control
D1 0.897013557777318 Control
D1 4.84977120983825 Control
D1 4.3582312836518 Control
D1 0.924855319687003 Control
D1 0.560380519681955 Control
D1 1.7381672488372 Control
D1 3.82269464579159 Control
D1 0.916770451787062 Control
D1 3.2766308728056 Control
D1 1.2041334940534 Control
D1 1.76334636579297 Control
D1 0.340077062080247 Control
D1 2.66824884067941 Control
D1 2.54392265815514 Control
D1 0.638795192628995 Control
D1 0.597477313659068 Control
D1 5.92299935524865 Control
D1 0.770958862670809 Control
D1 2.45094436823285 Control
D1 2.49618836111449 Control
D1 2.85640081686473 Control
D1 1.82577834881805 Control
D1 0.701225240153753 Control
D1 3.00923663701567 Control
D1 2.31149918787403 Control
D1 2.90823131425982 Control
D1 1.91266790197008 Control
D1 2.76832400140418 Control
D1 2.89487479641965 Control
D1 3.23093094265737 Control
D1 1.37860479773673 Control
D1 0.694808249988954 Control
D1 3.15024128653198 Control
D1 0.520040892022281 Control
D1 0.417717121560904 Control
D1 3.34154445267442 Control
D1 0.933651760902726 Control
D1 1.91460994674958 Control
D1 1.28008027255537 Control
D1 1.59734652395551 Control
D1 2.09399597106803 Control
D1 1.29644039598528 Control
D1 4.86219095300819 Control
D1 7.16978297358226 Control
D1 0.746703301904174 Control
D1 0.814433599012466 Control
D1 0.620830635640961 Control
D1 1.21016913287195 Control
D1 0.719366313073901 Control
D1 3.23254590399179 Control
D1 1.43532425335748 Control
D1 0.567360401428318 Control
D1 2.86087323290741 Control
D1 3.62661574058125 Control
D1 4.06198950325318 Control
D1 3.14498992151422 Control
D1 0.578821848429753 Control
D1 4.23010073107532 Control
D1 2.12267071081983 Control
D1 4.77200913755857 Control
D1 3.19225181793993 Control
D1 2.8701230999865 Control
D1 1.08814196648949 Control
D1 0.858958107016449 Control
D1 2.04808656779433 Control
D1 2.3583883994551 Control
D1 3.67276980019149 Control
D1 6.02799476741125 Control
D1 1.39799146497563 Control
D1 0.585478405420359 Control
D1 0.745782937700067 Control
D1 0.973552461896315 Control
D1 1.01789695787435 Control
D1 1.21464404717473 Control
D1 3.30855724662374 Control
D1 3.60053696966129 Control
D1 1.95063329314522 Control
D1 2.82333239984506 Control
D1 6.6381067285054 Control
D1 0.741683485673315 Control
D1 1.17848698563432 Control
D1 1.76806143189297 Control
D1 0.652068703053742 Control
D1 1.00633613531579 Control
D1 1.85615604260677 Control
D1 1.91733318744561 Control
D1 1.58240504055493 Control
D1 0.538867158899737 Control
D1 0.958254929477561 Control
D1 1.46758464711395 Control
D1 1.9096206918263 Control
D1 2.92130076962318 Control
D1 2.10750269071509 Control
D1 2.11831636770442 Control
D1 3.77611861982222 Control
D1 2.82177115304972 Control
D1 4.54041414407879 Control
D1 1.27821997871125 Control
D1 0.6241924266006 Control
D1 0.794212962092453 Control
D1 1.82898860725849 Control
D1 4.59613488248191 Control
D1 2.23620863885913 Control
D1 0.603332724758096 Control
D1 0.649406363518725 Control
D1 2.75005750786213 Control
D1 0.806305596066171 Control
D1 3.92361755722756 Control
D1 0.581703734251175 Control
D1 5.89338678353239 Control
D1 4.66975620088559 Control
D1 1.411571932924 Control
D1 0.489636234463204 Control
D1 2.56934729406984 Control
D1 1.93777814916913 Control
D1 1.16014048947059 Control
D1 1.29612392743463 Control
D1 3.32983750876981 Control
D1 1.90197592465889 Control
D1 1.53320932325576 Control
D1 2.91328304276735 Control
D1 1.58564817683611 Control
D1 1.79215925452361 Control
D1 1.31002673698847 Control
D1 1.83229111493121 Control
D1 3.531388886019 Control
D1 1.36794983717668 Control
D1 2.96818947424491 Control
D1 0.64533021538019 Control
D1 3.05749819539762 Control
D1 4.23951676522512 Control
D1 2.36836126757155 Control
D1 0.776256882962464 Control
D1 2.52219383890306 Control
D1 1.64154753331449 Control
D1 1.20295272443688 Control
D1 4.2747774785895 Control
D1 1.99169858942298 Control
D1 1.11071992339976 Control
D1 3.4641632626992 Control
D1 1.08902575803472 Control
D1 1.06578133324858 Control
D1 0.778487500348402 Control
D1 0.81230678236744 Control
D1 2.49725329631038 Control
D1 1.06162765103363 Control
D1 1.38891285273749 Control
D1 2.14795280507974 Control
D1 1.04301498102041 Control
D1 0.959423661396003 Control
D1 1.88618205581047 Control
D1 0.559488093170864 Control
D1 4.39857248176609 Control
D1 2.35693750164638 Control
D1 1.06030552191977 Control
D1 5.56116021741103 Control
D1 1.58380580864312 Control
D1 1.82814277312631 Control
D1 1.54882668082018 Control
D1 2.67124382102357 Control
D1 1.53932593751751 Control
D1 2.66324320818573 Control
D1 1.8271611960947 Control
D1 1.12061392262432 Control
D1 3.63609876084009 Control
D1 1.61499853037458 Control
D1 0.951582196474186 Control
D1 1.46295855348945 Control
D1 1.10255205137605 Control
D1 1.15262977370357 Control
D1 0.793115727997275 Control
D1 1.59753339348583 Control
D1 1.12004830068684 Control
D1 1.30482794057538 Control
D1 0.632964740429285 Control
D1 1.51086672224374 Control
D1 2.90138877749816 Control
D1 1.86973370103557 Control
D1 1.85520345632799 Control
D1 1.25520362257385 Control
D1 1.01969145621599 Control
D1 1.51853019081443 Control
D1 1.48901340992285 Control
D1 1.46224218116268 Control
D1 3.11794461522643 Control
D1 0.960536977552488 Control
D1 3.33669048616131 Control
D1 2.35919840811045 Control
D1 1.85470835382671 Control
D1 2.74294293236011 Control
D1 1.18079426562092 Control
D1 1.22541454654799 Control
D1 1.99865459228207 Control
D1 3.55475524431835 Control
D1 0.805065863226439 Control
D1 1.0405782343104 Control
D1 3.55850053992245 Control
D1 5.55844560423263 Control
D1 2.59169304687318 Control
D1 1.0065054322864 Control
D1 1.81352496707651 Control
D1 0.524278811374776 Control
D1 1.31621395199835 Control
D1 1.30869426486748 Control
D1 2.22849924600362 Control
D1 1.9587591612776 Control
D1 0.660467354323907 Control
D1 2.15643640631426 Control
D1 2.44489602293882 Control
D1 2.07755912296828 Control
D1 3.5225273219988 Control
D1 3.03046548317201 Control
D1 2.54637335652972 Control
D1 1.78243716182697 Control
D1 0.5546060981072 Control
D1 1.8706935479259 Control
D1 2.64652969415687 Control
D1 1.68031448724423 Control
D1 2.00663387071122 Control
D1 2.33089089552609 Control
D1 1.14434793239758 Control
D1 1.90035064247297 Control
D1 0.877643364916339 Control
D1 0.47165393124796 Control
D1 1.92859176579657 Control
D1 2.0217279420088 Control
D1 3.3889955757724 Control
D1 1.73927425967589 Control
D1 1.96337543902135 Control
D1 2.45502292918982 Control
D1 1.10489462899268 Control
D1 3.36501731839727 Control
D1 3.81280478119161 Control
D1 0.926459003545272 Control
D1 3.40923808941745 Control
D1 0.95082681984639 Control
D1 1.57292962181068 Control
D1 2.48687343613966 Control
D1 5.56330452699573 Control
D1 1.05821817663896 Control
D1 2.59348362449233 Control
D1 2.06067659627101 Control
D1 1.48093817227527 Control
D1 2.44833427420657 Control
D1 3.46854838246924 Control
D1 2.44891840967269 Control
D1 0.479101296985026 Control
D1 3.39057967479906 Control
D1 0.677117343992292 Control
D1 1.29246331670461 Control
D1 0.91018168531372 Control
D1 2.17240036441055 Control
D1 2.20242838615227 Control
D1 3.14076315026213 Control
D1 1.42126409204863 Control
D1 0.468628447451234 Control
D1 3.83246687112559 Control
D1 2.73339985539296 Control
D1 2.13463306561352 Control
D1 1.24020406776468 Control
D1 1.79532948554458 Control
D1 2.76543128142914 Control
D1 0.532168298108816 Control
D1 2.58537008278209 Control
D1 2.31837273255155 Control
D1 0.426344129083615 Control
D1 0.432461669303814 Control
D1 1.01718987378516 Control
D1 1.57854695941341 Control
D1 1.887536714066 Control
D1 1.13520476696909 Control
D1 3.530389654369 Control
D1 5.47711573703253 Control
D1 2.0028467135273 Control
D1 2.09513350957714 Control
D1 1.57645150280028 Control
D1 3.83368918652515 Control
D1 2.48884243122513 Control
D1 0.798960217897694 Control
D1 2.47042156271361 Control
D1 1.37044547728713 Control
D1 3.32057718075649 Control
D1 0.449657519081377 Control
D1 3.25607347434483 Control
D1 0.609036160841111 Control
D1 3.24854446420202 Control
D1 0.471924318195488 Control
D1 1.75267643303031 Control
D1 3.93199859121047 Control
D1 2.57956270652919 Control
D1 2.12940641052696 Control
D1 4.58560438294187 Control
D1 1.70819282548462 Control
D1 2.15178664411708 Control
D1 3.56074769183275 Control
D1 5.66874139105986 Control
D1 3.31986375178921 Control
D1 0.684627006667738 Control
D1 1.31431489051974 Control
D1 0.739082250119915 Control
D1 0.787499183094698 Control
D1 3.26017429532575 Control
D1 0.71558497414685 Control
D1 0.907495281894535 Control
D1 1.88058136548366 Control
D1 3.96555367990742 Control
D1 1.72118154567737 Control
D1 0.692145907419856 Control
D1 0.663259216336789 Control
D1 2.083156507743 Control
D1 0.493507783442144 Control
D1 5.09083445739415 Control
D1 0.653645047294633 Control
D1 0.788082795955492 Control
D1 0.589137133636964 Control
D1 1.00788542629338 Control
D1 1.92656613559746 Control
D1 0.720973719645225 Control
D1 0.62725544111533 Control
D1 1.2294189497023 Control
D1 3.24438119190044 Control
D1 1.04672870716127 Control
D1 1.01547809521702 Control
D1 1.05373941834332 Control
D1 1.14648914936221 Control
D1 1.07346178968865 Control
D1 0.842061846561444 Control
D1 2.77102498335653 Control
D1 2.12890377595721 Control
D1 2.59618114783501 Control
D1 3.57050921129678 Control
D1 4.32512335858897 Control
D1 1.88838825472768 Control
D1 1.42291422791872 Control
D1 2.39586684816576 Control
D1 3.33979728297203 Control
D1 1.48636941877984 Control
D1 3.18392349238139 Control
D1 2.15091707823031 Control
D1 4.92163790168164 Control
D1 2.6302443343991 Control
D1 1.43442726495339 Control
D1 0.615442534628506 Control
D1 6.96682152610983 Control
D1 1.83063080693413 Control
D1 0.636955371631392 Control
D1 3.68723895503143 Control
D1 0.932134827491455 Control
D1 2.81301405857892 Control
D1 2.91261742607701 Control
D1 2.06719640577028 Control
D1 0.792210708616789 Control
D1 1.81283372704478 Control
D1 1.52641997900614 Control
D1 1.17463307273069 Control
D1 1.05370089095315 Control
D1 3.68007993638097 Control
D1 4.07820606647223 Control
D1 0.750480834001321 Control
D1 2.5994270245637 Control
D1 3.46233572874701 Control
D1 4.37941892750068 Control
D1 1.8976705894729 Control
D1 0.784115994030047 Control
D1 0.755906861514402 Control
D1 0.808494206206158 Control
D1 0.722433168532171 Control
D1 4.52582688107978 Control
D1 0.825380655138677 Control
D1 2.04184300074249 Control
D1 1.12589876170271 Control
D1 4.41928246998881 Control
D1 1.74974616199686 Control
D1 0.526997656176776 Control
D1 4.15450530248205 Control
D1 0.965128266263116 Control
D1 0.82301200124869 Control
D1 1.70177012480484 Control
D1 0.821758436440301 Control
D1 3.04784297108464 Control
D1 0.799034023768969 Control
D1 0.787023778742013 Control
D1 1.45576135434561 Control
D1 2.45751667604109 Control
D1 0.743698780807347 Control
D1 1.11121591024947 Control
D1 0.867015263176485 Control
D1 1.73888574080409 Control
D1 7.59978826879782 Control
D1 6.89847371484841 Control
D1 0.97930070358703 Control
D1 1.69470780062618 Control
D1 1.34388631350493 Control
D1 1.84070816367968 Control
D1 1.85266378653139 Control
D1 0.761783735993789 Control
D1 5.85336701130372 Control
D1 2.66114310708057 Control
D1 2.75490335207026 Control
D1 2.28850885170764 Control
D1 1.85097097903337 Control
D1 1.40771516023349 Control
D1 0.489867094479159 Control
D1 0.979625938619688 Control
D1 0.358180368303291 Control
D1 0.756644843002681 Control
D1 0.781709927660053 Control
D1 1.78006125796996 Control
D1 0.662996643115917 Control
D1 0.681835946445607 Control
D1 1.95414634517402 Control
D1 2.53650366181439 Control
D1 0.77188863956751 Control
D1 1.54804290605129 Control
D1 1.61035522721889 Control
D1 2.99060226191749 Control
D1 3.24973932768165 Control
D1 3.57779864930309 Control
D1 1.57979161120939 Control
D1 0.633552221821424 Control
D1 0.859908544652609 Control
D1 4.76296748982361 Control
D1 1.14607548494255 Control
D1 2.28600545296077 Control
D1 0.857913169678482 Control
D1 0.557835385915182 Control
D1 2.63545255239588 Control
D1 2.2476605491602 Control
D1 1.73087194595971 Control
D1 1.28178749465505 Control
D1 1.39508112755478 Control
D1 2.94145361126032 Control
D1 1.33402011989993 Control
D1 4.39739940318724 Control
D1 0.95248825008228 Control
D1 3.07362981073163 Control
D1 2.97764780954527 Control
D1 3.83254257145795 Control
D1 3.48760958918755 Control
D1 0.63379715039509 Control
D1 1.777856385818 Control
D1 2.48887937804779 Control
D1 2.91752433176038 Control
D1 0.284195151127817 Control
D1 2.46979588068606 Control
D1 1.90261189604552 Control
D1 2.37873496109144 Control
D1 2.70563962384509 Control
D1 0.61707751739605 Control
D1 1.61862557931004 Control
D1 0.508656752309675 Control
D1 1.55260298526331 Control
D1 7.62455787197039 Control
D1 0.974884034162331 Control
D1 2.13653136599896 Control
D1 0.904191648425 Control
D1 1.99122746956344 Control
D1 4.52578758216704 Control
D1 1.83068753725103 Control
D1 1.12781698259767 Control
D1 1.55180368896864 Control
D1 1.43620897207686 Control
D1 0.506178512434691 Control
D1 0.886430430429375 Control
D1 1.44454681773404 Control
D1 1.6016414057937 Control
D1 2.93843308343805 Control
D1 6.43286700183286 Control
D1 3.27289898688615 Control
D1 0.627517321370471 Control
D1 0.537004654642285 Control
D1 1.17441575394836 Control
D1 2.85979855004259 Control
D1 2.19196488587327 Control
D1 2.34065231076707 Control
D1 1.94233373904241 Control
D1 2.77331898999272 Control
D1 0.521375911380793 Control
D1 0.907883737715054 Control
D1 2.265793474714 Control
D1 0.51011104488891 Control
D1 0.867410677770285 Control
D1 2.77875369504845 Control
D1 1.4428192683748 Control
D1 2.97233395976131 Control
D1 3.67745262733268 Control
D1 0.919908845566345 Control
D1 2.27178823507385 Control
D1 3.74607937073157 Control
D1 1.66114394447183 Control
D1 0.610955938471488 Control
D1 4.63895348619917 Control
D1 0.805906129443581 Control
D1 4.08043308621402 Control
D1 1.30281070145552 Control
D1 1.47719325725572 Control
D1 2.46432618396055 Control
D1 0.724809474774756 Control
D1 1.06481271633579 Control
D1 1.00755432339197 Control
D1 2.40382882953876 Control
D1 0.580219376386913 Control
D1 3.653053528884 Control
D1 1.4673223209825 Control
D1 2.37899129389576 Control
D1 1.76455339099458 Control
D1 0.620130219899177 Control
D1 0.46678743041649 Control
D1 3.37684449300754 Control
D1 1.91928321408416 Control
D1 2.18452831188862 Control
D1 1.21419619694394 Control
D1 1.25767123066832 Control
D1 1.03975564621904 Control
D1 1.4630844011399 Control
D1 3.06362302643212 Control
D1 1.42581184668275 Control
D1 1.78441604828463 Control
D1 3.13027959647211 Control
D1 5.96482230533906 Control
D1 0.927546997176984 Control
D1 3.30442709613767 Control
D1 5.24524373335799 Control
D1 0.743969583609694 Control
D1 1.28152988320492 Control
D1 0.634500628025473 Control
D1 3.01350694754459 Control
D1 0.76148130202581 Control
D1 3.96760050440394 Control
D1 1.08334664507641 Control
D1 2.64940967478177 Control
D1 0.67370953419001 Control
D1 1.28942044464834 Control
D1 3.0621707664707 Control
D1 1.75913612976293 Control
D1 1.02831181047503 Control
D1 1.73717355696684 Control
D1 1.13294909144434 Control
D1 2.27861157181014 Control
D1 1.42230035095671 Control
D1 1.2245056401609 Control
D1 1.00919556972353 Control
D1 1.73715482270449 Control
D1 0.804075574528103 Control
D1 1.04023547989346 Control
D1 5.26828629546937 Control
D1 3.64288760481723 Control
D1 1.7861107074377 Control
D1 0.552616276705358 Control
D1 5.17503001443121 Control
D1 1.31831474103508 Control
D1 1.63947183216599 Control
D1 2.28757346069928 Control
D1 1.79268962938178 Control
D1 1.71002986190465 Control
D1 1.58179434987887 Control
D1 0.43800522156518 Control
D1 2.87992321665368 Control
D1 1.98981297975703 Control
D1 0.544126575946754 Control
D1 2.32869717979172 Control
D1 0.959027813180673 Control
D1 2.86720944327703 Control
D1 1.94965959357918 Control
D1 1.49288590382939 Control
D1 1.22350857891757 Control
D1 3.43428971226584 Control
D1 1.47853410339442 Control
D1 7.76937593746832 Control
D1 4.79824836556383 Control
D1 3.15158131937786 Control
D1 1.78863845016209 Control
D1 2.36291468986522 Control
D1 1.53050507373959 Control
D1 0.782507000076165 Control
D1 3.82909140053352 Control
D1 0.763732079803992 Control
D1 2.54216058351074 Control
D1 0.962432380810728 Control
D1 1.0762520824153 Control
D1 0.838683931039705 Control
D1 4.36299506257536 Control
D1 0.848566063145659 Control
D1 0.836691539401917 Control
D1 1.19966609137643 Control
D1 6.25722514593563 Control
D1 1.83800423800932 Control
D1 1.31607426832547 Control
D1 0.663604584171293 Control
D1 1.8568211561822 Control
D1 2.99626519028534 Control
D1 1.01248151182398 Control
D1 0.707979515999642 Control
D1 3.42768930322314 Control
D1 2.58473624584393 Control
D1 0.910967611217771 Control
D1 1.03443203051465 Control
D1 2.85520506948817 Control
D1 2.40297330376202 Control
D1 0.455258526045575 Control
D1 1.7596423337945 Control
D1 2.68995046880547 Control
D1 0.492121062329434 Control
D1 1.95572973426329 Control
D1 5.2226155483637 Control
D1 1.29863256203685 Control
D1 1.18030856376097 Control
D1 3.94340789646883 Control
D1 3.03448654284923 Control
D1 1.55520398988975 Control
D1 1.21805643778343 Control
D1 3.01003080334227 Control
D3 1.08131160437858 Control
D3 1.28390552331007 Control
D3 1.02047727279271 Control
D3 1.06808928468606 Control
D3 2.77419353261143 Control
D3 2.57498456392152 Control
D3 1.72399701695167 Control
D3 1.5415119573147 Control
D3 1.25049930638382 Control
D3 2.27672443698922 Control
D3 2.26622632632363 Control
D3 3.16799835520402 Control
D3 3.62903200608233 Control
D3 0.976403321170599 Control
D3 1.34920615129876 Control
D3 1.97661615877244 Control
D3 1.07209621197055 Control
D3 2.95262466392791 Control
D3 1.75161693847489 Control
D3 1.00573287657816 Control
D3 2.45039754549455 Control
D3 1.68298956785883 Control
D3 1.34236345481226 Control
D3 1.46090131963472 Control
D3 3.30451572904959 Control
D3 1.75231573386596 Control
D3 0.9195395620965 Control
D3 5.05309587301394 Control
D3 2.08362389579352 Control
D3 1.2553634291921 Control
D3 3.14076236331192 Control
D3 1.54293337061203 Control
D3 0.858605931084677 Control
D3 2.6025463272545 Control
D3 1.74827884923414 Control
D3 1.89683871594511 Control
D3 1.14351616959186 Control
D3 3.95068196208529 Control
D3 0.869363646944969 Control
D3 4.85750959524743 Control
D3 2.00666350850484 Control
D3 1.18485955979629 Control
D3 0.888364855520607 Control
D3 1.85724710281847 Control
D3 2.69453754646508 Control
D3 2.64780422028091 Control
D3 2.31820418825913 Control
D3 1.3855501058039 Control
D3 0.890918671471014 Control
D3 3.64278237996109 Control
D3 1.97061051177304 Control
D3 3.16752646652161 Control
D3 3.45081380405611 Control
D3 3.29012715379101 Control
D3 1.47100883213883 Control
D3 2.92232688208424 Control
D3 0.460301063985711 Control
D3 3.15494296784125 Control
D3 3.7791665596557 Control
D3 2.68348558532359 Control
D3 1.02798427945676 Control
D3 1.31194986139977 Control
D3 1.74068417796864 Control
D3 2.89978848046362 Control
D3 2.04021340863689 Control
D3 1.22564250518942 Control
D3 1.9388722329551 Control
D3 2.62112659614048 Control
D3 2.10638180761098 Control
D3 0.972381057976659 Control
D3 2.42749623283968 Control
D3 2.68327813603576 Control
D3 7.36954929512497 Control
D3 1.14544165663402 Control
D3 1.98893218913867 Control
D3 1.01588377444953 Control
D3 1.51768786554652 Control
D3 5.58589736841866 Control
D3 4.28641182854206 Control
D3 2.27132349931028 Control
D3 1.17654746962904 Control
D3 2.45091132264188 Control
D3 1.53055626732673 Control
D3 1.00075722887385 Control
D3 0.566195440497776 Control
D3 3.45906829056361 Control
D3 2.24843458337315 Control
D3 2.73267295942602 Control
D3 0.728026616711705 Control
D3 0.630329784708222 Control
D3 0.988536584563874 Control
D3 2.61442682005634 Control
D3 1.7517889427377 Control
D3 1.09649888085185 Control
D3 1.97959331305236 Control
D3 1.36172589457265 Control
D3 0.674070904018244 Control
D3 3.53706622552506 Control
D3 2.11762972905908 Control
D3 2.57675534609989 Control
D3 2.64642399319249 Control
D3 1.50908360110515 Control
D3 0.590883145424532 Control
D3 3.66115856531475 Control
D3 0.571836633905547 Control
D3 2.10251363792601 Control
D3 1.47313378407661 Control
D3 1.78048639260032 Control
D3 2.22885199284256 Control
D3 2.95464198528937 Control
D3 2.48001530547267 Control
D3 0.641016684420168 Control
D3 3.75595857166607 Control
D3 1.24057038640985 Control
D3 1.85580808249566 Control
D3 1.29203347483876 Control
D3 2.28099853007158 Control
D3 1.86615436932689 Control
D3 1.16362035761253 Control
D3 1.54225082217596 Control
D3 1.12586226848339 Control
D3 1.44200034943208 Control
D3 1.47783087087958 Control
D3 1.18515186761944 Control
D3 1.05353242595636 Control
D3 1.21099296962822 Control
D3 0.65841618108426 Control
D3 2.39762953338112 Control
D3 1.29209292845144 Control
D3 2.24961816463668 Control
D3 1.41059343881635 Control
D3 0.994603176407992 Control
D3 2.33177927991256 Control
D3 2.19507959949143 Control
D3 2.1894941579164 Control
D3 5.90032411878745 Control
D3 2.5590069640464 Control
D3 4.05448046029049 Control
D3 1.33987982750104 Control
D3 1.21104506605068 Control
D3 2.92314255582927 Control
D3 3.26161010728709 Control
D3 5.07709139782259 Control
D3 1.98476174910675 Control
D3 1.73306228716019 Control
D3 1.69727608327634 Control
D3 4.78294269606217 Control
D3 2.7948194998911 Control
D3 0.618706806356648 Control
D3 1.46720500224349 Control
D3 2.35543612644921 Control
D3 1.83795811709524 Control
D3 1.83244769008964 Control
D3 0.795107784743232 Control
D3 0.925308936323643 Control
D3 1.25071756898155 Control
D3 1.05136087955089 Control
D3 3.03154449602152 Control
D3 1.69277763015927 Control
D3 1.62896615889082 Control
D3 2.29788641638929 Control
D3 0.680186255589672 Control
D3 1.05771780388465 Control
D3 0.691416892157713 Control
D3 1.77204328630998 Control
D3 0.864735561243543 Control
D3 0.731365155654432 Control
D3 1.26594817373428 Control
D3 2.05046793658311 Control
D3 3.10797075855044 Control
D3 3.53789946832577 Control
D3 1.53577855412245 Control
D3 1.39483209155457 Control
D3 2.90773831847554 Control
D3 3.05315447248713 Control
D3 0.937738845359609 Control
D3 1.81385012939127 Control
D3 0.782039142735072 Control
D3 1.05517301423908 Control
D3 1.02330620656205 Control
D3 1.4310899211495 Control
D3 3.60223267900051 Control
D3 1.39425944582791 Control
D3 1.11194640564802 Control
D3 1.11651881938317 Control
D3 1.30677407773208 Control
D3 1.30036930841239 Control
D3 1.40619536348211 Control
D3 1.64835310425277 Control
D3 1.6101962195713 Control
D3 0.867227891567259 Control
D3 3.24321918678492 Control
D3 1.35093622903786 Control
D3 1.32022285636647 Control
D3 2.94071266896187 Control
D3 1.76117912975748 Control
D3 1.8980268762441 Control
D3 0.435550402511197 Control
D3 1.3337821564366 Control
D3 1.59214774161611 Control
D3 0.961192119731128 Control
D3 0.820665031282874 Control
D3 0.436510142100326 Control
D3 0.957967276727315 Control
D3 1.31581550653106 Control
D3 1.51917053141532 Control
D3 2.93767273493192 Control
D3 2.00138973852863 Control
D3 2.4783943183241 Control
D3 1.17602191846627 Control
D3 1.13299912007621 Control
D3 1.62137122929187 Control
D3 0.602146835508302 Control
D3 4.89461022698265 Control
D3 0.778361749883487 Control
D3 1.27147071153263 Control
D3 1.83112620646411 Control
D3 2.75772524296042 Control
D3 1.16980015291612 Control
D3 1.1687249749124 Control
D3 3.915443802714 Control
D3 1.17664925467839 Control
D3 0.597200532309164 Control
D3 4.93269934551794 Control
D3 1.37486806814278 Control
D3 2.30083758027775 Control
D3 2.64555062544727 Control
D3 1.71125581979059 Control
D3 1.59735289968643 Control
D3 0.887683722497523 Control
D3 1.36889753852649 Control
D3 1.51274820072404 Control
D3 1.67821133099228 Control
D3 1.13520591685382 Control
D3 1.65936434198421 Control
D3 1.31211677591485 Control
D3 1.14674112187373 Control
D3 2.46987545833475 Control
D3 2.0061243196343 Control
D3 1.35471240381042 Control
D3 0.667719559568642 Control
D3 1.66822719226896 Control
D3 3.20139019610377 Control
D3 1.20064288012761 Control
D3 1.12559030282198 Control
D3 1.03319903723713 Control
D3 1.64219439621049 Control
D3 0.84732193808572 Control
D3 0.844283021230237 Control
D3 2.53020766397169 Control
D3 1.59461513687079 Control
D3 0.817673159921354 Control
D3 0.703440282942154 Control
D3 2.49732230818404 Control
D3 2.0055639457749 Control
D3 0.572296977230641 Control
D3 3.24706003211549 Control
D3 2.76232965054263 Control
D3 2.69965475558338 Control
D3 2.46874606696012 Control
D3 1.84257478619993 Control
D3 0.521333429460845 Control
D3 1.44269502287624 Control
D3 0.947248631667665 Control
D3 3.39151559101506 Control
D3 2.27085325690781 Control
D3 1.43480707125822 Control
D3 1.69055718504295 Control
D3 4.41709256561323 Control
D3 2.25662590061006 Control
D3 1.39259904156833 Control
D3 0.909949584233528 Control
D3 1.37683550861312 Control
D3 1.23997881791698 Control
D3 2.74072459417305 Control
D3 1.09672143700074 Control
D3 2.34146140013097 Control
D3 2.64741008388902 Control
D3 0.997686673459655 Control
D3 1.78270683865205 Control
D3 2.5890330637596 Control
D3 0.742214663725164 Control
D3 2.75998953555218 Control
D3 1.72448331941683 Control
D3 4.92738937479195 Control
D3 3.61654679257445 Control
D3 1.61508219112965 Control
D3 2.9162982740524 Control
D3 0.835718467526608 Control
D3 2.90327331075386 Control
D3 0.906200895715393 Control
D3 1.58894855298429 Control
D3 3.72228749200255 Control
D3 1.9819345636366 Control
D3 1.24183960273228 Control
D3 3.87783396218797 Control
D3 0.401644825481542 Control
D3 1.9911527662221 Control
D3 1.05823549400385 Control
D3 2.12693904871179 Control
D3 1.43532880673039 Control
D3 3.41700304588701 Control
D3 2.78843123941649 Control
D3 3.15697684970402 Control
D3 0.58158287399275 Control
D3 1.20161304015145 Control
D3 2.38795258240515 Control
D3 1.32986190857771 Control
D3 2.50217484381374 Control
D3 1.42829181103042 Control
D3 0.6862193723131 Control
D3 2.96492567261631 Control
D3 1.23941015722129 Control
D3 0.803775150085848 Control
D3 2.98572804693156 Control
D3 2.14110585053311 Control
D3 1.60519531011038 Control
D3 3.66470436858272 Control
D3 1.02860952874945 Control
D3 2.21954119087249 Control
D3 1.02472307278604 Control
D3 3.23344269821856 Control
D3 3.17675848687259 Control
D3 1.23116641185651 Control
D3 1.66644298129619 Control
D3 1.15981339656117 Control
D3 1.61535330131648 Control
D3 1.92199974790811 Control
D3 1.60135992293013 Control
D3 2.71893460828811 Control
D3 2.05370271681599 Control
D3 1.36858912872702 Control
D3 1.77005605695314 Control
D3 3.38572141915847 Control
D3 1.06700662068801 Control
D3 2.33674978784599 Control
D3 3.00643450424352 Control
D3 0.65017589889571 Control
D3 0.495178018140861 Control
D3 1.81982043106842 Control
D3 2.06760938290476 Control
D3 1.33662988224975 Control
D3 1.9688740905446 Control
D3 3.07027490958305 Control
D3 1.31761257170853 Control
D3 2.29267011852628 Control
D3 1.56518510463636 Control
D3 1.17812848795407 Control
D3 3.74727565015335 Control
D3 1.54527555977138 Control
D3 1.47513178965665 Control
D3 1.06848239102079 Control
D3 6.12914936941023 Control
D3 1.21159212063353 Control
D3 1.91319788610691 Control
D3 1.30585932235326 Control
D3 1.04977361421038 Control
D3 2.41575705805678 Control
D3 1.62890448870814 Control
D3 1.79248994232033 Control
D3 1.65714512027111 Control
D3 2.20265717896023 Control
D3 1.90706682519301 Control
D3 0.845657993675342 Control
D3 1.39309305291896 Control
D3 0.698952895240245 Control
D3 1.80292458597641 Control
D3 2.47599797537057 Control
D3 1.61017792028176 Control
D3 1.5261330718432 Control
D3 1.58628203013077 Control
D3 1.93693333420366 Control
D3 0.616972925395228 Control
D3 1.45134134950858 Control
D3 0.951922956161032 Control
D3 1.84647608180826 Control
D3 1.57675126994758 Control
D3 1.364627309143 Control
D3 2.25689097742406 Control
D3 1.41523306733679 Control
D3 0.627142987515417 Control
D3 2.45796242634031 Control
D3 0.960233944724675 Control
D3 2.35360047110666 Control
D3 1.86717524982715 Control
D3 1.41323778079861 Control
D3 2.16401025466017 Control
D3 1.21104272198015 Control
D3 1.82242490437073 Control
D3 0.952806068334321 Control
D3 2.54398991319801 Control
D3 1.63703994097415 Control
D3 2.03602400368793 Control
D3 0.846534028747835 Control
D3 1.83914493012127 Control
D3 4.02872017956011 Control
D3 0.532869081337054 Control
D3 1.71524394181988 Control
D3 1.59159384267892 Control
D3 3.32433182696012 Control
D3 1.82968580500375 Control
D3 0.491466609448436 Control
D3 2.96279838153884 Control
D3 1.0082527981694 Control
D3 1.72886587374152 Control
D3 2.28581645025449 Control
D3 1.8551535318396 Control
D3 0.855202126916368 Control
D3 1.26244454662301 Control
D3 2.70694049273797 Control
D3 2.03915821980801 Control
D3 0.428816007519257 Control
D3 2.18602975542623 Control
D3 1.83799670124108 Control
D3 4.0202001356686 Control
D3 1.11702489479919 Control
D3 1.26417107830861 Control
D3 1.03635232429663 Control
D3 0.840447149499288 Control
D3 1.36306212541706 Control
D3 1.69116949121116 Control
D3 1.12685807818389 Control
D3 3.20959811532594 Control
D3 3.00202749970928 Control
D3 3.78552065907346 Control
D3 1.66409516502549 Control
D3 0.842497341670204 Control
D3 2.76258772515808 Control
D3 1.06379243698346 Control
D3 1.06694341983417 Control
D3 3.41381987920108 Control
D3 1.23170248583861 Control
D3 1.52683180696718 Control
D3 1.10298437107197 Control
D3 3.16187051038971 Control
D3 1.4716368968741 Control
D3 0.932891879626183 Control
D3 1.07172484906003 Control
D3 2.73907699339639 Control
D3 6.20654546728948 Control
D3 4.1888226658373 Control
D3 1.51340808036026 Control
D3 1.07377654993418 Control
D3 1.59877227984657 Control
D3 1.7842671783928 Control
D3 1.0347671683312 Control
D3 3.73801125729628 Control
D3 3.30329689473092 Control
D3 0.696517526702104 Control
D3 1.06249131785453 Control
D3 1.53811817717608 Control
D3 1.76484658758352 Control
D3 0.664372083164321 Control
D3 2.36972585564178 Control
D3 1.72013495179145 Control
D3 0.960964688455961 Control
D3 1.67622527926169 Control
D3 1.04765748827067 Control
D3 1.1690979125142 Control
D3 3.99823184021763 Control
D3 1.85623300862009 Control
D3 2.81908121384023 Control
D3 2.60127392139226 Control
D3 1.1875424432943 Control
D3 1.83090280272226 Control
D3 0.556960388011771 Control
D3 1.15429435935024 Control
D3 1.04729795539455 Control
D3 1.82663387952045 Control
D3 0.968935052646558 Control
D3 1.34620669192218 Control
D3 1.48258662276998 Control
D3 1.78745878816893 Control
D3 0.621435462149155 Control
D3 1.19927040561068 Control
D3 1.56506883517605 Control
D3 0.865332294761379 Control
D3 0.791896476120188 Control
D3 1.43134559433773 Control
D3 1.36779845036909 Control
D3 0.714819752605331 Control
D3 1.6808527293875 Control
D3 2.72826035225317 Control
D3 2.27203202379611 Control
D3 1.89530644907154 Control
D3 3.7339015530334 Control
D3 1.41578774682808 Control
D3 0.844768202607826 Control
D3 2.37933974276288 Control
D3 5.19497558648676 Control
D3 1.55131967666876 Control
D3 1.21744496109846 Control
D3 0.787355676693742 Control
D3 0.622818441933963 Control
D3 0.524829446286712 Control
D3 1.03761543904856 Control
D3 1.05064133798461 Control
D3 4.59893377117912 Control
D3 2.25361048225091 Control
D3 1.59456502979409 Control
D3 0.657481732308586 Control
D3 1.89294646502388 Control
D3 2.82085533004893 Control
D3 1.40823074139265 Control
D3 0.810406786083108 Control
D3 1.69403430635509 Control
D3 1.57646392140928 Control
D3 0.713601751467396 Control
D3 1.12772406061102 Control
D3 3.49666402613834 Control
D3 3.62202019049726 Control
D3 2.14097764947204 Control
D3 2.03914056576797 Control
D3 1.16834178627985 Control
D3 1.68217588054122 Control
D3 1.9829840610155 Control
D3 1.28298386254814 Control
D3 2.86668993900029 Control
D3 0.816950725643062 Control
D3 2.30859676405354 Control
D3 1.0850225410686 Control
D3 7.67006997299868 Control
D3 2.54867606146324 Control
D3 1.11873880050587 Control
D3 1.28903571466947 Control
D3 4.1958033294827 Control
D3 2.48771115905771 Control
D3 1.77410887163625 Control
D3 1.60939168657245 Control
D3 1.39493974629463 Control
D3 2.47005237644282 Control
D3 1.5178857658851 Control
D3 2.20302849976344 Control
D3 2.97052745738957 Control
D3 1.83107960509764 Control
D3 1.22582497060675 Control
D3 1.48321853381236 Control
D3 3.04145777680688 Control
D3 3.03576500108321 Control
D3 1.52400878498249 Control
D3 2.26869047718326 Control
D3 2.21989138047669 Control
D3 1.31263506270956 Control
D3 3.66219657704237 Control
D3 1.86679651656084 Control
D3 0.619536117687386 Control
D3 1.20531040450163 Control
D3 2.02883885323129 Control
D3 0.911910381973469 Control
D3 2.81429649320394 Control
D3 1.62399632087246 Control
D3 0.483875764736033 Control
D3 0.706425001768868 Control
D3 2.27749039980156 Control
D3 1.19296586041891 Control
D3 2.20234806224482 Control
D3 0.883186660371151 Control
D3 2.40372421312672 Control
D3 1.4858910414332 Control
D3 0.563491800474032 Control
D3 1.49969770420433 Control
D3 1.65810216115872 Control
D3 0.729519160115604 Control
D3 3.65639174767212 Control
D3 1.342753162324 Control
D3 1.13795399524176 Control
D3 4.71499312622688 Control
D3 2.19139634499299 Control
D3 1.08434808538175 Control
D3 0.744439348383204 Control
D3 0.712271768897731 Control
D3 1.76131793004795 Control
D3 0.767882957009781 Control
D3 1.00610935660607 Control
D3 2.75889180575051 Control
D3 0.97797583629519 Control
D3 1.66746694719655 Control
D3 2.05036392256801 Control
D3 0.843985397127907 Control
D3 2.05077519671661 Control
D3 0.847549794176133 Control
D3 1.28685204544017 Control
D3 0.817795206366972 Control
D3 2.33480161530045 Control
D3 2.9214212404056 Control
D3 1.68753804980784 Control
D3 2.51913474182559 Control
D3 2.29363449793833 Control
D3 3.93016093817825 Control
D3 1.75088936670809 Control
D3 2.11370847877495 Control
D3 2.23766410512538 Control
D3 2.0894165934134 Control
D3 1.71954161076863 Control
D3 5.25251707452028 Control
D3 0.788346677980515 Control
D3 1.68176100458335 Control
D3 2.00199853651346 Control
D3 4.01781283624836 Control
D3 1.30208727536666 Control
D3 1.77634822065729 Control
D3 2.1067077183516 Control
D3 0.755322639655859 Control
D3 1.21004599789503 Control
D3 1.01947401233007 Control
D3 1.22870398693365 Control
D3 1.23023619123045 Control
D3 2.86454465770373 Control
D3 1.36079320233325 Control
D3 1.23520055484763 Control
D3 2.75742426141979 Control
D3 1.91122802458813 Control
D3 0.990817678282325 Control
D3 0.34643189016419 Control
D3 2.16688690281755 Control
D3 2.41862428730768 Control
D3 1.44332836571194 Control
D3 2.31124009711695 Control
D3 1.94533864266301 Control
D3 4.0052626987276 Control
D3 1.91342579280193 Control
D3 2.70379988536735 Control
D3 7.94678960120371 Control
D3 1.53609639040353 Control
D3 2.26354713153512 Control
D3 2.14709060230019 Control
D3 0.653648426024214 Control
D3 1.13066088639116 Control
D3 1.48991002474431 Control
D3 2.39666655872216 Control
D3 2.54385728578002 Control
D3 2.47006047484175 Control
D3 1.8183249011089 Control
D3 3.02420593560085 Control
D3 2.89900288984503 Control
D3 1.00807007649049 Control
D3 1.54213536887093 Control
D3 1.81756529007051 Control
D3 1.32561238673601 Control
D3 0.744495179395766 Control
D3 0.936880483527411 Control
D3 4.35267241874347 Control
D3 1.64857559623067 Control
D3 0.923796399804677 Control
D3 3.85462478454 Control
D3 2.42593792900162 Control
D3 1.60176075429406 Control
D3 0.942832348137198 Control
D3 1.26706058875315 Control
D3 1.84096171372977 Control
D3 1.85557162678534 Control
D3 3.15182665945173 Control
D3 1.35389394755147 Control
D3 0.713308838802803 Control
D3 0.759438627461907 Control
D3 0.985805491521996 Control
D3 1.42849230368995 Control
D3 2.02721598118561 Control
D3 1.30474481941069 Control
D3 2.80222120422875 Control
D3 2.17841912838896 Control
D3 1.59418347149421 Control
D3 1.69835314123632 Control
D3 0.886745672256269 Control
D3 1.66777203562107 Control
D3 3.46589095360061 Control
D3 0.987587200478109 Control
D3 2.39154703791271 Control
D3 5.51891680177338 Control
D3 4.83554154823027 Control
D3 1.72679599614752 Control
D3 1.57696916804781 Control
D3 1.46454149060388 Control
D3 3.23153944341485 Control
D3 1.7566800270437 Control
B4 0.758647235981489 Control
B4 1.00545604271438 Control
B4 0.949905324138386 Control
B4 0.80432354235888 Control
B4 1.18374325607191 Control
B4 0.394338366013625 Control
B4 0.660285013978552 Control
B4 0.991534737281744 Control
B4 1.53682482349339 Control
B4 1.1434291382013 Control
B4 0.659118838900251 Control
B4 1.06487816877657 Control
B4 2.39506989841548 Control
B4 0.410308095034889 Control
B4 0.537323254415832 Control
B4 1.5355681005989 Control
B4 0.903207807721228 Control
B4 1.08196343733196 Control
B4 1.34894629913414 Control
B4 1.67184757109427 Control
B4 0.919175435950204 Control
B4 1.03915692904157 Control
B4 1.17950433945385 Control
B4 0.751992126252568 Control
B4 0.782520249930109 Control
B4 0.809475680491598 Control
B4 0.853018262819692 Control
B4 0.731235621569157 Control
B4 0.470552657090047 Control
B4 0.688204418982482 Control
B4 0.487555154888799 Control
B4 0.657367297280218 Control
B4 0.730941250303151 Control
B4 1.06638325689226 Control
B4 0.937307150364843 Control
B4 1.61111552766775 Control
B4 0.429924007621676 Control
B4 1.00462547607291 Control
B4 0.679121121678466 Control
B4 1.09928396683866 Control
B4 0.6625396698353 Control
B4 0.483028008188033 Control
B4 0.92723998556916 Control
B4 1.69932580821799 Control
B4 1.44643080446744 Control
B4 1.13264479222468 Control
B4 1.08523589123253 Control
B4 0.58508362773592 Control
B4 0.533879569452614 Control
B4 0.825637383072625 Control
B4 0.61323833875972 Control
B4 2.09386475693326 Control
B4 1.16311348465367 Control
B4 2.10622202995839 Control
B4 0.846622790309738 Control
B4 0.50887700370623 Control
B4 0.943495638069617 Control
B4 1.03863808301812 Control
B4 3.425225414785 Control
B4 0.608209830368634 Control
B4 0.600832628062334 Control
B4 2.62915505161059 Control
B4 0.797460525035678 Control
B4 1.52917809181503 Control
B4 1.6369793323807 Control
B4 0.975232781749847 Control
B4 1.54159893458002 Control
B4 0.972551642972467 Control
B4 0.942486864415275 Control
B4 0.654946845775596 Control
B4 1.03689039948527 Control
B4 1.88598041853137 Control
B4 1.12547735253086 Control
B4 0.431352563074198 Control
B4 0.580866697314631 Control
B4 1.0413794508098 Control
B4 0.752798819370604 Control
B4 1.01192132045661 Control
B4 1.05277688105219 Control
B4 2.35000855556857 Control
B4 0.707709209921258 Control
B4 1.14597855167122 Control
B4 0.859928116037703 Control
B4 1.24342805823417 Control
B4 0.700771014851682 Control
B4 0.588451504223614 Control
B4 0.552057334538142 Control
B4 0.545193967840907 Control
B4 1.20514669973024 Control
B4 1.48393855797382 Control
B4 0.814778204218504 Control
B4 0.525775274035623 Control
B4 0.730434124710655 Control
B4 0.978741703169837 Control
B4 0.844713294012997 Control
B4 0.420730368848117 Control
B4 1.75989249409258 Control
B4 0.882176497010882 Control
B4 0.802924346317049 Control
B4 1.13120975176078 Control
B4 1.06697230063014 Control
B4 1.69556441015776 Control
B4 2.03536870800638 Control
B4 1.49621146885665 Control
B4 0.75300331121484 Control
B4 0.936351765654163 Control
B4 0.461887288792672 Control
B4 0.965323189759707 Control
B4 3.340042080727 Control
B4 0.512035351980664 Control
B4 0.833347586159452 Control
B4 0.508754785234088 Control
B4 0.994656106286084 Control
B4 0.887486972539862 Control
B4 1.72308776835309 Control
B4 0.866172153866407 Control
B4 1.4080794763863 Control
B4 0.482072157947233 Control
B4 0.571327709838288 Control
B4 0.89059294592523 Control
B4 0.440687124972976 Control
B4 1.70520610604063 Control
B4 0.855452860088291 Control
B4 1.21325229208988 Control
B4 0.718364653852265 Control
B4 0.627095906325324 Control
B4 1.80845472341678 Control
B4 0.675470906849089 Control
B4 0.42039583262169 Control
B4 1.07283975936591 Control
B4 0.785722798830791 Control
B4 0.57575703648505 Control
B4 0.450133002003178 Control
B4 0.843099770246456 Control
B4 0.519662233561746 Control
B4 0.894482273506015 Control
B4 0.249131271703337 Control
B4 1.94682358386233 Control
B4 1.10575345194416 Control
B4 0.62559263293967 Control
B4 0.787024713964678 Control
B4 0.463767218057788 Control
B4 1.42963822632333 Control
B4 0.826910724619453 Control
B4 0.926448613195628 Control
B4 0.877578689628996 Control
B4 1.18690319793662 Control
B4 0.868220829275789 Control
B4 4.4677189753436 Control
B4 0.895494731508646 Control
B4 0.596282302493621 Control
B4 0.542219393948135 Control
B4 0.575423136215685 Control
B4 0.877378652981633 Control
B4 0.433388591869171 Control
B4 0.79166767279265 Control
B4 0.844271239593707 Control
B4 0.419045630768665 Control
B4 0.736893261831417 Control
B4 0.71241247598436 Control
B4 0.529708998776356 Control
B4 0.755003028913149 Control
B4 0.530570511995924 Control
B4 2.44813436199893 Control
B4 0.850348303410866 Control
B4 0.413591483493356 Control
B4 0.409913900460965 Control
B4 1.35769841893305 Control
B4 0.493541929554545 Control
B4 0.601443951494739 Control
B4 0.618670175672449 Control
B4 0.422637753132115 Control
B4 0.897878456693016 Control
B4 0.984370093965998 Control
B4 0.726362058649421 Control
B4 0.601081834856435 Control
B4 0.900415397592931 Control
B4 2.049228084341 Control
B4 0.738645329610006 Control
B4 1.47766924547947 Control
B4 0.59335882604158 Control
B4 0.803946800366132 Control
B4 0.652177846820412 Control
B4 0.941394338656909 Control
B4 0.398137105990861 Control
B4 0.619796800509153 Control
B4 1.77087844540274 Control
B4 1.10112756802386 Control
B4 1.21375955383808 Control
B4 0.623973330417597 Control
B4 1.27544907656749 Control
B4 0.391089062730892 Control
B4 0.765682451821205 Control
B4 1.00524716965996 Control
B4 1.71207447794667 Control
B4 0.843383021836054 Control
B4 1.17981040219861 Control
B4 0.662137050364202 Control
B4 0.529659629499236 Control
B4 0.913718497518611 Control
B4 1.29618500310741 Control
B4 0.725963311480593 Control
B4 0.560969173538227 Control
B4 1.17053482782596 Control
B4 0.438170996555817 Control
B4 0.771654524265925 Control
B4 0.883061364026 Control
B4 2.22676686238204 Control
B4 0.579646988261433 Control
B4 0.993441846685562 Control
B4 0.793150815257251 Control
B4 0.379892086497029 Control
B4 0.744988521086302 Control
B4 0.661952234640195 Control
B4 1.38398998402805 Control
B4 1.01500479046318 Control
B4 0.935327947165776 Control
B4 0.937146152694146 Control
B4 0.693074095808949 Control
B4 0.283395131158522 Control
B4 0.596669041962668 Control
B4 0.871528082710396 Control
B4 1.36070758081755 Control
B4 1.54366127529901 Control
B4 0.884155640050906 Control
B4 0.563775117562271 Control
B4 0.714507334346269 Control
B4 1.4981524666485 Control
B4 0.747472220307076 Control
B4 1.92425728650068 Control
B4 1.30940902523113 Control
B4 1.0917143441124 Control
B4 1.2244201064019 Control
B4 0.363516354820459 Control
B4 0.767062190894126 Control
B4 0.698289179830335 Control
B4 0.978841156215172 Control
B4 0.732622305327713 Control
B4 0.562316431832501 Control
B4 0.888676357891446 Control
B4 1.12077186064125 Control
B4 1.64558992735171 Control
B4 0.693001904762284 Control
B4 1.95048229708709 Control
B4 1.03833249001652 Control
B4 1.07638068831607 Control
B4 0.668610454111442 Control
B4 1.2430972756971 Control
B4 1.7005148384722 Control
B4 1.19382925599422 Control
B4 1.31828452720497 Control
B4 0.855668745324211 Control
B4 0.319886066595126 Control
B4 0.561555053761963 Control
B4 0.650807580672957 Control
B4 2.30703862808728 Control
B4 0.740551494938863 Control
B4 0.781219205920683 Control
B4 1.30027841899762 Control
B4 2.25627289805724 Control
B4 0.38620631584358 Control
B4 0.941503454029856 Control
B4 0.386867779541892 Control
B4 0.562260625302282 Control
B4 1.37143288674198 Control
B4 1.84019637948321 Control
B4 0.694899168675919 Control
B4 0.918269006671892 Control
B4 1.09011454911662 Control
B4 1.76801566802383 Control
B4 0.371962275015234 Control
B4 0.54646117769525 Control
B4 0.663371214479544 Control
B4 0.506682961639099 Control
B4 0.805192062055965 Control
B4 4.1385927651128 Control
B4 0.437030543675737 Control
B4 0.63130495370575 Control
B4 0.656961146178919 Control
B4 1.14762768279028 Control
B4 0.880292985593446 Control
B4 0.375194231807042 Control
B4 2.72922586065797 Control
B4 0.234635189635781 Control
B4 1.21321439096389 Control
B4 1.45458280662423 Control
B4 0.508491012734062 Control
B4 0.993793745091918 Control
B4 1.68672614110545 Control
B4 1.85471679924923 Control
B4 0.516297647604823 Control
B4 1.16209458036553 Control
B4 0.725819421752426 Control
B4 2.17305195141894 Control
B4 0.968119723455143 Control
B4 1.21865783834667 Control
B4 0.78244828383347 Control
B4 0.990215324459456 Control
B4 1.63833483943519 Control
B4 0.872148288954653 Control
B4 0.847691745559902 Control
B4 0.424805135559968 Control
B4 0.603483460168862 Control
B4 0.630422676187534 Control
B4 1.03452819140274 Control
B4 1.24863933815277 Control
B4 0.527991502922962 Control
B4 0.270743297486326 Control
B4 0.666958265954703 Control
B4 0.785561811352402 Control
B4 2.2644986062945 Control
B4 0.598122577653277 Control
B4 0.5135667065182 Control
B4 0.805534896138083 Control
B4 0.448795527162232 Control
B4 1.47695571099101 Control
B4 0.900982325927467 Control
B4 2.89927979162403 Control
B4 0.983255280515769 Control
B4 0.653547637730043 Control
B4 0.422744786146538 Control
B4 0.673764583749932 Control
B4 1.46228456791054 Control
B4 0.615297667727715 Control
B4 1.79838575182835 Control
B4 0.686572794867149 Control
B4 2.03650967021823 Control
B4 1.28649016612262 Control
B4 1.51503627423634 Control
B4 2.75941032168493 Control
B4 1.21972264126917 Control
B4 0.520692538268744 Control
B4 0.608461583254619 Control
B4 2.40314372798568 Control
B4 0.817764923332804 Control
B4 0.65465410186467 Control
B4 1.30590288024433 Control
B4 1.01717874142393 Control
B4 1.03043005561617 Control
B4 0.582727184063721 Control
B4 2.22499009311878 Control
B4 0.739435488167782 Control
B4 1.06876118629012 Control
B4 1.33532381997077 Control
B4 0.765700069637747 Control
B4 1.12849275387076 Control
B4 1.21133199847209 Control
B4 0.716693555259182 Control
B4 0.392055214893515 Control
B4 0.569898714174247 Control
B4 2.23395416692629 Control
B4 0.544421822665407 Control
B4 0.763894055083942 Control
B4 2.9211135860903 Control
B4 0.505283372922914 Control
B4 0.491833697669136 Control
B4 0.928071263982934 Control
B4 0.58553525796512 Control
B4 0.448598534356703 Control
B4 0.491458469966443 Control
B4 0.585902247596024 Control
B4 1.22936961650131 Control
B4 0.886128758305158 Control
B4 1.03659274579606 Control
B4 0.801880747772846 Control
B4 0.556633695039145 Control
B4 0.867352657009329 Control
B4 1.38095020665692 Control
B4 0.507524684752336 Control
B4 0.320176255208284 Control
B4 1.14367228816501 Control
B4 0.619476062507922 Control
B4 1.06552033980211 Control
B4 0.943572829241736 Control
B4 0.96230207032468 Control
B4 0.579014662750986 Control
B4 0.92733838017957 Control
B4 0.867975873424275 Control
B4 1.05949973338287 Control
B4 1.0413219615343 Control
B4 0.737643133436036 Control
B4 0.340645507388979 Control
B4 1.67375292836547 Control
B4 0.872834532145634 Control
B4 0.629119436613579 Control
B4 1.52978009179588 Control
B4 0.430385055775234 Control
B4 0.79915478921237 Control
B4 1.24394059796361 Control
B4 0.907824983011096 Control
B4 1.19100737158847 Control
B4 0.646835861877064 Control
B4 0.923266802314437 Control
B4 0.504390217375326 Control
B4 1.28922193669958 Control
B4 0.799227433870059 Control
B4 1.36582760477778 Control
B4 2.24112732300272 Control
B4 0.70772494347543 Control
B4 0.688742417021745 Control
B4 1.25821979183257 Control
B4 0.586580088803395 Control
B4 0.920523817722762 Control
B4 2.38146828019445 Control
B4 1.53805084164939 Control
B4 1.49346691099617 Control
B4 1.77248872778699 Control
B4 0.609931318394556 Control
B4 1.98231390197201 Control
B4 0.426086327153125 Control
B4 0.580461073315641 Control
B4 1.21326349442614 Control
B4 0.395096825909079 Control
B4 0.769287881022721 Control
B4 0.860890200549561 Control
B4 2.28340470101707 Control
B4 0.626968970641514 Control
B4 0.937498821279592 Control
B4 1.0806866177845 Control
B4 0.760519916066779 Control
B4 6.03196156487734 Control
B4 1.56777265050839 Control
B4 0.932931930808154 Control
B4 2.75945450251341 Control
B4 0.512035343866231 Control
B4 0.778271352006209 Control
B4 0.776674899911095 Control
B4 0.401323424236466 Control
B4 1.11930022801546 Control
B4 0.864502266710186 Control
B4 1.80953474035288 Control
B4 1.46252170243521 Control
B4 1.77958681907951 Control
B4 1.68401346993693 Control
B4 0.654081844492452 Control
B4 0.818204154161976 Control
B4 1.28258324627048 Control
B4 1.01576876855767 Control
B4 0.853424640098793 Control
B4 1.94663105639864 Control
B4 0.381470352144056 Control
B4 0.423754513419529 Control
B4 0.663597964762355 Control
B4 0.789584850666962 Control
B4 3.25175677521385 Control
B4 0.732657365567085 Control
B4 0.755591854981072 Control
B4 1.69892163528856 Control
B4 0.518435350181157 Control
B4 1.24758928160552 Control
B4 0.4629688291213 Control
B4 0.295626854772415 Control
B4 3.20426756755549 Control
B4 0.577932323181574 Control
B4 1.09591707375744 Control
B4 1.04515980155313 Control
B4 0.903473826357504 Control
B4 0.978723120400389 Control
B4 2.06728233605156 Control
B4 0.580639345671664 Control
B4 0.987410546297091 Control
B4 0.8609056009246 Control
B4 1.13034355763182 Control
B4 1.50820412315697 Control
B4 0.749493452515726 Control
B4 1.25422305771639 Control
B4 1.79221003550896 Control
B4 0.647262281856331 Control
B4 1.28972139553273 Control
B4 0.791702939022727 Control
B4 0.832020834960008 Control
B4 0.545614910597754 Control
B4 0.706445365366539 Control
B4 0.908915320794881 Control
B4 1.20184356349646 Control
B4 0.422748772757112 Control
B4 1.3796918952779 Control
B4 1.1807199217326 Control
B4 0.350913068518214 Control
B4 0.438700580838443 Control
B4 0.715667407730151 Control
B4 0.637972079529694 Control
B4 1.40466629091641 Control
B4 0.727070609643482 Control
B4 1.54641089270828 Control
B4 0.310184312581759 Control
B4 1.02109951766955 Control
B4 0.324319310842991 Control
B4 0.538264656330414 Control
B4 1.13934793833119 Control
B4 1.04680687592202 Control
B4 1.33367006742695 Control
B4 0.463863870006686 Control
B4 2.07253247777356 Control
B4 0.358800524443375 Control
B4 0.768537890585546 Control
B4 0.643423587324722 Control
B4 1.11068998381889 Control
B4 0.405689278378382 Control
B4 0.55098461329468 Control
B4 2.11740923913901 Control
B4 3.01688892446699 Control
B4 0.700982014198389 Control
B4 0.654593927290295 Control
B4 0.978564263199928 Control
B4 0.727622535090099 Control
B4 0.699223786638106 Control
B4 0.501591595469919 Control
B4 0.493184559832881 Control
B4 1.2645755303339 Control
B4 0.946782608824086 Control
B4 1.35562967969933 Control
B4 0.637742570948576 Control
B4 1.10690542140514 Control
B4 0.832799066390745 Control
B4 0.465066520375873 Control
B4 0.434280819347257 Control
B4 1.14614662122702 Control
B4 2.14142701407235 Control
B4 0.659774405612729 Control
B4 1.84718038536122 Control
B4 1.03815750519417 Control
B4 1.08145484847003 Control
B4 0.796416568657176 Control
B4 0.972426790532929 Control
B4 0.759072456727788 Control
B4 0.989838907604356 Control
B4 0.405413274997065 Control
B4 0.598316244263971 Control
B4 0.858305829343017 Control
B4 0.83410640250544 Control
B4 0.28797594226942 Control
B4 1.35007639859431 Control
B4 0.520165725922734 Control
B4 0.713555532670893 Control
B4 0.645924615775616 Control
B4 0.668516261155013 Control
B4 2.13183159944026 Control
B4 1.38368840261902 Control
B4 0.924265959838825 Control
B4 2.43536781873509 Control
B4 0.793087526845064 Control
B4 1.16698768476279 Control
B4 0.681105388025693 Control
B4 0.444241585983754 Control
B4 1.66963770203478 Control
B4 0.928892418621581 Control
B4 1.35028179688822 Control
