# Supplementary material for: Longitudinal single-cell profiling of chemotherapy response in acute myeloid leukemia
Source: Nat Commun. 2023 Mar 8;14:1285. doi: 10.1038/s41467-023-36969-0 (PMC9995364; doi:10.1038/s41467-023-36969-0)
Supplement: Supplementary file 12 — Source Data Files [file 41467_2023_36969_MOESM12_ESM.zip › Figure_3G_and_SuppFig_3G_PT16.txt]

Sample TGR Treatment
A0 1.05858971978061 Control
A0 2.48334459123523 Control
A0 0.998260452289537 Control
A0 1.47235040191417 Control
A0 1.03619998609315 Control
A0 1.19658744977302 Control
A0 3.05645052347644 Control
A0 1.27178440988212 Control
A0 1.3486089675886 Control
A0 1.12880059284093 Control
A0 1.92799176545412 Control
A0 1.26504429118788 Control
A0 1.23829344796863 Control
A0 0.134744344207595 Control
A0 1.49352083176858 Control
A0 1.21018586684051 Control
A0 0.566397608540334 Control
A0 1.19177284043261 Control
A0 0.74467853936734 Control
A0 0.689559310759054 Control
A0 1.68141032282803 Control
A0 0.93809315314226 Control
A0 0.907833362237048 Control
A0 1.09903428197329 Control
A0 0.930649521781312 Control
A0 0.97857916111689 Control
A0 1.46145754761985 Control
A0 1.1223126584282 Control
A0 0.436243331493437 Control
A0 1.20248956587025 Control
A0 1.4126895502126 Control
A0 0.907581991649205 Control
A0 2.02959914556885 Control
A0 1.16943977024068 Control
A0 0.622927340209621 Control
A0 1.3449660742445 Control
A0 1.0493910368708 Control
A0 0.895425093586118 Control
A0 0.84868300577568 Control
A0 1.11507302694578 Control
A0 1.12039009650496 Control
A0 1.64651854652301 Control
A0 1.13929747669958 Control
A0 1.25842245454676 Control
A0 1.05160269575128 Control
A0 0.821532523957275 Control
A0 2.33721092467945 Control
A0 1.17424172785555 Control
A0 1.13329633427759 Control
A0 0.989598898095211 Control
A0 1.39095434151788 Control
A0 2.78463700767364 Control
A0 2.03331302245772 Control
A0 0.538564887455827 Control
A0 2.00579893824563 Control
A0 1.72041549445648 Control
A0 1.53940564484345 Control
A0 0.471977112502713 Control
A0 1.021043325328 Control
A0 2.081935510844 Control
A0 1.52042830158123 Control
A0 0.705135178625614 Control
A0 0.811121766650594 Control
A0 1.25934707822103 Control
A0 1.44610488671235 Control
A0 1.4492939610388 Control
A0 1.59582372675802 Control
A0 1.17236008313294 Control
A0 0.615094344457284 Control
A0 1.19251118226442 Control
A0 2.71940195381634 Control
A0 1.12462002520845 Control
A0 1.78201940377768 Control
A0 1.47958906313319 Control
A0 1.05304390238964 Control
A0 0.777667801931663 Control
A0 0.83368431955653 Control
A0 1.81330299813611 Control
A0 0.743721336699921 Control
A0 1.2630815131765 Control
A0 1.96438137852823 Control
A0 0.673439425119476 Control
A0 0.728091167122894 Control
A0 0.830826744567882 Control
A0 1.89355534277433 Control
A0 1.16546968726739 Control
A0 1.44507898126375 Control
A0 1.12405596733896 Control
A0 0.733054996837104 Control
A0 1.0326666347894 Control
A0 1.799537873795 Control
A0 0.695809804013002 Control
A0 1.78007769363985 Control
A0 1.19943622965777 Control
A0 1.97907034199739 Control
A0 1.32265980844861 Control
A0 1.04191221210335 Control
A0 1.58510053531043 Control
A0 0.706012384458794 Control
A0 0.526234854934991 Control
A0 1.37319511902203 Control
A0 1.36602914072838 Control
A0 0.705031667847596 Control
A0 1.27121885035674 Control
A0 0.579882547522299 Control
A0 1.47256169478891 Control
A0 1.67467925376289 Control
A0 1.55568302513112 Control
A0 0.53965195309985 Control
A0 1.74354298226765 Control
A0 1.62109468692193 Control
A0 1.22901379656023 Control
A0 1.79656012299255 Control
A0 1.07415068224982 Control
A0 1.72441850841488 Control
A0 1.52077879167617 Control
A0 1.08740940431586 Control
A0 1.11738631841534 Control
A0 0.991669957730272 Control
A0 1.31754100379698 Control
A0 1.11980747545681 Control
A0 1.29785329965104 Control
A0 0.878357167160553 Control
A0 1.59944470259001 Control
A0 1.46149025912297 Control
A0 1.56610393353997 Control
A0 1.4171580208488 Control
A0 1.39534165588966 Control
A0 1.07547400870914 Control
A0 1.44110819723371 Control
A0 1.57408983073988 Control
A0 2.20621167359589 Control
A0 2.9111445462058 Control
A0 1.24706586094059 Control
A0 2.01928113069686 Control
A0 1.13771379967492 Control
A0 2.72621334453592 Control
A0 1.16649015848576 Control
A0 0.822038065058002 Control
A0 3.50814825133129 Control
A0 1.62813679534969 Control
A0 1.48984105238543 Control
A0 1.03494282340814 Control
A0 1.03149347401044 Control
A0 0.750525231952415 Control
A0 1.47805522979552 Control
A0 1.18539029140233 Control
A0 2.95155041518167 Control
A0 1.21929461724724 Control
A0 0.917837967300401 Control
A0 0.684563464491531 Control
A0 1.96061348580276 Control
A0 1.36609590941588 Control
A0 1.79533020911063 Control
A0 0.811833057408627 Control
A0 1.17956156616625 Control
A0 1.23346326549782 Control
A0 3.02451856387128 Control
A0 0.920428488694641 Control
A0 0.946019568514234 Control
A0 1.13908481231517 Control
A0 0.850665642154572 Control
A0 1.51072114863348 Control
A0 1.53597500619901 Control
A0 1.81969628631787 Control
A0 0.931579310933778 Control
A0 0.924434313935686 Control
A0 0.558155189627883 Control
A0 0.997500569154617 Control
A0 0.5176339555536 Control
A0 1.36685008388419 Control
A0 0.933848877515735 Control
A0 1.16960443642967 Control
A0 1.08355277094048 Control
A0 1.15882480754698 Control
A0 1.14137327233275 Control
A0 1.13534103690707 Control
A0 0.916770256346723 Control
A0 1.60776842025072 Control
A0 1.45852094856922 Control
A0 2.58898854979469 Control
A0 1.08279865910478 Control
A0 3.94014579638511 Control
A0 0.100189711699966 Control
A0 0.940765710467795 Control
A0 0.988671049801411 Control
A0 1.25952372198485 Control
A0 0.141304544203115 Control
A0 1.87991545555734 Control
A0 1.59356403374286 Control
A0 1.26670679042924 Control
A0 1.50097033710751 Control
A0 1.23619036514042 Control
A0 1.15014084823194 Control
A0 1.82697698036999 Control
A0 1.55431018401905 Control
A0 0.989804545471186 Control
A0 1.38676866315209 Control
A0 1.67008852377836 Control
A0 0.88839966751931 Control
A0 1.52902716010342 Control
A0 2.23647302337277 Control
A0 1.17695525321568 Control
A0 1.30910260146348 Control
A0 0.957040073846466 Control
A0 0.843849983491493 Control
A0 1.64720643145 Control
A0 1.2593736949488 Control
A0 1.13482207442593 Control
A0 0.708791112605534 Control
A0 1.20584571887234 Control
A0 2.47843114188131 Control
A0 1.59824422472043 Control
A0 4.15098954512328 Control
A0 1.21939856725692 Control
A0 0.725903030481041 Control
A0 1.49301129403665 Control
A0 0.856038319891858 Control
A0 2.22914909497623 Control
A0 1.21974433796322 Control
A0 1.23926116325051 Control
A0 1.1545617309948 Control
A0 1.16154065925556 Control
A0 1.9434756723554 Control
A0 1.78487238980552 Control
A0 1.80483983525949 Control
A0 0.898971628297231 Control
A0 1.41326045462377 Control
A0 1.04965342695097 Control
A0 1.11899797892932 Control
A0 1.66262757926068 Control
A0 0.826732847825365 Control
A0 1.33702153913053 Control
A0 1.15808326805405 Control
A0 1.26102398801769 Control
A0 0.976950154358554 Control
A0 1.55013935177694 Control
A0 1.91510814671464 Control
A0 1.3448166706489 Control
A0 1.30867273226053 Control
A0 1.26716656655396 Control
A0 3.82564230837193 Control
A0 0.98570909559463 Control
A0 1.44308447869937 Control
A0 0.896871251277314 Control
A0 1.68203910533528 Control
A0 2.53733216438076 Control
A0 1.0064253626094 Control
A0 1.36379735020439 Control
A0 1.49388791962913 Control
A0 1.1387709338782 Control
A0 1.11708781115972 Control
A0 0.797761121806783 Control
A0 1.39829635787852 Control
A0 2.31989244894571 Control
A0 1.47020873303285 Control
A0 0.135931635331893 Control
A0 1.02882776808364 Control
A0 0.892949249433109 Control
A0 1.44151937074332 Control
A0 1.63173909281707 Control
A0 1.61745630172969 Control
A0 2.10876340846842 Control
A0 2.39048489746182 Control
A0 0.851897531784143 Control
A0 1.31722918964024 Control
A0 2.2482386243417 Control
A0 0.848060912951881 Control
A0 1.65203968031085 Control
A0 1.20727654879487 Control
A0 1.40690353041523 Control
A0 1.17472009010713 Control
A0 1.38557466976029 Control
A0 1.75922049824483 Control
A0 1.25135953604307 Control
A0 1.15293597300068 Control
A0 1.18169055087649 Control
A0 1.06071611893823 Control
A0 0.737152847714174 Control
A0 0.851292646742167 Control
A0 1.16684082824862 Control
A0 3.96636176525415 Control
A0 1.93435545573659 Control
A0 1.17421691376501 Control
A0 0.790317153500029 Control
A0 0.899672046594278 Control
A0 0.810356297600034 Control
A0 1.42501924221921 Control
A0 1.95977582690505 Control
A0 0.970850636451626 Control
A0 1.01983400778604 Control
A0 1.34526493884849 Control
A0 1.54853956347333 Control
A0 1.3183115716256 Control
A0 1.20063949092092 Control
A0 1.37935807814884 Control
A0 1.54870301983671 Control
A0 1.36944002661146 Control
A0 0.866655431022718 Control
A0 1.18393904822738 Control
A0 0.77674006701279 Control
A0 2.39087453427232 Control
A0 0.838001279301203 Control
A0 0.884852886221837 Control
A0 0.52096418626003 Control
A0 1.00879719777426 Control
A0 0.881499873279917 Control
A0 1.44633964346426 Control
A0 1.21880705819044 Control
A0 2.00282617447226 Control
A0 0.917886836261604 Control
A0 1.72401645431391 Control
A0 1.26317034410765 Control
A0 0.985901185083108 Control
A0 1.0304485530011 Control
A0 1.44955394684217 Control
A0 1.22514637606894 Control
A0 0.545939801581394 Control
A0 0.964165683742443 Control
A0 0.834385116997159 Control
A0 1.39792524541833 Control
A0 1.21619488292798 Control
A0 1.24906387299986 Control
A0 2.00607230132718 Control
A0 1.25783512494631 Control
A0 0.936568751112795 Control
A0 1.76471687430407 Control
A0 0.870816823532446 Control
A0 1.64812169171311 Control
A0 0.715057229434206 Control
A0 1.87044801427103 Control
A0 3.38777426281455 Control
A0 0.753350731633376 Control
A0 1.64768467899775 Control
A0 1.07471174153755 Control
A0 0.666317171617418 Control
A0 1.06135401172631 Control
A0 1.36838128069977 Control
A0 1.41426040531794 Control
A0 1.19105424632218 Control
A0 0.745098726001199 Control
A0 2.14349433794244 Control
A0 0.988687709770675 Control
A0 1.89663110964068 Control
A0 0.870192137121093 Control
A0 2.574878883233 Control
A0 1.11557882222367 Control
A0 1.26820811410142 Control
A0 0.987377358985343 Control
A0 1.24067075842217 Control
A0 1.54813497538476 Control
A0 1.40195313994317 Control
A0 0.973753560732473 Control
A0 2.16781625410855 Control
A0 1.02769501449783 Control
A0 1.32366328284694 Control
A0 1.25501169934566 Control
A0 1.63121051878449 Control
A0 0.978026040428074 Control
A0 1.18639761878248 Control
A0 0.729618455025475 Control
A0 1.01585203242884 Control
A0 1.19071774675499 Control
A0 0.735423395086981 Control
A0 1.96181896910137 Control
A0 1.34523796535226 Control
A0 2.48852279585796 Control
A0 1.66086811215457 Control
A0 0.989506253277901 Control
A0 1.80890508281315 Control
A0 1.18189953638157 Control
A0 1.3099267149797 Control
A0 1.48173653016523 Control
A0 0.663162972162277 Control
A0 1.85432661254764 Control
A0 0.675582650667733 Control
A0 1.64907024389803 Control
A0 1.41401623568785 Control
A0 2.65165326169119 Control
A0 0.926104117834223 Control
A0 0.870500854820917 Control
A0 1.39708846093972 Control
A0 1.30568268908562 Control
A0 0.909111593189427 Control
A0 0.801798556968602 Control
A0 1.35892500505647 Control
A0 1.05630944370772 Control
A0 0.818082269931805 Control
A0 0.79276827523588 Control
A0 1.53880548990392 Control
A0 1.31670173025477 Control
A0 1.15620990381081 Control
A0 2.39140604456332 Control
A0 0.127517120730406 Control
A0 1.53525069312136 Control
A0 0.115031274711886 Control
A0 1.50764844823549 Control
A0 0.976769761889609 Control
A0 1.12534608841644 Control
A0 1.41780469449278 Control
A0 1.50722425344241 Control
A0 2.18294343359327 Control
A0 1.11675665214775 Control
A0 1.99246548343814 Control
A0 1.1791739530942 Control
A0 1.45286274340321 Control
A0 1.22221367105925 Control
A0 0.455393332345896 Control
A0 1.81818150854357 Control
A0 1.02528105793974 Control
A0 1.02791569974324 Control
A0 1.05764952961251 Control
A0 1.1481664710276 Control
A0 1.30975373809141 Control
A0 1.34322283462335 Control
A0 0.585429525876969 Control
A0 0.942290031934307 Control
A0 0.871940335114067 Control
A0 1.21427702638183 Control
A0 1.00636024310674 Control
A0 1.10590902960062 Control
A0 0.713689556437501 Control
A0 0.977525038451003 Control
A0 0.975008010468655 Control
A0 1.06644787756227 Control
A0 0.815606616276618 Control
A0 0.571561685360246 Control
A0 0.33070166848116 Control
A0 1.35320003207872 Control
A0 1.75059069350017 Control
A0 1.21735157101969 Control
A0 1.04020035650686 Control
A0 0.963447405192884 Control
A0 1.10953625125743 Control
A0 1.41596327460481 Control
A0 0.749391978691686 Control
A0 0.681766939754827 Control
A0 0.958458602222745 Control
A0 0.935740713358945 Control
A0 0.778621212324501 Control
A0 1.86307698788615 Control
A0 1.33525030945189 Control
A0 3.69537288714384 Control
A0 0.669917636098679 Control
A0 1.27817949040968 Control
A0 1.01529877450203 Control
A0 0.619816205637849 Control
A0 0.473375869188296 Control
A0 1.0852013305547 Control
A0 1.37331883170657 Control
A0 1.38787736788642 Control
A0 2.55869990579465 Control
A0 2.11513195726134 Control
A0 1.80665952469656 Control
A0 0.818714321336746 Control
A0 1.30608429379275 Control
A0 1.94091646559065 Control
A0 0.928077529771352 Control
A0 1.5614065474492 Control
A0 0.947319049498385 Control
A0 1.33591965082641 Control
A0 1.71612839605661 Control
A0 0.925201944049182 Control
A0 1.38867366503593 Control
A0 1.34259233784274 Control
A0 0.770072321634105 Control
A0 1.2698508562202 Control
A0 1.24485603162209 Control
A0 0.749045660151983 Control
A0 2.97023008461839 Control
A0 1.77133893683061 Control
A0 0.814598736342394 Control
A0 1.21182599490057 Control
A0 1.05609138676602 Control
A0 1.05793478986097 Control
A0 1.41402433874545 Control
A0 1.26037176015706 Control
A0 0.887961755054821 Control
A0 0.938735015441989 Control
A0 0.81392382142041 Control
A0 0.865458569587139 Control
A0 1.37878475146956 Control
A0 1.28114400629681 Control
A0 2.38345789826018 Control
A0 1.45997300629331 Control
A0 0.986451905833243 Control
A0 1.11824230031871 Control
A0 0.939235575129435 Control
A0 0.90648273203539 Control
A0 1.35198531695331 Control
A0 1.17716106932531 Control
A0 1.13946822469722 Control
A0 1.47302195248161 Control
A0 0.832293236939954 Control
A0 0.690270660424961 Control
A0 1.59913099792702 Control
A0 1.3609569833294 Control
A0 0.759517430947198 Control
A0 1.46429447255414 Control
A0 1.6318892485531 Control
A0 1.44110113711108 Control
A0 1.33122451033316 Control
A0 0.779338211176807 Control
A0 1.17901019033698 Control
A0 1.94109178060954 Control
A0 0.803495092564922 Control
A0 1.08881345554398 Control
A0 1.07783557107601 Control
A0 0.1477076288459 Control
A0 1.75621268936714 Control
A0 1.02633655336935 Control
A0 1.89498617958754 Control
A0 1.78547439667136 Control
A0 0.564454083388689 Control
A0 0.991399051600073 Control
A0 1.05848209244024 Control
A0 1.10068174543813 Control
A0 1.08070527077834 Control
A0 1.10600428331227 Control
A0 1.58216805152677 Control
A0 1.51586534936551 Control
A0 0.98002808336229 Control
A0 1.51302075822338 Control
A0 1.2060057857461 Control
A0 1.48474183761205 Control
A0 0.638889541353926 Control
A0 1.32464489273092 Control
A0 0.657139762303993 Control
A0 1.42324641768391 Control
A0 1.04850658740084 Control
A0 1.04114838343562 Control
A0 0.981451485667101 Control
A0 1.42493303960823 Control
A0 1.7972314637905 Control
A0 1.56247362506163 Control
A0 0.89641159526493 Control
A0 1.45865235379585 Control
A0 0.78528285620238 Control
A0 0.807141754251429 Control
A0 1.15659520943057 Control
A0 1.72348065826865 Control
A0 0.9030241392613 Control
A0 1.78579416565518 Control
A0 1.54751864086805 Control
A0 2.29828604310172 Control
A0 0.994877134471359 Control
A0 1.44704387744723 Control
A0 1.45637688583773 Control
A0 1.33073107766484 Control
A0 0.946641740930769 Control
A0 1.12059410417417 Control
A0 1.1621574733801 Control
A0 1.54547483815725 Control
A0 1.42535822074561 Control
A0 0.822205784789797 Control
A0 0.87671961816447 Control
A0 1.77002391310215 Control
A0 1.35472769820696 Control
A0 1.0911955166364 Control
A0 1.53613499875592 Control
A0 1.97104469157045 Control
A0 1.20747432021513 Control
A0 1.59462957237401 Control
A0 1.2378766434066 Control
A0 2.65381901139996 Control
A0 2.23432721331799 Control
A0 1.16137913297791 Control
A0 1.23184607857515 Control
A0 1.23948959875331 Control
A0 1.4203763890278 Control
A0 1.1752970204755 Control
A0 1.17629111129119 Control
A0 0.636178103055843 Control
A0 1.0986300671386 Control
A0 1.1790430927933 Control
A0 1.14417720526195 Control
A0 1.38185387044332 Control
A0 1.30436005390054 Control
A0 1.53895028349337 Control
A0 0.847296953934186 Control
A0 0.787910869369953 Control
A0 1.72017609362367 Control
A0 2.21083078611096 Control
A0 0.816363851598953 Control
A0 0.655720175702953 Control
A0 1.31115686378769 Control
A0 1.04545270589735 Control
A0 1.00197857511048 Control
A0 1.15827469337134 Control
A0 1.413915840901 Control
A0 1.12314271522861 Control
A0 1.24174685494442 Control
A0 1.04225084918849 Control
A0 1.93242902915935 Control
A0 1.46409464211697 Control
A0 1.92383323092342 Control
A0 1.1556048878903 Control
A0 0.735114691462409 Control
A0 1.04462598495115 Control
A0 0.987911184648652 Control
A0 1.03300416228632 Control
A0 1.54101375991239 Control
A0 0.800593276185945 Control
A0 0.986685589837357 Control
A0 1.29330767791074 Control
A0 0.806457154128095 Control
A0 2.06165338244335 Control
A0 2.48237429227661 Control
A0 1.05966419111264 Control
A0 0.625698788532222 Control
A0 1.03262932534042 Control
A0 1.0118112160986 Control
A0 1.27495738730331 Control
A0 0.886315993745987 Control
A0 1.52290575224291 Control
A0 0.810407304337425 Control
A0 1.21254729679009 Control
A0 0.773256543269067 Control
A0 1.12509948973517 Control
A0 1.70946739068772 Control
A0 1.89387633624018 Control
A0 1.70134140681428 Control
A0 1.37867383975133 Control
A0 2.34113693648857 Control
A0 1.80035311566114 Control
A0 1.1013315070468 Control
A0 0.856317546671405 Control
A0 1.06021757157347 Control
A0 0.888489308428371 Control
A0 0.969677332854343 Control
A0 1.3443865639426 Control
A0 1.06609120965605 Control
A0 1.21970865428616 Control
A0 1.32420811606785 Control
A0 1.73937849599112 Control
A0 0.868978620612479 Control
A0 1.50893047591155 Control
A0 1.46139935625672 Control
A0 0.811247296422512 Control
A0 0.953389416161045 Control
A0 1.01863320278765 Control
A0 1.13465944230333 Control
A0 1.46092551721265 Control
A0 1.25194723993021 Control
A0 0.802735402077082 Control
A0 2.29693792627427 Control
A0 0.983107286216755 Control
A0 0.804474168305994 Control
A0 1.30510252577209 Control
A0 0.912754183065801 Control
A0 1.16863574175609 Control
A0 0.906486739558335 Control
A0 0.609276683341475 Control
A0 2.11080082148474 Control
A0 1.28888142534534 Control
A0 0.614713732785093 Control
A0 1.01218897949343 Control
A0 0.972652914270872 Control
A0 1.06031351129109 Control
A0 1.17941871301026 Control
A0 1.34192614683745 Control
A0 1.11116326352361 Control
A0 2.30429153056429 Control
A0 1.49776565097395 Control
A0 1.4769985418646 Control
A0 1.36050162729478 Control
A0 1.42078051281525 Control
A0 1.12015854331312 Control
A0 0.902273231957966 Control
A0 1.09143754510689 Control
A0 0.898049916174545 Control
A0 1.33509542129419 Control
A0 1.23280683537278 Control
A0 2.04758593577497 Control
A0 0.869517058041256 Control
A0 1.14197439311935 Control
A0 1.58748053987428 Control
A0 0.712472758647405 Control
A0 1.04506631591002 Control
A0 1.88396304262064 Control
A0 1.05563772346963 Control
A0 0.998063016769562 Control
A0 1.12744407791952 Control
A0 2.07814289737742 Control
A0 1.07609424540419 Control
A0 0.866724795378088 Control
A0 1.02871825060271 Control
A0 1.36906705928187 Control
A0 0.781581352823904 Control
A0 1.25326344472916 Control
A0 1.06915053581631 Control
A0 1.10356089700665 Control
A0 1.07248656378761 Control
A0 0.805383230840732 Control
A0 1.01721684109268 Control
A0 2.02775023393956 Control
A0 0.74351652369957 Control
A0 1.31444411999539 Control
A0 1.52731141280741 Control
A0 0.896500611828546 Control
A0 2.30675569126219 Control
A0 1.38675424215597 Control
A0 1.31332719398565 Control
A0 0.721503946840645 Control
A0 1.22380571916821 Control
A0 0.839161365375029 Control
A0 0.691196606172048 Control
A0 1.36779207885805 Control
A0 1.18426927528039 Control
A0 1.12683253318409 Control
A0 1.74596036486844 Control
A0 0.878519980720829 Control
A0 1.44345571676155 Control
A0 1.22523837700102 Control
A0 0.138122628393413 Control
A0 0.820361421982954 Control
A0 0.708982580797662 Control
A0 1.11276213452286 Control
A0 1.09574970797248 Control
A0 0.938045561528188 Control
A0 1.64827514898326 Control
A0 1.0983509095166 Control
A0 0.94245965940364 Control
A0 1.85374946039521 Control
A0 1.86812722302802 Control
A0 1.12016035689086 Control
A0 1.03133098659093 Control
A0 2.38833599226651 Control
A0 0.874595983835454 Control
A0 1.28705359479839 Control
A0 0.696703597293229 Control
A0 0.821317608457859 Control
A0 0.914210957852515 Control
A0 1.73089020365468 Control
A0 1.65721892955669 Control
A0 2.28184422580799 Control
A0 0.630667046507288 Control
A0 1.32948192363288 Control
A0 1.14456957315434 Control
A0 1.20712787711844 Control
A0 2.37792675048371 Control
A0 1.02765320006687 Control
A0 1.81123655179742 Control
A0 1.20223967765544 Control
A0 1.33906434709814 Control
A0 1.11038394425422 Control
A0 1.13193966048543 Control
A0 1.37305663849974 Control
A0 1.21252521953285 Control
A0 1.87066366998838 Control
A0 1.31660189172763 Control
A0 1.02225748784153 Control
A0 1.02951664806595 Control
A0 1.69841014882443 Control
A0 1.45093059616988 Control
A0 1.085517166524 Control
A0 0.896736597436604 Control
A0 0.675188338952625 Control
A0 0.640201815511277 Control
A0 1.80483630134867 Control
A0 1.67439444924165 Control
A0 1.76323481820609 Control
A0 0.891721521269218 Control
A0 5.02763827475501 Control
A0 0.7127434163612 Control
A0 1.45119076358357 Control
A0 1.11962999185795 Control
A0 1.29917136361461 Control
A0 1.14483567817101 Control
A0 1.33794161251208 Control
A0 1.10228273192932 Control
A0 1.38987288707627 Control
A0 2.20058811188305 Control
A0 1.15343139077384 Control
A0 0.914460727113676 Control
A0 0.503503896763559 Control
A0 1.0060202943086 Control
A0 0.754874136889633 Control
A0 1.38359396502809 Control
A0 1.43224293082093 Control
A0 1.42264501424564 Control
A0 1.24610387809285 Control
A0 0.990096147547021 Control
A0 1.35141990036383 Control
A0 1.22904571296029 Control
A0 1.63077360530371 Control
A0 1.08541646267894 Control
A0 0.754910753540935 Control
A0 1.21215243901649 Control
A0 0.972106909025992 Control
A0 1.54301344445359 Control
A0 2.69517519417316 Control
A0 0.761302754148131 Control
A0 1.18165089117588 Control
A0 2.72037944092056 Control
A0 1.25179573314993 Control
A0 1.95281860088549 Control
A0 1.29648457572395 Control
A0 1.92294577888685 Control
A0 1.18458316073331 Control
A0 1.18338115673253 Control
A0 0.890412889303606 Control
A0 0.939319792860016 Control
A0 1.1623928941965 Control
A0 1.02665267832261 Control
A0 1.80629255272373 Control
A0 0.70012845741012 Control
A0 0.91778863846782 Control
A0 0.669088611041875 Control
A0 1.87096693887895 Control
A0 1.02734587899757 Control
A0 1.51566194831093 Control
A0 0.835927777584356 Control
A0 1.80716866928593 Control
A0 1.22684762447846 Control
A0 1.42594830376756 Control
A0 1.35216227775902 Control
A0 1.13739354812272 Control
A0 2.54730772563593 Control
A0 0.984657762990674 Control
A0 0.566164107134826 Control
A0 1.19521222479725 Control
A0 1.79421513097171 Control
A0 0.808559413173925 Control
A0 0.795192681383855 Control
A0 1.56502954240966 Control
A0 1.37907244486902 Control
A0 1.68918916617519 Control
A0 0.916499634969599 Control
A0 1.45692650872638 Control
A0 1.60544139142595 Control
A0 1.75791414370671 Control
A0 2.33596061100403 Control
A0 1.34960239901449 Control
A0 0.733278654696168 Control
A0 1.12771273295654 Control
A0 0.954707693647848 Control
A0 1.02723681937659 Control
A0 1.71138272214464 Control
A0 1.4388721431974 Control
A0 0.719808523891569 Control
A0 1.19157254816059 Control
A0 0.620382925095217 Control
A0 1.4821672830095 Control
A0 1.24436605888037 Control
A0 1.88650412405567 Control
A0 1.39365573613871 Control
A0 0.89085816801203 Control
A0 1.01052528789859 Control
A0 1.19421602737515 Control
A0 0.848850987462763 Control
A0 1.08831523761238 Control
A0 1.60422419783381 Control
A0 0.88976646648825 Control
A0 1.91383660731041 Control
A0 1.08727255504832 Control
A0 1.87414996562327 Control
A0 1.67578030379075 Control
A0 1.7540660077978 Control
A0 0.769147156953732 Control
A0 1.0405197523492 Control
A0 1.15818630154659 Control
A0 1.56820010463911 Control
A0 0.907624762481743 Control
A0 1.66925323162436 Control
A0 4.89812120951828 Control
A0 1.2477552659823 Control
A0 0.787044626692361 Control
A0 2.07703920845015 Control
A0 0.805376034171335 Control
A0 1.03162482883296 Control
A0 1.05003047567968 Control
A0 1.2237873592754 Control
A0 1.05227414843138 Control
A0 1.21229124691476 Control
A0 1.59581705303298 Control
A0 0.745930237664554 Control
A0 2.40679328822316 Control
A0 1.50808462405983 Control
A0 1.79749255016096 Control
A0 1.21746977333943 Control
A0 1.10762875618492 Control
A0 1.19065300761547 Control
A0 1.3125556328184 Control
A0 1.29233071351806 Control
A0 1.15413409584423 Control
A0 1.46065405429279 Control
A0 1.00210698367824 Control
A0 1.81749111842871 Control
A0 1.40834492277351 Control
A0 0.996261290344633 Control
A0 1.12327592470652 Control
A0 1.20022122809057 Control
A0 2.42999293959535 Control
A0 1.40049278011497 Control
A0 1.02612680341292 Control
A0 1.47477224654062 Control
A0 1.23269345514496 Control
A0 0.933442280655919 Control
A0 2.23346007766487 Control
A0 0.949445319395036 Control
A0 1.08700768158073 Control
A0 0.797173951097 Control
A0 1.16537920774606 Control
A0 1.23240348698968 Control
A0 2.64150563558841 Control
A0 0.897295366136524 Control
A0 1.58088934455551 Control
A0 1.23824484936296 Control
A0 0.979709110177633 Control
A0 2.14986534087344 Control
A0 1.00827097958493 Control
A0 1.25317256185895 Control
A0 1.42011674145083 Control
A0 0.983368442687506 Control
A0 1.33220916200512 Control
A0 1.10004336125828 Control
A0 1.32579525683901 Control
A0 1.34080141002824 Control
A0 1.01978102817543 Control
A0 1.54669642811683 Control
A0 1.74759889183448 Control
A0 1.2128859158888 Control
A0 1.40788535147963 Control
A0 0.589300584786241 Control
A0 0.844221657523546 Control
A0 0.631051911757842 Control
A0 1.47002771070148 Control
A0 0.432080671594694 Control
A0 1.61936390755509 Control
A0 1.18123112330735 Control
A0 0.999803313410982 Control
A0 1.58967915456148 Control
A0 1.42281491864645 Control
A0 0.796989604735234 Control
A0 1.46178121641587 Control
A0 1.16172933164805 Control
A0 1.37299881173552 Control
A0 2.03618288388049 Control
A0 1.11771054690365 Control
A0 1.25223280286161 Control
A0 1.63296941354594 Control
A0 1.38135523901599 Control
A0 1.71189321481159 Control
A0 1.09870591124662 Control
A0 0.691267742515971 Control
A0 0.763016866542705 Control
A0 1.23839321246224 Control
A0 1.70486234761941 Control
A0 1.32270506780426 Control
A0 0.778172120350875 Control
A0 1.70916355176415 Control
A0 1.33808765453062 Control
A0 1.26071122381201 Control
A0 1.56791430703784 Control
A0 2.27750709828014 Control
A0 1.23904513696183 Control
A0 1.8142618564727 Control
A0 1.15211702582445 Control
A0 1.37415012092889 Control
A0 2.17102088836138 Control
A0 0.865528351584926 Control
A0 0.911608298099084 Control
A0 1.4910679748244 Control
A0 1.29202235877246 Control
A0 1.62418788831289 Control
A0 1.11588438784145 Control
A0 2.02653940969797 Control
A0 1.02645428809453 Control
A0 1.19491889798346 Control
A0 0.593512244875912 Control
A0 0.672382374714181 Control
A0 1.23036707732687 Control
A0 1.14263799668896 Control
A0 1.64047331770822 Control
A0 0.9028665411248 Control
A0 1.17148722073886 Control
A0 1.76650657438318 Control
A0 1.04824994493453 Control
A0 0.803567160566658 Control
A0 1.2168787496538 Control
A0 1.27986711628644 Control
A0 1.41411859849177 Control
A0 0.997463039028002 Control
A0 0.838862424651305 Control
A0 1.35960428509205 Control
A0 0.666867391938409 Control
A0 0.436559764920208 Control
A0 1.26565240476494 Control
A0 1.07309352609421 Control
A0 0.726531148664782 Control
A0 0.923213813231858 Control
A0 2.16542709918578 Control
A0 1.61647313635861 Control
A0 1.48815018730847 Control
A0 1.32513038161347 Control
A0 0.847627495006019 Control
A0 0.651232412697489 Control
A0 1.5113430138055 Control
A0 1.39865800043213 Control
A0 1.2899337904797 Control
A0 1.29346024054377 Control
A0 0.902433238078751 Control
A0 2.95421698106088 Control
A0 1.10232364227689 Control
A0 1.75613329690054 Control
A0 0.143189935531609 Control
A0 1.43053915956708 Control
A0 1.45693153993305 Control
A0 1.16413435036442 Control
A0 1.70509322967033 Control
A0 1.04066925793509 Control
A0 1.29166715415753 Control
A0 1.40520294756368 Control
A0 0.832504630539569 Control
A0 1.02828006910993 Control
A0 1.36093041900229 Control
A0 0.748800678344185 Control
A0 1.24327451367646 Control
A0 1.26977930375335 Control
A0 1.35065039967828 Control
A0 1.48392589959649 Control
A0 0.108230736778381 Control
A0 1.05748675760533 Control
A0 1.40699964825762 Control
A0 1.37274798832617 Control
A0 1.14279896553947 Control
A0 0.790708828280289 Control
A0 1.2635778684589 Control
A0 1.01382218912573 Control
A0 1.10703391667831 Control
A0 0.934001888776106 Control
A0 1.27567920094616 Control
A0 0.97692931536295 Control
A0 0.626699886283699 Control
A0 1.53428927002227 Control
A0 1.0927620417328 Control
A0 0.506956831138789 Control
A0 0.905485035951321 Control
A0 1.63422560750411 Control
A0 1.34645329975077 Control
A0 1.8381104358514 Control
A0 0.910541631072346 Control
A0 1.90356552134944 Control
A0 1.39131070847939 Control
A0 0.999578561944152 Control
A0 1.82527712077305 Control
A0 0.929924641307448 Control
A0 1.16074942317147 Control
A0 1.08552206325009 Control
A0 0.946093895672629 Control
A0 1.21639589483705 Control
A0 0.733956808581169 Control
A0 1.29664227220874 Control
A0 0.606164271066554 Control
A0 1.0244147406583 Control
A0 1.47314221105538 Control
A0 2.48666832430717 Control
A0 1.96367431862741 Control
A0 1.33969705341413 Control
A0 0.856986775050729 Control
A0 0.966516112779705 Control
A0 1.1886873746093 Control
A0 1.00293249620961 Control
A0 1.54608122870092 Control
A0 0.741800743638634 Control
A0 1.58513654545515 Control
A0 0.954246497976795 Control
A0 1.20426892536959 Control
A0 0.77999562878545 Control
A0 1.06348138711954 Control
A0 0.91257496859913 Control
A0 1.89648414000599 Control
A0 1.18579195055964 Control
A0 1.22697053324314 Control
A0 0.974035433561978 Control
A0 1.06110339166233 Control
A0 1.20525977148012 Control
A0 1.37773561881459 Control
A0 0.987589227455148 Control
A0 1.46929525089369 Control
A0 1.06076510888299 Control
A0 0.632273533633216 Control
A0 1.24394519647378 Control
A0 1.43142365037906 Control
A0 0.94329645244606 Control
A0 0.818823654672305 Control
A0 1.64242272822948 Control
A0 1.09792810505192 Control
A0 0.914332456342259 Control
A0 0.829582316625128 Control
A0 1.26821831666902 Control
A0 1.06933550974421 Control
A0 1.21993441150788 Control
A0 1.48125719002204 Control
A0 1.43977782786126 Control
A0 1.26480932334876 Control
A0 1.30040505508195 Control
A0 1.347026956273 Control
A0 1.01214789268234 Control
A0 1.3196773905637 Control
A0 0.937361787725479 Control
A0 1.21412868204364 Control
A0 1.02768614370645 Control
A0 1.28578743547877 Control
A0 1.58768275543241 Control
A0 1.23058130718182 Control
A0 1.44748372188287 Control
A0 1.42921544837416 Control
A0 1.3002000341004 Control
A0 0.991140064713474 Control
A0 2.17232540126942 Control
A0 1.11441771444192 Control
A0 1.7497839050707 Control
A0 1.06501237710971 Control
A0 0.676931866341101 Control
A0 1.4728114785009 Control
A0 1.22471002466123 Control
A0 1.30344699711612 Control
A0 1.11162557805262 Control
A0 1.36400115977168 Control
A0 1.05299531519015 Control
A0 2.31625618412165 Control
A0 0.891785992647201 Control
A0 0.964367101232593 Control
A0 1.2815086451971 Control
A0 1.01699730577948 Control
A0 1.18635472218477 Control
A0 1.69049501769525 Control
A0 1.0719584875353 Control
A0 1.80068710938169 Control
A0 1.22084613308187 Control
A0 1.38189052426933 Control
A0 1.10469875519981 Control
A0 1.56286187718457 Control
A0 1.18099933756025 Control
A0 1.14608051696378 Control
A0 1.02450278145443 Control
A0 1.66031138875477 Control
A0 0.866022587632079 Control
A0 3.88871249428534 Control
A0 1.40826615678409 Control
A0 1.0586884963277 Control
A0 0.932063885065983 Control
A0 1.54303105548622 Control
A0 0.5702653436994 Control
A0 2.16715650510523 Control
A0 0.863575755439207 Control
A0 1.16177902840377 Control
A0 1.24637203852349 Control
A0 1.38557843122984 Control
A0 1.40689716822432 Control
A0 1.5594523240639 Control
A0 1.06642474704953 Control
A0 1.14847439678032 Control
A0 3.69299662020221 Control
A0 0.73682932899822 Control
A0 1.57007745412006 Control
A0 1.8510901699746 Control
A0 0.997264778448036 Control
A0 1.2459291513279 Control
A0 0.800500980535561 Control
A0 1.95440488235945 Control
A0 1.4724355955875 Control
A0 2.13935661260471 Control
A0 1.00511753779244 Control
A0 0.414025843282289 Control
A0 0.831679580575952 Control
A0 0.89093169493529 Control
A0 1.14636139078229 Control
A0 1.81742774790037 Control
A0 1.97644712031467 Control
A0 1.3238038067713 Control
A0 1.03073107493895 Control
A0 1.0135715404487 Control
A0 0.777027818908979 Control
A0 1.50218813706454 Control
A0 0.654110094508569 Control
A0 0.514008877518246 Control
A0 1.66903412091279 Control
A0 1.99453910706844 Control
A0 0.891105397722877 Control
A0 1.14949863829665 Control
A0 0.999393054116303 Control
A0 0.905789404853693 Control
A0 1.33857668486931 Control
A0 0.982072372109006 Control
A0 1.11227071737788 Control
A0 0.966919513021004 Control
A0 1.38078127673882 Control
A0 0.361003868509562 Control
A0 1.85644243233941 Control
A0 0.860069600101114 Control
A0 1.10616358704983 Control
A0 1.45267046502222 Control
A0 0.992576602005027 Control
A0 0.695322973561272 Control
A0 1.00209536738266 Control
A0 1.5116317231648 Control
A0 1.23341637308031 Control
A0 0.689099669115289 Control
A0 1.69816393026999 Control
A0 1.04786130806137 Control
A0 2.60139103063199 Control
A0 0.947944118617906 Control
A0 1.53532947882706 Control
A0 0.902344168779073 Control
A0 0.787375875885714 Control
A0 1.12566387116541 Control
A0 1.89544597316469 Control
A0 0.96434090564447 Control
A0 1.30190839800108 Control
A0 1.45052669558528 Control
A0 0.600424045416082 Control
A0 0.717778742942436 Control
A0 0.73158248129057 Control
A0 2.13877946504798 Control
A0 1.30257492582213 Control
A0 0.86100031299063 Control
A0 1.24976872953246 Control
A0 2.88882638046909 Control
A0 1.12758287913021 Control
A0 1.57219825734985 Control
A0 1.0378789966287 Control
A0 0.79408544418029 Control
A0 1.04481259671641 Control
A0 1.52127404921373 Control
A0 1.04425857228869 Control
A0 1.32923292141784 Control
A0 1.39692570386682 Control
A0 1.23925143365435 Control
A0 2.46726101133774 Control
A0 0.819193625552484 Control
A0 1.58592172129078 Control
A0 1.79748375401715 Control
A0 0.93730212216233 Control
A0 0.975004712104941 Control
A0 0.844171130939091 Control
A0 0.677824355636473 Control
A0 1.38206171601913 Control
A0 0.846084674598063 Control
A0 1.74974019570184 Control
A0 0.7609874086737 Control
A0 1.06133848060548 Control
A0 1.58029508989694 Control
A0 0.743662320542249 Control
A0 1.36796039032215 Control
A0 1.3303110791228 Control
A0 1.36939033347877 Control
A0 0.83622946999149 Control
A0 1.30881157375337 Control
A0 1.91332321160207 Control
A0 0.115638046075724 Control
A0 0.886537328491009 Control
A0 1.7594228844491 Control
A0 0.668606995197853 Control
A0 0.986564726871749 Control
A0 2.41634551411566 Control
A0 1.12602218248477 Control
A0 0.930162054904379 Control
A0 0.764869377636803 Control
A0 1.07207097577775 Control
A0 1.01011258105613 Control
A0 0.957156111733232 Control
A0 1.26536860519513 Control
A0 1.50551462688818 Control
A0 1.76471883649117 Control
A0 1.13888508917438 Control
A0 0.824613025044582 Control
A0 0.985274497469767 Control
A0 0.598724776077148 Control
A0 1.16160917961877 Control
A0 0.496215050197614 Control
A0 1.77285509140484 Control
A0 0.942553943320674 Control
A0 1.89708854621955 Control
A0 1.36097423749321 Control
A0 1.03782505978536 Control
A0 1.51588050599163 Control
A0 2.524797797154 Control
A0 0.986210199306521 Control
A0 1.12762504304238 Control
A0 1.41377190412123 Control
A0 1.36370289057661 Control
A0 1.01213541770442 Control
A0 2.79867547178828 Control
A0 1.26550845450302 Control
A0 0.940585805269374 Control
A0 1.69329379839039 Control
A0 1.6475010574211 Control
A0 1.40835193655349 Control
A0 1.27414636830788 Control
A0 1.33817386847706 Control
A0 0.944192209032512 Control
A0 0.770425415546624 Control
A0 1.15732647903656 Control
A0 0.845431418754032 Control
A0 1.26555212635796 Control
A0 1.94332483264037 Control
A0 0.639936161525362 Control
A0 1.3579515646429 Control
A0 0.169075235766896 Control
A0 1.61245160314652 Control
A0 1.07118120455403 Control
A0 1.70311596814393 Control
A0 0.60947566944158 Control
A0 1.50679608340408 Control
A0 1.16803188178096 Control
A0 1.30180238054844 Control
A0 1.37561982598034 Control
A0 1.01370115157729 Control
A0 1.2214295145138 Control
A0 0.857607229559037 Control
A0 1.32399139393981 Control
A0 1.37731914497915 Control
A0 1.98578313530301 Control
A0 1.08163620174476 Control
A0 0.453937361093561 Control
A0 2.05503090346808 Control
A0 0.801093238473404 Control
A0 1.55920242094074 Control
A0 1.39404098782601 Control
A0 3.85540348770674 Control
A0 0.70773410288297 Control
A0 1.13448978116646 Control
A0 0.716710416465447 Control
A0 0.945961513974173 Control
A0 1.19035725114013 Control
A0 1.12055349133034 Control
A0 1.14311977563188 Control
A0 1.06231487049864 Control
A0 2.19422883213241 Control
A0 1.72554431422641 Control
A0 1.11882963913602 Control
A0 1.2276037017478 Control
A0 1.18566615794139 Control
A0 1.22644647946733 Control
A0 1.28510767425146 Control
A0 1.90235896714249 Control
A0 0.816585401733339 Control
A0 1.15183050186365 Control
A0 1.33282044815734 Control
A0 1.03947716485276 Control
A0 1.51651948526389 Control
A0 1.09364152735706 Control
A0 1.14547593514422 Control
A0 1.28567127132951 Control
A0 1.76046806252818 Control
A0 1.1269428304049 Control
A0 1.11386794318947 Control
A0 2.14400748077068 Control
A0 1.08244091270202 Control
A0 1.09928473335651 Control
A0 1.37604268524589 Control
A0 1.46771637558468 Control
A0 1.30754217197202 Control
A0 1.94799974422749 Control
A0 0.740204529911978 Control
A0 1.28977623816469 Control
A0 1.09329477137808 Control
A0 1.43472902089198 Control
A0 1.41367655900361 Control
A0 2.40748049882001 Control
A0 1.45436493586521 Control
A0 1.23367595423927 Control
A0 2.09314430311982 Control
A0 1.7506956029786 Control
A0 1.63329178743799 Control
A0 1.01623627847883 Control
A0 1.55625588662875 Control
A0 1.51441106222293 Control
A0 0.564137338272283 Control
A0 1.23086113431574 Control
A0 0.697871241031693 Control
A0 0.679871268979896 Control
A0 1.3667288673579 Control
A0 0.948554485612047 Control
A0 1.86413203641647 Control
A0 4.12291970424639 Control
A0 2.78647374325564 Control
A0 2.49783433527526 Control
A0 1.33175206730715 Control
A0 1.09618483295983 Control
A0 1.00391717903646 Control
A0 0.722843889199939 Control
A0 1.23498960148567 Control
A0 1.76010943019097 Control
A0 1.64205765931388 Control
A0 0.91886937142603 Control
A0 1.02376351385294 Control
A0 0.788962831855284 Control
A0 0.117510737284992 Control
A0 2.03376549194471 Control
A0 0.891258878389608 Control
A0 0.755173814591795 Control
A0 1.44004887572142 Control
A0 0.910113035666068 Control
A0 1.06726656882812 Control
A0 1.17031745771652 Control
A0 0.906046022845994 Control
A0 2.91837640698196 Control
A0 1.14563202663753 Control
A0 1.3664675596441 Control
A0 1.1153088820415 Control
A0 1.49496883387661 Control
A0 1.03744286203043 Control
A0 1.03716724529854 Control
A0 2.41520503367722 Control
A0 0.756787751984982 Control
A0 0.832095987797536 Control
A0 1.12024219975213 Control
A0 2.08766302520975 Control
A0 1.34306334962509 Control
A0 0.837033876801363 Control
A0 1.74672584882761 Control
A0 1.49666256952676 Control
A0 1.19083014843799 Control
A0 1.07138832471948 Control
A0 0.647663279523612 Control
A0 1.08570303651781 Control
A0 1.54039025247077 Control
A0 1.50858768356359 Control
A0 0.581863133005062 Control
A0 2.71154800255998 Control
A0 1.52480689539623 Control
A0 1.4349308361933 Control
A0 0.869901815267134 Control
A0 1.84670936022897 Control
A0 1.29230950330256 Control
A0 0.842374962837862 Control
A0 1.47406319815795 Control
A0 1.01881928615329 Control
A0 1.75203417399442 Control
A0 1.11814612918284 Control
A0 1.44373005969955 Control
A0 1.10759606478853 Control
A0 0.700788801666347 Control
A0 1.3142639348294 Control
A0 2.02351377875731 Control
A0 1.50669823879291 Control
A0 1.25896769384862 Control
A0 0.974624899084941 Control
A0 1.40621211563059 Control
A0 1.15804202386184 Control
A0 1.87064626552893 Control
A0 0.783815690814884 Control
A0 0.827387510762388 Control
A0 1.29345107912009 Control
A0 2.97225849320606 Control
A0 1.737990375534 Control
A0 2.19367107975326 Control
A0 0.694594545206736 Control
A0 1.74029818545646 Control
A0 1.10753630562743 Control
A0 0.774412596929918 Control
A0 1.51895977502227 Control
A0 1.93175135274884 Control
A0 1.70677449061181 Control
A0 1.4530585383744 Control
A0 1.0419998041139 Control
A0 1.1930935868378 Control
A0 0.824997156124737 Control
A0 2.39171694918112 Control
A0 1.61712811380393 Control
A0 1.03528927538847 Control
A0 0.959478535382835 Control
A0 2.02476195094817 Control
A0 0.708626584785079 Control
A0 1.35749415769499 Control
A0 4.0447718834617 Control
A0 1.24780466712614 Control
A0 1.16418215733079 Control
A0 1.26872585000578 Control
A0 1.25557320978063 Control
A0 2.32612064975932 Control
A0 1.17180606655452 Control
A0 1.02426580289656 Control
A0 0.483663802568995 Control
A0 1.73425944092924 Control
A0 1.40750184725668 Control
A0 1.37706822987053 Control
A0 1.26020276544719 Control
A0 1.36270700055611 Control
A0 0.722142870363987 Control
A0 1.20485777277039 Control
A0 1.06217059735849 Control
A0 2.82340886616498 Control
A0 0.649382603559438 Control
A0 0.534099145742673 Control
A0 1.31756288980458 Control
A0 1.68542182054321 Control
A0 1.0632345731408 Control
A0 1.78707252958213 Control
A0 0.892014949136534 Control
A0 2.11954912767032 Control
A0 1.0339924612105 Control
A0 1.10856692976992 Control
A0 1.08339102975841 Control
A0 3.30062792234525 Control
A0 1.11364420622825 Control
A0 3.25776812026848 Control
A0 0.837167285661114 Control
A0 1.09842149056752 Control
A0 3.09208875206395 Control
A0 0.961065425737641 Control
A0 0.790193619476031 Control
A0 0.856950218397193 Control
A0 1.53971015803158 Control
A0 1.77781723047934 Control
A0 0.911768953098968 Control
A0 0.900032627618085 Control
A0 1.63093447399859 Control
A0 1.5255982131074 Control
A0 1.22381382769438 Control
A0 1.39862724803985 Control
A0 1.16921104254578 Control
A0 1.78731493302918 Control
A0 1.01559877994529 Control
A0 0.886975816925669 Control
A0 1.37121650141978 Control
A0 1.77378143088351 Control
A0 1.31002601016572 Control
A0 0.88374065495367 Control
A0 0.886095327149705 Control
A0 1.46929524952396 Control
A0 1.84819357587053 Control
A0 0.980008779816159 Control
A0 1.07542537812908 Control
A0 0.90868478480689 Control
A0 1.65450159389487 Control
A0 1.46220961357617 Control
A0 0.712084000824458 Control
A0 1.19071789675555 Control
A0 0.118470357977123 Control
A0 1.28198345468693 Control
A0 1.86823108539813 Control
A0 0.788174655217727 Control
A0 1.75421231714127 Control
A0 1.02270602086375 Control
A0 0.914419355209298 Control
A0 0.834608607001202 Control
A0 0.986937186057444 Control
A0 0.899486754599926 Control
A0 1.55174502325902 Control
A0 0.936484132268241 Control
A0 1.46193275991401 Control
A0 1.05656951094928 Control
A0 0.825271287554361 Control
A0 1.59847641180824 Control
A0 0.788920609234777 Control
A0 0.90629859970452 Control
A0 1.12101962724583 Control
A0 2.2443022227653 Control
A0 1.51590545690819 Control
A0 0.703866096141666 Control
A0 0.881712165031596 Control
A0 1.14519812725226 Control
A0 2.13576574416476 Control
A0 1.82546539046826 Control
A0 1.2771954688822 Control
A0 1.04158066002587 Control
A0 1.05458349029821 Control
A0 1.86057295006492 Control
A0 1.26476270695936 Control
A0 1.77686833445472 Control
A0 1.36179521387094 Control
A0 3.5111577946737 Control
A0 0.909489495504325 Control
A0 1.26397347665708 Control
A0 1.24735555573369 Control
A0 0.921304177741194 Control
A0 1.56106476032221 Control
A0 0.52113265764384 Control
A0 1.09850456941328 Control
A0 0.805237389253991 Control
A0 0.968301268674548 Control
A0 0.900905586117923 Control
A0 1.9455722248183 Control
A0 1.13566783887621 Control
A0 1.10926702592401 Control
A0 1.00422336385046 Control
A0 0.691131295344848 Control
A0 0.803839860853474 Control
A0 1.19267874385442 Control
A0 1.19017253638154 Control
A0 1.49328092740683 Control
A0 1.70294847354182 Control
A0 1.18381357194087 Control
A0 0.490217684586126 Control
A0 1.50185084484686 Control
A0 2.14176780268169 Control
A0 0.944630827069769 Control
A0 1.20967649455551 Control
A0 1.42533096503267 Control
A0 1.37858001356537 Control
A0 0.339478437355092 Control
A0 1.28048294901699 Control
A0 2.03503642389748 Control
A0 1.27454028001673 Control
A0 0.707772643433264 Control
A0 0.649142356194371 Control
A0 1.35316451646592 Control
A0 1.09883386522454 Control
A0 1.48551330378898 Control
A0 0.959872746613856 Control
A0 1.20245865779465 Control
A0 1.01111829478758 Control
A0 1.19003219735877 Control
A0 1.04843489030241 Control
A0 1.25658166815112 Control
A0 0.8888388538283 Control
A0 1.83960021304289 Control
A0 1.22097241386975 Control
A0 1.30261974650473 Control
A0 1.45744657099883 Control
A0 0.135813672064204 Control
A0 1.24298108879851 Control
A0 1.47129552956608 Control
A0 1.15937418662289 Control
A0 1.50887089044102 Control
A0 1.35393562361071 Control
A0 1.3224675385789 Control
A0 1.49597949634084 Control
A0 0.534216534293662 Control
A0 1.24980612526286 Control
A0 1.77214454756623 Control
A0 2.89720571694127 Control
A0 1.15628151747857 Control
A0 1.73072132430845 Control
A0 0.80707586781451 Control
A0 0.81753943629533 Control
A0 0.645934691602246 Control
A0 0.707513329901108 Control
A0 1.42758628303701 Control
A0 1.19728394694191 Control
A0 1.10944817416223 Control
A0 0.795277041574575 Control
A0 1.67653897446898 Control
A0 1.10276848163258 Control
A0 1.30358950861226 Control
A0 0.717748500193012 Control
A0 1.00321847855154 Control
A0 1.40178339256154 Control
A0 0.910975707353178 Control
A0 0.601633207915213 Control
A0 0.80176649004226 Control
A0 1.13428454723092 Control
A0 1.11893733427369 Control
A0 0.758109734628127 Control
A0 0.15597365725566 Control
A0 0.878417248295328 Control
A0 0.978972347276031 Control
A0 1.8347667246037 Control
A0 0.988133456774727 Control
A0 1.5202092815199 Control
A0 1.72230191773672 Control
A0 1.53028064755979 Control
A0 0.837965396385159 Control
A0 2.32710366229236 Control
A0 1.20973718093594 Control
A0 1.09988686233886 Control
A0 1.07624149349717 Control
A0 0.925799962281239 Control
A0 1.9219834730217 Control
A0 1.69694245665651 Control
A0 0.87458027258961 Control
A0 1.80283055099532 Control
A0 2.07586265175088 Control
A0 1.21591699230117 Control
A0 2.07164428450301 Control
A0 2.05659069759264 Control
A0 0.914097676997919 Control
A0 1.21029531344325 Control
A0 1.5370420706308 Control
A0 1.19770486675323 Control
A0 1.73244621878623 Control
A0 0.874264906606972 Control
A0 0.782735464381037 Control
A0 1.28457311340545 Control
A0 1.41654006422014 Control
A0 1.40403500460718 Control
A0 1.2334260838151 Control
A0 1.62632001534037 Control
A0 0.810370290300452 Control
A0 0.967859237409638 Control
A0 0.903467048640782 Control
A0 0.742903832255707 Control
A0 1.00457748821917 Control
A0 1.01596985160253 Control
A0 1.17263438702122 Control
A0 2.06468920333877 Control
A0 1.13760419805658 Control
A0 1.28631820379017 Control
A0 2.17758854101555 Control
A0 0.869776722400764 Control
A0 1.46158466078801 Control
A0 1.47015621955054 Control
A0 0.999228485791236 Control
A0 1.17146461504603 Control
A0 0.932948048396461 Control
A0 0.835008253551253 Control
A0 1.44166118275146 Control
A0 0.630774005670901 Control
A0 2.45591561051479 Control
A0 1.16308698225172 Control
A0 0.60607135341904 Control
A0 1.34907023482637 Control
A0 0.907191659008405 Control
A0 1.49662410175815 Control
A0 1.06985279252758 Control
A0 1.83773340619796 Control
A0 1.26602652710801 Control
A0 1.64459041461258 Control
A0 1.66360669733102 Control
A0 1.47980347850456 Control
A0 1.24691059429427 Control
A0 1.46298563599332 Control
A0 0.951814103781318 Control
A0 0.420696102791765 Control
A0 1.25047454055136 Control
A0 1.44263332226066 Control
A0 1.36230443806917 Control
A0 0.849840655280975 Control
A0 0.919315785608817 Control
A0 1.81235619080146 Control
A0 2.27908708777011 Control
A0 1.40514671111273 Control
A0 1.71595258422196 Control
A0 1.81895947579808 Control
A0 1.4136160538305 Control
A0 1.90595772753181 Control
A0 0.64453624972038 Control
A0 1.88812574413788 Control
A0 1.25083670485771 Control
A0 1.03549103354217 Control
A0 1.42324653077474 Control
A0 1.68226689721696 Control
A0 0.988720370732612 Control
A0 1.57824319990463 Control
A0 1.44824758203337 Control
A0 2.66962208395754 Control
A0 1.17536870997101 Control
A0 1.19775137422635 Control
A0 0.472004980175284 Control
A0 0.976558222721416 Control
A0 1.12369097465981 Control
A0 0.810113391499005 Control
A0 2.42070062813777 Control
A0 1.63946750684937 Control
A0 1.43759199240355 Control
A0 1.5784986305145 Control
A0 1.63126511687461 Control
A0 1.54565159397429 Control
A0 1.00811830474337 Control
A0 1.21049779972921 Control
A0 2.41176978738838 Control
A0 1.24487198823611 Control
A0 1.02443268698873 Control
A0 1.67676269814822 Control
A0 0.793948157478785 Control
A0 1.3677643410767 Control
A0 0.75997034640298 Control
A0 1.19775575004885 Control
A0 0.754991066518581 Control
A0 1.16076671702766 Control
A0 1.14789079528258 Control
A0 1.19277673166435 Control
A0 0.9722423719122 Control
A0 1.97585710702731 Control
A0 0.829018604818147 Control
A0 1.68219884653347 Control
A0 0.968593890598044 Control
A0 1.17311184585624 Control
A0 0.919739286760291 Control
A0 2.02771695699907 Control
A0 1.24442208410711 Control
A0 1.2324911380548 Control
A0 1.40055288742133 Control
A0 2.85609000630472 Control
A0 0.941080770812241 Control
A0 1.25485301638163 Control
A0 1.55811771680377 Control
A0 1.38959643441377 Control
A0 0.67622415682639 Control
A0 1.44664665452183 Control
A0 1.59885530365717 Control
A0 1.43906810452999 Control
A0 2.59059942007042 Control
A0 0.698985099227469 Control
A0 1.17614470737097 Control
A0 1.01852398958308 Control
A0 2.16859214906755 Control
A0 0.862195849358495 Control
A0 0.731620847991276 Control
A0 0.686950739198123 Control
A0 1.59407344630912 Control
A0 2.35951629008822 Control
A0 1.72185945942908 Control
A0 1.45220736393587 Control
A0 0.78837040162018 Control
A0 1.39420825136751 Control
A0 1.5115920649494 Control
A0 1.59313667595751 Control
A0 1.11527709678975 Control
A0 2.69610349103541 Control
A0 1.89878334299236 Control
A0 1.25727553044461 Control
A0 0.969463484488528 Control
A0 1.55260711624454 Control
A0 0.680901298760728 Control
A0 1.02859596271169 Control
A0 0.857155768145858 Control
A0 1.33031684630542 Control
A0 0.536618059118382 Control
A0 1.26852422122957 Control
A0 0.941768576153538 Control
A0 1.14295305984601 Control
A0 1.44277128666232 Control
A0 1.47263720653536 Control
A0 1.06669057212776 Control
A0 0.700227720604809 Control
A0 0.71335540041545 Control
A0 1.95559049350197 Control
A0 2.56771897619945 Control
A0 1.20866397628917 Control
A0 0.969559599813316 Control
A0 1.56451379775262 Control
A0 0.759197494411343 Control
A0 0.95879508234156 Control
A0 1.58059709077539 Control
A0 0.877551267490693 Control
A0 1.68376260316807 Control
A0 1.22895146230221 Control
A0 1.87777937120853 Control
A0 1.27135281618784 Control
A0 1.12384096146887 Control
A0 1.47610174295677 Control
A0 2.415533444851 Control
A0 1.2496433699397 Control
A0 0.594853440511746 Control
A0 0.598639826036386 Control
A0 1.594769276503 Control
A0 1.35282837494596 Control
A0 1.14862190316668 Control
A0 1.21239425824693 Control
A0 1.24327965253016 Control
A0 1.08389918802517 Control
A0 0.993268214541991 Control
A0 1.70557762758557 Control
A0 1.15709145119116 Control
A0 0.534037730541444 Control
A0 1.17089755378443 Control
A0 1.23445886252235 Control
A0 1.27856962326428 Control
A0 0.823153583367013 Control
A0 1.37042180342623 Control
A0 1.45951239986805 Control
A0 1.27321581196569 Control
A0 1.07784569785562 Control
A0 1.13071536169594 Control
A0 0.812457799892736 Control
A0 2.2400048921347 Control
A0 0.919784571661914 Control
A0 1.17780925721891 Control
A0 1.70798592018047 Control
A0 1.48434816417916 Control
A0 1.48324998991199 Control
A0 1.65499280782428 Control
A0 1.1205144920114 Control
A0 1.7478444190574 Control
A0 1.50168270350556 Control
A0 0.871884042934316 Control
A0 1.02330323895732 Control
A0 1.38766092668414 Control
A0 1.06356321299353 Control
A0 1.88592135957659 Control
A0 1.15232360878418 Control
A0 1.34801964549966 Control
A0 0.957252926903281 Control
A0 0.751324017799196 Control
A0 1.03189957557072 Control
A0 0.712791484826387 Control
A0 0.980438067103366 Control
A0 1.47100468656434 Control
A0 1.37143757277376 Control
A0 0.312735656008347 Control
A0 1.21317364310948 Control
A0 0.846820454050924 Control
A0 1.48042046319662 Control
A0 1.30129236922883 Control
A0 1.49004374917694 Control
A0 2.79309459003548 Control
A0 1.19795840727624 Control
A0 1.08894242178299 Control
A0 1.21913514509349 Control
A0 1.3925616715367 Control
A0 0.966215250442691 Control
A0 1.14667202492403 Control
A0 1.1774470064573 Control
A0 1.82936060705981 Control
A0 2.46838727481177 Control
A0 0.771870610274307 Control
A0 1.92175493295028 Control
A0 1.51030666165704 Control
A0 0.790018012286481 Control
A0 1.40202749348326 Control
A0 1.0016960146427 Control
A0 1.24411401609078 Control
A0 1.26262497324546 Control
A0 0.977641540427339 Control
A0 0.134261083168623 Control
A0 1.10028502451551 Control
A0 1.22440428952179 Control
A0 1.83846604662512 Control
A0 1.05307255795776 Control
A0 1.83608905315796 Control
A0 1.52553314297973 Control
A0 0.95596681828874 Control
A0 1.20013047559893 Control
A0 1.28459614017386 Control
A0 1.71955400040884 Control
A0 1.70162091259666 Control
A0 0.77048317989167 Control
A0 1.37290146299566 Control
A0 1.85872271178884 Control
A0 1.03059938562391 Control
A0 1.24327727413985 Control
A0 0.577983927682321 Control
A0 1.2311098793359 Control
A0 1.20013694696615 Control
A0 1.24211803942636 Control
A0 0.840084451983894 Control
A0 1.3260619469362 Control
A0 1.08835544999771 Control
A0 1.15953755837275 Control
A0 1.34724564752833 Control
A0 1.30373614906726 Control
A0 1.51309576522989 Control
A0 0.831234892562151 Control
A0 0.933117592809343 Control
A0 0.538329262357707 Control
A0 1.25006839711668 Control
A0 0.785559782820841 Control
A0 0.372528985566318 Control
A0 0.770770453951978 Control
A0 1.2239617055189 Control
A0 1.26377607728347 Control
A0 1.26593139445551 Control
A0 1.5329923252138 Control
A0 0.710750143916379 Control
A0 1.106392271592 Control
A0 0.996569181150789 Control
A0 0.882012523468264 Control
A0 1.95341811792804 Control
A0 1.26375733182477 Control
A0 0.74938372577211 Control
A0 1.93326623409599 Control
A0 1.29515386410544 Control
A0 1.40420299517741 Control
A0 0.876835858534476 Control
A0 1.8378038241779 Control
A0 1.73922595294737 Control
A0 1.32283278742549 Control
A0 1.70952020102044 Control
A0 0.91126717185514 Control
A0 1.09643329661473 Control
A0 0.591390265258242 Control
A0 1.42654550424795 Control
A0 0.999155270584709 Control
A0 0.748832365208448 Control
A0 1.27483690777994 Control
A0 1.04416819511555 Control
A0 1.31394959348446 Control
A0 1.33723079014077 Control
A0 0.339590546865258 Control
A0 0.820146668435124 Control
A0 0.794432672131238 Control
A0 1.05171619586984 Control
A0 1.64826975807983 Control
A0 0.883443246002725 Control
A0 1.45534412019449 Control
A0 0.624066291765711 Control
A0 1.07113045244801 Control
A0 0.82536826169098 Control
A0 0.971579649179223 Control
A0 1.71867570717335 Control
A0 1.62513768439358 Control
A0 1.04732908813833 Control
A0 0.997297180089584 Control
A0 1.27313068975657 Control
A0 2.64869033022808 Control
A0 1.62293642809825 Control
A0 1.0750329778083 Control
A0 1.19868586846771 Control
A0 1.53454685449261 Control
A0 1.38928233911315 Control
A0 1.35710223820125 Control
A0 1.8132338140488 Control
A0 1.70228888016205 Control
A0 1.20534526049862 Control
A0 1.37616759620394 Control
A0 1.13654172900958 Control
A0 0.950185690580705 Control
A0 1.29452949331756 Control
A0 1.3469108911405 Control
A0 2.04133823432837 Control
A0 1.28102412518899 Control
A0 1.25846623857064 Control
A0 1.54431320729361 Control
A0 1.51885274024704 Control
A0 1.25045489101165 Control
A0 1.65469502150068 Control
A0 3.13847818460069 Control
A0 0.82695435489197 Control
A0 1.12499322196971 Control
A0 1.58750614566643 Control
A0 2.19089692171959 Control
A0 1.39691675100381 Control
A0 1.18479763165525 Control
A0 1.33801653703496 Control
A0 1.18775678377418 Control
A0 0.931656960951842 Control
A0 0.943120668011934 Control
A0 0.643536790567481 Control
A0 1.21892442028494 Control
A0 1.11103471797131 Control
A0 1.22926968670307 Control
A0 2.40735537493448 Control
A0 1.72971719593662 Control
A0 1.30779136156378 Control
A0 1.28812345240996 Control
A0 1.32151362225075 Control
A0 1.33697980526237 Control
A0 0.897251624015633 Control
A0 1.18768111962656 Control
A0 1.25673647167222 Control
A0 2.87746762098639 Control
A0 1.06244356093779 Control
A0 1.42792580007275 Control
A0 1.27523816336462 Control
A0 1.62709377361217 Control
A0 1.36002788426404 Control
A0 1.55882242526138 Control
A0 1.23609886890787 Control
A0 1.21453430449068 Control
A0 0.759142337230936 Control
A0 1.61497573300225 Control
A0 1.40340643777238 Control
A0 1.02659548986758 Control
A0 1.08976753341049 Control
A0 1.13933895451079 Control
A0 1.55428591555159 Control
A0 0.84043486880561 Control
A0 0.902311803569675 Control
A0 0.819850657584636 Control
A0 2.22767237864547 Control
A0 1.27991943328979 Control
A0 0.91039367462724 Control
A0 0.98211134291 Control
A0 1.3315219958761 Control
A0 1.20205278962143 Control
A0 1.75917598545862 Control
A0 1.23081790787437 Control
A0 1.37934814314944 Control
A0 1.28191903667756 Control
A0 1.59639896987765 Control
A0 0.911855128663249 Control
A0 0.949878915173832 Control
A0 0.48602955943549 Control
A0 0.20356431324105 Control
A0 1.1530859476829 Control
A0 0.786358335942253 Control
A0 1.43310289898415 Control
A0 0.892877651095777 Control
A0 1.6312992213372 Control
A0 1.68620674574976 Control
A0 1.13521835842582 Control
A0 0.89259025552909 Control
A0 1.63896819243171 Control
A0 1.1275421021823 Control
A0 0.733122678678944 Control
A0 0.829202443288118 Control
A0 1.42368255684037 Control
A0 1.36005895835046 Control
A0 2.71979891387943 Control
A0 1.601139939579 Control
A0 0.795779570854856 Control
A0 0.987430267555506 Control
A0 1.60219004393464 Control
A0 1.35509490957276 Control
A0 1.80646503536859 Control
A0 1.03709687486919 Control
A0 0.880279932198978 Control
A0 0.543324120624313 Control
A0 0.737861524450603 Control
A0 1.42184049240382 Control
A0 1.45512102513248 Control
A0 1.41377762047158 Control
A0 1.54983415566991 Control
A0 1.276644523284 Control
A0 1.14620768396654 Control
A0 1.20781933835005 Control
A0 2.62201337909371 Control
A0 1.55073121942157 Control
A0 1.31621318776961 Control
A0 1.11602228791002 Control
A0 1.08291219966655 Control
A0 0.865825029280714 Control
A0 1.23349357627276 Control
A0 0.982144211818902 Control
A0 1.37389300921324 Control
A0 1.40224524880664 Control
A0 0.912704218461057 Control
A0 1.07164439309438 Control
A0 2.50063179214053 Control
A0 0.82590258325967 Control
A0 0.497909793973875 Control
A0 0.934771189724306 Control
A0 1.9072517101946 Control
A0 0.692728746314506 Control
A0 1.31710373358044 Control
A0 1.53200072829328 Control
A0 1.90156514363755 Control
A0 1.25368188005342 Control
A0 0.634641684693106 Control
A0 3.45753713377208 Control
A0 1.86270695571827 Control
A0 1.16313270718166 Control
A0 1.23554981753568 Control
A0 1.07335451619943 Control
A0 0.876996456548129 Control
A0 1.63786870814351 Control
A0 1.05359200493187 Control
A0 1.42780382576574 Control
A0 1.15657235333156 Control
A0 1.11358292067047 Control
A0 1.02353187669829 Control
A0 1.29697548327121 Control
A0 0.131539457876511 Control
A0 1.65040958418335 Control
A0 0.515191363661656 Control
A0 1.39997574510984 Control
A0 2.16981234644078 Control
A0 1.20728128954383 Control
A0 1.06964905462152 Control
A0 0.777657048539385 Control
A0 0.996721412494963 Control
A0 1.27325097008166 Control
A0 1.34242525248239 Control
A0 0.945597424601811 Control
A0 1.49765136093348 Control
A0 1.14794531772917 Control
A0 0.978796634345456 Control
A0 1.1032273689585 Control
A0 1.70271378728325 Control
A0 1.12321357257927 Control
A0 0.841016868038075 Control
A0 1.15137679234454 Control
A0 1.42006368179362 Control
A0 1.14189741098531 Control
A0 0.898371559134944 Control
A0 0.814037222292538 Control
A0 1.14133283364477 Control
A0 1.53708130544427 Control
A0 1.92495106660593 Control
A0 1.01060134819316 Control
A0 1.57056888841692 Control
A0 1.83907035379989 Control
A0 0.704189784828149 Control
A0 1.21906710212525 Control
A0 0.925290672742404 Control
A0 0.731631410278003 Control
A0 1.16873217358548 Control
A0 0.741389900396684 Control
A0 0.774540101761194 Control
A0 1.20658085929913 Control
A0 1.96403426516334 Control
A0 0.998880157644054 Control
A0 4.54328321667694 Control
A0 1.29121405651454 Control
A0 1.0030325270531 Control
A0 1.36670138327178 Control
A0 1.2458150584382 Control
A0 2.50415921912174 Control
A0 1.14021323795206 Control
A0 1.67009227873368 Control
A0 1.50310947471549 Control
A0 0.775823155084978 Control
A0 1.11300960317439 Control
A0 2.20496433672647 Control
A0 1.61210366926203 Control
A0 1.2624370629685 Control
A0 1.20581343456059 Control
A0 1.62726047026696 Control
A0 1.64245077985438 Control
A0 1.27515820969548 Control
A0 1.15416435245513 Control
A0 1.38181058189271 Control
A0 0.957023757154922 Control
A0 0.879321768941232 Control
A0 0.770494638478953 Control
A0 2.27670097917038 Control
A0 1.40490433693979 Control
A0 1.43070061153037 Control
A0 1.63320061863589 Control
A0 2.31346775198906 Control
A0 1.25335812787848 Control
A0 1.10825043724796 Control
A0 1.18352688315613 Control
A0 1.42578722916488 Control
A0 1.13788647132743 Control
A0 0.757297559254778 Control
A0 1.46919757223879 Control
A0 1.54937386186126 Control
A0 2.24413809838869 Control
A0 1.33268478465655 Control
A0 1.00592495056731 Control
A0 1.0572821294085 Control
A0 1.7869589789361 Control
A0 1.4398460555745 Control
A0 0.914481943830694 Control
A0 1.97727333783705 Control
A0 1.27729665375297 Control
A0 0.884903145589627 Control
A0 1.28877722882416 Control
A0 0.563630011709385 Control
A0 1.27203337371822 Control
A0 0.825243196452569 Control
A0 1.70407498680243 Control
A0 1.84274490904491 Control
A0 1.12783774163125 Control
A0 0.732637894060125 Control
A0 1.66937370434606 Control
A0 1.26662022964595 Control
A0 1.81068055089053 Control
A0 1.37583525864955 Control
A0 1.6001697095284 Control
A0 1.52401382029531 Control
A0 0.370325251049387 Control
A0 1.32575366181209 Control
A0 1.33848082802126 Control
A0 1.18640589186024 Control
A0 1.43938939541806 Control
A0 1.05573998983923 Control
A0 1.04703218482671 Control
A0 2.2104637989981 Control
A0 2.01077285753257 Control
A0 1.3050438201053 Control
A0 1.55515206993519 Control
A0 1.29063875093351 Control
A0 1.0694127300832 Control
A0 2.56094506108571 Control
A0 1.31149650294714 Control
A0 1.54315267499758 Control
A0 0.801086114773261 Control
A0 0.826506963931932 Control
A0 0.821988796315527 Control
A0 1.114815030239 Control
A0 1.26216772919447 Control
A0 1.27485161525002 Control
A0 0.882823235689992 Control
A0 2.16316564763247 Control
A0 1.69717788386753 Control
A0 1.71394216651761 Control
A0 1.28855113793581 Control
A0 1.24924809869543 Control
A0 0.952171207830058 Control
A0 1.0676566692877 Control
A0 1.71428262696743 Control
A0 0.787438761008916 Control
A0 1.2514946314181 Control
A0 1.43623745409634 Control
A0 1.25230431923151 Control
A0 0.723187968751984 Control
A0 0.956722257260702 Control
A0 0.986764088101353 Control
A0 1.09943569625292 Control
A0 0.824668692741804 Control
A0 1.14832520967327 Control
A0 0.92282320300125 Control
A0 1.48956829067414 Control
A0 0.913748892205681 Control
A0 1.57081397163126 Control
A0 1.16703762904185 Control
A0 1.19570365922435 Control
A0 3.24653911547525 Control
A0 1.11082523835734 Control
A0 1.20922144198224 Control
A0 0.512983874349263 Control
A0 0.657996983121803 Control
A0 1.02858007942383 Control
A0 2.75215025179794 Control
A0 1.70841567228261 Control
A0 1.78802469896826 Control
A0 0.958911121403579 Control
A0 1.92171853198971 Control
A0 0.5338709336527 Control
A0 1.29165884300332 Control
A0 1.14344988665948 Control
A0 0.517394486319323 Control
A0 1.24355969097561 Control
A0 0.973530278537386 Control
A0 0.866788089251042 Control
A0 0.825212796520236 Control
A0 3.50990742102667 Control
A0 1.14183895370816 Control
A0 1.20015325501611 Control
A0 1.66555761119135 Control
A0 0.75142896534327 Control
A0 1.46956200113832 Control
A0 0.990477727982089 Control
A0 2.03961708280506 Control
A0 0.874053748480926 Control
A0 1.03289536460695 Control
A0 1.26264027040081 Control
A0 1.31009953051241 Control
A0 1.67406754028316 Control
A0 1.98594039953252 Control
A0 0.85383563279106 Control
A0 1.37359288717649 Control
A0 1.17169714564884 Control
A0 1.13553732572109 Control
A0 1.70177751145322 Control
A0 1.14923389145005 Control
A0 2.16833520090406 Control
A0 2.05044703942632 Control
A0 0.889003149932844 Control
A0 1.95326462761393 Control
A0 1.32676431051541 Control
A0 1.62895976515261 Control
A0 1.30870896991585 Control
A0 0.581897047154078 Control
A0 3.61423641839439 Control
A0 1.01790510858693 Control
A0 2.17008784669853 Control
A0 1.35561356334954 Control
A0 0.489156891650981 Control
A0 0.720708871396896 Control
A0 1.03289146174655 Control
A0 1.07865937214509 Control
A0 1.59168221969611 Control
A0 1.32674703053202 Control
A0 1.43185501598732 Control
A0 0.947733032650985 Control
A0 1.33977800548001 Control
A0 2.12305280220262 Control
A0 2.27912316666967 Control
A0 1.23765458710076 Control
A0 1.30784471283233 Control
A0 1.66670161890634 Control
A0 1.44702679331145 Control
A0 1.09590174744614 Control
A0 1.11024275747672 Control
A0 0.837967335413181 Control
A0 0.904902140116484 Control
A0 1.41895615806667 Control
A0 1.74811002702074 Control
A0 1.00767092516025 Control
A0 0.953627034953248 Control
A0 1.25763588770874 Control
A0 2.49522410735299 Control
A0 1.39157056970952 Control
A0 1.33588178141736 Control
A0 1.46884542216094 Control
A0 2.16958869571876 Control
A0 0.852315132890053 Control
A0 2.29486108993478 Control
A0 0.848609448812159 Control
A0 1.44250157055961 Control
A0 1.81920347553875 Control
A0 1.56434458423764 Control
A0 0.538299246538497 Control
A0 0.650282822691427 Control
A0 1.57605611292422 Control
A0 0.820534412229535 Control
A0 1.32337000778295 Control
A0 2.33833000620806 Control
A0 1.25599984578621 Control
A0 1.06716384903427 Control
A0 0.955552439855444 Control
A0 0.826445358902076 Control
A0 0.837270691602073 Control
A0 0.930354416985044 Control
A0 0.780373683888872 Control
A0 0.814398059803726 Control
A0 0.434460478538246 Control
A0 1.25568073375662 Control
A0 0.781633364512147 Control
A0 1.20534183208921 Control
A0 1.43242547759484 Control
A0 1.93009065642757 Control
A0 0.929848165183184 Control
A0 1.48332544363952 Control
A0 0.862109966719725 Control
A0 0.910094048081575 Control
A0 1.32298071255079 Control
A0 1.51036976498344 Control
A0 1.06274096346541 Control
A0 0.975582597137829 Control
A0 0.960084092419072 Control
A0 1.29148983438773 Control
A0 0.549502619497444 Control
A0 0.980025772495606 Control
A0 0.801430523258316 Control
A0 1.24205250054602 Control
A0 1.01800078638046 Control
A0 1.99239810206901 Control
A0 1.18053314091589 Control
A0 1.36905174720506 Control
A0 0.493013382012314 Control
A0 0.8883327455848 Control
A0 1.07323958368201 Control
A0 1.23713324097151 Control
A0 0.826128073287736 Control
A0 0.793223343914062 Control
A0 1.49874262478695 Control
A0 0.83782858872118 Control
A0 0.903045113822621 Control
A0 0.886017119585204 Control
A0 1.19118438701854 Control
A0 0.769701198662503 Control
A0 1.03145037930387 Control
A0 1.11336899437483 Control
A0 1.73227450860854 Control
A0 1.44179143880961 Control
A0 1.34443410181951 Control
A0 1.15847827736878 Control
A0 0.653398513674087 Control
A0 0.126509377978256 Control
A0 1.57368836232887 Control
A0 1.5023418553286 Control
A0 1.3067831744558 Control
A0 0.151170883006472 Control
A0 0.652375095679014 Control
A0 1.27719901766278 Control
A0 1.08334789004818 Control
A0 1.51933139778197 Control
A0 0.575850885199824 Control
A0 0.970653682475565 Control
A0 1.35446059684109 Control
A0 0.970283496825744 Control
A0 1.16313351879705 Control
A0 1.77685205711997 Control
A0 1.62237786509959 Control
A0 0.769990794332066 Control
A0 0.943388327574622 Control
A0 0.443779358887307 Control
A0 1.07000888210183 Control
A0 0.824759340582128 Control
A0 0.810661806392412 Control
A0 1.55029887778188 Control
A0 1.06126542979414 Control
A0 1.70778616931664 Control
A0 0.86792479941305 Control
A0 1.00066089596535 Control
A0 1.45123056599264 Control
A0 1.60110129658393 Control
A0 1.36341116772919 Control
A0 1.48147467903162 Control
A0 1.39736844548432 Control
A0 1.23786661037525 Control
A0 1.50009373047221 Control
A0 1.02083069214417 Control
A0 1.87324213749054 Control
A0 0.833053853466985 Control
A0 1.05034855697067 Control
A0 1.2034357787098 Control
A0 0.852628316443323 Control
A0 0.799533105536908 Control
A0 1.0488675052798 Control
A0 0.745072939818326 Control
A0 0.97086946934471 Control
A0 2.6209225793264 Control
A0 2.64033109640758 Control
A0 1.02334758989107 Control
A0 1.42034635775119 Control
A0 2.43049702787414 Control
A0 1.38236983153808 Control
A0 1.60548878954664 Control
A0 1.03533509046239 Control
A0 1.28192269560804 Control
A0 0.749045795492333 Control
A0 1.14445335566272 Control
A0 0.13940894938201 Control
A0 1.57440668049764 Control
A0 1.25244100730094 Control
A0 2.71604136440362 Control
A0 1.07863582990453 Control
A0 1.29639634908903 Control
A0 0.415515300561325 Control
A0 1.33703472035689 Control
A0 1.23341522319007 Control
A0 1.06702753747938 Control
A0 1.50591961374991 Control
A0 1.23403931881874 Control
A0 1.33235786941857 Control
A0 0.725199549043328 Control
A0 1.04785297963915 Control
A0 1.29593950381406 Control
A0 1.04724519416507 Control
A0 1.11782884077561 Control
A0 0.88126051496051 Control
A0 1.27481351366914 Control
A0 0.974515276543956 Control
A0 2.37857998271789 Control
A0 1.68468479424022 Control
A0 1.75777728901403 Control
A0 0.850585939816238 Control
A0 1.18454853696471 Control
A0 1.15661409859729 Control
A0 1.27529043209806 Control
A0 1.11387784252492 Control
A0 1.34735505799585 Control
A0 1.61089360549169 Control
A0 1.03272442000695 Control
A0 1.08102747201702 Control
A0 0.952221237178016 Control
A0 1.67611511841975 Control
A0 1.08199154973144 Control
A0 0.747398702962544 Control
A0 2.34923979350349 Control
A0 1.3898545871335 Control
A0 0.813196586442603 Control
A0 0.818990049095302 Control
A0 0.756360428497066 Control
A0 1.72454434717786 Control
A0 1.27996378491911 Control
A0 0.808270191572775 Control
A0 0.986019280224387 Control
A0 1.04032125323118 Control
A0 1.62309507937268 Control
A0 1.06640433004249 Control
A0 1.98092808977335 Control
A0 1.24043176861088 Control
A0 1.19417978382795 Control
A0 1.77898765551457 Control
A0 1.48423819409009 Control
A0 2.3589503389187 Control
A0 1.60541542206382 Control
A0 0.953706259679474 Control
A0 1.98897428035395 Control
A0 1.53381243176921 Control
A0 0.782751069853969 Control
A0 1.06725936806573 Control
A0 1.34018517435499 Control
A0 0.936146864297524 Control
A0 1.12775270311629 Control
A0 1.31351786952809 Control
A0 1.30986660400909 Control
A0 1.056043149388 Control
A0 0.584739604256128 Control
A0 2.63190080328189 Control
A0 1.49695860752751 Control
A0 0.991334048518317 Control
A0 2.24627418652455 Control
A0 0.804948312560654 Control
A0 0.148739888460312 Control
A0 1.15514649070196 Control
A0 4.06695373832282 Control
A0 1.69215704950558 Control
A0 0.969700319205618 Control
A0 1.20972724159885 Control
A0 1.51338227524497 Control
A0 1.11415055354176 Control
A0 1.08429896964571 Control
A0 1.88793336657203 Control
A0 1.04767765529206 Control
A0 1.50665121307378 Control
A0 0.866215915721655 Control
A0 1.21511708379533 Control
A0 1.73496171936223 Control
A0 1.01922885967778 Control
A0 1.41104802155972 Control
A0 1.05327888426512 Control
A0 1.28413933221266 Control
A0 1.18530971532569 Control
A0 1.46531171415393 Control
A0 1.72852063262186 Control
A0 1.02449628966208 Control
A0 1.0744719790595 Control
A0 2.56798726235404 Control
A0 1.09889097125126 Control
A0 1.14072790792365 Control
A0 1.00998338590604 Control
A0 3.45239132510183 Control
A0 0.746384722532016 Control
A0 1.36785706681461 Control
A0 1.46513359822853 Control
A0 1.17611910172756 Control
A0 1.12334242132462 Control
A0 1.20452069221495 Control
A0 1.00586831860537 Control
A0 1.00097998864224 Control
A0 0.720619037328581 Control
A0 1.50602145789791 Control
A0 1.37053209092896 Control
A0 0.921770048171237 Control
A0 0.75875910432278 Control
A0 1.45802313067584 Control
A0 1.16772404913513 Control
A0 2.33069891735473 Control
A0 1.58738296759365 Control
A0 1.2500610969807 Control
A0 1.05829606799679 Control
A0 0.937714328747896 Control
A0 1.12499634460755 Control
A0 1.20252161167132 Control
A0 2.01295992445266 Control
A0 0.933623771592101 Control
A0 1.60484127756024 Control
A0 0.588083950224558 Control
A0 1.16063204784243 Control
A0 1.44167220371394 Control
A0 0.739806153779968 Control
A0 1.02066669904843 Control
A0 1.4687031182593 Control
A0 1.20984169353149 Control
A0 1.50843213245267 Control
A0 1.02923427373341 Control
A0 1.00956193572549 Control
A0 0.785890637436602 Control
A0 1.28306492183559 Control
A0 2.72904753173829 Control
A0 1.02594942700081 Control
A0 1.32703288295046 Control
A0 1.67914184930282 Control
A0 1.4958744102787 Control
A0 1.94959340079488 Control
A0 1.69995573949598 Control
A0 1.21261085538537 Control
A0 1.62336921114425 Control
A0 0.966902769463756 Control
A0 1.43828988461283 Control
A0 0.702882881894363 Control
A0 1.97122349860309 Control
A0 2.01390542525129 Control
A0 1.07153557646442 Control
A0 1.06271432687543 Control
A0 2.31002933794292 Control
A0 1.48166991222306 Control
A0 2.49099875940622 Control
A0 1.12499418172367 Control
A0 0.552356564896018 Control
A0 0.680211331701672 Control
A0 1.24113179293054 Control
A0 0.575741916166607 Control
A0 2.19222446543495 Control
A0 0.796706287915262 Control
A0 0.916069200644843 Control
A0 2.68639226328333 Control
A0 1.27721640470176 Control
A0 1.29646066969024 Control
A0 1.35042592769823 Control
A0 1.49750570486074 Control
A0 0.986116094690054 Control
A0 0.682534789862615 Control
A0 2.6274633186683 Control
A0 0.821271691353531 Control
A0 0.833053129117575 Control
A0 1.86893663272407 Control
A0 1.65392293185451 Control
A0 0.595319060350185 Control
A0 1.29027868524928 Control
A0 0.936147546662362 Control
A0 0.589668495425504 Control
A0 1.21470898154885 Control
A0 1.50525119614761 Control
A0 0.367175807026903 Control
A0 0.375216721564032 Control
A0 2.14625050992599 Control
A0 1.1103690500104 Control
A0 1.28416440070729 Control
A0 0.615742951238505 Control
A0 1.49544878909338 Control
A0 0.723874166697187 Control
A0 1.18336699884057 Control
A0 2.07302819900214 Control
A0 1.60138828826601 Control
A0 2.14551472052641 Control
A0 1.05804937226111 Control
A0 0.981467162665628 Control
A0 1.36762322392497 Control
A0 1.02619114897425 Control
A0 1.8339508312024 Control
A0 1.12227036460366 Control
A0 0.511222122144785 Control
A0 1.36734781761661 Control
A0 4.95175759891204 Control
A0 1.1320410571844 Control
A0 1.6063519589078 Control
A0 1.45523518207274 Control
A0 0.873374623516312 Control
A0 0.968970638956749 Control
A0 1.03214894022059 Control
A0 1.34507169507695 Control
A0 1.10321254518918 Control
A0 1.61999900544494 Control
A0 1.33412319485425 Control
A0 1.21396594509519 Control
A0 1.63026172396637 Control
A0 1.2016223532124 Control
A0 1.31239730939226 Control
A0 1.32307325347935 Control
A0 1.8046211262173 Control
A0 0.828417199729966 Control
A0 1.36654397913356 Control
A0 1.4811712044973 Control
A0 1.55341012976923 Control
A0 1.30867449308684 Control
A0 1.45909917984617 Control
A0 0.956144763635917 Control
A0 1.77403327213683 Control
A0 2.07710325102574 Control
A0 3.7245538420455 Control
A0 1.0901375079546 Control
A0 0.762764023735096 Control
A0 1.22014608370873 Control
A0 1.95404755978712 Control
A0 0.77823976075637 Control
A0 1.62272930250447 Control
A0 0.608730609557193 Control
A0 1.06054211800399 Control
A0 1.94537622391907 Control
A0 1.27385942274785 Control
A0 1.91292892526433 Control
A0 0.776666510689446 Control
A0 3.15322318404593 Control
A0 0.979413289513071 Control
A0 1.21752874577562 Control
A0 1.05480337323257 Control
A0 1.6578151722911 Control
A0 1.03235934458733 Control
A0 1.12549467911284 Control
A0 0.868420529470124 Control
A0 1.42843595360292 Control
A0 0.844224023457335 Control
A0 1.33406217066189 Control
A0 1.43012368652314 Control
A0 1.16308171768907 Control
A0 1.01799163858797 Control
A0 1.19434190772335 Control
A0 1.09386746318696 Control
A0 1.08939744964048 Control
A0 1.8552467462413 Control
A0 1.65580498652309 Control
A0 0.36252827691431 Control
A0 1.18127233445092 Control
A0 0.778376130072346 Control
A0 1.52903945584833 Control
A0 1.16361696676419 Control
A0 1.13663028824194 Control
A0 0.944946418318341 Control
A0 2.42436498604705 Control
A0 1.15599883348514 Control
A0 0.997361131478409 Control
A0 1.29614160120814 Control
A0 0.909773709745322 Control
A0 0.858019342679374 Control
A0 0.628893542285412 Control
A0 1.09643431080872 Control
A0 0.975743123711084 Control
A0 1.10727267309519 Control
A0 0.685606927578135 Control
A0 0.85457450225313 Control
A0 1.16239139811182 Control
A0 1.35172166356173 Control
A0 1.02886593753039 Control
A0 1.13211874921347 Control
A0 0.903432903631636 Control
A0 0.578961329376421 Control
A0 1.22030748666021 Control
A0 1.80396721405284 Control
A0 1.6905060659922 Control
A0 1.38301137863931 Control
A0 1.4858180939682 Control
A0 1.11256772193893 Control
A0 0.823005158599583 Control
A0 2.74162045206897 Control
A0 1.01961198551677 Control
A0 1.22228462743001 Control
A0 1.2039766051663 Control
A0 0.992112412453391 Control
A0 1.0187711597479 Control
A0 0.896873374504029 Control
A0 0.852363736995478 Control
A0 1.42739463570746 Control
A0 1.11286757301699 Control
A0 1.33041378839901 Control
A0 0.660966312690533 Control
A0 1.18610778745192 Control
A0 2.03818105697973 Control
A0 0.753727088758013 Control
A0 1.22131890361194 Control
A0 1.32973065507266 Control
A0 2.4058617845303 Control
A0 2.09156106959856 Control
A0 1.47800381785095 Control
A0 0.62928896725801 Control
A0 0.598601793368082 Control
A0 3.09562850108002 Control
A0 1.50736316104461 Control
A0 1.90146363967343 Control
A0 1.02413832919582 Control
A0 0.758032439536735 Control
A0 1.86053791097835 Control
A0 3.11155672465971 Control
A0 1.6816202646763 Control
A0 2.07171657162307 Control
A0 1.74714648003423 Control
A0 1.12877432390098 Control
A0 1.50861765079044 Control
A0 3.08880329091735 Control
A0 1.34408418969869 Control
A0 1.87740548381998 Control
A0 1.43178799928697 Control
A0 0.692638548910254 Control
A0 0.742679829322423 Control
A0 1.15489574595172 Control
A0 1.61623387961637 Control
A0 1.2622924813404 Control
A0 0.576506949872406 Control
A0 1.85987853846387 Control
A0 0.973581287889109 Control
A0 1.04016810898902 Control
A0 1.41482449692297 Control
A0 0.990603053374848 Control
A0 1.62715627136735 Control
A0 0.681847881193905 Control
A0 1.34955625183984 Control
A0 1.23699684005635 Control
A0 0.705391943120366 Control
A0 0.610144907178772 Control
A0 0.896740683681944 Control
A0 0.882794356335562 Control
A0 0.849992575513629 Control
A0 1.04753059692438 Control
A0 1.36968683597793 Control
A0 0.924753187488848 Control
A0 0.96175163852691 Control
A0 0.937869956012993 Control
A0 1.19976961614956 Control
A0 2.78880940441436 Control
A0 1.71655072597963 Control
A0 0.371590373413269 Control
A0 1.54874009940654 Control
A0 1.07236835802526 Control
A0 1.33080300461958 Control
A0 1.32075908039601 Control
A0 1.06675501624182 Control
A0 1.54494283222627 Control
A0 1.24303578528745 Control
A0 0.79031493981599 Control
A0 1.32812737905843 Control
A0 1.03203134095533 Control
A0 1.48144906348273 Control
A0 1.23868103464768 Control
A0 1.06873544568512 Control
A0 1.83466816500128 Control
A0 3.12784993528763 Control
A0 1.043453950624 Control
A0 0.745546461806472 Control
A0 1.13344705722618 Control
A0 1.01474917445466 Control
A0 1.1613410306708 Control
A0 0.800887656467173 Control
A0 1.03859598516941 Control
A0 0.572206880482538 Control
A0 1.14680262446224 Control
A0 1.53741380357771 Control
A0 1.08664940212513 Control
A0 0.995328094834754 Control
A0 0.868419549521381 Control
A0 1.01199451540301 Control
A0 1.17562348021223 Control
A0 1.19187131090139 Control
A0 0.830277454308557 Control
A0 0.785329295267811 Control
A0 1.15066608322415 Control
A0 0.94375848828415 Control
A0 1.35046379779729 Control
A0 1.17780039473321 Control
A0 0.127923853828757 Control
A0 1.18574919710282 Control
A0 1.2912307725547 Control
A0 1.77554671831819 Control
A0 0.876597579178279 Control
A0 1.42913100422652 Control
A0 1.21635275901468 Control
A0 1.68333786907502 Control
A0 1.17533737999873 Control
A0 1.32270414112496 Control
A0 0.449090097029109 Control
A0 0.991285007132064 Control
A0 1.24417295988473 Control
A0 1.52763307913399 Control
A0 1.17902680730648 Control
A0 1.45173913844872 Control
A0 0.846534040601943 Control
A0 1.22433833104702 Control
A0 1.15289415859362 Control
A0 1.36711788713 Control
A0 1.30716156120301 Control
A0 0.670119751907306 Control
A0 1.63090018735053 Control
A0 1.36187498756396 Control
A0 0.533048805010836 Control
A0 3.71235700606809 Control
A0 0.865915023378565 Control
A0 1.00733105907263 Control
A0 1.39450316872429 Control
A0 1.71386512308176 Control
A0 0.814641456500179 Control
A0 2.0281175173166 Control
A0 1.26824532195014 Control
A0 0.7805397572669 Control
A0 0.89206978139639 Control
A0 1.58072249546153 Control
A0 2.09235159330517 Control
A0 1.72471071768711 Control
A0 1.21127669363235 Control
A0 0.63912039045059 Control
A0 1.05403111916854 Control
A0 1.23350193525379 Control
A0 0.839947200519302 Control
A0 0.699958853916383 Control
A0 1.73066469663424 Control
A0 2.76218901448572 Control
A0 1.25334666433427 Control
A0 1.13285759267801 Control
A0 1.20879109434637 Control
A0 0.986405860454033 Control
A0 1.05866821734001 Control
A0 1.79308911829544 Control
A0 0.790286295398455 Control
A0 1.17166172806057 Control
A0 1.87045158014597 Control
A0 1.03804713638403 Control
A0 2.14534787787412 Control
A0 0.931743169355733 Control
A0 1.694367705909 Control
A0 1.10616155898578 Control
A0 1.04628714614665 Control
A0 0.921041082300485 Control
A0 0.554023247208044 Control
A0 1.06858874157056 Control
A0 1.97857503831177 Control
A0 0.883386638530579 Control
A0 1.60471667316817 Control
A0 0.741868482081659 Control
A0 1.10180238381281 Control
A0 1.69278994331533 Control
A0 0.972274112415167 Control
A0 1.50811320976709 Control
A0 1.2254830339007 Control
A0 0.727615917421603 Control
A0 1.05777325228115 Control
A0 1.18967869024427 Control
A0 0.984399090709077 Control
A0 0.595331971912825 Control
A0 1.11606615651434 Control
A0 1.78292800611274 Control
A0 1.49576398573556 Control
A0 1.06781278979033 Control
A0 1.62375854381542 Control
A0 0.76306734705741 Control
A0 1.49295997861285 Control
A0 1.17614782871347 Control
A0 1.31997916734226 Control
A0 1.20793552495725 Control
A0 1.41715507343101 Control
A0 1.41257806971781 Control
A0 1.26038393549589 Control
A0 0.975100161192551 Control
A0 1.82222917532872 Control
A0 1.27616405017806 Control
A0 1.46279996830307 Control
A0 1.29237443268442 Control
A0 1.02403197821904 Control
A0 0.969391194934414 Control
A0 1.09396156130408 Control
A0 1.91551379930079 Control
A0 1.65390381401967 Control
A0 1.51012939930583 Control
A0 0.985349908866939 Control
A0 1.02036475865121 Control
A0 0.986565114075602 Control
A0 1.18211946321042 Control
A0 1.36468293408866 Control
A0 1.00165644930399 Control
A0 1.44537112056801 Control
A0 1.00193153921068 Control
A0 1.9563751231068 Control
A0 0.757878061208091 Control
A0 1.20164175357558 Control
A0 1.20977723700944 Control
A0 0.925655778947246 Control
A0 1.23917790764676 Control
A0 3.27605880727729 Control
A0 1.52067432409048 Control
A0 0.9998632844926 Control
A0 1.30591257620563 Control
A0 1.14399531071358 Control
A0 2.0334111094862 Control
A0 1.16344475080067 Control
A0 1.1196096079974 Control
A0 1.9481450088676 Control
A0 3.03273192277628 Control
A0 0.896601717209234 Control
A0 0.717855277139584 Control
A0 1.15287479563762 Control
A0 1.38769541932016 Control
A0 1.62589542503445 Control
A0 1.52070296046537 Control
A0 4.17273552949037 Control
A0 0.86271754942739 Control
A0 1.15187809710067 Control
A0 1.59073173686597 Control
A0 1.50411685362345 Control
A0 0.991399775692144 Control
A0 1.2143736535333 Control
A0 0.957621675395932 Control
A0 1.29514660615811 Control
A0 1.25112705319386 Control
A0 0.879785053990778 Control
A0 1.03319353240648 Control
A0 0.890450076272574 Control
A0 2.55641180402729 Control
A0 0.801166234713774 Control
A0 0.651798278735166 Control
A0 0.873355896579261 Control
A0 1.44725235075019 Control
A0 0.957876447978859 Control
A0 0.87396240219565 Control
A0 1.06393110052502 Control
A0 0.799287545087181 Control
A0 0.55605258260584 Control
A0 2.18609771669417 Control
A0 1.28816532805947 Control
A0 0.915077604075669 Control
A0 1.16005350980877 Control
A0 1.28729197254802 Control
A0 0.969325824508266 Control
A0 1.41504540609704 Control
A0 1.6326055269399 Control
A0 1.4226150413366 Control
A0 1.22962389319824 Control
A0 2.59373056164509 Control
A0 1.58029494286312 Control
A0 1.23696028496233 Control
A0 1.6606569840946 Control
A0 1.15776985656014 Control
A0 0.970611564859685 Control
A0 1.21072037564118 Control
A0 1.58025349712786 Control
A0 0.82632470008513 Control
A0 1.11624241216876 Control
A0 1.89553472714944 Control
A0 0.767511296289387 Control
A0 1.3680608283115 Control
A0 1.37477629001214 Control
A0 0.987143636284652 Control
A0 3.76266345634128 Control
A0 1.50147616508078 Control
A0 1.38793115676537 Control
A0 1.28710062044823 Control
A0 1.15969063932927 Control
A0 0.759647813479736 Control
A0 0.883137063548908 Control
A0 1.65320050780215 Control
A0 0.696062888639473 Control
A0 2.1628081319926 Control
A0 0.706910010569842 Control
A0 1.23108117138966 Control
A0 1.53314870322232 Control
A0 2.06403076654111 Control
A0 1.02945034105268 Control
A0 2.3119342585058 Control
A0 1.19874104804664 Control
A0 1.06201465969374 Control
A0 2.71896830064067 Control
A0 0.608722604131491 Control
A0 1.0869089904527 Control
A0 0.571842291906121 Control
A0 1.082830688441 Control
A0 1.61965652723703 Control
A0 2.14199282579384 Control
A0 2.49528631926448 Control
A0 1.42497475312428 Control
A0 1.37940250421769 Control
A0 1.28175245075984 Control
A0 1.28582477178306 Control
A0 0.858092979046308 Control
A0 1.25023190875306 Control
A0 1.03686131960268 Control
A0 0.55665790716548 Control
A0 0.776727448922429 Control
A0 2.2648375749243 Control
A0 0.87669929985904 Control
A0 1.34165845728944 Control
A0 0.944197783592235 Control
A0 1.02439183176581 Control
A0 2.20850966715538 Control
A0 1.25511373062899 Control
A0 0.953394105359976 Control
A0 1.25896977990018 Control
A0 1.40281244111826 Control
A0 0.958843974666255 Control
A0 1.01593967310479 Control
A0 2.01513707902194 Control
A0 1.3013447373261 Control
A0 1.23406747777961 Control
A0 0.617617311268101 Control
A0 1.38221495958331 Control
A0 1.29209790253571 Control
A0 1.25383614376792 Control
A0 1.11209286224521 Control
A0 0.830104536638081 Control
A0 1.03002242429777 Control
A0 1.57669160864525 Control
A0 1.76601074029918 Control
A0 0.880375363293116 Control
A0 1.98960923210479 Control
A0 1.29456046860659 Control
A0 0.890569130768416 Control
A0 1.58219057499447 Control
A0 1.14246045817611 Control
A0 2.35532504160993 Control
A0 0.973742138346905 Control
A0 1.15545688521879 Control
A0 1.73654672595996 Control
A0 0.436367553561673 Control
A0 0.598299221035961 Control
A0 1.73757486324009 Control
A0 1.80110352702815 Control
A0 1.41969791869577 Control
A0 1.24498713815707 Control
A0 0.710846854919683 Control
A0 0.774105855882185 Control
A0 1.3806974820756 Control
A0 1.11912569931694 Control
A0 2.14310792338867 Control
A0 0.957761690600511 Control
A0 1.41335059318383 Control
A0 0.958194843522788 Control
A0 1.10840901801665 Control
A0 1.18750074348406 Control
A0 3.1369932184051 Control
A0 1.56527523290464 Control
A0 1.17125613613657 Control
A0 1.55663982562859 Control
A0 1.54805580377817 Control
A0 1.4791262404163 Control
A0 1.26606585201889 Control
A0 0.653894985827465 Control
A0 1.22088062310544 Control
A0 1.11176763243263 Control
A0 1.37718436009403 Control
A0 1.14999477292679 Control
A0 0.706346352554442 Control
A0 1.67320385397233 Control
A0 1.50542804703423 Control
A0 1.52215446720265 Control
A0 0.992889358475855 Control
A0 1.12316935446692 Control
A0 0.125579530631788 Control
A0 0.879201947772979 Control
A0 1.66503727683215 Control
A0 1.78241911851075 Control
A0 1.79284323112858 Control
A0 0.958312047093857 Control
A0 1.41490129327702 Control
A0 1.2674950405743 Control
A0 2.16190735373023 Control
A0 0.744576411131188 Control
A0 1.6946961865577 Control
A0 1.25541590153329 Control
A0 0.75707262802905 Control
A0 0.866861126359262 Control
A0 1.0133629189944 Control
A0 1.36857191484777 Control
A0 1.18272644883641 Control
A0 1.07611642496634 Control
A0 1.42120408697112 Control
A0 0.883606104073818 Control
A0 1.33512142510657 Control
A0 0.601907875659749 Control
A0 1.58064182048832 Control
A0 1.26193477330163 Control
A0 1.08089551708291 Control
A0 0.52320023709788 Control
A0 0.733797625697809 Control
A0 0.732179685210552 Control
A0 0.816162190472695 Control
A0 1.19449907335022 Control
A0 1.40165481772327 Control
A0 1.74322627089831 Control
A0 1.67912625384283 Control
A0 1.21355200875924 Control
A0 1.57742314134115 Control
A0 0.525815663945168 Control
A0 1.78276112639571 Control
A0 0.671880162392976 Control
A0 0.891940388295784 Control
A0 1.27289197039199 Control
A0 1.60417072283176 Control
A0 1.49038371200851 Control
A0 1.1206028100837 Control
A0 1.04530365274088 Control
A0 1.66446401670993 Control
A0 1.44341042813552 Control
A0 0.784747248201705 Control
A0 1.08123156762892 Control
A0 1.19722030788383 Control
A0 1.1872996598447 Control
A0 1.05997169291358 Control
A0 1.00316194754911 Control
A0 1.10374410602259 Control
A0 0.953886688106246 Control
A0 1.00942267622241 Control
A0 1.13609029374 Control
A0 1.25599016692125 Control
A0 1.47542650799476 Control
A0 0.413253171609648 Control
A0 1.4441778214854 Control
A0 1.07249056725197 Control
A0 1.22155436531827 Control
A0 1.52270296407639 Control
A0 0.793976658109401 Control
A0 1.36202468537199 Control
A0 0.740501333867326 Control
A0 1.05720000819292 Control
A0 2.03144546795933 Control
A0 1.99475180751213 Control
A0 2.09836614814286 Control
A0 0.773441652092921 Control
A0 1.41802557818614 Control
A0 1.13769964711869 Control
A0 0.994121021939663 Control
A0 0.621470776438689 Control
A0 1.16502020290587 Control
A0 1.90922395040132 Control
A0 1.86745687211337 Control
A0 1.05492170968707 Control
A0 0.361122130240837 Control
A0 0.76836252912409 Control
A0 1.52868075711011 Control
A0 1.27121630350626 Control
A0 1.01732569295042 Control
A0 1.77265566879993 Control
A0 1.43622778755136 Control
A0 1.71016622814146 Control
A0 1.52489539415479 Control
A0 1.22113199679739 Control
A0 1.76475944737903 Control
A0 1.28663156364953 Control
A0 0.648026663750754 Control
A0 1.00214969808324 Control
A0 0.834253676555704 Control
A0 1.60603855713079 Control
A0 1.26861934578394 Control
A0 1.06019109478515 Control
A0 1.03872721992337 Control
A0 1.18734790100063 Control
A0 1.11028546168462 Control
A0 1.23357948051235 Control
A0 1.10701756138914 Control
A0 1.58933231832615 Control
A0 1.30724881261088 Control
A0 1.54858297652347 Control
A0 0.930918467212267 Control
A0 1.27462364563394 Control
A0 1.69162264921171 Control
A0 0.849908751682548 Control
A0 0.532738295090883 Control
A0 0.636575264487524 Control
A0 0.829906489026358 Control
A0 1.41538464503293 Control
A0 1.61162512118538 Control
A0 2.04444781612757 Control
A0 1.18496607173822 Control
A0 2.82898735196973 Control
A0 1.38995136438815 Control
A0 1.04656941414772 Control
A0 2.24958898248888 Control
A0 1.66747859746837 Control
A0 1.11123702906821 Control
A0 4.15557051534176 Control
A0 0.109287600683269 Control
A0 1.06644269684037 Control
A0 0.734841767117388 Control
A0 1.1357495548021 Control
A0 0.9360246073659 Control
A0 1.14736702564731 Control
A0 2.71061288159207 Control
A0 0.855510625304421 Control
A0 0.928930988078883 Control
A0 1.32086037207121 Control
A0 1.19554821384917 Control
A0 0.851891531636185 Control
A0 1.1002928550175 Control
A0 1.43911874909806 Control
A0 1.27259933515417 Control
A0 1.4183315621723 Control
A0 0.937916989974567 Control
A0 1.90453582188123 Control
A0 0.576866028211376 Control
A0 1.69770888621424 Control
A0 1.14419514089002 Control
A0 1.54334306301062 Control
A0 0.118081461714123 Control
A0 1.3558674975902 Control
A0 1.75987554448492 Control
A0 1.54186500957684 Control
A0 1.31842620652604 Control
A0 1.61850220363304 Control
A0 2.69459202347923 Control
A0 1.29309896342255 Control
A0 1.53878842856774 Control
A0 1.74855188243636 Control
A0 1.11116800307936 Control
A0 1.74705107692084 Control
A0 1.17364565726983 Control
A0 2.42780599658924 Control
A0 1.08135698063435 Control
A0 1.06787285966368 Control
A0 1.51772106257352 Control
A0 2.81969734654275 Control
A0 1.0315308140872 Control
A0 1.17468155376803 Control
A0 1.66380899031677 Control
A0 0.82788822330313 Control
A0 1.18439725713594 Control
A0 1.08204436445821 Control
A0 0.960733308759605 Control
A0 1.38803147981254 Control
A0 0.848083564667879 Control
A0 1.26994898466964 Control
A0 1.04118653978495 Control
A0 1.24003808518063 Control
A0 1.93960284547949 Control
A0 1.60416509050573 Control
A0 1.17302250630411 Control
A0 1.08850733654203 Control
A0 0.782392026758459 Control
A0 1.39486558282778 Control
A0 1.79330953213506 Control
A0 1.43787900523663 Control
A0 1.15542018541632 Control
A0 2.16613332844921 Control
A0 1.03614291549332 Control
A0 1.18037916115799 Control
A0 0.590363610509982 Control
A0 1.00952739142323 Control
A0 0.580481915568248 Control
A0 1.25123691006272 Control
A0 1.47927812078811 Control
A0 1.2868166248027 Control
A0 0.878900328582087 Control
A0 1.0509640899696 Control
A0 0.742727560763432 Control
A0 0.797056551465907 Control
A0 1.79565059515386 Control
A0 0.665494182717646 Control
A0 1.33667978991308 Control
A0 1.03133639557039 Control
A0 0.651605649408464 Control
A0 1.74426595985195 Control
A0 1.55606549860092 Control
A0 1.33403092869288 Control
A0 1.12198566286036 Control
A0 1.21788405926479 Control
A0 1.27523831541124 Control
A0 1.02393120564652 Control
A0 1.60557380819158 Control
A0 1.25312084578609 Control
A0 1.49979562298553 Control
A0 1.06917756175879 Control
A0 1.32064259079101 Control
A0 0.822324197573439 Control
A0 1.3466744737527 Control
A0 0.643121577986282 Control
A0 1.0002571408565 Control
A0 1.53010987272635 Control
A0 1.98332636923887 Control
A0 0.716047556531946 Control
A0 1.2304435199637 Control
A0 0.933144402886652 Control
A0 1.14124749457864 Control
A0 1.56365056214841 Control
A0 1.14034887662078 Control
A0 1.2638516194716 Control
A0 2.089040353668 Control
A0 1.43450326055929 Control
A0 0.849628060786302 Control
A0 1.48966345464244 Control
A0 0.825022574731282 Control
A0 1.49093752063166 Control
A0 1.48365650012534 Control
A0 2.09214975387468 Control
A0 1.63217646843232 Control
A0 1.0517443845559 Control
A0 1.15983359229002 Control
A0 1.08653614875946 Control
A0 1.3077746582698 Control
A0 1.31340260492044 Control
A0 0.95062142202222 Control
A0 1.20699543826682 Control
A0 0.768048899403985 Control
A0 1.06807465565071 Control
A0 1.26609321190908 Control
A0 1.13490927239512 Control
A0 0.907326309280435 Control
A0 3.3908589980712 Control
A0 1.11545080274518 Control
A0 1.19177387380806 Control
A0 1.10701501805623 Control
A0 1.10587787730258 Control
A0 0.664085049360559 Control
A0 1.44298079030003 Control
A0 1.30928413824632 Control
A0 1.43632361063572 Control
A0 1.1103079827663 Control
A0 0.961900753128291 Control
A0 0.996670884157849 Control
A0 1.01789881286753 Control
A0 0.99444553687234 Control
A0 0.927494312584004 Control
A0 1.42431692807201 Control
A0 1.35883805700244 Control
A0 0.951997775026732 Control
A0 1.55520744275552 Control
A0 1.03178933632018 Control
A0 1.1477407934178 Control
A0 2.19628535209273 Control
A0 1.0750551854044 Control
A0 1.56216426443228 Control
A0 1.20550376815203 Control
A0 1.06268523470352 Control
A0 1.01032259220529 Control
A0 0.40268892841257 Control
A0 0.769105134365814 Control
A0 1.2414562818065 Control
A0 2.21210503315771 Control
A0 0.727107989452573 Control
A0 1.28247912070162 Control
A0 1.52312120676433 Control
A0 2.65607353904143 Control
A0 1.19370582171331 Control
A0 0.557809942296465 Control
A0 0.849252535535758 Control
A0 0.931690197849255 Control
A0 1.18664760941318 Control
A0 1.12476746308326 Control
A0 0.962646230274783 Control
A0 1.60631450836395 Control
A0 0.90601672371813 Control
A0 1.04269131491565 Control
A0 1.92915670559609 Control
A0 2.6218924627362 Control
A0 1.20681763804615 Control
A0 0.534004792618207 Control
A0 1.19593666841766 Control
A0 0.511047726059568 Control
A0 1.33137483290948 Control
A0 1.82718508670119 Control
A0 1.76029894176722 Control
A0 1.71756235670049 Control
A0 1.23266032451051 Control
A0 1.02916556356512 Control
A0 1.26056687277685 Control
A0 2.19263616452389 Control
A0 1.2285550017523 Control
A0 1.70900571506408 Control
A0 1.96407016302309 Control
A0 1.15752067334614 Control
A0 2.00787233551677 Control
A0 1.61908983917687 Control
A0 1.18638015212813 Control
A0 2.79890752637692 Control
A0 1.33046437296167 Control
A0 1.13898751425087 Control
A0 0.959778829646601 Control
A0 1.56836061993529 Control
A0 1.24063284754632 Control
A0 1.18889615383062 Control
A0 2.05206429595164 Control
A0 0.976224784672965 Control
A0 0.928404570068826 Control
A0 3.09269621093698 Control
A0 0.651100513807104 Control
A0 1.21187617448049 Control
A0 2.43707269877904 Control
A0 1.16306791649392 Control
A0 1.36139858278642 Control
A0 1.46872844065128 Control
A0 2.15413085506872 Control
A0 0.813232317154163 Control
A0 1.54783016600271 Control
A0 1.56417757963415 Control
A0 0.933678784901408 Control
A0 1.14114372990431 Control
A0 1.07272314712301 Control
A0 1.14909537751843 Control
A0 0.984796271961175 Control
A0 1.84874126502799 Control
A0 1.76489007272941 Control
A0 1.429047604145 Control
A0 1.79460338360705 Control
A0 0.91022436441188 Control
A0 1.44597874668667 Control
A0 2.10960979121196 Control
A0 1.2882552842338 Control
A0 1.29040152068287 Control
A0 0.905347022484294 Control
A0 1.36099898728231 Control
A0 1.08871043573042 Control
A0 1.36961040538896 Control
A0 0.917233850096464 Control
A0 1.04138685823567 Control
A0 1.30632790870096 Control
A0 1.26218087426435 Control
A0 1.09231905483564 Control
A0 0.117614530181071 Control
A0 0.623531338374276 Control
A0 1.00426693358679 Control
A0 1.24280039704151 Control
A0 0.90823841801386 Control
A0 1.36089758455063 Control
A0 1.13752816543597 Control
A0 1.63887332515241 Control
A0 2.14964384080653 Control
A0 1.13100355162457 Control
A0 0.668307453956118 Control
A0 0.129861139256665 Control
A0 0.925677707443294 Control
A0 1.85925841089795 Control
A0 0.896308701173945 Control
A0 1.26399457785392 Control
A0 0.834217287617742 Control
A0 1.75694775305617 Control
A0 2.38832866960156 Control
A0 1.61626601763988 Control
A0 1.56278385464611 Control
A0 2.39384718899904 Control
A0 1.72897359855288 Control
A0 1.36288711181758 Control
A0 1.60081312211568 Control
A0 0.938385037600759 Control
A0 0.971179755402932 Control
A0 1.5844280492592 Control
A0 1.26034075101873 Control
A0 1.03929158475014 Control
A0 1.14869440878465 Control
A0 1.114311607394 Control
A0 1.01434892939991 Control
A0 2.78321597577727 Control
A0 1.85959646439093 Control
A0 1.15284566401762 Control
A0 1.25803890917772 Control
A0 1.00118074781807 Control
A0 1.13380660409461 Control
A0 1.94873498269281 Control
A0 1.71875043663212 Control
A0 0.889399303142453 Control
A0 1.19867727465292 Control
A0 1.80837305793005 Control
A0 1.26868651993969 Control
A0 0.952221834026117 Control
A0 2.92187230017261 Control
A0 1.00487946729938 Control
A0 0.709045497915149 Control
A0 0.99305775797235 Control
A0 1.32156011375527 Control
A0 2.26204697538713 Control
A0 0.806481160544683 Control
A0 0.557783503623093 Control
A0 0.727564299224598 Control
A0 0.755245734202317 Control
A0 1.51065759824976 Control
A0 1.40587460012696 Control
A0 1.0531081527086 Control
A0 1.15181456842665 Control
A0 0.309058786428446 Control
A0 1.55471798482658 Control
A0 1.35562248587214 Control
A0 1.26144982788025 Control
A0 1.35001754325896 Control
A0 0.949129960314149 Control
A0 0.842486345467822 Control
A0 1.24097898417965 Control
A0 0.944693191099968 Control
A0 0.781014181963652 Control
A0 0.978413657545307 Control
A0 0.97957254268129 Control
A0 1.09729548638304 Control
A0 1.1330129339696 Control
A0 1.49763785551867 Control
A0 1.31641579709527 Control
A0 1.76215817925859 Control
A0 1.29392747791859 Control
A0 1.33052625146339 Control
A0 1.27106926607321 Control
A0 0.632712492672259 Control
A0 1.19223592047658 Control
A0 0.799237313600387 Control
A0 1.19658961430615 Control
A0 2.67600755775682 Control
A0 1.35411244012008 Control
A0 0.799407044851586 Control
A0 0.824312984209311 Control
A0 0.766603258332042 Control
A0 1.20266929618435 Control
A0 1.02704361472024 Control
A0 0.548204855733831 Control
A0 1.47324466735457 Control
A0 1.11288342772083 Control
A0 1.10551349943775 Control
A0 1.96229442712112 Control
A0 0.962218037211263 Control
A0 2.27013085987975 Control
A0 1.75653062333336 Control
A0 2.18940482609646 Control
A0 1.45279011153703 Control
A0 1.52203550121684 Control
A0 0.909092092732954 Control
A0 1.26962294414124 Control
A0 1.52679287181852 Control
A0 1.43890459803984 Control
A0 1.30435603785912 Control
A0 1.16955825852236 Control
A0 1.20524686872585 Control
A0 1.10443663800259 Control
A0 1.39212855195463 Control
A0 1.10610000668399 Control
A0 1.23660085051878 Control
A0 2.14080814546856 Control
A0 2.20181157175436 Control
A0 2.07189282749502 Control
A0 0.899367636776405 Control
A0 1.34688344997594 Control
A0 0.778618256116294 Control
A0 1.66395072624437 Control
A0 1.2559603079352 Control
A0 0.597098099686146 Control
A0 1.30907919365495 Control
A0 1.00361888066885 Control
A0 0.849895666673993 Control
A0 1.36185479369943 Control
A0 1.89941891101938 Control
A0 1.76820932098036 Control
A0 1.61228771444186 Control
A0 0.979732020581686 Control
A0 1.90442841858512 Control
A0 0.820807128709246 Control
A0 2.22494185533236 Control
A0 1.20107571752656 Control
A0 1.7459832238056 Control
A0 1.39134050805712 Control
A0 0.989303087580926 Control
A0 2.291057519379 Control
A0 1.41432317506945 Control
A0 1.1241645278007 Control
A0 1.34331128393545 Control
A0 1.2752714839055 Control
A0 2.42254951848504 Control
A0 1.16886368123759 Control
A0 0.961943058687042 Control
A0 1.37881153307659 Control
A0 1.28362271055016 Control
A0 0.583410829294325 Control
A0 1.00844922885499 Control
A0 0.877441954917566 Control
A0 1.08175721246605 Control
A0 2.31748712387869 Control
A0 2.18320116679502 Control
A0 1.19947066920802 Control
A0 2.26507414262659 Control
A0 1.2012248205223 Control
A0 0.877959077420143 Control
A0 0.96925157177476 Control
A0 0.885931662456819 Control
A0 0.918365667146433 Control
A0 1.22373478040432 Control
A0 1.35236422293554 Control
A0 1.07148136009142 Control
A0 1.40311316672389 Control
A0 2.05642662022434 Control
A0 1.80682430447153 Control
A0 1.36009852396663 Control
A0 1.04777020030652 Control
A0 1.59300027454934 Control
A0 1.73891654735946 Control
A0 1.6235652965688 Control
A0 1.2168709322573 Control
A0 1.61867335886179 Control
A0 0.801878144687388 Control
A0 1.51434311556968 Control
A0 2.20339240475699 Control
A0 1.09584589943707 Control
A0 0.825224273506664 Control
A0 1.12277384360752 Control
A0 1.01767558887911 Control
A0 1.52720002393767 Control
A0 1.72378907653764 Control
A0 0.878186939872591 Control
A0 1.64306885696349 Control
A0 1.44084122684075 Control
A0 2.63361072486792 Control
A0 0.735682647968723 Control
A0 0.868637716188928 Control
A0 0.139687879401172 Control
A0 1.61938050875104 Control
A0 2.23777721498768 Control
A0 1.35135817921089 Control
A0 1.01556056371272 Control
A0 1.13151012436476 Control
A0 0.998470472182517 Control
A0 1.04706513819048 Control
A0 1.13523947402814 Control
A0 1.30013610663141 Control
A0 1.87766902431773 Control
A0 1.41496086039397 Control
A0 1.96900098087158 Control
A0 0.844155096983546 Control
A0 0.839114188221251 Control
A0 1.59824702589915 Control
A0 0.824488771677212 Control
A0 1.19631593906055 Control
A0 0.997810287292926 Control
A0 1.30889880764531 Control
A0 0.738077846149447 Control
A0 1.18700898350137 Control
A0 1.92932896452301 Control
A0 1.0662067653289 Control
A0 1.12604342463327 Control
A0 0.109322579731071 Control
A0 1.54118152033374 Control
A0 1.37857360823174 Control
A0 1.23765319633222 Control
A0 1.18589719613494 Control
A0 1.56676910787937 Control
A0 1.7922944163842 Control
A0 1.47230267107041 Control
A0 1.09350363992518 Control
A0 1.08744920748309 Control
A0 2.02762409670517 Control
A0 1.14724702123729 Control
A0 3.04562824894974 Control
A0 1.45073716169444 Control
A0 0.766544278450828 Control
A0 1.80286671062822 Control
A0 1.19939745149449 Control
A0 1.27011341041334 Control
A0 1.52109152926697 Control
A0 0.843107587780923 Control
A0 1.6188489342473 Control
A0 0.942590812353054 Control
A0 0.841260619435702 Control
A0 0.89439709614064 Control
A0 1.16677363498768 Control
A0 0.795512532842793 Control
A0 1.00157242628053 Control
A0 1.1445320342798 Control
A0 1.28071405796522 Control
A0 2.24696255391892 Control
A0 0.768107312664343 Control
A0 0.842529403872105 Control
A0 0.906358438668585 Control
A0 1.99913955961286 Control
A0 1.29387403453523 Control
A0 0.690244656089955 Control
A0 0.873696441263609 Control
A0 1.84959173583721 Control
A0 1.1563494064113 Control
A0 4.33987887647982 Control
A0 2.08605259422848 Control
A0 1.26053402563582 Control
A0 0.969002606867932 Control
A0 0.945817566563454 Control
A0 0.856478957405121 Control
A0 1.26370915466892 Control
A0 1.55253078352009 Control
A0 1.59427612583032 Control
A0 0.153011251785337 Control
A0 1.84040213800674 Control
A0 1.07444235967649 Control
A0 2.53138509467968 Control
A0 2.56409770010294 Control
A0 1.24066160651782 Control
A0 1.0577874360359 Control
A0 1.05566747984228 Control
A0 1.0338234246185 Control
A0 1.35100737555359 Control
A0 1.67714449028159 Control
A0 0.861720916292018 Control
A0 1.32585160371229 Control
A0 1.15820108119365 Control
A0 1.0736273071173 Control
A0 1.11832059308489 Control
A0 1.91222169058843 Control
A0 1.22458522826458 Control
A0 1.11894425111214 Control
A0 1.56835378790908 Control
A0 1.18838763819286 Control
A0 1.19190709971862 Control
A0 2.21138503970919 Control
A0 0.930934882557769 Control
A0 1.43150694362399 Control
A0 0.931730791013064 Control
A0 1.32987737665507 Control
A0 0.860074632092383 Control
A0 4.37314589206357 Control
A0 0.931028240519721 Control
A0 1.86034952350128 Control
A0 1.95298081311875 Control
A0 0.758355358447517 Control
A0 0.0986842599539511 Control
A0 1.16713538043269 Control
A0 0.621748184599448 Control
A0 0.887512056207105 Control
A0 2.63049088394738 Control
A0 0.914285145361066 Control
A0 1.34836144759355 Control
A0 0.583528537971671 Control
A0 1.64173173968155 Control
A0 0.714879615525695 Control
A0 1.5199263526715 Control
A0 1.65598004114338 Control
A0 1.45755564961392 Control
A0 1.43627792689184 Control
A0 1.70469181985139 Control
A0 1.51639927218673 Control
A0 0.795044497322998 Control
A0 1.41554119954448 Control
A0 0.783397097112361 Control
A0 2.46734113365167 Control
A0 1.46696230566406 Control
A0 0.699258683759947 Control
A0 1.23757275659475 Control
A0 3.5584080481497 Control
A0 1.85744571172803 Control
A0 1.45901399470429 Control
A0 1.42257478499463 Control
A0 1.16174345591593 Control
A0 0.983875625592186 Control
A0 1.4339087554641 Control
A0 1.17393587233788 Control
A0 0.951338919001029 Control
A0 1.09589606855761 Control
A0 1.31864387927862 Control
A0 1.70596292061721 Control
A0 1.36290726782867 Control
A0 1.1393204000023 Control
A0 0.897406280329809 Control
A0 1.26101235868748 Control
A0 1.38031310116869 Control
A0 1.17040495763342 Control
A0 1.41080984813119 Control
A0 1.96084855773258 Control
A0 1.13447906662164 Control
A0 1.26849806574623 Control
A0 1.23120475024446 Control
A0 1.51214072650687 Control
A0 0.62389892884102 Control
A0 1.16600060863181 Control
A0 2.10975889478809 Control
A0 1.00521664697682 Control
A0 0.834501486772423 Control
A0 1.42553494163485 Control
A0 1.00407626364555 Control
A0 0.873992935081219 Control
A0 1.46026468551433 Control
A0 1.61640617174266 Control
A0 1.10710049703153 Control
A0 1.46476643950935 Control
A0 2.17248184884102 Control
A0 0.759209783482145 Control
A0 1.78619386781883 Control
A0 1.74009216750315 Control
A0 1.69420918635476 Control
A0 1.3324831116446 Control
A0 3.43598312220433 Control
A0 2.09681621358272 Control
A0 1.0503165945497 Control
A0 1.75742994366589 Control
A0 1.3084153688132 Control
A0 1.35963595403748 Control
A0 1.75890170059826 Control
A0 1.00645230943622 Control
A0 1.35371311813828 Control
A0 1.27713050437154 Control
A0 1.05324993044094 Control
A0 1.14768171506127 Control
A0 1.39428725044857 Control
A0 1.59972048790856 Control
A0 0.972062466767837 Control
A0 1.05133030480399 Control
A0 1.04967901626597 Control
A0 1.69245425845626 Control
A0 1.2014785135145 Control
A0 1.484148445927 Control
A0 0.594015308578577 Control
A0 1.841646855703 Control
A0 0.989073178789229 Control
A0 1.24163509091817 Control
A0 1.15891144548954 Control
A0 0.8918254154347 Control
A0 1.08895119665422 Control
A0 1.04149479127842 Control
A0 1.18196571596645 Control
A0 1.26202717316256 Control
A0 1.8952024316652 Control
A0 1.67318962917181 Control
A0 1.06771136407377 Control
A0 1.41361562947596 Control
A0 0.957741967143787 Control
A0 0.907927795455799 Control
A0 0.685271994705651 Control
A0 1.12243644804703 Control
A0 1.26214691518533 Control
A0 1.98285185812708 Control
A0 0.951392047155016 Control
A0 0.946417988358904 Control
A0 1.18389582330181 Control
A0 1.41542775813905 Control
A0 1.33987330208085 Control
A0 0.745539407566327 Control
A0 1.9037863044721 Control
A0 0.868747522143585 Control
A0 1.92622178471026 Control
A0 0.926396941424099 Control
A0 0.698076703636755 Control
A0 1.14532453939013 Control
A0 1.19429485708118 Control
A0 0.828561603611727 Control
A0 0.951871968140625 Control
A0 1.12513686769029 Control
A0 1.23722782938801 Control
A0 0.993367858234852 Control
A0 0.682639109973191 Control
A0 3.79181442239211 Control
A0 0.850816965641813 Control
A0 0.968159290642328 Control
A0 1.58782433358065 Control
A0 1.14336459579584 Control
A0 0.5286235195812 Control
A0 1.10812634748575 Control
A0 0.629885494861273 Control
A0 1.18290612188005 Control
A0 0.705268368258392 Control
A0 1.85244150177279 Control
A0 0.724712947169759 Control
A0 1.21584194107648 Control
A0 0.908656136894256 Control
A0 1.95973243819731 Control
A0 1.51785770043459 Control
A0 0.886581020762524 Control
A0 2.41925634692546 Control
A0 1.24181392611291 Control
A0 1.38164783370635 Control
A0 4.00321425307005 Control
A0 1.10565099869716 Control
A0 1.49509002680203 Control
A0 1.73408759093017 Control
A0 1.81416881469443 Control
A0 3.68814180932236 Control
A0 0.687039688844181 Control
A0 1.01182185259936 Control
A0 0.970710621975501 Control
A0 0.933395595703317 Control
A0 1.48886865423352 Control
A0 1.53692685766421 Control
A0 1.30073975381162 Control
A0 1.23409415921837 Control
A0 1.78693554271017 Control
A0 0.926516321123053 Control
A0 1.05771190215924 Control
A0 1.43737314263433 Control
A0 1.20197385397544 Control
A0 1.22432027418348 Control
A0 1.60241959340015 Control
A0 1.61551898893021 Control
A0 0.641997197093433 Control
A0 0.969288948617836 Control
A0 1.57588926672978 Control
A0 1.45895611986849 Control
A0 1.39478372478584 Control
A0 1.12354082642318 Control
A0 1.66771305415127 Control
A0 1.26365895732339 Control
A0 1.74194563701697 Control
A0 0.824822026402938 Control
A0 1.10654348968863 Control
A0 1.0864839613403 Control
A0 1.54568813887159 Control
A0 0.426694814105662 Control
A0 1.14231923187759 Control
A0 1.35056436494296 Control
A0 1.05751968553694 Control
A0 2.64676173992147 Control
A0 1.47631987501197 Control
A0 0.962684955594299 Control
A0 0.819954995608167 Control
A0 1.51581893066848 Control
A0 1.29787736140612 Control
A0 1.20734513002126 Control
A0 0.586107725505459 Control
A0 0.734062333019757 Control
A0 1.30561503218294 Control
A0 1.01494608919017 Control
A0 1.66294401925779 Control
A0 0.670971300174164 Control
A0 0.799159470834207 Control
A0 1.02655688439064 Control
A0 1.42203219842664 Control
A0 1.05308074241748 Control
A0 1.09619775219238 Control
A0 1.06790482145134 Control
A0 2.13680415246219 Control
A0 1.0396100539216 Control
A0 1.01453054160643 Control
A0 1.30988719882326 Control
A0 1.3411089068734 Control
A0 0.967498851557131 Control
A0 1.32881287663039 Control
A0 1.32833169159263 Control
A0 0.892313941732246 Control
A0 1.07263917135144 Control
A0 1.44360237642266 Control
A0 2.14999285731382 Control
A0 4.22369765952575 Control
A0 4.53948742872996 Control
A0 0.75820847325756 Control
A0 1.31337997040516 Control
A0 1.03074802396439 Control
A0 0.730624290887367 Control
A0 0.519180438915595 Control
A0 0.989606098187814 Control
A0 1.36204723705104 Control
A0 2.24611521719749 Control
A0 1.3493402585264 Control
A0 2.75695520083033 Control
A0 1.21542660085474 Control
A0 0.739111149344747 Control
A0 1.2307855375033 Control
A0 0.814748772499675 Control
A0 1.87759236903955 Control
A0 1.16278427790141 Control
A0 1.40111823220967 Control
A0 1.00612523157459 Control
A0 0.88881743856409 Control
A0 0.908683748554881 Control
A0 1.00349035098627 Control
A0 2.34734488087463 Control
A0 1.23180116439119 Control
A0 2.65238033075589 Control
A0 1.1627160168044 Control
A0 1.7296779660128 Control
A0 1.05558546910524 Control
A0 1.20664253959889 Control
A0 0.719161697415802 Control
A0 1.15977037457206 Control
A0 1.52307891794259 Control
A0 1.93232435719505 Control
A0 1.08502164918515 Control
A0 1.15216782943535 Control
A0 1.52463581445882 Control
A0 0.690306576601812 Control
A0 1.51319251574214 Control
A0 0.980853919913037 Control
A0 1.20077010373081 Control
A0 1.01020673881271 Control
A0 3.20968689806063 Control
A0 1.27766305333783 Control
A0 2.01781229673455 Control
A0 0.974266330948683 Control
A0 0.790927965615541 Control
A0 0.708586900658036 Control
A0 0.900932333603133 Control
A0 1.74400031733975 Control
A0 0.1200947032368 Control
A0 0.973291501827304 Control
A0 1.25813687884063 Control
A0 0.849945867224304 Control
A0 1.47613081156406 Control
A0 1.19263835050838 Control
A0 1.50295229733699 Control
A0 0.716814904634661 Control
A0 1.18293557191038 Control
A0 1.70291938319981 Control
A0 1.33361378448035 Control
A0 2.00268240978035 Control
A0 1.65601659056303 Control
A0 0.885204680941734 Control
A0 1.14471217892323 Control
A0 1.39463991639254 Control
A0 1.77383243610151 Control
A0 1.77735162211873 Control
A0 2.00438177673513 Control
A0 1.37585594870814 Control
A0 1.15817368809565 Control
A0 1.02079616674131 Control
A0 1.47770957025208 Control
A0 0.848342229474167 Control
A0 1.94871192780347 Control
A0 1.4254432572553 Control
A0 1.11015161866562 Control
A0 1.19140376375164 Control
A0 1.84621615608194 Control
A0 1.97697481301932 Control
A0 1.33173252024047 Control
A0 2.06862367862858 Control
A0 0.691350807592456 Control
A0 0.790017192719758 Control
A0 1.53424013287608 Control
A0 0.948557086332182 Control
A0 1.45840604345288 Control
A0 1.17016832212008 Control
A0 0.927631988124661 Control
A0 0.738260864645554 Control
A0 1.25830220889448 Control
A0 1.59096005793353 Control
A0 1.44974652290189 Control
A0 1.17517670938196 Control
A0 1.38404447252923 Control
A0 0.76765886506641 Control
A0 0.971058045802348 Control
A0 1.58552604706656 Control
A0 1.05084617868286 Control
A0 0.896509098667329 Control
A0 1.17645204655973 Control
A0 1.23975314095951 Control
A0 1.68969995942045 Control
A0 1.53348888005238 Control
A0 2.15358708940814 Control
A0 1.02316129633146 Control
A0 1.45119187223981 Control
A0 1.05747378013613 Control
A0 1.04804832904973 Control
A0 3.97144768184719 Control
A0 1.39789108292793 Control
A0 1.64207362523311 Control
A0 1.34456448795278 Control
A0 1.49797147691623 Control
A0 1.32518671688568 Control
A0 1.16723840620182 Control
A0 0.987248815893036 Control
A0 1.83356109381309 Control
A0 2.38384127392393 Control
A0 0.934248818006862 Control
A0 1.19912532448138 Control
A0 1.39482840976454 Control
A0 1.22452432671343 Control
A0 1.05195787997748 Control
A0 1.03716020174976 Control
A0 1.45278602677783 Control
A0 0.744302929649722 Control
A0 1.00649585302758 Control
A0 1.89236547052256 Control
A0 1.0314222952451 Control
A0 1.08830401199711 Control
A0 1.19270768364963 Control
A0 0.552969486455298 Control
A0 0.979826928200569 Control
A0 1.65742447418599 Control
A0 1.00088826271216 Control
A0 0.797261326820502 Control
A0 1.12141578273389 Control
A0 1.42693175356154 Control
A0 0.948664171665535 Control
A0 0.166707461752055 Control
A0 1.2598357447726 Control
A0 0.793953986363126 Control
A0 0.952798859518349 Control
A0 1.07760936276956 Control
A0 1.29649544297374 Control
A0 1.0452304900832 Control
A0 0.141534979052712 Control
A0 1.19218134138059 Control
A0 1.14668713177274 Control
A0 1.31573656085364 Control
A0 1.21453521287193 Control
A0 1.63731967468005 Control
A0 1.63953045824435 Control
A0 1.23518391606515 Control
A0 1.73913886867426 Control
A0 1.27168114526469 Control
A0 2.47631068148979 Control
A0 0.882659402729995 Control
A0 0.992924602069275 Control
A0 0.673626847401015 Control
A0 1.11345683566549 Control
A0 1.17735197865987 Control
A0 0.633726652477832 Control
A0 2.74179744957024 Control
A0 1.76157591919538 Control
A0 2.46758390816003 Control
A0 1.64836903288306 Control
A0 1.7449998367186 Control
A0 0.706405331779281 Control
A0 1.02865652953433 Control
A0 0.768505276843124 Control
A0 1.00718509132906 Control
A0 1.00629182118614 Control
A0 1.57033917770182 Control
A0 1.26866086648445 Control
A0 1.88637249198532 Control
A0 1.04045659319174 Control
A0 0.875956855891065 Control
A0 1.02278822320307 Control
A0 0.0904334881240454 Control
A0 2.40706601590485 Control
A0 0.867295334983745 Control
A0 1.36325261961191 Control
A0 0.632361131713334 Control
A0 1.08574595337038 Control
A0 1.52117785430136 Control
A0 1.07162992456607 Control
A0 1.09228030232334 Control
A0 1.35413945077625 Control
A0 1.00518364032974 Control
A0 0.102826620988109 Control
A0 0.773997196686687 Control
A0 0.804916567673738 Control
A0 1.53371846483667 Control
A0 0.808015768348566 Control
A0 1.05592373748753 Control
A0 1.26660855571326 Control
A0 0.956054569800772 Control
A0 0.905043508024212 Control
A0 1.32487753871056 Control
A0 0.808712034060258 Control
A0 1.0883549432306 Control
A0 1.42724997392142 Control
A0 1.27940508087634 Control
A0 0.579034918984811 Control
A0 0.810801043302328 Control
A0 1.82463763501475 Control
A0 1.89141089140732 Control
A0 1.27739170195946 Control
A0 0.943664992098416 Control
A0 0.894490441340407 Control
A0 0.370663050338315 Control
A0 0.895040742822825 Control
A0 2.63092154738955 Control
A0 1.42758206545976 Control
A0 0.793455750928511 Control
A0 0.985226521856832 Control
A0 1.47423277216746 Control
A0 1.90165123108088 Control
A0 1.94915948244359 Control
A0 0.976967138966263 Control
A0 1.32182507441533 Control
A0 2.44659009133658 Control
A0 0.837802180775354 Control
A0 2.47700668470176 Control
A0 1.25915798447623 Control
A0 1.19762796498611 Control
A0 1.18406527593298 Control
A0 1.14497648762579 Control
A0 0.928041514142383 Control
A0 1.25334790250404 Control
A0 1.74866444751693 Control
A0 2.39865933835993 Control
A0 1.05899334699875 Control
A0 0.743602801450523 Control
A0 0.719594481235738 Control
A0 1.04819211475212 Control
A0 1.32478593471338 Control
A0 1.21545662022841 Control
A0 1.08557323360278 Control
A0 0.780669591898396 Control
A0 1.18016446197415 Control
A0 1.36441019614377 Control
A0 1.60744964026091 Control
A0 1.19333757578757 Control
A0 2.53680108028744 Control
A0 0.838094580024866 Control
A0 1.95875340263748 Control
A0 1.55490932457654 Control
A0 1.63257804727708 Control
A0 0.74929959840612 Control
A0 0.777780396405805 Control
A0 1.21762765524996 Control
A0 1.45540917103702 Control
A0 0.840318594898048 Control
A0 2.04815590359328 Control
A0 1.07173139198031 Control
A0 1.7640612162739 Control
A0 1.55786368517795 Control
A0 0.603427071222773 Control
A0 1.31972760501993 Control
A0 2.1465296776971 Control
A0 2.11867965514407 Control
A0 1.79052620821658 Control
A0 1.40488306084734 Control
A0 0.595861241557633 Control
A0 1.22194344241727 Control
A0 1.8072895261261 Control
A0 1.26884325018704 Control
A0 1.27712921779014 Control
A0 2.14509286710343 Control
A0 1.19062568012277 Control
A0 1.12886522026247 Control
A0 0.86271278073073 Control
A0 1.78266599827378 Control
A0 0.776985835397067 Control
A0 1.2949212433019 Control
A0 1.05192999027709 Control
A0 1.58755082518133 Control
A0 1.08760670840978 Control
A0 0.704132099533165 Control
A0 1.25260765332653 Control
A0 0.998583360768992 Control
A0 1.28959731115053 Control
A0 1.32937278600008 Control
A0 1.00307844759592 Control
A0 0.859216174437497 Control
A0 0.790268046152801 Control
A0 0.964414009403953 Control
A0 1.15655013578274 Control
A0 0.708107545262402 Control
A0 0.90116961426732 Control
A0 1.01015091375707 Control
A0 1.15763957962809 Control
A0 0.847894382581265 Control
A0 1.13636953623043 Control
A0 0.74739994922803 Control
A0 1.04838530756949 Control
A0 1.33578674215038 Control
A0 1.04479442623096 Control
A0 1.03636878619737 Control
A0 1.59664971508291 Control
A0 1.31865529782483 Control
A0 1.44024517211996 Control
A0 1.07575409634833 Control
A0 0.896311355295739 Control
A0 1.41201927120441 Control
A0 0.695536007901809 Control
A0 1.47354435510248 Control
A0 0.365303686877311 Control
A0 1.74990074053217 Control
A0 1.69697576282877 Control
A0 1.60853451178677 Control
A0 1.59682371983498 Control
A0 1.36428239967001 Control
A0 0.718569488318253 Control
A0 1.50737157108719 Control
A0 2.37036168646314 Control
A0 1.10191211627588 Control
A0 2.24035270308101 Control
A0 1.2217007528882 Control
A0 0.687968290826626 Control
A0 1.03560777095389 Control
A0 1.07434918940647 Control
A0 1.13365271136119 Control
A0 1.09844542007506 Control
A0 0.571758944982045 Control
A0 0.902667370914265 Control
A0 2.89484660902878 Control
A0 1.33694164436829 Control
A0 1.56941409204886 Control
A0 1.83889804263342 Control
A0 0.868005682892949 Control
A0 1.0625712076705 Control
A0 1.34413206561933 Control
A0 0.955899200030859 Control
A0 1.21916729615167 Control
A0 1.38175703870687 Control
A0 1.26215480969002 Control
A0 1.46781456937299 Control
A0 1.61175548630099 Control
A0 3.11025524132673 Control
A0 1.46145881533426 Control
A0 1.11451505007347 Control
A0 2.19625893646014 Control
A0 0.686899282432036 Control
A0 0.98065668234989 Control
A0 0.782210710575109 Control
A0 1.12893803110695 Control
A0 1.14097443463796 Control
A0 0.786776189559401 Control
A0 1.14714920576689 Control
A0 1.0279972491448 Control
A0 1.1155876320513 Control
A0 1.71412987210875 Control
A0 1.47095000612944 Control
A0 1.23898857808695 Control
A0 1.0864542659519 Control
A0 2.14475269531789 Control
A0 1.32704032498508 Control
A0 0.856252938774701 Control
A0 0.831229488615027 Control
A0 1.12869853171823 Control
A0 1.39613772914383 Control
A0 1.1119684711417 Control
A0 1.7650593648123 Control
A0 0.721929367185495 Control
A0 2.56589869734267 Control
A0 1.54664530983572 Control
A0 0.980349020779444 Control
A0 1.11647239822268 Control
A0 1.57702859863925 Control
A0 1.64532353784019 Control
A0 0.832036674109622 Control
A0 1.01770200761279 Control
A0 1.24991524190355 Control
A0 1.02537562728084 Control
A0 1.17811735977017 Control
A0 1.10252497317275 Control
A0 0.921680861043786 Control
A0 1.22499112445487 Control
A0 1.11614640818305 Control
A0 0.51003751465491 Control
A0 1.64013324383651 Control
A0 1.19978261210058 Control
A0 1.12036734338113 Control
A0 1.19886602111148 Control
A0 1.27586790634554 Control
A0 2.92893495292414 Control
A0 1.88942356518092 Control
A0 0.748796647362734 Control
A0 0.736951426923338 Control
A0 1.07266714683683 Control
A0 0.911463083920908 Control
A0 1.62786783084616 Control
A0 0.809208789076665 Control
A0 0.101668402000101 Control
A0 0.918444004602883 Control
A0 0.978428196560355 Control
A0 2.35551997262924 Control
A0 0.8946535334014 Control
A0 1.30760225750698 Control
A0 3.25356534237201 Control
A0 0.928403867784875 Control
A0 1.54813961138251 Control
A0 1.1863157161101 Control
A0 1.10441849059289 Control
A0 0.757335174666556 Control
A0 0.858689008310491 Control
A0 1.10322210418401 Control
A0 1.20946583455066 Control
A0 1.24110767694933 Control
A0 1.30319622481176 Control
A0 1.04825343800971 Control
A0 1.51575410576911 Control
A0 0.691582111896814 Control
A0 1.34126121357848 Control
A0 1.10673151161782 Control
A0 1.66437207414091 Control
A0 3.87680619283741 Control
A0 2.25752317900702 Control
A0 0.967227979052519 Control
A0 0.997304064595745 Control
A0 0.97371053845214 Control
A0 1.45239109740238 Control
A0 0.882676610588111 Control
A0 1.03246195536184 Control
A0 0.92513728629835 Control
A0 1.10354156479425 Control
A0 0.966841685612158 Control
A0 1.620930295208 Control
A0 0.954462654357214 Control
A0 1.22738977031774 Control
A0 1.54592408284325 Control
A0 2.29842624874876 Control
A0 4.47393485665672 Control
A0 1.00971658331928 Control
A0 1.666483754628 Control
A0 1.43097526703298 Control
A0 1.26216861873517 Control
A0 1.2192194750122 Control
A0 1.07952389388864 Control
A0 1.18060818895792 Control
A0 1.37785478968009 Control
A0 1.43309492566611 Control
A0 1.20378134311378 Control
A0 0.855723891299822 Control
A0 1.00199224607686 Control
A0 0.995443261423842 Control
A0 0.979473988002175 Control
A0 2.01810572860813 Control
A0 0.913631317375958 Control
A0 0.668045490880967 Control
A0 1.43154640110282 Control
A0 1.36703446932286 Control
A0 1.31244227606771 Control
A0 1.12663124450015 Control
A0 1.23321432768524 Control
A0 0.625228137361888 Control
A0 1.09441204452881 Control
A0 1.38813937889679 Control
A0 1.47768225418293 Control
A0 0.72831768021793 Control
A0 1.03226139440037 Control
A0 1.37808936017322 Control
A0 1.32771852367737 Control
A0 1.57764387851726 Control
A0 1.58505609412316 Control
A0 1.1769308723939 Control
A0 1.11482929719448 Control
A0 1.08099363371902 Control
A0 1.08420339970056 Control
A0 1.16316822107427 Control
A0 0.967259605880444 Control
A0 1.05632816747186 Control
A0 1.45242514768981 Control
A0 1.63324243972849 Control
A0 0.729128682516131 Control
A0 1.72186961491742 Control
A0 0.799033821224976 Control
A0 0.99608222188659 Control
A0 1.09760036974102 Control
A0 1.48885270133025 Control
A0 0.883111008533791 Control
A0 1.38621906141023 Control
A0 1.02047912347156 Control
A0 1.40286557893554 Control
A0 1.58487397956673 Control
A0 1.18076546381182 Control
A0 0.783582785402283 Control
A0 2.38878096612558 Control
A0 1.44766579397918 Control
A0 0.89002358663827 Control
A0 0.60442856927767 Control
A0 1.97036690454662 Control
A0 1.69579265839208 Control
A0 0.847382555392244 Control
A0 1.76411685047468 Control
A0 0.839699728083148 Control
A0 0.098259504008713 Control
A0 1.07366562495864 Control
A0 1.10458839544638 Control
A0 1.6757928923768 Control
A0 1.24629326279214 Control
A0 0.887695760776844 Control
A0 1.68706084949812 Control
A0 1.13084102399957 Control
A0 1.81607554683032 Control
A0 1.46328588964802 Control
A0 1.33612715387219 Control
A0 1.45076037849443 Control
A0 0.853322042331012 Control
A0 1.36694211491634 Control
A0 1.27239955736855 Control
A0 2.03440132539029 Control
A0 1.211776180381 Control
A0 0.975118952816544 Control
A0 1.1039945384614 Control
A0 1.11282959385696 Control
A0 0.968140638663931 Control
A0 1.53999821980988 Control
A0 1.98232917557863 Control
A0 1.07883977449164 Control
A0 0.602791213329315 Control
A0 1.71094153443722 Control
A0 0.74840723610127 Control
A0 1.84875529258407 Control
A0 0.83549123711498 Control
A0 1.57891504040077 Control
A0 1.00015755508298 Control
A0 1.06408353030662 Control
A0 1.49067934661875 Control
A0 1.15090617571036 Control
A0 0.531492637540916 Control
A0 1.07226225932901 Control
A0 0.765753846676697 Control
A0 1.15355289734142 Control
A0 1.22117222849819 Control
A0 1.11143208789949 Control
A0 1.9365675325613 Control
A0 0.883753630683624 Control
A0 1.0188491184126 Control
A0 1.09551345165739 Control
A0 1.52698629672863 Control
A0 3.26187119565713 Control
A0 0.937089958972987 Control
A0 0.827877082376148 Control
A0 1.34508074226893 Control
A0 1.62367275801718 Control
A0 1.11975578703597 Control
A0 1.10817893103641 Control
A0 0.946119340275982 Control
A0 1.03116251414835 Control
A0 1.01855951721418 Control
A0 1.70330089149362 Control
A0 1.4939108729284 Control
A0 2.35088848758584 Control
A0 0.878887099575003 Control
A0 1.73296572327076 Control
A0 0.865198181115743 Control
A0 1.47500165983864 Control
A0 1.29369909168063 Control
A0 1.40629525969462 Control
A0 1.27627686474502 Control
A0 1.48651201038434 Control
A0 2.2221960910177 Control
A0 1.02876318151796 Control
A0 1.18469178788556 Control
A0 1.460594164251 Control
A0 1.14395229636649 Control
A0 1.11302884436429 Control
A0 1.03846893720348 Control
A0 1.31016407990934 Control
A0 0.783749248209685 Control
A0 1.11879362049003 Control
A0 1.69329435221386 Control
A0 1.22482481607809 Control
A0 0.667986634865859 Control
A0 0.849428290435489 Control
A0 1.232655456789 Control
A0 0.506957943620651 Control
A0 1.68154934139671 Control
A0 0.740291415324911 Control
A0 1.10493088154514 Control
A0 1.74192480060751 Control
A0 4.6919851630935 Control
A0 1.12899391769663 Control
A0 1.47690133932494 Control
A0 1.29560292200606 Control
A0 2.01106406237564 Control
A0 1.27916556824667 Control
A0 2.1446615701328 Control
A0 2.28966570945279 Control
A0 0.843662390727441 Control
A0 0.90600192160051 Control
A0 1.03857140951054 Control
A0 1.86823953429736 Control
A0 1.17460758111339 Control
A0 1.54312376906032 Control
A0 1.57453739901504 Control
A0 0.991598692879072 Control
A0 2.23711153636132 Control
A0 1.86481685121082 Control
A0 1.7001774738443 Control
A0 1.86296019824955 Control
A0 0.849797221708924 Control
A0 1.47838236026332 Control
A0 1.49302859443747 Control
A0 1.46040351876745 Control
A0 0.867087255521908 Control
A0 1.27125846539739 Control
A0 1.70841513878528 Control
A0 1.45661826184764 Control
A0 0.841120730253996 Control
A0 1.19370583872994 Control
A0 1.292955685849 Control
A0 1.73707633969571 Control
A0 0.89262902681729 Control
A0 0.926155810630876 Control
A0 0.995668239161129 Control
A0 1.09969696246068 Control
A0 0.970688294259728 Control
A0 1.06292990566565 Control
A0 2.06160604652604 Control
A0 0.764825831871648 Control
A0 1.41097127387328 Control
A0 1.20675081792203 Control
A0 1.37169611286931 Control
A0 1.58572986507349 Control
A0 1.27730235938876 Control
A0 0.995527564143612 Control
A0 1.23456562568598 Control
A0 1.12578852623277 Control
A0 2.29332887231957 Control
A0 1.24739998408596 Control
A0 0.744731812344409 Control
A0 1.31090369440631 Control
A0 2.05145983861148 Control
A0 0.637979082659147 Control
A0 1.76317688826914 Control
A0 1.19390664752721 Control
A0 1.01192899206981 Control
A0 2.23773254274105 Control
A0 1.48168675434955 Control
A0 0.938531093526699 Control
A0 0.529368238013016 Control
A0 1.27089000823351 Control
A0 0.587363913396815 Control
A0 0.738128091954496 Control
A0 0.894585046992584 Control
A0 1.11145803194853 Control
A0 4.5776743830719 Control
A0 1.68978438324744 Control
A0 0.993852907374186 Control
A0 0.722761739090148 Control
A0 1.25912165317754 Control
A0 1.39739381736476 Control
A0 1.46753484923579 Control
A0 1.31689069586313 Control
A0 1.09504938908892 Control
A0 1.40446556354587 Control
A0 1.16896949151224 Control
A0 1.15056333434622 Control
A0 1.38081778502916 Control
A0 1.16737037718337 Control
A0 0.814934257037384 Control
A0 1.21222092689124 Control
A0 1.0946812036282 Control
A0 2.11678292979008 Control
A0 1.14528134654528 Control
A0 0.859446507984793 Control
A0 1.62303481104836 Control
A0 1.40284004368486 Control
A0 2.06055282797033 Control
A0 0.432913364027493 Control
A0 0.946638228960909 Control
A0 1.07217888960017 Control
A0 1.00238694038687 Control
A0 1.7849863556145 Control
A0 1.30021924812793 Control
A0 0.932497567707137 Control
A0 0.854202304312803 Control
A0 1.52039271648822 Control
A0 1.63366531653871 Control
A0 0.908929761822839 Control
A0 1.23658598300086 Control
A0 1.2085389396302 Control
A0 1.34459083971238 Control
A0 1.33388714824393 Control
A0 1.4894301086369 Control
A0 0.680405856355023 Control
A0 0.98375857797457 Control
A0 0.793790724092897 Control
A0 0.503364330737846 Control
A0 1.72444153047015 Control
A0 1.16965176202508 Control
A0 1.38983010166812 Control
A0 1.12385308289302 Control
A0 2.01765433655722 Control
A0 1.16648701097942 Control
A0 1.63053029122467 Control
A0 1.04529507535506 Control
A0 1.74143550932248 Control
A0 1.22111932157253 Control
A0 1.42946991485982 Control
A0 1.41403085445068 Control
A0 1.16731175356223 Control
A0 3.72779052900704 Control
A0 1.79620769307441 Control
A0 0.940702197732674 Control
A0 1.42894195336603 Control
A0 1.59784303092712 Control
A0 1.24027985937861 Control
A0 1.24513402660033 Control
A0 1.50128657978378 Control
A0 1.09405380646155 Control
A0 1.228198602727 Control
A0 1.64200052309485 Control
A0 2.06738981380971 Control
A0 1.31881345093247 Control
A0 1.41107864798032 Control
A0 1.20247808298891 Control
A0 3.38929659389009 Control
A0 1.7638414730921 Control
A0 1.08917038254185 Control
A0 1.06542063090453 Control
A0 1.15259326470664 Control
A0 0.71540916534074 Control
A0 1.35070794609866 Control
A0 1.38705161305969 Control
A0 1.23695783512339 Control
A0 1.04343357940113 Control
A0 1.28111502514393 Control
A0 0.950136278977345 Control
A0 1.17500695278156 Control
A0 2.12210273764322 Control
A0 1.17845138803637 Control
A0 1.79747562506563 Control
A0 1.12167448411271 Control
A0 0.89171037055044 Control
A0 0.849236471558418 Control
A0 0.885000579326592 Control
A0 1.31330011393338 Control
A0 1.22373042495257 Control
A0 1.21446477112909 Control
A0 2.33897206304384 Control
A0 1.1551551994135 Control
A0 1.20077793280531 Control
A0 1.25833406609342 Control
A0 1.71675370960466 Control
A0 1.01509606528549 Control
A0 1.20164703100221 Control
A0 1.47282273612938 Control
A0 1.61925340796483 Control
A0 1.12671747682556 Control
A0 0.993421355742922 Control
A0 0.860348804255203 Control
A0 3.97505143605631 Control
A0 0.752752045014434 Control
A0 0.675856174194387 Control
A0 1.08804483786223 Control
A0 1.52218573609603 Control
A0 0.789571171181788 Control
A0 1.27527776755813 Control
A0 3.72529196311505 Control
A0 0.536202342865856 Control
A0 1.05047271581227 Control
A0 1.74367523227102 Control
A0 1.08038969164601 Control
A0 0.995095090674765 Control
A0 2.67198043135524 Control
A0 0.648142735352076 Control
A0 1.32127596411851 Control
A0 2.7714870320359 Control
A0 1.56214678499267 Control
A0 1.25581402408999 Control
A0 1.33643375784366 Control
A0 0.159362116998544 Control
A0 1.16915671513606 Control
A0 1.59581391424563 Control
A0 0.534410193916777 Control
A0 1.12723514361809 Control
A0 0.620659500181552 Control
A0 0.679793731556685 Control
A0 1.20237652826563 Control
A0 0.128147843627907 Control
A0 1.27780988284673 Control
A0 1.5617837653129 Control
A0 0.91497997186798 Control
A0 1.38779801400296 Control
A0 0.115602408573015 Control
A0 0.934940556233443 Control
A0 1.09533394335981 Control
A0 1.67111751410879 Control
A0 2.54790285658408 Control
A0 1.63310279565052 Control
A0 1.14800055142759 Control
A0 1.21972686007639 Control
A0 0.982599233328879 Control
A0 1.51632860689417 Control
A0 0.848905798730777 Control
A0 1.54693519485195 Control
A0 1.17680479914187 Control
A0 1.16287683150148 Control
A0 1.59935570247219 Control
A0 1.5494839062129 Control
A0 1.25000675855462 Control
A0 1.02445034433749 Control
A0 1.08027484200056 Control
A0 1.3336229738479 Control
A0 1.18392512718165 Control
A0 1.17089012181755 Control
A0 1.30427089268258 Control
A0 0.817093392085302 Control
A0 1.22604045071498 Control
A0 1.14757464242916 Control
A0 1.0774289403097 Control
A0 0.883487892665705 Control
A0 0.690969232642808 Control
A0 1.22501020229426 Control
A0 1.77571328873517 Control
A0 0.869620106551408 Control
A0 0.854258507076818 Control
A0 0.790099527431083 Control
A0 1.56277544203898 Control
A0 1.03895648595795 Control
A0 0.783865230599087 Control
A0 1.53560323498825 Control
A0 0.970162132644157 Control
A0 0.558738818411949 Control
A0 1.26771505633052 Control
A0 1.79627274470601 Control
A0 2.02198751220526 Control
A0 2.25373570152032 Control
A0 1.15777198825643 Control
A0 1.32508246345387 Control
A0 1.38020088433142 Control
A0 1.29732781518546 Control
A0 1.93953541491203 Control
A0 0.874638666118417 Control
A0 0.821044884297034 Control
A0 2.1626126003359 Control
A0 0.900067462547419 Control
A0 1.55803718830071 Control
A0 1.53992150424804 Control
A0 1.15324456249487 Control
A0 1.86782033147894 Control
A0 1.22211924593231 Control
A0 2.11042236368483 Control
A0 2.36779916191878 Control
A0 1.13463702337934 Control
A0 0.840890377288717 Control
A0 1.77778435653282 Control
A0 0.888711297750726 Control
A0 3.27419757941368 Control
A0 0.934417931522868 Control
A0 1.82135200654647 Control
A0 0.100777279519607 Control
A0 1.21192491914583 Control
A0 1.1059982767063 Control
A0 2.28248973123232 Control
A0 1.12993151223549 Control
A0 1.26934635450279 Control
A0 1.76262226393423 Control
A0 1.61780258737765 Control
A0 1.4943360862324 Control
A0 1.23849691762981 Control
A0 0.0991198237305548 Control
A0 1.6154694977024 Control
A0 1.26090747684016 Control
A0 1.46480067403103 Control
A0 1.21783191189017 Control
A0 1.78328219279107 Control
A0 1.37185084836831 Control
A0 1.9263035330855 Control
A0 1.30584736538706 Control
A0 0.465432343480297 Control
A0 0.997688729552745 Control
A0 1.11663058253029 Control
A0 0.860598817190478 Control
A0 1.52438760526123 Control
A0 0.949455281497105 Control
A0 1.14883058296464 Control
A0 1.82831412071402 Control
A0 2.18656741571549 Control
A0 1.27703263836406 Control
A0 1.14857545296775 Control
A0 0.723610084979172 Control
A0 0.900348622584615 Control
A0 1.15291824872119 Control
A0 2.67627924475124 Control
A0 1.50962522473985 Control
A0 2.13797639651569 Control
A0 0.576097822625507 Control
A0 0.591168520399743 Control
A0 1.25810101957864 Control
A0 0.998902643233553 Control
A0 2.2855168331057 Control
A0 1.60535732215175 Control
A0 1.58524143940501 Control
A0 1.43512396851696 Control
A0 1.27419971399944 Control
A0 1.20852783147386 Control
A0 0.816217080282214 Control
A0 1.05737464972485 Control
A0 1.25141495873254 Control
A0 0.557511103634102 Control
A0 1.14656340695954 Control
A0 1.47702269023324 Control
A0 1.27401129481845 Control
A0 2.08278779524988 Control
A0 0.991831210986588 Control
A0 1.65532203613018 Control
A0 1.34478904530395 Control
A0 0.999511475577384 Control
A0 1.42865838082959 Control
A0 1.37169247914636 Control
A0 0.85047804919113 Control
A0 1.11266249792508 Control
A0 1.00466786262712 Control
A0 1.76081989282352 Control
A0 1.34541125823721 Control
A0 1.18790068026981 Control
A0 1.18483136396007 Control
A0 0.666126305430184 Control
A0 1.16674205980323 Control
A0 1.22498548006444 Control
A0 2.1036664276014 Control
A0 0.918718448122583 Control
A0 1.08005182336047 Control
A0 1.95604793911793 Control
A0 1.26953260122808 Control
A0 1.51939702696271 Control
A0 2.26643737666831 Control
A0 1.26019480672124 Control
A0 1.13649165037249 Control
A0 0.870590901062757 Control
A0 1.22814386288838 Control
A0 3.03115300222111 Control
A0 0.917157540545016 Control
A0 1.12271382228421 Control
A0 1.27860862552912 Control
A0 1.09927197684695 Control
A0 1.29704183456793 Control
A0 0.131562550979809 Control
A0 1.10646879584314 Control
A0 1.65797485118228 Control
A0 1.19037999617277 Control
A0 1.09087857332402 Control
A0 1.46919414504187 Control
A0 1.11669745147741 Control
A0 0.89281559314787 Control
A0 1.32231478404102 Control
A0 0.671802720183973 Control
A0 1.58210113289867 Control
A0 1.03530732576391 Control
A0 1.2358500565968 Control
A0 1.41870846443055 Control
A0 1.34399708075846 Control
A0 1.17986748836628 Control
A0 1.38084987669678 Control
A0 2.21652788764651 Control
A0 2.09325187170313 Control
A0 1.66477682921811 Control
A0 1.45075901948435 Control
A0 1.89985253125518 Control
A0 1.92583979895048 Control
A0 0.665389202462305 Control
A0 0.900473271534328 Control
A0 0.780009403572241 Control
A0 1.29475344287322 Control
A0 1.66306557344508 Control
A0 0.104734298463296 Control
A0 0.731445484019851 Control
A0 1.19439100290808 Control
A0 1.2111061829556 Control
A0 1.28966863581251 Control
A0 1.50299445418127 Control
A0 1.08341882306666 Control
A0 0.649507343754365 Control
A0 1.26811786103856 Control
A0 0.956924015552732 Control
A0 1.59526914042175 Control
A0 1.62914405418633 Control
A0 2.46594539394834 Control
A0 1.78908624779005 Control
A0 1.02377620828703 Control
A0 1.05671287946827 Control
A0 1.01062600443143 Control
A0 1.70097385522216 Control
A0 1.19003701457933 Control
A0 1.1559193510673 Control
A0 1.22010520123169 Control
A0 0.951993839785445 Control
A0 3.2022587930015 Control
A0 0.63630254225709 Control
A0 1.2976458393292 Control
A0 1.14479199292503 Control
A0 0.927455447193814 Control
A0 2.90648253234964 Control
A0 1.56427477847389 Control
A0 1.51913661694122 Control
A0 1.47303831830346 Control
A0 1.30433825658775 Control
A0 1.24211124494137 Control
A0 1.3470257417061 Control
A0 1.53636028455992 Control
A0 1.66232089317114 Control
A0 1.25093451519771 Control
A0 2.08094374048925 Control
A0 0.923818078111905 Control
A0 1.29880540462445 Control
A0 0.577672362458031 Control
A0 1.08004290576576 Control
A0 1.15663630565449 Control
A0 1.73647278599659 Control
A0 1.49746508929671 Control
A0 1.60733545175723 Control
A0 1.21266844008 Control
A0 1.45139203290844 Control
A0 0.73421331584911 Control
A0 1.66300547755063 Control
A0 1.17329096364839 Control
A0 0.526357377919922 Control
A0 1.09202692941551 Control
A0 1.78254644595682 Control
A0 0.946228740883701 Control
A0 2.41982427333352 Control
A0 0.894791558703033 Control
A0 1.04293887733682 Control
A0 1.28140097027542 Control
A0 0.988454316242104 Control
A0 1.60274500878979 Control
A0 1.02103047528529 Control
A0 1.3296003187575 Control
A0 1.77385481849723 Control
A0 0.909096977755189 Control
A0 1.4292182719725 Control
A0 1.0263144959458 Control
A0 1.02418829920522 Control
A0 1.12223816746812 Control
A0 1.23294703668945 Control
A0 0.991774546060022 Control
A0 0.740827059704256 Control
A0 1.18290178006434 Control
A0 1.23451171681178 Control
A0 1.88036232116712 Control
A0 0.384147612573212 Control
A0 1.64645911870386 Control
A0 0.90628393047414 Control
A0 1.40643462672801 Control
A0 1.780136680861 Control
A0 3.88023574949308 Control
A0 1.96251748816608 Control
A0 1.26186088489424 Control
A0 1.31337295288281 Control
A0 0.918663468744692 Control
A0 1.09129056802053 Control
A0 1.82408860599225 Control
A0 1.25168787326112 Control
A0 0.968324176032574 Control
A0 2.27980207600119 Control
A0 1.58702473256279 Control
A0 0.652964729929181 Control
A0 2.52500434747635 Control
A0 0.982538859333964 Control
A0 1.0160249015708 Control
A0 1.18207828144259 Control
A0 0.662824517515464 Control
A0 1.18964492116773 Control
A0 3.77974207920209 Control
A0 1.37179074957058 Control
A0 1.32263637312085 Control
A0 1.30540442433538 Control
A0 0.772752381258856 Control
A0 0.643289104829627 Control
A0 1.49646353675853 Control
A0 1.64035112382624 Control
A0 1.1400201791534 Control
A0 1.10063846986774 Control
A0 1.4658494184132 Control
A0 1.38377325810626 Control
A0 1.43754224245711 Control
A0 1.47407290155395 Control
A0 1.45187723178791 Control
A0 0.675956015025227 Control
A0 1.41787039461101 Control
A0 1.6625046512857 Control
A0 2.39212168913232 Control
A0 0.691170339011352 Control
A0 2.01561600842852 Control
A0 1.07029240359053 Control
A0 1.16261479364202 Control
A0 0.646171431877642 Control
A0 0.913601268839158 Control
A0 0.849748748880064 Control
A0 1.7576706871708 Control
A0 1.19849285977731 Control
A0 1.34294890553697 Control
A0 1.84757253207362 Control
A0 0.803859465442852 Control
A0 0.956134031165079 Control
A0 0.960805984832538 Control
A0 1.35569108183576 Control
A0 1.06487148611633 Control
A0 0.775846793128093 Control
A0 1.6262455924166 Control
A0 1.4282407263818 Control
A0 1.02794416781137 Control
A0 1.49170994882574 Control
A0 1.15221828025296 Control
A0 0.963661270103399 Control
A0 0.955381848721031 Control
A0 2.08120162005395 Control
A0 1.05225215380129 Control
A0 2.1113968030931 Control
A0 2.1657788861235 Control
A0 1.49419874261565 Control
A0 1.20157266895522 Control
A0 1.19002595716872 Control
A0 1.15337780738613 Control
A0 0.713511080674319 Control
A0 1.51441428418099 Control
A0 1.09320779644549 Control
A0 0.916204263714898 Control
A0 0.882377308101717 Control
A0 1.92634360160061 Control
A0 1.23554976708719 Control
A0 1.03477386366774 Control
A0 0.761408293315962 Control
A0 0.737521179614361 Control
A0 0.682700790162562 Control
A0 1.08594600194047 Control
A0 1.11614275215036 Control
A0 0.870835490311998 Control
A0 1.23811074738522 Control
A0 1.18369193812107 Control
A0 1.36882311104642 Control
A0 1.20195372392579 Control
A0 0.384054845298678 Control
A0 0.643573781851015 Control
A0 0.937872928749157 Control
A0 0.928116655373428 Control
A0 0.843547718963786 Control
A0 0.617738378438607 Control
A0 1.25591252270195 Control
A0 1.04750210051319 Control
A0 1.66634721065885 Control
A0 1.77761976956958 Control
A0 1.73804967676663 Control
A0 0.647409606636866 Control
A0 1.1810678117668 Control
A0 1.35116861156326 Control
A0 0.87428036588977 Control
A0 0.778805912468683 Control
A0 1.43100152722522 Control
A0 0.768769132175173 Control
A0 1.21197113704727 Control
A0 2.3035954640351 Control
A0 0.956600885484371 Control
A0 1.13687101533952 Control
A0 1.4209950666636 Control
A0 2.62764092609645 Control
A0 0.95871243287297 Control
A0 0.881617110662342 Control
A0 0.45563967168264 Control
A0 1.46707311338105 Control
A0 1.31707999970284 Control
A0 1.61693308135607 Control
A0 0.781439410549771 Control
A0 1.28914996519378 Control
A0 1.07246277958001 Control
A0 0.691195105545684 Control
A0 0.827065200951812 Control
A0 1.72963290088558 Control
A0 1.29330177449747 Control
A0 0.977762892524681 Control
A0 1.36679437879717 Control
A0 1.379612323139 Control
A0 1.51926303790489 Control
A0 0.857345709007297 Control
A0 0.951535515261057 Control
A0 0.937289848769382 Control
A0 1.20763342210906 Control
A0 1.29110884699158 Control
A0 1.26580515258122 Control
A0 1.85598729420469 Control
A0 1.14500186842475 Control
A0 0.985277809695402 Control
A0 1.11093279627873 Control
A0 1.43855609129054 Control
A0 0.985967883350427 Control
A0 1.09255828106974 Control
A0 0.805362201228911 Control
A0 1.88446258277863 Control
A0 1.12951004062691 Control
A0 1.52588663801725 Control
A0 1.24754120514399 Control
A0 1.85529595122082 Control
A0 1.41405650121151 Control
A0 1.16498906579223 Control
A0 1.59220342617954 Control
A0 1.65897894277358 Control
A0 1.42555446508222 Control
A0 1.82755950363825 Control
A0 1.7672537636394 Control
A0 0.835427667213202 Control
A0 1.81744880374768 Control
A0 1.26581536289594 Control
A0 1.64966854292753 Control
A0 1.37229544901564 Control
A0 1.27220945439295 Control
A0 1.49596147033276 Control
A0 1.61197173601124 Control
A0 1.64602578431277 Control
A0 0.938436639236452 Control
A0 1.2013315071372 Control
A0 1.38838512755481 Control
A0 1.2725807991413 Control
A0 0.183727999072719 Control
A0 1.37381533735418 Control
A0 1.02922734587199 Control
A0 1.87280643649638 Control
A0 1.04726030751548 Control
A0 0.973245257074991 Control
A0 1.21576060150416 Control
A0 1.8523129683964 Control
A0 1.12873897891081 Control
A0 0.817537032499546 Control
A0 2.63690413043886 Control
A0 1.09138637214794 Control
A0 1.08771458038382 Control
A0 1.59895363255605 Control
A0 1.07418921482454 Control
A0 1.33903185969584 Control
A0 1.24819205344088 Control
A0 1.92361092257192 Control
A0 1.28137081273131 Control
A0 1.48627322343947 Control
A0 1.89319893737129 Control
A0 0.820400621410325 Control
A0 1.0481979888289 Control
A0 1.73770344162782 Control
A0 0.732245949519305 Control
A0 1.32889669126126 Control
A0 1.34140266506608 Control
A0 1.30015846075692 Control
A0 1.11228372607387 Control
A0 1.63861473508464 Control
A0 1.33778001340053 Control
A0 1.84397621476459 Control
A0 1.03834674434427 Control
A0 1.01769843226256 Control
A0 1.31254686693517 Control
A0 0.752473921041996 Control
A0 1.30997700159807 Control
A0 0.390229072058813 Control
A0 1.56275299500171 Control
A0 1.17883171479765 Control
A0 1.05299021536864 Control
A0 0.894989705910586 Control
A0 0.88403318091685 Control
A0 1.26995390655497 Control
A0 1.02541852139036 Control
A0 1.35403796034912 Control
A0 1.43734868432905 Control
A0 1.16684852606008 Control
A0 0.807007939912171 Control
A0 1.64625176431838 Control
A0 1.23957632102934 Control
A0 1.09884018744761 Control
A0 1.36816171918819 Control
A0 1.50457265812061 Control
A0 1.21798547479171 Control
A0 1.08294960178965 Control
A0 1.18411052934729 Control
A0 1.40122772876842 Control
A0 1.29414580547846 Control
A0 1.53721977411357 Control
A0 1.39960002027489 Control
A0 1.17219247522279 Control
A0 0.716666249726027 Control
A0 1.01701963549906 Control
A0 1.14164413524953 Control
A0 1.51113888941012 Control
A0 1.25678256755951 Control
A0 1.34349860324896 Control
A0 1.19032648293019 Control
A0 0.861413503239949 Control
A0 1.07545026027057 Control
A0 0.928001876790005 Control
A0 0.862773207729061 Control
A0 2.20603565162655 Control
A0 1.42857174884499 Control
A0 1.66332390889181 Control
A0 1.70877956352766 Control
A0 0.644522571895548 Control
A0 1.60386988742073 Control
A0 0.970674026485013 Control
A0 1.72908308406217 Control
A0 0.898710867506879 Control
A0 1.21901290404688 Control
A0 0.840355304522493 Control
A0 1.01683908649619 Control
A0 1.02577240135839 Control
A0 1.01996646082291 Control
A0 1.22006404887786 Control
A0 1.62430306906229 Control
A0 1.31824373277238 Control
A0 0.882795330951279 Control
A0 1.26106812367233 Control
A0 1.52404794477169 Control
A0 1.08709231936362 Control
A0 0.105749747583827 Control
A0 1.24860988580864 Control
A0 0.967744082862982 Control
A0 1.65754439931084 Control
A0 1.20906485038915 Control
A0 1.15915737343765 Control
A0 1.05930290090972 Control
A0 0.703554173213653 Control
A0 1.39088577868669 Control
A0 2.21549175719047 Control
A0 1.59694159991878 Control
A0 1.74217927223356 Control
A0 1.72345925873326 Control
A0 1.50609802132929 Control
A0 1.62282994083059 Control
A0 1.03801129321235 Control
A0 0.102731222212013 Control
A0 1.43245658493051 Control
A0 0.927346456897916 Control
A0 2.01583943670859 Control
A0 1.13693711656806 Control
A0 0.988115271155076 Control
A0 0.963382800133837 Control
A0 2.22471594732514 Control
A0 0.75352216621211 Control
A0 1.12612507055984 Control
A0 1.50237109735469 Control
A0 0.827363570499419 Control
A0 0.110468224458249 Control
A0 1.3539058059825 Control
A0 0.652808626331347 Control
A0 1.13086748796007 Control
A0 0.852163236412789 Control
A0 0.963333291424243 Control
A0 1.1163482820256 Control
A0 3.23332337171611 Control
A0 0.624140481996648 Control
A0 1.26836855681551 Control
A0 0.84204029240226 Control
A0 1.22897200551624 Control
A0 1.09170538064548 Control
A0 0.861941394581364 Control
A0 0.963201212359258 Control
A0 0.59532182708212 Control
A0 1.2817252772582 Control
A0 0.91189429472657 Control
A0 2.27274032963439 Control
A0 1.58450717808454 Control
A0 1.48201314087828 Control
A0 1.03398635605605 Control
A0 0.883972156279255 Control
A0 1.15961946286693 Control
A0 1.04756008189458 Control
A0 2.40714418714928 Control
A0 1.10911977884332 Control
A0 0.669029761377947 Control
A0 0.907563785123086 Control
A0 1.00531708036292 Control
A0 0.643629802276744 Control
A0 0.772955710140975 Control
A0 0.926895533628844 Control
A0 1.28776296161366 Control
A0 0.537879664479202 Control
A0 1.48881851143318 Control
A0 1.04361309469932 Control
A0 0.781372005749029 Control
A0 1.34315018240953 Control
A0 1.31924050994075 Control
A0 0.56697238562906 Control
A0 1.28267833932628 Control
A0 1.06557762028313 Control
A0 2.06372084400942 Control
A0 1.34469354022074 Control
A0 1.13170591753712 Control
A0 0.995398050334084 Control
A0 1.8765514636387 Control
A0 0.943412320326771 Control
A0 1.1150916524871 Control
A0 1.46104456992182 Control
A0 1.20670674613963 Control
A0 1.16781808748854 Control
A0 0.901175646483344 Control
A0 0.902301523842841 Control
A0 2.09426963645635 Control
A0 1.03285831473905 Control
A0 1.24703162874701 Control
A0 1.11904539188476 Control
A0 1.79195167587106 Control
A0 1.66712074670993 Control
A0 1.38601425942504 Control
A0 1.34562682213115 Control
A0 0.986197230286258 Control
A0 1.58198383108085 Control
A0 0.822326481928762 Control
A0 1.32973276678558 Control
A0 0.978172519701646 Control
A0 0.785635293507321 Control
A0 1.32144041195655 Control
A0 1.79329533218357 Control
A0 1.12362123659242 Control
A0 1.11107488960418 Control
A0 2.57027355026695 Control
A0 0.563895711953361 Control
A0 1.23305819603325 Control
A0 1.34179790190448 Control
A0 1.70706738939333 Control
A0 0.87858743342634 Control
A0 1.69117443418981 Control
A0 1.17349548673482 Control
A0 1.38383715535709 Control
A0 0.744532512286603 Control
A0 1.13914022037675 Control
A0 1.2697371877614 Control
A0 1.03020340435665 Control
A0 1.11311265691139 Control
A0 1.18130098118609 Control
A0 1.27110243096161 Control
A0 1.31986127803316 Control
A0 1.10537438998953 Control
A0 1.08501999347022 Control
A0 0.974311357065052 Control
A0 1.79693567846684 Control
A0 1.75395196317785 Control
A0 1.86749490723553 Control
A0 0.985509418216676 Control
A0 1.85546197214063 Control
A0 1.15098604268972 Control
A0 2.07023088384496 Control
A0 1.19881087371146 Control
A0 1.07031574613188 Control
A0 1.28847687893163 Control
A0 1.40014869803824 Control
A0 0.614614131487726 Control
A0 0.125605579895339 Control
A0 2.70950952037052 Control
A0 1.13539746065188 Control
A0 3.34209658815214 Control
A0 1.82273341683515 Control
A0 0.135691790764153 Control
A0 2.09081526597113 Control
A0 0.946999125820527 Control
A0 1.14200549922567 Control
A0 1.05530567424335 Control
A0 1.26020961131778 Control
A0 0.609741589763184 Control
A0 1.76215464337518 Control
A0 0.970265874995885 Control
A0 0.940063045088323 Control
A0 1.1015147371404 Control
A0 1.17209281525927 Control
A0 1.60899914291393 Control
A0 1.21352751014107 Control
A0 0.872803032274998 Control
A0 2.89795393285371 Control
A0 1.34355235585257 Control
A0 1.37499700009028 Control
A0 2.21778384367565 Control
A0 1.68006057233374 Control
A0 0.671799898890999 Control
A0 1.68503851421311 Control
A0 1.1931398086358 Control
A0 1.04193857593262 Control
A0 1.24893528333551 Control
A0 1.15919519911464 Control
A0 1.24731660605933 Control
A0 1.42877779481567 Control
A0 1.25948986446583 Control
A0 1.59142587939264 Control
A0 0.851216047945034 Control
A0 2.07177787983065 Control
A0 0.885147504268177 Control
A0 1.26200577543989 Control
A0 0.777679417499387 Control
A0 2.06676988470465 Control
A0 1.37892841060965 Control
A0 1.35573762590514 Control
A0 0.119797547114876 Control
A0 2.06549738147865 Control
A0 1.64784206185867 Control
A0 2.21152348590949 Control
A0 1.04559022937907 Control
A0 2.61339517989356 Control
A0 1.03207264803476 Control
A0 0.712331139057198 Control
A0 0.928503252626948 Control
A0 1.38820772564921 Control
A0 1.61430724898378 Control
A0 1.6696799471941 Control
A0 1.23193756435285 Control
A0 1.18909911421699 Control
A0 0.0844706596892778 Control
A0 1.11888700749491 Control
A0 1.14525779482111 Control
A0 1.49041064052916 Control
A0 1.31591973770582 Control
A0 1.52989878486111 Control
A0 1.49683163935505 Control
A0 0.786132316198571 Control
A0 1.13049810981074 Control
A0 1.9159331296277 Control
A0 1.25427579182989 Control
A0 1.07631682042202 Control
A0 2.20292780901874 Control
A0 0.729357784182819 Control
A0 1.15030669857297 Control
A0 1.17661875627536 Control
A0 1.71497022821307 Control
A0 0.941766758489008 Control
A0 0.992639299024856 Control
A0 1.25067391816536 Control
A0 1.94349944734221 Control
A0 0.905565345892144 Control
A0 1.29401368989067 Control
A0 0.91753567156356 Control
A0 0.751710909333567 Control
A0 1.57298596033308 Control
A0 1.73508977169053 Control
A0 1.16354548368518 Control
A0 1.41813011853157 Control
A0 1.00489853470394 Control
A0 1.35331033298326 Control
A0 1.7524503621905 Control
A0 1.32722010595488 Control
A0 0.936884133656121 Control
A0 1.64013823222643 Control
A0 1.00433876735753 Control
A0 1.83885531494275 Control
A0 1.70432654451145 Control
A0 0.833006780690942 Control
A0 1.1917584486109 Control
A0 1.33447387210954 Control
A0 0.54178626502674 Control
A0 1.45716562888412 Control
A0 0.824386869678476 Control
A0 1.05230498399018 Control
A0 1.32287474825222 Control
A0 1.22059914978584 Control
A0 1.30764155747151 Control
A0 1.17867654453951 Control
A0 0.877221398703436 Control
A0 0.914608997336376 Control
A0 0.543733934507363 Control
A0 2.2496468293007 Control
A0 1.22713054762942 Control
A0 1.13053531285505 Control
A0 1.37150604817787 Control
A0 1.26100716534406 Control
A0 1.27064076568288 Control
A0 1.65811623930144 Control
A0 1.22726631398072 Control
A0 1.4861733506623 Control
A0 1.20781226316976 Control
A0 2.77744319273557 Control
A0 0.957410148411962 Control
A0 1.39260985494878 Control
A0 2.30007973818873 Control
A0 1.53224677522026 Control
A0 1.00546513520272 Control
A0 1.14428580132343 Control
A0 1.04210671384293 Control
A0 1.41079158323542 Control
A0 1.36652634786069 Control
A0 1.25118463843064 Control
A0 1.08638321810499 Control
A0 1.04385056918598 Control
A0 1.35880939518162 Control
A0 1.43240477033821 Control
A0 0.718134107302559 Control
A0 1.54214380112787 Control
A0 1.09793133707197 Control
A0 0.814422293388069 Control
A0 1.16358195997687 Control
A0 1.20479282772516 Control
A0 0.345421849679976 Control
A0 1.2732612906423 Control
A0 1.26553149574687 Control
A0 0.98606243116666 Control
A0 1.19650190485013 Control
A0 0.922455918203901 Control
A0 1.55068207817289 Control
A0 1.1766426315241 Control
A0 1.52331381611327 Control
A0 2.13912453918744 Control
A0 0.777360097126658 Control
A0 1.31953369666296 Control
A0 1.32656318287213 Control
A0 1.07716784635964 Control
A0 1.28283623302453 Control
A0 0.709698994248652 Control
A0 1.0787276766365 Control
A0 0.962589626502094 Control
A0 1.558232987045 Control
A0 1.13937151286045 Control
A0 0.967037966341251 Control
A0 1.63725131527771 Control
A0 1.96308748906653 Control
A0 1.41297922530972 Control
A0 1.767343968986 Control
A0 1.36068640114279 Control
A0 0.626537731650427 Control
A0 1.5287333483597 Control
A0 1.30989602925288 Control
A0 1.08562121796058 Control
A0 1.66911970841869 Control
A0 1.06363614758534 Control
A0 1.17454801885654 Control
A0 1.06833501730968 Control
A0 1.27224461862344 Control
A0 1.06566476067333 Control
A0 0.675604565868274 Control
A0 1.08504169531164 Control
A0 1.02970953136983 Control
A0 1.22090630203088 Control
A0 1.51962059802107 Control
A0 1.49459389691765 Control
A0 1.01330329982012 Control
A0 1.18540483073278 Control
A0 1.1888827104949 Control
A0 0.758487007718197 Control
A0 1.90545839057103 Control
A0 0.9862485470741 Control
A0 1.64280253681257 Control
A0 1.26855494861967 Control
A0 1.37350445658118 Control
A0 1.48592682622879 Control
A0 1.28969702689856 Control
A0 2.05910958047733 Control
A0 0.796983107948596 Control
A0 0.706707536106491 Control
A0 0.989380499536395 Control
A0 0.994669890916063 Control
A0 0.885982022555116 Control
A0 1.64002397355857 Control
A0 1.8879238557318 Control
A0 0.881869720273191 Control
A0 1.0156369529035 Control
A0 1.04543172485173 Control
A0 1.19931890624667 Control
A0 1.64655192694753 Control
A0 0.95281460048397 Control
A0 1.29356504776275 Control
A0 0.90553655284109 Control
A0 1.15384746869459 Control
A0 1.14197101509088 Control
A0 0.863982729224942 Control
A0 2.27221675073629 Control
A0 1.36467889260244 Control
A0 0.586298069357548 Control
A0 1.68281859677986 Control
A0 1.15130882825238 Control
A0 0.644633982128168 Control
A0 1.36563831747366 Control
A0 0.760300222810592 Control
A0 0.439369958861841 Control
A0 0.974933665105635 Control
A0 1.54150505193455 Control
A0 1.99992712214634 Control
A0 0.792419419074132 Control
A0 1.14757106659924 Control
A0 0.989077505464349 Control
A0 1.00287556797365 Control
A0 1.48946344829864 Control
A0 1.14421773040252 Control
A0 1.45951384587519 Control
A0 1.38485490727248 Control
A0 1.09779652357922 Control
A0 1.05186756021951 Control
A0 0.836748784926179 Control
A0 1.1914874800529 Control
A0 1.03447936501073 Control
A0 1.73825087262865 Control
A0 1.84936629943057 Control
A0 1.26763815367929 Control
A0 1.24810036660407 Control
A0 1.17574331069501 Control
A0 1.11580777461948 Control
A0 1.34403283047046 Control
A0 1.24615714823657 Control
A0 1.4115405638644 Control
A0 1.17982832574555 Control
A0 1.12542133936933 Control
A0 1.36430385897841 Control
A0 1.14637431535809 Control
A0 1.62357022932176 Control
A0 1.20289732258438 Control
A0 2.30656735363189 Control
A0 1.48220225216405 Control
A0 2.38712326429541 Control
A0 1.25898233690884 Control
A0 1.10683424281423 Control
A0 1.39405032662443 Control
A0 0.983384245625392 Control
A0 0.653709849620109 Control
A0 1.02865024686448 Control
A0 0.818770253253327 Control
A0 1.34826047329787 Control
A0 0.74683361191016 Control
A0 0.551401330441593 Control
A0 0.82018103989044 Control
A0 2.37195645389189 Control
A0 1.00457727990258 Control
A0 2.29608040792019 Control
A0 1.28129469432616 Control
A0 0.911106225223094 Control
A0 0.896174246964888 Control
A0 1.23649002329216 Control
A0 1.37530255370352 Control
A0 2.02663945270471 Control
A0 1.1124082361522 Control
A0 0.921863374090387 Control
A0 1.05888531429217 Control
A0 0.989228758433702 Control
A0 1.21740292770998 Control
A0 0.878590866257563 Control
A0 1.27556533247738 Control
A0 1.17287240587858 Control
A0 3.33533001975759 Control
A0 1.13182855731083 Control
A0 1.42279004157909 Control
A0 1.13446892053117 Control
A0 2.44064249473964 Control
A0 0.966167396065016 Control
A0 1.5601967787503 Control
A0 0.966603298131372 Control
A0 1.32463939823422 Control
A0 0.9257526027502 Control
A0 3.11554163411064 Control
A0 1.61583900843361 Control
A0 0.870122619774367 Control
A0 0.695091686064302 Control
A0 0.886753721171248 Control
A0 1.10930271507839 Control
A0 0.453502694262653 Control
A0 0.698075509555377 Control
A0 1.29240525014203 Control
A0 1.50188223625407 Control
A0 0.801431223635043 Control
A0 1.35775129756977 Control
A0 1.45388262550997 Control
A0 1.31621023366245 Control
A0 1.44532387248647 Control
A0 2.71976431530461 Control
A0 1.40314266970377 Control
A0 1.27888891637006 Control
A0 1.15618133472231 Control
A0 0.933476881699436 Control
A0 1.51923942276406 Control
A0 1.1561278267514 Control
A0 2.42654206603618 Control
A0 1.26445504203768 Control
A0 0.703074650833154 Control
A0 1.22422767092006 Control
A0 1.53049861552239 Control
A0 1.20309072102914 Control
A0 1.60145636896082 Control
A0 1.08687572842541 Control
A0 0.880318234614522 Control
A0 1.03333075332931 Control
A0 0.848979492796823 Control
A0 1.20710697116248 Control
A0 1.07382023084898 Control
A0 1.88229395165545 Control
A0 1.44057812928505 Control
A0 2.3962268205711 Control
A0 0.711858335243798 Control
A0 0.94557613183656 Control
A0 0.824471114193226 Control
A0 0.771285200704607 Control
A0 1.13028247911793 Control
A0 1.59032661334799 Control
A0 1.50235337557346 Control
A0 1.61046571745459 Control
A0 1.29824128598049 Control
A0 0.907210438282425 Control
A0 1.13506925788203 Control
A0 1.28450045042321 Control
A0 1.40603605434466 Control
A0 0.961268945481243 Control
A0 1.37349305141341 Control
A0 2.12773678247739 Control
A0 1.03220849935022 Control
A0 1.27527296804118 Control
A0 0.719040531958696 Control
A0 0.947597909488263 Control
A0 1.11493382183609 Control
A0 1.08804057621884 Control
A0 0.879274524046448 Control
A0 1.61987299562794 Control
A0 0.790732806375874 Control
A0 1.1934713400584 Control
A0 1.92434095694937 Control
A0 1.58858792297431 Control
A0 2.01055085805365 Control
A0 1.6489175496813 Control
A0 1.34267953698769 Control
A0 1.56844754371455 Control
A0 1.56407871386627 Control
A0 1.7084900107961 Control
A0 1.27757445752849 Control
A0 0.95825965608041 Control
A0 1.24599855902545 Control
A0 1.28181503011218 Control
A0 1.2275749449932 Control
A0 0.447589156056613 Control
A0 1.66349358537256 Control
A0 3.3072301674167 Control
A0 1.04511506544455 Control
A0 1.5106879659109 Control
A0 1.148200829079 Control
A0 1.07286804748866 Control
A0 1.01986745434788 Control
A0 1.21341540566409 Control
A0 1.55465119678359 Control
A0 3.259838578901 Control
A0 1.60795931167668 Control
A0 1.42919067317852 Control
A0 1.52281705422342 Control
A0 0.844533966786773 Control
A0 1.51254051630094 Control
A0 1.09764864886223 Control
A0 1.42703206991594 Control
A0 1.05395162792934 Control
A0 1.32480172648874 Control
A0 1.26091430790625 Control
A0 1.30242019248005 Control
A0 2.72105661793817 Control
A0 1.93760620392694 Control
A0 1.61805372322891 Control
A0 1.785506721899 Control
A0 1.11069656742702 Control
A0 1.3110015756065 Control
A0 1.33432507880942 Control
A0 0.845901294179158 Control
A0 1.25471211276753 Control
A0 1.7718158543349 Control
A0 1.84354784539064 Control
A0 0.744211734200817 Control
A0 1.46204697640282 Control
A0 0.822087778827022 Control
A0 1.24007354980067 Control
A0 2.1545799199765 Control
A0 1.18157450132658 Control
A0 0.795857452775939 Control
A0 0.980369398301161 Control
A0 1.28335820974302 Control
A0 0.779163630588217 Control
A0 1.51463018027172 Control
A0 0.379387532971692 Control
A0 1.17715382407936 Control
A0 1.56437607072721 Control
A0 1.66692973992019 Control
A0 0.511105640652646 Control
A0 1.70364819129977 Control
A0 1.36757162459821 Control
A0 1.46539825665104 Control
A0 0.860976816414212 Control
A0 1.34364443488262 Control
A0 1.72220263068132 Control
A0 1.22922961223697 Control
A0 1.02744497648455 Control
A0 1.20498131382377 Control
A0 1.18606236537074 Control
A0 1.05844480634826 Control
A0 1.01290891939023 Control
A0 1.29649449119027 Control
A0 2.42473434626789 Control
A0 1.03468156105453 Control
A0 2.01807698910284 Control
A0 0.873025783659208 Control
A0 1.06778582786234 Control
A0 1.1089021515406 Control
A0 1.1215793735358 Control
A0 1.26887565672076 Control
A0 0.933383237846478 Control
A0 1.05357870288013 Control
A0 1.60637965488881 Control
A0 0.675954278658953 Control
A0 1.94218591561975 Control
A0 2.50687024607352 Control
A0 0.904887963322874 Control
A0 1.52807707904485 Control
A0 1.25671832723219 Control
A0 1.56706287355661 Control
A0 1.37106761388083 Control
A0 1.41984864530555 Control
A0 1.38120345612303 Control
A0 1.30349624440448 Control
A0 2.88285489173806 Control
A0 1.42081797437352 Control
A0 0.871429869187528 Control
A0 1.79439854398997 Control
A0 1.17669046363852 Control
A0 1.13733594208982 Control
A0 1.47478181492409 Control
A0 1.24748274790443 Control
A0 1.28569326919969 Control
A0 2.75248940953186 Control
A0 1.54361345644315 Control
A0 0.69371145355243 Control
A0 0.843250258410734 Control
A0 1.01023028651283 Control
A0 2.02141749936441 Control
A0 0.922173724236104 Control
A0 0.984242933604489 Control
A0 1.37405198895394 Control
A0 0.941100506691692 Control
A0 1.00461341043246 Control
A0 1.47243816501578 Control
A0 0.679358148972595 Control
A0 0.933162238808435 Control
A0 0.779916620834399 Control
A0 0.7801744471618 Control
A0 1.17362643949834 Control
A0 0.930150487883402 Control
A0 1.22427382950375 Control
A0 1.10895740631375 Control
A0 2.02238797314381 Control
A0 1.40783478961166 Control
A0 0.785308597997268 Control
A0 0.458344618012654 Control
A0 1.45880809398377 Control
A0 0.973593914505079 Control
A0 0.853964760982161 Control
A0 1.25533559747383 Control
A0 0.751583913213733 Control
A0 0.977503623545358 Control
A0 1.21458415635402 Control
A0 1.2012698562886 Control
A0 1.23481156518783 Control
A0 0.612585658793699 Control
A0 1.84355682859067 Control
A0 1.8718205642298 Control
A0 1.28833845495012 Control
A0 1.70582340575991 Control
A0 1.10750307915562 Control
A0 2.48293941091825 Control
A0 0.927525030090888 Control
A0 0.710488194794572 Control
A0 0.714485549177319 Control
A0 1.23461160172837 Control
A0 0.932562386112673 Control
A0 0.920425435751077 Control
A0 1.43218416178208 Control
A0 1.08833176413339 Control
A0 1.02106464429158 Control
A0 1.70907340456107 Control
A0 1.00504210408835 Control
A0 1.89736306617176 Control
A0 0.741141213238006 Control
A0 0.478816714322519 Control
A0 1.08616464808323 Control
A0 0.898634284889478 Control
A0 0.511144581141118 Control
A0 1.09589026546146 Control
A0 0.416684938424981 Control
A0 1.57661536702103 Control
A0 2.98491821071058 Control
A0 1.08173380857435 Control
A0 0.776252877924712 Control
A0 1.86863134805592 Control
A0 0.982267648357632 Control
A0 0.942904410701395 Control
A0 1.17170178130708 Control
A0 0.825470760073833 Control
A0 0.11270714592762 Control
A0 1.15910043080553 Control
A0 1.65204403403614 Control
A0 1.07934070041704 Control
A0 0.863947879367176 Control
A0 1.16366674013148 Control
A0 1.16577393663273 Control
A0 0.8505335651805 Control
A0 0.793867476697201 Control
A0 1.2762830088613 Control
A0 0.809770017633038 Control
A0 0.814265213873243 Control
A0 1.28267464479048 Control
A0 1.13785756950131 Control
A0 1.10963708756448 Control
A0 1.44252804685546 Control
A0 1.24016827008965 Control
A0 1.47418913627878 Control
A0 0.923008148832948 Control
A0 1.54236260732712 Control
A0 1.61097508117511 Control
A0 0.782037856724522 Control
A0 1.13102842981322 Control
A0 0.872921302627691 Control
A0 1.15045054911005 Control
A0 1.10873300567559 Control
A0 1.60092877487629 Control
A0 0.852665817703806 Control
A0 0.726640823342553 Control
A0 1.63825734707146 Control
A0 1.12927607041483 Control
A0 0.866738009134914 Control
A0 0.983214427258295 Control
A0 1.03667419833365 Control
A0 1.07974674801621 Control
A0 1.26796894836554 Control
A0 1.25551215816503 Control
A0 2.87267971718589 Control
A0 1.40261939030789 Control
A0 0.937507923204753 Control
A0 1.36826834572445 Control
A0 1.5253022507608 Control
A0 0.64111570058396 Control
A0 1.16543934763564 Control
A0 1.93909579980268 Control
A0 1.70718148670733 Control
A0 1.13338294259477 Control
A0 2.40108177078926 Control
A0 1.45797817357903 Control
A0 1.15677139153609 Control
A0 1.6390885994049 Control
A0 0.621462124082359 Control
A0 1.35013089464482 Control
A0 1.28077266323099 Control
A0 1.17373504770031 Control
A0 1.35345972745899 Control
A0 1.18961295408892 Control
A0 0.845646513669997 Control
A0 1.00562037404265 Control
A0 1.75007493819369 Control
A0 0.685169972705751 Control
A0 1.34195921363275 Control
A0 1.48172886799711 Control
A0 1.41712024737907 Control
A0 1.11124443556995 Control
A0 1.77997772802735 Control
A0 1.2719017431316 Control
A0 2.17102769934644 Control
A0 1.49894251323882 Control
A0 1.22844371082114 Control
A0 1.28541041795257 Control
A0 1.52236421092612 Control
A0 3.21485941701085 Control
A0 2.61269810891814 Control
A0 0.856827451236632 Control
A0 0.550468495519731 Control
A0 1.79856215959471 Control
A0 1.07078900337729 Control
A0 0.751932708043884 Control
A0 1.91988099381248 Control
A0 0.611826349058618 Control
A0 0.797308980684129 Control
A0 1.10632922571495 Control
A0 1.03157667046585 Control
A0 1.36388860763074 Control
A0 0.652630361740928 Control
A0 1.18478577204586 Control
A0 1.06846958593512 Control
A0 1.27613694274252 Control
A0 1.39875054068603 Control
A0 0.510453136477497 Control
A0 1.42740356437161 Control
A0 0.789062824090704 Control
A0 1.54108584528395 Control
A0 1.54279587047222 Control
A0 1.62030075776701 Control
A0 1.47802569108823 Control
A0 1.67408786437704 Control
A0 1.13868789519258 Control
A0 1.71786173912582 Control
A0 0.903110178085543 Control
A0 1.07946551500157 Control
A0 1.1135433963339 Control
A0 1.10453643323608 Control
A0 3.09560255683938 Control
A0 1.31755126868452 Control
A0 1.09905979879252 Control
A0 1.76964361346422 Control
A0 1.24755678535624 Control
A0 2.03696768569453 Control
A0 2.45070381606922 Control
A0 1.04965830171027 Control
A0 2.36186797539904 Control
A0 1.3684248307672 Control
A0 1.66201648336195 Control
A0 1.13220422436767 Control
A0 1.15663217497462 Control
A0 1.8263835540272 Control
A0 1.07903540829207 Control
A0 1.27394852281945 Control
A0 1.24552769645606 Control
A0 1.66013613718433 Control
A0 1.26534695682079 Control
A0 1.51982888407064 Control
A0 1.1643956907162 Control
A0 1.25742236918175 Control
A0 2.80168896044019 Control
A0 1.27179632642277 Control
A0 0.619938617804212 Control
A0 1.19106692757514 Control
A0 1.17526289759563 Control
A0 0.914473716439929 Control
A0 1.29170841860108 Control
A0 1.78062052581394 Control
A0 1.6015940446061 Control
A0 1.57577671865051 Control
A0 1.05468508212781 Control
A0 1.11428037886396 Control
A0 1.19566363500192 Control
A0 0.991237744675246 Control
A0 1.00786548340948 Control
A0 0.879415552872799 Control
A0 1.0177137269271 Control
A0 1.2448544033515 Control
A0 1.25916466531541 Control
A0 1.45768737567679 Control
A0 2.60972497141078 Control
A0 1.37810803770237 Control
A0 1.12489898397038 Control
A0 1.13721689077601 Control
A0 2.0186069008941 Control
A0 1.12105631409727 Control
A0 1.19298518271293 Control
A0 1.25919178675314 Control
A0 1.12859492728013 Control
A0 1.62116210581819 Control
A0 0.627255772734906 Control
A0 0.67549777830996 Control
A0 1.28020248638567 Control
A0 1.16479059242327 Control
A0 1.08823730257609 Control
A0 1.31568742865547 Control
A0 1.25833818952212 Control
A0 1.33561373435498 Control
A0 1.26957252299324 Control
A0 1.78676536744247 Control
A0 0.736743506383464 Control
A0 1.4672992299788 Control
A0 1.64903590546231 Control
A0 1.34387068869782 Control
A0 1.39313293643008 Control
A0 1.38975997394036 Control
A0 1.92436441038807 Control
A0 1.363985444154 Control
A0 1.34906549798464 Control
A0 1.14280257338556 Control
A0 1.82918840251258 Control
A0 1.21380343151683 Control
A0 1.10979795300713 Control
A0 1.07928361655331 Control
A0 2.23348844894342 Control
A0 1.1663574256519 Control
A0 1.06856562646333 Control
A0 1.25366538068833 Control
A0 1.42586400956143 Control
A0 0.941444726218478 Control
A0 0.916917916781876 Control
A0 1.22601675272812 Control
A0 0.709711602038108 Control
A0 1.35690547815019 Control
A0 0.932601859430023 Control
A0 0.912523262253691 Control
A0 1.53336583185539 Control
A0 1.05421999335138 Control
A0 1.87541601736327 Control
A0 0.754117430130542 Control
A0 0.863980742693311 Control
A0 1.42796531676507 Control
A0 0.644996572272901 Control
A0 1.53677620539634 Control
A0 1.35967292094476 Control
A0 0.0967751414240071 Control
A0 0.804012379589062 Control
A0 1.22688428144101 Control
A0 1.1481877237423 Control
A0 1.08437808320448 Control
A0 1.2591675822187 Control
A0 1.16551388320691 Control
A0 1.03625779412688 Control
A0 0.56825527599497 Control
A0 2.23663900658947 Control
A0 0.980337151655863 Control
A0 0.134663161432456 Control
A0 1.12561554356398 Control
A0 1.0850372391883 Control
A0 1.52817162584766 Control
A0 1.51482073250295 Control
A0 0.808231662209865 Control
A0 1.15013849240946 Control
A0 0.860617954270224 Control
A0 1.00945821107603 Control
A0 0.990938814760345 Control
A0 1.11400839734163 Control
A0 1.5042715921992 Control
A0 1.10398074031393 Control
A0 1.24659448925392 Control
A0 1.260133165949 Control
A0 1.34128082679411 Control
A0 0.928885490080823 Control
A0 1.04555633146663 Control
A0 0.815137018820388 Control
A0 2.09201653762903 Control
A0 1.57043385653634 Control
A0 1.43368821681209 Control
A0 1.11946719346601 Control
A0 0.711391373431822 Control
A0 1.7437693843367 Control
A0 1.19177022977858 Control
A0 1.68264004805545 Control
A0 1.84115588347552 Control
A0 3.05328591986299 Control
A0 1.05824465732399 Control
A0 0.723961348509904 Control
A0 0.943023712702144 Control
A0 1.73242527076105 Control
A0 1.52264905551066 Control
A0 1.27774539144097 Control
A0 0.636313610711808 Control
A0 0.926828064328885 Control
A0 1.16810411599344 Control
A0 1.36801508399002 Control
A0 0.54514609278116 Control
A0 1.21990289675165 Control
A0 2.1997555657598 Control
A0 2.34159832117838 Control
A0 0.980762810788208 Control
A0 1.53004572595375 Control
A0 1.22895519086438 Control
A0 1.93470453685038 Control
A0 0.967108579509479 Control
A0 1.40179247945505 Control
A0 1.34886230414019 Control
A0 1.40406637349439 Control
A0 1.03769041881729 Control
A0 1.34447752087141 Control
A0 0.796244036969475 Control
A0 1.31373343594603 Control
A0 1.04010108101076 Control
A0 2.25511001692895 Control
A0 1.52094989986209 Control
A0 1.34742302805809 Control
A0 1.44767075895125 Control
A0 1.30756912146982 Control
A0 1.16588599994438 Control
A0 0.831273201724974 Control
A0 0.788369757098871 Control
A0 0.927093034244024 Control
A0 0.857513551081364 Control
A0 1.1377697469474 Control
A0 0.795350309923764 Control
A0 0.748451069037907 Control
A0 1.5571347793914 Control
A0 1.78552993286364 Control
A0 1.23157896998973 Control
A0 1.03600587154333 Control
A0 1.55335195504725 Control
A0 0.828762742487702 Control
A0 0.965900182566861 Control
A0 1.52188646587192 Control
A0 0.501315508237772 Control
A0 1.22384327757606 Control
A0 0.995716711262991 Control
A0 1.14170055810318 Control
A0 1.15879307710841 Control
A0 1.7212688244376 Control
A0 1.00339255430578 Control
A0 1.77211990953635 Control
A0 1.4029883585696 Control
A0 1.16261620401983 Control
A0 1.23864085591327 Control
A0 1.54218522873298 Control
A0 1.43356712690779 Control
A0 1.26555995320842 Control
A0 1.75975515771062 Control
A0 1.61515793038499 Control
A0 1.03734535830861 Control
A0 1.14308757385802 Control
A0 1.22606961812647 Control
A0 1.32259122715666 Control
A0 1.3938447410974 Control
A0 1.24430326852927 Control
A0 0.990827871776699 Control
A0 0.937416139828416 Control
A0 1.02298878632388 Control
A0 1.07546367582167 Control
A0 2.51762968020075 Control
A0 0.879262028274378 Control
A0 2.00925286063095 Control
A0 1.94791751105405 Control
A0 0.944806875531951 Control
A0 1.31932077985269 Control
A0 1.80413077222732 Control
A0 2.23870555955496 Control
A0 1.42886146750719 Control
A0 1.1624966318566 Control
A0 2.84836013652363 Control
A0 1.02914051151987 Control
A0 0.666265671698913 Control
A0 0.78096128194715 Control
A0 0.919915338855489 Control
A0 1.16353650839805 Control
A0 0.960370565452311 Control
A0 1.23942614979189 Control
A0 2.11995217660205 Control
A0 1.54734969842261 Control
A0 1.47627651939004 Control
A0 0.760454634741438 Control
A0 1.6624338299165 Control
A0 1.17715122758043 Control
A0 0.695569263319006 Control
A0 0.870400997083765 Control
A0 1.11920171866716 Control
A0 0.998833994777142 Control
A0 1.22133710965661 Control
A0 1.1653128904684 Control
A0 0.606235652055033 Control
A0 0.768632591867219 Control
A0 1.20446993929233 Control
A0 1.85340514220141 Control
A0 1.54145946133852 Control
A0 0.868256770710403 Control
A0 0.947886250400372 Control
A0 0.640829518845321 Control
A0 2.33510654362018 Control
A0 0.967478967275424 Control
A0 0.613502608128472 Control
A0 2.14774864842569 Control
A0 1.24324571579538 Control
A0 0.79760577041652 Control
A0 1.86245812632952 Control
A0 0.798849703811586 Control
A0 1.15765046940411 Control
A0 1.15738001952748 Control
A0 1.21397343037011 Control
A0 0.560288634915156 Control
A0 1.57578053885508 Control
A0 1.04044368170062 Control
A0 1.67597606101709 Control
A0 1.42789249553816 Control
A0 1.01859843757814 Control
A0 1.079298165473 Control
A0 1.85899663926352 Control
A0 1.09075106183867 Control
A0 1.10211626328372 Control
A0 1.51601164084143 Control
A0 1.0031543369315 Control
A0 1.43767446102926 Control
A0 1.20183819849009 Control
A0 0.918009146817774 Control
A0 1.36174966877634 Control
A0 1.30763526081598 Control
A0 1.75058801178851 Control
A0 0.839521224405912 Control
A0 1.42414962992145 Control
A0 1.25706717912322 Control
A0 1.14424036313933 Control
A0 0.980218084015342 Control
A0 2.19918152815235 Control
A0 2.81860454551801 Control
A0 1.11200964486151 Control
A0 1.78018311142757 Control
A0 1.20211388680628 Control
A0 1.40373465155441 Control
A0 1.19737963286535 Control
A0 0.73812798203741 Control
A0 1.05170715237825 Control
A0 1.48942143555308 Control
A0 1.26841721563053 Control
A0 0.852490559545261 Control
A0 1.56759999497734 Control
A0 1.14177855756227 Control
A0 1.32450777970866 Control
A0 0.994593891151954 Control
A0 0.928056549473471 Control
A0 1.02634091377004 Control
A0 0.32559797031571 Control
A0 1.41844158523622 Control
A0 1.77431248999328 Control
A0 1.74067986383996 Control
A0 1.25679414520154 Control
A0 1.81587484240855 Control
A0 0.788527619015019 Control
A0 0.96236825095702 Control
A0 1.45102937699291 Control
A0 0.788466193004916 Control
A0 1.56444593305963 Control
A0 1.47888757115668 Control
A0 1.39742318953227 Control
A0 0.926187671477826 Control
A0 1.21206461227038 Control
A0 0.975871557087427 Control
A0 1.49538208181109 Control
A0 0.946392950109141 Control
A0 1.40190661543068 Control
A0 1.5886674088738 Control
A0 0.97762577934058 Control
A0 1.97234369164237 Control
A0 0.880969967430575 Control
A0 1.82734185163814 Control
A0 0.902670850279514 Control
A0 1.33877231960662 Control
A0 0.866210286728619 Control
A0 2.06409813804991 Control
A0 1.31891897527687 Control
A0 0.968127611606411 Control
A0 0.870194347962345 Control
A0 1.78545813670777 Control
A0 0.874383624739317 Control
A0 0.0901394716802111 Control
A0 1.85631200068713 Control
A0 1.40269598695673 Control
A0 0.910917270182616 Control
A0 1.13949823684927 Control
A0 0.937213539640253 Control
A0 1.10642972123791 Control
A0 1.18970802941839 Control
A0 2.98521274591289 Control
A0 1.11117163038451 Control
A0 1.6849146416889 Control
A0 1.77704169654096 Control
A0 1.70349783860472 Control
A0 1.03246285834769 Control
A0 1.22792274325873 Control
A0 1.82496052959436 Control
A0 1.86306482069607 Control
A0 0.806306865604634 Control
A0 0.702729528174195 Control
A0 2.34466816821949 Control
A0 1.15970793342061 Control
A0 1.0859163282481 Control
A0 1.30828495273451 Control
A0 2.96255311601384 Control
A0 1.60258909290273 Control
A0 1.29678757359834 Control
A0 1.06848276182942 Control
A0 1.40218656054478 Control
A0 0.756368059197477 Control
A0 1.19126509353336 Control
A0 1.37033744744917 Control
A0 0.883489839415318 Control
A0 1.0330479593562 Control
A0 1.53426318373887 Control
A0 0.851893451040462 Control
A0 1.0697177072061 Control
A0 1.28157780732066 Control
A0 1.33337348332194 Control
A0 1.46229993010589 Control
A0 1.08053327694839 Control
A0 1.44329481978754 Control
A0 2.19383585223519 Control
A0 1.12553112125979 Control
A0 2.14818877114644 Control
A0 0.633304657840258 Control
A0 1.63219061582744 Control
A0 1.01961709974101 Control
A0 0.813062879711278 Control
A0 2.12238954598201 Control
A0 0.763772955451041 Control
A0 1.16777847041766 Control
A0 1.43202889016227 Control
A0 1.16364027207656 Control
A0 3.31124312969321 Control
A0 2.19809797238525 Control
A0 0.720635114183968 Control
A0 0.753282601865396 Control
A0 1.35861885911988 Control
A0 1.17721025996124 Control
A0 2.06517583543321 Control
A0 0.8605118355533 Control
A0 0.914096023624497 Control
A0 1.77567867038909 Control
A0 1.69379334255056 Control
A0 1.4331630761617 Control
A0 1.18761214490535 Control
A0 1.13115321174593 Control
A0 0.694640381837797 Control
A0 1.69056580126472 Control
A0 1.61680592673695 Control
A0 1.48564480989795 Control
A0 1.04323671235459 Control
A0 1.20527676366755 Control
A0 1.47288896553382 Control
A0 0.870936048827235 Control
A0 1.59257433497375 Control
A0 1.3005748787643 Control
A0 1.41772622934726 Control
A0 1.42888929367602 Control
A0 1.21945031693749 Control
A0 1.24561570494928 Control
A0 1.66363746936962 Control
A0 1.52325852047571 Control
A0 1.42924714721534 Control
A0 0.974216802424157 Control
A0 1.03003690211855 Control
A0 1.80550757917969 Control
A0 0.99648933154717 Control
A0 1.36906885281093 Control
A0 1.63134253446731 Control
A0 1.07792226683549 Control
A0 0.694888233951331 Control
A0 0.838844313888259 Control
A0 1.25834422686947 Control
A0 1.76037502302143 Control
A0 1.23768382096282 Control
A0 1.49801502087723 Control
A0 1.52624839061951 Control
A0 1.05262132808891 Control
A0 0.9824135950899 Control
A0 1.41406950556697 Control
A0 1.30823320784207 Control
A0 1.40112889626317 Control
A0 0.906537884755718 Control
A0 1.09829247253776 Control
A0 1.15046311411921 Control
A0 1.08135626218556 Control
A0 1.2669556901536 Control
A0 1.23659281333824 Control
A0 0.555953807372439 Control
A0 1.57462534587896 Control
A0 1.05758616931295 Control
A0 1.03253739718285 Control
A0 1.054470133914 Control
A0 1.62300369871701 Control
A0 1.45746327698811 Control
A0 0.83916755713906 Control
A0 1.44843655508635 Control
A0 1.38392249899141 Control
A0 0.82778985367672 Control
A0 1.27813597850103 Control
A0 1.11757717023495 Control
A0 1.13906795849824 Control
A0 3.80802556996589 Control
A0 1.22962544425895 Control
A0 1.15599169996478 Control
A0 2.99389265606692 Control
A0 0.892062647683846 Control
A0 0.817476729647241 Control
A0 1.57981236982951 Control
A0 1.21204182671112 Control
A0 0.196751768254243 Control
A0 5.10861519592844 Control
A0 1.15739667759148 Control
A0 1.24526226160094 Control
A0 1.21694239129232 Control
A0 1.07638788137423 Control
A0 1.42245346367485 Control
A0 0.97869800578181 Control
A0 1.30856249652434 Control
A0 0.996786093641265 Control
A0 1.1936199352195 Control
A0 0.881666122525231 Control
A0 1.38053465649162 Control
A0 2.01247863154598 Control
A0 0.802767334901843 Control
A0 1.57694766663548 Control
A0 0.759743130204205 Control
A0 0.854875197383201 Control
A0 1.36407757721688 Control
A0 1.0826810157861 Control
A0 1.09969111776748 Control
A0 2.15728436316024 Control
A0 1.4393167711892 Control
A0 1.04946452182761 Control
A0 1.1024854807353 Control
A0 1.38657303412638 Control
A0 0.822516917619005 Control
A0 1.17919910506985 Control
A0 2.10674122091477 Control
A0 0.638818841265583 Control
A0 0.695621079419851 Control
A0 0.980171735085581 Control
A0 1.17912020509125 Control
A0 1.33629352621531 Control
A0 0.786484966783698 Control
A0 1.92916744298697 Control
A0 0.746644652995323 Control
A0 1.25235002783673 Control
A0 1.38960243503919 Control
A0 3.04123028082272 Control
A0 0.868947256854573 Control
A0 1.1663197027569 Control
A0 1.0278025150281 Control
A0 1.19887158762275 Control
A0 0.977182998385144 Control
A0 1.46585276860206 Control
A0 3.64673957399475 Control
A0 1.75827145406828 Control
A0 1.0223982928502 Control
A0 0.794712892811243 Control
A0 1.287867011889 Control
A0 1.29505488794089 Control
A0 1.1618380029863 Control
A0 1.17135001567731 Control
A0 1.05778184290447 Control
A0 1.3449324361568 Control
A0 1.39033212148377 Control
A0 0.404262349826687 Control
A0 0.869800472537473 Control
A0 0.708276340705082 Control
A0 1.00400182821012 Control
A0 1.76849273105781 Control
A0 1.99074733465159 Control
A0 1.52364520160587 Control
A0 1.23105589590253 Control
A0 1.3282085825616 Control
A0 2.00171633585754 Control
A0 2.74945854948929 Control
A0 1.02161432532765 Control
A0 1.68866101188022 Control
A0 1.01325803624526 Control
A0 0.793111309586064 Control
A0 1.9915492988124 Control
A0 0.843253078567016 Control
A0 1.44569234266764 Control
A0 1.10485660999251 Control
A0 2.26030149631472 Control
A0 0.972721346145126 Control
A0 1.3822039574432 Control
A0 0.677528181283324 Control
A0 1.33680642593749 Control
A0 1.64776971223503 Control
A0 0.905339139988351 Control
A0 1.75538466709653 Control
A0 0.963840643154229 Control
A0 1.37428179956138 Control
A0 0.822094710300045 Control
A0 1.1085448269219 Control
A0 1.06301089479786 Control
A0 1.16948763240975 Control
A0 1.79037253467621 Control
A0 0.974210865937534 Control
A0 0.603736552277701 Control
A0 1.47517263990519 Control
A0 1.12853703489443 Control
A0 1.26518537144058 Control
A0 1.41534805095309 Control
A0 1.10701553167234 Control
A0 1.2543886098262 Control
A0 0.968668018807869 Control
A0 1.62782333968694 Control
A0 1.66952546543459 Control
A0 0.862372325005879 Control
A0 1.24558458422313 Control
A0 1.22746589647315 Control
A0 1.29378094384248 Control
A0 1.22358506777205 Control
A0 1.03173431152997 Control
A0 1.0169564364695 Control
A0 1.07806355247432 Control
A0 1.62939755453738 Control
A0 1.03215209959487 Control
A0 0.717756288425461 Control
A0 1.57220192916559 Control
A0 0.813932573944697 Control
A0 1.29367863728456 Control
A0 0.960335247159609 Control
A0 0.885039554122681 Control
A0 1.37281874425287 Control
A0 2.55638947081363 Control
A0 0.8602356257778 Control
A0 2.29181533416644 Control
A0 0.995147150557295 Control
A0 0.586252920911671 Control
A0 1.42991340348119 Control
A0 0.984240296871739 Control
A0 1.05133844518205 Control
A0 1.74570935974166 Control
A0 0.755570923001685 Control
A0 2.41202605419713 Control
A0 0.848514753727601 Control
A0 2.26177662378566 Control
A0 2.27894580815324 Control
A0 1.40498270433346 Control
A0 0.885553613101659 Control
A0 1.32936720546628 Control
A0 1.12235872539659 Control
A0 0.938581292650095 Control
A0 0.138452290430321 Control
A0 1.2245533931596 Control
A0 1.51309724799125 Control
A0 1.87720539095272 Control
A0 1.15202034230159 Control
A0 0.814817509278329 Control
A0 2.73771183942108 Control
A0 1.08718718405962 Control
A0 1.95815180863062 Control
A0 1.3131573266496 Control
A0 1.66214860228028 Control
A0 1.3388078277272 Control
A0 0.607175759162554 Control
A0 3.49266284876383 Control
A0 1.12623219416042 Control
A0 1.16168477602036 Control
A0 1.39269225035741 Control
A0 1.9491563091551 Control
A0 0.920135641010795 Control
A0 0.854814327560981 Control
A0 1.39764377512261 Control
A0 1.80281873543619 Control
A0 1.89557995070054 Control
A0 1.4512243180724 Control
A0 1.06169185051662 Control
A0 1.75536289846603 Control
A0 0.830101030035305 Control
A0 1.12936318834537 Control
A0 1.03632947648515 Control
A0 1.70634080039465 Control
A0 1.04285913524606 Control
A0 0.142007640481387 Control
A0 1.4164047340129 Control
A0 1.28902517104723 Control
A0 1.12006649165622 Control
A0 0.793137798009438 Control
A0 0.879434585775274 Control
A0 1.61292586695576 Control
A0 1.54237356136469 Control
A0 1.51125600492007 Control
A0 1.39511284022486 Control
A0 0.927024546209264 Control
A0 1.44640148593395 Control
A0 2.31276088367811 Control
A0 1.01036105923836 Control
A0 0.976950110865004 Control
A0 1.38797921687624 Control
A0 1.50183203950375 Control
A0 1.55416379937946 Control
A0 1.39145317327756 Control
A0 1.25216591981645 Control
A0 1.05542675281724 Control
A0 1.01484623467504 Control
A0 1.00669633693688 Control
A0 1.95611141897114 Control
A0 1.4980289045193 Control
A0 1.06958664485214 Control
A0 1.92386044386319 Control
A0 0.772216311422024 Control
A0 1.21272659683023 Control
A0 1.60121554410501 Control
A0 1.31784088535671 Control
A0 1.2506976714596 Control
A0 1.64767509453364 Control
A0 1.49147461783623 Control
A0 0.892699175842045 Control
A0 1.0575781368554 Control
A0 0.861850381200709 Control
A0 1.08039062145903 Control
A0 0.781675587391371 Control
A0 1.61700848257967 Control
A0 1.49029152392221 Control
A0 1.28707624571611 Control
A0 1.04553337725506 Control
A0 1.69369381495565 Control
A0 1.32071857882569 Control
A0 0.910652746087278 Control
A0 1.32645802771357 Control
A0 1.12979715054614 Control
A0 1.21708655200552 Control
A0 2.25705294975777 Control
A0 1.21670870279199 Control
A0 0.88551628985338 Control
A0 1.23265711269658 Control
A0 0.942394577843249 Control
A0 0.611433428160934 Control
A0 1.31885785231327 Control
A0 2.05421847819617 Control
A0 1.00460952816037 Control
A0 1.04007373556732 Control
A0 0.84689404196921 Control
A0 1.23593162910444 Control
A0 1.37349925128064 Control
A0 1.45430294264984 Control
A0 1.30827196165609 Control
A0 0.463209313726963 Control
A0 0.784595762871745 Control
A0 1.13550239203793 Control
A0 0.866994398336047 Control
A0 2.27082412048782 Control
A0 0.808086838237498 Control
A0 1.38987031825472 Control
A0 1.12225523017626 Control
A0 1.21362332756311 Control
A0 0.880895487115178 Control
A0 0.645280533659383 Control
A0 0.929279978404782 Control
A0 1.08855075787483 Control
A0 1.4505200738553 Control
A0 1.51174255050888 Control
A0 0.969062952960655 Control
A0 0.557071078928068 Control
A0 0.906586346085662 Control
A0 1.18118672197601 Control
A0 0.61199884495682 Control
A0 1.1642644797601 Control
A0 1.0972367062253 Control
A0 1.31171847874197 Control
A0 0.795552269885459 Control
A0 2.24748469462669 Control
A0 1.9897075570362 Control
A0 0.992353447077766 Control
A0 1.20769471262921 Control
A0 1.32021097637061 Control
A0 0.951128917883794 Control
A0 1.28722435357257 Control
A0 1.33588136262972 Control
A0 0.931803158760624 Control
A0 1.72099383609383 Control
A0 1.53405678400739 Control
A0 1.66959793678859 Control
A0 1.77071065387894 Control
A0 2.49485563006623 Control
A0 1.50266418227136 Control
A0 0.974269963134833 Control
A0 1.26256595119033 Control
A0 1.72345123419766 Control
A0 0.897726232114278 Control
A0 0.886492013944586 Control
A0 2.30090956431788 Control
A0 1.03471906530565 Control
A0 1.04865034053404 Control
A0 1.15907352212866 Control
A0 0.983684449981287 Control
A0 1.47247382821583 Control
A0 1.22131792175924 Control
A0 1.94826338733993 Control
A0 1.86500937358093 Control
A0 0.736315571716983 Control
A0 1.67837059095863 Control
A0 0.648983200236757 Control
A0 1.38134401505563 Control
A0 1.51228139474599 Control
A0 1.67425864604416 Control
A0 1.15049554087801 Control
A0 0.925271358209983 Control
A0 0.835630980858695 Control
A0 1.34591096831394 Control
A0 0.984360023605217 Control
A0 0.891226395890598 Control
A0 1.1973652529011 Control
A0 2.37982797491543 Control
A0 0.799755026219646 Control
A0 1.88956436178393 Control
A0 1.13241978770667 Control
A0 0.667720531232803 Control
A0 1.10389629087186 Control
A0 1.19443575074496 Control
A0 1.37717599630977 Control
A0 0.816833192517503 Control
A0 1.7941207966913 Control
A0 2.30830424673021 Control
A0 1.31673688615472 Control
A0 0.963062980651318 Control
A0 0.787064254187226 Control
A0 2.26433678136357 Control
A0 1.19049463278376 Control
A0 1.10312705282741 Control
A0 1.35414476973282 Control
A0 1.08805806917533 Control
A0 0.977258356821658 Control
A0 1.92179581475262 Control
A0 0.676603041117655 Control
A0 2.5765481974521 Control
A0 0.974089647416246 Control
A0 1.35440144781322 Control
A0 2.59098326445982 Control
A0 3.72634407060952 Control
A0 1.67101952737939 Control
A0 0.983035725585129 Control
A0 1.25534155267544 Control
A0 1.08881667450009 Control
A0 0.839657455626701 Control
A0 2.61952846850046 Control
A0 1.10778498386817 Control
A0 1.70135256794653 Control
A0 1.40972609276897 Control
A0 1.20844253243093 Control
A0 1.04796732634655 Control
A0 1.03423421501191 Control
A0 0.838840779653738 Control
A0 1.3079597104936 Control
A0 0.801645322945718 Control
A0 3.06681225315641 Control
A0 1.89129616184797 Control
A0 1.91064503593411 Control
A0 0.866382299383148 Control
A0 1.02712656895789 Control
A0 1.17667457251147 Control
A0 0.670340931849296 Control
A0 1.40324935719639 Control
A0 2.77041809355408 Control
A0 1.32737540522954 Control
A0 1.3059710859782 Control
A0 0.812201381634374 Control
A0 2.60607765082227 Control
A0 1.52978621247101 Control
A0 1.43708735636081 Control
A0 1.76427800287642 Control
A0 1.16838879401487 Control
A0 1.36567049207847 Control
A0 0.853757301938671 Control
A0 0.968209297383036 Control
A0 2.19612192788727 Control
A0 1.79265171131521 Control
A0 0.979100226687192 Control
A0 1.31668468766413 Control
A0 0.944514535687726 Control
A0 2.71551162844593 Control
A0 2.40995713557336 Control
A0 0.678958130766782 Control
A0 1.97315973492209 Control
A0 0.897782198930956 Control
A0 0.956787433714565 Control
A0 2.55944858145764 Control
A0 0.964969537405788 Control
A0 1.67992851804214 Control
A0 0.986289445814562 Control
A0 2.637354411816 Control
A0 0.986534522519762 Control
A0 1.20825490182006 Control
A0 1.08881125147801 Control
A0 0.547549751323548 Control
A0 1.07594039728935 Control
A0 1.26640197994625 Control
A0 0.794136358429563 Control
A0 1.02450910889552 Control
A0 1.20227937440216 Control
A0 0.95564921103786 Control
A0 0.905150146159979 Control
A0 2.0237862449711 Control
A0 1.0639312656471 Control
A0 1.41694562676788 Control
A0 1.14534726831904 Control
A0 1.32918178356835 Control
A0 0.92592917128195 Control
A0 1.89922056484253 Control
A0 1.16253362766807 Control
A0 0.956561666378103 Control
A0 1.65523463653062 Control
A0 1.34314816836474 Control
A0 1.2232530080347 Control
A0 1.18843987698165 Control
A0 1.31840417991508 Control
A0 1.40408408492691 Control
A0 1.32469092486762 Control
A0 1.75199481178955 Control
A0 1.3857597426435 Control
A0 1.5109047506082 Control
A0 1.4312811480466 Control
A0 0.883642864703118 Control
A0 1.38865064384135 Control
A0 0.843638602510194 Control
A0 1.22459309934401 Control
A0 1.10111755488169 Control
A0 1.52287778955655 Control
A0 1.53810826203555 Control
A0 1.41684465851923 Control
A0 1.19906863110463 Control
A0 0.771679582221885 Control
A0 0.138780825836212 Control
A0 0.982293140932228 Control
A0 1.23222854926762 Control
A0 1.48991125035131 Control
A0 1.91933524543699 Control
A0 1.13373311998598 Control
A0 1.4448549292526 Control
A0 0.96247875983242 Control
A0 1.30220234596156 Control
A0 1.02095212368447 Control
A0 1.46980079358049 Control
A0 1.43003707418626 Control
A0 1.55214999978075 Control
A0 0.91228475034953 Control
A0 1.54298927108598 Control
A0 1.06352232251858 Control
A0 1.52640666802621 Control
A0 1.02776948492344 Control
A0 1.55973037965194 Control
A0 1.90371287692381 Control
A0 0.570233227990609 Control
A0 1.50188717879845 Control
A0 2.06509637173839 Control
A0 0.814753946110489 Control
A0 0.95309391734122 Control
A0 0.963109652951974 Control
A0 1.11941622289045 Control
A0 1.92269117039611 Control
A0 0.998380297221773 Control
A0 0.787700183868411 Control
A0 1.1309671161812 Control
A0 1.26288727313788 Control
A0 0.799045427704093 Control
A0 1.07161581449576 Control
A0 1.18960178205327 Control
A0 1.24943613044501 Control
A0 0.939579263284187 Control
A0 0.835393482102315 Control
A0 1.32613948236452 Control
A0 0.922216335652597 Control
A0 1.15829187964047 Control
A0 0.458748849863586 Control
A0 1.44614828571895 Control
A0 0.798156920240903 Control
A0 0.324528664954227 Control
A0 2.37736460717445 Control
A0 1.91472463410274 Control
A0 0.935064324111751 Control
A0 1.25259789730073 Control
A0 1.02519511724012 Control
A0 0.946266625210145 Control
A0 1.53522487414416 Control
A0 1.83859236770464 Control
A0 0.839567687622877 Control
A0 1.21713409291236 Control
A0 1.59397802992622 Control
A0 0.696728841625784 Control
A0 1.20853596493777 Control
A0 1.51935906165107 Control
A0 2.02919552631774 Control
A0 1.06691132973967 Control
A0 1.02610977569758 Control
A0 1.11430011385768 Control
A0 0.926466210757659 Control
A0 1.35282750844643 Control
A0 1.07127053630929 Control
A0 1.0625504656891 Control
A0 1.35652871502579 Control
A0 0.856967487846051 Control
A0 1.05112624593958 Control
A0 1.04244761395193 Control
A0 0.970832871067475 Control
A0 2.1864891078808 Control
A0 1.05357834177957 Control
A0 1.35915001829649 Control
A0 1.71091369442657 Control
A0 1.26693069284454 Control
A0 0.983169031625335 Control
A0 1.50883182634355 Control
A0 1.36918774379798 Control
A0 1.16704070192126 Control
A0 0.959448863541079 Control
A0 1.7030358271671 Control
A0 1.68399177078544 Control
A0 1.13688837752554 Control
A0 1.03818932273942 Control
A0 1.46600674503764 Control
A0 1.64085426512305 Control
A0 2.28394027080228 Control
A0 0.877762444451714 Control
A0 0.950418562474997 Control
A0 1.39103852022084 Control
A0 1.04350892063601 Control
A0 1.06469775266679 Control
A0 1.4233882510628 Control
A0 1.30898388178515 Control
A0 0.854592768151407 Control
A0 1.01756094655877 Control
A0 1.05510970959821 Control
A0 0.962675221058609 Control
A0 2.01664936394216 Control
A0 1.6634305374064 Control
A0 1.21796434565342 Control
A0 1.3518809086891 Control
A0 1.21120688202959 Control
A0 1.11314515966428 Control
A0 1.97682186022628 Control
A0 1.45314054533238 Control
A0 0.822033983870758 Control
A0 2.30854225540823 Control
A0 0.900475290880418 Control
A0 1.07863263039817 Control
A0 1.57163425137583 Control
A0 0.807841089406906 Control
A0 1.1847823847108 Control
A0 0.461917323957311 Control
A0 1.21998281130761 Control
A0 1.40490357562297 Control
A0 1.28641439884167 Control
A0 1.63674607624289 Control
A0 1.35589111363916 Control
A0 1.35828545427518 Control
A0 1.48411455570562 Control
A0 0.948855407608154 Control
A0 1.04760970898378 Control
A0 1.50456986844339 Control
A0 0.862433147648588 Control
A0 0.832103512756137 Control
A0 1.03397084101952 Control
A0 1.69709862337084 Control
A0 1.5395126040166 Control
A0 1.2442314726004 Control
A0 1.61578015118619 Control
A0 1.33687479230792 Control
A0 0.940458989870202 Control
A0 1.07276339408229 Control
A0 1.60013678685133 Control
A0 1.63159083657938 Control
A0 1.10183796207349 Control
A0 2.45264373502915 Control
A0 0.931768458384317 Control
A0 1.02253457279212 Control
A0 1.4865394940603 Control
A0 4.06563057756471 Control
A0 0.648451366290448 Control
A0 1.87827462768193 Control
A0 1.19025044539582 Control
A0 0.795084708447446 Control
A0 0.756590027108893 Control
A0 1.2037458276375 Control
A0 1.30045273118644 Control
A0 1.81885144058645 Control
A0 0.985055540135715 Control
A0 1.27545389680157 Control
A0 1.22390407578644 Control
A0 0.764429817822032 Control
A0 1.3010375481966 Control
A0 0.853626307041317 Control
A0 1.91869480343858 Control
A0 1.40393680883463 Control
A0 1.64759778211642 Control
A0 1.10404355096174 Control
A0 1.05838843021425 Control
A0 1.35310437749549 Control
A0 1.0122494600339 Control
A0 1.14569363258717 Control
A0 1.83340742827755 Control
A0 1.21277777758523 Control
A0 0.656160630309367 Control
A0 0.786337213187628 Control
A0 1.67242103573529 Control
A0 1.20156087196435 Control
A0 1.45928361642159 Control
A0 0.899133581505144 Control
A0 1.30251190809535 Control
A0 1.30803311820587 Control
A0 1.04902243660919 Control
A0 0.678622516492966 Control
A0 1.86870302886646 Control
A0 1.18560808681337 Control
A0 2.67328747464508 Control
A0 1.54207200930198 Control
A0 0.718243025251465 Control
A0 2.37307908463179 Control
A0 3.82467819617478 Control
A0 1.10674591593631 Control
A0 1.09495505512239 Control
A0 0.869647532577531 Control
A0 1.07702661738952 Control
A0 1.66028579732256 Control
A0 2.69336159625258 Control
A0 2.7321833722463 Control
A0 0.826094665128831 Control
A0 0.718760903120765 Control
A0 1.13014565093243 Control
A0 2.18199341619958 Control
A0 1.21694525262214 Control
A0 1.10212082413492 Control
A0 0.81736232823715 Control
A0 0.843274137953513 Control
A0 0.107454739391225 Control
A0 1.24000119034573 Control
A0 0.892198027347938 Control
A0 1.05094621799416 Control
A0 0.953780678020371 Control
A0 0.786866082657759 Control
A0 0.939238192352942 Control
A0 0.849341621162724 Control
A0 3.09749113885487 Control
A0 0.854935624343301 Control
A0 1.58282572259227 Control
A0 0.912644351620648 Control
A0 1.05814696338901 Control
A0 1.1908486624068 Control
A0 1.15060445773261 Control
A0 1.08471906612453 Control
A0 0.771707171530238 Control
A0 2.30103753123554 Control
A0 1.90915314150825 Control
A0 0.792411605353701 Control
A0 1.37479587365001 Control
A0 1.14973345379744 Control
A0 1.84223541186638 Control
A0 0.684844468571398 Control
A0 1.17940680824297 Control
A0 1.95405800735112 Control
A0 0.967128153776191 Control
A0 0.683141514612438 Control
A0 0.673940267071697 Control
A0 1.35690414814815 Control
A0 1.36080376676699 Control
A0 1.50638331534177 Control
A0 0.106677279740722 Control
A0 1.26090102249253 Control
A0 1.07359370249018 Control
A0 0.154116131226728 Control
A0 1.49879221591502 Control
A0 2.39020972840659 Control
A0 0.935644958247731 Control
A0 1.2589077004047 Control
A0 0.788939428963505 Control
A0 1.82387955332611 Control
A0 1.3641846708518 Control
A0 0.123068675640942 Control
A0 1.00273411659282 Control
A0 1.47236201838247 Control
A0 1.26579823007343 Control
A0 1.44035024884712 Control
A0 1.19229343562801 Control
A0 1.44890476733433 Control
A0 1.32282162110422 Control
A0 1.36379305486319 Control
A0 1.87947065608469 Control
A0 1.45055519423806 Control
A0 0.766710727284257 Control
A0 1.15804912257303 Control
A0 1.68075444010809 Control
A0 1.48729543620696 Control
A0 1.0770605331501 Control
A0 1.58168435020908 Control
A0 1.49162998448347 Control
A0 1.23120778099686 Control
A0 1.37516095630505 Control
A0 1.01982670779377 Control
A0 1.3112541059042 Control
A0 1.31755989719054 Control
A0 1.42619405397898 Control
A0 1.05037054839315 Control
A0 0.679799515786865 Control
A0 0.887727721954886 Control
A0 1.57160852297087 Control
A0 0.712413174848102 Control
A0 0.983444614787448 Control
A0 1.26068284132815 Control
A0 0.786782513308073 Control
A0 1.08175588376106 Control
A0 0.815205935803981 Control
A0 1.57771948120735 Control
A0 0.589958537270559 Control
A0 1.0090624750867 Control
A0 1.38760922703527 Control
A0 1.12831705309845 Control
A0 1.11204224054711 Control
A0 0.607371216232373 Control
A0 1.10047528603752 Control
A0 1.64488021938727 Control
A0 0.830719632273919 Control
A0 0.751726285815339 Control
A0 3.13791139403539 Control
A0 1.51066635559818 Control
A0 1.27838955477573 Control
A0 0.810699133927756 Control
A0 1.0621786711145 Control
A0 1.92075287987935 Control
A0 1.48191254312675 Control
A0 1.19539335957745 Control
A0 0.778585972726434 Control
A0 1.32877201360076 Control
A0 1.64118252314283 Control
A0 1.00889296723663 Control
A0 1.66448983488366 Control
A0 1.50196374033863 Control
A0 1.43271398255452 Control
A0 1.22451431166371 Control
A0 1.74995100384424 Control
A0 1.09857696543045 Control
A0 0.856957604424677 Control
A0 1.00118454974548 Control
A0 1.4542363961368 Control
A0 0.436492077142249 Control
A0 1.03181474604241 Control
A0 0.544664762652449 Control
A0 0.715061069044126 Control
A0 0.593294710506346 Control
A0 1.51221373351491 Control
A0 2.48551240049833 Control
A0 0.989649859770255 Control
A0 0.721556595641492 Control
A0 0.554954007133781 Control
A0 1.08657758044036 Control
A0 0.96665062795071 Control
A0 1.96231644932659 Control
A0 1.11508582566911 Control
A0 1.42080837819917 Control
A0 1.59705565861278 Control
A0 0.879582725101089 Control
A0 0.987370069980237 Control
A0 1.18071060598681 Control
A0 1.19872946859281 Control
A0 1.22432407297119 Control
A0 0.750465007830872 Control
A0 0.977694663727666 Control
A0 0.882268796661541 Control
A0 1.12573419466229 Control
A0 0.921005075270386 Control
A0 1.36469525110816 Control
A0 1.18553056658761 Control
A0 1.54853714480448 Control
A0 0.925710840585958 Control
A0 2.25630177533431 Control
A0 0.913249867217439 Control
A0 0.8880354983406 Control
A0 1.29236278322525 Control
A0 1.29685608895348 Control
A0 1.30024198043592 Control
A0 0.403364447919781 Control
A0 1.26275265248044 Control
A0 1.23883433298489 Control
A0 1.50171497652426 Control
A0 0.905541951749684 Control
A0 0.992702337618032 Control
A0 1.07790992470728 Control
A0 2.82505157982198 Control
A0 1.02442334421159 Control
A0 1.08573083769485 Control
A0 1.22472701539719 Control
A0 1.14448640634903 Control
A0 0.850973378354619 Control
A0 2.02682560828626 Control
A0 3.31972067933581 Control
A0 1.07004626302141 Control
A0 0.650035004000822 Control
A0 0.872150283620898 Control
A0 1.3279022748782 Control
A0 1.21044746663375 Control
A0 0.441731474064338 Control
A0 1.73066102384504 Control
A0 1.16384688989581 Control
A0 0.708175092717193 Control
A0 1.12134414467267 Control
A0 1.2759278035645 Control
A0 1.26714304619431 Control
A0 2.2855357895937 Control
A0 0.963855072616836 Control
A0 1.05440030184666 Control
A0 1.71418809503266 Control
A0 1.1724909975591 Control
A0 1.40608390635888 Control
A0 1.41441554232162 Control
A0 1.62035696361113 Control
A0 1.08391264511807 Control
A0 0.883739856191042 Control
A0 1.37721362022718 Control
A0 1.05363657304902 Control
A0 0.868633646931579 Control
A0 1.17728533963773 Control
A0 1.19678245680565 Control
A0 1.30098781648867 Control
A0 0.727931361679052 Control
A0 1.09698149560637 Control
A0 1.4731798904868 Control
A0 1.10883341118857 Control
A0 1.43803791879178 Control
A0 1.28400177165216 Control
A0 1.86332105267567 Control
A0 1.76236987628111 Control
A0 0.926587669949032 Control
A0 1.23633968314687 Control
A0 0.642907890470821 Control
A0 2.40109211126784 Control
A0 1.09907495008057 Control
A0 1.27389809534495 Control
A0 0.690074581451793 Control
A0 1.25214273286331 Control
A0 1.1902111028815 Control
A0 1.22249974527469 Control
A0 0.915044233670427 Control
A0 1.78472082175376 Control
A0 1.29044932832587 Control
A0 1.27819751178884 Control
A0 1.0079673048646 Control
A0 0.903506305349442 Control
A0 1.1363549560107 Control
A0 1.32552708350646 Control
A0 0.855046773741493 Control
A0 0.913628863279722 Control
A0 1.9318936441388 Control
A0 1.04563344368527 Control
A0 1.07698009088824 Control
A0 1.40637733812676 Control
A0 0.922476014172135 Control
A0 1.43689788249036 Control
A0 1.2191873057187 Control
A0 1.78162442392795 Control
A0 0.919497652069092 Control
A0 0.976531588027539 Control
A0 1.01084668778778 Control
A0 1.25424772831462 Control
A0 0.983684878299541 Control
A0 0.931101791996737 Control
A0 1.03332659218491 Control
A0 0.966289357760609 Control
A0 1.43198991027353 Control
A0 0.936128139907399 Control
A0 0.832466406459475 Control
A0 1.05064811156568 Control
A0 1.1270317303914 Control
A0 1.45628747419747 Control
A0 0.958700689381425 Control
A0 1.31580812508918 Control
A0 0.755475430543909 Control
A0 0.896998251718918 Control
A0 0.74172332542249 Control
A0 4.47946900100552 Control
A0 1.77451831373745 Control
A0 1.7391483676945 Control
A0 0.891301964249543 Control
A0 1.16861084568904 Control
A0 1.56540632928962 Control
A0 0.860113757418298 Control
A0 1.35086263391255 Control
A0 1.21850218225471 Control
A0 1.53903307174651 Control
A0 1.19069138809617 Control
A0 1.53061732442771 Control
A0 1.98555552350116 Control
A0 1.33989544885662 Control
A0 0.820888173156108 Control
A0 1.56891215920552 Control
A0 1.19820129831753 Control
A0 1.12250612025824 Control
A0 1.20153294522222 Control
A0 1.55186988919985 Control
A0 0.744967663600261 Control
A0 1.0413472475547 Control
A0 1.52654877684703 Control
A0 2.07804007579396 Control
A0 1.26229678873877 Control
A0 1.02982648063059 Control
A0 1.18222825235394 Control
A0 0.151122650858458 Control
A0 1.76305848514813 Control
A0 1.63673047906274 Control
A0 1.68385194340506 Control
A0 1.25534594915965 Control
A0 1.77538671699435 Control
A0 1.36281200873153 Control
A0 0.672866930456274 Control
A0 0.557664256150521 Control
A0 1.00071480905197 Control
A0 1.30580196067461 Control
A0 1.35421814103553 Control
A0 1.36434557792175 Control
A0 0.863330046179736 Control
A0 1.25218990432855 Control
A0 1.35562538007514 Control
A0 1.78957904519878 Control
A0 0.85036304130536 Control
A0 0.333117168359472 Control
A0 1.17145921573918 Control
A0 1.09587750265646 Control
A0 0.800973121616378 Control
A0 2.066089395643 Control
A0 0.980170271243262 Control
A0 1.03383745328459 Control
A0 1.02724536309268 Control
A0 1.40470598962126 Control
A0 0.708058398790286 Control
A0 1.61031316084008 Control
A0 0.912798110540639 Control
A0 0.92796867147998 Control
A0 2.00186165122944 Control
A0 1.30413899722085 Control
A0 1.55024580331009 Control
A0 1.23090822179738 Control
A0 0.67353636673707 Control
A0 1.45634077742553 Control
A0 0.811097949035753 Control
A0 1.0112745303494 Control
A0 1.6028730758988 Control
A0 1.3295488327254 Control
A0 0.971275058060029 Control
A0 1.13829366229748 Control
A0 1.05211264401052 Control
A0 0.910930044427053 Control
A0 0.73691717992494 Control
A0 1.2214077859808 Control
A0 1.17001066827905 Control
A0 1.12702449200988 Control
A0 1.71475212338561 Control
A0 0.687447596604999 Control
A0 1.6817776994663 Control
A0 1.14162211234047 Control
A0 1.05635003507435 Control
A0 0.86839717684493 Control
A0 1.34220698816284 Control
A0 1.92854994727724 Control
A0 1.63744258030684 Control
A0 0.979365428290097 Control
A0 1.56079697707424 Control
A0 0.795002615040211 Control
A0 1.14182034029711 Control
A0 0.711461627651413 Control
A0 1.03782736297792 Control
A0 1.02543274061472 Control
A0 1.5775820732766 Control
A0 1.05834282385153 Control
A0 1.34094738580037 Control
A0 1.39192153312994 Control
A0 1.12607583854916 Control
A0 1.59942055016158 Control
A0 1.43010826928102 Control
A0 1.45357226561111 Control
A0 1.76896991977243 Control
A0 1.04015074674239 Control
A0 2.37074730904564 Control
A0 1.89319011824029 Control
A0 1.07396103372384 Control
A0 1.84363912598277 Control
A0 1.55871720572574 Control
A0 1.36129951514485 Control
A0 0.871260044010566 Control
A0 0.687107571710146 Control
A0 0.763073678026679 Control
A0 1.16588286400653 Control
A0 1.23589921402548 Control
A0 1.5814736342025 Control
A0 1.36856975140743 Control
A0 1.03442270845799 Control
A0 1.06121241381978 Control
A0 1.15140579496311 Control
A0 0.745924934200198 Control
A0 2.30238480184079 Control
A0 1.02318214758715 Control
A0 1.91198423459519 Control
A0 1.29067232014438 Control
A0 0.677029701108609 Control
A0 1.18458091730502 Control
A0 2.11226666981953 Control
A0 1.01065285572656 Control
A0 2.56065883602234 Control
A0 1.09012212263369 Control
A0 1.39055719232943 Control
A0 0.63448176886721 Control
A0 1.1036774438767 Control
A0 1.79630555280234 Control
A0 1.98453471690684 Control
A0 1.03840016493086 Control
A0 1.66325435476422 Control
A0 1.65181662107328 Control
A0 1.62219405050761 Control
A0 0.988077765941573 Control
A0 1.2444338363318 Control
A0 1.58888000571854 Control
A0 1.25263690181427 Control
A0 1.00160192723006 Control
A0 1.26696068647827 Control
A0 0.688336360943661 Control
A0 1.65058872247405 Control
A0 0.890704948631994 Control
A0 0.882099974594937 Control
A0 1.24380198109471 Control
A0 1.46618987952894 Control
A0 1.36173233482495 Control
A0 1.64665706254628 Control
A0 0.798585762139456 Control
A0 1.19572986616239 Control
A0 1.22040065614891 Control
A0 1.23944065827878 Control
A0 1.18277212261162 Control
A0 1.29721496412261 Control
A0 0.827494132016542 Control
A0 1.06787881572644 Control
A0 0.82929904273286 Control
A0 1.28792464539692 Control
A0 0.935567752380024 Control
A0 1.18019607370323 Control
A0 1.32707079807797 Control
A0 1.6920959317277 Control
A0 1.30740353230534 Control
A0 0.868687956809197 Control
A0 1.26718716962657 Control
A0 0.902023399194869 Control
A0 1.41993763857736 Control
A0 0.724199567702536 Control
A0 1.19572848698163 Control
A0 0.492831932207432 Control
A0 1.67778162465321 Control
A0 1.9638326171991 Control
A0 0.851223386413842 Control
A0 0.93995320238163 Control
A0 1.16818848542996 Control
A0 1.14280667100634 Control
A0 0.62882045152066 Control
A0 1.54568081828365 Control
A0 1.78196671204304 Control
A0 1.1260594530506 Control
A0 1.56521169426683 Control
A0 1.45360535714354 Control
A0 0.802459630149117 Control
A0 0.964339540652146 Control
A0 1.28875517049399 Control
A0 1.52794131092411 Control
A0 1.51835194123461 Control
A0 1.00147779274992 Control
A0 2.81977325126311 Control
A0 1.18339796099035 Control
A0 1.26855303394455 Control
A0 2.20824663325089 Control
A0 1.23901849776964 Control
A0 0.960267275832627 Control
A0 1.07061279944367 Control
A0 1.1845224852893 Control
A0 1.12697646392572 Control
A0 2.87873116094728 Control
A0 0.69777859561158 Control
A0 1.56532950502681 Control
A0 1.3254937165557 Control
A0 2.34338306214223 Control
A0 1.30768178661326 Control
A0 0.661159607721821 Control
A0 0.991984080978845 Control
A0 1.16730560152732 Control
A0 1.19509202857212 Control
A0 1.40933333290837 Control
A0 0.909186606797901 Control
A0 1.33706509648238 Control
A0 1.58546595282883 Control
A0 0.931897920803909 Control
A0 1.20448020218607 Control
A0 2.20761597539495 Control
A0 0.159710572282466 Control
A0 2.36272810343363 Control
A0 2.21176593548606 Control
A0 0.789273958235961 Control
A0 1.73690481254118 Control
A0 1.17370959822156 Control
A0 1.15291209670793 Control
A0 1.10632316732121 Control
A0 0.716569795363856 Control
A0 0.657418210838324 Control
A0 1.20328946564895 Control
A0 3.2072695632624 Control
A0 0.872885291487922 Control
A0 1.01816614999259 Control
A0 2.50866238061817 Control
A0 0.879192117653309 Control
A0 1.61472666941366 Control
A0 2.82263239616944 Control
A0 1.78934246344137 Control
A0 1.72010787748297 Control
A0 1.57065233892816 Control
A0 3.27099883856676 Control
A0 0.982311259176597 Control
A0 1.45392416260705 Control
A0 1.17729428096368 Control
A0 0.527347090389607 Control
A0 1.06526833834894 Control
A0 1.29111194592009 Control
A0 0.778493072077046 Control
A0 0.907441018382226 Control
A0 0.839628870052616 Control
A0 1.68197877502619 Control
A0 0.9850314287923 Control
A0 1.06720269087586 Control
A0 1.18662601875354 Control
A0 1.28013769538617 Control
A0 0.861628149100136 Control
A0 1.15663378534888 Control
A0 1.09945884740352 Control
A0 1.53504091145793 Control
A0 1.13231994706679 Control
A0 1.94874765215284 Control
A0 0.957565883948793 Control
A0 1.10643595408326 Control
A0 1.06275306051895 Control
A0 2.17668480501264 Control
A0 0.748992268605874 Control
A0 1.79223464943675 Control
A0 1.32741090987039 Control
A0 0.875735198174149 Control
A0 1.23487148941243 Control
A0 1.25287074215102 Control
A0 1.48496352288042 Control
A0 1.70869697948634 Control
A0 1.15074266054791 Control
A0 1.28412886904674 Control
A0 0.896569354490665 Control
A0 1.10151820145044 Control
A0 2.02780100276164 Control
A0 1.30399849918331 Control
A0 1.542776014175 Control
A0 0.699932720919797 Control
A0 1.11502528173991 Control
A0 0.831001257502364 Control
A0 0.724047056793008 Control
A0 0.782840489706197 Control
A0 1.35424146737776 Control
A0 1.56191328254279 Control
A0 1.58805572875826 Control
A0 1.42645414800034 Control
A0 0.831811400317779 Control
A0 1.34443094620928 Control
A0 2.40130887285907 Control
A0 1.31255473541546 Control
A0 1.86116904633713 Control
A0 1.89070488598204 Control
A0 1.02613558059714 Control
A0 1.39257602331248 Control
A0 1.36392835593512 Control
A0 0.995372442625638 Control
A0 1.12421348025201 Control
A0 0.997982892443957 Control
A0 0.959772460478195 Control
A0 0.696695548745755 Control
A0 1.8397994047826 Control
A0 1.46208205007796 Control
A0 1.01610069065394 Control
A0 0.0865140487307456 Control
A0 0.98417758452914 Control
A0 1.41675113562312 Control
A0 1.33241436073315 Control
A0 1.88833423232248 Control
A0 0.935624021350929 Control
A0 1.24085647473367 Control
A0 2.36601831267627 Control
A0 0.813119803923457 Control
A0 1.92931536813326 Control
A0 1.38866870922899 Control
A0 1.18137671198137 Control
A0 1.00467671824998 Control
A0 1.44066677937956 Control
A0 1.95492901828696 Control
A0 2.3919188545701 Control
A0 1.14043805938288 Control
A0 5.02093854497726 Control
A0 1.32469075053589 Control
A0 2.59178059783857 Control
A0 1.29107582716221 Control
A0 1.11193155606804 Control
A0 1.39491075970425 Control
A0 1.75556759326333 Control
A0 1.42251947197417 Control
A0 1.4934075316118 Control
A0 1.4699731052466 Control
A0 1.01260022456581 Control
A0 1.22158242524619 Control
A0 1.37490928362977 Control
A0 0.744816150906403 Control
A0 1.22222376450523 Control
A0 0.774121362188217 Control
A0 0.624356785298509 Control
A0 2.18938512914273 Control
A0 1.19734714998992 Control
A0 1.00920628941312 Control
A0 0.988753375869897 Control
A0 0.852542121026962 Control
A0 0.154197352859451 Control
A0 0.815888894039523 Control
A0 0.85936550301999 Control
A0 3.44012301009652 Control
A0 1.27285554105899 Control
A0 0.997801959094156 Control
A0 1.43701035779387 Control
A0 1.72124749330173 Control
A0 0.374600372340341 Control
A0 1.79313050988001 Control
A0 1.45619367020743 Control
A0 0.888290736858235 Control
A0 1.35669454391311 Control
A0 3.58236683393253 Control
A0 1.75200851549042 Control
A0 1.13570818965047 Control
A0 1.09968899556361 Control
A0 1.12583170857989 Control
A0 2.3414483001765 Control
A0 2.10680232317998 Control
A0 2.29742211415721 Control
A0 1.06903314474882 Control
A0 1.18196768518901 Control
A0 0.87350570648624 Control
A0 0.889908668383727 Control
A0 1.1987549523117 Control
A0 1.60155612120142 Control
A0 1.11993643205525 Control
A0 1.27469175874138 Control
A0 0.93044759721484 Control
A0 1.42018425246159 Control
A0 1.12128121407503 Control
A0 1.17732125951208 Control
A0 2.0886957476505 Control
A0 1.29670209351408 Control
A0 0.914380390407443 Control
A0 1.2386662508122 Control
A0 0.64605016910647 Control
A0 1.22318397834192 Control
A0 2.03327404157531 Control
A0 2.32058940676724 Control
A0 1.88614633675758 Control
A0 1.56615831713429 Control
A0 1.63229965361886 Control
A0 0.603268585849201 Control
A0 1.54854549657744 Control
A0 1.75331944789763 Control
A0 1.23957930539086 Control
A0 1.08794167759871 Control
A0 1.3826422652038 Control
A0 1.40996495921059 Control
A0 0.894442820792754 Control
A0 2.10567238701831 Control
A0 1.41396724227563 Control
A0 0.934706983379089 Control
A0 1.07665238351398 Control
A0 1.36362002118871 Control
A0 1.10612270379132 Control
A0 0.876994014992859 Control
A0 0.739008506603764 Control
A0 0.673232283948467 Control
A0 1.78542783291768 Control
A0 0.899258788104372 Control
A0 0.547988339203854 Control
A0 1.50295490392641 Control
A0 1.16620641451053 Control
A0 1.02722664913045 Control
A0 0.888264587142523 Control
A0 1.21279723221309 Control
A0 0.932271078441094 Control
A0 0.943501270505443 Control
A0 1.02594777313525 Control
A0 0.814547674310492 Control
A0 1.22637845325292 Control
A0 1.26053468108553 Control
A0 4.20400964476581 Control
A0 1.77940814966411 Control
A0 1.34477109045765 Control
A0 1.05891505115753 Control
A0 1.42279342164167 Control
A0 0.555878940171824 Control
A0 1.49465668696187 Control
A0 1.23577872567434 Control
A0 1.16161310836656 Control
A0 1.23833057743417 Control
A0 1.08936561424246 Control
A0 0.959741568195134 Control
A0 1.87930691896694 Control
A0 1.0519137176073 Control
A0 0.880754802180828 Control
A0 1.20557864120079 Control
A0 0.374272860202766 Control
A0 1.51995551787689 Control
A0 0.828103351174004 Control
A0 0.988111100306744 Control
A0 1.31592675968488 Control
A0 1.72645394746469 Control
A0 1.3075712313915 Control
A0 1.08042963466582 Control
A0 1.05464893459731 Control
A0 1.99654814982479 Control
A0 0.532556700738071 Control
A0 1.41292211680579 Control
A0 1.45876783893887 Control
A0 1.02116209238145 Control
A0 1.63588016911508 Control
A0 1.2684413646998 Control
A0 1.45482673126788 Control
A0 1.40998760284694 Control
A0 1.40995762427737 Control
A0 0.400423533661192 Control
A0 0.739932796608735 Control
A0 0.842094764074794 Control
A0 0.95829787390821 Control
A0 0.919582619328922 Control
A0 1.27189950674139 Control
A0 0.827236658033999 Control
A0 1.23452588708286 Control
A0 1.18805462861836 Control
A0 1.36211991484288 Control
A0 1.21492794016142 Control
A0 1.10951123290869 Control
A0 0.985943343478008 Control
A0 0.727693793450834 Control
A0 0.799557768989281 Control
A0 0.88157640465408 Control
A0 2.40672108563978 Control
A0 1.08663217080487 Control
A0 1.49068757759383 Control
A0 1.89613610391422 Control
A0 1.0152434675042 Control
A0 0.749851191251912 Control
A0 1.02171370161394 Control
A0 1.5957826481021 Control
A0 1.24405046383507 Control
A0 1.36288725900691 Control
A0 1.45441575542462 Control
A0 1.21095031589609 Control
A0 0.847084713299897 Control
A0 1.05914292235171 Control
A0 1.32010933367159 Control
A0 0.145710609973556 Control
A0 1.75068892243439 Control
A0 0.869269408245727 Control
A0 1.23027345922725 Control
A0 0.847969239172862 Control
A0 1.05727644077974 Control
A0 0.757472303169696 Control
A0 2.65391619102635 Control
A0 1.20696084063648 Control
A0 1.19205356981654 Control
A0 1.0549016691772 Control
A0 0.81541037952316 Control
A0 2.09582595471279 Control
A0 1.21524645233134 Control
A0 0.778086996347759 Control
A0 1.76185016466037 Control
A0 1.4018827152886 Control
A0 1.74313102021277 Control
A0 2.53333619626677 Control
A0 1.15673571194841 Control
A0 0.871837220115072 Control
A0 0.971689078539658 Control
A0 1.71431860667681 Control
A0 0.864184149941881 Control
A0 1.53186675520543 Control
A0 1.65711592560871 Control
A0 1.27313931611462 Control
A0 1.3323259867716 Control
A0 2.23552439378928 Control
A0 0.578861712599634 Control
A0 0.900322285891675 Control
A0 0.949699023558576 Control
A0 0.740972333829815 Control
A0 0.912659290571928 Control
A0 1.47917408285433 Control
A0 1.175253139255 Control
A0 0.889392687206043 Control
A0 0.963112517709774 Control
A0 0.116456993070309 Control
A0 1.45791663173199 Control
A0 1.68489417416717 Control
A0 1.3955719135834 Control
A0 1.50332033426009 Control
A0 0.118468547740243 Control
A0 1.46021126396604 Control
A0 1.41563471738546 Control
A0 1.13793353264947 Control
A0 1.17116074751922 Control
A0 0.673898636724941 Control
A0 1.49441663596408 Control
A0 2.63804339176072 Control
A0 1.04227283165656 Control
A0 1.97989295040651 Control
A0 2.2078616402234 Control
A0 0.924393552082686 Control
A0 1.93558077359257 Control
A0 1.17946704471946 Control
A0 0.854974522878751 Control
A0 0.732008129524568 Control
A0 1.75967966634437 Control
A0 0.863791426910864 Control
A0 2.69410004951665 Control
A0 1.54625357706131 Control
A0 1.21027552372097 Control
A0 1.31024788593316 Control
A0 1.322768556824 Control
A0 1.33281294058478 Control
A0 1.05894210527077 Control
A0 3.40877570081601 Control
A0 1.08777027655173 Control
A0 1.35448340231763 Control
A0 1.0694358136351 Control
A0 1.18688171891788 Control
A0 1.23172745234251 Control
A0 1.05946863388489 Control
A0 0.68339885797954 Control
A0 0.913990515243058 Control
A0 1.54870986259822 Control
A0 1.84837228528944 Control
A0 1.34144857695735 Control
A0 1.01890177960043 Control
A0 1.65087669849315 Control
A0 2.90446694239227 Control
A0 1.47304956149582 Control
A0 1.38160007918934 Control
A0 1.08081450578297 Control
A0 1.02549959373345 Control
A0 0.495788544618236 Control
A0 1.0062571798144 Control
A0 0.749490257997743 Control
A0 1.2387129357497 Control
A0 0.999159713841885 Control
A0 1.51226049857503 Control
A0 3.06203682786581 Control
A0 0.672242514466625 Control
A0 1.5761432414377 Control
A0 1.37671959024621 Control
A0 1.22356124110612 Control
A0 1.58902164400756 Control
A0 1.13710346638105 Control
A0 0.957123685416395 Control
A0 1.29304157907312 Control
A0 1.35560885453146 Control
A0 1.32907299400697 Control
A0 1.50833804020231 Control
A0 1.14105714417189 Control
A0 1.95445265602453 Control
A0 0.505590487791464 Control
A0 1.19011341437078 Control
A0 1.27673403150082 Control
A0 1.55256349290563 Control
A0 0.905755428392261 Control
A0 1.37830674821248 Control
A0 2.00415110801477 Control
A0 0.984428987150212 Control
A0 0.878177681520152 Control
A0 1.18358140936588 Control
A0 1.09215522243629 Control
A0 1.79173715063819 Control
A0 1.46539957663002 Control
A0 1.14570297744069 Control
A0 0.740716901262648 Control
A0 0.678990949132754 Control
A0 1.69809919102133 Control
A0 1.19818163287896 Control
A0 0.540899988169893 Control
A0 0.659608965469907 Control
A0 1.4688591860287 Control
A0 0.722987454190073 Control
A0 1.07989427675504 Control
A0 0.683922165828461 Control
A0 1.64901747020962 Control
A0 1.58172564417334 Control
A0 0.965565302716506 Control
A0 0.886627386086797 Control
A0 1.44539422935481 Control
A0 1.06396405237111 Control
A0 1.09367002907964 Control
A0 1.36571633621907 Control
A0 0.839398361516993 Control
A0 1.34607163793353 Control
A0 1.5537856863455 Control
A0 1.1019303400128 Control
A0 1.36118426358161 Control
A0 1.34794321116874 Control
A0 0.857109325284865 Control
A0 1.44477257272517 Control
A0 1.17424246283978 Control
A0 1.41551401928688 Control
A0 0.630919350627671 Control
A0 1.03083810494008 Control
A0 1.14872355527149 Control
A0 0.836048319632546 Control
A0 2.31887828277807 Control
A0 1.21406625407038 Control
A0 1.15526521736449 Control
A0 1.37744765783521 Control
A0 1.17484622739137 Control
A0 1.7222131760898 Control
A0 1.78768370891666 Control
A0 1.03304532706199 Control
A0 1.35380828067226 Control
A0 1.02401456198885 Control
A0 0.612310618171797 Control
A0 0.951603184838716 Control
A0 1.93087691584963 Control
A0 0.664978431364089 Control
A0 1.17836065012096 Control
A0 2.33456169913646 Control
A0 1.16813651357655 Control
A0 0.937888709546894 Control
A0 1.83725895500934 Control
A0 1.26215370322443 Control
A0 0.701451779856016 Control
A0 1.27955180062935 Control
A0 0.869703291734476 Control
A0 0.860479368593794 Control
A0 1.87254701716705 Control
A0 1.28683051452453 Control
A0 2.09478569348412 Control
A0 1.62770246540799 Control
A0 1.32238836208683 Control
A0 1.10452350041889 Control
A0 1.26863883349739 Control
A0 1.68122135922608 Control
A0 4.05510750189581 Control
A0 0.776355549715589 Control
A0 2.23687496471454 Control
A0 2.10236099757798 Control
A0 1.10314448918498 Control
A0 0.944640203085244 Control
A0 1.78575703764072 Control
A0 2.00315061224755 Control
A0 1.32046677283709 Control
A0 1.9914642597553 Control
A0 1.58708117004161 Control
A0 1.23210716236193 Control
A0 1.43388363879243 Control
A0 1.2418571759231 Control
A0 1.22637450475763 Control
A0 1.41402196550412 Control
A0 1.1225445112095 Control
A0 1.70565314472044 Control
A0 1.32229263562668 Control
A0 0.841719059884679 Control
A0 0.980000265756839 Control
A0 0.721565283297065 Control
A0 0.946742885101297 Control
A0 1.02345760067892 Control
A0 1.15075095591207 Control
A0 1.32040114156128 Control
A0 1.89960250940892 Control
A0 1.24915368609392 Control
A0 1.0237293784178 Control
A0 0.718333701117656 Control
A0 0.840713317842757 Control
A0 1.5418662395642 Control
A0 1.41445622638172 Control
A0 1.22403882990458 Control
A0 0.837667916633453 Control
A0 1.21964699988842 Control
A0 1.78770441420948 Control
A0 0.394913058754084 Control
A0 1.39467566754366 Control
A0 1.7206392877561 Control
A0 1.77984640484406 Control
A0 1.06310822489339 Control
A0 1.34510584731457 Control
A0 1.08272433487185 Control
A0 1.48707842285426 Control
A0 1.34465296918918 Control
A0 1.09945468918014 Control
A0 1.5237560369437 Control
A0 1.19879006164604 Control
A0 1.00832192242196 Control
A0 0.95477583153026 Control
A0 1.21113493905474 Control
A0 1.32482045516686 Control
A0 1.09767852782615 Control
A0 1.18629512354926 Control
A0 1.15380184784736 Control
A0 1.42808720714491 Control
A0 1.548055437173 Control
A0 1.5762127582901 Control
A0 1.4251653168323 Control
A0 1.38849322658467 Control
A0 0.874415121634093 Control
A0 0.842781768524273 Control
A0 1.51544227446329 Control
A0 1.05682745174434 Control
A0 0.806227747513993 Control
A0 1.0667982625667 Control
A0 1.70972062399933 Control
A0 1.11343485991927 Control
A0 0.419344228412535 Control
A0 0.91129836601704 Control
A0 1.20509175264934 Control
A0 2.03031218820054 Control
A0 1.38919833056666 Control
A0 0.683301837520259 Control
A0 1.1442494954276 Control
A0 0.648649729314304 Control
A0 0.838002968773086 Control
A0 1.13235759055694 Control
A0 1.46421387357773 Control
A0 1.06289447863906 Control
A0 0.748296251790364 Control
A0 1.23267786344747 Control
A0 1.53895249745328 Control
A0 1.31934382912037 Control
A0 1.26726620553915 Control
A0 1.07271811262794 Control
A0 2.02178305923487 Control
A0 1.97850181872256 Control
A0 0.999680815205405 Control
A0 1.52251795740548 Control
A0 1.01208236327657 Control
A0 1.17142105984979 Control
A0 1.47256422369623 Control
A0 1.15746820301159 Control
A0 0.923976160103298 Control
A0 0.873005441239425 Control
A0 1.25340303483503 Control
A0 1.50075658899291 Control
A0 1.25199888607034 Control
A0 1.09328096338169 Control
A0 0.832589966619318 Control
A0 1.38022172039467 Control
A0 1.16292245930513 Control
A0 0.918411730719405 Control
A0 1.0467901672591 Control
A0 1.42514619384463 Control
A0 1.02570686277444 Control
A0 1.47989551902934 Control
A0 1.35738708410249 Control
A0 0.833027801793892 Control
A0 1.03517949249255 Control
A0 1.04869262967834 Control
A0 1.14901393423816 Control
A0 0.73555621368128 Control
A0 1.08726804524435 Control
A0 1.23325638972951 Control
A0 0.995882826965929 Control
A0 1.292706581642 Control
A0 1.66327446807021 Control
A0 1.06497060014299 Control
A0 1.42681188959851 Control
A0 1.91104000790865 Control
A0 1.69165874956156 Control
A0 0.557268301644889 Control
A0 1.13632188625084 Control
A0 1.03883193616868 Control
A0 1.81970296163648 Control
A0 1.00843209180122 Control
A0 1.30003494245015 Control
A0 0.911524075683146 Control
A0 1.90673938533871 Control
A0 1.29354464448154 Control
A0 0.741945980876841 Control
A0 1.71307047934806 Control
A0 0.982369533878362 Control
A0 1.580672140153 Control
A0 0.877365342083224 Control
A0 0.891566513050455 Control
A0 0.527776253653247 Control
A0 0.692676253504393 Control
A0 0.983714920660741 Control
A0 1.07590467610213 Control
A0 0.917115616111195 Control
A0 0.643931806304084 Control
A0 0.903552661961408 Control
A0 1.09977891434254 Control
A0 2.41382569893446 Control
A0 1.1016944142318 Control
A0 0.860395228278823 Control
A0 1.04872374661635 Control
A0 0.926817437666546 Control
A0 1.61143175720034 Control
A0 0.704550963580909 Control
A0 5.21245443751655 Control
A0 2.29100037384992 Control
A0 1.29875254722218 Control
A0 0.818526840169909 Control
A0 0.965794036531752 Control
A0 1.17855136210875 Control
A0 1.07457013551921 Control
A0 0.330038448071157 Control
A0 1.50986248516837 Control
A0 0.994811065586795 Control
A0 1.52091362241455 Control
A0 0.772120273430332 Control
A0 1.24925416664858 Control
A0 1.14768866661876 Control
A0 2.42852172752208 Control
A0 1.06937385197244 Control
A0 0.871088709261039 Control
A0 0.925986510143308 Control
A0 1.57413795022635 Control
A0 0.64920098014249 Control
A0 0.578245775154287 Control
A0 1.44976346517844 Control
A0 1.49113576653847 Control
A0 0.781508044363733 Control
A0 1.92582524300603 Control
A0 1.58179485009279 Control
A0 1.28288453442494 Control
A0 1.06447536664279 Control
A0 0.550325291295611 Control
A0 0.807664734775217 Control
A0 2.641500514128 Control
A0 0.711529687995947 Control
A0 0.968941401153562 Control
A0 4.16431158076648 Control
A0 0.638756211554707 Control
A0 1.77809266669216 Control
A0 0.594254447117823 Control
A0 1.40341875502775 Control
A0 1.58663122642335 Control
A0 1.24007377185999 Control
A0 2.369968468688 Control
A0 1.00327437317303 Control
A0 1.6899706494786 Control
A0 1.60310543478088 Control
A0 1.36104606473896 Control
A0 0.74520282988412 Control
A0 1.53342507674562 Control
A0 0.905835852354985 Control
A0 1.28420727924178 Control
A0 1.37531326923911 Control
A0 1.06036101231225 Control
A0 1.23515152867918 Control
A0 0.397645352594882 Control
A0 0.996786817719968 Control
A0 0.998351931922012 Control
A0 0.924416804141615 Control
A0 0.994937564470307 Control
A0 1.13628142174711 Control
A0 2.03279212805064 Control
A0 2.54866860588437 Control
A0 1.40502426971363 Control
A0 1.3149599613484 Control
A0 2.06424164203922 Control
A0 0.798111208432278 Control
A0 1.37055358073765 Control
A0 1.19644429190855 Control
A0 0.397497638892647 Control
A0 1.05757888952218 Control
A0 1.01946261896432 Control
A0 2.27545734980964 Control
A0 1.81212251854299 Control
A0 0.796091356400824 Control
A0 1.00059843318334 Control
A0 1.11460784560083 Control
A0 1.58932265959453 Control
A0 1.00316196426291 Control
A0 1.51256277645542 Control
A0 0.748788846322185 Control
A0 1.16657945909736 Control
A0 1.16323419697025 Control
A0 1.70001047789716 Control
A0 0.650247215863526 Control
A0 2.68888965272632 Control
A0 1.11345863528822 Control
A0 1.00824443893293 Control
A0 1.32308051585386 Control
A0 0.586630049190664 Control
A0 1.63545774908136 Control
A0 1.53216365214859 Control
A0 0.938489185506276 Control
A0 1.45334093502468 Control
A0 0.985789457612709 Control
A0 1.89263222730271 Control
A0 0.96840625837463 Control
A0 1.42042590611408 Control
A0 0.829139349850896 Control
A0 1.60239929754664 Control
A0 0.533583921232699 Control
A0 1.85705171539411 Control
A0 1.18277121780922 Control
A0 0.595636849639584 Control
A0 0.370725851665027 Control
A0 0.889541053875707 Control
A0 1.38494710528063 Control
A0 1.21868817905857 Control
A0 1.06593619153447 Control
A0 1.5124423480994 Control
A0 0.971128311888593 Control
A0 1.25349002629679 Control
A0 0.803942080404344 Control
A0 1.06112278994154 Control
A0 1.43115980561962 Control
A0 1.25407462066554 Control
A0 1.38950126633184 Control
A0 0.77218196694164 Control
A0 0.7226119672021 Control
A0 0.884775072588124 Control
A0 1.66931060954034 Control
A0 1.34129415819727 Control
A0 1.42633455929569 Control
A0 1.26078273685344 Control
A0 1.74936403859558 Control
A0 0.933192580317788 Control
A0 1.55815591425751 Control
A0 0.819216564281052 Control
A0 1.05461962047405 Control
A0 1.51868766876006 Control
A0 0.765051111721325 Control
A0 0.881743253446554 Control
A0 1.95592338729303 Control
A0 1.63517300001651 Control
A0 0.700523229485981 Control
A0 0.914514488825156 Control
A0 1.11057491948295 Control
A0 1.01094655362847 Control
A0 2.97260646306927 Control
A0 1.2319886690476 Control
A0 1.21669272755619 Control
A0 1.22718964643403 Control
A0 2.47007282169746 Control
A0 1.55210254974944 Control
A0 1.52797294102498 Control
A0 0.785738501048762 Control
A0 0.832169355630758 Control
A0 0.801696811636828 Control
A0 1.00031657667536 Control
A0 1.7750358716248 Control
A0 0.843420085611747 Control
A0 0.97117288486115 Control
A0 0.856818240617649 Control
A0 0.802308221061116 Control
A0 1.2494413862666 Control
A0 1.38202643064374 Control
A0 1.28707511672071 Control
A0 1.02775526412691 Control
A0 1.6756710644017 Control
A0 1.24928449903038 Control
A0 0.852111124090859 Control
A0 1.34907921006375 Control
A0 0.845293456785004 Control
A0 0.937452205485947 Control
A0 1.43464067165507 Control
A0 1.01057037485905 Control
A0 1.35312273606215 Control
A0 1.2917348629759 Control
A0 1.23464622848252 Control
A0 1.14413383604032 Control
A0 0.64966677486263 Control
A0 1.29276610813731 Control
A0 1.09373697797691 Control
A0 0.932584277736956 Control
A0 1.29907932819176 Control
A0 1.15914764143504 Control
A0 1.76915494571867 Control
A0 1.63961637397804 Control
A0 1.20829901014631 Control
A0 1.43737423537912 Control
A0 0.751373324710696 Control
A0 1.35078230764562 Control
A0 0.962755623072129 Control
A0 1.08915758039991 Control
A0 0.901621158068874 Control
A0 0.977911638692423 Control
A0 1.88767994932145 Control
A0 1.47941720686312 Control
A0 0.841980053340896 Control
A0 1.17418605182535 Control
A0 0.859530958698443 Control
A0 1.69471122836446 Control
A0 1.38493759273101 Control
A0 0.836084458675278 Control
A0 1.22189195543721 Control
A0 1.92895630578228 Control
A0 1.56149493658607 Control
A0 1.09300913476844 Control
A0 2.53284047653505 Control
A0 1.59985915756607 Control
A0 1.32333473141866 Control
A0 1.33446640716405 Control
A0 1.56040444218962 Control
A0 2.37535143050989 Control
A0 1.07798422500103 Control
A0 1.5786633781889 Control
A0 0.792147167368423 Control
A0 1.73353234892116 Control
A0 1.01427005285221 Control
A0 1.33464046635406 Control
A0 0.893254125629148 Control
A0 0.777808220487877 Control
A0 0.708562337316784 Control
A0 1.18861987071939 Control
A0 2.66274705908093 Control
A0 1.34847068849725 Control
A0 1.74901818015997 Control
A0 1.19379280724432 Control
A0 1.60324086782111 Control
A0 2.20976424073381 Control
A0 1.75366065811675 Control
A0 1.34437827732629 Control
A0 0.989388184278543 Control
A0 1.00535016459642 Control
A0 1.04176371543596 Control
A0 0.866891525803066 Control
A0 1.04992489606114 Control
A0 1.60479608564984 Control
A0 1.68632954589487 Control
A0 1.31142268715398 Control
A0 1.90525292409677 Control
A0 0.520329957265815 Control
A0 1.68891325674458 Control
A0 1.14104276268846 Control
A0 1.3178407943908 Control
A0 1.60703367793679 Control
A0 4.12298998502237 Control
A0 1.23487174220726 Control
A0 1.21082802675021 Control
A0 1.25819230369651 Control
A0 1.05929061607345 Control
A0 1.05244189303983 Control
A0 1.6947606690876 Control
A0 1.11924880412224 Control
A0 1.6726741131094 Control
A0 1.39425612071046 Control
A0 1.59652221740677 Control
A0 1.27775224322755 Control
A0 0.950396975516275 Control
A0 0.781503882865732 Control
A0 0.926288890683591 Control
A0 1.02168945985627 Control
A0 1.45458417970236 Control
A0 0.928240589461383 Control
A0 1.28158880584283 Control
A0 1.1409097596735 Control
A0 1.17880380697489 Control
A0 0.728642899119581 Control
A0 2.06093901600693 Control
A0 1.13845921077162 Control
A0 0.991075825954005 Control
A0 1.31546443023616 Control
A0 2.77637104151306 Control
A0 1.11290478168436 Control
A0 0.779696426508362 Control
A0 4.41318348670483 Control
A0 1.23208887958496 Control
A0 1.46531970832993 Control
A0 1.37454397295334 Control
A0 1.67774203437234 Control
A0 1.7679731202649 Control
A0 1.40396570666375 Control
A0 1.14219225972446 Control
A0 1.72212801484133 Control
A0 1.74258474383288 Control
A0 1.30871773312551 Control
A0 2.06107707028959 Control
A0 1.07102148329262 Control
A0 2.052195811602 Control
A0 1.20505512500877 Control
A0 2.51599738273447 Control
A0 0.96535793234841 Control
A0 1.14920643960173 Control
A0 1.48782692582899 Control
A0 1.14210122271427 Control
A0 0.134047982098932 Control
A0 1.02217973023632 Control
A0 1.50739936921187 Control
A0 1.46869969074026 Control
A0 1.0134904502124 Control
A0 1.86194497570495 Control
A0 1.82438328551014 Control
A0 1.49737575764142 Control
A0 1.94145872200171 Control
A0 0.90728248894135 Control
A0 1.61962421438267 Control
A0 1.37897329439756 Control
A0 0.793522524904436 Control
A0 1.06147931953049 Control
A0 1.39055949699718 Control
A0 1.39044177831645 Control
A0 2.65911028954131 Control
A0 0.864856855357452 Control
A0 1.03799559507455 Control
A0 0.698614820905693 Control
A0 1.54126151503595 Control
A0 1.17136297666523 Control
A0 1.1329665382382 Control
A0 1.15993413930444 Control
A0 1.2826938936376 Control
A0 0.675370583799512 Control
A0 2.64465213417864 Control
A0 5.03939229507333 Control
A0 1.5596101890092 Control
A0 1.17510568674098 Control
A0 0.606778569377318 Control
A0 0.80236262881242 Control
A0 1.10184323498858 Control
A0 0.617251050331295 Control
A0 0.849954513526175 Control
A0 1.12776890060299 Control
A0 1.28345729266319 Control
A0 0.89395795318408 Control
A0 1.44284427775332 Control
A0 1.1939572999463 Control
A0 1.55854868898307 Control
A0 0.986328915671651 Control
A0 1.90345130248961 Control
A0 0.81087380480366 Control
A0 1.12657030258846 Control
A0 0.691749065541932 Control
A0 1.5577839431044 Control
A0 1.29744164635314 Control
A0 1.1087069389699 Control
A0 0.455053812891869 Control
A0 1.27913111526503 Control
A0 1.34898036407389 Control
A0 1.08684962066927 Control
A0 1.29016638901861 Control
A0 0.992870547848997 Control
A0 1.26620176535825 Control
A0 1.12107730057195 Control
A0 1.21915750214312 Control
A0 1.65998581964909 Control
A0 0.947928195006673 Control
A0 0.0924656586559386 Control
A0 1.37221326301283 Control
A0 1.71379590379948 Control
A0 1.19902998830809 Control
A0 1.05350446115557 Control
A0 1.29109214418546 Control
A0 2.02299951271742 Control
A0 1.32154630912591 Control
A0 1.03910314180652 Control
A0 0.782098624400118 Control
A0 0.844160094863396 Control
A0 0.932875565350559 Control
A0 1.26082429757247 Control
A0 1.00738576065266 Control
A0 1.6398732903991 Control
A0 0.149149437114376 Control
A0 1.06988102879252 Control
A0 2.20064097337788 Control
A0 0.103013857132007 Control
A0 1.38458293531454 Control
A0 0.85810429593379 Control
A0 1.2160334881435 Control
A0 0.592961631223487 Control
A0 1.0354218646902 Control
A0 1.33751234068871 Control
A0 1.21010266371422 Control
A0 0.923790638939028 Control
A0 1.1170891306774 Control
A0 0.715897226974225 Control
A0 1.60543457150558 Control
A0 1.19871687720468 Control
A0 1.72505789471065 Control
A0 1.4857858569319 Control
A0 1.01779006346344 Control
A0 0.617624253129923 Control
A0 1.72117301558062 Control
A0 2.68445501216444 Control
A0 0.867040511607588 Control
A0 1.20677567860436 Control
A0 1.40213447018697 Control
A0 1.08030106580934 Control
A0 1.05186795074796 Control
A0 2.23595051614876 Control
A0 1.38607092148638 Control
A0 1.8605764025533 Control
A0 1.23655563722501 Control
A0 1.67577307713457 Control
A0 1.70756551372299 Control
A0 0.867216970236402 Control
A0 2.21630316415336 Control
A0 1.01368107026185 Control
A0 1.21610515688078 Control
A0 0.937961977244794 Control
A0 1.24130397514229 Control
A0 0.883951087272966 Control
A0 0.763771523763334 Control
A0 1.35969201736614 Control
A0 1.11775570656828 Control
A0 1.22397379393229 Control
A0 1.04144693397404 Control
A0 1.70471821304127 Control
A0 0.534785663988396 Control
A0 1.02169777538621 Control
A0 0.773194868989002 Control
A0 0.812707181100684 Control
A0 2.01896943955962 Control
A0 1.75116174982297 Control
A0 0.882639139444139 Control
A0 2.13332094666097 Control
A0 2.61814337779099 Control
A0 0.908018147997681 Control
A0 1.42101888271609 Control
A0 1.36176374270144 Control
A0 0.702899655597081 Control
A0 1.16523209931458 Control
A0 1.10710497849241 Control
A0 0.892100910769808 Control
A0 1.00902348189568 Control
A0 0.708082253142001 Control
A0 1.56880641475911 Control
A0 0.924518402892942 Control
A0 0.809588907021581 Control
A0 1.07324696177689 Control
A0 1.77407028577407 Control
A0 0.990850213774781 Control
A0 1.57092705825142 Control
A0 2.02433232493395 Control
A0 1.04773626035798 Control
A0 1.1816601965067 Control
A0 1.97607795305683 Control
A0 1.95910266332302 Control
A0 1.0700233116606 Control
A0 1.48452914889233 Control
A0 1.41733971838574 Control
A0 0.669042223930644 Control
A0 1.58842902500109 Control
A0 1.15405312078845 Control
A0 1.02604579897713 Control
A0 1.09586160190699 Control
A0 1.09616639316758 Control
A0 0.956722907595369 Control
A0 1.08929090213076 Control
A0 1.03082557024335 Control
A0 1.80231331972769 Control
A0 1.06225677202328 Control
A0 1.22684913014854 Control
A0 1.29608871563654 Control
A0 1.54229431688239 Control
A0 1.74158780947181 Control
A0 1.02184173657076 Control
A0 1.23394351229073 Control
A0 0.654720393177442 Control
A0 1.03182032079752 Control
A0 1.48038765668433 Control
A0 1.90518586703195 Control
A0 1.25782176604237 Control
A0 1.03516631397766 Control
A0 1.72369668638043 Control
A0 1.40498408928211 Control
A0 1.92920249413057 Control
A0 1.3039409081465 Control
A0 0.592407663418365 Control
A0 0.901826057226683 Control
A0 0.83035191888187 Control
A0 1.20286033797891 Control
A0 1.41193070178854 Control
A0 2.04720613372435 Control
A0 0.751597327484517 Control
A0 0.134897089208418 Control
A0 1.11908376400008 Control
A0 1.22024610994424 Control
A0 4.59441049163872 Control
A0 1.58051486086252 Control
A0 0.827526840396998 Control
A0 1.53611705185784 Control
A0 0.918950453026978 Control
A0 1.17898751893016 Control
A0 0.849815254308383 Control
A0 0.748957901878886 Control
A0 1.22651133111686 Control
A0 2.13268282956835 Control
A0 1.84195771678878 Control
A0 1.23794611583346 Control
A0 2.67208725671294 Control
A0 1.50471734640186 Control
A0 1.08242512095947 Control
A0 1.14995263419643 Control
A0 0.471798289193357 Control
A0 2.26821467058011 Control
A0 0.534112721072136 Control
A0 0.884038040523696 Control
A0 1.62213058524884 Control
A0 0.77646125119944 Control
A0 1.0608456540812 Control
A0 1.12530048381582 Control
A0 1.38872866146251 Control
A0 1.47324440460138 Control
A0 1.08608851060343 Control
A0 0.943425691066413 Control
A0 1.30821420153363 Control
A0 1.87921856986538 Control
A0 1.3153981271181 Control
A0 1.92295305618607 Control
A0 0.973077712210822 Control
A0 1.17596643208614 Control
A0 1.57164805793882 Control
A0 1.00775515618784 Control
A0 1.13913038332474 Control
A0 1.28943061617271 Control
A0 0.194171585972383 Control
A0 0.905776872897109 Control
A0 2.67279769798744 Control
A0 1.64892568291115 Control
A0 1.03935907039343 Control
A0 1.32680439668148 Control
A0 0.84787739596355 Control
A0 1.20911386481308 Control
A0 1.83729118174398 Control
A0 1.12614759063401 Control
A0 1.39562240409064 Control
A0 1.20289869179485 Control
A0 1.83229033044002 Control
A0 0.916254608569683 Control
A0 0.993705069584631 Control
A0 1.45741772137177 Control
A0 0.948133956222478 Control
A0 1.48917179726684 Control
A0 1.29601279071119 Control
A0 1.81054156690098 Control
A0 0.752927294239423 Control
A0 1.40299397430406 Control
A0 1.29614749690848 Control
A0 1.80944500072531 Control
A0 1.03143607213009 Control
A0 1.63932262833424 Control
A0 1.37465024849704 Control
A0 1.56270177392969 Control
A0 0.625099898545429 Control
A0 0.64006409261575 Control
A0 1.29720364509027 Control
A0 1.5024616808506 Control
A0 1.67664556527574 Control
A0 1.81240482282798 Control
A0 0.652685095322067 Control
A0 1.62976061926239 Control
A0 0.875113129385007 Control
A0 1.6490263143719 Control
A0 0.907334038158793 Control
A0 1.26616236104266 Control
A0 0.421376135621643 Control
A0 0.945178865684773 Control
A0 1.76794658418118 Control
A0 2.500195194137 Control
A0 1.40084939766086 Control
A0 2.47772318607258 Control
A0 1.10950970138047 Control
A0 0.151375718905521 Control
A0 1.62602477982946 Control
A0 1.34739786380288 Control
A0 1.43282861918736 Control
A0 1.02346596191599 Control
A0 4.32730959701846 Control
A0 1.60862480447814 Control
A0 1.31484102320458 Control
A0 0.925081896222305 Control
A0 1.1084465960301 Control
A0 1.44767881048536 Control
A0 0.719321777591685 Control
A0 1.47641890808614 Control
A0 1.04072188027131 Control
A0 1.20183805073923 Control
A0 0.651187861312112 Control
A0 1.34169925288445 Control
A0 1.76668380937297 Control
A0 0.616984292078567 Control
A0 1.99698855951315 Control
A0 1.03571838265911 Control
A0 1.1724898191863 Control
A0 1.31746917072541 Control
A0 0.5869592767094 Control
A0 1.0790956191801 Control
A0 0.865964182241101 Control
A0 1.25067970497675 Control
A0 0.90129725054657 Control
A0 0.953754295980577 Control
A0 0.963206179923063 Control
A0 1.10162867059656 Control
A0 2.39276848085936 Control
A0 2.72598201707521 Control
A0 1.59114287637256 Control
A0 1.37438109870103 Control
A0 1.37997870460802 Control
A0 0.936059594334058 Control
A0 1.267257443543 Control
A0 1.38063214524024 Control
A0 0.836572510832389 Control
A0 1.07059596147884 Control
A0 0.631867956281164 Control
A0 1.11206216316079 Control
A0 1.75626469354231 Control
A0 1.10208609053839 Control
A0 1.31489333511425 Control
A0 1.19548678871492 Control
A0 2.43203317523934 Control
A0 1.46382052291035 Control
A0 1.23913736926669 Control
A0 1.10059395446708 Control
A0 2.68170747920112 Control
A0 1.55183911306672 Control
A0 1.42809721857548 Control
A0 0.985259873158242 Control
A0 2.04700847379541 Control
A0 2.18866767522997 Control
A0 1.53723157595287 Control
A0 3.87675371720166 Control
A0 1.46236018868305 Control
A0 1.33268769335788 Control
A0 1.51813248012626 Control
A0 0.963991264192282 Control
A0 0.952409426040555 Control
A0 1.47647918754862 Control
A0 1.79637905470564 Control
A0 1.19153007674675 Control
A0 1.64117554238236 Control
A0 1.24172238687258 Control
A0 2.13135887187302 Control
A0 1.73026548823482 Control
A0 0.658255417421463 Control
A0 1.01055395070447 Control
A0 1.29575903932146 Control
A0 2.81650290387722 Control
A0 0.938485887171015 Control
A0 3.78589100626996 Control
A0 0.813156218453664 Control
A0 0.562592746400327 Control
A0 1.01276968969073 Control
A0 1.96654406849958 Control
A0 2.72086444379599 Control
A0 1.18536653908135 Control
A0 1.15167216041602 Control
A0 1.76371186605578 Control
A0 1.07214912693859 Control
A0 1.08668606978127 Control
A0 0.703238187447959 Control
A0 1.36005902334968 Control
A0 1.18064183165759 Control
A0 1.52278327027194 Control
A0 1.17938458211698 Control
A0 1.15716828838846 Control
A0 1.4688439216107 Control
A0 1.09199205394512 Control
A0 1.21362685137777 Control
A0 1.70768504214488 Control
A0 1.3781433588442 Control
A0 1.57292239103267 Control
A0 0.734927333936675 Control
A0 1.26220114542005 Control
A0 2.28402327203445 Control
A0 1.49076511517901 Control
A0 1.44804712578087 Control
A0 1.2307857100076 Control
A0 1.10833899917984 Control
A0 1.52711644904917 Control
A0 1.23982324997529 Control
A0 1.27771888121436 Control
A0 1.27709100676477 Control
A0 0.958462538294488 Control
A0 1.63004491116804 Control
A0 1.12448365288652 Control
A0 1.55142305264516 Control
A0 1.23040626341874 Control
A0 1.4758135765662 Control
A0 1.49485245907357 Control
A0 1.77733292579751 Control
A0 0.872546692523256 Control
A0 1.27876345207897 Control
A0 1.08461226641196 Control
A0 1.08329338242081 Control
A0 1.02592805959034 Control
A0 1.56054833052812 Control
A0 2.16465155091763 Control
A0 1.64880345256822 Control
A0 0.717936419683582 Control
A0 0.913546993790418 Control
A0 1.67733208028155 Control
A0 0.823122857047647 Control
A0 1.84552327642004 Control
A0 1.36001108847626 Control
A0 1.32058901535022 Control
A0 1.713680214394 Control
A0 1.72968191106688 Control
A0 0.899616359030929 Control
A0 1.48939428014298 Control
A0 1.75702899155135 Control
A0 1.37273722383922 Control
A0 1.15855212001944 Control
A0 0.614832009752279 Control
A0 0.930743201282684 Control
A0 1.44655578902384 Control
A0 0.789869833905846 Control
A0 1.16624622441582 Control
A0 0.605184065804724 Control
A0 1.44985671400619 Control
A0 1.08394190411856 Control
A0 0.85910409811865 Control
A0 1.11618689258377 Control
A0 0.980498364590212 Control
A0 1.00024563287978 Control
A0 1.05103649006213 Control
A0 1.00457135915204 Control
A0 2.03090833443469 Control
A0 0.416078835056048 Control
A0 1.01468588475798 Control
A0 1.16183186284608 Control
A0 1.88686715495874 Control
A0 1.08912827575442 Control
A0 1.32104941082774 Control
A0 1.96978620903082 Control
A0 1.18922335170861 Control
A0 0.781472694595786 Control
A0 0.815785829033403 Control
A0 1.26771742508917 Control
A0 1.06204103156946 Control
A0 1.0158317076418 Control
A0 1.11261046249515 Control
A0 1.53550031861473 Control
A0 1.38621167837148 Control
A0 1.60508772858632 Control
A0 0.997677143167686 Control
A0 1.10862874948644 Control
A0 2.3312060798004 Control
A0 1.05109116295972 Control
A0 1.33639301784892 Control
A0 0.955884241125339 Control
A0 1.38181793258964 Control
A0 1.23286327952825 Control
A0 1.23901756659627 Control
A0 1.82524541324723 Control
A0 1.11768717455708 Control
A0 0.929377144360875 Control
A0 1.20190165696325 Control
A0 1.44707283821352 Control
A0 3.30574353697783 Control
A0 1.16129384756643 Control
A0 0.737575432171445 Control
A0 0.774715878435528 Control
A0 0.792830273732147 Control
A0 1.59378567882248 Control
A0 1.26643365913144 Control
A0 1.70730025176087 Control
A0 1.61939993156318 Control
A0 1.58315049556734 Control
A0 0.980621423882669 Control
A0 0.954459137972529 Control
A0 1.41797294193942 Control
A0 1.06031394119303 Control
A0 1.66158993511474 Control
A0 1.95499335730362 Control
A0 1.35657477827506 Control
A0 0.909277993048796 Control
A0 1.70744718164087 Control
A0 1.33004068159458 Control
A0 1.14088509869045 Control
A0 1.46798774630139 Control
A0 1.18557124097785 Control
A0 1.84053590590399 Control
A0 1.2953282484059 Control
A0 0.856201409366437 Control
A0 2.03197959645437 Control
A0 1.18116931307716 Control
A0 1.13683189279541 Control
A0 0.760349302233021 Control
A0 0.608858377256895 Control
A0 1.5549113293912 Control
A0 1.12250850943667 Control
A0 1.19911007030611 Control
A0 1.05797786932817 Control
A0 1.18757245128133 Control
A0 1.48575706557884 Control
A0 0.916772676400444 Control
A0 1.23948581578134 Control
A0 1.66305579871298 Control
A0 1.95176838533197 Control
A0 0.992440437763944 Control
A0 1.07531450433647 Control
A0 1.26931087578183 Control
A0 0.673928624460405 Control
A0 0.870662090212586 Control
A0 1.90025296219174 Control
A0 1.23910387164715 Control
A0 1.07145197603254 Control
A0 1.15228757697934 Control
A0 1.66789289553058 Control
A0 1.12369978885784 Control
A0 1.35297522544038 Control
A0 0.916968135922426 Control
A0 0.933397491535288 Control
A0 1.11369548475451 Control
A0 1.28588665670385 Control
A0 1.02708971350177 Control
A0 0.95001099876523 Control
A0 1.79223274237561 Control
A0 1.64611398143938 Control
A0 0.680561559201877 Control
A0 1.2711720538193 Control
A0 1.1791270696196 Control
A0 0.886645186502664 Control
A0 0.954996153071745 Control
A0 1.15704376782977 Control
A0 1.06634662947993 Control
A0 1.00842502409533 Control
A0 0.613410810400717 Control
A0 1.26788351200133 Control
A0 1.11651957149262 Control
A0 1.61147665666193 Control
A0 1.38520980843164 Control
A0 1.43265375247961 Control
A0 1.42151267091178 Control
A0 0.524403785992891 Control
A0 0.529183676588822 Control
A0 1.45201987760961 Control
A0 1.8143171959034 Control
A0 1.76344740231712 Control
A0 0.802716635769681 Control
A0 1.59343500184999 Control
A0 1.43226422155854 Control
A0 0.995937426529316 Control
A0 0.123653761037435 Control
A0 1.12458649923089 Control
A0 0.571876213989476 Control
A0 1.34718082229685 Control
A0 1.12282166024651 Control
A0 1.03054400360422 Control
A0 0.843645337898969 Control
A0 1.45511617950448 Control
A0 1.25108916537902 Control
A0 1.03210747988683 Control
A0 0.787338729531764 Control
A0 1.27077566634342 Control
A0 1.13912638097121 Control
A0 1.60421376523246 Control
A0 2.01349140478504 Control
A0 2.15772287431898 Control
A0 1.4496812445747 Control
A0 0.755114781562437 Control
A0 1.53509434845373 Control
A0 1.00702354462936 Control
A0 0.916719002099015 Control
A0 1.10563467910739 Control
A0 1.32213624255158 Control
A0 1.08952978182138 Control
A0 0.799755842187755 Control
A0 1.22762637527987 Control
A0 0.983885458015073 Control
A0 0.741925260384852 Control
A0 0.792326921803991 Control
A0 1.4719664422256 Control
A0 1.17773717578144 Control
A0 1.11067126223085 Control
A0 1.50511167454527 Control
A0 2.22813059924989 Control
A0 2.16628295584134 Control
A0 0.772604285783168 Control
A0 1.22412430534675 Control
A0 1.1260042630409 Control
A0 1.81907769919373 Control
A0 0.994897055168215 Control
A0 1.66418288711946 Control
A0 0.899774959237824 Control
A0 1.48533545481401 Control
A0 0.779550985969374 Control
A0 1.25671598286828 Control
A0 1.2917906506168 Control
A0 1.24057361177761 Control
A0 1.06031737536675 Control
A0 1.47865914120074 Control
A0 0.946383209853284 Control
A0 1.31747305179561 Control
A0 1.13556375425277 Control
A0 1.24262478140451 Control
A0 0.970259050752579 Control
A0 1.81265274182254 Control
A0 1.52778166988896 Control
A0 1.50829637016932 Control
A0 1.25896644713621 Control
A0 1.85256809847556 Control
A0 1.91395045377022 Control
A0 1.57024678298069 Control
A0 0.444254269422349 Control
A0 0.782303505317052 Control
A0 0.95785983440727 Control
A0 2.59625423983463 Control
A0 1.80485333351221 Control
A0 2.05525985119177 Control
A0 0.881905303654644 Control
A0 1.53023372532641 Control
A0 1.47990651375874 Control
A0 1.11275194873911 Control
A0 1.49206051800432 Control
A0 1.18320902104646 Control
A0 1.76378869980415 Control
A0 2.27390765394641 Control
A0 1.92172904986709 Control
A0 0.840887481414953 Control
A0 1.85574911021629 Control
A0 1.23581910655073 Control
A0 1.31396389134557 Control
A0 1.12516868720503 Control
A0 0.784934572408364 Control
A0 1.34683134573067 Control
A0 0.845388405813975 Control
A0 1.29275265359928 Control
A0 0.693561835173271 Control
A0 1.14690564656362 Control
A0 0.936139821976998 Control
A0 0.830638630583996 Control
A0 1.1335995269876 Control
A0 1.18469223264467 Control
A0 1.57754357439656 Control
A0 1.07602905972998 Control
A0 1.55390921203022 Control
A0 1.41329629160781 Control
A0 0.842406219512528 Control
A0 1.15554876152009 Control
A0 1.10828797896155 Control
A0 1.06922954355734 Control
A0 0.956454394573242 Control
A0 1.53650944751162 Control
A0 1.55320734274342 Control
A0 1.66648961722342 Control
A0 1.21651519284517 Control
A0 1.55791564582846 Control
A0 1.41457643265453 Control
A0 1.0224776421359 Control
A0 1.36616348745542 Control
A0 1.49049459054747 Control
A0 0.900798796866011 Control
A0 1.58537464873151 Control
A0 1.03719114181471 Control
A0 1.17379436990642 Control
A0 1.85030141169019 Control
A0 1.47008008436587 Control
A0 1.98092393175831 Control
A0 1.77326182750132 Control
A0 0.777053577976432 Control
A0 1.0944648471686 Control
A0 0.509793063289168 Control
A0 1.20497628157298 Control
A0 1.67391689590862 Control
A0 1.31457233259963 Control
A0 1.85738955264999 Control
A0 2.47631443109808 Control
A0 1.4173428997251 Control
A0 2.10158943780229 Control
A0 1.20476997525705 Control
A0 2.27278521972488 Control
A0 1.1728660003673 Control
A0 0.117189360391297 Control
A0 0.670668652050184 Control
A0 1.21733004560945 Control
A0 1.79875842074313 Control
A0 0.608639020734359 Control
A0 1.1621754301111 Control
A0 0.74963391363073 Control
A0 0.932665611666625 Control
A0 1.14059567784474 Control
A0 1.37690792727783 Control
A0 0.682078170843864 Control
A0 2.46794655142118 Control
A0 0.465170466742829 Control
A0 1.0962293017933 Control
A0 1.78871479324578 Control
A0 1.71571152349984 Control
A0 1.22545689153611 Control
A0 0.818819578551273 Control
A0 1.79568819290013 Control
A0 1.23367091301365 Control
A0 1.46536225924555 Control
A0 1.87782972221623 Control
A0 1.08040686435291 Control
A0 0.750318847302415 Control
A0 0.915465061120352 Control
A0 1.17296894477273 Control
A0 1.4277546033819 Control
A0 1.36328561157093 Control
A0 1.05172982368771 Control
A0 3.46757518806124 Control
A0 1.17349121001388 Control
A0 4.30329225165932 Control
A0 1.33338792677984 Control
A0 1.1615213385694 Control
A0 1.25802711710859 Control
A0 0.968512457956073 Control
A0 1.4260991647442 Control
A0 1.41522913917528 Control
A0 1.09306471657128 Control
A0 1.46811457817269 Control
A0 0.877367194641987 Control
A0 1.28189899542235 Control
A0 1.12302817147615 Control
A0 0.74517466720494 Control
A0 0.575773848424404 Control
A0 1.28209957967787 Control
A0 1.38777980850656 Control
A0 0.853316718944729 Control
A0 2.17198507076148 Control
A0 0.478121843985018 Control
A0 1.35841825945933 Control
A0 1.10390882608301 Control
A0 1.49934110102537 Control
A0 0.988847120921423 Control
A0 0.490546501741514 Control
A0 0.886063516960438 Control
A0 1.07288394798194 Control
A0 2.13730822209121 Control
A0 1.75113454849321 Control
A0 1.4764651303164 Control
A0 0.91601484461922 Control
A0 1.23597488018583 Control
A0 1.10747998546808 Control
A0 0.785939628108597 Control
A0 0.918141154346704 Control
A0 1.17129635231461 Control
A0 1.34672161734536 Control
A0 1.06160894403883 Control
A0 0.881034602686326 Control
A0 1.23909141797589 Control
A0 1.23091904209773 Control
A0 1.15464704194605 Control
A0 1.05905827106953 Control
A0 1.05088347056537 Control
A0 1.19917084278104 Control
A0 0.792999834454046 Control
A0 0.736329492426176 Control
A0 1.47569415864291 Control
A0 1.57050071359776 Control
A0 1.80499997560334 Control
A0 0.75903757226588 Control
A0 1.08146391148244 Control
A0 1.44512824620004 Control
A0 1.76678329464044 Control
A0 1.06321257126186 Control
A0 1.80579506586259 Control
A0 1.13088529048076 Control
A0 2.09884756143617 Control
A0 0.743586946336527 Control
A0 3.12546976729243 Control
A0 1.20395914297224 Control
A0 1.38746890566082 Control
A0 0.658501597540516 Control
A0 0.783694890892723 Control
A0 0.818111627667323 Control
A0 0.814088856937366 Control
A0 0.954833771924933 Control
A0 0.765544872125451 Control
A0 0.810043728379279 Control
A0 1.1903892743131 Control
A0 1.76587143092022 Control
A0 0.658515083981292 Control
A0 0.545121278212106 Control
A0 2.21610105352262 Control
A0 1.15981854513035 Control
A0 1.16202177605669 Control
A0 1.36736230809008 Control
A0 1.26691003664599 Control
A0 1.15526461912782 Control
A0 1.2098153318412 Control
A0 1.02140185216083 Control
A0 1.38466126110669 Control
A0 0.62804101226472 Control
A0 1.19074547486037 Control
A0 2.14376558929814 Control
A0 0.634289756320906 Control
A0 1.10611797403329 Control
A0 1.2805808882683 Control
A0 1.51868396476544 Control
A0 1.33350344455336 Control
A0 1.43811593155855 Control
A0 1.35360164196625 Control
A0 1.69059383381564 Control
A0 1.48403563407162 Control
A0 1.24075619092723 Control
A0 3.05195933866461 Control
A0 1.11753947483736 Control
A0 1.08355373011442 Control
A0 1.25301592502749 Control
A0 0.631163847217665 Control
A0 1.08489613187587 Control
A0 1.65849087493493 Control
A0 1.08547612488609 Control
A0 1.5630467138751 Control
A0 2.08070867099582 Control
A0 1.62746579425119 Control
A0 2.20078318172134 Control
A0 0.855860375795485 Control
A0 0.958836984642974 Control
A0 2.09677145430113 Control
A0 1.2445488263324 Control
A0 1.47519510721622 Control
A0 0.68598685316086 Control
A0 1.50035033859849 Control
A0 1.15113662907418 Control
A0 0.877592329538103 Control
A0 0.856274209035012 Control
A0 0.669291362384032 Control
A0 0.129389797884848 Control
A0 0.909988664762353 Control
A0 0.990467218027542 Control
A0 0.916564047440216 Control
A0 1.10537224448857 Control
A0 1.31804388496935 Control
A0 1.18815347253859 Control
A0 0.953299758183336 Control
A0 1.38782683645218 Control
A0 1.096075634503 Control
A0 2.32375991307669 Control
A0 1.48405046958379 Control
A0 1.23278645244399 Control
A0 0.739911779818278 Control
A0 1.4369183856408 Control
A0 1.36770895955073 Control
A0 0.955104721178173 Control
A0 0.79793007447396 Control
A0 1.07673620233935 Control
A0 1.42988740607173 Control
A0 1.51935590305416 Control
A0 1.6890203499162 Control
A0 1.41219848521214 Control
A0 1.69718681956557 Control
A0 1.00984890434951 Control
A0 0.998479735160074 Control
A0 0.885223829519709 Control
A0 3.34825352920691 Control
A0 0.61681369221025 Control
A0 1.34643775830828 Control
A0 0.122901195039861 Control
A0 1.08401413477734 Control
A0 0.165396728504134 Control
A0 1.08845984163495 Control
A0 2.47284959213655 Control
A0 0.789574338623331 Control
A0 1.68290753842705 Control
A0 1.32586471281286 Control
A0 1.81270874948405 Control
A0 1.0858521818637 Control
A0 0.996187074328387 Control
A0 1.55910765213165 Control
A0 0.913886547723583 Control
A0 0.439175185102363 Control
A0 1.08829176634671 Control
A0 2.1587940319629 Control
A0 1.1911461908486 Control
A0 1.2705556621096 Control
A0 1.86225248769705 Control
A0 1.81115990303746 Control
A0 2.00595488810563 Control
A0 1.35216573680782 Control
A0 1.60417605955038 Control
A0 0.656767584099941 Control
A0 1.22154296648782 Control
A0 1.16599782415132 Control
A0 1.48048908673034 Control
A0 1.52106816567509 Control
A0 1.01072358594111 Control
A0 1.43915635523538 Control
A0 0.8390691518833 Control
A0 2.42897934732179 Control
A0 1.0320022679706 Control
A0 2.60209056512366 Control
A0 1.35038996125725 Control
A0 1.70224920858856 Control
A0 1.77436991363951 Control
A0 1.11323096719963 Control
A0 1.72567730854666 Control
A0 1.26622763864953 Control
A0 0.408138777016905 Control
A0 1.29080294642361 Control
A0 1.25593924875159 Control
A0 1.09759373382321 Control
A0 1.89927671163296 Control
A0 1.49382009821232 Control
A0 1.08183297611473 Control
A0 0.790117151196294 Control
A0 1.3300015422525 Control
A0 1.26504254772687 Control
A0 1.3938272343091 Control
A0 0.845247372502968 Control
A0 1.40236366862391 Control
A0 0.759319492991249 Control
A0 0.948762912430078 Control
A0 1.50857688984188 Control
A0 1.72036904947048 Control
A0 0.7231105455182 Control
A0 0.871895148623484 Control
A0 2.01555074159352 Control
A0 0.467273871032685 Control
A0 2.76467106944508 Control
A0 1.27197331910481 Control
A0 1.33892947602755 Control
A0 1.66470138759261 Control
A0 1.81712788590205 Control
A0 1.31969000289932 Control
A0 0.83066453797968 Control
A0 1.05743783725884 Control
A0 1.50640366353311 Control
A0 1.07525794496998 Control
A0 0.655106415800486 Control
A0 2.59558516935708 Control
A0 0.852602131724479 Control
A0 1.50330846341303 Control
A0 1.53850695940083 Control
A0 1.44945107057162 Control
A0 1.23261880453926 Control
A0 1.77915407587822 Control
A0 0.100586709401292 Control
A0 1.21500766897818 Control
A0 0.806945679689749 Control
A0 0.982427158531977 Control
A0 1.13795742772383 Control
A0 1.00438029178766 Control
A0 0.813568357877833 Control
A0 1.19022456309111 Control
A0 0.611670683330254 Control
A0 2.10355162505366 Control
A0 1.20719469509549 Control
A0 1.42149418903288 Control
A0 1.09515856347891 Control
A0 1.2409088366874 Control
A0 1.74865906596049 Control
A0 0.525774862527408 Control
A0 1.65483790163228 Control
A0 0.970429633974386 Control
A0 1.25889807318011 Control
A0 1.31961486080732 Control
A0 0.936777657228054 Control
A0 1.48474779013844 Control
A0 1.36043884450556 Control
A0 1.13770420939462 Control
A0 1.02573948595694 Control
A0 0.633728348058595 Control
A0 1.70995982997912 Control
A0 1.56704687820915 Control
A0 2.06295985423405 Control
A0 0.979363990028882 Control
A0 0.9515973095811 Control
A0 1.24061197667345 Control
A0 1.74792176900668 Control
A0 1.5093661436577 Control
A0 1.35772865113417 Control
A0 1.50679662832084 Control
A0 1.09766863309637 Control
A0 1.36583499579326 Control
A0 1.50695969544536 Control
A0 1.67482734629265 Control
A0 1.74854901123868 Control
A0 1.0924385118144 Control
A0 1.52396852865724 Control
A0 0.975936347605371 Control
A0 1.57870675664686 Control
A0 0.829219383713865 Control
A0 0.693907264440082 Control
A0 1.95904083563417 Control
A0 1.2103389118853 Control
A0 1.73438698952425 Control
A0 1.47358066023066 Control
A0 1.33668422145648 Control
A0 0.745277491948478 Control
A0 0.800998649153409 Control
A0 3.48239183105408 Control
A0 0.469648269373494 Control
A0 0.739809304117064 Control
A0 1.07692110406626 Control
A0 0.586192488868797 Control
A0 0.734214044668373 Control
A0 0.642493298995021 Control
A0 3.15489993344752 Control
A0 0.847498462650259 Control
A0 1.4550347640277 Control
A0 0.432226771963833 Control
A0 1.30952132917844 Control
A0 1.53157816532373 Control
A0 1.46568482983255 Control
A0 1.05395604077226 Control
A0 1.35185442727028 Control
A0 1.24918155274065 Control
A0 0.85044629537231 Control
A0 1.23992635897916 Control
A0 1.24006499392908 Control
A0 1.47172057594648 Control
A0 2.05547134523785 Control
A0 1.41068514527376 Control
A0 0.132440502164556 Control
A0 1.27408523882049 Control
A0 1.39596522983849 Control
A0 0.685447422151951 Control
A0 1.10837676320932 Control
A0 1.01691108803937 Control
A0 1.33746209905531 Control
A0 1.59306350480185 Control
A0 1.04390527711034 Control
A0 0.769417194267573 Control
A0 1.37610282694476 Control
A0 1.18974762834615 Control
A0 1.87894396836003 Control
A0 1.02439470754613 Control
A0 1.1694269824494 Control
A0 2.3887358210781 Control
A0 1.2548567490797 Control
A0 1.69902248111572 Control
A0 1.19824866748871 Control
A0 1.44250414457226 Control
A0 1.18097870265687 Control
A0 1.01196509429919 Control
A0 0.946183018616252 Control
A0 0.847368718167155 Control
A0 2.44734592912178 Control
A0 1.21139102076802 Control
A0 1.18246947584372 Control
A0 0.783335677570585 Control
A0 2.00595286196376 Control
A0 2.15665173226348 Control
A0 1.22932730167053 Control
A0 1.41152524514668 Control
A0 0.727529976905297 Control
A0 0.124386939081465 Control
A0 0.859506311339046 Control
A0 1.36102448361864 Control
A0 1.00798722349483 Control
A0 1.53831916331275 Control
A0 1.22217264538771 Control
A0 0.884956283219642 Control
A0 0.840013852797868 Control
A0 1.12579586717389 Control
A0 1.63975916490225 Control
A0 0.975004152044583 Control
A0 2.04770153621795 Control
A0 0.110049590919807 Control
A0 0.868322337146276 Control
A0 1.64132820689686 Control
A0 1.09196893777852 Control
A0 1.23099632068306 Control
A0 0.931286765081759 Control
A0 2.4081811419857 Control
A0 1.00026864064418 Control
A0 1.4402674500636 Control
A0 1.08692392582831 Control
A0 0.761228731102064 Control
A0 1.27142290100932 Control
A0 1.03762728163976 Control
A0 0.586578755578337 Control
A0 1.82617547636031 Control
A0 0.95433249092397 Control
A0 1.365722638687 Control
A0 1.41410723066546 Control
A0 1.0554900456803 Control
A0 1.91532082714476 Control
A0 2.92164127925692 Control
A0 1.24207528501307 Control
A0 0.821522229506831 Control
A0 1.79743348198239 Control
A0 0.974505229187746 Control
A0 1.0559227949151 Control
A0 1.14227546337746 Control
A0 1.63069953051414 Control
A0 1.28361480783035 Control
A0 1.22885529387517 Control
A0 4.07415348351559 Control
A0 1.36423410790182 Control
A0 0.917705658366567 Control
A0 1.44582039226602 Control
A0 0.938779540887304 Control
A0 4.78848696885387 Control
A0 1.17310699182653 Control
A0 1.22499459157973 Control
A0 1.21856569775355 Control
A0 0.98668054704082 Control
A0 1.77194692106004 Control
A0 1.02496019261432 Control
A0 0.719718057842317 Control
A0 1.29463472339632 Control
A0 1.465558813241 Control
A0 0.957941184968187 Control
A0 2.25972522167069 Control
A0 0.982035490122549 Control
A0 1.13953880844588 Control
A0 0.794561432052063 Control
A0 1.356439647472 Control
A0 1.9249756617652 Control
A0 0.900443293447887 Control
A0 2.10655740150626 Control
A0 1.50312180515408 Control
A0 1.60901526012018 Control
A0 1.23649296120609 Control
A0 0.996111514112706 Control
A0 2.70058335763463 Control
A0 1.81146561052247 Control
A0 1.82137463436584 Control
A0 2.96442778812227 Control
A0 0.989312378633053 Control
A0 2.28383857654388 Control
A0 3.04975988053143 Control
A0 1.85970959009758 Control
A0 1.46352334255612 Control
A0 1.34904568265107 Control
A0 1.09713867857607 Control
A0 1.22622380226746 Control
A0 1.91909887535837 Control
A0 0.884653046971315 Control
A0 0.970976374799339 Control
A0 0.980710873082455 Control
A0 1.17912818492209 Control
A0 1.21881042957941 Control
A0 2.83551732237781 Control
A0 3.36565017087406 Control
A0 1.50675146742775 Control
A0 0.510340060119396 Control
A0 0.166327303483067 Control
A0 1.26005484053486 Control
A0 1.10039507945245 Control
A0 1.03942749137392 Control
A0 1.59687278451099 Control
A0 1.28305628439838 Control
A0 1.23032397258657 Control
A0 1.31049739238823 Control
A0 1.13925008400356 Control
A0 1.323374156486 Control
A0 1.77240144902874 Control
A0 1.8966364081133 Control
A0 1.36907165706362 Control
A0 1.53233172740665 Control
A0 1.37759086265775 Control
A0 1.39199645148635 Control
A0 1.21193036428488 Control
A0 1.30373382602701 Control
A0 3.52465706787858 Control
A0 1.0459504557031 Control
A0 1.53956118308575 Control
A0 1.33046050400505 Control
A0 1.86949097055734 Control
A0 0.748754465147557 Control
A0 1.35695389135857 Control
A0 1.00292250033062 Control
A0 1.37541531092649 Control
A0 1.12057324470679 Control
A0 1.38919515613461 Control
A0 1.46599570309062 Control
A0 1.11668676725988 Control
A0 1.77622463033463 Control
A0 1.05250443728992 Control
A0 1.77616392795236 Control
A0 0.958339672952272 Control
A0 0.871995498623638 Control
A0 0.713956133595749 Control
A0 1.03259357148257 Control
A0 1.26493496765041 Control
A0 1.61435482850074 Control
A0 0.9779096494268 Control
A0 1.75291315748759 Control
A0 0.981649285915516 Control
A0 2.80352498725169 Control
A0 1.19395866061047 Control
A0 1.02583426786522 Control
A0 1.23973960002004 Control
A0 0.810371032419562 Control
A0 0.899881889759338 Control
A0 1.80938309603547 Control
A0 0.860325114243381 Control
A0 2.46300451108129 Control
A0 0.720520071272547 Control
A0 1.28452857892828 Control
A0 1.13284796336354 Control
A0 1.59021402445443 Control
A0 5.03154433557363 Control
A0 1.19745503221813 Control
A0 1.21995665257157 Control
A0 0.513044165463091 Control
A0 0.573431772103098 Control
A0 1.46189709629521 Control
A0 0.73578787162572 Control
A0 1.35803608962442 Control
A0 1.246088127708 Control
A0 1.03720400489602 Control
A0 1.334225025423 Control
A0 1.50007090711552 Control
A0 1.18018098274604 Control
A0 1.02998681939515 Control
A0 1.07777754717174 Control
A0 1.4783676195452 Control
A0 1.03599815338011 Control
A0 0.719656307367988 Control
A0 1.40896664070205 Control
A0 0.888467768358791 Control
A0 0.840681040737739 Control
A0 0.880792976687964 Control
A0 1.13074805522106 Control
A0 0.623624970232426 Control
A0 1.08709720020606 Control
A0 0.943749244750058 Control
A0 1.03424694705706 Control
A0 1.0929951563091 Control
A0 1.5200472894668 Control
A0 0.41074917023913 Control
A0 1.25723901778066 Control
A0 1.16425109107705 Control
A0 1.70186419598489 Control
A0 1.01991497128358 Control
A0 1.14987301920717 Control
A0 1.17079502680739 Control
A0 1.00404074089268 Control
A0 1.10229620586462 Control
A0 1.81783396203526 Control
A0 0.935661564581274 Control
A0 1.47752503586365 Control
A0 1.16590128238429 Control
A0 0.982511437067401 Control
A0 1.45745432053121 Control
A0 1.82702927043797 Control
A0 0.124383849236984 Control
A0 4.19522753866115 Control
A0 1.14515919224104 Control
A0 1.68148621967959 Control
A0 1.3922472019107 Control
A0 1.40627065821238 Control
A0 0.86612997421624 Control
A0 1.24626473321776 Control
A0 1.21150662356611 Control
A0 0.999750381262074 Control
A0 1.3751614261746 Control
A0 1.1468107531248 Control
A0 0.682765950459558 Control
A0 0.954141251336841 Control
A0 1.18201716786421 Control
A0 1.65510990600696 Control
A0 1.21122841529775 Control
A0 0.737148254382749 Control
A0 1.43011035579896 Control
A0 1.20730864577842 Control
A0 0.601263680849356 Control
A0 0.442424417087081 Control
A0 0.90940004098632 Control
A0 1.0664584744085 Control
A0 1.24300793714778 Control
A0 1.17015159626419 Control
A0 1.38588299900476 Control
A0 1.28044071420371 Control
A0 0.806023628518441 Control
A0 1.48477065227428 Control
A0 1.03671179775666 Control
A0 1.12173787743994 Control
A0 1.31163575304688 Control
A0 0.71240402671254 Control
A0 1.03426943830687 Control
A0 0.781372205796988 Control
A0 2.04612476721722 Control
A0 1.20272699853098 Control
A0 0.886854653719918 Control
A0 1.36655515208635 Control
A0 1.38870161705473 Control
A0 1.54555760039048 Control
A0 2.00223648544603 Control
A0 1.08483909573995 Control
A0 1.47415175678944 Control
A0 0.926246127693456 Control
A0 2.03194244188165 Control
A0 1.75868614944602 Control
A0 0.889641891079892 Control
A0 0.869294117074014 Control
A0 1.01624256292114 Control
A0 2.11142585344811 Control
A0 1.17248537308686 Control
A0 1.03358513980071 Control
A0 1.06295472823442 Control
A0 1.2781049774564 Control
A0 2.52743060988508 Control
A0 2.6902548006018 Control
A0 0.87140524105254 Control
A0 1.39282553105043 Control
A0 1.66897837966047 Control
A0 0.719243873659899 Control
A0 1.11385657391985 Control
A0 1.07768441289249 Control
A0 0.870140997783617 Control
A0 1.11256057326321 Control
A0 1.09716659869095 Control
A0 1.22407710293837 Control
A0 1.27146609941384 Control
A0 1.25591927009279 Control
A0 1.5825249190284 Control
A0 1.40596082132483 Control
A0 1.05412635260512 Control
A0 1.28002680162294 Control
A0 1.29252779222452 Control
A0 1.35428053668943 Control
A0 1.08212992786511 Control
A0 1.25989591694201 Control
A0 0.845634361461261 Control
A0 0.816886952280927 Control
A0 1.06857357871495 Control
A0 1.02540403276534 Control
A0 1.05032043469044 Control
A0 1.02600779724492 Control
A0 1.24401647770939 Control
A0 0.87871721848465 Control
A0 1.45878025142547 Control
A0 1.7758024206204 Control
A0 0.773416275693871 Control
A0 1.21432214912971 Control
A0 1.25323106010289 Control
A0 0.867466859875522 Control
A0 2.07502866430974 Control
A0 2.04722306312303 Control
A0 1.14246056699747 Control
A0 0.805090390851981 Control
A0 1.01032989382347 Control
A0 0.943619796192027 Control
A0 3.05648706990731 Control
A0 1.48440840828757 Control
A0 0.782255212712329 Control
A0 1.24970815057153 Control
A0 1.24789362189444 Control
A0 1.65448081770875 Control
A0 1.12718913883177 Control
A0 1.1880986623174 Control
A0 1.03571338789512 Control
A0 1.03673319538758 Control
A0 0.982416538225152 Control
A0 2.05360924762791 Control
A0 0.935517144617729 Control
A0 1.38688531814252 Control
A0 1.33285110392897 Control
A0 1.05678488454184 Control
A0 0.798684188659627 Control
A0 0.810135607395116 Control
A0 0.589789531951752 Control
A0 2.26655688958359 Control
A0 1.56529305741125 Control
A0 1.45257217388185 Control
A0 0.609590629690541 Control
A0 0.895262781043813 Control
A0 1.15988615721004 Control
A0 1.31411062398262 Control
A0 1.19994657253127 Control
A0 2.6144968561881 Control
A0 1.13320481953003 Control
A0 1.91165045471385 Control
A0 1.31586419138535 Control
A0 0.955305299547236 Control
A0 0.493266870624138 Control
A0 0.849342752369098 Control
A0 1.58938203769263 Control
A0 0.866981272105824 Control
A0 1.467507435044 Control
A0 1.12224761879611 Control
A0 0.896478768702088 Control
A0 0.870589451145839 Control
A0 0.776770214163808 Control
A0 1.04308413965166 Control
A0 1.15598699034858 Control
A0 1.25551853321934 Control
A0 1.20669978673363 Control
A0 0.994693348569458 Control
A0 0.936721352144743 Control
A0 1.11747989578723 Control
A0 1.86745846580654 Control
A0 1.24134774653414 Control
A0 2.1890156172838 Control
A0 1.39049683901495 Control
A0 1.88784548631467 Control
A0 1.59292909575815 Control
A0 1.11398696768074 Control
A0 1.01846807043853 Control
A0 3.54997952582221 Control
A0 1.38149015147847 Control
A0 2.04047158590077 Control
A0 1.32557570085208 Control
A0 1.7528772507612 Control
A0 0.925189773517314 Control
A0 0.957496546809839 Control
A0 1.71762982269881 Control
A0 1.4135281269599 Control
A0 1.51291978950122 Control
A0 1.35759944749957 Control
A0 1.51721941764117 Control
A0 1.28815833503535 Control
A0 1.12105511056845 Control
A0 1.42866576294503 Control
A0 1.42349436705707 Control
A0 1.2419365066379 Control
A0 1.72117199602661 Control
A0 1.79595453341016 Control
A0 1.36134985418085 Control
A0 0.982315545046664 Control
A0 1.08934172335878 Control
A0 1.23424912556695 Control
A0 0.866820931894317 Control
A0 1.07831169135807 Control
A0 1.46732505592416 Control
A0 1.1268087109537 Control
A0 0.743836709887514 Control
A0 1.2509325554738 Control
A0 1.40136960751618 Control
A0 1.26362129659989 Control
A0 2.52343704699835 Control
A0 1.47782530607731 Control
A0 1.23698285719817 Control
A0 1.31708538899508 Control
A0 1.34978032125192 Control
A0 3.98497697987383 Control
A0 1.13510979545621 Control
A0 0.908599667674977 Control
A0 1.11555950489572 Control
A0 1.33589665433085 Control
A0 1.39328293811195 Control
A0 2.21835649715863 Control
A0 1.46354092941036 Control
A0 0.966572685468964 Control
A0 1.41913341666492 Control
A0 0.647868193304106 Control
A0 1.1222135328247 Control
A0 0.784506320837401 Control
A0 1.63355921641127 Control
A0 1.54875810032051 Control
A0 0.76050673575191 Control
A0 0.861413239102623 Control
A0 1.14091032878529 Control
A0 1.66095182875649 Control
A0 1.28625301773595 Control
A0 1.56863633743404 Control
A0 1.52762621834847 Control
A0 2.15413135802456 Control
A0 2.77776551374587 Control
A0 1.5243342554278 Control
A0 1.06266987506368 Control
A0 1.21405130605143 Control
A0 1.34877269180498 Control
A0 1.25289126045803 Control
A0 1.05750917832543 Control
A0 0.61810026062221 Control
A0 0.966175367402628 Control
A0 1.19973892725462 Control
A0 0.726973252415642 Control
A0 1.85848238132281 Control
A0 0.723170987422306 Control
A0 2.02726394646115 Control
A0 1.12050912956023 Control
A0 0.616029582244289 Control
A0 1.17482301698709 Control
A0 0.849076746168242 Control
A0 1.03747439193734 Control
A0 0.974935749752366 Control
A0 1.03540090073175 Control
A0 1.76965404391213 Control
A0 1.00908982543411 Control
A0 1.37490582024347 Control
A0 1.02288930353438 Control
A0 0.920154102874539 Control
A0 0.881025373152614 Control
A0 0.734302559554543 Control
A0 0.913668950997488 Control
A0 1.39223901132343 Control
A0 1.1559799927158 Control
A0 0.801659138697309 Control
A0 1.22144221982668 Control
A0 2.05453150724393 Control
A0 0.975064205406361 Control
A0 1.01125916295645 Control
A0 0.716881572925203 Control
A0 1.25260224161551 Control
A0 1.05524982515194 Control
A0 1.11995691535157 Control
A0 2.0220366485743 Control
A0 1.88782313410869 Control
A0 0.737920356446404 Control
A0 1.61097868942818 Control
A0 2.54802540921652 Control
A0 1.01859510560537 Control
A0 0.79524033443161 Control
A0 1.28475350333012 Control
A0 1.51436328127602 Control
A0 1.34287182363627 Control
A0 1.09186397121194 Control
A0 1.28629729014083 Control
A0 0.983926537651052 Control
A0 0.888442636488236 Control
A0 0.582603281804743 Control
A0 1.38059479889623 Control
A0 1.71590890478821 Control
A0 1.39648259693241 Control
A0 1.01584686051392 Control
A0 0.941690547900235 Control
A0 5.40833038252836 Control
A0 0.896749697243561 Control
A0 1.40329471899457 Control
A0 2.02427734390102 Control
A0 1.10771650063704 Control
A0 1.61075867681588 Control
A0 1.17573278133716 Control
A0 3.01681468350455 Control
A0 1.51450557258768 Control
A0 0.863904394433169 Control
A0 1.62910515623284 Control
A0 1.89932445079302 Control
A0 0.635434153624851 Control
A0 0.478925210875625 Control
A0 1.52382528434488 Control
A0 0.770396470161659 Control
A0 1.02077937144858 Control
A0 0.824554219342913 Control
A0 0.134580531581566 Control
A0 1.02171137249436 Control
A0 1.37362994731419 Control
A0 2.06563300946978 Control
A0 1.26727998699526 Control
A0 1.01384097245344 Control
A0 1.36383144750401 Control
A0 3.4199573086852 Control
A0 1.57111893683867 Control
A0 0.978648665775337 Control
A0 1.97437836052642 Control
A0 0.73173158505132 Control
A0 3.29088302045978 Control
A0 1.64269779183389 Control
A0 1.54055686256489 Control
A0 1.64639639917484 Control
A0 1.79769472531633 Control
A0 1.43739688339573 Control
A0 1.20658351074691 Control
A0 0.795433525033377 Control
A0 1.49323412466315 Control
A0 1.1263510741784 Control
A0 1.37260489250559 Control
A0 0.996334526668412 Control
A0 1.45971332121983 Control
A0 1.40989383108792 Control
A0 1.6270052201207 Control
A0 0.674970514543381 Control
A0 1.97116598678644 Control
A0 2.07752651915708 Control
A0 0.920520945337769 Control
A0 1.22167828900961 Control
A0 0.878137799340397 Control
A0 1.06066916509171 Control
A0 2.06598427291988 Control
A0 1.999102656706 Control
A0 0.62317144437715 Control
A0 1.46384386969707 Control
A0 0.966729196183371 Control
A0 0.822580961956343 Control
A0 1.60043330035569 Control
A0 2.25089037437507 Control
A0 1.47350737362962 Control
A0 1.02451311604278 Control
A0 1.11790339049873 Control
A0 0.789424547457485 Control
A0 1.2214401623362 Control
A0 1.53747636271687 Control
A0 1.26470559173706 Control
A0 1.92587562458265 Control
A0 0.641673394619017 Control
A0 1.24578930876983 Control
A0 1.10751991555044 Control
A0 2.12014584747666 Control
A0 1.34764132224006 Control
A0 2.30597188310013 Control
A0 1.39938729498716 Control
A0 1.12361121363031 Control
A0 1.05116481881662 Control
A0 1.22330723480357 Control
A0 1.00013075943203 Control
A0 1.02182584867409 Control
A0 1.26324575898633 Control
A0 1.2841751993107 Control
A0 1.33725449510536 Control
A0 1.18426494883942 Control
A0 0.851570995621565 Control
A0 1.04583728284746 Control
A0 1.61166894787196 Control
A0 0.651596302970118 Control
A0 0.757017810230125 Control
A0 1.15464149564398 Control
A0 1.69870527925684 Control
A0 1.55013260273435 Control
A0 1.17573068671262 Control
A0 0.511303301357393 Control
A0 0.773471590730068 Control
A0 0.89410328196773 Control
A0 0.915465269014667 Control
A0 1.18585186187315 Control
A0 1.51383397047258 Control
A0 1.25145567606274 Control
A0 0.51945253402298 Control
A0 0.776927385796114 Control
A0 1.4466410846371 Control
A0 2.83868982231725 Control
A0 0.56547834849673 Control
A0 1.92812749650976 Control
A0 0.953392388551561 Control
A0 0.836171753427147 Control
A0 2.31882628681739 Control
A0 1.32983579733134 Control
A0 1.79919224160642 Control
A0 1.77880389004811 Control
A0 2.99581583330818 Control
A0 1.19447108054382 Control
A0 1.60795180020482 Control
A0 2.61085577964737 Control
A0 1.23930222910278 Control
A0 1.19842999350663 Control
A0 1.33251875092496 Control
A0 1.707815329093 Control
A0 1.21218750889128 Control
A0 0.51121668995235 Control
A0 0.970574403493164 Control
A0 1.71176001508302 Control
A0 0.769353890504111 Control
A0 1.81355372365379 Control
A0 1.51842709116273 Control
A0 2.41417050727873 Control
A0 0.895092366010576 Control
A0 1.36088332224884 Control
A0 1.23999154910244 Control
A0 1.57866502821427 Control
A0 1.44406171345324 Control
A0 1.08408241674794 Control
A0 0.955279220396516 Control
A0 1.32276571140917 Control
A0 1.35196542846393 Control
A0 1.05516118198493 Control
A0 0.84331893600545 Control
A0 1.38794471844797 Control
A0 1.37851225723324 Control
A0 2.70611952988643 Control
A0 1.00177904230738 Control
A0 1.45402164352115 Control
A0 1.43308205889677 Control
A0 0.954118209098803 Control
A0 1.15295383209811 Control
A0 1.02689453999073 Control
A0 0.574436968510835 Control
A0 1.50405265656033 Control
A0 1.32478338042268 Control
A0 4.36150486554423 Control
A0 1.48478220886356 Control
A0 1.13217234358231 Control
A0 1.18286946964689 Control
A0 1.09947935349272 Control
A0 1.01731098718993 Control
A0 1.99227681790834 Control
A0 1.167032335421 Control
A0 0.689062265733308 Control
A0 1.77146373141475 Control
A0 1.00125151386538 Control
A0 1.20045619011201 Control
A0 1.01512081477416 Control
A0 0.871512956373121 Control
A0 1.09159932345725 Control
A0 0.624467882315319 Control
A0 0.835808795581561 Control
A0 1.24025276778328 Control
A0 1.17606302492011 Control
A0 1.01938283205526 Control
A0 0.691433043889197 Control
A0 1.35299756768524 Control
A0 1.16456056856758 Control
A0 0.878242874493537 Control
A0 1.31295017718908 Control
A0 0.735753780418815 Control
A0 0.924256388270131 Control
A0 1.6879218722687 Control
A0 2.19650302256274 Control
A0 2.27618339914671 Control
A0 1.70196661717436 Control
A0 1.55850426413229 Control
A0 2.55157606439709 Control
A0 0.858179554201325 Control
A0 1.25434505290541 Control
A0 1.09798073000788 Control
A0 0.694859682794988 Control
A0 1.18146803981981 Control
A0 0.952368380574966 Control
A0 0.0863399217494886 Control
A0 4.69932720525353 Control
A0 1.55724573621447 Control
A0 0.77971930642722 Control
A0 1.95668376338852 Control
A0 1.31816526697959 Control
A0 1.277859335116 Control
A0 0.638637384444618 Control
A0 1.1305714706793 Control
A0 1.2896137255664 Control
A0 1.03283899110175 Control
A0 1.20821409313817 Control
A0 1.51479438858101 Control
A0 1.47917146210361 Control
A0 1.35412572879241 Control
A0 1.23620373873967 Control
A0 2.4142347716095 Control
A0 0.659183254430557 Control
A0 1.84859145403813 Control
A0 1.69006142130156 Control
A0 2.65176514774039 Control
A0 0.735001199644648 Control
A0 1.07566942188255 Control
A0 0.993412746442815 Control
A0 0.843480363223449 Control
A0 1.56818387957392 Control
A0 1.54447187940544 Control
A0 0.842648002512271 Control
A0 1.02696087120984 Control
A0 1.01060533381563 Control
A0 1.27053048687232 Control
A0 1.64528129591932 Control
A0 0.965013611868581 Control
A0 1.50068901912422 Control
A0 1.23859723816843 Control
A0 1.00164047769871 Control
A0 1.32025158563101 Control
A0 0.855736884834724 Control
A0 1.34760719544116 Control
A0 1.31913738772362 Control
A0 1.00739798798195 Control
A0 1.34200487282296 Control
A0 1.13961363055663 Control
A0 1.0667879230469 Control
A0 1.31805403541388 Control
A0 0.90476355917023 Control
A0 0.907149636239246 Control
A0 0.885260030197516 Control
A0 1.33275123467176 Control
A0 1.02552789228686 Control
A0 1.34992542123152 Control
A0 2.52819089619519 Control
A0 0.849790461061329 Control
A0 2.35533542121414 Control
A0 1.45397418393184 Control
A0 0.988548521714124 Control
A0 1.26872328686181 Control
A0 2.04589597416229 Control
A0 1.46817674127071 Control
A0 1.26894408775873 Control
A0 0.739205328633916 Control
A0 2.34306576937709 Control
A0 1.01792871798377 Control
A0 1.04992139053568 Control
A0 1.06177468456501 Control
A0 2.68488597412612 Control
A0 1.64159453625059 Control
A0 2.39909844316594 Control
A0 1.67336027149649 Control
A0 1.73145826214254 Control
A0 1.22087720940203 Control
A0 1.05984652565288 Control
A0 1.55139309637733 Control
A0 1.20836308988075 Control
A0 2.9827632557227 Control
A0 0.636712184584955 Control
A0 2.6174215328426 Control
A0 1.21790916930611 Control
A0 1.09580034071802 Control
A0 0.642750832556814 Control
A0 1.330622674179 Control
A0 1.71895138378977 Control
A0 1.52444919391132 Control
A0 1.36999639233901 Control
A0 0.940148157615781 Control
A0 0.74366809117622 Control
A0 0.846557234027961 Control
A0 1.77403504113015 Control
A0 1.61805541534483 Control
A0 0.986747865348816 Control
A0 1.38781977923389 Control
A0 1.17347384416536 Control
A0 1.26120651418549 Control
A0 0.92307256068107 Control
A0 0.775049693282378 Control
A0 0.930109288665147 Control
A0 2.01953305284838 Control
A0 0.976985677733505 Control
A0 1.68408087197103 Control
A0 1.59723107073582 Control
A0 1.18453803543151 Control
A0 0.954137341364227 Control
A0 0.184609189875588 Control
A0 1.2675464291117 Control
A0 1.30329967497572 Control
A0 0.919570588312837 Control
A0 0.923868179584262 Control
A0 1.38847393039094 Control
A0 1.34680955421681 Control
A0 0.816003954874903 Control
A0 2.38972643944352 Control
A0 0.10257158384479 Control
A0 0.998126829712958 Control
A0 1.09247664650696 Control
A0 0.796537260241764 Control
A0 1.24311415824034 Control
A0 1.18051318870845 Control
A0 1.02673483616924 Control
A0 1.2002757141763 Control
A0 0.949791218538529 Control
A0 0.922618197938256 Control
A0 1.6324309946446 Control
A0 2.09317386244519 Control
A0 1.03418816013885 Control
A0 1.57706689745537 Control
A0 1.58946701296721 Control
A0 1.38924613754025 Control
A0 0.491032214112719 Control
A0 0.878838675951809 Control
A0 1.07075753246883 Control
A0 1.41039992049516 Control
A0 2.0213352106036 Control
A0 1.19332566193028 Control
A0 1.46386961127576 Control
A0 1.23995382735829 Control
A0 0.963260874516227 Control
A0 1.28532245792078 Control
A0 0.879066858657054 Control
A0 1.0852261276355 Control
A0 1.17721324567499 Control
A0 1.13172874494862 Control
A0 0.986486762370578 Control
A0 1.4692831703004 Control
A0 1.24791760516753 Control
A0 0.649425716126065 Control
A0 1.05806138086604 Control
A0 0.912273618712572 Control
A0 1.03105534169751 Control
A0 1.01197965388621 Control
A0 0.968073053022304 Control
A0 1.6271919951273 Control
A0 1.7219724921405 Control
A0 1.0742823578339 Control
A0 1.09940095691081 Control
A0 1.68683085436239 Control
A0 0.839394811366598 Control
A0 1.02023558178677 Control
A0 0.802803296588989 Control
A0 1.31815692379152 Control
A0 1.89025329147812 Control
A0 0.93968275188008 Control
A0 0.921242999271359 Control
A0 0.880630096875037 Control
A0 1.04253547109133 Control
A0 0.945330865506117 Control
A0 1.20474333090048 Control
A0 1.10363894697749 Control
A0 1.33531699796445 Control
A0 1.69406900577555 Control
A0 0.981519153270254 Control
A0 1.15247599723012 Control
A0 1.07373220709127 Control
A0 0.62821331380895 Control
A0 0.804187731027726 Control
A0 1.64443134692753 Control
A0 1.2286533819883 Control
A0 0.930283039739052 Control
A0 0.807888346182589 Control
A0 0.772781424711048 Control
A0 0.998178491857411 Control
A0 0.98355316143352 Control
A0 1.13592398356432 Control
A0 0.803408590960224 Control
A0 0.874758323134473 Control
A0 1.66945182390555 Control
A0 1.02538382375358 Control
A0 1.74782314922247 Control
A0 1.97267924296395 Control
A0 0.830298876508038 Control
A0 0.968799844841633 Control
A0 1.30447508298628 Control
A0 0.812324586680608 Control
A0 2.11607988729977 Control
A0 0.671996008653192 Control
A0 1.33305083740316 Control
A0 3.22465266483007 Control
A0 0.694814181427766 Control
A0 1.11775481301194 Control
A0 0.0830780538707881 Control
A0 1.68491184938163 Control
A0 1.81569148734286 Control
A0 1.05254220191253 Control
A0 1.8567734066996 Control
A0 0.822734586975117 Control
A0 1.83008485226303 Control
A0 1.2079923003451 Control
A0 1.41055215319785 Control
A0 1.24053717326319 Control
A0 1.05904090821078 Control
A0 2.03331243332755 Control
A0 0.997902760637604 Control
A0 1.83907261287724 Control
A0 1.25942311103714 Control
A0 1.36165431356152 Control
A0 1.1261410988715 Control
A0 1.46845597708542 Control
A0 0.99372577992995 Control
A0 0.134618455347518 Control
A0 0.90225601181412 Control
A0 2.65894495847989 Control
A0 1.49873779984904 Control
A0 0.783473613370324 Control
A0 2.32151215279772 Control
A0 0.702044305310718 Control
A0 2.52429526746988 Control
A0 0.937980316637822 Control
A0 1.93018722441951 Control
A0 0.735234391767375 Control
A0 1.78206103545356 Control
A0 1.02080552103834 Control
A0 0.788155714910857 Control
A0 1.62247782590369 Control
A0 1.39109824838824 Control
A0 0.70010041839653 Control
A0 4.64817433022144 Control
A0 1.62608559290038 Control
A0 1.75760552393225 Control
A0 2.41718654814067 Control
A0 1.34520077696386 Control
A0 1.90550467809271 Control
A0 2.39103352014286 Control
A0 0.729623465127767 Control
A0 1.27945633000136 Control
A0 1.35868302541802 Control
A0 1.37779729443885 Control
A0 1.99421738794158 Control
A0 0.573957435560304 Control
A0 0.924461645811012 Control
A0 1.29241263339876 Control
A0 1.22506310860635 Control
A0 0.824953480313021 Control
A0 1.17121138875447 Control
A0 1.30709957591555 Control
A0 1.30134952107586 Control
A0 1.13976276691344 Control
A0 1.38515825280952 Control
A0 1.86772363349529 Control
A0 0.910075246694447 Control
A0 1.69920474454393 Control
A0 1.35207070532531 Control
A0 0.470265071093344 Control
A0 0.814414383338375 Control
A0 1.08011060077284 Control
A0 1.83317920576188 Control
A0 1.67230408117507 Control
A0 1.53668898276027 Control
A0 0.711003150990251 Control
A0 2.30749509289597 Control
A0 1.24081015484003 Control
A0 1.85030628670633 Control
A0 1.140543755707 Control
A0 1.2565871737616 Control
A0 1.27759141925182 Control
A0 0.67794589831961 Control
A0 1.66111853197889 Control
A0 1.5615732240631 Control
A0 1.46558858713097 Control
A0 0.125939181323644 Control
A0 1.02329129111648 Control
A0 3.13123732954262 Control
A0 1.07841994918629 Control
A0 1.17054998040699 Control
A0 1.38781068793086 Control
A0 0.950360134922148 Control
A0 1.16116881539843 Control
A0 0.972430878143669 Control
A0 1.47348798152156 Control
A0 1.56393767568284 Control
A0 1.47018668999849 Control
A0 2.04743539719441 Control
A0 1.38361950046612 Control
A0 1.64379781917084 Control
A0 1.05779309365907 Control
A0 2.1945154264007 Control
A0 2.07610354813552 Control
A0 1.01656799942817 Control
A0 0.833490150411652 Control
A0 1.45494441848692 Control
A0 1.81005080022096 Control
A0 1.86180399726805 Control
A0 1.2920352179489 Control
A0 1.15720328906159 Control
A0 1.78431212739831 Control
A0 1.19187926219058 Control
A0 1.82328504514735 Control
A0 0.87231241928814 Control
A0 1.23471059690359 Control
A0 0.577665738095336 Control
A0 1.47312508520202 Control
A0 0.858046700064054 Control
A0 1.23148460112648 Control
A0 1.27172587259244 Control
A0 2.67659857144061 Control
A0 1.16445550959759 Control
A0 1.61694497315899 Control
A0 0.965590589790063 Control
A0 1.51226736103066 Control
A0 1.00079221250181 Control
A0 1.7638403365175 Control
A0 1.09820920448576 Control
A0 0.659162488988867 Control
A0 0.91032270394428 Control
A0 0.984431706745618 Control
A0 2.30363800431243 Control
A0 0.958926406385567 Control
A0 1.34471347014389 Control
A0 0.982222272938507 Control
A0 1.65157429230004 Control
A0 1.42080828511663 Control
A0 1.24691767137014 Control
A0 0.920011880880237 Control
A0 1.91271336875807 Control
A0 1.68819880966644 Control
A0 1.95184128606194 Control
A0 0.601726086191641 Control
A0 1.47626098471189 Control
A0 1.28859979096424 Control
A0 1.37640716853863 Control
A0 1.52718681532434 Control
A0 1.15052019705545 Control
A0 1.12968910598414 Control
A0 1.07524584365648 Control
A0 1.35668012975565 Control
A0 0.789079800983783 Control
A0 0.966967499286652 Control
A0 1.86051497065691 Control
A0 1.0737127541429 Control
A0 2.12404208009881 Control
A0 1.68392442699428 Control
A0 1.0860345139831 Control
A0 0.896415291347699 Control
A0 1.57339156703548 Control
A0 1.0378010349388 Control
A0 1.0810364564634 Control
A0 0.709741805300819 Control
A0 1.00639272590879 Control
A0 1.53097779541866 Control
A0 1.3935854049113 Control
A0 0.988439490543783 Control
A0 1.36761901869418 Control
A0 1.27615101330655 Control
A0 1.23049101532108 Control
A0 1.18895915733904 Control
A0 1.18306747871113 Control
A0 1.64207545999928 Control
A0 1.76110977085449 Control
A0 1.22489992862789 Control
A0 1.42360569687809 Control
A0 1.03252737826757 Control
A0 0.933183970028263 Control
A0 0.880497204057873 Control
A0 1.300950185946 Control
A0 2.65982663426047 Control
A0 0.919904268685937 Control
A0 0.972546050746931 Control
A0 0.975956342352755 Control
A0 1.66047827195669 Control
A0 1.30539800156287 Control
A0 1.00623635623714 Control
A0 0.709845801666545 Control
A0 1.06831734085431 Control
A0 1.39635516391018 Control
A0 1.37737684932455 Control
A0 2.91277701595317 Control
A0 1.207948153193 Control
A0 2.91613937417889 Control
A0 1.08014840444045 Control
A0 2.53071769052404 Control
A0 1.74413918120261 Control
A0 2.19358205678871 Control
A0 2.35915854902458 Control
A0 1.34817820114914 Control
A0 1.31167161278749 Control
A0 0.601639314969997 Control
A0 1.19561223683354 Control
A0 1.45573299828703 Control
A0 1.58566159771427 Control
A0 1.97361519546766 Control
A0 1.50234753912531 Control
A0 1.73377771875791 Control
A0 1.08023796845006 Control
A0 1.52076022105716 Control
A0 1.33485647850055 Control
A0 4.39672939791929 Control
A0 1.59800003474155 Control
A0 1.0473709510337 Control
A0 1.28256173404185 Control
A0 1.56118235699703 Control
A0 1.60732109175375 Control
A0 0.586667399534799 Control
A0 1.87881846355137 Control
A0 1.70709892070795 Control
A0 0.984003144406462 Control
A0 1.45245792164428 Control
A0 1.6070779722738 Control
A0 0.743733712704374 Control
A0 1.56004343550041 Control
A0 0.766961154278058 Control
A0 1.36573214812749 Control
A0 1.9028899597449 Control
A0 0.678248646302766 Control
A0 1.14982352703219 Control
A0 2.69052297436751 Control
A0 0.80920301075431 Control
A0 1.57271236546696 Control
A0 0.968139995574059 Control
A0 0.935432008401741 Control
A0 0.932142676853386 Control
A0 1.00324438643296 Control
A0 0.529362368438985 Control
A0 1.51033294563182 Control
A0 1.25198344373472 Control
A0 1.21252083527289 Control
A0 1.20548695819477 Control
A0 1.32463654983557 Control
A0 1.59617410889462 Control
A0 1.19369147631673 Control
A0 1.05760018369987 Control
A0 1.28904556602616 Control
A0 0.828856915872734 Control
A0 1.0648377261235 Control
A0 1.66938678295592 Control
A0 0.993882119446929 Control
A0 0.897689373388307 Control
A0 0.846981673772565 Control
A0 0.971841242359189 Control
A0 1.39026007989777 Control
A0 2.18640587722383 Control
A0 2.28822058373197 Control
A0 0.807048968036178 Control
A0 0.6503937491735 Control
A0 1.43536101099036 Control
A0 1.26914948771319 Control
A0 0.963591117890414 Control
A0 1.50606303628762 Control
A0 2.47387881128288 Control
A0 1.16812752724536 Control
A0 0.874115663297987 Control
A0 0.911172988896028 Control
A0 2.78044166736628 Control
A0 0.83207701432773 Control
A0 1.3116575228104 Control
A0 0.826649068189737 Control
A0 0.131793085228377 Control
A0 0.739560157887908 Control
A0 0.801174394466858 Control
A0 1.27684550144141 Control
A0 0.950254444536359 Control
A0 0.481216257517998 Control
A0 3.60318990010178 Control
A0 1.00359432509339 Control
A0 1.65188544904019 Control
A0 2.91090343875024 Control
A0 1.60704053495646 Control
A0 1.20792305685287 Control
A0 1.10226881237329 Control
A0 0.900897237290992 Control
A0 1.89889331902887 Control
A0 0.666529389346374 Control
A0 1.47173086799955 Control
A0 1.38860967398169 Control
A0 0.889878564387912 Control
A0 4.71685782553345 Control
A0 1.06494590849249 Control
A0 1.26732157924938 Control
A0 0.719902924866053 Control
A0 1.89284155188684 Control
A0 1.4793123757282 Control
A0 1.27140167829914 Control
A0 0.764569859479687 Control
A0 0.831560855912234 Control
A0 0.841007849963854 Control
A0 1.46540066444659 Control
A0 1.27472716897717 Control
A0 1.11604375885581 Control
A0 1.4161350058344 Control
A0 1.77042641078974 Control
A0 1.44988223592495 Control
A0 0.773255460241319 Control
A0 0.919716589872581 Control
A0 0.893243924385239 Control
A0 0.87668382971906 Control
A0 0.831653541986857 Control
A0 1.53657988017442 Control
A0 0.13081634807771 Control
A0 1.34850281925603 Control
A0 1.63325915289651 Control
A0 2.2899654399159 Control
A0 1.71036274789846 Control
A0 1.05918051508595 Control
A0 1.45900192658092 Control
A0 1.53910495737511 Control
A0 0.910406744526643 Control
A0 1.74174667995774 Control
A0 0.943706077001306 Control
A0 1.40017998792027 Control
A0 1.65213800437524 Control
A0 2.01629643263654 Control
A0 1.26706307633657 Control
A0 1.36594348513759 Control
A0 1.82655798326902 Control
A0 1.80647019853037 Control
A0 0.922304254530098 Control
A0 0.976690099261664 Control
A0 1.01898581170556 Control
A0 1.06798271176622 Control
A0 1.00223992374067 Control
A0 1.23049594066353 Control
A0 0.841048410064326 Control
A0 1.30470049316262 Control
A0 1.18576549413575 Control
A0 2.15924055002393 Control
A0 1.32926707872255 Control
A0 0.910899414703322 Control
A0 0.954988440665907 Control
A0 1.03568989814153 Control
A0 0.736915160157538 Control
A0 1.10809096866328 Control
A0 0.849393036299377 Control
A0 0.812633676553243 Control
A0 1.80900203492793 Control
A0 1.48754443518845 Control
A0 1.05392958375308 Control
A0 0.650524030614571 Control
A0 0.876016611868216 Control
A0 1.14146146739808 Control
A0 1.31140268799289 Control
A0 1.50528660168602 Control
A0 1.58790025911631 Control
A0 1.37781225097764 Control
A0 1.49945575419766 Control
A0 1.00684208787268 Control
A0 0.949242482414349 Control
A0 0.949317215996284 Control
A0 1.70717744703347 Control
A0 1.7247853971095 Control
A0 1.03978935988141 Control
A0 0.911413712887269 Control
A0 0.763684035123465 Control
A0 0.583279471398495 Control
A0 1.61031877350866 Control
A0 0.784746750092962 Control
A0 1.13033955535282 Control
A0 2.25199388521317 Control
A0 1.26400935310719 Control
A0 0.906265746729756 Control
A0 1.51926245751834 Control
A0 1.64399644484946 Control
A0 0.816433148942542 Control
A0 1.95165564600643 Control
A0 0.814535230898065 Control
A0 0.828924918692827 Control
A0 1.78211135893277 Control
A0 1.24833875165765 Control
A0 0.854626915864055 Control
A0 1.28222144424364 Control
A0 0.670749090974029 Control
A0 1.07149952447212 Control
A0 1.15127290205258 Control
A0 1.56478995510327 Control
A0 2.42613116175629 Control
A0 1.23961985854262 Control
A0 0.692906489850534 Control
A0 1.57681847038108 Control
A0 1.09808614576984 Control
A0 1.38897204976657 Control
A0 0.898891239979089 Control
A0 1.28665123701966 Control
A0 1.97564108053823 Control
A0 1.15129906198999 Control
A0 1.31536402529695 Control
A0 1.37844446344441 Control
A0 1.17738634018471 Control
A0 1.1701718917171 Control
A0 1.43514521406561 Control
A0 0.753867607877764 Control
A0 1.7930150855936 Control
A0 0.710295178372072 Control
A0 2.05026390421077 Control
A0 0.137153761066313 Control
A0 1.26691465005374 Control
A0 2.36337314448341 Control
A0 1.28800643605231 Control
A0 0.708081833843167 Control
A0 0.873027001962954 Control
A0 2.5319316275548 Control
A0 0.750379558519303 Control
A0 0.756676479621268 Control
A0 1.02996036847925 Control
A0 0.982381475377244 Control
A0 0.762251212078644 Control
A0 1.12556320590903 Control
A0 1.18432927491498 Control
A0 0.702609260237178 Control
A0 1.89055909239064 Control
A0 2.17598367161602 Control
A0 1.06171438788339 Control
A0 0.398258877886493 Control
A0 1.27956318059338 Control
A0 1.49912990614488 Control
A0 1.03939169475251 Control
A0 2.87628580886871 Control
A0 1.17260931368476 Control
A0 0.886135022387451 Control
A0 1.44723627305078 Control
A0 1.13860100541377 Control
A0 1.2491822418322 Control
A0 1.57908242186868 Control
A0 1.53852938820121 Control
A0 0.86382680874535 Control
A0 2.64925810209919 Control
A0 1.53761117741294 Control
A0 1.80593633908562 Control
A0 1.52306130499428 Control
A0 1.51061697281728 Control
A0 1.0913910838571 Control
A0 1.36641024612283 Control
A0 0.86442345615838 Control
A0 1.23142105589997 Control
A0 1.10579220174163 Control
A0 1.20040566201383 Control
A0 1.35538872530556 Control
A0 3.02275134022844 Control
A0 1.30787352246183 Control
A0 3.25549244044836 Control
A0 1.14494001138902 Control
A0 1.20780253882305 Control
A0 1.22583501480091 Control
A0 0.987360020678355 Control
A0 0.898121166840381 Control
A0 2.68829648322852 Control
A0 0.639481550481834 Control
A0 0.83843311703567 Control
A0 1.13308666982919 Control
A0 1.22614052990796 Control
A0 0.899057398413714 Control
A0 1.25612923862689 Control
A0 1.19998244242706 Control
A0 1.4176229879827 Control
A0 0.628226564162036 Control
A0 1.08377666221495 Control
A0 1.21251230135939 Control
A0 1.39425455456286 Control
A0 0.780519404517441 Control
A0 1.21237429278173 Control
A0 1.73040367694599 Control
A0 1.32087653928059 Control
A0 2.29760380317106 Control
A0 2.69680357757607 Control
A0 0.803314879659713 Control
A0 1.17920903202902 Control
A0 1.06646297389355 Control
A0 0.768115203670928 Control
A0 1.75000736040622 Control
A0 1.88344762974913 Control
A0 1.34224446028466 Control
A0 1.09263964616312 Control
A0 1.13548128895604 Control
A0 1.02815066053497 Control
A0 0.674741750561453 Control
A0 0.631715313975487 Control
A0 1.04113274898229 Control
A0 1.37569516206792 Control
A0 1.31544299804926 Control
A0 1.25783847055581 Control
A0 1.57166322303357 Control
A0 1.75487010115879 Control
A0 1.18974079369073 Control
A0 1.39207450231847 Control
A0 0.930942728983066 Control
A0 2.49692970980454 Control
A0 0.885233853941827 Control
A0 0.652382210147605 Control
A0 2.49797061952335 Control
A0 1.4192898636831 Control
A0 1.79923597033279 Control
A0 1.80718365042957 Control
A0 0.804423059961382 Control
A0 3.46324577050677 Control
A0 1.25980056618574 Control
A0 1.26548734292544 Control
A0 0.890886453721921 Control
A0 1.14714410126822 Control
A0 0.853612401178091 Control
A0 1.4782077472096 Control
A0 1.02341798104134 Control
A0 0.996764347807944 Control
A0 1.44946913745175 Control
A0 1.39829457524247 Control
A0 1.16466358541845 Control
A0 1.00776242920238 Control
A0 0.889468876019021 Control
A0 2.21050557594196 Control
A0 2.30415554536741 Control
A0 0.747763946167658 Control
A0 1.79596679692109 Control
A0 0.820307946078502 Control
A0 1.57006682476612 Control
A0 1.42210638563449 Control
A0 1.37029403817922 Control
A0 1.28021049220502 Control
A0 1.23338030670487 Control
A0 1.53012973041869 Control
A0 1.37697260757922 Control
A0 1.03604998223874 Control
A0 1.24283107540545 Control
A0 1.30586196552178 Control
A0 1.94459313484149 Control
A0 1.21372373538323 Control
A0 1.08673109798174 Control
A0 1.98584467633839 Control
A0 0.965521624950103 Control
A0 0.740741613327426 Control
A0 1.078570739133 Control
A0 1.36464221333298 Control
A0 0.957074615102266 Control
A0 1.05166446107813 Control
A0 1.5555641465947 Control
A0 1.01770430375287 Control
A0 1.51484360356662 Control
A0 2.82099849065385 Control
A0 0.581698496408671 Control
A0 1.09643787265094 Control
A0 1.22106590814691 Control
A0 0.924643790644363 Control
A0 1.67498969237198 Control
A0 0.941598109309754 Control
A0 2.5640014957508 Control
A0 2.33998505963295 Control
A0 1.34073188115183 Control
A0 0.996909735100385 Control
A0 0.873021827169887 Control
A0 1.06176786578187 Control
A0 1.66297984412961 Control
A0 2.1937360337844 Control
A0 0.939156273621485 Control
A0 0.74644245268043 Control
A0 0.897074294124591 Control
A0 0.499085799504449 Control
A0 0.744359333735188 Control
A0 1.44982087230109 Control
A0 0.826617410107479 Control
A0 1.10183922258435 Control
A0 0.933979935103853 Control
A0 1.11066382797497 Control
A0 1.13971636584522 Control
A0 1.78438325590846 Control
A0 0.631352282833993 Control
A0 0.786575379146829 Control
A0 1.60432981033028 Control
A0 1.74794247267734 Control
A0 1.05349447662799 Control
A0 1.09752360416871 Control
A0 1.00824696795709 Control
A0 2.05128908318915 Control
A0 1.63859057671574 Control
A0 1.14326764785771 Control
A0 1.27227194472732 Control
A0 0.823733317835571 Control
A0 1.74442850542633 Control
A0 1.68481840718322 Control
A0 0.939067984061613 Control
A0 1.22345107322305 Control
A0 1.1753744278833 Control
A0 1.57804574621878 Control
A0 0.432123249680127 Control
A0 0.774254667994462 Control
A0 1.23248104515497 Control
A0 2.61102561419633 Control
A0 1.48448559011055 Control
A0 1.33013892868169 Control
A0 1.01728896911955 Control
A0 1.56362762618392 Control
A0 1.31610593392858 Control
A0 1.73212183236642 Control
A0 1.15771116589401 Control
A0 0.972592713051694 Control
A0 1.13770493655829 Control
A0 0.980938063659088 Control
A0 0.818379867767456 Control
A0 0.962549486877182 Control
A0 0.539719054808101 Control
A0 0.962892232754765 Control
A0 1.15489600388884 Control
A0 1.42606163018815 Control
A0 1.1962918637726 Control
A0 1.36408484843557 Control
A0 0.736031646911095 Control
A0 0.939583764561089 Control
A0 1.22030487001686 Control
A0 1.37898570394913 Control
A0 1.35217817050084 Control
A0 5.65873065024388 Control
A0 1.74656866538048 Control
A0 0.827071489762405 Control
A0 1.74243535355979 Control
A0 1.11738911450465 Control
A0 1.20193748496964 Control
A0 1.12351831644948 Control
A0 0.971852627581365 Control
A0 0.905593222028945 Control
A0 1.44890177658721 Control
A0 1.46381631978766 Control
A0 1.62591082620838 Control
A0 1.41299656415759 Control
A0 0.885085567834533 Control
A0 1.04322724811287 Control
A0 1.33445172722646 Control
A0 1.07938495383385 Control
A0 1.58520292855961 Control
A0 0.956964002000623 Control
A0 2.4647335349171 Control
A0 0.915703902914839 Control
A0 1.55896660860664 Control
A0 0.716238919459929 Control
A0 0.798072581316469 Control
A0 0.929072948092475 Control
A0 0.866706586296998 Control
A0 1.48761015120002 Control
A0 1.32822727788386 Control
A0 1.44870183032877 Control
A0 1.0633360654898 Control
A0 0.917011514221341 Control
A0 1.71542610939271 Control
A0 1.41277421627897 Control
A0 2.09733380264466 Control
A0 1.56221171324451 Control
A0 1.3483817131552 Control
A0 2.94142451214454 Control
A0 0.920706989757644 Control
A0 0.838971263989885 Control
A0 0.98151934642987 Control
A0 2.93895386214316 Control
A0 0.841832800747756 Control
A0 1.33714704279686 Control
A0 0.140501605111303 Control
A0 2.15248665122738 Control
A0 0.497845466411314 Control
A0 0.971065021906826 Control
A0 1.59722435572654 Control
A0 0.140650265179973 Control
A0 2.11788572676286 Control
A0 1.16507956151498 Control
A0 1.27407062156345 Control
A0 0.996108061233763 Control
A0 1.2855065001706 Control
A0 0.503142076255855 Control
A0 0.789300691668924 Control
A0 2.0440704661729 Control
A0 3.99410878549952 Control
A0 0.969620825398703 Control
A0 1.05739219349166 Control
A0 1.70265337788025 Control
A0 0.968831336369029 Control
A0 1.32810980911311 Control
A0 1.31750727824018 Control
A0 1.10547591164781 Control
A0 1.71971583448949 Control
A0 1.56768951892164 Control
A0 1.15081313573438 Control
A0 1.06888580916657 Control
A0 0.575724173698881 Control
A0 1.59692430058569 Control
A0 1.86578421661773 Control
A0 0.963179544200408 Control
A0 1.61112827557607 Control
A0 1.32769786295408 Control
A0 1.63091407801087 Control
A0 1.14909372221616 Control
A0 0.57091205561669 Control
A0 0.096406700978243 Control
A0 0.653396916820196 Control
A0 1.06529363298598 Control
A0 0.60849609648218 Control
A0 1.24338921580131 Control
A0 0.926596988741394 Control
A0 2.71151512901002 Control
A0 2.32612395389811 Control
A0 3.5879457644673 Control
A0 1.43186228177581 Control
A0 0.950611615968748 Control
A0 1.04388341783002 Control
A0 0.893502967769021 Control
A0 1.99053705307876 Control
A0 1.14451988458176 Control
A0 1.55407654800028 Control
A0 1.55539869799833 Control
A0 1.06994687239076 Control
A0 1.36717583577387 Control
A0 1.18231144675653 Control
A0 1.44774297461642 Control
A0 1.40786358911431 Control
A0 0.873861133122129 Control
A0 1.48689172891616 Control
A0 0.95301316042281 Control
A0 0.869908779025709 Control
A0 2.15412788890295 Control
A0 1.01185300829237 Control
A0 1.72718392070095 Control
A0 1.85651006534827 Control
A0 0.858105905172075 Control
A0 0.75492277555261 Control
A0 1.09363403854161 Control
A0 0.935806675361888 Control
A0 0.998724277570645 Control
A0 1.23981857191345 Control
A0 1.6805934869754 Control
A0 1.26583049254516 Control
A0 1.6037775896332 Control
A0 1.19069331459871 Control
A0 1.07343888380896 Control
A0 1.37759616687873 Control
A0 1.86051073298854 Control
A0 2.35910756199171 Control
A0 0.942794120190357 Control
A0 2.37895186188345 Control
A0 0.878798238464156 Control
A0 1.65371585276034 Control
A0 1.36196168052879 Control
A0 0.916269047149037 Control
A0 1.06285509963193 Control
A0 0.964513356821117 Control
A0 1.28474913038794 Control
A0 1.56620545945981 Control
A0 1.79169090555491 Control
A0 1.18738451882868 Control
A0 1.23374312915942 Control
A0 1.35248558375932 Control
A0 0.661589097415258 Control
A0 0.984623255720032 Control
A0 1.51371947461775 Control
A0 1.26439571826839 Control
A0 1.2532034181011 Control
A0 4.77698765922514 Control
A0 1.61251045894863 Control
A0 1.36820932228766 Control
A0 1.69640445611694 Control
A0 1.46664813512046 Control
A0 1.58582721030085 Control
A0 0.56910202224648 Control
A0 1.06705097922169 Control
A0 1.06289691189011 Control
A0 1.23438397073805 Control
A0 0.788941433682006 Control
A0 1.49781467078198 Control
A0 1.07309661143492 Control
A0 1.34366827210776 Control
A0 1.17830124788497 Control
A0 1.62393211747317 Control
A0 1.11323524617672 Control
A0 1.07504825642552 Control
A0 2.11581967780616 Control
A0 1.38506484734527 Control
A0 0.981296243721616 Control
A0 1.1892102379463 Control
A0 1.80744012272383 Control
A0 1.09497245861703 Control
A0 1.92485876288637 Control
A0 1.32622939659289 Control
A0 0.896376420222363 Control
A0 1.23307717682034 Control
A0 1.11089721437852 Control
A0 1.51311188639728 Control
A0 1.90777253138121 Control
A0 0.949239958548849 Control
A0 1.17105356425584 Control
A0 0.818429489920739 Control
A0 0.819424053100416 Control
A0 1.52296793085049 Control
A0 1.75670179579448 Control
A0 1.91588868272055 Control
A0 1.3966106401034 Control
A0 1.32352532239004 Control
A0 1.47908320667372 Control
A0 0.687044687315673 Control
A0 1.01854905125584 Control
A0 0.999713803760055 Control
A0 1.84881422423637 Control
A0 1.36247817398206 Control
A0 1.78447463624005 Control
A0 1.52404290418923 Control
A0 1.24396897459588 Control
A0 0.706999038641043 Control
A0 1.22998688208846 Control
A0 1.37223289049559 Control
A0 1.13764361654884 Control
A0 1.78977684577994 Control
A0 0.9309364974192 Control
A0 1.43927033166333 Control
A0 1.32234819163851 Control
A0 1.71347257249212 Control
A0 1.10573729959911 Control
A0 1.67641121132587 Control
A0 1.37436388381308 Control
A0 1.15464546943246 Control
A0 1.60804833897576 Control
A0 0.875640304862207 Control
A0 1.62438831507222 Control
A0 1.26161378364136 Control
A0 1.72617128253046 Control
A0 0.811342852132122 Control
A0 0.531612624438831 Control
A0 1.79128651346861 Control
A0 1.03392105103751 Control
A0 1.17055887084406 Control
A0 0.998936401355216 Control
A0 0.937350670652629 Control
A0 1.02550872839982 Control
A0 1.28386016200583 Control
A0 0.132521385279903 Control
A0 0.956761352472367 Control
A0 0.962896182080865 Control
A0 1.45295191664659 Control
A0 1.15519866636517 Control
A0 1.05840580311058 Control
A0 1.33685921985956 Control
A0 1.37357998372686 Control
A0 2.5388902621954 Control
A0 1.13063926073859 Control
A0 1.13228318213217 Control
A0 0.843835401241331 Control
A0 1.0595891644303 Control
A0 0.970852736805722 Control
A0 1.23939833303002 Control
A0 0.852256520095595 Control
A0 1.32196881536058 Control
A0 1.71471027293966 Control
A0 0.858054226812281 Control
A0 0.784118456843401 Control
A0 1.03297942128951 Control
A0 0.725293198502464 Control
A0 0.896502112269952 Control
A0 0.67461253363929 Control
A0 1.31477799977726 Control
A0 1.06714339009616 Control
A0 2.76734352201317 Control
A0 2.05923059451348 Control
A0 1.83362874040518 Control
A0 0.563152629158931 Control
A0 0.886589102712223 Control
A0 2.54932701229192 Control
A0 1.07228827756249 Control
A0 1.28330866029876 Control
A0 0.961076255616101 Control
A0 1.00871129988181 Control
A0 1.39438990483192 Control
A0 1.0059339986827 Control
A0 1.15454356971105 Control
A0 1.46463593077718 Control
A0 0.726946043894702 Control
A0 0.948121760716209 Control
A0 0.706151398600817 Control
A0 1.48987670883292 Control
A0 2.18769645806045 Control
A0 1.85600381928624 Control
A0 1.37533863099282 Control
A0 1.27464855960403 Control
A0 1.99676582721549 Control
A0 1.23241695684298 Control
A0 1.83641607566395 Control
A0 1.79011479818097 Control
A0 1.22549873592794 Control
A0 0.79971503343547 Control
A0 1.29069521246589 Control
A0 1.14361398261959 Control
A0 0.852302497431865 Control
A0 1.53213647363899 Control
A0 0.788536632538222 Control
A0 1.44701439769387 Control
A0 1.23561923291505 Control
A0 2.23585397942438 Control
A0 1.38699924584098 Control
A0 1.01127051674826 Control
A0 1.59672332193354 Control
A0 2.1024573372799 Control
A0 2.69051877595475 Control
A0 1.42248583888624 Control
A0 1.0368119199854 Control
A0 1.39539041737763 Control
A0 0.764488576095485 Control
A0 2.18179468420974 Control
A0 2.35930022672841 Control
A0 0.852068917097216 Control
A0 0.91611693099495 Control
A0 1.26261192943121 Control
A0 1.02532218786407 Control
A0 1.17486028533723 Control
A0 1.81160466306766 Control
A0 0.620757932516758 Control
A0 1.26587228146481 Control
A0 2.19235485660115 Control
A0 1.6372490155995 Control
A0 1.31093720031984 Control
A0 1.29061191418192 Control
A0 1.41076679265186 Control
A0 2.23802676183322 Control
A0 3.14104655865573 Control
A0 1.17721564245974 Control
A0 0.944154698536151 Control
A0 1.45891318583302 Control
A0 1.03128180871209 Control
A0 1.1818605942022 Control
A0 1.41401763802678 Control
A0 1.76831671373062 Control
A0 0.3344438883088 Control
A0 1.59127243717831 Control
A0 2.17611606115666 Control
A0 1.51962031952914 Control
A0 1.40838648029894 Control
A0 0.738022320273011 Control
A0 1.59284338873331 Control
A0 2.90747995829491 Control
A0 1.18301774380459 Control
A0 2.46482268405076 Control
A0 1.5285032795466 Control
A0 1.1121814768887 Control
A0 0.653333701484968 Control
A0 1.77044504272156 Control
A0 0.832104624586472 Control
A0 1.66308929523724 Control
A0 0.977360213476445 Control
A0 1.55015185201828 Control
A0 1.27761574931283 Control
A0 2.05935073953588 Control
A0 1.53567721550035 Control
A0 1.20279869780643 Control
A0 0.897736708144747 Control
A0 1.49725272811312 Control
A0 1.25502525828091 Control
A0 0.691161031332577 Control
A0 0.887413182406017 Control
A0 2.37045125236003 Control
A0 1.15865445077377 Control
A0 1.45318772397997 Control
A0 0.530872196772456 Control
A0 1.17840334101557 Control
A0 1.02903707574387 Control
A0 0.708118164062512 Control
A0 1.32506509208051 Control
A0 1.450162801706 Control
A0 1.66785387943163 Control
A0 0.778971214264229 Control
A0 0.614170498325152 Control
A0 0.883227128231604 Control
A0 1.5823294635264 Control
A0 0.684454315155393 Control
A0 2.06108022570555 Control
A0 1.14236565189443 Control
A0 1.57262655012153 Control
A0 1.78708775640187 Control
A0 1.72825554467782 Control
A0 2.03586638565162 Control
A0 1.04228522407514 Control
A0 0.981072392502271 Control
A0 1.54636856636763 Control
A0 1.85158133062028 Control
A0 1.118864256021 Control
A0 1.45777987774922 Control
A0 1.21496455112278 Control
A0 2.01334547666012 Control
A0 1.98864774444915 Control
A0 1.01792356884406 Control
A0 1.11706855893327 Control
A0 2.65487011589775 Control
A0 1.78343890727685 Control
A0 2.96167396996617 Control
A0 1.22495403181212 Control
A0 0.779890817868142 Control
A0 0.844326913543671 Control
A0 1.65540028146956 Control
A0 1.04160128032089 Control
A0 1.72282788313408 Control
A0 0.839338375051899 Control
A0 2.27026634464499 Control
A0 1.07450439352301 Control
A0 1.57101627432631 Control
A0 0.717625954109559 Control
A0 1.06672535410349 Control
A0 1.34667451227012 Control
A0 0.967094828133559 Control
A0 1.13860089631625 Control
A0 0.992539096450003 Control
A0 0.842424256732761 Control
A0 1.87589186695111 Control
A0 0.945594632798351 Control
A0 1.39992861062986 Control
A0 1.07525832230523 Control
A0 1.30527675385434 Control
A0 1.2946687304346 Control
A0 1.69406730314692 Control
A0 1.22688343074758 Control
A0 1.02658645731657 Control
A0 1.75158754660502 Control
A0 1.45394869963041 Control
A0 2.05732673149748 Control
A0 0.893540369953459 Control
A0 1.72366601107111 Control
A0 0.707358778050525 Control
A0 1.40257799082673 Control
A0 1.19480277603669 Control
A0 1.25224870193787 Control
A0 1.15162024614869 Control
A0 0.881165921709522 Control
A0 1.25505382527325 Control
A0 1.53630419175546 Control
A0 1.34853831871398 Control
A0 0.136124016878838 Control
A0 1.03888819957533 Control
A0 1.12288243248095 Control
A0 0.897627726733637 Control
A0 0.958420446015093 Control
A0 1.07492227086686 Control
A0 1.04406698137267 Control
A0 0.916589405745801 Control
A0 1.12559820895637 Control
A0 0.911172162213389 Control
A0 0.993898790507312 Control
A0 1.37862575077569 Control
A0 0.811849984604898 Control
A0 1.33911487190889 Control
A0 1.74995886879674 Control
A0 1.08104584298534 Control
A0 0.898472491296438 Control
A0 1.048854442992 Control
A0 0.779323255589629 Control
A0 0.581820172182238 Control
A0 1.12044184023758 Control
A0 1.54972549206291 Control
A0 1.16884187034291 Control
A0 1.05928640232295 Control
A0 1.39417900878938 Control
A0 1.82984863825894 Control
A0 1.19715148317478 Control
A0 1.04793864189964 Control
A0 1.01196932017316 Control
A0 1.35516916856307 Control
A0 1.61567342056371 Control
A0 1.28518797269905 Control
A0 1.18962926813268 Control
A0 1.14124595845268 Control
A0 0.946425871208798 Control
A0 1.49704729933961 Control
A0 1.12405724861686 Control
A0 1.1700298634788 Control
A0 0.966663498084646 Control
A0 1.27468012698229 Control
A0 0.946277061216449 Control
A0 1.50533411695142 Control
A0 1.1198622423357 Control
A0 1.89409237126113 Control
A0 1.01145445304708 Control
A0 1.08382459747065 Control
A0 1.09235560006616 Control
A0 1.35172179226377 Control
A0 1.55110995213987 Control
A0 0.719268294864163 Control
A0 1.23770116881095 Control
A0 1.24581995496568 Control
A0 0.992240705293968 Control
A0 1.1922413251838 Control
A0 2.18205839993437 Control
A0 1.07316149109469 Control
A0 1.52176659919649 Control
A0 1.00389493731489 Control
A0 1.94467946208409 Control
A0 0.985789638231835 Control
A0 1.17419421664777 Control
A0 0.564953524284562 Control
A0 1.47758668306945 Control
A0 1.76887011130887 Control
A0 1.67962023207126 Control
A0 0.985769430490315 Control
A0 1.68058295938424 Control
A0 4.37560720112318 Control
A0 1.24789003543451 Control
A0 0.295918124196447 Control
A0 0.980527551739334 Control
A0 1.20003280479659 Control
A0 1.01299192573577 Control
A0 1.45533975391523 Control
A0 1.18681471784986 Control
A0 0.873538620026782 Control
A0 0.754295603162099 Control
A0 1.38858404067874 Control
A0 2.34733789811639 Control
A0 1.54210088819731 Control
A0 0.999956306278658 Control
A0 0.770683636626863 Control
A0 0.620934378490306 Control
A0 1.19746570218504 Control
A0 1.58897650027958 Control
A0 0.143881051700349 Control
A0 0.927117322286929 Control
A0 1.08576271892497 Control
A0 3.08770896020548 Control
A0 2.13050505381711 Control
A0 1.07399360494665 Control
A0 1.2897722246611 Control
A0 1.48235677766786 Control
A0 1.14472026568226 Control
A0 0.795792684923281 Control
A0 1.29557599358018 Control
A0 1.73646687645571 Control
A0 1.10052350207721 Control
A0 1.44967873720283 Control
A0 1.97071901686835 Control
A0 1.65135865993923 Control
A0 1.2164270376945 Control
A0 2.5745705761877 Control
A0 1.17211340455755 Control
A0 1.91647912517123 Control
A0 1.00499861913892 Control
A0 1.31172438745176 Control
A0 1.09519275976008 Control
A0 2.00560081567236 Control
A0 1.77536324156905 Control
A0 1.18748857768383 Control
A0 1.5496859761358 Control
A0 0.819389804650382 Control
A0 1.86004122608774 Control
A0 1.78615964646798 Control
A0 2.50332032244455 Control
A0 0.763487613456573 Control
A0 1.98158352432186 Control
A0 1.18434198706392 Control
A0 0.730311846704148 Control
A0 1.18079158229787 Control
A0 1.95050881168602 Control
A0 0.959656161894319 Control
A0 1.24141596540842 Control
A0 0.960903567355278 Control
A0 1.1623874406225 Control
A0 1.01097096694115 Control
A0 1.47098039411486 Control
A0 1.32070131959319 Control
A0 0.927180046313806 Control
A0 1.46367763022622 Control
A0 1.33354433297352 Control
A0 0.871677584445081 Control
A0 0.723618285257141 Control
A0 1.06284301519365 Control
A0 0.836229937025674 Control
A0 0.751376752718831 Control
A0 1.69493196025813 Control
A0 1.05380311978501 Control
A0 1.06073077967597 Control
A0 0.771554327647047 Control
A0 1.58376303867031 Control
A0 1.16237373006907 Control
A0 0.70691256265011 Control
A0 0.966684194813247 Control
A0 0.703947103085411 Control
A0 0.765819859135391 Control
A0 1.03384658563611 Control
A0 1.62393506078834 Control
A0 1.26257454238376 Control
A0 0.889880947473844 Control
A0 1.33730394668591 Control
A0 0.765353781404337 Control
A0 0.761491980649089 Control
A0 1.14677904545931 Control
A0 1.44399783826623 Control
A0 0.915520880127367 Control
A0 1.20308071522523 Control
A0 0.620663894901196 Control
A0 1.72590979766642 Control
A0 1.06452939924615 Control
A0 2.00362144017706 Control
A0 1.50535129849798 Control
A0 0.878237144039581 Control
A0 0.921478777735785 Control
A0 0.735972585877503 Control
A0 1.30168452404184 Control
A0 1.15494022610007 Control
A0 1.52255520284388 Control
A0 1.10029880185263 Control
A0 1.4288530573616 Control
A0 0.890662677655901 Control
A0 1.23811570418225 Control
A0 1.11852655248571 Control
A0 0.585767347441956 Control
A0 1.23285037553332 Control
A0 1.63949552479628 Control
A0 1.85616564108709 Control
A0 1.18386487950507 Control
A0 1.08982672130837 Control
A0 1.30401275513409 Control
A0 0.640748530914119 Control
A0 0.635743019806098 Control
A0 1.15421427817764 Control
A0 1.17268120347494 Control
A0 0.824913359257958 Control
A0 0.940208412654173 Control
A0 1.21261459911158 Control
A0 1.60954221135458 Control
A0 0.782539986420346 Control
A0 3.0615873895678 Control
A0 0.946021363587655 Control
A0 1.49002334190199 Control
A0 1.09411070174391 Control
A0 1.20097819017925 Control
A0 1.34774616851289 Control
A0 0.866713172005838 Control
A0 1.05394576460172 Control
A0 1.09155398754361 Control
A0 0.894563680112586 Control
A0 2.35577095883169 Control
A0 1.84633181851279 Control
A0 1.24132986992179 Control
A0 1.48809606682237 Control
A0 1.38189892081041 Control
A0 1.2815676711388 Control
A0 1.45472720127697 Control
A0 0.326698149682441 Control
A0 1.30513626135022 Control
A0 2.37869416911083 Control
A0 0.760424645909993 Control
A0 0.498356411833106 Control
A0 1.66069252407737 Control
A0 1.47811746868887 Control
A0 1.90999449744865 Control
A0 1.23173741084441 Control
A0 1.18453010518658 Control
A0 1.09927473118493 Control
A0 0.707257392843172 Control
A0 1.51122564265234 Control
A0 1.44640703438919 Control
A0 1.88758482024102 Control
A0 0.640946696083531 Control
A0 1.6444762370286 Control
A0 0.996552564218625 Control
A0 1.3283185786152 Control
A0 0.733335360361634 Control
A0 0.914480236409353 Control
A0 1.1520051653415 Control
A0 1.43118904919674 Control
A0 1.41578658498769 Control
A0 2.07795545870474 Control
A0 1.41731848829829 Control
A0 1.10025818473552 Control
A0 0.827368992106553 Control
A0 1.55269635314086 Control
A0 1.1173254267296 Control
A0 1.53304491117563 Control
A0 1.16166184509593 Control
A0 1.96957973796964 Control
A0 2.33312374383665 Control
A0 0.690001930838934 Control
A0 1.17285414630035 Control
A0 0.607180088894674 Control
A0 1.33910211467129 Control
A0 0.825639874324771 Control
A0 1.16958203801662 Control
A0 2.62699153118476 Control
A0 1.06995018622426 Control
A0 0.951223648165116 Control
A0 1.14344876310064 Control
A0 1.04638343670393 Control
A0 0.971319270288167 Control
A0 1.19486887572022 Control
A0 2.55703063132717 Control
A0 0.616698623471922 Control
A0 0.407521679555843 Control
A0 2.58641551485951 Control
A0 1.42197099821268 Control
A0 1.82507107423208 Control
A0 1.56120139178581 Control
A0 1.28441958394212 Control
A0 1.7938290723121 Control
A0 1.19998938915164 Control
A0 0.99926257595986 Control
A0 0.909857574222972 Control
A0 1.30030359893575 Control
A0 1.12350451453381 Control
A0 1.54759430054994 Control
A0 1.71999561874338 Control
A0 1.32292704839844 Control
A0 1.02360183021527 Control
A0 1.25993586581509 Control
A0 3.24015758122429 Control
A0 1.21570066191438 Control
A0 0.727424247279527 Control
A0 0.827184326678633 Control
A0 1.32653034470687 Control
A0 2.44646563373735 Control
A0 1.12723721860363 Control
A0 0.988106158699895 Control
A0 1.27658146292258 Control
A0 1.03583808995406 Control
A0 1.55899139065517 Control
A0 0.382131104967672 Control
A0 1.74450483459472 Control
A0 1.43895261618233 Control
A0 1.49740335374238 Control
A0 1.14687344116969 Control
A0 0.812956935368138 Control
A0 0.816887199312117 Control
A0 1.49449266726209 Control
A0 1.34341462300293 Control
A0 0.468267616402492 Control
A0 1.36468332530146 Control
A0 1.088360521693 Control
A0 1.46702804326992 Control
A0 0.841588177308273 Control
A0 1.03426494611715 Control
A0 0.771966746564157 Control
A0 1.56361321986971 Control
A0 0.688509388935525 Control
A0 0.892194375254468 Control
A0 1.62177541365684 Control
A0 0.941640255839585 Control
A0 1.92534538221575 Control
A0 0.609611938268695 Control
A0 2.12629948940289 Control
A0 0.855624136771669 Control
A0 1.01356004438132 Control
A0 0.944243719990938 Control
A0 1.31841629694036 Control
A0 0.946089498973653 Control
A0 1.1123946364813 Control
A0 1.27849918303825 Control
A0 0.798627759398341 Control
A0 0.956184224098791 Control
A0 1.37776888561006 Control
A0 1.85397112552412 Control
A0 5.18685189400353 Control
A0 0.73104451056106 Control
A0 1.34745585567926 Control
A0 0.623939282942315 Control
A0 0.989152836713961 Control
A0 2.16080740542786 Control
A0 1.45845799674022 Control
A0 0.832372037318994 Control
A0 0.86458407420969 Control
A0 1.15940563548068 Control
A0 1.46494215220861 Control
A0 0.921329493249337 Control
A0 1.11096286930866 Control
A0 3.3144060725681 Control
A0 1.68092537770826 Control
A0 1.17211794642996 Control
A0 1.54368698675314 Control
A0 1.42852507996219 Control
A0 1.67844281243408 Control
A0 0.867412946227069 Control
A0 1.54693407320399 Control
A0 1.45740070412121 Control
A0 1.19275704185614 Control
A0 0.960841955055549 Control
A0 0.661579840707586 Control
A0 1.55960757660868 Control
A0 0.777332104781799 Control
A0 1.19087263926929 Control
A0 1.49979119510786 Control
A0 0.729519093625237 Control
A0 0.837781639122715 Control
A0 1.03254204226334 Control
A0 1.32516678382689 Control
A0 1.2356917013463 Control
A0 1.26072543091674 Control
A0 1.52854025496156 Control
A0 1.51952926147042 Control
A0 0.682633740278519 Control
A0 1.31257636665937 Control
A0 0.978351294081178 Control
A0 1.49760485520352 Control
A0 1.09641463844515 Control
A0 0.912800201929508 Control
A0 1.2448607844709 Control
A0 1.1418777529275 Control
A0 1.71781244660953 Control
A0 1.2643412091717 Control
A0 0.952660325843358 Control
A0 1.209615208732 Control
A0 1.21255875092506 Control
A0 1.44323038277392 Control
A0 1.02610186294413 Control
A0 1.2933627374921 Control
A0 1.49129412789387 Control
A0 0.643733181460464 Control
A0 1.12260584356923 Control
A0 0.952911448014688 Control
A0 1.21814200564511 Control
A0 1.67898013012379 Control
A0 1.32781674421534 Control
A0 1.28730810052812 Control
A0 1.12152255682791 Control
A0 1.14544430152652 Control
A0 1.32563082133258 Control
A0 1.21990504118827 Control
A0 1.28067557896597 Control
A0 1.79937392288521 Control
A0 1.50005511369143 Control
A0 1.36623187572464 Control
A0 1.35864514793564 Control
A0 1.39398584938762 Control
A0 1.19513158609021 Control
A0 1.2854401466893 Control
A0 2.23181296583078 Control
A0 1.2697230677469 Control
A0 1.26181727815975 Control
A0 2.14767027325605 Control
A0 1.07749003445051 Control
A0 1.11860981746778 Control
A0 1.11149686382171 Control
A0 0.980347731312806 Control
A0 0.58205794545758 Control
A0 1.38868134813078 Control
A0 1.47620364187472 Control
A0 0.924669155227974 Control
A0 0.752419647963352 Control
A0 1.33615976067502 Control
A0 1.25423684548268 Control
A0 0.830521170104666 Control
A0 1.56107332674865 Control
A0 1.72200094508904 Control
A0 1.164186943415 Control
A0 0.51282264810354 Control
A0 1.11483737848295 Control
A0 1.32013869714492 Control
A0 1.08468392034457 Control
A0 1.18097838805006 Control
A0 1.02275860107494 Control
A0 2.41055988638526 Control
A0 1.32961939348314 Control
A0 1.79854219060597 Control
A0 1.03466079384563 Control
A0 1.35724998483217 Control
A0 1.08800649043195 Control
A0 0.902179573755066 Control
A0 1.09214959245831 Control
A0 1.20602771207131 Control
A0 1.73667811133523 Control
A0 1.78196928403311 Control
A0 3.96059412384252 Control
A0 0.844126015821155 Control
A0 0.89552114949072 Control
A0 0.845136054473065 Control
A0 1.60801831741099 Control
A0 1.83523369030007 Control
A0 1.27197069294984 Control
A0 1.0213165171066 Control
A0 1.5756833623411 Control
A0 0.374957806594545 Control
A0 0.886930931696832 Control
A0 0.90132690651053 Control
A0 1.2913649864643 Control
A0 1.59465248008273 Control
A0 1.22851723958077 Control
A0 0.777823266034747 Control
A0 1.03039296212604 Control
A0 1.10160749241356 Control
A0 1.44569203636863 Control
A0 2.0159916775849 Control
A0 1.34000270245262 Control
A0 3.43917548505462 Control
A0 0.626881880980196 Control
A0 1.49363267552581 Control
A0 1.47073735352816 Control
A0 0.872904285338161 Control
A0 1.86106980366805 Control
A0 1.25512936120161 Control
A0 2.81825340915533 Control
A0 3.17436277345233 Control
A0 1.08753627368592 Control
A0 1.02614920817149 Control
A0 0.801817777738672 Control
A0 1.29695181871211 Control
A0 2.48238122677272 Control
A0 0.679105453903212 Control
A0 1.34451437120248 Control
A0 1.11589780153743 Control
A0 1.26989565456889 Control
A0 1.34552946399944 Control
A0 3.36278078171869 Control
A0 1.43826280930173 Control
A0 1.02604668353178 Control
A0 1.932731007343 Control
A0 0.98730684155038 Control
A0 1.30887808207367 Control
A0 1.01856157727691 Control
A0 1.71603508869099 Control
A0 0.798134637788518 Control
A0 1.21441120871828 Control
A0 1.22002407297693 Control
A0 2.43033488844256 Control
A0 0.994832184345885 Control
A0 1.06634042829388 Control
A0 1.86627777955073 Control
A0 1.51172530956008 Control
A0 1.36903319682406 Control
A0 1.19064302658944 Control
A0 0.943449276669026 Control
A0 1.15114460997931 Control
A0 1.85222276036296 Control
A0 1.2932968045363 Control
A0 1.1874119956744 Control
A0 2.32030357920539 Control
A0 1.01539327035151 Control
A0 2.27265805103017 Control
A0 1.8458651523837 Control
A0 1.38682950652025 Control
A0 1.20278471046339 Control
A0 1.73789809647969 Control
A0 2.40305340500815 Control
A0 1.68506363924342 Control
A0 1.22240988170143 Control
A0 1.44808753059981 Control
A0 1.15698919755539 Control
A0 0.884648237972312 Control
A0 0.980984966232188 Control
A0 1.29470859476833 Control
A0 1.31038415160814 Control
A0 1.03804445167874 Control
A0 1.29035649147151 Control
A0 0.695264759028446 Control
A0 1.00773980854929 Control
A0 0.991522274003733 Control
A0 1.43159876176917 Control
A0 1.59405599998915 Control
A0 0.358707201045845 Control
A0 0.765857829645662 Control
A0 1.38090497586378 Control
A0 3.0333817020488 Control
A0 1.78895643858784 Control
A0 0.917593657078957 Control
A0 1.60458375074736 Control
A0 1.81130579570362 Control
A0 1.64846875677048 Control
A0 1.61098560357971 Control
A0 0.828897599878723 Control
A0 0.836536582799022 Control
A0 0.888703605981121 Control
A0 1.03258636191167 Control
A0 1.27743909782702 Control
A0 1.18260525146358 Control
A0 2.81062808807991 Control
A0 1.71555600281488 Control
A0 1.66045312199313 Control
A0 1.45558347717928 Control
A0 0.774727594231991 Control
A0 1.41892953937011 Control
A0 0.6137264614509 Control
A0 2.19771368323571 Control
A0 0.921196736753913 Control
A0 1.08600112979445 Control
A0 1.77401038866973 Control
A0 1.47769138436519 Control
A0 0.984553225259136 Control
A0 1.30017549871856 Control
A0 1.56818173472566 Control
A0 0.705465037668989 Control
A0 0.920892699377646 Control
A0 0.997223950192525 Control
A0 0.991366025663043 Control
A0 1.21830821547794 Control
A0 0.895184283348519 Control
A0 0.897344140003245 Control
A0 0.812924217074652 Control
A0 2.82229514098839 Control
A0 0.803930226752627 Control
A0 1.1053437163194 Control
A0 0.87333910695558 Control
A0 1.08449504411807 Control
A0 0.834766749292539 Control
A0 0.669554053170712 Control
A0 0.902871175651468 Control
A0 1.14668757986438 Control
A0 1.53693173100211 Control
A0 1.18748326377906 Control
A0 1.05103816356439 Control
A0 1.37694052551589 Control
A0 1.01246589821264 Control
A0 1.77333064201268 Control
A0 0.603824513691528 Control
A0 0.946181652072407 Control
A0 1.68681406958003 Control
A0 1.06251338406965 Control
A0 0.990012092040504 Control
A0 0.919131567413319 Control
A0 0.754024721511036 Control
A0 2.13256286223054 Control
A0 2.95630449279932 Control
A0 1.33889787084738 Control
A0 1.06520079980041 Control
A0 1.88759992198273 Control
A0 1.20408551893546 Control
A0 1.6074173422088 Control
A0 0.95509434645966 Control
A0 0.791870306805807 Control
A0 1.63490356830032 Control
A0 1.49086326307865 Control
A0 1.18148592521579 Control
A0 2.27896393202452 Control
A0 1.21947719384995 Control
A0 1.84518757527583 Control
A0 0.552593590897568 Control
A0 1.26719116385771 Control
A0 0.95953286591954 Control
A0 1.08687927563398 Control
A0 0.981827301284085 Control
A0 2.18697469216129 Control
A0 1.23466401571143 Control
A0 1.51853900738049 Control
A0 2.99699366150884 Control
A0 1.87560755287118 Control
A0 1.63937526205517 Control
A0 1.19774068845442 Control
A0 1.80053001387029 Control
A0 1.40198840007873 Control
A0 1.28893134638257 Control
A0 1.66691088435199 Control
A0 1.02663313538622 Control
A0 1.5731147567828 Control
A0 0.734396907622029 Control
A0 1.36660934705812 Control
A0 1.06773961483219 Control
A0 1.07063761946634 Control
A0 1.60814001017418 Control
A0 1.09318800141361 Control
A0 2.25316414654186 Control
A0 1.32868675718126 Control
A0 0.776957626138492 Control
A0 1.31495877357307 Control
A0 1.78227493809741 Control
A0 1.04914443848196 Control
A0 1.20965931572677 Control
A0 1.2411320359827 Control
A0 1.23969924319756 Control
A0 1.08567850833662 Control
A0 1.24861070357512 Control
A0 0.997254342975493 Control
A0 0.650743668386709 Control
A0 1.11683572876937 Control
A0 0.818150979288146 Control
A0 1.90889029499198 Control
A0 0.702720473420447 Control
A0 2.37463199184175 Control
A0 1.46296964855577 Control
A0 1.25673044381 Control
A0 1.28628976945419 Control
A0 1.31239034360322 Control
A0 1.38531599461862 Control
A0 1.12352537988809 Control
A0 1.71367773413803 Control
A0 1.35354105564783 Control
A0 0.668337050469053 Control
A0 1.71175283183232 Control
A0 0.853577682961696 Control
A0 1.16318076277802 Control
A0 0.778264682338854 Control
A0 0.795173709345669 Control
A0 1.26875260023937 Control
A0 1.70382072797741 Control
A0 0.852495827741028 Control
A0 1.04422819563744 Control
A0 1.58091968949121 Control
A0 0.878430402458827 Control
A0 0.971121308975537 Control
A0 1.37472241820819 Control
A0 1.37376994291973 Control
A0 1.79630948040441 Control
A0 0.974976452259512 Control
A0 2.07154669197781 Control
A0 1.42893213725124 Control
A0 0.794884831820656 Control
A0 2.55502843268966 Control
A0 0.847463639798508 Control
A0 0.962231057969252 Control
A0 0.804209639843918 Control
A0 0.895974417722793 Control
A0 0.932002094687295 Control
A0 1.11429277705262 Control
A0 1.86736300119792 Control
A0 2.40943128866179 Control
A0 1.6669780542282 Control
A0 1.28009433186517 Control
A0 0.918947893502218 Control
A0 1.41116932823186 Control
A0 1.77526328346875 Control
A0 0.729669910828673 Control
A0 1.20536966618166 Control
A0 1.8912237333739 Control
A0 1.71507584445371 Control
A0 1.16796474968435 Control
A0 1.13897103139814 Control
A0 2.07601798233854 Control
A0 0.97990430021161 Control
A0 0.788534645456026 Control
A0 1.18636618318159 Control
A0 0.13283710684486 Control
A0 1.1040236197245 Control
A0 0.96331084745582 Control
A0 1.10269593366697 Control
A0 1.3731045098784 Control
A0 1.22948021217063 Control
A0 0.964490899866481 Control
A0 1.09337375416365 Control
A0 1.43301339182336 Control
A0 0.834456866232063 Control
A0 1.09507032735901 Control
A0 1.23515741729677 Control
A0 0.912183681831571 Control
A0 0.942675641655089 Control
A0 0.80605238904336 Control
A0 1.50182321728288 Control
A0 1.02564558174921 Control
A0 0.950909426407277 Control
A0 1.09571576100772 Control
A0 1.57166082322106 Control
A0 0.753991794765426 Control
A0 1.18098534108673 Control
A0 1.5875588627754 Control
A0 0.569457833124363 Control
A0 1.27846398792054 Control
A0 1.25861632353792 Control
A0 1.65070025505433 Control
A0 2.91933631533505 Control
A0 0.955708052194157 Control
A0 1.16640393303708 Control
A0 0.989394682484656 Control
A0 2.2315814158747 Control
A0 1.47758707381567 Control
A0 1.21507412807497 Control
A0 0.915436150681902 Control
A0 1.59440249710557 Control
A0 1.40186189924635 Control
A0 1.49105756286506 Control
A0 1.31910464578002 Control
A0 1.91426868023458 Control
A0 2.1912529819876 Control
A0 1.03717490461152 Control
A0 1.16852854164106 Control
A0 2.05098938507368 Control
A0 1.98460509556487 Control
A0 1.22693644443972 Control
A0 0.737885450037056 Control
A0 1.27215135163077 Control
A0 1.85607119636306 Control
A0 0.94791637768159 Control
A0 1.2612641714082 Control
A0 1.14140326116251 Control
A0 1.73909279968352 Control
A0 1.07433986966419 Control
A0 1.07938409631235 Control
A0 0.917688722004483 Control
A0 0.63390448660739 Control
A0 1.05435180600442 Control
A0 1.22918661082241 Control
A0 2.53674775768473 Control
A0 0.892475240281785 Control
A0 0.908860693253127 Control
A0 1.13061196797808 Control
A0 0.917594563731049 Control
A0 1.39586421039639 Control
A0 1.23438489640885 Control
A0 0.728412127160188 Control
A0 1.23438424498013 Control
A0 1.4377760341762 Control
A0 1.77323803472542 Control
A0 1.10886276014279 Control
A0 1.01246211107608 Control
A0 1.93707276877912 Control
A0 1.01573385622596 Control
A0 1.42883566390268 Control
A0 2.71202803665043 Control
A0 1.76932069007063 Control
A0 1.68572631732639 Control
A0 1.01940420477863 Control
A0 1.09382265322184 Control
A0 1.18723243445542 Control
A0 1.3875236669605 Control
A0 1.00093280199046 Control
A0 1.12474184272597 Control
A0 0.134321769654056 Control
A0 1.25930406282137 Control
A0 1.40708544086439 Control
A0 1.06924030591719 Control
A0 1.20782817600703 Control
A0 0.855716544288583 Control
A0 1.11837326083494 Control
A0 1.75604849447894 Control
A0 1.10088233477718 Control
A0 0.895579260588728 Control
A0 2.63888085266594 Control
A0 1.02927553722088 Control
A0 0.920271106306715 Control
A0 1.50356032890149 Control
A0 1.33934879787625 Control
A0 1.32650725201403 Control
A0 0.90464696347766 Control
A0 1.29668771009318 Control
A0 1.02772349408099 Control
A0 2.97895877361458 Control
A0 2.21462060377521 Control
A0 1.17297263860551 Control
A0 1.79976731693332 Control
A0 1.33181699122613 Control
A0 1.03734557225768 Control
A0 1.16122412015415 Control
A0 1.08196928494572 Control
A0 1.53715737621322 Control
A0 1.72008426713148 Control
A0 0.635858878136892 Control
A0 1.69146428565684 Control
A0 1.35567869046622 Control
A0 1.08359947341212 Control
A0 1.12693009106117 Control
A0 1.48704347650152 Control
A0 2.1168488925318 Control
A0 1.45620170520955 Control
A0 1.25129438102679 Control
A0 1.05938538106476 Control
A0 2.44925032421732 Control
A0 1.45476374644839 Control
A0 1.63253557291844 Control
A0 1.1363055358653 Control
A0 1.67261313082769 Control
A0 1.3897957095407 Control
A0 1.95687795610159 Control
A0 0.942955037922257 Control
A0 0.0946421028763919 Control
A0 0.875691877713713 Control
A0 1.80288643137191 Control
A0 1.62735451825374 Control
A0 1.50541560568439 Control
A0 1.2267607558533 Control
A0 0.920836753609917 Control
A0 1.6347660398281 Control
A0 1.6116437675736 Control
A0 0.873111200996246 Control
A0 1.30734868598935 Control
A0 0.946151848190166 Control
A0 1.50596946392772 Control
A0 0.837576383885141 Control
A0 1.10314233396818 Control
A0 1.68431654183927 Control
A0 2.33151541286054 Control
A0 1.08457824388591 Control
A0 1.02462295558473 Control
A0 0.942557488531454 Control
A0 1.47129461745589 Control
A0 1.45029701904957 Control
A0 0.734807907007627 Control
A0 0.899322432007335 Control
A0 0.888094370761176 Control
A0 1.51413403037181 Control
A0 3.84546063258135 Control
A0 0.838829954585179 Control
A0 0.744582216342434 Control
A0 1.54899410008842 Control
A0 0.871511240624073 Control
A0 1.37195961895768 Control
A0 1.58436381492496 Control
A0 1.89499110635761 Control
A0 1.31908459390343 Control
A0 1.03302027206156 Control
A0 1.68124082240702 Control
A0 1.26962445110969 Control
A0 1.76435519429391 Control
A0 1.03968321014049 Control
A0 1.52772034245659 Control
A0 0.945368848454221 Control
A0 1.23541472797113 Control
A0 1.32233056766036 Control
A0 0.925451551433962 Control
A0 1.34947214144969 Control
A0 0.832361541375083 Control
A0 1.26501454883734 Control
A0 1.03688546153254 Control
A0 1.50618719716877 Control
A0 0.732554308533386 Control
A0 1.21016063596667 Control
A0 1.1686278443234 Control
A0 1.28118056044756 Control
A0 0.991495414619321 Control
A0 0.474387346991529 Control
A0 1.35968390936811 Control
A0 1.32138920650547 Control
A0 1.81400903756853 Control
A0 1.24632131941287 Control
A0 1.03583598276073 Control
A0 1.66366662375267 Control
A0 1.23780946223192 Control
A0 0.987974774758591 Control
A0 1.06829282153483 Control
A0 2.8750845430137 Control
A0 1.29171824819446 Control
A0 1.2146789969551 Control
A0 1.4019432407242 Control
A0 1.06117495865518 Control
A0 1.52942222545123 Control
A0 0.854734157283226 Control
A0 1.35939237134978 Control
A0 1.10514352072402 Control
A0 0.893932335282309 Control
A0 1.96457045756853 Control
A0 0.985412797426791 Control
A0 1.23844782308334 Control
A0 0.883884390449474 Control
A0 1.33235328013902 Control
A0 1.12685281815918 Control
A0 1.19753110154035 Control
A0 1.41610362787216 Control
A0 1.32216652293002 Control
A0 1.10427975843976 Control
A0 1.54273674250203 Control
A0 0.831822140831369 Control
A0 0.665438494353587 Control
A0 0.782808096341032 Control
A0 1.34972357323406 Control
A0 0.451603283015674 Control
A0 2.23124204958988 Control
A0 1.32306502651082 Control
A0 1.19185807273555 Control
A0 1.06808191420581 Control
A0 2.28486505499001 Control
A0 0.925960929075919 Control
A0 1.41708827660776 Control
A0 1.45838741651624 Control
A0 1.86706217559043 Control
A0 1.26064558158737 Control
A0 1.16595476401005 Control
A0 1.34397281298517 Control
A0 2.22180694487603 Control
A0 1.44280434367455 Control
A0 1.36837256592498 Control
A0 0.623438092352659 Control
A0 1.30455388281588 Control
A0 1.77921092322005 Control
A0 1.31334993750498 Control
A0 0.789347436664811 Control
A0 0.94305662142687 Control
A0 0.953113356199634 Control
A0 1.5018908485013 Control
A0 0.745915737049915 Control
A0 1.52992526017224 Control
A0 1.70659066633997 Control
A0 1.31500676890798 Control
A0 0.957000916679098 Control
A0 1.18958929520717 Control
A0 0.649466699710737 Control
A0 1.43001430264169 Control
A0 1.18410452201468 Control
A0 1.03549827844613 Control
A0 1.67005713413893 Control
A0 0.974807607830414 Control
A0 1.36040049541812 Control
A0 1.0216079627863 Control
A0 0.890817455746253 Control
A0 1.16075009689863 Control
A0 0.886683143570797 Control
A0 1.11702642833351 Control
A0 1.19994035891995 Control
A0 1.28659552608236 Control
A0 0.981348663646723 Control
A0 1.43050587745856 Control
A0 1.67443725722465 Control
A0 1.21409266378685 Control
A0 1.85458024356121 Control
A0 0.719676462852717 Control
A0 0.67277415909768 Control
A0 1.08170804657659 Control
A0 1.04635478875707 Control
A0 0.848035571624414 Control
A0 2.70143582584008 Control
A0 1.3928659737095 Control
A0 0.993764307690931 Control
A0 1.61275149250484 Control
A0 1.02340139564759 Control
A0 2.03568537229833 Control
A0 1.25311366543053 Control
A0 1.65772551794111 Control
A0 1.42786662854997 Control
A0 1.07624159807802 Control
A0 1.2355320247409 Control
A0 1.05972354674113 Control
A0 0.95449654367993 Control
A0 0.627952475340398 Control
A0 0.905201634211601 Control
A0 1.05903174186614 Control
A0 0.932832184128675 Control
A0 0.714613342089919 Control
A0 1.96058700675732 Control
A0 1.20374745010244 Control
A0 4.29571520261985 Control
A0 2.66394116457926 Control
A0 1.47224952485285 Control
A0 1.0769327831461 Control
A0 1.15946588219641 Control
A0 1.27217509063263 Control
A0 1.2027016727199 Control
A0 0.824170396625523 Control
A0 1.12296501423948 Control
A0 2.34249022491628 Control
A0 1.06438975824083 Control
A0 1.64335319018887 Control
A0 1.35022954866765 Control
A0 0.973954518323682 Control
A0 0.991325065081841 Control
A0 2.88225977558908 Control
A0 1.07644250763873 Control
A0 0.934067779481394 Control
A0 1.26687581881414 Control
A0 1.60048800748361 Control
A0 0.986942130151148 Control
A0 1.63969578173113 Control
A0 1.25690545761455 Control
A0 0.826688085188166 Control
A0 2.02269867793329 Control
A0 2.4383114103795 Control
A0 1.67348753052927 Control
A0 1.21034152293042 Control
A0 0.979484651665992 Control
A0 1.16650141156052 Control
A0 1.02895878330274 Control
A0 0.857212622413875 Control
A0 1.15991301504199 Control
A0 0.952942814416015 Control
A0 1.96880167317123 Control
A0 1.49755259077858 Control
A0 1.58643348008236 Control
A0 2.45911792759547 Control
A0 1.22045020525975 Control
A0 0.937640297162653 Control
A0 2.44843290322098 Control
A0 0.884147410184677 Control
A0 1.97362736891112 Control
A0 1.4208479918793 Control
A0 1.14787257440864 Control
A0 1.9038690050126 Control
A0 1.38011131435303 Control
A0 1.54228471139359 Control
A0 0.933377408911264 Control
A0 0.999707122169242 Control
A0 0.660299055309115 Control
A0 1.73904432208331 Control
A0 2.126003628919 Control
A0 1.93496158328579 Control
A0 0.869187574972074 Control
A0 0.863441246253164 Control
A0 0.671787970969168 Control
A0 1.50156862562213 Control
A0 1.35621257190571 Control
A0 1.12309717329532 Control
A0 1.78037565832804 Control
A0 1.23876791642191 Control
A0 1.03601971087608 Control
A0 1.34431151538643 Control
A0 0.932943585177578 Control
A0 1.77943963979491 Control
A0 1.34360393974322 Control
A0 1.59628237960043 Control
A0 1.91557394139512 Control
A0 1.33037036922584 Control
A0 1.28851055181433 Control
A0 2.31975704422612 Control
A0 0.658449724162074 Control
A0 0.162934886117174 Control
A0 1.13458751304286 Control
A0 1.80415765435602 Control
A0 1.91420092665568 Control
A0 1.38316667692213 Control
A0 1.33328388092636 Control
A0 1.47346853521912 Control
A0 1.55572281180638 Control
A0 0.995888743648032 Control
A0 1.78746024797908 Control
A0 1.53019980470325 Control
A0 1.07676689833094 Control
A0 1.33822013677693 Control
A0 1.17247372269496 Control
A0 1.01058153674576 Control
A0 3.55271394623328 Control
A0 0.626202282305473 Control
A0 1.63711468718709 Control
A0 1.2533611851008 Control
A0 0.560063530237842 Control
A0 1.02538649762421 Control
A0 2.31645497167119 Control
A0 1.28614419784784 Control
A0 1.31342730165735 Control
A0 1.11242245367593 Control
A0 1.18531509797857 Control
A0 1.33682662100944 Control
A0 1.18032998157963 Control
A0 1.75051941132754 Control
A0 1.67818235088469 Control
A0 1.62753143415556 Control
A0 0.693342460208131 Control
A0 3.86979481194693 Control
A0 1.64540981509705 Control
A0 3.53868856322413 Control
A0 1.03094069207096 Control
A0 0.708123436259862 Control
A0 0.896061873237344 Control
A0 3.05723180047629 Control
A0 1.31486979240891 Control
A0 4.16403088043507 Control
A0 1.0865514039179 Control
A0 1.65129895076914 Control
A0 1.6708685721462 Control
A0 0.300122224232947 Control
A0 0.849482724448014 Control
A0 0.864735917512347 Control
A0 1.58556722928606 Control
A0 0.718370805856742 Control
A0 1.51941660608889 Control
A0 0.812998550493258 Control
A0 1.57363988294421 Control
A0 1.07100501863009 Control
A0 2.36611271989534 Control
A0 1.23873432784059 Control
A0 0.823449452078465 Control
A0 1.3495422756893 Control
A0 1.28565093570523 Control
A0 2.00220053144033 Control
A0 0.977316539552706 Control
A0 1.22714860075159 Control
A0 0.985252062195653 Control
A0 0.712495480918467 Control
A0 0.889901408259749 Control
A0 1.43046542184122 Control
A0 0.806674329361483 Control
A0 0.977333837575602 Control
A0 0.802936807963935 Control
A0 1.23759525026005 Control
A0 4.65586599977086 Control
A0 1.13893126055455 Control
A0 1.74118510608541 Control
A0 1.43337175262225 Control
A0 1.31126838075079 Control
A0 0.468541504308526 Control
A0 1.56618915112945 Control
A0 1.16761922143672 Control
A0 2.36282684909824 Control
A0 1.18693732868291 Control
A0 1.39667539664222 Control
A0 0.925094007301989 Control
A0 1.00296281956765 Control
A0 1.59998410784046 Control
A0 1.02026991708746 Control
A0 0.726341286387422 Control
A0 0.920428482050954 Control
A0 1.32790350846537 Control
A0 0.911255871083222 Control
A0 0.969395232860593 Control
A0 1.21703695135576 Control
A0 1.32080559744622 Control
A0 1.05847354733997 Control
A0 1.13626878905596 Control
A0 1.35015942676045 Control
A0 1.25514004550311 Control
A0 1.29957306734946 Control
A0 0.930212680115922 Control
A0 1.2511179935054 Control
A0 1.5430332523404 Control
A0 1.24192471070058 Control
A0 0.727285511422462 Control
A0 1.05136673150409 Control
A0 1.36230342517096 Control
A0 1.05113753972713 Control
A0 0.961545976133578 Control
A0 1.70692817932815 Control
A0 1.3741968269681 Control
A0 1.41439591551132 Control
A0 1.076397191358 Control
A0 1.20966259325662 Control
A0 1.20602305682982 Control
A0 1.30454664211917 Control
A0 0.886310140598709 Control
A0 1.75228832752856 Control
A0 1.80265130655074 Control
A0 1.12735731700328 Control
A0 0.954577666895535 Control
A0 1.06961103972792 Control
A0 1.43591685442627 Control
A0 1.42712282987018 Control
A0 1.18452276435634 Control
A0 0.809084081855319 Control
A0 1.30522306975078 Control
A0 0.984010219409573 Control
A0 1.3464444373503 Control
A0 1.21457326902666 Control
A0 1.40349635888687 Control
A0 0.595195099343981 Control
A0 1.81078855661301 Control
A0 0.897124053038856 Control
A0 0.93118696041341 Control
A0 0.921343407970807 Control
A0 0.71138000395722 Control
A0 0.769000675942033 Control
A0 1.52452608671401 Control
A0 3.06433363802337 Control
A0 1.19386118533769 Control
A0 1.6128150779368 Control
A0 0.933406646669291 Control
A0 0.96166041408421 Control
A0 1.67927139199605 Control
A0 0.822023595656771 Control
A0 0.777859056862022 Control
A0 1.36131840288689 Control
A0 0.744376954093251 Control
A0 1.23975306553039 Control
A0 1.53976599932144 Control
A0 1.24684982880153 Control
A0 1.1705567201667 Control
A0 0.97998294577892 Control
A0 2.62919381447167 Control
A0 1.94447558437416 Control
A0 2.39125732800513 Control
A0 0.547182753486589 Control
A0 1.49634408972817 Control
A0 1.04494156562944 Control
A0 1.38982927566855 Control
A0 1.47177610714349 Control
A0 0.828397052103897 Control
A0 0.671000685229123 Control
A0 4.39315985902934 Control
A0 0.551192197314254 Control
A0 2.02094029771062 Control
A0 1.28914005467485 Control
A0 0.97774043069638 Control
A0 1.3621124942277 Control
A0 0.945930526320915 Control
A0 0.632521869557263 Control
A0 1.60426305620787 Control
A0 2.29323254023312 Control
A0 1.78554235919947 Control
A0 1.37856563238528 Control
A0 1.3395473536234 Control
A0 0.962075140505936 Control
A0 1.27011271135168 Control
A0 1.38703022169448 Control
A0 1.27592383691954 Control
A0 0.990531536488118 Control
A0 1.19315204813789 Control
A0 0.857991721508823 Control
A0 1.29612127512511 Control
A0 1.44236622200023 Control
A0 1.94939981117163 Control
A0 1.20543948202335 Control
A0 0.110051746708547 Control
A0 1.75133475811137 Control
A0 1.12182578187416 Control
A0 1.72339318632345 Control
A0 1.1157464366841 Control
A0 1.00672326697125 Control
A0 1.13513787399752 Control
A0 1.76517722916828 Control
A0 1.45585558451367 Control
A0 0.858465754397519 Control
A0 1.12131084596143 Control
A0 2.41068552032653 Control
A0 1.08896359147515 Control
A0 0.991823552444156 Control
A0 1.03519410544358 Control
A0 1.53778023957339 Control
A0 1.73695642866486 Control
A0 1.53269315503329 Control
A0 1.57788707233519 Control
A0 1.17977955802083 Control
A0 2.44328348866422 Control
A0 0.986327572044042 Control
A0 1.3161846754956 Control
A0 0.762205260725877 Control
A0 1.18348543707839 Control
A0 1.17294910040104 Control
A0 0.719831546295789 Control
A0 1.11962668202237 Control
A0 2.55466331474993 Control
A0 1.360589825455 Control
A0 1.48782901937761 Control
A0 1.46971014083347 Control
A0 2.27825599656789 Control
A0 1.17047687580475 Control
A0 1.26385284367267 Control
A0 1.2112987056963 Control
A0 1.36760223822713 Control
A0 1.42129475826825 Control
A0 1.27008275358558 Control
A0 1.34708179473129 Control
A0 1.18044229353277 Control
A0 2.05059095882205 Control
A0 1.25625153781649 Control
A0 1.32017763813107 Control
A0 0.896871722536716 Control
A0 1.83873365802916 Control
A0 0.864634602499625 Control
A0 2.33348451498022 Control
A0 0.971085902817637 Control
A0 0.791725130008128 Control
A0 1.30319415970824 Control
A0 0.765053241392037 Control
A0 0.839876586281428 Control
A0 1.4966193163232 Control
A0 0.800777687654196 Control
A0 1.66549930363201 Control
A0 4.4519022123046 Control
A0 0.759798984992918 Control
A0 1.18017655199629 Control
A0 0.805303191657736 Control
A0 1.37099320688038 Control
A0 1.33718014241124 Control
A0 1.20646295243974 Control
A0 1.15831188871797 Control
A0 0.831092145529941 Control
A0 0.631152522813297 Control
A0 1.28003462920414 Control
A0 1.34166480396692 Control
A0 2.77028411535061 Control
A0 2.8044385789849 Control
A0 1.31521925598998 Control
A0 1.03563421789529 Control
A0 2.7952649266294 Control
A0 0.554148578895424 Control
A0 0.875712454149447 Control
A0 0.505360681271245 Control
A0 1.16974078897492 Control
A0 1.19214517156073 Control
A0 0.711786677882685 Control
A0 1.20522519525691 Control
A0 3.11250137216615 Control
A0 1.08710384454071 Control
A0 0.970168822654529 Control
A0 1.524496732209 Control
A0 0.891912412665834 Control
A0 1.18998499836367 Control
A0 1.44341271856767 Control
A0 0.918587610555971 Control
A0 1.82596667577118 Control
A0 1.20347427147724 Control
A0 1.66584831338557 Control
A0 1.70821153716238 Control
A0 1.83490455039236 Control
A0 1.19155514728011 Control
A0 1.21605499975023 Control
A0 1.15194157109392 Control
A0 1.16909443571353 Control
A0 2.25334576872239 Control
A0 1.15940870814984 Control
A0 1.1725376962374 Control
A0 0.824185262346898 Control
A0 1.39201196275867 Control
A0 1.13280598829973 Control
A0 1.26147209336555 Control
A0 0.786729480646128 Control
A0 1.44520598887459 Control
A0 0.842322625739556 Control
A0 1.09181658027197 Control
A0 1.31720093068061 Control
A0 1.15897119158541 Control
A0 1.31489325472147 Control
A0 1.491591221881 Control
A0 2.21659006688159 Control
A0 0.787906477756525 Control
A0 1.70324675117951 Control
A0 1.37757630952848 Control
A0 1.4219735041366 Control
A0 1.20816758222054 Control
A0 1.19775792750356 Control
A0 0.832827849632205 Control
A0 0.507182286584632 Control
A0 1.19518334534531 Control
A0 1.1665980658819 Control
A0 1.36720819631473 Control
A0 0.861173336389311 Control
A0 1.39095999295168 Control
A0 1.00125593239328 Control
A0 0.911512866979727 Control
A0 1.88263780576403 Control
A0 1.26656062064181 Control
A0 2.57847363307956 Control
A0 1.01172036285023 Control
A0 1.85125258256387 Control
A0 1.1047189279396 Control
A0 0.912351228672554 Control
A0 1.6284269103386 Control
A0 0.698850246177065 Control
A0 1.64406478330575 Control
A0 1.68440594993826 Control
A0 1.00612902450636 Control
A0 1.21876852706172 Control
A0 1.24746808630706 Control
A0 1.30948090463362 Control
A0 1.06830671510064 Control
A0 0.899835278684458 Control
A0 1.56738007117899 Control
A0 0.863683682792939 Control
A0 1.11727879027807 Control
A0 1.84093876336825 Control
A0 0.9827260341103 Control
A0 0.826096814582739 Control
A0 0.838857214910358 Control
A0 0.875832438512233 Control
A0 1.0642640521229 Control
A0 1.13983933685076 Control
A0 1.45144656438402 Control
A0 1.07205704671376 Control
A0 1.03870935659006 Control
A0 0.616271927517074 Control
A0 1.92941433349107 Control
A0 0.810613580552992 Control
A0 0.865381285785525 Control
A0 1.6496447379917 Control
A0 1.5035150561987 Control
A0 1.31417095690667 Control
A0 1.11821715605539 Control
A0 1.61208074789648 Control
A0 0.320117465266377 Control
A0 1.1086894093811 Control
A0 1.76689885693016 Control
A0 1.47971434303322 Control
A0 1.51673068630523 Control
A0 2.26375682149483 Control
A0 1.73668593749618 Control
A0 1.65444632695761 Control
A0 1.59274168428888 Control
A0 0.537512831174904 Control
A0 1.17688289670079 Control
A0 1.31600800267667 Control
A0 1.05806691391207 Control
A0 1.01259411776224 Control
A0 1.11887960989793 Control
A0 1.37633625441223 Control
A0 1.36861058484149 Control
A0 1.02697332752538 Control
A0 1.05303452818968 Control
A0 1.01036434397121 Control
A0 1.24365059690064 Control
A0 1.25221864246303 Control
A0 1.66766321052478 Control
A0 1.18589137726265 Control
A0 1.10663753075761 Control
A0 0.70362907247982 Control
A0 1.26002930507865 Control
A0 3.09206317760839 Control
A0 0.69251803037426 Control
A0 1.09829262137841 Control
A0 1.31606747439187 Control
A0 0.820603667037619 Control
A0 1.0207133994957 Control
A0 0.424713643248944 Control
A0 1.48528932059355 Control
A0 1.75442473102011 Control
A0 1.56710951731681 Control
A0 0.558450835793642 Control
A0 1.03347748884884 Control
A0 1.63757870394598 Control
A0 1.26000478573926 Control
A0 1.57012344442361 Control
A0 1.21758505984519 Control
A0 0.908901511813203 Control
A0 1.22934995927726 Control
A0 1.35725160495319 Control
A0 0.6270585208247 Control
A0 0.733122376357581 Control
A0 1.11989825333713 Control
A0 1.06924184837406 Control
A0 1.29736714015838 Control
A0 0.908784707285785 Control
A0 1.86578998394892 Control
A0 1.74957191477846 Control
A0 1.2280575941852 Control
A0 2.38860261434084 Control
A0 0.157808489384767 Control
A0 1.11315804842612 Control
A0 1.05009874027757 Control
A0 1.25565577683405 Control
A0 1.11733906264902 Control
A0 1.75688125126519 Control
A0 1.35887253528878 Control
A0 0.668493522984596 Control
A0 1.38449921300582 Control
A0 0.860062550475759 Control
A0 1.22357364499887 Control
A0 0.862214695126573 Control
A0 1.92910061457022 Control
A0 0.755241094817462 Control
A0 1.06292634895073 Control
A0 1.22684882905873 Control
A0 1.11808882265096 Control
A0 1.58430105470847 Control
A0 1.63162326501893 Control
A0 0.989324689783535 Control
A0 1.69887681220756 Control
A0 1.5201810761702 Control
A0 1.48299856060058 Control
A0 2.92219781597266 Control
A0 1.87570935100281 Control
A0 0.823092873912316 Control
A0 0.970191876770635 Control
A0 0.851622737370187 Control
A0 1.19998800200106 Control
A0 1.10821138926813 Control
A0 1.53625457886219 Control
A0 1.27491651930909 Control
A0 2.09161756148213 Control
A0 1.60907262071247 Control
A0 1.78881782550915 Control
A0 1.05208497850148 Control
A0 2.09712614058405 Control
A0 1.37514158301419 Control
A0 0.732699346078701 Control
A0 1.72502759969256 Control
A0 0.733657782331617 Control
A0 0.708706615916081 Control
A0 3.12301437753782 Control
A0 0.840098724252025 Control
A0 1.39386059692549 Control
A0 2.77479394642587 Control
A0 1.86237342204558 Control
A0 1.00174897746955 Control
A0 1.59469512922042 Control
A0 1.26172756452848 Control
A0 0.983481998728565 Control
A0 0.424016910154805 Control
A0 2.06378300706609 Control
A0 1.68172263788873 Control
A0 1.25786381190817 Control
A0 1.51678510267817 Control
A0 1.40548565999283 Control
A0 1.30488183867549 Control
A0 1.45521574971468 Control
A0 1.41756738755263 Control
A0 1.08701861808158 Control
A0 2.01874586661188 Control
A0 1.83072935202463 Control
A0 1.236352857115 Control
A0 1.45003011669714 Control
A0 1.15572467172211 Control
A0 1.41633823872094 Control
A0 0.671314476066219 Control
A0 1.07708575957294 Control
A0 0.989724475649881 Control
A0 1.34941629918324 Control
A0 2.58857004908337 Control
A0 0.899259577484445 Control
A0 2.91304046760274 Control
A0 1.2820162915299 Control
A0 1.18600346349999 Control
A0 0.812329559217333 Control
A0 1.10121204728777 Control
A0 0.946547997253107 Control
A0 0.94146694766392 Control
A0 0.827461171704796 Control
A0 1.5178756706772 Control
A0 1.43309976422675 Control
A0 0.759769388498938 Control
A0 0.987639574779933 Control
A0 1.11783835784943 Control
A0 0.672554722655558 Control
A0 1.0818954844565 Control
A0 1.47044872573127 Control
A0 1.86517858116692 Control
A0 1.35368554952351 Control
A0 1.35168915308388 Control
A0 0.562557549912012 Control
A0 1.4026130576036 Control
A0 3.73805102697634 Control
A0 1.60179632492723 Control
A0 0.926520164745303 Control
A0 1.37467550050447 Control
A0 1.01967508161534 Control
A0 1.07284190453434 Control
A0 0.93388987855576 Control
A0 1.5991525198267 Control
A0 1.41176844920234 Control
A0 1.22668804216054 Control
A0 1.69058200723207 Control
A0 1.3793329759472 Control
A0 1.47108609107099 Control
A0 0.846226628285303 Control
A0 2.69349597613619 Control
A0 1.07829560649426 Control
A0 1.10263012047265 Control
A0 1.66170747097124 Control
A0 2.57668119795222 Control
A0 1.18440247534392 Control
A0 1.5639305214537 Control
A0 1.74542856979548 Control
A0 1.08626296288941 Control
A0 2.33886942215072 Control
A0 4.9603818148354 Control
A0 2.03149714551132 Control
A0 1.51100255337895 Control
A0 1.16149246703219 Control
A0 1.3347414927103 Control
A0 1.03922028102981 Control
A0 1.08297622580863 Control
A0 1.20217529713095 Control
A0 1.57983064149022 Control
A0 2.00424346851589 Control
A0 1.7676418232026 Control
A0 1.04823798513401 Control
A0 1.08294007075365 Control
A0 0.94236702296952 Control
A0 0.870219523611347 Control
A0 1.24129350145411 Control
A0 1.05706534544747 Control
A0 1.3406113045973 Control
A0 1.22590656554859 Control
A0 1.57396596539205 Control
A0 1.21696101373024 Control
A0 0.648176628212427 Control
A0 0.870313863913463 Control
A0 2.74619537145005 Control
A0 0.996304520270296 Control
A0 1.13062829952347 Control
A0 0.995099814095701 Control
A0 1.50705424175475 Control
A0 0.813648713798089 Control
A0 0.890329392195209 Control
A0 1.30332850317442 Control
A0 0.928763329092425 Control
A0 0.914999625337998 Control
A0 0.990174045428432 Control
A0 0.988075852831002 Control
A0 0.618059997965513 Control
A0 0.713675402130109 Control
A0 0.920081049994586 Control
A0 1.12816995562051 Control
A0 1.28487794912694 Control
A0 1.17664435178991 Control
A0 0.979187925653255 Control
A0 0.974545262091171 Control
A0 1.38507224947362 Control
A0 1.61372017947957 Control
A0 1.2508799250454 Control
A0 1.36288708904087 Control
A0 1.05208380020115 Control
A0 1.10149662976113 Control
A0 1.11680505806878 Control
A0 0.931002343817665 Control
A0 1.5975921337535 Control
A0 1.31832571938268 Control
A0 2.11196855682636 Control
A0 2.19711085308201 Control
A0 1.43418231359168 Control
A0 1.08104213491026 Control
A0 2.77852446251559 Control
A0 0.770464712446231 Control
A0 1.15326233175452 Control
A0 1.10635931633419 Control
A0 1.6539525519392 Control
A0 1.01879698278342 Control
A0 1.74471142328634 Control
A0 1.38681629959063 Control
A0 2.63423840058191 Control
A0 1.8219339159795 Control
A0 0.745254157174331 Control
A0 1.15355860423801 Control
A0 0.818402128699641 Control
A0 1.07889715077412 Control
A0 0.845917128870979 Control
A0 0.763373817591655 Control
A0 1.4836829883907 Control
A0 1.23321921293626 Control
A0 0.884419723296826 Control
A0 1.27725088988566 Control
A0 1.18655784205177 Control
A0 1.83554950878731 Control
A0 2.01047029143463 Control
A0 1.09020808826271 Control
A0 1.6720035334651 Control
A0 0.846988047320199 Control
A0 1.41531485193138 Control
A0 0.916732119728982 Control
A0 1.27304853721694 Control
A0 1.48538801083456 Control
A0 1.92821675836444 Control
A0 3.552947711967 Control
A0 1.33218617507574 Control
A0 1.065888654499 Control
A0 1.38805537378963 Control
A0 2.05353699540183 Control
A0 1.21913482027667 Control
A0 1.29164538468932 Control
A0 1.57771056939648 Control
A0 1.35977828322296 Control
A0 1.08236620321729 Control
A0 1.61525700945581 Control
A0 2.0604762324492 Control
A0 1.29629864250641 Control
A0 1.65200046935972 Control
A0 1.20483149332982 Control
A0 0.757325367288089 Control
A0 0.760344871357256 Control
A0 3.17918919330509 Control
A0 1.21381708895638 Control
A0 0.831192194286099 Control
A0 1.21535672681674 Control
A0 1.10795355297362 Control
A0 0.840331614301943 Control
A0 1.28550555823815 Control
A0 0.869255805735491 Control
A0 1.430654680723 Control
A0 1.23300714587779 Control
A0 1.58956090941052 Control
A0 1.10194302334394 Control
A0 2.00389937588197 Control
A0 0.912594774251632 Control
A0 1.70911903775977 Control
A0 1.62532274298922 Control
A0 1.20388541151709 Control
A0 1.09828619179544 Control
A0 1.14392007481107 Control
A0 1.1059638202761 Control
A0 1.22640197344581 Control
A0 0.729333780747663 Control
A0 0.675385661442824 Control
A0 1.21886744149267 Control
A0 1.63365873680142 Control
A0 0.953133547400484 Control
A0 0.622937415142654 Control
A0 1.6841778071364 Control
A0 1.07016546127859 Control
A0 1.01352587436625 Control
A0 0.753193372491172 Control
A0 0.935501322777051 Control
A0 2.41511813341558 Control
A0 1.19550338468001 Control
A0 1.14727814030345 Control
A0 1.23507519434003 Control
A0 1.31556603597044 Control
A0 0.781499739269776 Control
A0 1.69008124855438 Control
A0 1.59273525987086 Control
A0 0.765153322278694 Control
A0 1.52470148268294 Control
A0 0.536796967821571 Control
A0 2.46936408093029 Control
A0 1.17578695838356 Control
A0 1.25899540853639 Control
A0 1.08051308720475 Control
A0 0.139210380628209 Control
A0 1.54097476633244 Control
A0 2.08198356693514 Control
A0 0.784206904942061 Control
A0 1.05531442099671 Control
A0 1.19302322484887 Control
A0 1.34032463834842 Control
A0 1.2147922152859 Control
A0 1.03656093370538 Control
A0 1.4365080719412 Control
A0 1.44533788357494 Control
A0 1.13526392351058 Control
A0 1.29853036336735 Control
A0 0.0974272612253163 Control
A0 1.79450219082396 Control
A0 1.3025186153036 Control
A0 1.06413729563682 Control
A0 1.34011541837127 Control
A0 0.867528681143981 Control
A0 1.10386844738467 Control
A0 1.52534516446812 Control
A0 1.01338858963852 Control
A0 1.45781214578033 Control
A0 1.35412999271302 Control
A0 1.24145929128957 Control
A0 1.21197966899242 Control
A0 0.739009462920494 Control
A0 1.27377182959589 Control
A0 1.55863585610323 Control
A0 0.920652703260025 Control
A0 1.66977656428118 Control
A0 1.52844318009048 Control
A0 0.972796618172829 Control
A0 0.80617606990352 Control
A0 0.923026864212179 Control
A0 1.00809446717873 Control
A0 0.700439656827581 Control
A0 1.4650234348525 Control
A0 1.22623610378045 Control
A0 0.856661900345903 Control
A0 1.10863028894559 Control
A0 1.3816128101378 Control
A0 0.721474959955025 Control
A0 0.959541117069265 Control
A0 0.944448866998498 Control
A0 1.30698301031652 Control
A0 1.97249283725707 Control
A0 1.10286380758613 Control
A0 1.48811178719444 Control
A0 1.22849737480145 Control
A0 1.24779089837363 Control
A0 1.26986665177066 Control
A0 0.892014433445379 Control
A0 1.16531628386939 Control
A0 0.121126324533873 Control
A0 2.6570868453138 Control
A0 1.06696808322057 Control
A0 1.39356624774588 Control
A0 1.26449001420282 Control
A0 1.04684728196386 Control
A0 1.47125760903769 Control
A0 1.53809519923892 Control
A0 0.99614196815802 Control
A0 0.893783242136486 Control
A0 0.788581047732558 Control
A0 1.03032991624989 Control
A0 0.696721287873623 Control
A0 1.54754631579568 Control
A0 0.961279779073934 Control
A0 1.99766394077225 Control
A0 2.15336812247627 Control
A0 0.866938036234113 Control
A0 1.3173080455716 Control
A0 1.50966820851488 Control
A0 2.42118154269435 Control
A0 0.457183200875423 Control
A0 1.54485933872345 Control
A0 1.54513685273409 Control
A0 2.0881201874749 Control
A0 1.39583390784521 Control
A0 1.48338063441866 Control
A0 0.794005093701485 Control
A0 1.57696117399411 Control
A0 1.23508091858609 Control
A0 0.673946737395892 Control
A0 2.75381910356287 Control
A0 1.17739118301645 Control
A0 1.1687680343834 Control
A0 0.596355287587473 Control
A0 1.71918085100543 Control
A0 1.53960408388798 Control
A0 0.943971920161439 Control
A0 0.936071219624649 Control
A0 1.17238981402866 Control
A0 1.53143276621131 Control
A0 1.21176926528831 Control
A0 2.34443527650855 Control
A0 0.898690513952726 Control
A0 1.55777221234533 Control
A0 1.09947023460088 Control
A0 1.10954849735475 Control
A0 0.76957332731303 Control
A0 1.70740106385224 Control
A0 1.42553992486158 Control
A0 1.22789004782148 Control
A0 0.581097410755686 Control
A0 0.798275054928404 Control
A0 1.65139400632746 Control
A0 1.23108058437637 Control
A0 1.02065806085032 Control
A0 1.42763884200104 Control
A0 1.14222849162757 Control
A0 0.944976188863787 Control
A0 0.652945821842156 Control
A0 1.33457837631643 Control
A0 3.31258877978868 Control
A0 1.3445346709551 Control
A0 1.62553863540911 Control
A0 1.16173515595939 Control
A0 0.907739962613949 Control
A0 2.65703535695478 Control
A0 1.18253570746138 Control
A0 1.30893328293072 Control
A0 1.08956333730737 Control
A0 1.59823915761147 Control
A0 1.65847575971685 Control
A0 0.100776209102915 Control
A0 0.688755456902648 Control
A0 1.07223540102413 Control
A0 2.54928347309888 Control
A0 2.44700651244824 Control
A0 1.11175424625484 Control
A0 1.05667809704383 Control
A0 1.65412624423487 Control
A0 1.26554428596745 Control
A0 1.04410680158304 Control
A0 0.995622939414351 Control
A0 1.50789826992261 Control
A0 1.24310254132351 Control
A0 1.04385182494078 Control
A0 1.04491473590999 Control
A0 0.962145225196673 Control
A0 0.808441091434832 Control
A0 1.6355143236884 Control
A0 1.39743327529302 Control
A0 1.28431573917839 Control
A0 1.14982313604379 Control
A0 2.03512796876392 Control
A0 0.961043127561132 Control
A0 1.53995109634676 Control
A0 1.27197064174645 Control
A0 1.29946439448193 Control
A0 0.835339601853153 Control
A0 2.20702545519203 Control
A0 0.710437463172076 Control
A0 1.56518542090486 Control
A0 1.25082266810133 Control
A0 1.1587436816729 Control
A0 1.6451836501141 Control
A0 1.4976193447768 Control
A0 1.18404437161981 Control
A0 1.14539722745097 Control
A0 1.21369913458668 Control
A0 1.36683872360336 Control
A0 0.928133136468751 Control
A0 2.35976173159787 Control
A0 0.795701395904344 Control
A0 1.34156430085542 Control
A0 1.56723969478148 Control
A0 2.3510600480764 Control
A0 1.03447031070162 Control
A0 1.08834366902588 Control
A0 0.561589805683592 Control
A0 1.8026233492476 Control
A0 1.5905505534923 Control
A0 0.803603834780141 Control
A0 2.52450567894771 Control
A0 1.07559100343836 Control
A0 1.418517444078 Control
A0 1.82492079886791 Control
A0 0.823868892130188 Control
A0 1.2813910755194 Control
A0 1.22742128570781 Control
A0 1.43108694699576 Control
A0 1.18259822204954 Control
A0 1.52863091817647 Control
A0 1.54362091633458 Control
A0 1.02326746185524 Control
A0 1.33788314518541 Control
A0 0.843144042600848 Control
A0 1.60706442951303 Control
A0 1.82123656081557 Control
A0 1.71439546142203 Control
A0 0.997278150953099 Control
A0 1.14584676169748 Control
A0 1.82341536996372 Control
A0 1.64855134711773 Control
A0 0.559555374974226 Control
A0 1.6552405159418 Control
A0 0.863265442959003 Control
A0 1.30624121289479 Control
A0 1.05761682557837 Control
A0 0.129782005321463 Control
A0 0.958280749184406 Control
A0 1.14420305755753 Control
A0 0.976327497365233 Control
A0 1.05777614208448 Control
A0 2.65115830216632 Control
A0 0.989779663860737 Control
A0 1.39545004124312 Control
A0 1.38151908759734 Control
A0 1.13525309642879 Control
A0 1.54463271363936 Control
A0 1.02548868005479 Control
A0 2.6966589219947 Control
A0 0.79060283284392 Control
A0 1.52895160030363 Control
A0 1.72055306480779 Control
A0 0.866618144737155 Control
A0 1.05706625969853 Control
A0 1.96999674063834 Control
A0 0.965391143613198 Control
A0 1.03211506838625 Control
A0 0.726083283817268 Control
A0 3.41512916750974 Control
A0 1.11350206801912 Control
A0 1.53516282131462 Control
A0 1.21112246318995 Control
A0 1.42867252854192 Control
A0 1.35958443325403 Control
A0 0.951813170141991 Control
A0 0.961131321749093 Control
A0 1.49339856739213 Control
A0 2.37508145014457 Control
A0 1.86263542121342 Control
A0 1.58000353066704 Control
A0 1.55074095142658 Control
A0 0.934809254415733 Control
A0 1.59790572452092 Control
A0 0.684989117289322 Control
A0 1.08246482299696 Control
A0 1.36094862874531 Control
A0 1.44581127843568 Control
A0 1.48097350028402 Control
A0 0.886194499674604 Control
A0 1.10854189872154 Control
A0 1.72233395794218 Control
A0 1.17748569905052 Control
A0 2.32857256064171 Control
A0 1.97459221266063 Control
A0 2.12424213257571 Control
A0 0.99371008280998 Control
A0 1.15204035677055 Control
A0 1.19088545184016 Control
A0 2.19726056378913 Control
A0 1.25899163852764 Control
A0 1.06923230473692 Control
A0 1.97090423176288 Control
A0 2.25317320986648 Control
A0 1.34247286794043 Control
A0 2.49794182698038 Control
A0 1.19133822766807 Control
A0 0.913172531571806 Control
A0 1.27956555631836 Control
A0 1.84309407617006 Control
A0 1.35110947566345 Control
A0 1.25668314729588 Control
A0 1.13930010600852 Control
A0 0.664991978669957 Control
A0 1.62227989792586 Control
A0 1.27438567603471 Control
A0 1.16027899429493 Control
A0 0.866609056547335 Control
A0 1.90749316717351 Control
A0 1.52237172948199 Control
A0 0.948514886984562 Control
A0 1.32775062214215 Control
A0 3.52685681016704 Control
A0 0.611761336358809 Control
A0 2.19914887963153 Control
A0 2.57294301961621 Control
A0 1.38739988862614 Control
A0 1.0402920288338 Control
A0 1.61534049182035 Control
A0 0.961667182521343 Control
A0 1.13448473677462 Control
A0 2.29166516877875 Control
A0 0.943933381511822 Control
A0 1.02312260748158 Control
A0 0.751412008804173 Control
A0 1.4509791049118 Control
A0 0.55148683058241 Control
A0 2.03178979098276 Control
A0 1.56360958963891 Control
A0 0.854449558960192 Control
A0 0.762428985789189 Control
A0 0.766345977732189 Control
A0 1.03248721206005 Control
A0 0.748458719933059 Control
A0 1.23476462218491 Control
A0 1.10073129556226 Control
A0 1.03856522653457 Control
A0 0.856698874851248 Control
A0 1.08321539180763 Control
A0 2.25001239195996 Control
A0 0.989720780649697 Control
A0 2.32624771422433 Control
A0 0.938292990900594 Control
A0 1.45570447297479 Control
A0 1.15996142515992 Control
A0 0.91811004447243 Control
A0 1.47600227039083 Control
A0 1.06140936910261 Control
A0 1.17042698201552 Control
A0 1.16051581023768 Control
A0 1.21531342526585 Control
A0 1.29812104018458 Control
A0 2.42022853049856 Control
A0 1.18769148989708 Control
A0 1.19446045492713 Control
A0 1.08886591984226 Control
A0 1.93653356138925 Control
A0 0.70081940358466 Control
A0 0.867258565631 Control
A0 1.30757259304411 Control
A0 2.0622296346724 Control
A0 0.862102669094055 Control
A0 1.50017949698013 Control
A0 1.2231556749601 Control
A0 1.99377251752948 Control
A0 1.46434393036771 Control
A0 2.20479791799813 Control
A0 1.92245236574207 Control
A0 2.51180897406943 Control
A0 0.973208802740037 Control
A0 1.48282534829107 Control
A0 1.60851841586531 Control
A0 1.58672959919607 Control
A0 1.32832773189463 Control
A0 1.14809014898246 Control
A0 1.65250774016807 Control
A0 0.92324974672603 Control
A0 0.104163484423016 Control
A0 1.57342078755934 Control
A0 0.678945776833723 Control
A0 1.2416447686867 Control
A0 0.14271534530714 Control
A0 1.83093161578295 Control
A0 0.923132391427169 Control
A0 1.06591561368273 Control
A0 1.25247170764834 Control
A0 0.848999915931813 Control
A0 2.11480421722645 Control
A0 2.47291376039041 Control
A0 1.00794521526042 Control
A0 2.35090556306874 Control
A0 0.67766837395739 Control
A0 1.12748392657148 Control
A0 0.666433282939336 Control
A0 1.77979920373832 Control
A0 0.958650748853935 Control
A0 1.02732290846091 Control
A0 1.79286070464576 Control
A0 0.895843031632566 Control
A0 0.915271278683732 Control
A0 3.83533534666275 Control
A0 1.32558701891984 Control
A0 0.850422267038855 Control
A0 1.71379446714114 Control
A0 0.893921142328587 Control
A0 1.55773406510636 Control
A0 2.79615388774193 Control
A0 0.808898914293566 Control
A0 1.0059722882207 Control
A0 1.09301725556154 Control
A0 1.14737686689407 Control
A0 2.81619307336415 Control
A0 1.31389128295025 Control
A0 2.0041972573934 Control
A0 0.916810835854223 Control
A0 0.783117406725769 Control
A0 1.55734580338758 Control
A0 1.09256671488438 Control
A0 1.09426752086116 Control
A0 1.08762697134779 Control
A0 1.7235320788736 Control
A0 1.14625713838751 Control
A0 1.43870702423363 Control
A0 0.66146713711407 Control
A0 1.39256623792121 Control
A0 1.31315463045997 Control
A0 0.739056654197925 Control
A0 1.04133711801235 Control
A0 0.91897647901664 Control
A0 2.757966316336 Control
A0 0.906355130008703 Control
A0 0.694319516738032 Control
A0 1.36759618877013 Control
A0 1.18864535959073 Control
A0 1.05543089650095 Control
A0 1.45979248756884 Control
A0 1.00387630356415 Control
A0 1.70428438449441 Control
A0 1.06732421672199 Control
A0 0.732255854775515 Control
A0 0.902443723072842 Control
A0 0.120494872284221 Control
A0 1.05148667875372 Control
A0 1.14513085037101 Control
A0 0.801305589942893 Control
A0 0.954169506168563 Control
A0 1.04537038213419 Control
A0 0.924456647615607 Control
A0 0.830212959268013 Control
A0 1.05971707093191 Control
A0 1.20449743795357 Control
A0 0.990372755820657 Control
A0 1.06001150973609 Control
A0 1.40130324681505 Control
A0 1.72445517834321 Control
A0 1.24131280719236 Control
A0 0.888521979145225 Control
A0 0.897390690843343 Control
A0 0.807867401674186 Control
A0 0.765586266062412 Control
A0 1.07421693665269 Control
A0 1.1682824041659 Control
A0 0.799642525452757 Control
A0 1.39386419539838 Control
A0 1.19062874579926 Control
A0 2.61015886039797 Control
A0 1.0669669985495 Control
A0 0.873402447671861 Control
A0 1.07035779679338 Control
A0 0.582064980169527 Control
A0 0.859353316826624 Control
A0 0.885265119815146 Control
A0 0.812782700641028 Control
A0 0.925320567460594 Control
A0 1.10079731991851 Control
A0 0.887358089501854 Control
A0 1.98585010900459 Control
A0 1.56075435503483 Control
A0 1.11051357949813 Control
A0 0.632912942034049 Control
A0 1.43395572940544 Control
A0 1.24033154126809 Control
A0 1.10940696887381 Control
A0 0.902100679471697 Control
A0 0.6984105467575 Control
A0 1.68492680133504 Control
A0 0.364725931127088 Control
A0 1.65790339123977 Control
A0 1.28274378414626 Control
A0 1.83726354458552 Control
A0 1.60944078327818 Control
A0 1.25179649917147 Control
A0 1.26247158060407 Control
A0 1.11751797401111 Control
A0 1.36171119837185 Control
A0 0.983968487725143 Control
A0 2.31109828505724 Control
A0 1.24322856006908 Control
A0 1.03193151555929 Control
A0 2.86337353075392 Control
A0 1.80752418755626 Control
A0 0.7504566290925 Control
A0 1.58926261661047 Control
A0 1.59592954436117 Control
A0 0.917613711987738 Control
A0 1.23619666980958 Control
A0 1.49388158661469 Control
A0 0.85175959050334 Control
A0 1.25663109466835 Control
A0 1.05296963498197 Control
A0 1.17922622760848 Control
A0 1.45945251017342 Control
A0 1.02956036125848 Control
A0 1.68203810941712 Control
A0 1.97302908317834 Control
A0 1.41699102974132 Control
A0 1.03097555625053 Control
A0 0.938073923738463 Control
A0 1.40233210443618 Control
A0 1.46676835705181 Control
A0 0.858154364401257 Control
A0 4.16417371188218 Control
A0 1.00189999899792 Control
A0 1.60240760000226 Control
A0 0.71905197751597 Control
A0 1.09090879373207 Control
A0 1.01108133469546 Control
A0 1.93040218867382 Control
A0 1.60689723125236 Control
A0 1.17885143605689 Control
A0 1.28348665336991 Control
A0 2.76498189829394 Control
A0 1.02637102831327 Control
A0 0.931934244597508 Control
A0 0.986596288107789 Control
A0 1.04340782021803 Control
A0 1.11270565120435 Control
A0 0.717915205604572 Control
A0 0.918358581706555 Control
A0 2.3385086371175 Control
A0 1.29648506072299 Control
A0 1.54544938451051 Control
A0 1.73627345204597 Control
A0 1.10648439645466 Control
A0 0.974503849369106 Control
A0 0.972550451563892 Control
A0 1.39013362030879 Control
A0 1.43319625721273 Control
A0 2.36880965825991 Control
A0 1.87778951131482 Control
A0 1.08951224654693 Control
A0 0.879791271822126 Control
A0 1.31340865359175 Control
A0 1.15244669800095 Control
A0 1.84297693569852 Control
A0 1.85661142746832 Control
A0 1.10902557654329 Control
A0 1.39897982070191 Control
A0 0.891988879939499 Control
A0 1.23068768380447 Control
A0 0.13862540246486 Control
A0 3.28223602867353 Control
A0 1.19741586469575 Control
A0 1.29435483231409 Control
A0 1.05515341090227 Control
A0 0.976963832913314 Control
A0 0.15021749701334 Control
A0 0.993419162091781 Control
A0 0.9133786300685 Control
A0 0.862678025579273 Control
A0 1.2467893603233 Control
A0 1.09010646685027 Control
A0 0.934655533759768 Control
A0 0.884492326980814 Control
A0 0.889891832657312 Control
A0 0.777592169695723 Control
A0 1.17082248670832 Control
A0 1.20525737798481 Control
A0 0.642421943584932 Control
A0 1.73287167338121 Control
A0 0.987133684649484 Control
A0 1.89860602876052 Control
A0 1.13459262945912 Control
A0 1.80348536388917 Control
A0 3.34480974856789 Control
A0 0.760530924855582 Control
A0 1.18425344399518 Control
A0 1.03260671807842 Control
A0 0.95719348232401 Control
A0 1.119904928369 Control
A0 1.96665143958276 Control
A0 1.76280081054052 Control
A0 1.0427694186695 Control
A0 1.11023995692914 Control
A0 0.984763095541554 Control
A0 1.61330835550387 Control
A0 1.70702310781934 Control
A0 1.21401008337715 Control
A0 1.4275802361335 Control
A0 1.20302825184055 Control
A0 1.35488676519834 Control
A0 0.971808742503181 Control
A0 0.956057828904333 Control
A0 1.95926015430703 Control
A0 1.44435982473158 Control
A0 0.754800641691582 Control
A0 1.59179781102959 Control
A0 1.35380537811097 Control
A0 1.77898213413794 Control
A0 0.893646201490843 Control
A0 1.23368212750911 Control
A0 1.56166648504102 Control
A0 0.900199002198 Control
A0 1.19601826060947 Control
A0 1.10762131302791 Control
A0 1.13197228464511 Control
A0 1.08375977811877 Control
A0 1.70582611901027 Control
A0 0.806766337580131 Control
A0 2.07442056251453 Control
A0 4.04235530086982 Control
A0 1.06099877336151 Control
A0 0.680214354156395 Control
A0 0.889791522957733 Control
A0 1.16166281865812 Control
A0 2.18645940256869 Control
A0 1.21588138531497 Control
A0 1.30229245873222 Control
A0 1.39357637955356 Control
A0 0.715610061004108 Control
A0 0.949066314549757 Control
A0 0.566400994752384 Control
A0 1.58232693596113 Control
A0 0.657114025057166 Control
A0 3.49242399844617 Control
A0 3.17218126201343 Control
A0 1.3841653885 Control
A0 1.37382549170704 Control
A0 1.78544680902867 Control
A0 1.27867323741104 Control
A0 1.25460823326945 Control
A0 1.55972929701282 Control
A0 1.09928918596352 Control
A0 1.89620208041617 Control
A0 0.907874151499617 Control
A0 1.13509145532819 Control
A0 0.903218196748629 Control
A0 1.81186969145064 Control
A0 1.93040500802913 Control
A0 0.90031730843531 Control
A0 1.50385240134369 Control
A0 0.835117254102764 Control
A0 2.58932174576287 Control
A0 1.1228658693052 Control
A0 0.430238615711855 Control
A0 1.48399363185994 Control
A0 1.31279402347325 Control
A0 0.734853718080279 Control
A0 0.75499650006862 Control
A0 2.53015978377933 Control
A0 0.737347434649756 Control
A0 0.736539209963698 Control
A0 1.77701934975771 Control
A0 0.761221189771613 Control
A0 1.22468970985772 Control
A0 1.5623577553278 Control
A0 1.30415588423487 Control
A0 1.38135082074598 Control
A0 1.62150490636466 Control
A0 0.983981464962447 Control
A0 1.10516640277119 Control
A0 1.56436243026011 Control
A0 1.32538166221382 Control
A0 1.28499722579456 Control
A0 2.29032024357873 Control
A0 1.54599463914542 Control
A0 0.475385926275583 Control
A0 1.11749474177221 Control
A0 0.855322020962878 Control
A0 1.13492854237341 Control
A0 1.08545438660831 Control
A0 1.74113852923993 Control
A0 1.33617426218175 Control
A0 0.765277379458432 Control
A0 1.02244896539275 Control
A0 0.818348247020002 Control
A0 0.977272389988745 Control
A0 0.38041989678522 Control
A0 0.834091326575998 Control
A0 2.04266651067056 Control
A0 2.34673156499505 Control
A0 1.46652758100021 Control
A0 0.791037125738307 Control
A0 1.20093288654856 Control
A0 3.25166840266555 Control
A0 1.10469597159074 Control
A0 0.8543570406753 Control
A0 1.24578169319859 Control
A0 1.39957038723152 Control
A0 0.918298368098888 Control
A0 1.2712845245186 Control
A0 0.941508328221765 Control
A0 1.22379189409213 Control
A0 1.34282117392747 Control
A0 1.1776107236683 Control
A0 1.18019480000441 Control
A0 2.59949446740067 Control
A0 0.766911010475369 Control
A0 1.10135847308085 Control
A0 0.798459753670742 Control
A0 1.08850276143712 Control
A0 0.805105625387003 Control
A0 1.36406810783487 Control
A0 0.664818493126988 Control
A0 0.703050787551778 Control
A0 3.03028648207712 Control
A0 1.21734307439399 Control
A0 2.63025298729071 Control
A0 1.3419986247102 Control
A0 0.815769701636866 Control
A0 1.27158071238181 Control
A0 1.44857566543998 Control
A0 1.08904472098693 Control
A0 1.01324893214605 Control
A0 2.00245759502286 Control
A0 1.30408211837438 Control
A0 2.00372248932117 Control
A0 1.34176155143706 Control
A0 0.889896227468648 Control
A0 1.56494408754272 Control
A0 0.752922795792333 Control
A0 1.5863674519441 Control
A0 0.954054404299284 Control
A0 1.04654292208526 Control
A0 1.31478013617351 Control
A0 2.16477860386015 Control
A0 0.56309431781134 Control
A0 1.81655856993393 Control
A0 1.15829026140715 Control
A0 1.36386244029986 Control
A0 0.927581146198806 Control
A0 1.61007435941453 Control
A0 1.25109597491129 Control
A0 1.39676800728208 Control
A0 0.580824045043128 Control
A0 0.59148616649849 Control
A0 1.39528432854237 Control
A0 1.53763810732434 Control
A0 1.18585257307172 Control
A0 0.809050106101792 Control
A0 2.09830741766159 Control
A0 2.07426983220259 Control
A0 1.148031814093 Control
A0 2.34852228414882 Control
A0 2.04498041510591 Control
A0 1.32936537663636 Control
A0 2.44279082431769 Control
A0 1.55413628777526 Control
A0 1.24209589115584 Control
A0 3.51981978093904 Control
A0 1.34526154574199 Control
A0 0.973536327089757 Control
A0 1.65539466356175 Control
A0 0.923564795989052 Control
A0 1.27406118220807 Control
A0 0.882772130333516 Control
A0 0.864953997841861 Control
A0 1.27335172803966 Control
A0 1.59257936792347 Control
A0 1.28438153424866 Control
A0 0.84182237514499 Control
A0 1.01818711155249 Control
A0 1.44829498784348 Control
A0 0.60055093998451 Control
A0 1.55570607967499 Control
A0 0.930660397698387 Control
A0 0.921663197862044 Control
A0 1.96147864951001 Control
A0 1.42746073678092 Control
A0 1.52766288076317 Control
A0 1.0787292563008 Control
A0 1.07520045626134 Control
A0 0.756825834866496 Control
A0 1.59104750690208 Control
A0 0.841246637421962 Control
A0 1.29623004823604 Control
A0 0.925188054610811 Control
A0 1.09035487185144 Control
A0 0.908712007024315 Control
A0 1.15550565753599 Control
A0 2.32720243172631 Control
A0 1.06874354315709 Control
A0 1.39497110766974 Control
A0 1.60558538569668 Control
A0 1.33682305693429 Control
A0 1.57931579655267 Control
A0 2.94757144592365 Control
A0 0.771097150094345 Control
A0 0.766978946065175 Control
A0 1.11005786352594 Control
A0 0.918781763991278 Control
A0 1.03479063133579 Control
A0 1.37651565507083 Control
A0 0.848446746087738 Control
A0 1.38860980703484 Control
A0 1.91749602109041 Control
A0 1.28469269050546 Control
A0 0.80610850334876 Control
A0 1.17121197814966 Control
A0 1.02071711063478 Control
A0 0.87437979338469 Control
A0 1.29016127294696 Control
A0 0.638813734712233 Control
A0 1.45633891567911 Control
A0 1.18469571621134 Control
A0 1.2090137672747 Control
A0 1.26976995435041 Control
A0 1.33788233440756 Control
A0 0.958999209611197 Control
A0 0.833771658112986 Control
A0 0.804937715592581 Control
A0 1.29670441988815 Control
A0 3.51504282834398 Control
A0 1.370117138179 Control
A0 1.16928689482192 Control
A0 0.958229628434815 Control
A0 1.38327042846575 Control
A0 0.92738914386093 Control
A0 0.625515799336582 Control
A0 0.456377198618104 Control
A0 0.848352949651261 Control
A0 2.96495354139741 Control
A0 0.985295336635589 Control
A0 0.775524781511892 Control
A0 1.19904180065432 Control
A0 1.9543798547359 Control
A0 2.31269723781234 Control
A0 1.391112985429 Control
A0 1.21063020202143 Control
A0 1.79863394327514 Control
A0 1.43119274060454 Control
A0 1.9140925823901 Control
A0 1.21578227827125 Control
A0 2.80941217598925 Control
A0 1.03454418099853 Control
A0 1.34941294233305 Control
A0 1.29457472934504 Control
A0 1.78182115127079 Control
A0 1.35718314929765 Control
A0 2.14746975172532 Control
A0 1.03948431326063 Control
A0 0.971085852999597 Control
A0 1.83140768052615 Control
A0 0.93150686649921 Control
A0 1.417160148096 Control
A0 1.04315288701031 Control
A0 1.38524873319148 Control
A0 1.54007151452575 Control
A0 1.47485977112646 Control
A0 1.25103633075842 Control
A0 1.3164067571132 Control
A0 0.848977837288998 Control
A0 0.835658878991866 Control
A0 1.10573431816216 Control
A0 0.684052606021583 Control
A0 0.945005512279129 Control
A0 1.52265443401539 Control
A0 1.36603430867949 Control
A0 1.3909608095734 Control
A0 1.4760878441134 Control
A0 1.34215615672422 Control
A0 1.19666909917978 Control
A0 1.02292859701056 Control
A0 1.08104123964859 Control
A0 1.13724411795175 Control
A0 1.24695104185116 Control
A0 1.08850326231621 Control
A0 0.951432140436126 Control
A0 0.994343680130354 Control
A0 0.865858108898302 Control
A0 1.51822430791939 Control
A0 1.03551433915645 Control
A0 0.835830483796804 Control
A0 0.914905431499646 Control
A0 1.12900530529824 Control
A0 1.19035228055742 Control
A0 3.22027346371698 Control
A0 0.956820513857412 Control
A0 1.87368957021112 Control
A0 1.04203565834246 Control
A0 0.808890225793932 Control
A0 1.50566802615344 Control
A0 1.32158380060525 Control
A0 0.134297540807369 Control
A0 1.35539439941676 Control
A0 1.30344304173824 Control
A0 1.86039180071431 Control
A0 1.14373620344329 Control
A0 1.77107067986368 Control
A0 0.436350141474418 Control
A0 1.24358012202624 Control
A0 1.05191761643009 Control
A0 1.09900062669759 Control
A0 0.971028925096385 Control
A0 0.772181359005063 Control
A0 0.990079422967866 Control
A0 1.25364951053435 Control
A0 1.37004010496629 Control
A0 1.75593955221609 Control
A0 0.618923678991194 Control
A0 0.81938156787212 Control
A0 1.48734665180009 Control
A0 0.949023897158619 Control
A0 1.34196464168202 Control
A0 1.73608821680878 Control
A0 1.30330365255776 Control
A0 0.927601822655415 Control
A0 0.962009763987784 Control
A0 1.26778414217098 Control
A0 0.957388334891024 Control
A0 0.108282715662538 Control
A0 2.32822072889438 Control
A0 1.24908042554009 Control
A0 0.899782798388119 Control
A0 1.09898631578746 Control
A0 2.45805351479248 Control
A0 1.2844808417397 Control
A0 1.05178803880824 Control
A0 1.86240062517551 Control
A0 1.21007231276639 Control
A0 1.16237257967662 Control
A0 0.909448968308769 Control
A0 1.0100116970772 Control
A0 1.36739512505266 Control
A0 1.13859231967353 Control
A0 1.09846113757585 Control
A0 1.48124341827196 Control
A0 1.60744803310935 Control
A0 1.43577967712858 Control
A0 2.47725410481088 Control
A0 0.954228475558124 Control
A0 1.11864772567817 Control
A0 2.49487010315589 Control
A0 2.01425078691885 Control
A0 1.04395967731528 Control
A0 1.38368422880829 Control
A0 0.932651694814985 Control
A0 1.6905690820016 Control
A0 1.59559191534963 Control
A0 3.19997192893658 Control
A0 0.985221521125999 Control
A0 1.21907767252556 Control
A0 1.00960603338049 Control
A0 1.07560233612104 Control
A0 1.14317519872308 Control
A0 2.77915238301809 Control
A0 0.978451260310018 Control
A0 1.29337682516359 Control
A0 1.07289805226117 Control
A0 1.65131242418446 Control
A0 0.686543930702406 Control
A0 1.41617406666262 Control
A0 1.20348759237897 Control
A0 1.44852224605333 Control
A0 0.967062904220145 Control
A0 0.93076351920014 Control
A0 1.23577891102485 Control
A0 1.09477508961997 Control
A0 1.06726904872375 Control
A0 0.549070883533823 Control
A0 0.710006517496793 Control
A0 1.26872732856129 Control
A0 1.43246827943623 Control
A0 0.927257104697578 Control
A0 0.961085209698256 Control
A0 3.54922785521145 Control
A0 1.08748265600469 Control
A0 1.34209159427684 Control
A0 1.43734009609653 Control
A0 0.801493717712546 Control
A0 1.75526638309248 Control
A0 0.754150664731807 Control
A0 1.39722396673009 Control
A0 0.935375338264907 Control
A0 1.19194378378878 Control
A0 1.07636053831038 Control
A0 1.19528199255802 Control
A0 1.79871108047298 Control
A0 1.2830227424853 Control
A0 1.22924813160075 Control
A0 0.96891140060733 Control
A0 1.67856679747061 Control
A0 0.792485455772802 Control
A0 1.32889132249576 Control
A0 0.868022394599095 Control
A0 1.36001016146393 Control
A0 0.762211279730921 Control
A0 1.25092980232057 Control
A0 2.02901141158421 Control
A0 0.861612015880197 Control
A0 1.56569342432163 Control
A0 2.48617100325655 Control
A0 1.01372304856775 Control
A0 0.606845825498037 Control
A0 1.24988904020339 Control
A0 1.20668249486803 Control
A0 1.2965171892265 Control
A0 1.26716925789192 Control
A0 1.36902855537302 Control
A0 1.68657865094672 Control
A0 3.32981909750381 Control
A0 1.29270438494798 Control
A0 1.89656968092614 Control
A0 1.11691527694618 Control
A0 1.20670557312594 Control
A0 1.5534721180729 Control
A0 0.922453041574367 Control
A0 0.761544009228167 Control
A0 0.805597564478634 Control
A0 1.31806926254777 Control
A0 1.06239514178734 Control
A0 0.981406954405236 Control
A0 1.16399607454132 Control
A0 1.15751768494292 Control
A0 1.72964886752086 Control
A0 1.42487321578457 Control
A0 0.964445778346391 Control
A0 2.24802308607631 Control
A0 1.69878977493939 Control
A0 1.91167976266252 Control
A0 1.03322572873835 Control
A0 1.50837435713466 Control
A0 1.03174567034339 Control
A0 1.44267994506724 Control
A0 0.759287181135285 Control
[truncated: 2,284,809 more chars]
