# Supplementary material for: Longitudinal single-cell profiling of chemotherapy response in acute myeloid leukemia
Source: Nat Commun. 2023 Mar 8;14:1285. doi: 10.1038/s41467-023-36969-0 (PMC9995364; doi:10.1038/s41467-023-36969-0)
Supplement: Supplementary file 12 — Source Data Files [file 41467_2023_36969_MOESM12_ESM.zip › Figure_5D_5F.txt]

RNA_DonorID RNA_Condition 126High
M52_AAACCCACAGCTTTGA-1 PT16 Control 0.011149137381084
M52_AAACGAAAGCCACTCG-1 PT16 Control -0.00937190733736532
M52_AAACGCTAGCTACTAC-1 PT16 Control -0.0227276300482341
M52_AAAGAACAGGTTAGTA-1 PT16 Control -0.017735538731679
M52_AAAGAACGTCATGGCC-1 PT16 Control 0.00188963687686175
M52_AAAGGATCATAATGAG-1 PT16 Control -0.0378419471801029
M52_AAAGGGCTCCACCTGT-1 PT16 Control -0.0523868484136058
M52_AAAGGGCTCTGCGGGT-1 PT16 Control 0.00552912982906528
M52_AAAGGTACAGTCGGAA-1 PT16 Control -0.0165742862598906
M52_AAAGTCCAGAGTGACC-1 PT16 Control -0.0134968559918331
M52_AAAGTCCAGCGGACAT-1 PT16 Control -0.0259041688923403
M52_AAAGTCCTCCGATAAC-1 PT16 Control 0.0073815512921642
M52_AAAGTGACATCCCACT-1 PT16 Control -0.0355399005370749
M52_AAAGTGATCAACCTCC-1 PT16 Control 0.00514166327347801
M52_AAATGGAGTCGAGTTT-1 PT16 Control -0.0478442525266066
M52_AAATGGAGTCTTCCGT-1 PT16 Control -0.0364000658632703
M52_AAATGGATCGCTTACC-1 PT16 Control -0.0254138661389131
M52_AAATGGATCTTCTTCC-1 PT16 Control -0.00781899656682836
M52_AACAACCCAGGTTCGC-1 PT16 Control -0.0516352814912717
M52_AACAACCGTCTTCATT-1 PT16 Control -0.0205460245659938
M52_AACAAGAAGACTACGG-1 PT16 Control -0.0284161599347776
M52_AACAAGACAGCAGATG-1 PT16 Control 0.0686097086485578
M52_AACAAGATCACAGAGG-1 PT16 Control -0.0233766503406695
M52_AACAAGATCGCGGTAC-1 PT16 Control -0.0478371955149201
M52_AACACACAGACAACAT-1 PT16 Control -0.017919705931881
M52_AACACACAGTGAACAT-1 PT16 Control -0.0198050341177132
M52_AACACACTCTCTCGAC-1 PT16 Control -0.0253582201264325
M52_AACCAACAGGATACCG-1 PT16 Control -0.00999696367704279
M52_AACCACACAGACACAG-1 PT16 Control -0.0414161825917561
M52_AACCACATCCGATTAG-1 PT16 Control -0.00453414013498346
M52_AACCATGAGGTACATA-1 PT16 Control -0.00617201579576404
M52_AACCCAACATCACGGC-1 PT16 Control 0.00733949249365951
M52_AACCCAAGTGTATTGC-1 PT16 Control 0.00494973490920203
M52_AACCCAAGTGTTTACG-1 PT16 Control -0.00765416221650642
M52_AACCCAATCAGCACCG-1 PT16 Control 0.0205781678877522
M52_AACCTGAGTGAGTCAG-1 PT16 Control -0.0286414665707297
M52_AACCTTTCATATCTCT-1 PT16 Control -0.000814362487626813
M52_AACGGGAAGTGAGTGC-1 PT16 Control -0.00477635560609119
M52_AACGGGATCTTCTCAA-1 PT16 Control -0.0372151542178777
M52_AACGTCATCGGTAGAG-1 PT16 Control -0.0346187596227859
M52_AACTTCTGTAGAAACT-1 PT16 Control -0.0523533573659316
M52_AACTTCTTCATTACGG-1 PT16 Control -0.0335708776143759
M52_AACTTCTTCGTTGCCT-1 PT16 Control -0.0210933288699081
M52_AAGAACAAGCCGCACT-1 PT16 Control -0.0249084858792873
M52_AAGAACACATAACAGA-1 PT16 Control -0.0168609846009443
M52_AAGACAAAGTCACTAC-1 PT16 Control 0.0648643237586255
M52_AAGACAAGTATACAGA-1 PT16 Control 0.0202125700059334
M52_AAGCATCAGACCATAA-1 PT16 Control -0.0493731793984771
M52_AAGCATCGTTACACTG-1 PT16 Control -0.0325308152073415
M52_AAGCATCTCATTATCC-1 PT16 Control -0.00832500527409491
M52_AAGCCATCACCCAAGC-1 PT16 Control -0.0169473380434271
M52_AAGCCATCAGCCTTCT-1 PT16 Control -0.0232662312734353
M52_AAGCGAGAGCTCGACC-1 PT16 Control -0.00675638848394949
M52_AAGCGAGAGGTCTGGA-1 PT16 Control -0.0290435623426725
M52_AAGCGAGCACCAACAT-1 PT16 Control 0.00930344684288431
M52_AAGCGAGGTTGGGACA-1 PT16 Control -0.0309886169746249
M52_AAGCGTTTCAAACCTG-1 PT16 Control 0.0212134868855114
M52_AAGGAATCAATGAAAC-1 PT16 Control -0.0198544136079659
M52_AAGGAATTCGTCAGAT-1 PT16 Control -0.0403603750988628
M52_AAGTACCCAGTGAGCA-1 PT16 Control 0.00883838499045686
M52_AAGTACCCATGGCGCT-1 PT16 Control 0.0552585621488044
M52_AAGTCGTGTCAGACTT-1 PT16 Control -0.00828931073049605
M52_AAGTCGTGTCCGGTGT-1 PT16 Control -0.0137326994425297
M52_AAGTCGTTCCGATAGT-1 PT16 Control -0.016316627029678
M52_AATAGAGCAACCGTGC-1 PT16 Control 0.00757554123604204
M52_AATCACGAGCAGCAGT-1 PT16 Control 0.0168501179264841
M52_AATCACGAGGTTCATC-1 PT16 Control 0.040466262751994
M52_AATCACGCACGACAAG-1 PT16 Control -0.0291022806361069
M52_AATCACGCACGGCCAT-1 PT16 Control 0.00723806021825943
M52_AATCACGTCTAGACAC-1 PT16 Control -0.01730300776024
M52_AATCGACAGTTCTCTT-1 PT16 Control 0.000253013274032932
M52_AATCGACCATCGGAAG-1 PT16 Control -0.00518556843911097
M52_AATCGACTCACCCATC-1 PT16 Control 0.0255244393946651
M52_AATCGTGAGTGGACTG-1 PT16 Control 0.00397585402783476
M52_AATCGTGGTGCATTTG-1 PT16 Control -0.0257603134510123
M52_AATCGTGGTTCAATCG-1 PT16 Control -0.0464868845006422
M52_AATCGTGTCGGAATGG-1 PT16 Control -0.044533977464247
M52_AATCGTGTCTGTCGCT-1 PT16 Control -0.0280110676910928
M52_AATGACCAGCAACTTC-1 PT16 Control -0.00173317555775004
M52_AATGACCCATGGAATA-1 PT16 Control -0.0407709227383074
M52_AATGACCGTCCTGGTG-1 PT16 Control 0.0316976459017781
M52_AATGACCGTTGAGAGC-1 PT16 Control -0.0134331023969775
M52_AATGCCAAGTCTGTAC-1 PT16 Control -0.0288833070080804
M52_AATGCCAGTTCGTGCG-1 PT16 Control -0.0351929451050543
M52_AATGGAACAGATCATC-1 PT16 Control 0.0451017033684775
M52_AATGGAAGTGTCCGGT-1 PT16 Control -0.037820068423271
M52_AATGGCTAGAAGAACG-1 PT16 Control -0.00927297238186198
M52_AATTCCTCAAAGGGTC-1 PT16 Control -0.0277002085012178
M52_AATTTCCCAGACGATG-1 PT16 Control -0.0351141857489583
M52_AATTTCCGTCTGTGAT-1 PT16 Control -0.0128415002756944
M52_ACAAGCTGTGCATTAC-1 PT16 Control -0.0327844307622126
M52_ACACAGTAGTCATAGA-1 PT16 Control -0.0313603628678509
M52_ACACAGTGTCGGTAAG-1 PT16 Control -0.028410586780829
M52_ACACAGTTCTACTGCC-1 PT16 Control -0.000573324112903978
M52_ACACCAACACAGAGCA-1 PT16 Control -0.0217776223848523
M52_ACACCAACAGAACCGA-1 PT16 Control -0.0307832011495405
M52_ACACGCGCACGGCTAC-1 PT16 Control 0.044192040941894
M52_ACACGCGGTAGCTAAA-1 PT16 Control -0.0227439222610412
M52_ACACGCGGTATCACGT-1 PT16 Control -0.0390545836083077
M52_ACACTGAAGCCAGAGT-1 PT16 Control -0.0257656844770721
M52_ACACTGAAGGCGCTTC-1 PT16 Control -0.00265703469552353
M52_ACAGAAAAGCTCGCAC-1 PT16 Control -0.0316377746329299
M52_ACAGCCGAGGAGAATG-1 PT16 Control -0.000393263529724353
M52_ACAGCCGAGTGTACCT-1 PT16 Control 0.0342406672868606
M52_ACAGCCGCAGGACTAG-1 PT16 Control -0.024356274979329
M52_ACAGCCGCAGGTCCGT-1 PT16 Control 0.0222742877123219
M52_ACAGCCGTCCAACCGG-1 PT16 Control -0.0209342515159117
M52_ACAGCCGTCCTCATAT-1 PT16 Control -0.00559861078279919
M52_ACAGGGAAGAAGCCTG-1 PT16 Control -0.0181573171372477
M52_ACAGGGAGTTCTTAGG-1 PT16 Control 0.0198000359774227
M52_ACAGGGATCGAGAGAC-1 PT16 Control -0.0251896582196678
M52_ACATCCCAGGTAGACC-1 PT16 Control 0.0154369399950245
M52_ACATCCCCAATTGCAC-1 PT16 Control -0.0174527100603964
M52_ACATCCCGTGCCCACA-1 PT16 Control -0.00554361229388317
M52_ACATCCCGTTAAGCAA-1 PT16 Control -0.020458726407345
M52_ACATCCCTCAGTGTGT-1 PT16 Control -0.0190136002112603
M52_ACATCGAAGGCACAAC-1 PT16 Control -0.0215880422238261
M52_ACATGCAAGAAGTATC-1 PT16 Control -0.00135824408785074
M52_ACATGCACATCCGATA-1 PT16 Control 0.0436099722903343
M52_ACATTTCAGCTGTGCC-1 PT16 Control 0.00028540708703087
M52_ACCAACAAGCCGATTT-1 PT16 Control -0.015259961735655
M52_ACCAACACACCACTGG-1 PT16 Control -0.0165853795345964
M52_ACCACAATCTGGCCTT-1 PT16 Control -0.0483939055742631
M52_ACCATTTTCAGCTGAT-1 PT16 Control -0.0348850998010136
M52_ACCCAAAAGATACAGT-1 PT16 Control -0.0130725973214794
M52_ACCCAAAAGTCACTAC-1 PT16 Control -0.0274000642026935
M52_ACCCAAACATTGTACG-1 PT16 Control -0.0293565780968164
M52_ACCCTTGCAACACAGG-1 PT16 Control -0.0390928370793681
M52_ACCGTTCAGTGTCATC-1 PT16 Control -0.0162325599003702
M52_ACCGTTCCAAAGCAAT-1 PT16 Control -0.036188386912426
M52_ACCGTTCCAATCGCGC-1 PT16 Control -0.0100732563555152
M52_ACCGTTCCAGTCGCTG-1 PT16 Control 0.00417486607338569
M52_ACCTACCGTGAGTAGC-1 PT16 Control -0.00307742849435755
M52_ACCTACCGTTCCGGTG-1 PT16 Control -0.0317270700008029
M52_ACCTACCTCAAATGCC-1 PT16 Control -0.00490554306607785
M52_ACCTGAACAGCGACCT-1 PT16 Control -0.0332561186339922
M52_ACCTGAAGTGACAGGT-1 PT16 Control -0.0221516343684308
M52_ACGATGTGTGCAGGAT-1 PT16 Control -0.0192253044506367
M52_ACGATGTTCCATCAGA-1 PT16 Control 0.0246831716166672
M52_ACGCACGTCCTCACGT-1 PT16 Control -0.061315091372923
M52_ACGGAAGCAAAGCTCT-1 PT16 Control -0.0135082710415873
M52_ACGGAAGTCCGCACGA-1 PT16 Control -0.0230885045120355
M52_ACGGGTCAGAATAGTC-1 PT16 Control -0.00222565418710083
M52_ACGGGTCCACCAGCTG-1 PT16 Control -0.0334322649960677
M52_ACGGGTCTCAACACCA-1 PT16 Control -0.0119645324870575
M52_ACGGTCGCAAGTCATC-1 PT16 Control -0.048326326257421
M52_ACGGTTAAGCGCCTCA-1 PT16 Control 0.00831587078971366
M52_ACGTAACAGAACGTGC-1 PT16 Control -0.0274893961381818
M52_ACGTAACAGATCGGTG-1 PT16 Control -0.0309297726421233
M52_ACGTAACAGTAAGACT-1 PT16 Control 0.031570747559502
M52_ACGTAACCATTAAAGG-1 PT16 Control -0.0110112861948839
M52_ACGTAACGTGATACTC-1 PT16 Control -0.0325314262482202
M52_ACGTACACAAGACGAC-1 PT16 Control -0.0243302920171166
M52_ACGTACAGTATAGCTC-1 PT16 Control 0.00349576398327697
M52_ACGTCCTGTTCGGCCA-1 PT16 Control -0.0287989200926673
M52_ACGTTCCCAATGCAGG-1 PT16 Control -0.0149498222317113
M52_ACGTTCCTCCAGTGTA-1 PT16 Control -0.00379202411355326
M52_ACTACGAAGAGGGTCT-1 PT16 Control -0.023980176999551
M52_ACTATTCCAGTCTGGC-1 PT16 Control 0.00217909936073032
M52_ACTATTCGTGGTACAG-1 PT16 Control -0.00313809559800576
M52_ACTCTCGGTGCGTTTA-1 PT16 Control -0.00712449902308951
M52_ACTGATGAGGCATCTT-1 PT16 Control 0.0133873295962457
M52_ACTGATGCACGACCTG-1 PT16 Control 0.0130130047240366
M52_ACTGCAAAGGCGAAGG-1 PT16 Control -0.0518758395829809
M52_ACTGTGACATTGACTG-1 PT16 Control -0.0183898787591369
M52_ACTGTGATCGTGGGTC-1 PT16 Control -0.00938926766197057
M52_ACTTATCGTTCGAACT-1 PT16 Control -0.00915357113519491
M52_ACTTATCTCAGTGCGC-1 PT16 Control -0.0423376369934519
M52_ACTTCGCAGGTAGCCA-1 PT16 Control -0.0432534331415076
M52_ACTTCGCCATAAGCAA-1 PT16 Control -0.0370679926908676
M52_ACTTCGCTCACCGGTG-1 PT16 Control 0.0623578900761466
M52_ACTTTCAAGGCCCACT-1 PT16 Control 0.0108654310486007
M52_ACTTTCAGTGTCCAAT-1 PT16 Control -0.00571373299490097
M52_ACTTTCATCACTACTT-1 PT16 Control 0.0172180655872962
M52_AGAAATGAGTGCTACT-1 PT16 Control -0.0181292371686864
M52_AGAACAAAGTACAACA-1 PT16 Control 0.0423607680083962
M52_AGAACCTAGCTGTCCG-1 PT16 Control -0.018504910877631
M52_AGAACCTAGGATGCGT-1 PT16 Control 0.0357315441570701
M52_AGAACCTCAATTGAAG-1 PT16 Control -0.0105231583261676
M52_AGAAGCGCACGTACAT-1 PT16 Control -0.00650915592592258
M52_AGAAGCGTCTCGTCGT-1 PT16 Control -0.0346238982060231
M52_AGAAGTAAGGAGAATG-1 PT16 Control -0.0384203101121994
M52_AGAAGTACAGCGTTTA-1 PT16 Control -0.00705303385467583
M52_AGACAAAAGGTAGCCA-1 PT16 Control -0.0518908346292176
M52_AGACACTTCATGCAGT-1 PT16 Control -0.04066363645268
M52_AGACAGGAGGCTTCCG-1 PT16 Control -0.035181345007009
M52_AGACAGGCAGGCTTGC-1 PT16 Control -0.00878946126339189
M52_AGACCCGGTGCAACGA-1 PT16 Control -0.0325888277905742
M52_AGACCCGTCGTAGAGG-1 PT16 Control -0.0085967147738007
M52_AGACTCAAGCCAAGTG-1 PT16 Control -0.0440407050685782
M52_AGACTCACATCCAACA-1 PT16 Control -0.0355697786327739
M52_AGACTCAGTGGGTCAA-1 PT16 Control -0.0309327507278188
M52_AGAGAGCGTGGATGAC-1 PT16 Control 0.0169571399234153
M52_AGAGCAGCACCTGAAT-1 PT16 Control -0.0421501190597393
M52_AGAGCCCGTGGCTTAT-1 PT16 Control -0.0140939608438085
M52_AGAGCCCTCCGTAGTA-1 PT16 Control -0.0292137855315239
M52_AGAGCCCTCCGTTGAA-1 PT16 Control -0.0125961682388193
M52_AGATCGTAGCAATAGT-1 PT16 Control -0.0111810069768391
M52_AGATCGTGTTCGTTCC-1 PT16 Control -0.00109629497623379
M52_AGATCGTTCCATGCAA-1 PT16 Control -0.0634365948818568
M52_AGATGCTAGGGACCAT-1 PT16 Control -0.0130703601828208
M52_AGATGCTCAAGGTTGG-1 PT16 Control -0.0101564894655866
M52_AGCATCAGTCAAACGG-1 PT16 Control -0.0249143287369296
M52_AGCCACGGTTCCGGTG-1 PT16 Control 0.0672132353695
M52_AGCCAGCAGTGCAGCA-1 PT16 Control -0.0132742016874634
M52_AGCCAGCGTGGTCCGT-1 PT16 Control -0.0166228589162724
M52_AGCCAGCTCGCCTTGT-1 PT16 Control -0.00607791778328751
M52_AGCGCCAGTCTGCAAT-1 PT16 Control -0.0289884242769765
M52_AGCGCTGAGGATCATA-1 PT16 Control -0.0385179626074428
M52_AGCGCTGTCTTCCCAG-1 PT16 Control 0.074740927995517
M52_AGCGTATAGTGGATAT-1 PT16 Control 0.00630167836476089
M52_AGCGTATTCTCCAAGA-1 PT16 Control -0.0503055848466397
M52_AGCTACAAGCAAATGT-1 PT16 Control -0.016327967678627
M52_AGCTACAGTACGAGCA-1 PT16 Control 0.00132416071045216
M52_AGCTACAGTAGGCAAC-1 PT16 Control -0.0238132853836513
M52_AGCTACAGTTCGGTCG-1 PT16 Control -0.0478923120701516
M52_AGCTACATCTTGGGCG-1 PT16 Control -0.00877220478164206
M52_AGCTTCCTCATCGACA-1 PT16 Control -0.0257265488963131
M52_AGGAATAAGACTTGTC-1 PT16 Control -0.0105781687090739
M52_AGGACGACACGCAAAG-1 PT16 Control 0.0543384991953219
M52_AGGACTTTCAGTGTGT-1 PT16 Control 0.0164955598224401
M52_AGGAGGTCAAACGGCA-1 PT16 Control 0.0089660462356394
M52_AGGAGGTCAATGGCCC-1 PT16 Control -0.0465696915734185
M52_AGGAGGTGTCTCGGGT-1 PT16 Control -0.0334152482059585
M52_AGGATAAAGACCGTTT-1 PT16 Control 0.0208307251544531
M52_AGGATAAAGGGCAGTT-1 PT16 Control 0.0203387243115752
M52_AGGATAACACAGTATC-1 PT16 Control -0.00523988365949146
M52_AGGATAACATTCGGGC-1 PT16 Control -0.00888304418372282
M52_AGGATCTCAGTTAGGG-1 PT16 Control -0.0232258933069356
M52_AGGCATTAGCAGCCCT-1 PT16 Control -0.0185144662065785
M52_AGGCATTAGTGCACCC-1 PT16 Control 0.0199898937478717
M52_AGGCATTGTAGTTACC-1 PT16 Control 0.00966534548155973
M52_AGGCATTTCAAGGACG-1 PT16 Control -0.0138150205527845
M52_AGGCCACAGGTATCTC-1 PT16 Control -0.0299432063730048
M52_AGGCTGCAGTATTCCG-1 PT16 Control -0.0219232568485092
M52_AGGCTGCGTGCATGAG-1 PT16 Control -0.0160435415677083
M52_AGGGAGTAGCAGCAGT-1 PT16 Control 0.00871689055662742
M52_AGGGCCTCAACGCCCA-1 PT16 Control -0.0179712845366644
M52_AGGGCTCAGAATTCAG-1 PT16 Control -0.017154944143729
M52_AGGGTCCAGATGAAGG-1 PT16 Control -0.0222958667189726
M52_AGGGTCCCAGAAGTGC-1 PT16 Control -0.0381990387399112
M52_AGGGTGACACTACGGC-1 PT16 Control -0.0127564638228143
M52_AGGGTGAGTGTAACGG-1 PT16 Control 0.00190252240992048
M52_AGGGTTTAGGTCGAGT-1 PT16 Control -0.0263142870296306
M52_AGGTAGGTCAGGAAGC-1 PT16 Control -0.0218206074313068
M52_AGGTCTAGTAGACACG-1 PT16 Control -0.037165133171707
M52_AGGTCTAGTATGGAGC-1 PT16 Control -0.0180427669894007
M52_AGGTCTATCTGTAACG-1 PT16 Control -0.0381079157905562
M52_AGGTGTTCACTTCCTG-1 PT16 Control -0.0350142413560518
M52_AGGTGTTCATCGAAGG-1 PT16 Control -0.0434617992895
M52_AGGTTACCAATCCTTT-1 PT16 Control -0.047255923500539
M52_AGGTTACTCTAGGCCG-1 PT16 Control 0.00718477456903102
M52_AGGTTACTCTCCTGCA-1 PT16 Control 0.0748800770952624
M52_AGGTTGTTCCCATACC-1 PT16 Control -0.0145132058800983
M52_AGTAACCAGGATTACA-1 PT16 Control 0.0193692738372119
M52_AGTAACCCATGAGATA-1 PT16 Control 0.014521865491826
M52_AGTAACCTCCTGCCAT-1 PT16 Control 0.030953234230863
M52_AGTACCATCATCACCC-1 PT16 Control 0.00456285389015856
M52_AGTACCATCCTCAGAA-1 PT16 Control -0.0191900137591667
M52_AGTACTGTCATTACCT-1 PT16 Control -0.0410736575857411
M52_AGTAGCTAGGCTGAAC-1 PT16 Control -0.00292680371098461
M52_AGTAGTCGTGTTCGAT-1 PT16 Control -0.0323060152681593
M52_AGTAGTCTCGTGTGAT-1 PT16 Control -0.0282595781666578
M52_AGTCAACCAACGGCTC-1 PT16 Control 0.0667017266863279
M52_AGTCAACTCCAACCGG-1 PT16 Control 0.0150566947737374
M52_AGTCACACAATCTCTT-1 PT16 Control -0.0299302831048517
M52_AGTCACAGTCTGATCA-1 PT16 Control -0.00951277537556462
M52_AGTCACATCCACAGGC-1 PT16 Control -0.00788943355550548
M52_AGTCATGAGAACTCCT-1 PT16 Control -0.0154247986035823
M52_AGTCATGAGGGCATGT-1 PT16 Control -0.043256637781509
M52_AGTCTCCAGATGTTGA-1 PT16 Control -0.0144025536761652
M52_AGTCTCCCAGAGATTA-1 PT16 Control 3.09442609897903e-05
M52_AGTGACTGTAAGTTAG-1 PT16 Control -0.0113470908660628
M52_AGTGACTTCCCGTGTT-1 PT16 Control 0.00214393231655724
M52_AGTGATCAGATGCTAA-1 PT16 Control -0.00664338295761316
M52_AGTGATCCAAGTTCGT-1 PT16 Control 0.0609855636299861
M52_AGTGATCTCAGACATC-1 PT16 Control -0.00481610659057999
M52_AGTGCCGTCGACGATT-1 PT16 Control -0.00358778446945704
M52_AGTGTTGCATAAGCAA-1 PT16 Control -0.0170891280031754
M52_AGTGTTGGTCATCCCT-1 PT16 Control -0.00112442598177992
M52_AGTTAGCAGCAATAGT-1 PT16 Control -0.0324800499783059
M52_AGTTAGCGTCCGTACG-1 PT16 Control -0.0350812897069155
M52_AGTTCCCAGTCGAGGT-1 PT16 Control -0.0299218545440528
M52_AGTTCGAGTCTGTGCG-1 PT16 Control -0.0224858104894803
M52_ATACCGAAGGTAACTA-1 PT16 Control -0.0308205896887055
M52_ATACCGACAAGCACAG-1 PT16 Control -0.0493233057619271
M52_ATACCGACATAACCCA-1 PT16 Control 0.0354005898539581
M52_ATACCTTAGCATCCCG-1 PT16 Control 0.00722000439069304
M52_ATACCTTGTGGATGAC-1 PT16 Control -0.0247359418488481
M52_ATACTTCCATGGTGGA-1 PT16 Control 0.0135418299359881
M52_ATAGAGACAGCTCTGG-1 PT16 Control -0.0172579192853131
M52_ATAGAGAGTCTACAGT-1 PT16 Control 0.0201303645872996
M52_ATAGGCTGTCCGTACG-1 PT16 Control 0.0302176261318231
M52_ATAGGCTGTTCCGCAG-1 PT16 Control -0.0267979283191547
M52_ATATCCTAGTGATGGC-1 PT16 Control 0.00393217796587367
M52_ATCACAGAGCAATAAC-1 PT16 Control -0.0300824538042009
M52_ATCACAGGTACTCGAT-1 PT16 Control -0.00113263681039139
M52_ATCACAGTCCGAGAAG-1 PT16 Control -0.0147734043097316
M52_ATCACAGTCGAAGCAG-1 PT16 Control -0.0164487295283638
M52_ATCACAGTCTTAAGGC-1 PT16 Control -0.0118863677559586
M52_ATCACGAAGTTGGGAC-1 PT16 Control -0.0229298698951084
M52_ATCACGACAAGAATGT-1 PT16 Control -0.0199671979044088
M52_ATCAGGTGTTAATCGC-1 PT16 Control -0.0347708034934675
M52_ATCAGGTGTTCACGAT-1 PT16 Control 0.0162387373355862
M52_ATCCACCAGACCAAGC-1 PT16 Control -0.0088230425967635
M52_ATCCACCAGCGTTGTT-1 PT16 Control -0.00185266971538733
M52_ATCCACCAGCTAATGA-1 PT16 Control -0.0208440345017922
M52_ATCCACCAGCTGTACT-1 PT16 Control -0.00278070502501915
M52_ATCCACCTCTGTCAGA-1 PT16 Control -0.000275489832521958
M52_ATCCATTAGACCTGGA-1 PT16 Control 0.0980459401540785
M52_ATCCATTAGCCAGTAG-1 PT16 Control 0.0289394096634535
M52_ATCCCTGCATTAGGCT-1 PT16 Control -0.046023525000552
M52_ATCCCTGGTGGTCTCG-1 PT16 Control -0.0371509977605649
M52_ATCCCTGTCAGGAACG-1 PT16 Control 0.0197046249014769
M52_ATCCGTCGTGAGATAT-1 PT16 Control 0.0059581311812984
M52_ATCGCCTAGATTCGCT-1 PT16 Control -0.0361826354314401
M52_ATCGGATGTCAGCGTC-1 PT16 Control -0.00973687700855858
M52_ATCGGCGTCTCTTGCG-1 PT16 Control -0.0173495353554984
M52_ATCGTAGTCCATGAGT-1 PT16 Control 0.0140343861880438
M52_ATCGTCCTCGCGATCG-1 PT16 Control 0.00666454277045739
M52_ATCGTGAGTGCACGCT-1 PT16 Control -0.00944292811649956
M52_ATCTTCACAAATCAGA-1 PT16 Control -0.00063361040717233
M52_ATCTTCACAGCATCTA-1 PT16 Control -0.0516253514193343
M52_ATGAAAGAGGCATGGT-1 PT16 Control -0.022945071525592
M52_ATGACCAAGGGACTGT-1 PT16 Control 0.00705200877689607
M52_ATGACCACAAGGTCTT-1 PT16 Control -0.0142981011357868
M52_ATGACCAGTCGTGGAA-1 PT16 Control 0.000858039787062198
M52_ATGAGGGGTTCTCCTG-1 PT16 Control -0.0304933977513376
M52_ATGAGTCTCTAGAGCT-1 PT16 Control -0.0100489003418713
M52_ATGAGTCTCTCCGCAT-1 PT16 Control 0.00179858208805597
M52_ATGAGTCTCTGATTCT-1 PT16 Control -0.00915149213055128
M52_ATGATCGCACGGCCAT-1 PT16 Control -0.00535011875490246
M52_ATGATCGTCAGCTGTA-1 PT16 Control -0.0264690821336379
M52_ATGATCGTCGGAATGG-1 PT16 Control -0.0291449472884972
M52_ATGCATGAGATCGGTG-1 PT16 Control 0.0161511568230815
M52_ATGCCTCAGCCTCCAG-1 PT16 Control -0.0172616278031589
M52_ATGCCTCCACCATAAC-1 PT16 Control -0.0299027457876469
M52_ATGCGATTCTTGTTAC-1 PT16 Control 0.0253683156158335
M52_ATGGAGGAGTCTTCCC-1 PT16 Control -0.0564127181850381
M52_ATGGAGGCAGCTGGTC-1 PT16 Control -0.0130450557364933
M52_ATGGGAGCAGGTCCCA-1 PT16 Control -0.0370173074506913
M52_ATGGGTTCATAAGCAA-1 PT16 Control 0.050392908941328
M52_ATGTCCCAGTCGCCAC-1 PT16 Control 0.00283378590076638
M52_ATGTCCCTCACAAGGG-1 PT16 Control -0.0239819524767843
M52_ATGTCTTGTCACTCGG-1 PT16 Control -0.0232589283255288
M52_ATGTCTTTCTTAGCCC-1 PT16 Control -0.0463438341485472
M52_ATTACCTCAGAAATCA-1 PT16 Control -0.0333348001756446
M52_ATTACTCTCCGCACTT-1 PT16 Control -0.0226943196759824
M52_ATTACTCTCGCTGTTC-1 PT16 Control -0.00522827031170647
M52_ATTACTCTCTGACCCT-1 PT16 Control -0.0169923656414195
M52_ATTATCCAGCTCGACC-1 PT16 Control -0.0245445448207394
M52_ATTATCCGTAGGCAGT-1 PT16 Control 0.00236877992321494
M52_ATTCACTTCCGAAATC-1 PT16 Control 0.0158922820022397
M52_ATTCCTAGTGTAGCAG-1 PT16 Control -0.0507013794024554
M52_ATTCGTTAGGCTCTAT-1 PT16 Control 0.0119882723999961
M52_ATTCTACAGGATACGC-1 PT16 Control 0.0811705163748529
M52_ATTCTACTCACCTTAT-1 PT16 Control -0.0522712825842349
M52_ATTCTTGCAACAGTGG-1 PT16 Control -0.00214967013217474
M52_ATTCTTGGTGCATCTA-1 PT16 Control -0.0276032024025141
M52_ATTCTTGTCCTAACAG-1 PT16 Control -0.00862595633505972
M52_ATTGGGTCATATGGCT-1 PT16 Control -0.0509000972063197
M52_ATTGTTCTCGTAGCTA-1 PT16 Control -0.0356284557236491
M52_ATTTACCAGGAAAGAC-1 PT16 Control -0.0259147051013211
M52_ATTTACCGTAAGTTGA-1 PT16 Control -0.0501930891205014
M52_ATTTCTGAGTCAATCC-1 PT16 Control -0.0286795982600235
M52_ATTTCTGTCTTAGTTC-1 PT16 Control -0.0280871453281571
M52_CAACAACAGAGATCGC-1 PT16 Control 0.00059371353581042
M52_CAACAGTGTCACCACG-1 PT16 Control -0.0522783464121128
M52_CAACAGTGTGAGTCAG-1 PT16 Control -0.038844587611895
M52_CAACCAAAGAAATTCG-1 PT16 Control -0.0185065316880873
M52_CAACGATGTATGCTTG-1 PT16 Control -0.00799344321302706
M52_CAACGATGTTCTAAGC-1 PT16 Control -0.030882339226819
M52_CAACGATTCAATGTCG-1 PT16 Control 0.005769518053414
M52_CAACGATTCACTTCTA-1 PT16 Control -0.0429022954166177
M52_CAACGGCAGCGACATG-1 PT16 Control -0.023228867508075
M52_CAACGGCCAGCGTATT-1 PT16 Control -0.0167546348488286
M52_CAAGACTAGCTGTCCG-1 PT16 Control -0.00547852747041616
M52_CAAGACTGTCCCTGAG-1 PT16 Control -0.0231835795292786
M52_CAAGAGGAGTATGAGT-1 PT16 Control -0.0229282007349667
M52_CAAGAGGCATTGCCTC-1 PT16 Control 0.0421789689902229
M52_CAAGAGGGTACTCGCG-1 PT16 Control -0.0421760861411891
M52_CAAGCTAAGATCGACG-1 PT16 Control -0.0151903324397367
M52_CAAGCTAAGCCATATC-1 PT16 Control 0.00249946180358523
M52_CAAGCTACATATGCGT-1 PT16 Control -0.00890377221082836
M52_CAAGGGAAGCCGTTAT-1 PT16 Control -0.00195363434009455
M52_CAAGGGACATGCGGTC-1 PT16 Control -0.0016285518799635
M52_CAATACGTCTGCTTAT-1 PT16 Control 0.0052651934440284
M52_CAATCGAAGAAGCGGG-1 PT16 Control -0.0329246195048454
M52_CAATCGATCGCCAATA-1 PT16 Control 0.0160779775627161
M52_CAATTTCGTTAGAAGT-1 PT16 Control 0.023135029082993
M52_CAATTTCTCCATTTCA-1 PT16 Control -0.0281159432471033
M52_CACACAAAGGCGTTAG-1 PT16 Control 0.0126613567380189
M52_CACACAACACAACCGC-1 PT16 Control 0.00985321897528199
M52_CACACAACATGTCAGT-1 PT16 Control -0.00451206790986855
M52_CACACAATCCGTACGG-1 PT16 Control 0.00399439830922949
M52_CACAGATAGGGCATGT-1 PT16 Control -0.0526010513345488
M52_CACAGATGTGCCCTTT-1 PT16 Control -0.0493219096511087
M52_CACAGGCAGCCATTTG-1 PT16 Control -0.0345284312762827
M52_CACAGGCTCCGTGTAA-1 PT16 Control -0.00737674368629687
M52_CACATGACAACGGTAG-1 PT16 Control 0.003224951521304
M52_CACCGTTAGGAAGTGA-1 PT16 Control 0.00720285966392792
M52_CACCGTTAGGTCGACA-1 PT16 Control -0.00429939380304456
M52_CACGAATGTAGAGCTG-1 PT16 Control 0.0144012502992419
M52_CACGGGTCACAGAAGC-1 PT16 Control -0.0415379840361716
M52_CACGGGTTCCGTGTGG-1 PT16 Control 0.0186167428516434
M52_CACGTGGCAGGTTTAC-1 PT16 Control -0.0156807458938315
M52_CACGTTCTCTCCTGAC-1 PT16 Control -0.0551239694166549
M52_CACTGAATCCATTCAT-1 PT16 Control -0.0204177470876324
M52_CACTGGGAGCAGGGAG-1 PT16 Control -0.00840660925222586
M52_CACTTCGGTTAATGAG-1 PT16 Control -0.00565208103898726
M52_CACTTCGGTTCACCGG-1 PT16 Control 0.0221275229853794
M52_CAGATACGTAGGTACG-1 PT16 Control 0.00147735006880662
M52_CAGATCAAGGTCGCCT-1 PT16 Control -0.0401662508069175
M52_CAGATCACAGTCCGTG-1 PT16 Control 0.00575359593980446
M52_CAGATCAGTAGGAGTC-1 PT16 Control -0.00405196643339431
M52_CAGATCAGTGCATGTT-1 PT16 Control -0.0286370753701556
M52_CAGATCAGTTACCCTC-1 PT16 Control -0.0170360368687903
M52_CAGATTGCATAGGTAA-1 PT16 Control -0.0352438212845616
M52_CAGCAATGTGGCATCC-1 PT16 Control -0.0270466627200217
M52_CAGCAATGTGGTCTAT-1 PT16 Control 0.016436145658413
M52_CAGCACGCAACAGATA-1 PT16 Control -0.0215040660637186
M52_CAGCACGCAGGATGAC-1 PT16 Control 0.0280503779805236
M52_CAGCACGCATCGGTTA-1 PT16 Control -0.00698281052858399
M52_CAGCACGGTGGCTTGC-1 PT16 Control -0.00107225652182591
M52_CAGCACGTCACGGAGA-1 PT16 Control 0.0555302773258755
M52_CAGCAGCGTGGTCCGT-1 PT16 Control -0.0425291352436133
M52_CAGCAGCTCATTGGTG-1 PT16 Control -0.0421968620584048
M52_CAGCAGCTCCCAAGCG-1 PT16 Control -0.0434969875815955
M52_CAGCAGCTCTCGGTCT-1 PT16 Control -0.0282071268170466
M52_CAGCCAGGTACGAGTG-1 PT16 Control 0.0541526704059854
M52_CAGCGTGGTGGTCTCG-1 PT16 Control 0.00277435354164868
M52_CAGGCCAAGCATCCTA-1 PT16 Control 0.000689923121497571
M52_CAGGCCATCTTCGATT-1 PT16 Control -0.0128041203541805
M52_CAGGGCTCAGAGAATT-1 PT16 Control 0.024484520369606
M52_CAGGGCTTCCTGCTAC-1 PT16 Control 0.00746162569361006
M52_CAGGTATCACGTACAT-1 PT16 Control 0.00135064804533798
M52_CAGTGCGGTCAATGGG-1 PT16 Control -0.0219080777713109
M52_CAGTTAGAGGCTTAGG-1 PT16 Control -0.0283055886484125
M52_CAGTTAGGTGTTCAGT-1 PT16 Control -0.0339524030175492
M52_CAGTTCCCACGGCACT-1 PT16 Control -0.0212042572511099
M52_CAGTTCCTCACCGCTT-1 PT16 Control 0.0134455722682281
M52_CAGTTCCTCCTAAACG-1 PT16 Control -0.00774342822752835
M52_CAGTTCCTCGTCTAAG-1 PT16 Control -0.0237555532230821
M52_CATAAGCCACCTGTCT-1 PT16 Control -0.00691031455502508
M52_CATACAGCACGGCACT-1 PT16 Control -0.0299343461133955
M52_CATACAGGTGTAGGAC-1 PT16 Control 0.00472002528185181
M52_CATACCCTCACTACTT-1 PT16 Control 0.00182926258729285
M52_CATACTTAGACAACTA-1 PT16 Control -0.0703289672386982
M52_CATACTTAGTCCGTCG-1 PT16 Control -0.00738783822203432
M52_CATACTTCACGTCGTG-1 PT16 Control -0.0205489189511273
M52_CATACTTGTACAACGG-1 PT16 Control 0.000777110518871083
M52_CATAGACAGGTTGACG-1 PT16 Control 0.00129002525426511
M52_CATAGACTCTCATGGA-1 PT16 Control -0.0418615117610446
M52_CATCAAGAGTTAGTGA-1 PT16 Control -0.014116605589962
M52_CATCCACCAACCGGAA-1 PT16 Control 0.0286638795792336
M52_CATCCCACACCAGGTC-1 PT16 Control -0.0502503654495618
M52_CATCCCACAGCTTTCC-1 PT16 Control -0.00501874522501333
M52_CATCCCACATAACCCA-1 PT16 Control -0.000847470966244795
M52_CATCCCAGTACACTCA-1 PT16 Control 0.00590837650916839
M52_CATCCCAGTGGCAACA-1 PT16 Control 0.0220052211161403
M52_CATCCCATCGGAAACG-1 PT16 Control -0.0378746519873955
M52_CATCCCATCGTACCTC-1 PT16 Control -0.0348990697711411
M52_CATCCGTAGTTCATGC-1 PT16 Control 0.0652912501023917
M52_CATCGCTAGAGGTATT-1 PT16 Control -0.0417248777341974
M52_CATCGCTGTGTCCGGT-1 PT16 Control -0.02381090632185
M52_CATCGCTTCGAGATGG-1 PT16 Control -0.0335978309081636
M52_CATCGGGCAGACAAGC-1 PT16 Control -0.0389984109441741
M52_CATCGGGGTAGCTGTT-1 PT16 Control 0.00521563912258663
M52_CATCGGGTCGGAATGG-1 PT16 Control -0.0261414175765925
M52_CATCGTCCATGTTCAG-1 PT16 Control -0.0190863514116182
M52_CATCGTCTCAGCTGAT-1 PT16 Control -0.0246378248435222
M52_CATGAGTTCAGCATTG-1 PT16 Control -0.0240213893353766
M52_CATGCAAAGAGTCGAC-1 PT16 Control -0.00098764758231179
M52_CATGCCTCAAGCAGGT-1 PT16 Control 0.0451522624653083
M52_CATGCCTCATTGAGGG-1 PT16 Control 0.00476002901006681
M52_CATGCTCGTAGCGCCT-1 PT16 Control 0.0184276368414276
M52_CATGGATCACTACAGT-1 PT16 Control -0.0246089641211945
M52_CATGGATTCACTCGAA-1 PT16 Control -0.0245948812327906
M52_CATGGATTCCACTTCG-1 PT16 Control -0.039007790116709
M52_CATTCATGTCAAGCGA-1 PT16 Control -0.00217963249459224
M52_CATTCATTCCTAGCTC-1 PT16 Control 0.010926074105366
M52_CATTCCGAGTAGCTCT-1 PT16 Control -0.0141487550110972
M52_CATTCCGAGTCGCCAC-1 PT16 Control 0.0519413500716654
M52_CATTCCGTCCCGAGAC-1 PT16 Control 0.105453234535067
M52_CATTGTTTCAACGAGG-1 PT16 Control -0.0147590600239091
M52_CATTTCAAGCACTCGC-1 PT16 Control -0.00975457498910334
M52_CATTTCACAAGCGAGT-1 PT16 Control -0.0289904990728255
M52_CATTTCACATTGGGAG-1 PT16 Control 0.00945759145698091
M52_CCAAGCGGTAGGTTTC-1 PT16 Control 0.0102194916063755
M52_CCAAGCGTCTTCCGTG-1 PT16 Control -0.00269494198486711
M52_CCAATGACAAACAGGC-1 PT16 Control -0.0217196661841594
M52_CCAATGAGTGAACTAA-1 PT16 Control -0.0120338568866124
M52_CCAATGATCTGCTTTA-1 PT16 Control -0.0371071486914902
M52_CCACACTAGAGCCTGA-1 PT16 Control -0.043058641495001
M52_CCACACTAGCACACCC-1 PT16 Control -0.0207995042774266
M52_CCACACTTCGCTTGCT-1 PT16 Control -0.0265283210250379
M52_CCACGAGGTGGTTTAC-1 PT16 Control -0.0205836560905011
M52_CCACGTTGTAGTATAG-1 PT16 Control -0.0174689396261548
M52_CCACGTTGTTGCTGAT-1 PT16 Control -0.0116255915831308
M52_CCACTTGCAGGCACAA-1 PT16 Control -0.0437156553638849
M52_CCATAAGCAAAGTGTA-1 PT16 Control -0.018465310928337
M52_CCATAAGCACATATCG-1 PT16 Control -0.00060741906371431
M52_CCATAAGTCGAGTCCG-1 PT16 Control 0.020970729738922
M52_CCATCACCAATGCTCA-1 PT16 Control -0.0181829223280098
M52_CCATCACCACATGACT-1 PT16 Control -0.019108986614312
M52_CCCATTGCAGTTGAAA-1 PT16 Control -0.0420407434125103
M52_CCCGAAGAGGGCTGAT-1 PT16 Control 0.000687206943715296
M52_CCCGAAGAGGTGGCTA-1 PT16 Control 0.0200121591704674
M52_CCCGAAGGTGGTAACG-1 PT16 Control 0.00546918125439078
M52_CCCGGAACATTGAAAG-1 PT16 Control 0.0048357464668933
M52_CCCGGAATCAGTCTTT-1 PT16 Control -0.0685982237087495
M52_CCCTCTCAGGTGCTAG-1 PT16 Control -0.0451644057083758
M52_CCCTCTCCAATTGTGC-1 PT16 Control -0.00949986602509365
M52_CCCTCTCTCGCGAAGA-1 PT16 Control -0.0416751842231353
M52_CCCTGATGTAAGCGGT-1 PT16 Control -0.00691388820559197
M52_CCCTGATTCGCTTGCT-1 PT16 Control -0.0136653076030725
M52_CCCTTAGCAACTGATC-1 PT16 Control -0.0117032481512279
M52_CCCTTAGCAGTTTGGT-1 PT16 Control -0.023907888437207
M52_CCCTTAGGTAATCAAG-1 PT16 Control -0.0337072058218989
M52_CCGAACGCAGATTAAG-1 PT16 Control -0.026012133355171
M52_CCGATCTCATAGTCAC-1 PT16 Control -0.0236837105293762
M52_CCGATCTGTACAACGG-1 PT16 Control -0.0512526907901878
M52_CCGATCTGTGATACTC-1 PT16 Control -0.0205097538475486
M52_CCGATCTTCAAGGAGC-1 PT16 Control -0.022977727610862
M52_CCGATGGCATCCCACT-1 PT16 Control -0.0438719601842853
M52_CCGATGGTCTCGTGAA-1 PT16 Control -0.0307605146088904
M52_CCGGACAGTACCATAC-1 PT16 Control -0.0265873659453407
M52_CCGGACAGTGTCTAAC-1 PT16 Control -0.0201135186197478
M52_CCGGGTACACAGAGAC-1 PT16 Control -0.0372266665165936
M52_CCGGTAGCAAATCGTC-1 PT16 Control -0.0264689035057909
M52_CCGGTAGTCAAGTTGC-1 PT16 Control -0.0156540336112724
M52_CCGTAGGCACTACCCT-1 PT16 Control 0.0121210978732877
M52_CCGTAGGCAGGTCAAG-1 PT16 Control -0.0288703830342265
M52_CCGTTCAAGTGGAAAG-1 PT16 Control -0.0428174402911021
M52_CCTAACCGTCGATTCA-1 PT16 Control -0.0198369359153272
M52_CCTAACCGTGATAGAT-1 PT16 Control -0.0142532691349572
M52_CCTAACCGTTGTAGCT-1 PT16 Control -0.0122878863936326
M52_CCTAACCTCGGTGCAC-1 PT16 Control 0.0420071564480823
M52_CCTAAGAAGTAGACCG-1 PT16 Control -0.0466870045936655
M52_CCTACGTTCAGCTCTC-1 PT16 Control -0.0152561052164598
M52_CCTCAACAGCGCATCC-1 PT16 Control 0.00282839626280085
M52_CCTCAACGTGAAAGTT-1 PT16 Control -0.0372438501398948
M52_CCTCACAAGAGAGCAA-1 PT16 Control 0.0413080128730267
M52_CCTCACACAACGATTC-1 PT16 Control -0.0211235401642344
M52_CCTCACAGTCAAAGCG-1 PT16 Control -0.0490565445767365
M52_CCTCAGTTCTATTTCG-1 PT16 Control 0.0160147075555684
M52_CCTCCAACAAGTGCTT-1 PT16 Control -0.0170459438675478
M52_CCTCCAAGTCTATGAC-1 PT16 Control 0.0168670303329732
M52_CCTCCAATCATTGCCC-1 PT16 Control 0.0268512837124528
M52_CCTCTAGAGCCGAATG-1 PT16 Control -0.0448034313590812
M52_CCTCTAGAGCCTCTTC-1 PT16 Control -0.00684696453605774
M52_CCTCTAGCACTGGAAG-1 PT16 Control -0.0080959882464402
M52_CCTCTAGGTAGAGATT-1 PT16 Control -0.0113017072267589
M52_CCTCTCCCACGTCATA-1 PT16 Control -0.00327674655721716
M52_CCTCTCCGTAATGATG-1 PT16 Control -0.0317902803319308
M52_CCTCTCCGTTCGAACT-1 PT16 Control 0.0454096689517068
M52_CCTGTTGCAGGTACGA-1 PT16 Control -0.0189527634116552
M52_CCTGTTGGTGTGCTTA-1 PT16 Control 0.0162646848333021
M52_CCTTCAGAGTAACCTC-1 PT16 Control -0.031107633769934
M52_CCTTGTGTCACGGGAA-1 PT16 Control 0.0630517879450685
M52_CCTTTGGAGGTTAGTA-1 PT16 Control -0.00690851011225452
M52_CCTTTGGCAGGTTTAC-1 PT16 Control 0.00959269671455121
M52_CGAAGGAAGCACACAG-1 PT16 Control 0.00950042508520671
M52_CGAAGGAAGCCGATAG-1 PT16 Control 0.00366854096509112
M52_CGAAGGATCTAGCCTC-1 PT16 Control -0.0468580304468027
M52_CGAAGTTCACGCAGTC-1 PT16 Control -0.00371811574044759
M52_CGAATTGCATGTCTAG-1 PT16 Control 0.00124772301266793
M52_CGAATTGGTACGTACT-1 PT16 Control -0.000724985002280687
M52_CGAATTGTCCAGTACA-1 PT16 Control -0.000106004594981418
M52_CGACAGCAGTCAGCCC-1 PT16 Control -0.0372395066213132
M52_CGAGAAGAGCAATAGT-1 PT16 Control 0.0027556530771925
M52_CGAGAAGGTAGTCACT-1 PT16 Control 0.0310181658119417
M52_CGAGGAACATAGGCGA-1 PT16 Control 0.00943199742299008
M52_CGAGGAAGTAGTATAG-1 PT16 Control 0.0109776790577298
M52_CGAGGAAGTTTGATCG-1 PT16 Control -0.0246900977427726
M52_CGAGTGCCACTTGAAC-1 PT16 Control -0.0284855783966988
M52_CGAGTGCGTTATGTGC-1 PT16 Control -0.0317630121696305
M52_CGAGTTAAGTTGCGAG-1 PT16 Control 0.00680513071918873
M52_CGATGCGAGTAAAGCT-1 PT16 Control -0.0189012078583771
M52_CGATGCGCATGGAAGC-1 PT16 Control -0.0079327873836415
M52_CGATGCGTCATGCCAA-1 PT16 Control -0.02390484275183
M52_CGATGGCCATGAAGCG-1 PT16 Control 0.00774005945509601
M52_CGATGGCTCCCATAAG-1 PT16 Control -0.0491317899230403
M52_CGCATAAAGTTGCTGT-1 PT16 Control -0.0431165584227624
M52_CGCATAATCTGCGGGT-1 PT16 Control -0.0470349589468857
M52_CGCATGGTCTAACGGT-1 PT16 Control -0.0246062167028009
M52_CGCCAGAAGTAGTGCG-1 PT16 Control 0.0199031250351957
M52_CGCCAGAGTCTGTTAG-1 PT16 Control -0.0347806201073714
M52_CGCCATTAGAAGTCCG-1 PT16 Control -0.0390000203719997
M52_CGCCATTGTCCTGTCT-1 PT16 Control -0.016202717381341
M52_CGCGTGAAGAAGATCT-1 PT16 Control 0.0286969894503632
M52_CGCGTGAAGTGAATAC-1 PT16 Control 0.00348771143739052
M52_CGCGTGAGTTTCTATC-1 PT16 Control 0.046542856647883
M52_CGGAACCAGCAATTCC-1 PT16 Control -0.0285339416094237
M52_CGGAATTAGCCATTCA-1 PT16 Control 0.0546538343528263
M52_CGGACACTCGGCATTA-1 PT16 Control 0.0118880290818137
M52_CGGACACTCTCAATCT-1 PT16 Control -0.021593668770639
M52_CGGAGAACACTAACGT-1 PT16 Control -0.0116305554989937
M52_CGGAGAAGTGATCGTT-1 PT16 Control -0.0312851295793824
M52_CGGCAGTCAAGCGAAC-1 PT16 Control -0.0127766853912431
M52_CGGCAGTTCTGAATCG-1 PT16 Control 0.00556581115591054
M52_CGGGACTGTACGTACT-1 PT16 Control -0.0279011609658422
M52_CGGGACTTCCTCACTG-1 PT16 Control -0.040045685431602
M52_CGGGCATAGACTCGAG-1 PT16 Control 0.000595802894620551
M52_CGGGCATCAACAAGTA-1 PT16 Control 4.66791753636064e-05
M52_CGGGCATCAGCCCACA-1 PT16 Control -0.0191580525168797
M52_CGGGCATTCGAACGGA-1 PT16 Control 0.0468779062770297
M52_CGGGTCAAGAATGTTG-1 PT16 Control -0.0309173182033534
M52_CGGTCAGAGACATAAC-1 PT16 Control -0.0209845776520547
M52_CGGTCAGTCCCTCGAT-1 PT16 Control -0.0183308154797915
M52_CGTAAGTCATAGAGGC-1 PT16 Control -0.0206869413968087
M52_CGTAAGTCATGTACGT-1 PT16 Control 0.0154303849533333
M52_CGTAATGAGACTGGGT-1 PT16 Control -0.0198632485424689
M52_CGTAATGCAGCTGTAT-1 PT16 Control -0.0118291822415546
M52_CGTAATGTCGGTCGAC-1 PT16 Control 0.00293790583844908
M52_CGTAGTATCAGTGTTG-1 PT16 Control -0.0350517384097442
M52_CGTAGTATCATCGTAG-1 PT16 Control -0.0216416653744332
M52_CGTCAAAAGGCATCAG-1 PT16 Control -0.013565200767502
M52_CGTCAAACAATTCGTG-1 PT16 Control -0.00467458175459723
M52_CGTCAAACAGGCTATT-1 PT16 Control -0.0333131083337217
M52_CGTCCATCAAAGCGTG-1 PT16 Control -0.0532992478951721
M52_CGTGATACACACAGCC-1 PT16 Control -0.0326489547773312
M52_CGTGATAGTAGGGAGG-1 PT16 Control -0.0148658478700175
M52_CGTGATAGTTGCATGT-1 PT16 Control 0.0119124489968946
M52_CGTGTCTAGCTATCCA-1 PT16 Control -0.00666603158123272
M52_CGTGTCTGTGTAACGG-1 PT16 Control -0.0214157719647543
M52_CGTTAGAAGAATGTTG-1 PT16 Control -0.0162170542924256
M52_CGTTGGGAGACATATG-1 PT16 Control -0.0403117232872658
M52_CGTTGGGAGCGACTTT-1 PT16 Control -0.0255440933167283
M52_CGTTGGGCAAGTGCTT-1 PT16 Control -0.0114432409101169
M52_CGTTGGGCATAGCTGT-1 PT16 Control -0.0129139605831208
M52_CGTTGGGGTCTAGGTT-1 PT16 Control -0.0368093792915711
M52_CTAACCCAGCCTCAAT-1 PT16 Control -0.0182317223570376
M52_CTAACCCGTATCCCTC-1 PT16 Control -0.0189024841799495
M52_CTAACTTAGGAATCGC-1 PT16 Control -0.0210594373245931
M52_CTAACTTTCCTCTAAT-1 PT16 Control -0.00400574492372369
M52_CTAAGTGTCACCGCTT-1 PT16 Control 0.0109367170363349
M52_CTACAGAGTACCAATC-1 PT16 Control -0.014862974261914
M52_CTACAGATCACCTCAC-1 PT16 Control -0.0261333430513364
M52_CTACAGATCGTGCATA-1 PT16 Control -0.00355409756085689
M52_CTACATTTCGATTGAC-1 PT16 Control -0.00394712713168668
M52_CTACCCACAAGCGCAA-1 PT16 Control -0.0161764394546671
M52_CTACCTGTCGCTGTTC-1 PT16 Control 0.000410941473094062
M52_CTACTATAGCCAACCC-1 PT16 Control -0.00478590944420637
M52_CTAGGTACAGCTCGGT-1 PT16 Control 0.0935865530478497
M52_CTAGGTAGTGCCAAGA-1 PT16 Control -0.0356309594595719
M52_CTATAGGGTACAGTCT-1 PT16 Control -0.0194847552793554
M52_CTATCCGGTACGCTAT-1 PT16 Control -0.00124494464885241
M52_CTATCCGTCGAGTCCG-1 PT16 Control -0.0264350141646199
M52_CTCAAGAAGCCTAACT-1 PT16 Control 0.000986070906262876
M52_CTCAAGAGTTGGACCC-1 PT16 Control 0.0358564097405055
M52_CTCACTGTCATGAGAA-1 PT16 Control 0.0230820200031941
M52_CTCAGAATCGCCTTTG-1 PT16 Control 0.0197469106333502
M52_CTCAGTCCATCTCATT-1 PT16 Control -0.0397495139721334
M52_CTCATCGGTAATACCC-1 PT16 Control -0.0149058989050643
M52_CTCATCGTCTGTCGCT-1 PT16 Control -0.0307589127778712
M52_CTCATGCCACAGCGCT-1 PT16 Control -0.0434072266075543
M52_CTCATGCTCATCGCAA-1 PT16 Control -0.0194872026211917
M52_CTCATGCTCCAGTGCG-1 PT16 Control -0.0317820661725878
M52_CTCATGCTCGGATAAA-1 PT16 Control 0.053592185610279
M52_CTCATTAAGCTCCACG-1 PT16 Control -0.00959209109873496
M52_CTCATTAAGTCAGCGA-1 PT16 Control -0.051512318130084
M52_CTCCAACCACCTGAAT-1 PT16 Control -0.0106317222656402
M52_CTCCAACGTATCGAGG-1 PT16 Control -0.0440072166664535
M52_CTCCACATCATTGCTT-1 PT16 Control -0.0359759558089573
M52_CTCCATGTCGAGATGG-1 PT16 Control -0.0126234577184923
M52_CTCCCAACAACCAGAG-1 PT16 Control -0.00366888350340641
M52_CTCCCTCAGTGGAATT-1 PT16 Control -0.0488802212779769
M52_CTCCCTCCAACCCTCT-1 PT16 Control 0.0242715597688646
M52_CTCCCTCCATAACAGA-1 PT16 Control 0.0197412514164123
M52_CTCCCTCGTACGACAG-1 PT16 Control -0.0371765118764494
M52_CTCCGATGTGAGTAAT-1 PT16 Control -0.00898168689868747
M52_CTCGAGGAGAAACTGT-1 PT16 Control 0.0105291623696367
M52_CTCGAGGGTACTTGTG-1 PT16 Control -0.0479300982353493
M52_CTCTCAGAGAGCTTTC-1 PT16 Control -0.0309670354526767
M52_CTCTCAGGTTGTTGCA-1 PT16 Control -0.000544773264783277
M52_CTCTCGAAGTTCCGGC-1 PT16 Control -0.0221827561708966
M52_CTGAATGAGTTGTAAG-1 PT16 Control -0.00977385068031086
M52_CTGAATGCAAGTCGTT-1 PT16 Control -0.00998888986863256
M52_CTGAATGTCTGGTGCG-1 PT16 Control -0.0457763819985233
M52_CTGAGGCAGAGAGGTA-1 PT16 Control -0.0285744920738266
M52_CTGAGGCCAAATAAGC-1 PT16 Control -0.03046701799761
M52_CTGAGGCTCATTACGG-1 PT16 Control -0.0332967163687618
M52_CTGATCCGTCTAGATC-1 PT16 Control -0.0239565890595503
M52_CTGATCCTCTGACAGT-1 PT16 Control -0.0513687344163033
M52_CTGCAGGCACTCCTTG-1 PT16 Control -0.0055739234647926
M52_CTGCATCAGAAGCCAC-1 PT16 Control -0.034471710293106
M52_CTGCCTACAGTCAGTT-1 PT16 Control -0.0127097135417539
M52_CTGCCTATCGACATAC-1 PT16 Control -0.0318344673263831
M52_CTGCTCATCGTTACCC-1 PT16 Control -0.0186225467317745
M52_CTGGACGCAAATACAG-1 PT16 Control -0.00787044183261534
M52_CTGGACGGTAACGTTC-1 PT16 Control -0.00789947180252284
M52_CTGGACGGTCCAGCCA-1 PT16 Control -0.0141269340949551
M52_CTGGCAGAGCAATAAC-1 PT16 Control -0.00397777905143157
M52_CTGGCAGCACGCACCA-1 PT16 Control -0.025501815128139
M52_CTGGCAGGTGCAGTGA-1 PT16 Control -0.00950240188704363
M52_CTGGCAGTCGTGCTCT-1 PT16 Control -0.0470636828690613
M52_CTGGTCTTCCACTTTA-1 PT16 Control -0.0223932649355571
M52_CTGTACCAGAACAAGG-1 PT16 Control 0.0095370921303949
M52_CTGTACCCAAGATGGC-1 PT16 Control -0.0322515354992131
M52_CTGTACCCAGTGTATC-1 PT16 Control -0.00519888801348967
M52_CTGTACCGTAGATGTA-1 PT16 Control -0.0130312972315944
M52_CTGTACCGTCGCGTTG-1 PT16 Control 0.0122042769724266
M52_CTGTACCGTTATGTGC-1 PT16 Control -0.027319424296673
M52_CTGTATTAGAAGTCTA-1 PT16 Control -0.0229181318685532
M52_CTGTATTCATGCAGCC-1 PT16 Control -0.00211465489845605
M52_CTGTCGTTCGCTCTAC-1 PT16 Control -0.025241419998076
M52_CTGTGGGGTGATAGAT-1 PT16 Control -0.0205781581887253
M52_CTTACCGGTAAGTCAA-1 PT16 Control 0.00170520399920712
M52_CTTAGGACAAGGCGTA-1 PT16 Control 0.0130376126279941
M52_CTTAGGAGTAGCGTCC-1 PT16 Control -0.00133456558535155
M52_CTTAGGAGTGGAACAC-1 PT16 Control -0.0219069875945188
M52_CTTAGGATCCACACCT-1 PT16 Control -0.00773248990962924
M52_CTTAGGATCCGGCTTT-1 PT16 Control -0.0123924480874251
M52_CTTCCGAGTTGCGGCT-1 PT16 Control -0.0338808422193658
M52_CTTCCTTGTAAGTTGA-1 PT16 Control -0.0504939552880252
M52_CTTCCTTGTCGGAACA-1 PT16 Control 0.0188746260702922
M52_CTTCGGTAGCACACAG-1 PT16 Control -0.0375661945254425
M52_CTTCTAATCAGCACCG-1 PT16 Control -0.0267390097303892
M52_CTTCTCTTCGGTGCAC-1 PT16 Control -0.0480941431477404
M52_CTTGAGAGTGATCATC-1 PT16 Control -0.0287389773051764
M52_CTTGAGAGTGCCTTTC-1 PT16 Control -0.0149149738980532
M52_CTTGAGAGTTCAGCTA-1 PT16 Control -0.0124744521216385
M52_CTTGAGATCTCTCGAC-1 PT16 Control -0.0146857037989605
M52_CTTGATTAGACGATAT-1 PT16 Control -0.00650833752857088
M52_CTTGATTAGCTGACCC-1 PT16 Control 0.0387994795903244
M52_CTTGATTAGTCGAAAT-1 PT16 Control -0.0316979204726971
M52_CTTTCAAGTTTACCAG-1 PT16 Control -0.0171419723424633
M52_CTTTCGGAGTCAGAGC-1 PT16 Control -0.00415968672670669
M52_CTTTCGGCAACACGTT-1 PT16 Control -0.0210696239579276
M52_GAAACCTAGGAGGTTC-1 PT16 Control -0.0180796778451082
M52_GAAACCTCAATAAGGT-1 PT16 Control -0.049461667705337
M52_GAAACCTTCAGAGTGG-1 PT16 Control -0.0315230109358634
M52_GAAATGAGTAGTGTGG-1 PT16 Control 0.00131170367415365
M52_GAAATGAGTCGATTTG-1 PT16 Control 0.00732757631090949
M52_GAAATGATCGAGAGCA-1 PT16 Control -0.0233634743862496
M52_GAACACTGTACTGCCG-1 PT16 Control -0.00695828124966072
M52_GAACACTTCAAATGAG-1 PT16 Control -0.0125341498020228
M52_GAACTGTTCGCGGTAC-1 PT16 Control -0.0416424290330727
M52_GAAGAATGTTGACTAC-1 PT16 Control -0.0196064047923042
M52_GAAGAATTCCTCACGT-1 PT16 Control -0.011764081146578
M52_GAAGCCCCATACAGCT-1 PT16 Control -0.0602744328333182
M52_GAAGCCCCATGACACT-1 PT16 Control -0.0488957150889706
M52_GAAGCCCGTGGATCGA-1 PT16 Control -0.00436018039147609
M52_GAAGGACAGGGTACGT-1 PT16 Control -0.0271427456733463
M52_GAAGGACGTTAATGAG-1 PT16 Control -0.0376459415865569
M52_GAAGGGTGTGGACCAA-1 PT16 Control -0.0292336393888535
M52_GAAGTAAGTCTTACTT-1 PT16 Control 0.000156903627304389
M52_GAAGTAATCTATCGCC-1 PT16 Control -0.028109174673671
M52_GAATAGATCTACTTCA-1 PT16 Control -0.0286297477957869
M52_GAATCACAGACTAAGT-1 PT16 Control -0.0487635859742057
M52_GAATCACAGGAGAGGC-1 PT16 Control -0.0405160572947601
M52_GAATCACGTTGACTGT-1 PT16 Control -0.0145633480005868
M52_GAATCGTCACGCAGTC-1 PT16 Control 0.00290174897123954
M52_GACACGCAGGACTGGT-1 PT16 Control 0.00905539390015983
M52_GACACGCTCAGAGTTC-1 PT16 Control -0.0176025855253151
M52_GACAGCCAGAAACCCG-1 PT16 Control -0.0140340454577719
M52_GACATCAAGTAAATGC-1 PT16 Control -0.00643590539776773
M52_GACATCAAGTCAGCGA-1 PT16 Control 0.0233818224056001
M52_GACATCAGTATTGGCT-1 PT16 Control -0.0171270638281715
M52_GACATCATCCCATACC-1 PT16 Control -0.0150670175225057
M52_GACCCTTAGGAGTACC-1 PT16 Control 0.0137058111258923
M52_GACCCTTAGTGTAGAT-1 PT16 Control -0.00288937760751048
M52_GACCCTTGTCACATTG-1 PT16 Control -0.0242963321642771
M52_GACCCTTGTCGTCTCT-1 PT16 Control -0.0142297590284905
M52_GACCTTCAGTGGACGT-1 PT16 Control -0.00315723661002726
M52_GACCTTCGTACCTTCC-1 PT16 Control 0.000601773781701537
M52_GACGCTGAGATGAATC-1 PT16 Control -0.0226270229221915
M52_GACGTTAGTTCGTGCG-1 PT16 Control 0.0100227265569544
M52_GACGTTATCAAATGAG-1 PT16 Control -0.0456542841658171
M52_GACTATGGTTGAGTCT-1 PT16 Control -0.00723054119420244
M52_GACTATGTCACCCATC-1 PT16 Control -0.0210014083393388
M52_GACTATGTCCAGGACC-1 PT16 Control -0.0105182219567575
M52_GACTCAAGTCTCCCTA-1 PT16 Control -8.88260470726099e-05
M52_GACTCAATCAGTCATG-1 PT16 Control -0.0355713988375747
M52_GACTCAATCTTGTGCC-1 PT16 Control -0.00818114346481477
M52_GACTCTCTCGGTAACT-1 PT16 Control -0.0158937772153733
M52_GACTGATAGCCGATCC-1 PT16 Control -0.0217012544454743
M52_GACTTCCCAACTGTGT-1 PT16 Control -0.00067161046762701
M52_GACTTCCCATGGAAGC-1 PT16 Control 0.016683950004296
M52_GACTTCCGTCCTGAAT-1 PT16 Control -0.0186019630481336
M52_GACTTCCGTTTGGCTA-1 PT16 Control -0.0558488138971559
M52_GAGAAATAGCCTATTG-1 PT16 Control -0.0449234243970514
M52_GAGAAATCAGATCATC-1 PT16 Control -0.00464105405755247
M52_GAGAAATGTGGAACAC-1 PT16 Control -0.0362028165234033
M52_GAGACCCGTCCGTTTC-1 PT16 Control -0.00660745579823357
M52_GAGACTTCACCAAAGG-1 PT16 Control 0.0243121773992148
M52_GAGACTTGTACACTCA-1 PT16 Control -0.0302694667401177
M52_GAGACTTGTGGTTTAC-1 PT16 Control -0.0140601609812172
M52_GAGAGGTAGATTGTGA-1 PT16 Control -0.0103816321515907
M52_GAGATGGAGCTCCATA-1 PT16 Control -0.00299206628094695
M52_GAGCCTGCATATGGCT-1 PT16 Control 0.00152545171977622
M52_GAGCTGCCAAACTGCT-1 PT16 Control -0.0184509102693979
M52_GAGGCCTTCTAACACG-1 PT16 Control -0.00552648855149951
M52_GAGGGTACAACGGGTA-1 PT16 Control -0.0227783424211255
M52_GAGTCATAGCAGTAAT-1 PT16 Control -0.00919916963402587
M52_GAGTCATGTTGCATGT-1 PT16 Control -0.0196976077834433
M52_GAGTCTACAGTCTTCC-1 PT16 Control -0.0191731076101241
M52_GAGTCTACATATGGCT-1 PT16 Control -0.00141761054233047
M52_GAGTCTACATGCAGCC-1 PT16 Control -0.0116534073747784
M52_GAGTGAGCATCTCAAG-1 PT16 Control -0.0205754338899971
M52_GAGTGAGCATTCTGTT-1 PT16 Control -0.0323257850379872
M52_GAGTGTTAGTTCGCAT-1 PT16 Control -0.0368545767032309
M52_GAGTTACCAGGTTACT-1 PT16 Control -0.0223786545062526
M52_GAGTTTGGTCGAAACG-1 PT16 Control 0.0104618672116199
M52_GATAGAAAGCATTGAA-1 PT16 Control -0.00428759863317921
M52_GATAGAACATGGTACT-1 PT16 Control -0.0365417166379637
M52_GATAGCTCATGGAGAC-1 PT16 Control 0.0087424456230572
M52_GATCACAAGGTTCCGC-1 PT16 Control -0.0064863223720221
M52_GATCACACACAAGTGG-1 PT16 Control -0.0234568062823307
M52_GATCACACACGTAGTT-1 PT16 Control -0.0202711196343792
M52_GATCACAGTTCTCCTG-1 PT16 Control 0.0052700283476366
M52_GATCAGTCAAAGAGTT-1 PT16 Control 0.00939557638662097
M52_GATCATGAGGTATCTC-1 PT16 Control -0.0232482112523386
M52_GATCATGAGTCCCGAC-1 PT16 Control -7.08871692709223e-05
M52_GATCATGCAAATGCGG-1 PT16 Control 0.00775894004278055
M52_GATCCCTAGTGATCGG-1 PT16 Control -0.0190662138327378
M52_GATCCCTCAATCGAAA-1 PT16 Control -0.0217622305556719
M52_GATCCCTCAGTCGCTG-1 PT16 Control -0.0372644914282649
M52_GATCCCTGTACCCGAC-1 PT16 Control -0.0376440881140734
M52_GATCCCTGTGCCAAGA-1 PT16 Control -0.0563828610667217
M52_GATCGTACACCAGGTC-1 PT16 Control 0.000636697509785733
M52_GATCGTACATACAGGG-1 PT16 Control -0.0169176719916301
M52_GATCGTAGTAGATCCT-1 PT16 Control -0.0172589136793909
M52_GATGACTAGATGAACT-1 PT16 Control -0.00980992177011178
M52_GATGAGGAGCGCCTCA-1 PT16 Control 0.0281783539795464
M52_GATGAGGCAAACACGG-1 PT16 Control 0.0736061440174622
M52_GATGAGGGTACAAGCG-1 PT16 Control -0.0268693233606603
M52_GATGAGGGTTCGTAAC-1 PT16 Control -0.0303009446821352
M52_GATGAGGTCCGCACTT-1 PT16 Control 0.0295255576440752
M52_GATGCTAGTGAATATG-1 PT16 Control -0.0517624256727679
M52_GATGGAGAGGGTTTCT-1 PT16 Control 0.00530923632269314
M52_GATGGAGCACAGCATT-1 PT16 Control -0.0361306867183894
M52_GATGTTGGTTCTAAGC-1 PT16 Control 0.000951138238488775
M52_GATGTTGTCCGTCAAA-1 PT16 Control -0.0173922502952994
M52_GATTCTTGTTTACACG-1 PT16 Control 0.00840444526646711
M52_GATTCTTTCGTTATCT-1 PT16 Control -0.0419926832704948
M52_GATTGGTCAGAGATTA-1 PT16 Control -0.0309406442317147
M52_GATTGGTTCAAAGCCT-1 PT16 Control -0.0412800622480139
M52_GCAACATAGAATTGTG-1 PT16 Control -0.0335348807817724
M52_GCAACATAGGAAAGGT-1 PT16 Control -0.015195453487445
M52_GCAACATTCGAAGTGG-1 PT16 Control -0.0167166440783752
M52_GCACATACAGAAGTGC-1 PT16 Control -0.0302371373417612
M52_GCACATATCGCGTGCA-1 PT16 Control -0.00391885141412524
M52_GCACGTGGTCGGTAAG-1 PT16 Control -0.0350857686719816
M52_GCACTAAAGAAGCGAA-1 PT16 Control 0.000316724596908902
M52_GCAGCCAAGCGTGAAC-1 PT16 Control 0.0114047237426556
M52_GCAGCTGTCAAGGTGG-1 PT16 Control -0.00372808501599969
M52_GCAGGCTCAAGACGAC-1 PT16 Control 0.00370941132320582
M52_GCAGGCTCATGACTCA-1 PT16 Control -0.0169278801117469
M52_GCAGGCTTCGTGCGAC-1 PT16 Control -0.0579535975552252
M52_GCAGTTAGTGGTTTAC-1 PT16 Control -0.0420681976074474
M52_GCAGTTATCTCAGAAC-1 PT16 Control -0.0205770464259888
M52_GCATCTCAGATCCAAA-1 PT16 Control 0.00395919188075522
M52_GCATCTCGTACAGAGC-1 PT16 Control 0.00088795298522798
M52_GCATCTCGTCTCAAGT-1 PT16 Control 0.00699077500709439
M52_GCATGATAGCGGTAGT-1 PT16 Control 0.00234923904589307
M52_GCATGATCATCCCGTT-1 PT16 Control 0.0131108655979079
M52_GCATGATGTATTCTCT-1 PT16 Control 0.0162071506201372
M52_GCATTAGAGGCGATAC-1 PT16 Control -0.0539488309716048
M52_GCATTAGTCGCGTAGC-1 PT16 Control 0.0152468204114897
M52_GCCAACGAGGATCACG-1 PT16 Control -0.0173239026285942
M52_GCCAACGCAGCTGTCG-1 PT16 Control -0.00484678140294903
M52_GCCAACGTCGCTGACG-1 PT16 Control -0.0532437032888419
M52_GCCAGGTAGGTTAGTA-1 PT16 Control 0.0135363962516518
M52_GCCAGGTCAGTCTGGC-1 PT16 Control 0.031552042837522
M52_GCCAGTGCAGAAGCGT-1 PT16 Control -0.0348792025074369
M52_GCCCAGAGTGAATTAG-1 PT16 Control 0.00468133322847716
M52_GCCCGAACAACAGAGC-1 PT16 Control -0.000861369726162464
M52_GCCCGAATCGGCCTTT-1 PT16 Control -0.0114557715104221
M52_GCCGATGTCTCGACGG-1 PT16 Control -0.0294334044049765
M52_GCCGTGACACAAATCC-1 PT16 Control -0.0189249759476027
M52_GCCTGTTGTATCGTGT-1 PT16 Control -0.0236628892743126
M52_GCGAGAAGTAGACAGC-1 PT16 Control -0.0301561030027895
M52_GCGAGAAGTGTTTCTT-1 PT16 Control -0.0472033329871216
M52_GCGGAAAAGGCCTAGA-1 PT16 Control -0.0211667696279562
M52_GCGGAAAAGTACTGGG-1 PT16 Control -0.0258617620593563
M52_GCGGAAAGTATAGCTC-1 PT16 Control 0.0413641311171775
M52_GCGGATCAGGTTGGAC-1 PT16 Control -0.0261122945823332
M52_GCGGATCTCGCCGAAC-1 PT16 Control -0.0213611935307157
M52_GCGTGCAAGCGACCCT-1 PT16 Control -0.00464122845019502
M52_GCGTGCACATCCGGTG-1 PT16 Control 0.0133428153243181
M52_GCGTGCAGTGCAACGA-1 PT16 Control -0.00952767982143418
M52_GCGTTTCGTGGCCTCA-1 PT16 Control -0.0180703772620104
M52_GCTACAAAGAACGCGT-1 PT16 Control -0.0507129347947027
M52_GCTACAAGTCCATACA-1 PT16 Control -0.0131091091769522
M52_GCTACCTCAGCTCGGT-1 PT16 Control -0.0148128810050111
M52_GCTCAAAGTTTCGCTC-1 PT16 Control 0.0157035545213932
M52_GCTGAATAGTCCCGAC-1 PT16 Control -0.0200591127707234
M52_GCTGAATTCTGAGCAT-1 PT16 Control -0.0217288867837175
M52_GCTGGGTGTATAGGAT-1 PT16 Control 0.0275199365397417
M52_GCTTGGGCATCTCATT-1 PT16 Control -0.0115268411260135
M52_GGAACCCAGCCAACCC-1 PT16 Control -0.005847260534346
M52_GGAATCTTCATGTCTT-1 PT16 Control -0.0407715390563761
M52_GGAATGGAGAGCTGAC-1 PT16 Control -0.00349080858385767
M52_GGAGAACCAAACTAAG-1 PT16 Control -0.000622411092038672
M52_GGAGATGAGAAGGATG-1 PT16 Control -0.0225883020977185
M52_GGAGCAACAAGGGCAT-1 PT16 Control -0.0363102432090173
M52_GGAGCAAGTCCGAAGA-1 PT16 Control 0.0115642578008986
M52_GGAGGATGTACTAACC-1 PT16 Control -0.0718835879682015
M52_GGAGGATGTGCACAAG-1 PT16 Control -0.0184742254387651
M52_GGATGTTCAACCCGCA-1 PT16 Control -0.0129159693679914
M52_GGATGTTGTGTATTCG-1 PT16 Control 0.0290158695386352
M52_GGCACGTAGCCGAACA-1 PT16 Control -0.0396186378065861
M52_GGCACGTTCAAACTGC-1 PT16 Control -0.0358228049891584
M52_GGCAGTCAGGACGCTA-1 PT16 Control 0.00100356447937025
M52_GGCAGTCAGGTTGTTC-1 PT16 Control -0.0127357010041392
M52_GGCGTCACAGATCCTA-1 PT16 Control -0.0151595971561228
M52_GGCTGTGGTAGGGAGG-1 PT16 Control -0.00500209623820064
M52_GGCTGTGGTGTTTGCA-1 PT16 Control -0.0387709801266379
M52_GGCTTTCCAGCTGTGC-1 PT16 Control -0.0573502758371349
M52_GGGAAGTCAGGCGAAT-1 PT16 Control -0.0262114242661411
M52_GGGAAGTTCTAGACAC-1 PT16 Control -0.0219312555756028
M52_GGGACAACACCCTAAA-1 PT16 Control -0.00440257985035339
M52_GGGACCTGTGCTCTTC-1 PT16 Control -0.0335218406402035
M52_GGGACTCAGCTGAAGC-1 PT16 Control -0.0140112403984099
M52_GGGAGATAGCAAGTCG-1 PT16 Control 0.0147668687275365
M52_GGGAGATAGCCGTTGC-1 PT16 Control -0.00219172924037775
M52_GGGAGATCAAGAGCTG-1 PT16 Control -0.0414847522635379
M52_GGGAGTACAGACCGCT-1 PT16 Control -0.00374736263270105
M52_GGGAGTAGTGAACTAA-1 PT16 Control -0.0516496266632273
M52_GGGATCCCACAATCTG-1 PT16 Control 0.00191209179180529
M52_GGGATCCGTACTGGGA-1 PT16 Control -0.019937990744449
M52_GGGATGAGTATCGTTG-1 PT16 Control -0.00374797172901178
M52_GGGATGAGTTCTCTCG-1 PT16 Control -0.0235365993420424
M52_GGGCCATTCTTTGGAG-1 PT16 Control 0.010390177281934
M52_GGGCGTTGTCAGGTAG-1 PT16 Control -0.0280711556361413
M52_GGGCTACAGCCAGTAG-1 PT16 Control -0.0155288124602758
M52_GGGCTACAGTATGGAT-1 PT16 Control -0.0272232135878494
M52_GGGCTACCATCTTTCA-1 PT16 Control -0.03758363995544
M52_GGGCTCAGTCCACTTC-1 PT16 Control -0.0436635585221651
M52_GGGTAGATCGATGCAT-1 PT16 Control -0.0380087144492096
M52_GGGTATTTCAAATGCC-1 PT16 Control -0.00802328959127374
M52_GGGTATTTCAGACCGC-1 PT16 Control -0.000267780166515547
M52_GGGTCACGTCCATCTC-1 PT16 Control -0.0169015073870691
M52_GGGTCTGCAAATACGA-1 PT16 Control -0.0462672492240152
M52_GGGTCTGTCCTCTAGC-1 PT16 Control 0.00855011639704545
M52_GGGTGAATCCTGCCAT-1 PT16 Control 0.0107135968085932
M52_GGGTGTCTCCTTTGAT-1 PT16 Control 0.0261968674633458
M52_GGGTGTCTCGGACAAG-1 PT16 Control -0.02687021464948
M52_GGGTTATCAGGACGAT-1 PT16 Control 0.0167120615889085
M52_GGGTTATCATCCTATT-1 PT16 Control -0.0317875288493635
M52_GGGTTTACAAGGCCTC-1 PT16 Control 1.8257748274797e-05
M52_GGGTTTACACTAGGTT-1 PT16 Control -0.0131208630099427
M52_GGTAACTAGCCTGTGC-1 PT16 Control 0.0101984790043933
M52_GGTAACTCAGACTCTA-1 PT16 Control -0.0137402430049246
M52_GGTAACTGTAACAAGT-1 PT16 Control -0.0261157604312802
M52_GGTAATCAGTGCCTCG-1 PT16 Control -0.00922110284325806
M52_GGTAGAGCAACTTGCA-1 PT16 Control -0.0313036667529747
M52_GGTAGAGCAGTAGATA-1 PT16 Control -0.0232162947229217
M52_GGTCACGGTATCAAGA-1 PT16 Control -0.0242446145828089
M52_GGTCTGGAGCATTTCG-1 PT16 Control -0.0356585302375452
M52_GGTCTGGTCGTAATGC-1 PT16 Control -0.021430964320087
M52_GGTGAAGGTCGTGGTC-1 PT16 Control 0.0595789534480096
M52_GGTGATTAGCGGACAT-1 PT16 Control -0.0100624936749565
M52_GGTGATTAGGCTGGAT-1 PT16 Control 0.011321852569667
M52_GGTGATTCAGTTGAAA-1 PT16 Control -0.00258613127020033
M52_GGTGGCTTCGGATACT-1 PT16 Control -0.0144910371881272
M52_GGTGTCGAGCTGGAGT-1 PT16 Control -0.0316045673991698
M52_GGTGTCGAGTCAAGCG-1 PT16 Control -0.00742825351784268
M52_GGTGTTATCTATGCCC-1 PT16 Control -0.0181748890387164
M52_GGTTAACAGCTCTTCC-1 PT16 Control -0.0502434170574877
M52_GGTTAACCAGTCAACT-1 PT16 Control 0.00149270600824053
M52_GGTTCTCCACCTATCC-1 PT16 Control -0.00436675109744122
M52_GGTTGTAGTCGTTATG-1 PT16 Control -0.0193116870574423
M52_GTAACACAGGCTTCCG-1 PT16 Control -0.0439240675703033
M52_GTAACCAGTCTAGTGT-1 PT16 Control -0.011245647706261
M52_GTAAGTCTCGTGCACG-1 PT16 Control 0.00852579972766387
M52_GTAATCGAGCACCGTC-1 PT16 Control -0.0140262121260493
M52_GTAATCGAGGTTAAAC-1 PT16 Control -0.0272571512702067
M52_GTAATCGGTCGAGTGA-1 PT16 Control -0.00486763907143728
M52_GTAATGCGTTAGAAAC-1 PT16 Control -0.017441608361453
M52_GTACAACCACTGTTCC-1 PT16 Control 0.0443061449435002
M52_GTACAACGTGTTGAGG-1 PT16 Control -0.0350628076792368
M52_GTAGAAAAGGTGGGTT-1 PT16 Control -0.0189633391499732
M52_GTAGAAATCCGTTGGG-1 PT16 Control -0.00379034445610146
M52_GTAGAAATCGTGCTCT-1 PT16 Control -0.0413811095813581
M52_GTAGAAATCTTGCAAG-1 PT16 Control 0.052732579944116
M52_GTAGAGGAGAAGAACG-1 PT16 Control -0.0271526716148614
M52_GTAGAGGAGCGGTAAC-1 PT16 Control -0.00979471634874249
M52_GTAGAGGGTGGGTATG-1 PT16 Control -0.00707401166195576
M52_GTAGAGGTCATAAGGA-1 PT16 Control -0.0212680490874843
M52_GTAGATCAGGCCCAAA-1 PT16 Control -0.0171440155652495
M52_GTAGATCGTGTTAAAG-1 PT16 Control -0.0291852665847156
M52_GTAGGAGAGGACGCAT-1 PT16 Control -0.0154189732467183
M52_GTAGGAGGTCGTGGAA-1 PT16 Control -0.03275588066298
M52_GTAGGAGGTGACTCTA-1 PT16 Control -0.0152100173615065
M52_GTAGGAGTCACGTAGT-1 PT16 Control -0.0221316665684801
M52_GTAGGTTAGGTGCTTT-1 PT16 Control -0.00395330227051222
M52_GTAGGTTCAGTGGCTC-1 PT16 Control -0.00352116875114911
M52_GTATTGGTCCATCAGA-1 PT16 Control -0.00184348032006826
M52_GTATTTCGTGGCGCTT-1 PT16 Control 0.00650234977512418
M52_GTCAAACAGCACGATG-1 PT16 Control -0.0368575194115361
M52_GTCAAACAGGTAATCA-1 PT16 Control 0.0089486878584181
M52_GTCAAACCAACTTGGT-1 PT16 Control -0.0429242308825419
M52_GTCAAACTCTATTGTC-1 PT16 Control -0.0274872278043752
M52_GTCACGGCAAGAGCTG-1 PT16 Control -0.00211848604018589
M52_GTCACGGGTTAGGGTG-1 PT16 Control 0.0245790870927295
M52_GTCACGGTCACTGAAC-1 PT16 Control -0.0216241398315665
M52_GTCACGGTCTCTCAAT-1 PT16 Control -0.00152837989437182
M52_GTCACTCCAAAGCTAA-1 PT16 Control -0.0271031629613245
M52_GTCACTCCATTCACAG-1 PT16 Control -0.034649331565234
M52_GTCACTCTCAGCTAGT-1 PT16 Control 0.0166070685073701
M52_GTCAGCGAGTAGGTTA-1 PT16 Control 0.0169893891633867
M52_GTCAGCGGTTGGGTAG-1 PT16 Control -0.0268225020520621
M52_GTCATGAAGGAAGTCC-1 PT16 Control -0.0148649890500659
M52_GTCATGAAGGGCAATC-1 PT16 Control -0.0089411327767473
M52_GTCATTTAGCTGACCC-1 PT16 Control 0.019803024057006
M52_GTCATTTAGGCAGGTT-1 PT16 Control -0.0154166877560673
M52_GTCATTTAGGTCCCGT-1 PT16 Control -0.042891210852074
M52_GTCATTTCACACCGAC-1 PT16 Control -0.0154891570893962
M52_GTCATTTCAGATAAAC-1 PT16 Control -0.0315264544904314
M52_GTCATTTTCACTGGTA-1 PT16 Control -0.00700053175949866
M52_GTCCACTCAGATACTC-1 PT16 Control -0.0261742254827552
M52_GTCCACTTCGCGTCGA-1 PT16 Control -0.0437662567324273
M52_GTCCCATGTGCTGATT-1 PT16 Control -0.0392353868166651
M52_GTCCCATTCATGAAAG-1 PT16 Control -0.023253259631579
M52_GTCCCATTCCCAATAG-1 PT16 Control -0.00553794031767563
M52_GTCCTCAAGCGTGAAC-1 PT16 Control 0.00413870889315285
M52_GTCCTCACACGTCGGT-1 PT16 Control -0.0229618001089663
M52_GTCCTCACAGGCACAA-1 PT16 Control -0.0120120902369704
M52_GTCGAATCAAGTCATC-1 PT16 Control -0.0511879822262283
M52_GTCGTAAAGACTTGTC-1 PT16 Control -0.0160880823405331
M52_GTCGTAACAATATCCG-1 PT16 Control -0.0196895639212663
M52_GTCGTTCAGGTGAGCT-1 PT16 Control -0.0328044540257336
M52_GTCGTTCTCGAGAACG-1 PT16 Control -0.000730613908846489
M52_GTCTACCAGCGTGTTT-1 PT16 Control 0.0166315044620633
M52_GTCTAGAAGCAGTCTT-1 PT16 Control -0.027042137283435
M52_GTCTAGAAGGTGCGAT-1 PT16 Control -0.007000578277329
M52_GTCTAGATCCTCTTTC-1 PT16 Control -0.0176041906665144
M52_GTCTAGATCTGAGAAA-1 PT16 Control -0.0349552208539599
M52_GTCTGTCAGGTAGACC-1 PT16 Control 0.0275240011804611
M52_GTCTGTCAGTCACTGT-1 PT16 Control -0.00703975415922276
M52_GTGAGCCTCCGCCTAT-1 PT16 Control -0.0325748883006322
M52_GTGAGGAAGCCTGTGC-1 PT16 Control -0.0199791767505281
M52_GTGAGGAAGGTGCGAT-1 PT16 Control -0.0373785202831314
M52_GTGAGTTCACTCCGAG-1 PT16 Control -0.0155250646114231
M52_GTGAGTTGTTCCTAGA-1 PT16 Control -0.0139687418061267
M52_GTGATGTCAACAACAA-1 PT16 Control 0.0181187829581758
M52_GTGATGTCAATAACGA-1 PT16 Control 0.00649839290461396
M52_GTGATGTGTACGGGAT-1 PT16 Control -0.0244335694386357
M52_GTGATGTTCCAGTTCC-1 PT16 Control -0.0269433788689536
M52_GTGCACGGTCGATGCC-1 PT16 Control -0.0600694751550724
M52_GTGCACGTCGTAACTG-1 PT16 Control -0.00977747843454421
M52_GTGCAGCAGACGGTTG-1 PT16 Control -0.024867394443368
M52_GTGCAGCGTCCACATA-1 PT16 Control -0.0176457034291701
M52_GTGCAGCTCTCCTGCA-1 PT16 Control 0.00425224438816524
M52_GTGCTGGCACTAAACC-1 PT16 Control -0.0291618692982159
M52_GTGCTTCCAGCGTAGA-1 PT16 Control -0.0422875629019314
M52_GTGCTTCGTGCAGATG-1 PT16 Control -0.00787185537611271
M52_GTGCTTCTCACCTACC-1 PT16 Control 0.04211648820723
M52_GTGGAGATCTGCGTCT-1 PT16 Control -0.0290219120859084
M52_GTGGGAACAATCGCGC-1 PT16 Control 0.0272882152106464
M52_GTGGTTAGTCACTGAT-1 PT16 Control -0.000186189962808281
M52_GTGGTTAGTGCAATGG-1 PT16 Control -0.0256110653946436
M52_GTGTAACCACTAGAGG-1 PT16 Control 0.00465915389568347
M52_GTGTAACCAGTATTCG-1 PT16 Control -0.015916030759319
M52_GTGTCCTTCTCTGCCA-1 PT16 Control -0.0287846382879589
M52_GTGTGATCACGTAGAG-1 PT16 Control 0.0119416763330925
M52_GTGTGGCCACGCGTCA-1 PT16 Control -0.0164929567728996
M52_GTGTTAGCAGACAAGC-1 PT16 Control -0.0137105540986707
M52_GTGTTCCCAGATACTC-1 PT16 Control -0.00224484369322228
M52_GTGTTCCGTCGAGCTC-1 PT16 Control -0.0143005066724803
M52_GTGTTCCGTGTCTAAC-1 PT16 Control -0.0124438125652839
M52_GTTACAGCACAGACGA-1 PT16 Control -0.0243607010004986
M52_GTTACAGTCGAGTCTA-1 PT16 Control 0.00173940715931623
M52_GTTACCCCACTAGGCC-1 PT16 Control -0.0133112228427986
M52_GTTACCCGTAACCAGG-1 PT16 Control 0.0165095015139138
M52_GTTACGACAAAGGGCT-1 PT16 Control 0.0175914037054295
M52_GTTACGAGTCGGTAAG-1 PT16 Control -0.0123411541466091
M52_GTTACGATCGCCTATC-1 PT16 Control -0.0381592444407572
M52_GTTAGTGTCGCCTAGG-1 PT16 Control -0.0250929639386377
M52_GTTATGGCACTGGATT-1 PT16 Control -0.00752125268171558
M52_GTTCATTCACAGCTGC-1 PT16 Control -0.0408775350169374
M52_GTTCGCTCAGACACAG-1 PT16 Control -0.0252404220266716
M52_GTTCTATAGCCAGTAG-1 PT16 Control -0.00614818351214283
M52_GTTCTATAGGCCACCT-1 PT16 Control -0.0497369854199799
M52_GTTCTATCATCGATAC-1 PT16 Control 0.010114500069405
M52_GTTCTATGTTCTCAGA-1 PT16 Control -0.000589904162027727
M52_GTTCTATTCCATTTAC-1 PT16 Control -0.0106266820998651
M52_GTTGAACCAACTACGT-1 PT16 Control -0.0281515253915293
M52_GTTGCGGAGGAACGCT-1 PT16 Control -0.00930257139591986
M52_GTTGCGGTCTTAGGAC-1 PT16 Control 0.0211020016352408
M52_GTTGCTCAGTCGCCCA-1 PT16 Control 0.0107806013692834
M52_GTTGCTCCAAAGAACT-1 PT16 Control -0.0271824616424073
M52_GTTGCTCCAACCCTAA-1 PT16 Control -0.0331470025125681
M52_GTTGCTCGTCGAATGG-1 PT16 Control -0.0251442416360531
M52_GTTGCTCGTGGCTTAT-1 PT16 Control -0.0350584300093247
M52_GTTGCTCTCATTTGGG-1 PT16 Control -0.0115927163900439
M52_GTTGTAGAGACAAGCC-1 PT16 Control 0.00467943574494667
M52_GTTGTAGGTAACAGTA-1 PT16 Control 0.025778879441373
M52_GTTGTAGGTATCTTCT-1 PT16 Control -0.0289581040724887
M52_GTTGTCCAGGGCTAAC-1 PT16 Control -0.0247929056439169
M52_GTTGTCCAGTTCAACC-1 PT16 Control -0.00702074058869734
M52_GTTGTCCGTCGAACGA-1 PT16 Control -0.0102730980002219
M52_GTTGTCCTCATGGGAG-1 PT16 Control -0.0214177499470293
M52_GTTGTCCTCGCTTGCT-1 PT16 Control -0.00157483558526642
M52_GTTGTGAGTCGTGTTA-1 PT16 Control -0.0258656580386823
M52_GTTTACTTCTCGGCTT-1 PT16 Control -0.0135678067326028
M52_GTTTGGACAGATACTC-1 PT16 Control 0.00871908341597716
M52_GTTTGGATCCATGAGT-1 PT16 Control -0.0162146598410694
M52_GTTTGGATCCGGTAAT-1 PT16 Control -0.0253306195608739
M52_TAACACGAGAGATTCA-1 PT16 Control 0.00478110457130448
M52_TAACACGCATAACCCA-1 PT16 Control -0.0169221367352222
M52_TAACCAGAGCCAACCC-1 PT16 Control 0.0158649734697116
M52_TAACCAGGTCATGACT-1 PT16 Control 0.00568939791155418
M52_TAACTTCTCTTCGTGC-1 PT16 Control -0.048530847067107
M52_TAAGCACCAACGTATC-1 PT16 Control 0.00727495450811619
M52_TAAGCCACATGTCTAG-1 PT16 Control -0.0208449722140347
M52_TAAGCCATCCATAAGC-1 PT16 Control -0.0553532285344604
M52_TAAGCGTTCGGATAAA-1 PT16 Control -0.0213153314763656
M52_TAAGTCGAGGAGACCT-1 PT16 Control -0.050682643306014
M52_TAAGTCGCAGCAGTGA-1 PT16 Control -0.0246543454938902
M52_TAATCTCCAGTCTGGC-1 PT16 Control -0.0325247550112812
M52_TAATTCCCACTGCTTC-1 PT16 Control -0.0143230596454124
M52_TAATTCCGTGCACATT-1 PT16 Control -0.0501238359292471
M52_TACAACGCATAAGCGG-1 PT16 Control -0.0119421252742032
M52_TACAACGGTTGCGGAA-1 PT16 Control 0.021446122702087
M52_TACAACGTCGAATCCA-1 PT16 Control -0.0232248392272699
M52_TACAGGTTCCTGGTCT-1 PT16 Control 0.0521333454504217
M52_TACCCACAGGCATGCA-1 PT16 Control -0.0190915119577067
M52_TACCCACAGGCTCAAG-1 PT16 Control 0.0325709373753537
M52_TACCCACCATTGCTTT-1 PT16 Control -0.0229832790526441
M52_TACCCACGTGTTCCTC-1 PT16 Control -0.0115181203291058
M52_TACCGAAGTATCGATC-1 PT16 Control -0.0394696944596812
M52_TACCTGCCATAGATGA-1 PT16 Control -0.0239922267768669
M52_TACGCTCAGAACTTCC-1 PT16 Control 0.000913209832636874
M52_TACGCTCCACACCTTC-1 PT16 Control -0.0259047951161957
M52_TACGCTCTCGACGCTG-1 PT16 Control -0.0165564190741156
M52_TACGGGCAGATGGCAC-1 PT16 Control -0.0228137265705983
M52_TACGGTAGTATCGCAT-1 PT16 Control -0.0272490260643953
M52_TACTTACAGAACTTCC-1 PT16 Control 0.0110151729159307
M52_TACTTACGTAGTTACC-1 PT16 Control 0.0101951523234446
M52_TACTTGTCACCAGGTC-1 PT16 Control -0.03246839090298
M52_TAGACCATCACACCCT-1 PT16 Control -0.0238639261896992
M52_TAGATCGGTCACCTTC-1 PT16 Control -0.039089275405266
M52_TAGATCGGTCTCAGAT-1 PT16 Control -0.0138441782681247
M52_TAGATCGGTGCAGGAT-1 PT16 Control 0.000849313651311884
M52_TAGCACAAGCCTTTGA-1 PT16 Control 0.033867058325928
M52_TAGCACAAGCTGTACT-1 PT16 Control 0.0330527498261448
M52_TAGCACACATCCTATT-1 PT16 Control -0.0287705088583361
M52_TAGCACATCCATCTCG-1 PT16 Control -0.010148608895887
M52_TAGGAGGAGGGTTTCT-1 PT16 Control -0.0467202571074373
M52_TAGGAGGTCTCTGAGA-1 PT16 Control -0.0167122949488684
M52_TAGGGTTAGGCCTAAG-1 PT16 Control -0.0127602968281985
M52_TAGGGTTAGGGTGAGG-1 PT16 Control 0.00571846953500046
M52_TAGGGTTTCACCCTTG-1 PT16 Control -0.0326850773300273
M52_TAGGGTTTCGAACTCA-1 PT16 Control -0.0177401378115545
M52_TAGGTACGTAACCCTA-1 PT16 Control -0.0239781167951004
M52_TAGGTTGAGGTCCCTG-1 PT16 Control -0.0224062835369266
M52_TAGTGCACAACTCCAA-1 PT16 Control -0.0487871378306108
M52_TAGTGCACATCCCACT-1 PT16 Control -0.0365334061246094
M52_TAGTGCAGTCTTTCTA-1 PT16 Control 0.00686456557539356
M52_TATACCTAGCGTGCCT-1 PT16 Control -0.0351758052743855
M52_TATACCTCACACACGC-1 PT16 Control -0.0172352931796309
M52_TATACCTTCACTGTTT-1 PT16 Control -0.0357238493034751
M52_TATATCCAGCCGTTGC-1 PT16 Control -0.022882981100275
M52_TATATCCTCTCGCCTA-1 PT16 Control 0.0319919922257531
M52_TATCAGGGTCGCTCGA-1 PT16 Control -0.0265283675130352
M52_TATCAGGTCACCCTTG-1 PT16 Control -0.0490376606516556
M52_TATCCTAAGCGCACAA-1 PT16 Control 0.0145446340007075
M52_TATCCTAGTACTAAGA-1 PT16 Control -0.0364547118621306
M52_TATCCTAGTATCGAGG-1 PT16 Control -0.0393455996516228
M52_TATCGCCCACCCTTAC-1 PT16 Control -0.01934640501483
M52_TATCGCCTCCTACACC-1 PT16 Control -0.0148346091322742
M52_TATCTTGAGTGTAGAT-1 PT16 Control 0.00150537019967992
M52_TATCTTGTCATAGACC-1 PT16 Control -0.0239742373414009
M52_TATTCCAGTGAATAAC-1 PT16 Control 0.0208340771542452
M52_TATTCCATCTCTCCGA-1 PT16 Control -0.0369696330358502
M52_TATTGCTAGTTACTCG-1 PT16 Control -0.0338055445175479
M52_TATTGCTCAAGTCATC-1 PT16 Control -0.0513275125695927
M52_TATTGCTGTTGTAAAG-1 PT16 Control -0.0226041755820506
M52_TATTGCTTCGCTTGAA-1 PT16 Control 0.0233812121712333
M52_TATTTCGGTGGTCTGC-1 PT16 Control -0.00158989213864277
M52_TATTTCGGTTGAGAGC-1 PT16 Control -0.0302485081234384
M52_TATTTCGTCACTAGCA-1 PT16 Control 0.012325233401003
M52_TCAAGACAGGAAACGA-1 PT16 Control 0.0010130173385916
M52_TCAAGACAGGACACTG-1 PT16 Control -0.00252952846994492
M52_TCAAGCATCACACCCT-1 PT16 Control -0.0388446757428573
M52_TCAAGTGGTCCTACAA-1 PT16 Control -0.031587706499056
M52_TCAAGTGTCCGTGCGA-1 PT16 Control -0.0103721755423372
M52_TCAAGTGTCTCGTGGG-1 PT16 Control -0.0241879052811716
M52_TCAATCTAGACATAGT-1 PT16 Control -0.021741769069922
M52_TCAATCTCAAAGCAAT-1 PT16 Control 0.0055783049083705
M52_TCAATTCTCTTGGATG-1 PT16 Control -0.037519358799436
M52_TCACAAGAGGCATCAG-1 PT16 Control -0.0317262480135188
M52_TCACAAGCAAATCGGG-1 PT16 Control -0.0254918252632373
M52_TCACAAGCACACTGGC-1 PT16 Control 0.0338391304075019
M52_TCACAAGTCCTGCTAC-1 PT16 Control -0.0181044697400929
M52_TCACACCTCAAAGGAT-1 PT16 Control 0.0250383435968136
M52_TCACGCTTCCGTAGGC-1 PT16 Control 0.0186570532609628
M52_TCACTATGTTTACACG-1 PT16 Control -0.0154701295626282
M52_TCACTCGAGACTTAAG-1 PT16 Control -0.0134113457911367
M52_TCACTCGAGGTCTTTG-1 PT16 Control -0.0117091638221433
M52_TCACTCGCAGCACCCA-1 PT16 Control -0.000943151916744739
M52_TCAGCAAAGGTGCTGA-1 PT16 Control 0.0137216465256302
M52_TCAGCAACAGTCGTTA-1 PT16 Control -0.0010368482677412
M52_TCAGCAAGTTCGAACT-1 PT16 Control -0.00512748991092549
M52_TCAGGTATCTGGTGGC-1 PT16 Control -0.0285397289386154
M52_TCAGTCCCACGCGTGT-1 PT16 Control 0.0291392478310796
M52_TCAGTGAAGATGAACT-1 PT16 Control -0.00948465861615319
M52_TCAGTGAGTTCAAGTC-1 PT16 Control -0.0233972062250879
M52_TCAGTTTCACGACCTG-1 PT16 Control -0.0247995837152141
M52_TCAGTTTCACTACTTT-1 PT16 Control -0.0360347812105544
M52_TCAGTTTCATGTGGCC-1 PT16 Control -0.0289234000098417
M52_TCAGTTTGTGAGATCG-1 PT16 Control 0.0264383210555899
M52_TCATACTAGACGCCCT-1 PT16 Control -0.0214027265826986
M52_TCATACTGTTCGGCTG-1 PT16 Control -0.020179895873832
M52_TCATACTTCCGATGTA-1 PT16 Control -0.0129952697876986
M52_TCATATCTCATGAGTC-1 PT16 Control 0.000758250756394185
M52_TCATCATAGGCACAAC-1 PT16 Control 0.0083852497421914
M52_TCATCCGAGGCACAAC-1 PT16 Control -0.0032200660948179
M52_TCATCCGGTCGCTTAA-1 PT16 Control 0.031945589095637
M52_TCATGAGAGTAACAGT-1 PT16 Control -0.0171978451735613
M52_TCATGAGGTAAGCGGT-1 PT16 Control -0.0251081891551301
M52_TCATGGATCTGCTAGA-1 PT16 Control -0.0171386866064018
M52_TCATTACAGGAGCAAA-1 PT16 Control -0.00412327490677145
M52_TCATTACCAATTGCGT-1 PT16 Control -0.0322183609677361
M52_TCATTACGTTCGTGCG-1 PT16 Control 0.00501162007038308
M52_TCATTCAAGCGCACAA-1 PT16 Control 0.0118345481173655
M52_TCATTCAAGGCCTAAG-1 PT16 Control -0.00185497527123352
M52_TCATTCATCGAACTCA-1 PT16 Control 0.00666477727772302
M52_TCATTGTAGCTGACTT-1 PT16 Control -0.0411291278873663
M52_TCATTTGCAGGCATTT-1 PT16 Control -0.00894075703765196
M52_TCATTTGCAGTCTGGC-1 PT16 Control -0.00335411794756368
M52_TCATTTGGTAGGCTGA-1 PT16 Control -0.0239344908943619
M52_TCCACGTGTCAATCTG-1 PT16 Control -0.0379207822982199
M52_TCCATCGCAGCTACAT-1 PT16 Control -0.0340849837158879
M52_TCCATGCAGCGACTTT-1 PT16 Control 0.0527208032448332
M52_TCCATGCAGGAGATAG-1 PT16 Control -3.80540460258594e-05
M52_TCCCACACACCGTGCA-1 PT16 Control -0.0125112417376109
M52_TCCCACACACTTTAGG-1 PT16 Control 0.0276790974019386
M52_TCCCAGTCAAGAGGCT-1 PT16 Control -0.0158722277684308
M52_TCCCAGTTCCCTGTTG-1 PT16 Control -0.0305226374415708
M52_TCCCATGTCTCGGGAC-1 PT16 Control -0.0185721081556742
M52_TCCGATCGTCTTTCTA-1 PT16 Control -0.0396037497976997
M52_TCCGGGAGTGGCGTAA-1 PT16 Control -0.0288317690045036
M52_TCCGTGTCATAAGCGG-1 PT16 Control 0.0208879053960975
M52_TCCGTGTGTGTTGCCG-1 PT16 Control -0.0348284158369957
M52_TCCTCCCAGACTAGAT-1 PT16 Control -0.0468438082252488
M52_TCCTCCCCATCCTATT-1 PT16 Control -0.0251673930360814
M52_TCCTCGAGTTCCACGG-1 PT16 Control -0.0128052851785523
M52_TCCTCTTAGCCAGACA-1 PT16 Control 0.0195422679727273
M52_TCCTGCAGTATGCTTG-1 PT16 Control 0.0191116961464615
M52_TCCTGCAGTTACGATC-1 PT16 Control -0.0308772942173796
M52_TCCTTTCAGATTACCC-1 PT16 Control 0.0718216371475279
M52_TCCTTTCAGTATTAGG-1 PT16 Control -0.000978319067719613
M52_TCCTTTCAGTGAGCCA-1 PT16 Control -0.0578551767298299
M52_TCGAACATCCCTCATG-1 PT16 Control -0.0320570403336524
M52_TCGACCTAGTGGTGGT-1 PT16 Control -0.0125242344843219
M52_TCGACCTCAATCTGCA-1 PT16 Control -0.00219456133966703
M52_TCGACCTCAATTGGTC-1 PT16 Control -0.0234075852183428
M52_TCGACCTCACCGAATT-1 PT16 Control 0.010195577779086
M52_TCGACGGCAAAGTATG-1 PT16 Control 0.0017470433724629
M52_TCGACGGCAGAAACCG-1 PT16 Control -0.0102608934505728
M52_TCGACGGTCTTGGTGA-1 PT16 Control 0.000742137359798861
M52_TCGCACTAGTCTAGAA-1 PT16 Control -0.00872777857652535
M52_TCGCACTCAAGAGATT-1 PT16 Control -0.0182295591365453
M52_TCGCTCACAATCGCAT-1 PT16 Control -0.0240338312347879
M52_TCGCTCAGTGATCGTT-1 PT16 Control -0.0177475696648101
M52_TCGCTCAGTGTCTTGA-1 PT16 Control 0.00276699037553596
M52_TCGCTTGAGCACGGAT-1 PT16 Control -0.0335997155769491
M52_TCGCTTGAGGTCTTTG-1 PT16 Control -0.0141045898441626
M52_TCGGATAGTCTGTCCT-1 PT16 Control -0.0301858857000125
M52_TCGGATATCCACTGAA-1 PT16 Control -0.0357075150929075
M52_TCGGGACGTGGTCTGC-1 PT16 Control -0.0488166396852218
M52_TCGGGCAAGCACCCAC-1 PT16 Control -0.0279297455972887
M52_TCGGGCAAGGTAGTCG-1 PT16 Control -0.0187981566363057
M52_TCGGGCAGTCGATGCC-1 PT16 Control -0.0123063325480732
M52_TCGGGCAGTTCAGCTA-1 PT16 Control 0.0030087389158848
M52_TCGGGCATCCAGTGTA-1 PT16 Control 0.0421512131177728
M52_TCGGGTGAGCGTCAGA-1 PT16 Control -0.025973707389494
M52_TCGGGTGTCCCTCTAG-1 PT16 Control -0.0241618034407332
M52_TCGTAGACACATTACG-1 PT16 Control -0.0198605556638285
M52_TCGTAGAGTCAGGAGT-1 PT16 Control -0.0244250643287911
M52_TCGTAGATCGCCGTGA-1 PT16 Control -0.0111740448791115
M52_TCGTCCAGTGCATTTG-1 PT16 Control -0.0423777655587364
M52_TCGTCCAGTTTACTGG-1 PT16 Control 0.00145296668436526
M52_TCGTGCTCATCATTGG-1 PT16 Control 0.0760843561559364
M52_TCGTGGGCACCCTGAG-1 PT16 Control -0.01834763518223
M52_TCGTGGGCAGAGTCTT-1 PT16 Control -0.020789618504345
M52_TCGTGGGGTTGCATTG-1 PT16 Control -0.0290653600393016
M52_TCTAACTAGACCTTTG-1 PT16 Control -0.00839068806029472
M52_TCTAACTTCACTGGGC-1 PT16 Control 0.00675530109751965
M52_TCTACATAGACGCCAA-1 PT16 Control -0.0123242795143524
M52_TCTACATAGGTTAAAC-1 PT16 Control -0.0311358079477372
M52_TCTACATTCTGTCCCA-1 PT16 Control 0.0329351983630597
M52_TCTACCGCACAGGATG-1 PT16 Control 0.00882493311821739
M52_TCTATACCACTGCACG-1 PT16 Control -0.0165349499135695
M52_TCTATACGTAAGATAC-1 PT16 Control -0.0202983367254724
M52_TCTATCAGTAGCGAGT-1 PT16 Control -0.0232783906629571
M52_TCTATCATCCACTTTA-1 PT16 Control -0.0470360911060277
M52_TCTCACGGTCGCTGCA-1 PT16 Control -0.0177639859882732
M52_TCTCAGCCAATCGCAT-1 PT16 Control -0.0335900254849797
M52_TCTCCGAGTCAGGAGT-1 PT16 Control -0.0345252659713093
M52_TCTGCCATCTATCGGA-1 PT16 Control -0.00703288769456203
M52_TCTGGCTGTTTGGCTA-1 PT16 Control -0.0221962261813806
M52_TCTGGCTTCAGCGTCG-1 PT16 Control -0.0443502194772628
M52_TCTGTCGCACTGCGAC-1 PT16 Control -0.016971738222627
M52_TCTGTCGGTTGCTTGA-1 PT16 Control -0.00678974960288578
M52_TCTTAGTCAAGAGATT-1 PT16 Control 0.00240795975159164
M52_TCTTCCTAGACATACA-1 PT16 Control -0.0270977676137433
M52_TCTTCCTAGTGGCAGT-1 PT16 Control 0.0420772727506279
M52_TCTTCCTGTACCCAGC-1 PT16 Control -0.0314127340159403
M52_TCTTCCTGTACGGGAT-1 PT16 Control -0.00318448854976669
M52_TCTTCCTGTAGTGATA-1 PT16 Control 0.0186229173760703
M52_TGAATGCGTGATACTC-1 PT16 Control -0.0330891146218442
M52_TGACAGTCAACTCCAA-1 PT16 Control -0.0335960040681517
M52_TGACAGTGTTACTCAG-1 PT16 Control 0.0238771738662756
M52_TGACAGTTCACCCATC-1 PT16 Control 0.00190711844384353
M52_TGACCCTCAATAGAGT-1 PT16 Control -0.0247744398188214
M52_TGACCCTCAGTCTGGC-1 PT16 Control -0.0368334594267905
M52_TGACCCTTCTACTGCC-1 PT16 Control 0.00761599595399073
M52_TGACGCGCAACAGCTT-1 PT16 Control -0.0196842795636389
M52_TGACGCGCAACTGCTA-1 PT16 Control -0.0430979770945116
M52_TGACTCCAGCACTGGA-1 PT16 Control -0.0127392220482537
M52_TGAGACTGTTCACCGG-1 PT16 Control -0.0271394829117712
M52_TGAGCGCCAACAAGAT-1 PT16 Control 0.0330056890478579
M52_TGAGCGCGTTCAGCGC-1 PT16 Control -0.0186677445663076
M52_TGAGGAGGTCCGGACT-1 PT16 Control 0.00986253701686465
M52_TGAGGAGTCGGTCGAC-1 PT16 Control -0.0169632021843446
M52_TGAGGGATCTTGGAAC-1 PT16 Control -0.0232491218680077
M52_TGAGGTTAGACTTGTC-1 PT16 Control -0.0588500405994005
M52_TGAGGTTAGTCGAAGC-1 PT16 Control 0.0200179716136401
M52_TGAGGTTCAACTACGT-1 PT16 Control 0.00327570900232024
M52_TGAGGTTGTCGAGTGA-1 PT16 Control -0.00271464041806971
M52_TGAGTCACAACATCGT-1 PT16 Control 0.00719082877633426
M52_TGAGTCATCAGTCACA-1 PT16 Control 0.00877081707233296
M52_TGATCAGAGTAACAGT-1 PT16 Control -0.0115424714696539
M52_TGATCAGCAACGACAG-1 PT16 Control -0.0458979772146049
M52_TGATCAGGTGCCTGCA-1 PT16 Control -0.0146490391799994
M52_TGATCAGTCTCCAAGA-1 PT16 Control -0.0224404550359736
M52_TGATCTTGTCCAATCA-1 PT16 Control -0.0236683702652746
M52_TGATGCAGTATGGGAC-1 PT16 Control -0.000118216159562146
M52_TGATGCATCATCTATC-1 PT16 Control 0.013568166254832
M52_TGATGCATCATTGCCC-1 PT16 Control -0.0239918784126765
M52_TGATGGTCATCACAGT-1 PT16 Control 0.0225159948633854
M52_TGATTTCAGATAGTGT-1 PT16 Control -0.0268084606218958
M52_TGCACGGGTCTCAGGC-1 PT16 Control -0.0017689632491521
M52_TGCACGGGTGATAGTA-1 PT16 Control -0.0265699230842438
M52_TGCAGATAGCGTGTCC-1 PT16 Control -0.0417890171386708
M52_TGCAGATAGGGACACT-1 PT16 Control -0.00329057003545391
M52_TGCAGGCGTATCCTTT-1 PT16 Control 0.00563331734225497
M52_TGCAGTATCACCACAA-1 PT16 Control 0.0365821101632818
M52_TGCAGTATCCACCCTA-1 PT16 Control -0.00633552201057833
M52_TGCAGTATCGGCCCAA-1 PT16 Control -0.0565475087116736
M52_TGCCGAGAGCAGTACG-1 PT16 Control 0.0130927606439527
M52_TGCCGAGCAGCAGTAG-1 PT16 Control -0.0248119573393394
M52_TGCCGAGTCGTGCAGC-1 PT16 Control -0.0196462693985937
M52_TGCGACGTCCGTGTGG-1 PT16 Control -0.0223419810335386
M52_TGCGATACAATCCTAG-1 PT16 Control 0.0385274102637524
M52_TGCGATATCCATCTGC-1 PT16 Control 0.00598078906502314
M52_TGCGGCAAGACCAAAT-1 PT16 Control -0.0503907745623116
M52_TGCGGGTCACTACCGG-1 PT16 Control 0.0225653549912368
M52_TGCTCCAAGCTTAAGA-1 PT16 Control -0.00877286847883793
M52_TGCTCGTCAGAACCGA-1 PT16 Control -0.00928480576211407
M52_TGCTCGTGTCATTGCA-1 PT16 Control -0.0466684749832229
M52_TGCTCGTGTTAACCTG-1 PT16 Control -0.0358254716607688
M52_TGCTTCGCAGTAGATA-1 PT16 Control 0.0076040510717424
M52_TGCTTCGGTACAGAGC-1 PT16 Control -0.0363759027240813
M52_TGCTTGCCACATTGTG-1 PT16 Control -0.00686266628161927
M52_TGGAACTAGATGGTCG-1 PT16 Control -0.0498208082690004
M52_TGGAACTAGTGCGACA-1 PT16 Control -0.0186015940292162
M52_TGGAACTCAGACGATG-1 PT16 Control 0.000989709921172782
M52_TGGAGAGAGGTTAGTA-1 PT16 Control -0.0079624721961577
M52_TGGAGAGCATGACTCA-1 PT16 Control 0.0245394916669891
M52_TGGATCATCGTAGCCG-1 PT16 Control 0.0271460093822055
M52_TGGATCATCGTTGTGA-1 PT16 Control 0.0144276319703058
M52_TGGATGTAGGTATCTC-1 PT16 Control -0.0372413143517809
M52_TGGATGTCACACACGC-1 PT16 Control -0.0398560617272228
M52_TGGGAAGAGAGGGTAA-1 PT16 Control -0.0241114422564715
M52_TGGGAAGAGTCACTAC-1 PT16 Control 0.00724054537046157
M52_TGGGAGACAATTGCCA-1 PT16 Control 0.00277901231224525
M52_TGGGATTAGCCAAGTG-1 PT16 Control -0.00173322145980498
M52_TGGGATTTCACCTACC-1 PT16 Control -0.0191729395571008
M52_TGGGCGTTCATGTCAG-1 PT16 Control -0.019047268205217
M52_TGGGCGTTCGTCACCT-1 PT16 Control 0.0146613595126806
M52_TGGGCTGGTACCAGAG-1 PT16 Control -0.0388553583277496
M52_TGGGCTGGTAGCTCGC-1 PT16 Control -0.0227231699912639
M52_TGGGTTAAGTACGTCT-1 PT16 Control -0.0350063610192502
M52_TGGTACACAAAGGCAC-1 PT16 Control -0.0452043052567655
M52_TGGTACACACATATGC-1 PT16 Control 0.0101942524293427
M52_TGGTACACATCTATCT-1 PT16 Control 0.0324951633054493
M52_TGGTACATCTAGTTCT-1 PT16 Control -0.0371645992902769
M52_TGGTGATCACGAAGAC-1 PT16 Control 0.0124144258352778
M52_TGGTTAGGTAGAGATT-1 PT16 Control -0.00325750558029547
M52_TGTAACGGTGTCATTG-1 PT16 Control -0.0226388824339976
M52_TGTAACGGTTAACAGA-1 PT16 Control -0.000862903329666403
M52_TGTAACGGTTGGAGGT-1 PT16 Control -0.044903876188398
M52_TGTAAGCAGGCTTAAA-1 PT16 Control -0.0187046595747581
M52_TGTAAGCGTATTGACC-1 PT16 Control 0.00573244304585641
M52_TGTAAGCTCCTGTACC-1 PT16 Control -0.0435741188483641
M52_TGTAGACAGCCGATCC-1 PT16 Control -0.0326858319890087
M52_TGTAGACGTACACGTT-1 PT16 Control -0.0300294489468416
M52_TGTAGACGTAGGCTCC-1 PT16 Control 0.00857252071366987
M52_TGTAGACGTGCAGATG-1 PT16 Control 0.00229186838681125
M52_TGTAGACTCGTGGTAT-1 PT16 Control -0.0052210857946686
M52_TGTAGACTCTCAACGA-1 PT16 Control 0.00404611219787054
M52_TGTCAGACATGTGGCC-1 PT16 Control -0.0198070645023661
M52_TGTCAGAGTTCCGGTG-1 PT16 Control -0.0216877848125474
M52_TGTCCCAAGCAAGGAA-1 PT16 Control -0.0252333909002261
M52_TGTCCTGAGCTGTTAC-1 PT16 Control 0.00931070220157335
M52_TGTCCTGTCCCGAATA-1 PT16 Control -0.00588489852259272
M52_TGTGATGCAAAGAACT-1 PT16 Control -0.0135415336107859
M52_TGTGCGGAGGGTAATT-1 PT16 Control -0.00448009182199444
M52_TGTGCGGTCGCTTGCT-1 PT16 Control -0.0458003964752094
M52_TGTGGCGAGCTCTGTA-1 PT16 Control 0.000981980593222992
M52_TGTGTGAAGAAACTCA-1 PT16 Control -0.0346503651804883
M52_TGTGTGAGTTTGCAGT-1 PT16 Control -0.0138957894381648
M52_TGTTACTTCGCTAATG-1 PT16 Control -0.0331330273424253
M52_TGTTACTTCGTAACTG-1 PT16 Control 0.00251944541111579
M52_TGTTCATCAAGTCATC-1 PT16 Control 0.00456492336961789
M52_TGTTCCGAGAGCAGAA-1 PT16 Control 0.00200798166713453
M52_TGTTCCGAGTGGTGGT-1 PT16 Control -0.0348883873029093
M52_TGTTCCGGTAACGCGA-1 PT16 Control 0.0237316387387558
M52_TGTTCTACACTGTGTA-1 PT16 Control -0.0222359441548865
M52_TGTTGAGAGGAACGTC-1 PT16 Control -0.0216070456329809
M52_TGTTGAGTCTCATAGG-1 PT16 Control -0.00714592156305432
M52_TGTTGGATCTACCTTA-1 PT16 Control -0.0147314282307866
M52_TGTTTGTTCCGTAATG-1 PT16 Control 0.0117936036243506
M52_TTACAGGGTGTGTACT-1 PT16 Control 0.00262004364544124
M52_TTACGCCAGGTGTGAC-1 PT16 Control -0.00552843736306491
M52_TTACGCCAGTTTCGGT-1 PT16 Control 0.0287785559978857
M52_TTACGCCGTTGCCGCA-1 PT16 Control -0.034152684110707
M52_TTACGCCTCGCCCAGA-1 PT16 Control -0.015509048735042
M52_TTACGTTGTACGAGTG-1 PT16 Control -0.0224322697911124
M52_TTACGTTGTTACACTG-1 PT16 Control 0.00331323645539913
M52_TTACGTTTCGTCAACA-1 PT16 Control -0.0421943786483898
M52_TTACTGTGTCCTGGTG-1 PT16 Control -0.0229062661082334
M52_TTACTGTGTGAATGTA-1 PT16 Control -0.0125919629287484
M52_TTAGGCACATAATGAG-1 PT16 Control -0.0238239011073699
M52_TTAGGCACATAGATCC-1 PT16 Control -0.0179164483785977
M52_TTAGGGTAGATGTTGA-1 PT16 Control -0.0165990676505484
M52_TTAGGGTGTACTCAAC-1 PT16 Control 0.0194504924727846
M52_TTAGGGTTCCTGTAAG-1 PT16 Control -0.0486937732963315
M52_TTAGTCTCACCCTATC-1 PT16 Control -0.00711352333503548
M52_TTAGTCTGTCAGGTGA-1 PT16 Control -0.0253722974480262
M52_TTCAATCCAGTATACC-1 PT16 Control -0.00362922845402848
M52_TTCACCGGTAGCGTTT-1 PT16 Control 0.0136280520781787
M52_TTCAGGAAGACGCCCT-1 PT16 Control -0.0314435101707683
M52_TTCAGGATCGGCTGGT-1 PT16 Control -0.00253754838831988
M52_TTCATGTGTATCGTGT-1 PT16 Control 0.00024780506889846
M52_TTCCAATCATGTTCAG-1 PT16 Control -0.0150345505902562
M52_TTCCAATTCTCTGCTG-1 PT16 Control 0.00576749069358068
M52_TTCCGGTAGGAAAGGT-1 PT16 Control 0.000214738591586466
M52_TTCCGTGTCTATTCGT-1 PT16 Control -0.00221780493755336
M52_TTCCTAAGTTGCTCGG-1 PT16 Control -0.02331906986456
M52_TTCCTAATCGAAGAAT-1 PT16 Control -0.0346119556584324
M52_TTCCTCTGTCTAATCG-1 PT16 Control 0.00529243226560519
M52_TTCCTCTGTCTTCGAA-1 PT16 Control -0.0173636724897474
M52_TTCCTCTGTGCTGCAC-1 PT16 Control -0.0119126176220548
M52_TTCCTTCTCTGCCCTA-1 PT16 Control -0.0100714381134058
M52_TTCGATTAGCGCTGCT-1 PT16 Control -0.0318431540567905
M52_TTCGATTAGTAATACG-1 PT16 Control -0.0384504836726278
M52_TTCGATTGTGTTCCAA-1 PT16 Control -0.00768853000224073
M52_TTCGATTTCGAAACAA-1 PT16 Control -0.0276296833367918
M52_TTCGATTTCGCTGTTC-1 PT16 Control 0.0477073414472812
M52_TTCGCTGAGGTCTACT-1 PT16 Control 0.00348433645810689
M52_TTCGCTGGTCTCAGAT-1 PT16 Control -0.020740873433616
M52_TTCGCTGTCGATACAC-1 PT16 Control -0.0286888253972326
M52_TTCGGTCCACGTAGTT-1 PT16 Control -0.0242079310290512
M52_TTCGGTCGTCACCTTC-1 PT16 Control 0.0267687124283447
M52_TTCTAACAGGTATAGT-1 PT16 Control 0.0212097950896773
M52_TTCTAACTCATCGCCT-1 PT16 Control 0.00940698041752097
M52_TTCTAACTCATTCCTA-1 PT16 Control -0.0342377238886328
M52_TTCTAACTCTGGGATT-1 PT16 Control 0.0407338983559945
M52_TTCTCTCCATCAGTGT-1 PT16 Control 0.0241828856092964
M52_TTCTGTACAGCCGGTT-1 PT16 Control -0.038198710421903
M52_TTCTTCCTCGCGATCG-1 PT16 Control -0.0253297029613185
M52_TTCTTGAGTGGACTGA-1 PT16 Control 0.0311940435461745
M52_TTCTTGATCGGTGTAT-1 PT16 Control -0.00240698922748234
M52_TTGAACGAGCGAAACC-1 PT16 Control -0.0367270546612614
M52_TTGAACGCACAATGCT-1 PT16 Control 0.0686154218291242
M52_TTGAACGGTAAGGTCG-1 PT16 Control -0.032523107067107
M52_TTGACCCAGAAGTCCG-1 PT16 Control 0.017841965111422
M52_TTGACCCCATTGACTG-1 PT16 Control -0.0355325853556009
M52_TTGACCCGTAGCACAG-1 PT16 Control -0.0350900916013024
M52_TTGACCCTCCTCGCAT-1 PT16 Control -0.00454479381028247
M52_TTGAGTGAGGCCTAGA-1 PT16 Control 0.00163710105693521
M52_TTGAGTGCAGATACTC-1 PT16 Control -0.0321739422060448
M52_TTGAGTGTCTCCACTG-1 PT16 Control 0.00850748859640721
M52_TTGATGGTCGCAATTG-1 PT16 Control 0.0133942412075252
M52_TTGCCTGGTAGAAACT-1 PT16 Control -0.0251977715212546
M52_TTGCCTGGTCTTGCTC-1 PT16 Control -0.0247153632091515
M52_TTGCCTGGTTTACTTC-1 PT16 Control -0.0417440785806571
M52_TTGCCTGTCTCGCAGG-1 PT16 Control -0.036550943708885
M52_TTGCTGCGTCGTCTCT-1 PT16 Control -0.0285918105844983
M52_TTGGATGCATGAAGCG-1 PT16 Control -0.0211393668111884
M52_TTGGATGGTCTAGATC-1 PT16 Control 0.00652581185418138
M52_TTGGGATCACTGATTG-1 PT16 Control 0.0163253270918643
M52_TTGGGATTCCGAGAAG-1 PT16 Control 0.0145697851704082
M52_TTGGGCGCACTGCACG-1 PT16 Control -0.011631045070744
M52_TTGGGCGTCCCGTTGT-1 PT16 Control 0.000133811327286598
M52_TTGGGTAAGGGAGATA-1 PT16 Control -0.00223749717662458
M52_TTGGGTAAGGGTGGGA-1 PT16 Control 0.00406558901032134
M52_TTGGTTTAGCCGGATA-1 PT16 Control -0.0237718403969153
M52_TTGGTTTGTCGACTTA-1 PT16 Control -0.0222952518124761
M52_TTGTGGAAGGTAGATT-1 PT16 Control 0.0196775309453103
M52_TTGTGTTTCCGCCTAT-1 PT16 Control 0.035105992364501
M52_TTGTGTTTCGACGTCG-1 PT16 Control -0.00896157615269508
M52_TTGTTCAAGGCCACCT-1 PT16 Control -0.0355462206526885
M52_TTGTTCACACGGTCTG-1 PT16 Control -0.0132516240319384
M52_TTGTTGTTCACGGGCT-1 PT16 Control -0.0159656155230893
M52_TTGTTGTTCCAACACA-1 PT16 Control -0.0141059851554696
M52_TTGTTTGTCGGTCGAC-1 PT16 Control -0.038273137534547
M52_TTTACCAAGCAGCACA-1 PT16 Control -0.0329196435930723
M52_TTTACCATCTTGGTCC-1 PT16 Control -0.0107761261815158
M52_TTTACGTAGTAGCCAG-1 PT16 Control -0.0487080293715572
M52_TTTACTGAGCGTATAA-1 PT16 Control -0.00599095883904158
M52_TTTAGTCCAACACAAA-1 PT16 Control -0.0103089431882275
M52_TTTAGTCGTGTCACAT-1 PT16 Control 0.0257280877897353
M52_TTTAGTCTCGGTCATA-1 PT16 Control 0.031796461942192
M52_TTTCACAAGTATGTAG-1 PT16 Control -0.0190964042284931
M52_TTTCACAGTTATCCAG-1 PT16 Control -0.0308690181321955
M52_TTTCATGAGTCAGCCC-1 PT16 Control 0.00624186412028938
M52_TTTCATGAGTTCGCAT-1 PT16 Control -0.0155722580084006
M52_TTTCGATTCCGAAGGA-1 PT16 Control -0.014818768883595
M52_TTTGATCCAACTGCCG-1 PT16 Control 0.0209066570342505
M52_TTTGATCCACATGTTG-1 PT16 Control -0.031008302956196
M52_TTTGATCGTTATTCTC-1 PT16 Control 0.0218535895794169
M52_TTTGGTTAGTGCAGCA-1 PT16 Control -0.0255284261597841
M52_TTTGGTTCATTCTCCG-1 PT16 Control -0.00944150619996134
M52_TTTGTTGGTACCAGAG-1 PT16 Control -0.00656289693013257
M52_TTTGTTGGTCAACCAT-1 PT16 Control -0.0160957849585312
M52_TTTGTTGGTCCCTAAA-1 PT16 Control -0.0241746276657417
M52_TTTGTTGGTCTTTCAT-1 PT16 Control -0.0292158294339831
M52_TTTGTTGGTGCACATT-1 PT16 Control -0.00861634888430682
M52_AAACCCAAGTCACAGG-1 PT16 Control -0.0396020114716347
M52_AAACCCAAGTCGAAAT-1 PT16 Control -0.027138419179302
M52_AAACCCACACCGTACG-1 PT16 Control -0.07166845017559
M52_AAACCCACAGACAAAT-1 PT16 Control -0.0238364943670052
M52_AAACCCAGTACACGTT-1 PT16 Control -0.0155707923300882
M52_AAACGAAAGCGGGTTA-1 PT16 Control -0.00279904985572445
M52_AAACGCTCATGCGTGC-1 PT16 Control -0.00397925092831927
M52_AAAGAACAGGCTCTAT-1 PT16 Control -0.00692667974039743
M52_AAAGAACCAAAGGCTG-1 PT16 Control -0.0148090844268877
M52_AAAGAACCAACCCTCT-1 PT16 Control -0.0443351093162566
M52_AAAGGATAGGTCGACA-1 PT16 Control -0.0594061559155136
M52_AAAGGATCAGGGTCTC-1 PT16 Control -0.0427106474082295
M52_AAAGGATTCAGCGCGT-1 PT16 Control -0.0232503014998672
M52_AAAGGGCCAGAACCGA-1 PT16 Control -0.0306793367370036
M52_AAAGGGCTCAAAGAAC-1 PT16 Control -0.0339945399023497
M52_AAAGGGCTCTCCCATG-1 PT16 Control -0.0158684445625862
M52_AAAGGTAAGATGGTCG-1 PT16 Control -0.0186143898506214
M52_AAAGGTAGTCCTGTCT-1 PT16 Control -0.0139300274714323
M52_AAAGGTATCTATCGGA-1 PT16 Control -0.0447323936593146
M52_AAAGTCCCAAGCACCC-1 PT16 Control -0.0241217409798432
M52_AAAGTGATCCGATGCG-1 PT16 Control -0.0112487315688328
M52_AAATGGAAGGCACTAG-1 PT16 Control 0.00900995011088038
M52_AACAAAGGTTTCCATT-1 PT16 Control -0.0552223182046256
M52_AACAAAGTCATTTGCT-1 PT16 Control -0.00275294639284582
M52_AACAAAGTCCCGATCT-1 PT16 Control -0.00246124795135394
M52_AACAACCTCTGTCTCG-1 PT16 Control 0.0328851928473356
M52_AACAAGAAGGTGCTTT-1 PT16 Control -0.0338611403286364
M52_AACACACCAAGTGTCT-1 PT16 Control -0.0260395992881611
M52_AACACACCAGCGGTTC-1 PT16 Control 0.00110247880313222
M52_AACACACTCCACCTGT-1 PT16 Control -0.0319030029200297
M52_AACAGGGAGAGTGTTA-1 PT16 Control -0.0168447313614369
M52_AACAGGGAGAGTTGAT-1 PT16 Control -0.0019224385104121
M52_AACAGGGCAGGAACCA-1 PT16 Control -0.0245704780818707
M52_AACAGGGGTGAATTAG-1 PT16 Control 0.00833283751054917
M52_AACAGGGTCAAATAGG-1 PT16 Control -0.0341325740809698
M52_AACAGGGTCAGAGCAG-1 PT16 Control -0.0130684119134857
M52_AACAGGGTCTCAGTCC-1 PT16 Control -0.0135192509646463
M52_AACCAACCATCGCTCT-1 PT16 Control -0.0206848746504568
M52_AACCAACTCCTCTAGC-1 PT16 Control 0.0115924573496469
M52_AACCACATCACGGAGA-1 PT16 Control -0.0207700163891736
M52_AACCACATCGGAGATG-1 PT16 Control -0.0121676054755188
M52_AACCATGGTAACTAAG-1 PT16 Control -0.00572373879334573
M52_AACCATGTCTCTCGCA-1 PT16 Control -0.0219205296824958
M52_AACCCAAGTATCGCAT-1 PT16 Control -0.00882450107246743
M52_AACCCAAGTATGAGAT-1 PT16 Control 0.0118392754180898
M52_AACCTGAAGTCATCCA-1 PT16 Control -0.0325107706182178
M52_AACCTGATCGGTCGGT-1 PT16 Control -0.027742679073145
M52_AACCTTTAGAATAACC-1 PT16 Control 0.0615905927916058
M52_AACCTTTCAAATACAG-1 PT16 Control -0.0199917942208293
M52_AACCTTTGTCCAATCA-1 PT16 Control -0.0242544240129396
M52_AACCTTTGTCGAGCTC-1 PT16 Control -0.0334726189997183
M52_AACGGGAAGCTAAGTA-1 PT16 Control 0.0540155200875265
M52_AACGGGACAAATCCCA-1 PT16 Control -0.0213038019903902
M52_AACGGGACACACCTAA-1 PT16 Control 2.04588957497531e-05
M52_AACGTCATCATGACAC-1 PT16 Control -0.057411334591872
M52_AACTTCTAGAGCATTA-1 PT16 Control -0.0144026479843171
M52_AACTTCTAGTCAAGCG-1 PT16 Control 0.0129440937466711
M52_AACTTCTCAAAGGAGA-1 PT16 Control -0.00743990829923168
M52_AACTTCTCAATAGAGT-1 PT16 Control -0.00752193601483456
M52_AACTTCTCAGGTTCAT-1 PT16 Control 0.0150099597109508
M52_AACTTCTTCGGTTCAA-1 PT16 Control -0.0471208029668296
M52_AAGAACAAGAGAAGGT-1 PT16 Control -0.0362035532906368
M52_AAGAACAAGCCAAGCA-1 PT16 Control -0.0254411162218585
M52_AAGAACACAGGTCCGT-1 PT16 Control 0.03036390109423
M52_AAGAACAGTCATAAAG-1 PT16 Control -0.0280165423188673
M52_AAGAACAGTTGCAAGG-1 PT16 Control -0.0452589265611251
M52_AAGACAACAGCTTTGA-1 PT16 Control 0.0216849778483859
M52_AAGACAACATCCTATT-1 PT16 Control -0.0295545013827194
M52_AAGACAAGTATCGCTA-1 PT16 Control -0.0387289121625788
M52_AAGACAAGTGACGTCC-1 PT16 Control -0.0152151778875251
M52_AAGACTCAGCCTGAAG-1 PT16 Control -0.0183591060014326
M52_AAGACTCGTTTGTTCT-1 PT16 Control -0.0274389456586813
M52_AAGATAGTCGTTCAGA-1 PT16 Control -0.0182676271150576
M52_AAGCATCAGTATGAGT-1 PT16 Control 0.00659802678682797
M52_AAGCATCGTATGAGGC-1 PT16 Control -0.0175553240062228
M52_AAGCCATAGAAGGGAT-1 PT16 Control -0.0311391095159334
M52_AAGCCATGTATTGAGA-1 PT16 Control 0.00495528923503624
M52_AAGCCATGTTAACAGA-1 PT16 Control 0.0218753126396353
M52_AAGCGAGCATTCTGTT-1 PT16 Control -0.0209632283992265
M52_AAGCGTTTCGCTACGG-1 PT16 Control -0.0192747376508416
M52_AAGGAATAGGCGATAC-1 PT16 Control -0.0160963502420831
M52_AAGGAATTCCTTATCA-1 PT16 Control -0.0324302719701121
M52_AAGTACCCACACAGCC-1 PT16 Control -0.0504010430618379
M52_AAGTCGTCACAATTCG-1 PT16 Control -0.00858011443432952
M52_AAGTGAACAGCTGTTA-1 PT16 Control -0.00893362681269369
M52_AAGTGAATCCGCAACG-1 PT16 Control -0.00966450847390793
M52_AATAGAGAGCGACTTT-1 PT16 Control -0.0142097929383672
M52_AATAGAGGTCTCGGAC-1 PT16 Control -0.0260723097303873
M52_AATCACGCACTACTTT-1 PT16 Control -0.0156273143332713
M52_AATCACGTCGACATAC-1 PT16 Control -0.0487288850575508
M52_AATCACGTCTGCTCTG-1 PT16 Control -0.0197895187479384
M52_AATCGACAGCGTATAA-1 PT16 Control -0.0228909250829379
M52_AATCGTGAGGGTTAGC-1 PT16 Control -0.0423580082395095
M52_AATCGTGTCGTCTCAC-1 PT16 Control 0.00123468212447042
M52_AATGAAGCATGGAAGC-1 PT16 Control 0.0103403041182125
M52_AATGAAGGTTTAGTCG-1 PT16 Control -0.0313111728473618
M52_AATGAAGTCAAAGAAC-1 PT16 Control -0.0475378080473064
M52_AATGAAGTCAAGTCGT-1 PT16 Control -0.0139708161294572
M52_AATGACCAGCTCTGTA-1 PT16 Control -0.00341281325859202
M52_AATGACCCAGGTAGTG-1 PT16 Control 0.00143572690506771
M52_AATGACCGTCGCTTGG-1 PT16 Control -0.0049671196452992
M52_AATGACCTCCCAGGCA-1 PT16 Control -0.00910889443612323
M52_AATGACCTCGGCTCTT-1 PT16 Control 0.0519329340168001
M52_AATGGAACATGTGCCG-1 PT16 Control -0.00633727159972311
M52_AATGGCTGTACCTATG-1 PT16 Control -0.000982414488951006
M52_AATGGCTGTCTACAAC-1 PT16 Control -0.0153152392381325
M52_AATGGCTTCGTAACCA-1 PT16 Control -0.0040956997197869
M52_AATTCCTTCAAGTAAG-1 PT16 Control -0.0469957954289543
M52_AATTCCTTCTGTTGGA-1 PT16 Control -0.0389684684370456
M52_AATTTCCCACCATTCC-1 PT16 Control -0.00377347018991117
M52_AATTTCCGTTGCACGC-1 PT16 Control -8.82959315600396e-05
M52_ACAAAGACAAGCGATG-1 PT16 Control -0.0118298631849507
M52_ACAAAGACATGCACTA-1 PT16 Control -0.0323008733982707
M52_ACAACCAAGATCGCTT-1 PT16 Control 0.0202121658803315
M52_ACAACCAGTGCTTATG-1 PT16 Control -0.0274798692308615
M52_ACAAGCTGTATGGTAA-1 PT16 Control 0.00333873016440125
M52_ACAAGCTTCCGGACTG-1 PT16 Control -0.0263392342993271
M52_ACAAGCTTCGTTGTTT-1 PT16 Control -0.011396646401362
M52_ACAAGCTTCTTACGTT-1 PT16 Control -0.0196319077209923
M52_ACACAGTAGTAAATGC-1 PT16 Control 0.0432176817302272
M52_ACACAGTTCGCAGAGA-1 PT16 Control -0.0209680778479603
M52_ACACGCGAGTCTGGTT-1 PT16 Control -0.0247192840091222
M52_ACACGCGAGTTGTCAC-1 PT16 Control -0.00574966679156505
M52_ACACGCGCATGGGATG-1 PT16 Control -0.0220338218740809
M52_ACACTGAAGTGATTCC-1 PT16 Control -0.0126064386386848
M52_ACACTGAGTCGTGTTA-1 PT16 Control -0.0339276369248825
M52_ACAGCCGAGAATTCAG-1 PT16 Control -0.00456664328538189
M52_ACAGCCGTCCATGAGT-1 PT16 Control 0.00166459769086377
M52_ACAGCCGTCCATTCAT-1 PT16 Control -0.0326994139250442
M52_ACAGCCGTCGCACGAC-1 PT16 Control -0.0202612081451732
M52_ACAGGGAAGAGTCCGA-1 PT16 Control -0.0365677421508443
M52_ACAGGGAGTGAGGAAA-1 PT16 Control -0.0151296240397436
M52_ACAGGGATCCTTGACC-1 PT16 Control -0.0158520083468829
M52_ACATCCCGTATCAAGA-1 PT16 Control -0.000847627804718559
M52_ACATCGACAACTGGTT-1 PT16 Control 0.000367759742256724
M52_ACATCGAGTGACCTGC-1 PT16 Control -0.024193582064485
M52_ACATCGAGTGGCTTGC-1 PT16 Control -0.0320658592525706
M52_ACATGCACAAGGGTCA-1 PT16 Control 0.0101403845600793
M52_ACATGCAGTAGGTCAG-1 PT16 Control -0.0171507032471985
M52_ACATGCATCAGACAAA-1 PT16 Control -0.0150862187411766
M52_ACATTTCGTTTACCTT-1 PT16 Control 0.0217929576925325
M52_ACATTTCGTTTCACAG-1 PT16 Control -0.0502506650506165
M52_ACCAAACGTCTTCGAA-1 PT16 Control -0.0220401999979397
M52_ACCAACACACTCCGGA-1 PT16 Control -0.00151258048095437
M52_ACCACAAAGCATCAAA-1 PT16 Control -0.0568257623058415
M52_ACCACAACATGGGATG-1 PT16 Control -0.00606062346975428
M52_ACCATTTGTCTGCCTT-1 PT16 Control -0.0460789583312305
M52_ACCATTTTCCACTTCG-1 PT16 Control -0.0218239996864928
M52_ACCCAAAAGGGACACT-1 PT16 Control -0.0305345358657043
M52_ACCCAAACAGTTGAAA-1 PT16 Control -0.01597761535569
M52_ACCCAAAGTGTTAACC-1 PT16 Control -0.00428308885374143
M52_ACCCTCAAGGCAGGGA-1 PT16 Control 0.00464838816489493
M52_ACCCTCATCGTTAGAC-1 PT16 Control -0.017723638884169
M52_ACCCTTGGTGGAGGTT-1 PT16 Control -0.0257559072892665
M52_ACCCTTGTCCAAATGC-1 PT16 Control -0.025165775006586
M52_ACCCTTGTCGGAACTT-1 PT16 Control -0.0203771290025785
M52_ACCGTTCGTCCTGTCT-1 PT16 Control 0.0390691085926673
M52_ACCGTTCGTCGCAACC-1 PT16 Control 0.0346938438986577
M52_ACCGTTCTCGCCGATG-1 PT16 Control 0.023847187328133
M52_ACCGTTCTCGGCTGTG-1 PT16 Control -0.0253931527674377
M52_ACCTACCGTGCCTAAT-1 PT16 Control -0.0144374772020918
M52_ACCTGAACAATCTCTT-1 PT16 Control -0.0040376597582267
M52_ACCTGAATCGAGAGCA-1 PT16 Control -0.040721435043049
M52_ACCTGTCCACAAATAG-1 PT16 Control -0.0345089180174162
M52_ACCTGTCCACATTCGA-1 PT16 Control -0.00615205438236022
M52_ACCTGTCTCGAGATAA-1 PT16 Control -0.00129715750037562
M52_ACCTGTCTCTCGGCTT-1 PT16 Control -0.0161699425488137
M52_ACGATCAGTCTGCCTT-1 PT16 Control -0.0316645055241376
M52_ACGATCATCAAGAGGC-1 PT16 Control -0.00791211875749792
M52_ACGATCATCTGTGCAA-1 PT16 Control -0.0292438984290825
M52_ACGATGTCAGAACTCT-1 PT16 Control -0.0136812306502367
M52_ACGCACGAGCTAGATA-1 PT16 Control -0.0169279280266254
M52_ACGCACGCAGAAGTTA-1 PT16 Control 0.0262826491094235
M52_ACGCACGGTGCGTTTA-1 PT16 Control 0.00027953310825149
M52_ACGCACGGTGTATACC-1 PT16 Control -0.0538690547299408
M52_ACGCACGGTGTTGATC-1 PT16 Control 0.00278104112994897
M52_ACGCACGGTTAGGCTT-1 PT16 Control -0.00263431891472793
M52_ACGCACGGTTCAAGGG-1 PT16 Control -0.00615544795871004
M52_ACGGAAGCACAGCCTG-1 PT16 Control -0.00406721338481073
M52_ACGGAAGGTCACATTG-1 PT16 Control -0.0247267996064722
M52_ACGGGTCCAGTGTGGA-1 PT16 Control -0.0458751411327808
M52_ACGGTCGCAGACACAG-1 PT16 Control -0.00554842543970249
M52_ACGGTCGCAGGCGATA-1 PT16 Control -0.00253854134824352
M52_ACGGTCGGTTACAGCT-1 PT16 Control -0.0244894944705573
M52_ACGTAACCACCACATA-1 PT16 Control -0.0360101952458317
M52_ACGTAACGTATGACAA-1 PT16 Control -0.0362315340414777
M52_ACGTAACGTATGTCAC-1 PT16 Control -0.0231011128612609
M52_ACGTAACGTCGGATTT-1 PT16 Control -0.0245507382694086
M52_ACGTACAAGCAGAAAG-1 PT16 Control -0.0162228971583334
M52_ACGTACACACAGTCGC-1 PT16 Control -0.00791549979450981
M52_ACGTACACATGGCTAT-1 PT16 Control -0.0374811502593046
M52_ACGTACAGTCGAAGCA-1 PT16 Control -0.0365017263828819
M52_ACGTAGTAGATTGGGC-1 PT16 Control -0.0251237709047375
M52_ACGTAGTAGCATTGTC-1 PT16 Control -0.0453619640509268
M52_ACGTAGTAGTTGGACG-1 PT16 Control -0.00349595595429861
M52_ACGTAGTCAGATACTC-1 PT16 Control 0.0245654952363089
M52_ACGTAGTCAGGATGAC-1 PT16 Control -0.0473891564225536
M52_ACGTAGTGTTCAGCGC-1 PT16 Control -0.00209782860467586
M52_ACGTCCTGTATGTCTG-1 PT16 Control -0.00808659381270418
M52_ACGTCCTTCCTGATAG-1 PT16 Control 0.0848668800139091
M52_ACGTTCCAGGATCATA-1 PT16 Control -0.0402056758060347
M52_ACGTTCCCATGATGCT-1 PT16 Control -0.012607637915599
M52_ACGTTCCTCTGGGCGT-1 PT16 Control -0.0348741601909166
M52_ACTACGAAGGGTAGCT-1 PT16 Control -0.00614222392312519
M52_ACTACGACACTACGGC-1 PT16 Control -0.00931731047671505
M52_ACTACGAGTGCTCGTG-1 PT16 Control 0.00795837448903766
M52_ACTATCTAGTGCAGCA-1 PT16 Control -0.0090401385365575
M52_ACTATCTGTTGGACCC-1 PT16 Control 0.00411639824612955
M52_ACTATGGCAACTCCAA-1 PT16 Control 0.00206385584232935
M52_ACTATGGCATGGCCCA-1 PT16 Control -0.0440880187026992
M52_ACTATTCAGGACGCAT-1 PT16 Control -0.0319262922770788
M52_ACTATTCCAACAGTGG-1 PT16 Control -0.01316709191783
M52_ACTATTCCAGTCACGC-1 PT16 Control -0.0366991650852388
M52_ACTATTCCATAACCCA-1 PT16 Control -0.00349961333716128
M52_ACTCCCACAAGAGAGA-1 PT16 Control 0.0274096952349806
M52_ACTCCCATCCAAGGGA-1 PT16 Control -0.021462112525628
M52_ACTCCCATCGGTCGAC-1 PT16 Control -0.040698721099379
M52_ACTCTCGAGCCTTTGA-1 PT16 Control -0.00207933069822476
M52_ACTGATGAGTACTGTC-1 PT16 Control -0.0151597733397629
M52_ACTGATGCATGCAGGA-1 PT16 Control -0.0145780846659354
M52_ACTGATGGTACAAGTA-1 PT16 Control -0.000501693977422224
M52_ACTGATGTCATTTACC-1 PT16 Control 0.0395119723367052
M52_ACTGCAATCGCCATAA-1 PT16 Control -0.0101559030151459
M52_ACTGTCCGTGCATTAC-1 PT16 Control -0.00697473351823844
M52_ACTGTCCTCCGAAATC-1 PT16 Control -0.0334243573360151
M52_ACTGTGAAGGATACCG-1 PT16 Control 0.0315606691028165
M52_ACTGTGACACCTGTCT-1 PT16 Control -0.0317505415920771
M52_ACTTAGGAGGTCTGGA-1 PT16 Control -0.0349018509534195
M52_ACTTATCCAGAGTCTT-1 PT16 Control -0.00693877926134039
M52_ACTTATCGTATGAGAT-1 PT16 Control -0.044434058621881
M52_ACTTCCGCAAAGAGTT-1 PT16 Control 0.0095054778860504
M52_ACTTCCGCATTATGCG-1 PT16 Control 0.0195551390874246
M52_ACTTCCGGTCGTGGTC-1 PT16 Control -0.00736269460960684
M52_ACTTCCGTCTTCCTAA-1 PT16 Control -0.0306425682109407
M52_ACTTCGCCATTGACCA-1 PT16 Control -0.0155553733810735
M52_ACTTCGCTCTCGTCAC-1 PT16 Control -0.00630441363913176
M52_ACTTTGTAGGGTATAT-1 PT16 Control 0.020043961296332
M52_ACTTTGTAGTAACGAT-1 PT16 Control -0.00569322031306069
M52_ACTTTGTAGTCACTGT-1 PT16 Control 0.00861941652275422
M52_AGAACAAAGCCTAACT-1 PT16 Control 0.0136212105321518
M52_AGAACAACAAGGCCTC-1 PT16 Control -0.0101230191347938
M52_AGAACCTGTAGATCCT-1 PT16 Control -0.0338213663651412
M52_AGAAGTACAGCTCCTT-1 PT16 Control 0.0160413708806465
M52_AGAAGTAGTACGTGAG-1 PT16 Control -0.034393674828128
M52_AGAAGTAGTTGGAGGT-1 PT16 Control -0.0698812525737004
M52_AGAAGTAGTTTGTTGG-1 PT16 Control -0.00965728375022229
M52_AGAAGTATCTAGCCTC-1 PT16 Control 0.00571147250899545
M52_AGACAAACAAATGAAC-1 PT16 Control -0.0259401333841278
M52_AGACAAATCATTTGCT-1 PT16 Control -0.0118154565472627
M52_AGACAGGAGCATATGA-1 PT16 Control -0.0170150117655575
M52_AGACAGGTCAAATGAG-1 PT16 Control -0.0154988712539788
M52_AGACCATCAACCGCCA-1 PT16 Control -0.00161188573028417
M52_AGACCATGTCGCATTA-1 PT16 Control -0.0427327147248994
M52_AGACCATGTGCTGCAC-1 PT16 Control -0.0469339306904211
M52_AGACCCGAGCTAAATG-1 PT16 Control -0.0351271201154414
M52_AGAGAATAGGGAGTGG-1 PT16 Control -0.0149683974353087
M52_AGAGAATGTACTCCCT-1 PT16 Control -0.042049155559303
M52_AGAGAATGTAGTGATA-1 PT16 Control -0.0187970649291239
M52_AGAGAATGTGGCAACA-1 PT16 Control -0.0401865104270655
M52_AGAGAGCAGCGACTTT-1 PT16 Control -0.0154134672237562
M52_AGAGAGCAGCGTATGG-1 PT16 Control -0.0391462480976935
M52_AGAGAGCCATTCCTCG-1 PT16 Control 0.000985264899871774
M52_AGAGAGCGTTGGGTTT-1 PT16 Control -0.0381866318077615
M52_AGAGAGCTCCGTTGAA-1 PT16 Control -0.0340853472573136
M52_AGAGCAGAGATTAGTG-1 PT16 Control -0.0424173040914522
M52_AGAGCAGGTCTTCAAG-1 PT16 Control -0.00211270806677946
M52_AGAGCCCAGGTACATA-1 PT16 Control -0.00767375026475997
M52_AGAGCCCGTAAGTTGA-1 PT16 Control -0.0172253970118501
M52_AGAGCCCGTTTCTTAC-1 PT16 Control -0.0233213451416582
M52_AGAGCCCTCCCTCAAC-1 PT16 Control -0.0164751626171407
M52_AGAGCCCTCGCTCCTA-1 PT16 Control -0.00961522697244488
M52_AGATAGACAAAGGGTC-1 PT16 Control -0.0179202969671875
M52_AGATAGACACACCTTC-1 PT16 Control -0.0442235651888074
M52_AGATAGAGTTGTCTAG-1 PT16 Control -0.0199116475338419
M52_AGATAGATCGTCTAAG-1 PT16 Control -0.0310216393103798
M52_AGATCCACATCCGTTC-1 PT16 Control -0.027806592390187
M52_AGATCCAGTAGCTGAG-1 PT16 Control -0.0175234873614772
M52_AGATCGTAGGTCACCC-1 PT16 Control -0.0178367993728405
M52_AGATCGTGTGCGAACA-1 PT16 Control -0.0126546324794022
M52_AGATCGTTCTGACAGT-1 PT16 Control -0.0369362097253303
M52_AGATGAACAAGTGGCA-1 PT16 Control -0.0141425177521568
M52_AGATGCTAGGTGCTAG-1 PT16 Control 0.0568452035803605
M52_AGATGCTGTAGGTCAG-1 PT16 Control -0.0183039186119176
M52_AGCATCAAGACATATG-1 PT16 Control -0.0481477762934825
M52_AGCATCAGTATTGAGA-1 PT16 Control 0.0185542652060032
M52_AGCATCATCGGCGATC-1 PT16 Control -0.02491455188365
M52_AGCCAATCAATGTCAC-1 PT16 Control -0.0187237839167559
M52_AGCCAATGTTACCTTT-1 PT16 Control -0.0408832787471801
M52_AGCCACGAGACATAGT-1 PT16 Control 0.0202414691416449
M52_AGCCACGCAGCAGGAT-1 PT16 Control -0.0281595497687627
M52_AGCCAGCCAATCTGCA-1 PT16 Control -0.0024087289239402
M52_AGCCAGCCAATGTCTG-1 PT16 Control -0.0242424471460473
M52_AGCCAGCGTGGCAACA-1 PT16 Control 0.000628264256346905
M52_AGCGCTGAGCCTGAGA-1 PT16 Control -0.00390890343553979
M52_AGCGCTGAGCGGGTAT-1 PT16 Control -0.0232270882997409
M52_AGCGTATAGTGCGCTC-1 PT16 Control -0.000949871924486673
M52_AGCGTATGTAAGGCCA-1 PT16 Control 0.018452020083872
M52_AGCGTCGAGACCAGAC-1 PT16 Control -0.0214304039290597
M52_AGCTACAAGAGAGAAC-1 PT16 Control 0.00248985003167604
M52_AGCTACACACCTATCC-1 PT16 Control 0.0117450954824106
M52_AGCTACAGTTCTTAGG-1 PT16 Control -0.0391775565080183
M52_AGCTACATCGTTCTCG-1 PT16 Control -0.0344558401472536
M52_AGCTCAAGTAGGTAGC-1 PT16 Control 0.0125646614903035
M52_AGCTCAATCAAATGAG-1 PT16 Control -0.0171796097067355
M52_AGCTCAATCGTAGGGA-1 PT16 Control -0.0354893316106811
M52_AGCTTCCCACAGCGCT-1 PT16 Control 0.0436064533850841
M52_AGGAAATCAGTCAACT-1 PT16 Control -0.021634448367432
M52_AGGAAATGTATATGGA-1 PT16 Control 0.000699287897129808
M52_AGGACGACACTAAACC-1 PT16 Control -0.0293571277620056
M52_AGGACGAGTCACCGCA-1 PT16 Control -0.0140770257078246
M52_AGGACGAGTTTACCTT-1 PT16 Control -0.0187059427578596
M52_AGGACTTAGCTTCGTA-1 PT16 Control -0.000530757222665629
M52_AGGACTTGTGTTGCCG-1 PT16 Control -0.0248484936061207
M52_AGGAGGTCAAGCGCTC-1 PT16 Control -0.0413625695034231
M52_AGGAGGTCACAGCCTG-1 PT16 Control -0.00265698322304547
M52_AGGATCTTCCCTCTCC-1 PT16 Control 0.0161217171553783
M52_AGGCATTAGTTGCCTA-1 PT16 Control -0.0191872871554677
M52_AGGCTGCAGGATCATA-1 PT16 Control -0.048414793021787
M52_AGGCTGCCAGAGAATT-1 PT16 Control -0.0234309238106254
M52_AGGCTGCGTACCGGCT-1 PT16 Control -0.0187798050709755
M52_AGGCTGCTCATTATCC-1 PT16 Control -0.0142563350541764
M52_AGGGAGTAGTGGTTGG-1 PT16 Control 0.029390992150292
M52_AGGGAGTCAGTTGAAA-1 PT16 Control -0.00260396356007461
M52_AGGGCTCAGATGCCGA-1 PT16 Control 0.018740739527582
M52_AGGGTCCAGCACTGGA-1 PT16 Control 0.000111450046715256
M52_AGGGTCCTCGACCATA-1 PT16 Control -0.0357092955611621
M52_AGGGTGAAGCGTTCAT-1 PT16 Control -0.0188742953314884
M52_AGGGTGAAGTGGTCAG-1 PT16 Control -0.0562237885563682
M52_AGGGTGATCGGCTTCT-1 PT16 Control -0.024611186041033
M52_AGGGTTTCAGCGACAA-1 PT16 Control 0.00798624215116758
M52_AGGGTTTCAGCGGTCT-1 PT16 Control -0.0216205910060785
M52_AGGTAGGCAACGATCT-1 PT16 Control 0.0125284996230665
M52_AGGTCATCAACTGAAA-1 PT16 Control -0.0278177991487107
M52_AGGTCATCATATGGCT-1 PT16 Control -0.0268839650351675
M52_AGGTCATGTTGTGTTG-1 PT16 Control -0.0389458462179986
M52_AGGTCTAAGCCAAGTG-1 PT16 Control 0.0154627439509924
M52_AGGTCTACAGAACTCT-1 PT16 Control -0.0220682132705819
M52_AGGTCTAGTACTAGCT-1 PT16 Control 0.0136966210082173
M52_AGGTCTAGTATCGAAA-1 PT16 Control -0.0277634822700318
M52_AGGTCTAGTCTAACGT-1 PT16 Control -0.0123509281235311
M52_AGGTTACAGAAGAGCA-1 PT16 Control -0.0123675570646769
M52_AGGTTACAGTGCCCGT-1 PT16 Control -0.022862948951912
M52_AGGTTACCACCCGTAG-1 PT16 Control -0.0575621171872967
M52_AGGTTACCATATGGCT-1 PT16 Control -0.00621937910196829
M52_AGGTTACGTACAGCGA-1 PT16 Control -0.0461371899713471
M52_AGGTTGTCACGCTGCA-1 PT16 Control -0.000569412585941592
M52_AGTAACCAGGGATCAC-1 PT16 Control -0.0218106358131797
M52_AGTAACCCAGTCGTTA-1 PT16 Control 0.00766408829314205
M52_AGTAACCGTAACGCGA-1 PT16 Control -0.0408081703666324
M52_AGTACCATCCACCTGT-1 PT16 Control -0.0156663117877852
M52_AGTACTGAGGGCTTCC-1 PT16 Control 0.00171278479729259
M52_AGTACTGTCAATGTCG-1 PT16 Control -0.0230096023664443
M52_AGTACTGTCCGTACGG-1 PT16 Control 0.0149014531116346
M52_AGTAGCTAGAGAGAAC-1 PT16 Control 0.0200911518970098
M52_AGTAGCTGTCCACAGC-1 PT16 Control 0.0289003650537624
M52_AGTAGCTGTGTCCACG-1 PT16 Control 0.0204393513648078
M52_AGTAGCTTCGTTATCT-1 PT16 Control -0.00350449640112249
M52_AGTAGTCGTTGCAAGG-1 PT16 Control -0.0369552713111543
M52_AGTAGTCTCTGTAACG-1 PT16 Control -0.0342106384694101
M52_AGTCAACAGTTGTCAC-1 PT16 Control -0.003860574287288
M52_AGTCAACCAGATTCGT-1 PT16 Control 0.0190202910430193
M52_AGTCAACGTCGGCTAC-1 PT16 Control -0.0193982429611133
M52_AGTCAACTCTTCCTAA-1 PT16 Control -0.0177715636250411
M52_AGTCATGCAATTGCAC-1 PT16 Control 0.00118135295999267
M52_AGTCTCCCATGCCATA-1 PT16 Control 0.0212386689907333
M52_AGTGATCGTTACCCAA-1 PT16 Control -0.0176501733631304
M52_AGTGCCGGTTGGTGTT-1 PT16 Control -0.000665356171158454
M52_AGTGCCGTCCACGAAT-1 PT16 Control -0.0462292014607333
M52_AGTTAGCCAAACACGG-1 PT16 Control 0.02285839317426
M52_AGTTCCCAGTAGCCAG-1 PT16 Control -0.0143590930728796
M52_AGTTCCCAGTCTAACC-1 PT16 Control -0.0210921049031186
M52_AGTTCGAAGCCTCAGC-1 PT16 Control -0.0309882061955196
M52_AGTTCGAAGTGTGTTC-1 PT16 Control -0.0236610234021505
M52_ATACCGAAGTGTCATC-1 PT16 Control -0.0282890156190099
M52_ATACCGACACTCTGCT-1 PT16 Control 0.0056952361927794
M52_ATACCGACAGAACTTC-1 PT16 Control 0.00422861975022729
M52_ATACCGAGTACAAACA-1 PT16 Control 0.0133737583396886
M52_ATACCGATCCGATGCG-1 PT16 Control -0.0202200737588131
M52_ATACCTTCACATTGTG-1 PT16 Control -0.00586946952226776
M52_ATACCTTGTCTAATCG-1 PT16 Control -0.0494977218090931
M52_ATACCTTGTCTTACAG-1 PT16 Control -0.0182495895951856
M52_ATACCTTGTGCAAGAC-1 PT16 Control 0.0100135142883351
M52_ATACCTTGTGCAATAA-1 PT16 Control -0.0271136434196455
M52_ATACCTTGTGTCGATT-1 PT16 Control -0.0044247371589175
M52_ATACTTCAGCATATGA-1 PT16 Control -0.0140894082310679
M52_ATAGACCAGGGTAATT-1 PT16 Control -0.00323064825773914
M52_ATAGACCCAAAGAGTT-1 PT16 Control -0.0242819479056454
M52_ATAGACCCACTGTGTA-1 PT16 Control 0.0476743964601515
M52_ATAGGCTAGTAAGAGG-1 PT16 Control -0.0315298408832223
M52_ATAGGCTCAACATCGT-1 PT16 Control -0.02833861923384
M52_ATAGGCTGTATCGATC-1 PT16 Control 0.00492427197409534
M52_ATATCCTGTGATACCT-1 PT16 Control -0.046768948717182
M52_ATATCCTGTTGAAGTA-1 PT16 Control -0.0177415673343604
M52_ATATCCTTCACTGTCC-1 PT16 Control -0.0524565566513164
M52_ATCACAGAGGTGCCTC-1 PT16 Control 0.00252305344240564
M52_ATCACAGCACGGGTAA-1 PT16 Control -0.00347697403307942
M52_ATCACAGTCCATATGG-1 PT16 Control -0.0252131582345989
M52_ATCACTTGTGAGTAGC-1 PT16 Control -0.0264757903222896
M52_ATCACTTGTGTTAACC-1 PT16 Control -0.00948453675263983
M52_ATCACTTGTTTGGCTA-1 PT16 Control 0.0378689669783074
M52_ATCACTTTCGTGGGAA-1 PT16 Control -0.0600750658403711
M52_ATCAGGTAGTCGTTAC-1 PT16 Control 0.0425159711796676
M52_ATCAGGTCAGCGTTTA-1 PT16 Control 9.45953560693991e-05
M52_ATCAGGTTCCTGCTAC-1 PT16 Control -0.0126093686454258
M52_ATCCACCCACGAGAAC-1 PT16 Control 0.0242545406902033
M52_ATCCACCCACGGTGTC-1 PT16 Control 0.000922600265322371
M52_ATCCACCTCGGCCTTT-1 PT16 Control -0.0105775462274342
M52_ATCCATTCAACCGATT-1 PT16 Control -0.0211034893702773
M52_ATCCATTCAGGCGATA-1 PT16 Control 0.00153736117010669
M52_ATCCATTGTCAAGGCA-1 PT16 Control -0.0399496471663177
M52_ATCCATTTCATTTACC-1 PT16 Control 0.0480449055832216
M52_ATCCCTGGTCCTATAG-1 PT16 Control -0.042416351452565
M52_ATCCCTGGTCTTAGTG-1 PT16 Control -0.0653089134934218
M52_ATCCGTCAGATAACAC-1 PT16 Control 0.0121682687632946
M52_ATCCGTCGTGCAAGAC-1 PT16 Control -0.0152320658596276
M52_ATCCTATAGCTAATCC-1 PT16 Control -0.000530664352129645
M52_ATCGATGCAACACGAG-1 PT16 Control 0.0219513879645776
M52_ATCGATGCATGACTAC-1 PT16 Control -0.0169191530619081
M52_ATCGATGGTTAACCTG-1 PT16 Control -0.0217380866079622
M52_ATCGCCTAGCGCTGAA-1 PT16 Control -0.00124851811527885
M52_ATCGCCTAGTTGAATG-1 PT16 Control -0.0053588161573376
M52_ATCGGATCACCCAACG-1 PT16 Control -0.018488385897561
M52_ATCGGATCAGAGAAAG-1 PT16 Control 0.00951546929711333
M52_ATCGGCGAGCGCCTAC-1 PT16 Control -0.0189010491662402
M52_ATCGGCGCAAATAGCA-1 PT16 Control -0.0333437283131512
M52_ATCGGCGCACGGTCTG-1 PT16 Control -0.0201695705590334
M52_ATCGGCGGTCTGTCAA-1 PT16 Control 0.0198255899100474
M52_ATCGGCGTCACTTGGA-1 PT16 Control 0.0278958714961635
M52_ATCGGCGTCTGGGCCA-1 PT16 Control 0.0149811117046775
M52_ATCGTAGAGGGAGGAC-1 PT16 Control -0.0394026383438502
M52_ATCGTAGCATGTCAGT-1 PT16 Control -0.014577395388337
M52_ATCGTCCCAGCGTAGA-1 PT16 Control -0.025166012923237
M52_ATCGTCCGTAGAAACT-1 PT16 Control -0.0033018437778185
M52_ATCGTGAAGGAGTACC-1 PT16 Control -0.019877218067211
M52_ATCGTGAGTGCCCAGT-1 PT16 Control -0.00388904525596295
M52_ATCTCTATCTCTGCTG-1 PT16 Control 0.00570887258295699
M52_ATCTTCAAGGATATAC-1 PT16 Control 0.0243607949943526
M52_ATCTTCATCTAAGCCA-1 PT16 Control -0.00371126333083646
M52_ATGAAAGAGTGGTGGT-1 PT16 Control -0.0160672067661793
M52_ATGACCAGTATTCTCT-1 PT16 Control -0.0202135134421438
M52_ATGACCAGTTCCTAAG-1 PT16 Control -0.038175362821575
M52_ATGACCATCCCATGGG-1 PT16 Control -0.0120567938994293
M52_ATGACCATCTTAGCTT-1 PT16 Control -0.0407945008107489
M52_ATGAGGGAGGAGTATT-1 PT16 Control -0.0512093785717008
M52_ATGAGTCAGTCCTGCG-1 PT16 Control -0.0200907624807024
M52_ATGAGTCTCCCATTCG-1 PT16 Control -0.0390968775055846
M52_ATGATCGAGAGTGAAG-1 PT16 Control 0.00140347775170729
M52_ATGATCGGTCTACACA-1 PT16 Control 0.0404206351066639
M52_ATGATCGTCTGGACTA-1 PT16 Control -0.0113778644271857
M52_ATGCATGAGCGTTCCG-1 PT16 Control -0.0289150790979871
M52_ATGCATGAGTACTGTC-1 PT16 Control -0.0350597481812284
M52_ATGCCTCAGCGTTACT-1 PT16 Control 0.0145840622059574
M52_ATGCGATAGTCAGCGA-1 PT16 Control -0.0464104555659918
M52_ATGCGATAGTTGTCAC-1 PT16 Control -0.0119665700279204
M52_ATGCGATCATTATGCG-1 PT16 Control 0.000762927538426744
M52_ATGGAGGAGACAGCGT-1 PT16 Control 0.0201962161747224
M52_ATGGAGGCAAACTGCT-1 PT16 Control 0.0521970124129284
M52_ATGGAGGTCACCTCTG-1 PT16 Control 0.000571456221531152
M52_ATGGGAGAGTGCAGCA-1 PT16 Control -0.052511336599418
M52_ATGGGAGTCTGAACGT-1 PT16 Control 0.00173004670552984
M52_ATGGGTTAGATACATG-1 PT16 Control -0.0114802896522384
M52_ATGGGTTCATATAGCC-1 PT16 Control -0.00459965514257715
M52_ATGGTTGAGGCAATGC-1 PT16 Control -0.0263396836764735
M52_ATGGTTGAGTAAAGCT-1 PT16 Control -5.8049317119141e-05
M52_ATGGTTGCAAATACGA-1 PT16 Control -0.0202289940184169
M52_ATGGTTGGTCTTTCTA-1 PT16 Control -0.0639564826742097
M52_ATGGTTGTCTTACGGA-1 PT16 Control -0.00827911714049026
M52_ATGTCCCAGCGTCAAG-1 PT16 Control -0.0182997186330127
M52_ATGTCCCAGGTAGATT-1 PT16 Control -0.0110381301135195
M52_ATGTCTTAGTCCTACA-1 PT16 Control -0.0317345388365251
M52_ATGTCTTCAGATTAAG-1 PT16 Control 0.00534419618397428
M52_ATGTCTTCAGGTGTTT-1 PT16 Control 0.0103975574081902
M52_ATGTCTTTCTGGCTGG-1 PT16 Control 0.0422409845234248
M52_ATTACCTAGTTGAAAC-1 PT16 Control 0.00446888973159179
M52_ATTACCTCACTGAGTT-1 PT16 Control 0.0268624151927844
M52_ATTATCCCAAGCACAG-1 PT16 Control 0.00891463482955729
M52_ATTATCCTCTCTGCTG-1 PT16 Control -0.0253960784269447
M52_ATTCACTAGTGCTCGC-1 PT16 Control -0.0108699029576987
M52_ATTCACTCAGGCTACC-1 PT16 Control 0.000860626820888305
M52_ATTCATCAGGGCTTCC-1 PT16 Control -0.0117172323961837
M52_ATTCCATAGAGAATCT-1 PT16 Control -0.0558970837255584
M52_ATTCCATAGTAACGAT-1 PT16 Control -0.0264330811903475
M52_ATTCCATTCCAAAGGG-1 PT16 Control -0.0207732351705795
M52_ATTCCCGCAAAGGAGA-1 PT16 Control 0.000797013169434896
M52_ATTCCCGGTAAGGTCG-1 PT16 Control -0.0270691388688536
M52_ATTCCCGGTTATGTCG-1 PT16 Control -0.0216489783247241
M52_ATTCCTACAACTCCCT-1 PT16 Control -0.0140935898821043
M52_ATTCCTATCCGTAGTA-1 PT16 Control -0.0268241085453704
M52_ATTCGTTCATAAGATG-1 PT16 Control -0.0313039840372147
M52_ATTCGTTGTCTAGGTT-1 PT16 Control 0.0029168046486199
M52_ATTCGTTGTTGAAGTA-1 PT16 Control -0.022400489522961
M52_ATTCGTTTCATGAGAA-1 PT16 Control -0.0171433592181754
M52_ATTCTACTCTGTCCGT-1 PT16 Control -0.0184135964083988
M52_ATTCTTGGTGCCCGTA-1 PT16 Control -0.0107391123026701
M52_ATTGGGTCAACTTGCA-1 PT16 Control -0.0334989355075627
M52_ATTGGGTTCTGCTGAA-1 PT16 Control -0.00247568054368597
M52_ATTGTTCGTAGAGATT-1 PT16 Control -0.0540170186373248
M52_ATTGTTCGTGCCTTTC-1 PT16 Control -0.0369574423890336
M52_ATTTACCTCAGTGTCA-1 PT16 Control -0.0174419908538996
M52_ATTTCACAGAATACAC-1 PT16 Control -0.0105682260536748
M52_ATTTCACAGACCCGCT-1 PT16 Control 0.0265551368131913
M52_ATTTCACCACGACGAA-1 PT16 Control -0.0220089090919265
M52_ATTTCACTCCGTGCGA-1 PT16 Control -0.00935596430840283
M52_ATTTCTGAGCCGCTTG-1 PT16 Control 0.0036932698902479
M52_ATTTCTGTCATGCCGG-1 PT16 Control -0.0374566929686607
M52_CAAAGAACAGATAAAC-1 PT16 Control -0.00581981571604603
M52_CAAAGAACATGCCGGT-1 PT16 Control -0.0278308984734456
M52_CAACAACCAACTCATG-1 PT16 Control -0.00149185884232314
M52_CAACAACCACGTCGGT-1 PT16 Control 0.01980461226245
M52_CAACAGTAGGAAAGGT-1 PT16 Control -0.0488460019669398
M52_CAACAGTCACAGTCCG-1 PT16 Control -0.0112576032372096
M52_CAACCAAAGATTCGAA-1 PT16 Control 0.0305554901311605
M52_CAACCAACATCTCCCA-1 PT16 Control 0.00569883760080137
M52_CAACCTCGTGGGAGAG-1 PT16 Control -0.0144641285876322
M52_CAACCTCTCAAATAGG-1 PT16 Control -0.0385160861107448
M52_CAACGATAGCCTAGGA-1 PT16 Control 0.017436461645274
M52_CAACGATCAACTAGAA-1 PT16 Control -0.00839128746839229
M52_CAACGATCAGCAGTGA-1 PT16 Control -0.0284525783232741
M52_CAACGATTCCGTAATG-1 PT16 Control -0.030626623157387
M52_CAACGATTCGACGATT-1 PT16 Control 0.020993517996939
M52_CAAGAGGCATCTGCGG-1 PT16 Control 0.0181017746422936
M52_CAAGCTACAACTTCTT-1 PT16 Control 0.0152123516564806
M52_CAAGCTAGTCGGCCTA-1 PT16 Control -0.0242214126776476
M52_CAAGCTAGTGTTACAC-1 PT16 Control -0.0247128388228919
M52_CAAGCTATCAAGAGTA-1 PT16 Control -0.0188387052929433
M52_CAAGGGAAGTGTCATC-1 PT16 Control -0.0373295925070976
M52_CAAGGGATCGATGCTA-1 PT16 Control 0.0182580524115492
M52_CAATACGCAGCAGTTT-1 PT16 Control -0.0270002460292262
M52_CAATACGGTCTAATCG-1 PT16 Control 0.0048137809114062
M52_CAATACGTCTCCTGTG-1 PT16 Control -0.0307514511937298
M52_CAATCGAAGCGTTACT-1 PT16 Control -0.0465013750827313
M52_CAATCGACAGCACCCA-1 PT16 Control -0.0339039173071786
M52_CAATCGAGTCGGTGAA-1 PT16 Control 0.00182510043983761
M52_CAATCGAGTGAGCCAA-1 PT16 Control -0.0141566438875775
M52_CAATTTCAGACGGTTG-1 PT16 Control -0.0342489089681115
M52_CAATTTCGTAGCTGTT-1 PT16 Control -0.025224830185924
M52_CAATTTCTCCGGCAGT-1 PT16 Control -0.00925997252701152
M52_CACAACACAGTCGCAC-1 PT16 Control -0.0321695055492989
M52_CACAACAGTTACGGAG-1 PT16 Control -0.0218003046929902
M52_CACACAACACGGGCTT-1 PT16 Control -0.0272590570968212
M52_CACAGATGTTGTCATG-1 PT16 Control -0.0247115725949385
M52_CACAGGCCAACTCGAT-1 PT16 Control -0.0310664236824158
M52_CACAGGCGTATCTCGA-1 PT16 Control -0.0171442510915466
M52_CACAGGCTCTGTCGCT-1 PT16 Control -0.0360567940052738
M52_CACATGACAAGCACCC-1 PT16 Control -0.047213501408238
M52_CACCAAATCAATCTTC-1 PT16 Control -0.0135672548718215
M52_CACCGTTGTTGTATGC-1 PT16 Control -0.00558482101192898
M52_CACCGTTTCTAGGCCG-1 PT16 Control -0.0262755548537041
M52_CACGAATAGAGTCACG-1 PT16 Control -0.0119706140460509
M52_CACGAATCAATACGCT-1 PT16 Control -0.0412696539192968
M52_CACGAATCATGGAATA-1 PT16 Control -0.0250064616137016
M52_CACGAATTCTCCGCAT-1 PT16 Control 0.0149787444860449
M52_CACGGGTAGGGCAACT-1 PT16 Control 0.019663303811851
M52_CACGGGTTCAGACCTA-1 PT16 Control -0.0109685135953324
M52_CACGTGGGTTGGGACA-1 PT16 Control -0.029353611073434
M52_CACGTTCCATACCAGT-1 PT16 Control -0.0387526057820444
M52_CACGTTCTCATCGCAA-1 PT16 Control -0.00708847918322678
M52_CACTAAGCAAGGTCAG-1 PT16 Control -0.0280667647620555
M52_CACTAAGTCGGAATGG-1 PT16 Control -0.0137625954681008
M52_CACTAAGTCGGTCAGC-1 PT16 Control -0.0153408922005349
M52_CACTGAAAGAATGTTG-1 PT16 Control 0.0231263297051733
M52_CACTGAACAGCCGTTG-1 PT16 Control -0.0201850833002629
M52_CACTGGGGTAACTGCT-1 PT16 Control -0.0495489824948212
M52_CACTGTCAGGGTACGT-1 PT16 Control 0.0175088897473551
M52_CACTGTCAGTTTGGCT-1 PT16 Control -0.0455841460185568
M52_CAGAGCCAGCGATGCA-1 PT16 Control 0.00780090328023744
M52_CAGATACCAGACACAG-1 PT16 Control -0.0374610822806917
M52_CAGATACCAGTAGGAC-1 PT16 Control -0.0289797193152173
M52_CAGATACTCAGTAGGG-1 PT16 Control -0.0225693262010399
M52_CAGATCAGTATCGTGT-1 PT16 Control -0.0442928111009624
M52_CAGATCATCAAAGGTA-1 PT16 Control -0.00751792173483781
M52_CAGATTGAGCGACTGA-1 PT16 Control -0.0063763724937726
M52_CAGATTGAGGATTACA-1 PT16 Control -0.00365049386095387
M52_CAGATTGGTGGATCAG-1 PT16 Control -0.0109526505062903
M52_CAGATTGGTTGGACTT-1 PT16 Control -0.0170707559421574
M52_CAGCAATCAACAGTGG-1 PT16 Control -0.0423047847959951
M52_CAGCAATCACAACATC-1 PT16 Control 0.000260299467049946
M52_CAGCAATTCAACTGAC-1 PT16 Control 0.0410852277483069
M52_CAGCAATTCAACTTTC-1 PT16 Control -0.000137223213597076
M52_CAGCACGCACTGAGTT-1 PT16 Control 0.00856991683622041
M52_CAGCAGCAGAACTTCC-1 PT16 Control -0.00665348653414613
M52_CAGCAGCCAGCTTCGG-1 PT16 Control -0.0309936946146757
M52_CAGCAGCTCGAGAAGC-1 PT16 Control -0.052930347945748
M52_CAGCCAGAGAATTTGG-1 PT16 Control -0.0484495022048254
M52_CAGCCAGGTTTACCTT-1 PT16 Control -0.0529686310497902
M52_CAGCCAGTCGGAGTAG-1 PT16 Control -0.0377068995720401
M52_CAGCGTGGTACTCGCG-1 PT16 Control -0.0171145934210687
M52_CAGCGTGGTTGGCCTG-1 PT16 Control 0.0714539769825132
M52_CAGGCCACAGCGCGTT-1 PT16 Control -0.0163511773916863
M52_CAGGCCAGTTGACTAC-1 PT16 Control -0.0190082555119064
M52_CAGGGCTCACCGCTAG-1 PT16 Control 0.000374398353224725
M52_CAGGGCTCATATGAAG-1 PT16 Control -0.0535244482360718
M52_CAGGGCTCATTGGCAT-1 PT16 Control -0.00881189438432689
M52_CAGGTATGTTCCCAAA-1 PT16 Control -0.028921162027203
M52_CAGTGCGCAAGTTCCA-1 PT16 Control -0.00610880532553329
M52_CAGTGCGTCGTCCATC-1 PT16 Control -0.0225086280725268
M52_CAGTTAGAGCGCCCAT-1 PT16 Control -0.0506538784298115
M52_CAGTTAGAGTCATCGT-1 PT16 Control -0.0321495566308861
M52_CAGTTAGCACTGGAAG-1 PT16 Control -0.000961415485846634
M52_CAGTTAGGTGACTGTT-1 PT16 Control 0.0171255554246137
M52_CAGTTCCCAACAGAGC-1 PT16 Control 0.0100379384571337
M52_CAGTTCCCATAGGCGA-1 PT16 Control -0.00612022726524741
M52_CATAAGCAGGATACCG-1 PT16 Control 0.00797562647318487
M52_CATAAGCGTGAAGCTG-1 PT16 Control -0.0504910057064651
M52_CATAAGCTCCCAGCGA-1 PT16 Control -0.0029618245545428
M52_CATAAGCTCTCCGAGG-1 PT16 Control -0.0181519630638931
M52_CATACAGCACGGATCC-1 PT16 Control -0.0144685875828066
M52_CATACAGGTCCATACA-1 PT16 Control -0.00405071092213556
M52_CATACCCCAGAAATTG-1 PT16 Control -0.0397703076376394
M52_CATACTTAGGTATCTC-1 PT16 Control -0.00304729595168229
M52_CATACTTGTTAGGGTG-1 PT16 Control -0.00984117050409897
M52_CATAGACAGCTTGTGT-1 PT16 Control -0.0210465658358983
M52_CATAGACCAAATCAGA-1 PT16 Control -0.0388671283998226
M52_CATAGACTCATTGTGG-1 PT16 Control -0.0227892393788776
M52_CATCAAGAGTGAGTTA-1 PT16 Control -0.0263217044407832
M52_CATCAAGCAACGACAG-1 PT16 Control -0.00718106130202806
M52_CATCAAGGTGCCTGAC-1 PT16 Control -0.0437806663518221
M52_CATCCACCAAACTAAG-1 PT16 Control 0.0123795402208524
M52_CATCCACCAAAGGATT-1 PT16 Control -0.062916097422888
M52_CATCCACCACACACTA-1 PT16 Control -0.0177912188412345
M52_CATCCACTCTCGTGGG-1 PT16 Control -0.0169602599439062
M52_CATCCCACAGAGTCAG-1 PT16 Control -0.0260550540899437
M52_CATCCCAGTGACGTCC-1 PT16 Control -0.00223579808396052
M52_CATCCCATCGAGCTGC-1 PT16 Control 0.0266723298584617
M52_CATCCGTAGATCCCGC-1 PT16 Control -0.0121063102058405
M52_CATCCGTAGGGACCAT-1 PT16 Control 0.0216375711812175
M52_CATCCGTCAACTGCTA-1 PT16 Control -0.0447137948423959
M52_CATCGCTAGAGAGGTA-1 PT16 Control -0.0138668283120575
M52_CATCGCTCAGATGCGA-1 PT16 Control -0.0190358610988729
M52_CATCGCTCAGTTCTAG-1 PT16 Control -0.0356305691240565
M52_CATCGGGAGCTATCCA-1 PT16 Control -0.0207666798365124
M52_CATCGGGAGTTGTAGA-1 PT16 Control -0.00887360190033232
M52_CATCGGGGTAGGCTCC-1 PT16 Control -0.00949501579781632
M52_CATCGGGTCTCCGATC-1 PT16 Control -0.0104406633827151
M52_CATCGTCAGAATCTAG-1 PT16 Control -0.00435406655222981
M52_CATCGTCTCTCCTGTG-1 PT16 Control 0.0197358491588056
M52_CATGAGTCATGTTCGA-1 PT16 Control -0.000449355290479514
M52_CATGAGTGTGCGAACA-1 PT16 Control -0.021997594192445
M52_CATGAGTTCCCGAACG-1 PT16 Control -0.0668432958056935
M52_CATGCAAAGTCGGCCT-1 PT16 Control -0.0143427985034153
M52_CATGCAAGTGTACGCC-1 PT16 Control -0.0416164969132163
M52_CATGCAATCTCTAGGA-1 PT16 Control -0.0333609014301351
M52_CATGCCTCATTGTGCA-1 PT16 Control -0.0302160133662218
M52_CATGCGGTCAGTCAGT-1 PT16 Control -0.0210144947319114
M52_CATGCTCAGCAAGGAA-1 PT16 Control 0.0207137436309502
M52_CATGCTCAGGACAGCT-1 PT16 Control 0.00409905477769185
M52_CATGGATAGAGGCCAT-1 PT16 Control 0.0126332317312458
M52_CATGGATCAGAAGCTG-1 PT16 Control 0.0521253010687222
M52_CATGGTAGTCCTCAGG-1 PT16 Control 0.0110596902317483
M52_CATGGTATCCGCAACG-1 PT16 Control -0.0345737041675586
M52_CATGGTATCGAGCACC-1 PT16 Control -0.0372636484455875
M52_CATTCATAGGGAGGGT-1 PT16 Control -0.0115980812918388
M52_CATTCCGTCCTGGCTT-1 PT16 Control -0.00550646933758439
M52_CATTCTACATGATAGA-1 PT16 Control -0.00832467524045793
M52_CATTCTAGTACACTCA-1 PT16 Control -0.00723500919161826
M52_CATTCTATCAAACCTG-1 PT16 Control -0.0153682367103924
M52_CATTGAGAGAGCAGAA-1 PT16 Control -0.00764903828769639
M52_CATTGCCCAGATTAAG-1 PT16 Control -0.0140168251390169
M52_CATTGCCCATATGAAG-1 PT16 Control -0.0160192433202533
M52_CATTGTTGTTCTGACA-1 PT16 Control 0.00408408071896005
M52_CATTTCAAGTCCGCCA-1 PT16 Control -0.0273717202444706
M52_CATTTCAGTCACCGCA-1 PT16 Control -0.0142118677608342
M52_CCAAGCGAGCGTACAG-1 PT16 Control -0.0140103294958029
M52_CCAAGCGAGTTCCGTA-1 PT16 Control -0.0265506389917967
M52_CCAAGCGGTTCCTAGA-1 PT16 Control 0.0351853196385657
M52_CCAATGATCAAATAGG-1 PT16 Control -0.0220027184027035
M52_CCAATTTAGTTACTCG-1 PT16 Control -0.003855465699411
M52_CCAATTTGTGGCCACT-1 PT16 Control -0.0472422285485499
M52_CCAATTTTCGATCCAA-1 PT16 Control -0.0164937998207061
M52_CCACACTCACTAGGTT-1 PT16 Control -0.0331808947990591
M52_CCACACTCAGCTGAAG-1 PT16 Control -0.0263888467321654
M52_CCACCATCACTCCTTG-1 PT16 Control 0.00808127508975043
M52_CCACGAGAGGTACAAT-1 PT16 Control -0.00389547887627781
M52_CCACGAGAGTAATCCC-1 PT16 Control -0.0439342686281002
M52_CCACGAGAGTGGCAGT-1 PT16 Control -0.0283698722084068
M52_CCACGAGCACAGCTTA-1 PT16 Control 0.00707235208495313
M52_CCACGAGCAGCAAGAC-1 PT16 Control -0.00293262069813552
M52_CCACGAGGTACTCCGG-1 PT16 Control -0.00838591370899133
M52_CCACGTTAGTATTAGG-1 PT16 Control -0.00230904859191366
M52_CCACGTTGTACGATCT-1 PT16 Control -0.0156933489362605
M52_CCACTTGCAGTGTGCC-1 PT16 Control -0.0350754784060067
M52_CCACTTGGTATCGTTG-1 PT16 Control 0.0147043105283344
M52_CCACTTGGTGTTGACT-1 PT16 Control -0.0074901334979233
M52_CCATAAGTCGACCACG-1 PT16 Control -0.020544943663869
M52_CCATAAGTCGATACAC-1 PT16 Control -0.032894204592254
M52_CCATCACCAAACGGCA-1 PT16 Control 0.0408467215346604
M52_CCATCACGTAACAAGT-1 PT16 Control -0.0331542543326536
M52_CCATCACGTGTTTACG-1 PT16 Control -0.0460652615316285
M52_CCCAACTGTTCAAGGG-1 PT16 Control -0.0318875369912504
M52_CCCAACTTCACCTACC-1 PT16 Control 0.0173491655515408
M52_CCCATTGAGTATAACG-1 PT16 Control -0.00557131140379655
M52_CCCATTGTCGCTTGCT-1 PT16 Control -0.0340952506129138
M52_CCCGAAGCAGAAACCG-1 PT16 Control -0.0422841457521204
M52_CCCGAAGTCTTGCAGA-1 PT16 Control -0.0331129917469538
M52_CCCGGAAGTCCGGATC-1 PT16 Control 0.014055877378983
M52_CCCGGAAGTGAGCGAT-1 PT16 Control -0.0173043111381914
M52_CCCTAACAGACATAAC-1 PT16 Control -0.00109769709157231
M52_CCCTAACAGCTTCATG-1 PT16 Control -0.00859565502732501
M52_CCCTAACCAACAGATA-1 PT16 Control -0.000488827115740054
M52_CCCTAACGTTTATGCG-1 PT16 Control -0.0109071444365492
M52_CCCTAACTCTAGACAC-1 PT16 Control -0.0479894111253649
M52_CCCTCAAAGATTGCGG-1 PT16 Control -0.00644548580653281
M52_CCCTCAAAGTGGATTA-1 PT16 Control -0.0341192819278411
M52_CCCTCAAGTCCTTAAG-1 PT16 Control -0.0428299487814949
M52_CCCTCAATCTACCCAC-1 PT16 Control 0.0167506686143726
M52_CCCTCTCAGGCCCGTT-1 PT16 Control -0.0157385864337387
M52_CCCTCTCCACGGTCTG-1 PT16 Control -0.0315543468390557
M52_CCCTCTCCACTCAAGT-1 PT16 Control -0.00777410765137312
M52_CCCTCTCCAGTAGAGC-1 PT16 Control -0.0369917721195256
M52_CCCTCTCTCAGTCAGT-1 PT16 Control 0.0111598037492881
M52_CCCTGATAGTCCCAAT-1 PT16 Control -0.0153258917961553
M52_CCCTGATTCATCGACA-1 PT16 Control -0.0187889145801594
M52_CCCTGATTCCAGTGCG-1 PT16 Control -0.0301853014942256
M52_CCGAACGAGGTCATTC-1 PT16 Control -0.00819388496867307
M52_CCGAACGGTACCTTCC-1 PT16 Control -0.00759310171978569
M52_CCGAACGGTGGACCAA-1 PT16 Control -0.0216820508326595
M52_CCGAACGTCAACCTTT-1 PT16 Control -0.00703317875678999
M52_CCGATCTAGATACCAA-1 PT16 Control -0.0420005403149006
M52_CCGATCTCAGTGTACT-1 PT16 Control -0.0508140727337547
M52_CCGATCTGTTCTAACG-1 PT16 Control 0.0091197263033391
M52_CCGATGGAGGTGCTAG-1 PT16 Control -0.0145058279056827
M52_CCGCAAGAGACTAGAT-1 PT16 Control -0.0263267651481564
M52_CCGCAAGAGATAGGGA-1 PT16 Control -0.0011148345206822
M52_CCGCAAGCACGACGTC-1 PT16 Control -0.042958417528128
M52_CCGCAAGGTAATGATG-1 PT16 Control 0.0123673536480603
M52_CCGCAAGTCCATCTGC-1 PT16 Control -0.00922779696096557
M52_CCGGACATCCTTATCA-1 PT16 Control -0.00860180471990876
M52_CCGGGTAAGCAATAGT-1 PT16 Control -0.0465927097315377
M52_CCGGGTAGTCTTGCGG-1 PT16 Control -0.022947463376775
M52_CCGGTAGCACACGTGC-1 PT16 Control -0.0348953128442018
M52_CCGGTAGCATCGTGGC-1 PT16 Control -0.00431683896165926
M52_CCGGTGACAATCGCAT-1 PT16 Control -0.0382781712793817
M52_CCGGTGATCACGATCA-1 PT16 Control -0.0137911818927709
M52_CCGTAGGCAATACGCT-1 PT16 Control -0.0216154120630618
M52_CCGTAGGTCAGTCCGG-1 PT16 Control -0.025909667334999
M52_CCGTAGGTCGGAGATG-1 PT16 Control 0.000606423821189805
M52_CCGTGAGAGATGCTAA-1 PT16 Control -0.0240712324327842
M52_CCGTGAGGTAACACCT-1 PT16 Control -0.00962852519052168
M52_CCGTGAGGTAACACGG-1 PT16 Control -0.0309021905131831
M52_CCGTGAGGTTTGTGGT-1 PT16 Control -0.0188677272775948
M52_CCGTGAGTCGACATCA-1 PT16 Control -0.0462819198604441
M52_CCGTTCACAATAACGA-1 PT16 Control -0.0399965734204055
M52_CCTAACCGTCGGAACA-1 PT16 Control 0.0192774229666515
M52_CCTAACCTCCAGCACG-1 PT16 Control 0.00405343359162352
M52_CCTAAGAAGGGCAGAG-1 PT16 Control 0.000422207875673292
M52_CCTAAGAGTCGGCCTA-1 PT16 Control -0.002239386264759
M52_CCTAAGATCTCATTAC-1 PT16 Control -0.0308323702612064
M52_CCTACGTAGGTTCATC-1 PT16 Control -0.0392454038291366
M52_CCTACGTGTGCCTGAC-1 PT16 Control -0.0222623287908384
M52_CCTACGTTCGGCATCG-1 PT16 Control 0.0245114571067246
M52_CCTACGTTCTCCTGAC-1 PT16 Control -0.0141306118650673
M52_CCTATCGAGCCACCGT-1 PT16 Control -0.0315124737091995
M52_CCTATCGAGGTATCTC-1 PT16 Control -0.0044839305138121
M52_CCTATCGGTTTGATCG-1 PT16 Control -0.0235016028770891
M52_CCTATCGTCGGTCAGC-1 PT16 Control -0.01927757253035
M52_CCTCAACGTACTGGGA-1 PT16 Control -0.0231634134129158
M52_CCTCAACGTTATTCCT-1 PT16 Control 0.0422725360847553
M52_CCTCAACTCACCCTTG-1 PT16 Control -0.0128197172980143
M52_CCTCACATCAGCTTCC-1 PT16 Control -0.0151087602269209
M52_CCTCAGTGTGCCAAGA-1 PT16 Control -0.0304167090016798
M52_CCTCAGTTCCATTTGT-1 PT16 Control 0.0341362090504189
M52_CCTCATGAGTACAACA-1 PT16 Control 0.0013286055352201
M52_CCTCATGCACTTCAAG-1 PT16 Control -0.028683336497952
M52_CCTCATGCATGACCCG-1 PT16 Control -0.0337364603707173
M52_CCTCATGTCTCTTCAA-1 PT16 Control 0.00808079366925338
M52_CCTCCAAGTCCGAAAG-1 PT16 Control 0.00917616298168028
M52_CCTCCAAGTGGATCGA-1 PT16 Control -0.00749041264670014
M52_CCTCCAAGTTGCATCA-1 PT16 Control 0.00174872768569775
M52_CCTCCAATCCACGGAC-1 PT16 Control -0.0152981795492394
M52_CCTCCAATCCTAAACG-1 PT16 Control -0.00457911168676739
M52_CCTCCAATCTCTGACC-1 PT16 Control -0.0344862335713653
M52_CCTCCTCAGGACTGGT-1 PT16 Control 0.00029174355547934
M52_CCTCCTCGTGTCCCTT-1 PT16 Control -0.0074550974764645
M52_CCTCCTCTCAATCCAG-1 PT16 Control -0.0011010930477123
M52_CCTCTAGGTCTCAGGC-1 PT16 Control 0.00105772555763256
M52_CCTCTAGTCTTCCGTG-1 PT16 Control 0.0273767476707119
M52_CCTCTCCCACGCTATA-1 PT16 Control -0.0245186372736964
M52_CCTCTCCTCATGTCTT-1 PT16 Control -0.0179086310937516
M52_CCTGCATCAGACCAGA-1 PT16 Control -0.0183768139241443
M52_CCTGCATGTGTCCTAA-1 PT16 Control -0.04593068060432
M52_CCTGTTGGTATTCTCT-1 PT16 Control -0.0102351078259369
M52_CCTGTTGGTGAGACGT-1 PT16 Control 0.0230129040091348
M52_CCTTCAGAGGAAGTCC-1 PT16 Control -0.00520134051340343
M52_CCTTCAGAGTCGTTAC-1 PT16 Control -0.0442878577543674
M52_CCTTCAGCAGCGAGTA-1 PT16 Control -0.0127509580606677
M52_CCTTGTGGTACGTGTT-1 PT16 Control -0.0310453613958666
M52_CCTTGTGGTATCGCAT-1 PT16 Control 0.0201561988015041
M52_CCTTGTGGTCTGGTTA-1 PT16 Control -0.0449641025973098
M52_CCTTTGGAGTGGCGAT-1 PT16 Control -0.0422939897476313
M52_CGAAGGAGTACAGAGC-1 PT16 Control -0.0243359263559134
M52_CGAAGGAGTCGTATGT-1 PT16 Control 0.0157525091562971
M52_CGAAGGATCCTGTAGA-1 PT16 Control -0.0399872895714189
M52_CGAAGTTAGCCGTCGT-1 PT16 Control -0.0174502757828047
M52_CGAAGTTGTGACATCT-1 PT16 Control -0.0411280624621224
M52_CGAAGTTTCTCATGGA-1 PT16 Control 0.0317998441867734
M52_CGAATTGGTTTCACTT-1 PT16 Control -0.0215244124663178
M52_CGAATTGTCAGAGCAG-1 PT16 Control -0.0192832488747175
M52_CGACAGCTCTATCACT-1 PT16 Control -0.028966967917341
M52_CGAGAAGAGGTGCCAA-1 PT16 Control -0.00348900059296897
M52_CGAGAAGCATAACAGA-1 PT16 Control 0.0109304077785219
M52_CGAGAAGGTGTTGACT-1 PT16 Control 0.00100003477660365
M52_CGAGGAAAGAAATTGC-1 PT16 Control 0.018726894092897
M52_CGAGGAACACTACTTT-1 PT16 Control -0.0278581687617674
M52_CGAGGAACAGGACAGT-1 PT16 Control -0.0239743188276873
M52_CGAGGAACAGGCTTGC-1 PT16 Control -0.00522141021983347
M52_CGAGGAACATAACGGG-1 PT16 Control 0.0310706511274183
M52_CGAGGAATCACCACAA-1 PT16 Control -0.0141325140226367
M52_CGAGGAATCCACAAGT-1 PT16 Control -0.0427531788129758
M52_CGAGGAATCCGTTGGG-1 PT16 Control -0.0430235098647078
M52_CGAGGCTAGCGTCGAA-1 PT16 Control 0.0146315095352172
M52_CGAGGCTTCAGACCGC-1 PT16 Control 0.00347825042424527
M52_CGAGTGCAGCTTTCTT-1 PT16 Control -0.025028317315686
M52_CGAGTTAAGGCAGTCA-1 PT16 Control -0.0082464958449425
M52_CGATCGGGTATTAAGG-1 PT16 Control 0.000821368799820837
M52_CGATGCGCAGTATGAA-1 PT16 Control -0.000953398297424607
M52_CGATGCGCATTCAGGT-1 PT16 Control -0.0415277272664075
M52_CGCAGGTAGTCGAAAT-1 PT16 Control -0.0503589782742421
M52_CGCAGGTGTCCCGCAA-1 PT16 Control 0.000921143519796525
M52_CGCATAAAGCGGACAT-1 PT16 Control -0.000734516407124852
M52_CGCATGGGTGTAGTGG-1 PT16 Control -0.0262643148535757
M52_CGCATGGTCTGTACAG-1 PT16 Control -0.0108429794571799
M52_CGCCAGACAGTTCTAG-1 PT16 Control -0.0518011885074715
M52_CGCCATTAGGGTAGCT-1 PT16 Control -0.0462195868150292
M52_CGCGTGACACCTAAAC-1 PT16 Control -0.0164217991552018
M52_CGCGTGAGTCGTACTA-1 PT16 Control -0.022475304327625
M52_CGCGTGATCTTACACT-1 PT16 Control -0.0328020281382126
M52_CGGAACCAGCTCAGAG-1 PT16 Control -0.0291955070121367
M52_CGGAACCAGGAAACGA-1 PT16 Control 0.0422406870619803
M52_CGGAACCGTACGCTAT-1 PT16 Control -0.00404401782597918
M52_CGGAACCTCGTAGGAG-1 PT16 Control -0.023248798692486
M52_CGGAATTAGCGAGTAC-1 PT16 Control 0.0104130646876706
M52_CGGAGAAGTCACCCTT-1 PT16 Control -0.0628539486731383
M52_CGGCAGTAGATAGTCA-1 PT16 Control 0.00726977918894531
M52_CGGCAGTAGCTGACAG-1 PT16 Control -0.00806445734135283
M52_CGGGACTAGCTGACCC-1 PT16 Control -0.0268644746084832
M52_CGGGACTCACGCAAAG-1 PT16 Control -0.0230979975976276
M52_CGGGCATTCATCGCTC-1 PT16 Control -0.0274129921091122
M52_CGGGCATTCTACGCAA-1 PT16 Control -0.0270042786928795
M52_CGGGTCAAGAGCATCG-1 PT16 Control -0.00751223094557782
M52_CGGGTCACAATTGCCA-1 PT16 Control -0.0445417302360525
M52_CGGGTGTAGTTGGCTT-1 PT16 Control -0.0480095595894119
M52_CGGGTGTTCGGTCGGT-1 PT16 Control -0.00196111873134175
M52_CGGGTGTTCTGAATCG-1 PT16 Control -0.0230964561043561
M52_CGGTCAGCATGACTAC-1 PT16 Control 0.00584053054351671
M52_CGGTCAGGTCAAAGAT-1 PT16 Control -0.037859582030142
M52_CGTAAGTGTCGCACAC-1 PT16 Control 0.00419970138998371
M52_CGTAAGTGTGCCTACG-1 PT16 Control -0.0531975099614232
M52_CGTAGTAGTACAAGTA-1 PT16 Control -0.037316282326162
M52_CGTCAAAAGCTAATGA-1 PT16 Control -0.0436732263668086
M52_CGTCAAACATCCAACA-1 PT16 Control -0.0198168642885636
M52_CGTCAAAGTGCCCTTT-1 PT16 Control 0.0144143224238217
M52_CGTCCATGTGCAATGG-1 PT16 Control -0.0701244657211314
M52_CGTGATAAGCAATTAG-1 PT16 Control 0.0233451540845526
M52_CGTGATAAGCGAGAAA-1 PT16 Control -0.0270015400933417
M52_CGTGATACAGAAGCTG-1 PT16 Control -0.0383991545242696
M52_CGTGATATCATTATCC-1 PT16 Control -0.0378542293924866
M52_CGTGATATCCTTTAGT-1 PT16 Control -0.0371879912748688
M52_CGTGATATCGCGGACT-1 PT16 Control -0.0201319896929983
M52_CGTGCTTAGCTCAGAG-1 PT16 Control -0.0156798670788466
M52_CGTGCTTCACGACCTG-1 PT16 Control -0.0283646120582436
M52_CGTGCTTGTGAGGAAA-1 PT16 Control -0.0281900834316879
M52_CGTGTCTTCCTAGCGG-1 PT16 Control -0.0219816227856059
M52_CGTTAGACAGTCAGCC-1 PT16 Control 0.0183026521117513
M52_CGTTCTGGTAGAGGAA-1 PT16 Control -0.016785360487823
M52_CGTTCTGTCTCTCAAT-1 PT16 Control -0.0638484528807755
M52_CGTTGGGCAGTTCACA-1 PT16 Control 0.0112697694357586
M52_CGTTGGGGTGTTTGCA-1 PT16 Control -0.0199968131156258
M52_CTAACCCGTGTAAATG-1 PT16 Control 0.0148502424040246
M52_CTAACTTAGCTCTGTA-1 PT16 Control -0.0467558559054743
M52_CTAACTTAGGATGTTA-1 PT16 Control -0.00852885337211552
M52_CTAACTTCAATTTCCT-1 PT16 Control -0.0326752646360881
M52_CTAACTTGTTCGAGCC-1 PT16 Control -0.0405553152666046
M52_CTAAGTGTCTTAGGAC-1 PT16 Control -0.0334772232035107
M52_CTAAGTGTCTTGGTCC-1 PT16 Control -0.00498538588321051
M52_CTACGGGAGGCAGTCA-1 PT16 Control 0.00102095387932324
M52_CTACGGGAGGTACATA-1 PT16 Control -0.017715147495086
M52_CTACGGGGTCCCTGAG-1 PT16 Control -0.0399057904001593
M52_CTACGGGGTTAGCTAC-1 PT16 Control -0.0445491356698971
M52_CTACTATTCGTGCATA-1 PT16 Control -0.0230398535264274
M52_CTACTATTCTATCGCC-1 PT16 Control -0.0214649258645359
M52_CTAGACACACGCTTAA-1 PT16 Control -0.0324318647762784
M52_CTATAGGAGGCGAAGG-1 PT16 Control 0.00287034026511762
M52_CTATAGGAGTATGATG-1 PT16 Control -0.00972032768742104
M52_CTATAGGGTTAGGCCC-1 PT16 Control -0.0378404976628496
M52_CTATCCGAGACAGCTG-1 PT16 Control -0.0304352956840234
M52_CTATCCGAGATGCTAA-1 PT16 Control -0.045832005920138
M52_CTATCCGTCGCCAATA-1 PT16 Control -0.0218227293655739
M52_CTATCTACATCCAATG-1 PT16 Control -0.0125685472402373
M52_CTATCTAGTCGTACAT-1 PT16 Control 0.000441520237181386
M52_CTCAACCCAAATACGA-1 PT16 Control 0.0120497475951313
M52_CTCAACCCACAATCTG-1 PT16 Control -0.0349547177420375
M52_CTCAACCGTGAGTTGG-1 PT16 Control 0.0595959850670333
M52_CTCAAGAAGTTAGAAC-1 PT16 Control -0.0201653829713361
M52_CTCAAGACACTAGTAC-1 PT16 Control -0.0171671980543551
M52_CTCAAGACACTCAGAT-1 PT16 Control -0.0539175260243302
M52_CTCACTGAGAGGCGGA-1 PT16 Control 0.00664315255945092
M52_CTCACTGCATAGGTTC-1 PT16 Control 0.00101893119245194
M52_CTCAGTCAGAAATTCG-1 PT16 Control 0.011185666217339
M52_CTCAGTCAGCAACCAG-1 PT16 Control -0.00885664997036156
M52_CTCAGTCAGTGCGCTC-1 PT16 Control 0.0128136485639634
M52_CTCAGTCTCTCGCGTT-1 PT16 Control -0.00949751370698323
M52_CTCATCGAGAACTGAT-1 PT16 Control -0.0247723019609082
M52_CTCATCGGTAATCAAG-1 PT16 Control -0.0471802048589211
M52_CTCATCGTCAACCGAT-1 PT16 Control -0.00973986379404572
M52_CTCATCGTCCGATGCG-1 PT16 Control -0.0312650922507831
M52_CTCATCGTCTCCTGCA-1 PT16 Control -0.0213120620511691
M52_CTCATCGTCTTCGATT-1 PT16 Control 0.0199071327234111
M52_CTCATGCAGACGGTCA-1 PT16 Control -0.045658772892598
M52_CTCATGCAGCCAACCC-1 PT16 Control 0.000642682192711519
M52_CTCATGCAGTGGCGAT-1 PT16 Control -0.00916326508840942
M52_CTCATTAGTCTCAGAT-1 PT16 Control -0.0425739023552028
M52_CTCATTAGTTCCGCTT-1 PT16 Control -0.0352231740931618
M52_CTCATTATCACTTGGA-1 PT16 Control -0.0102161771216007
M52_CTCCAACAGATGGCAC-1 PT16 Control -0.0140451247137347
M52_CTCCACACAACCTAAC-1 PT16 Control -0.0125262761964941
M52_CTCCACACAATCAGCT-1 PT16 Control -0.00205046632336828
M52_CTCCATGCAAGGGCAT-1 PT16 Control -0.0345588723431964
M52_CTCCATGGTAAGGAGA-1 PT16 Control 0.0139557657233944
M52_CTCCATGTCAGCTAGT-1 PT16 Control 0.0100877509910119
M52_CTCCCAACAATTTCGG-1 PT16 Control -0.019985711279771
M52_CTCCCAATCCTACACC-1 PT16 Control -0.00768329498908493
M52_CTCCCTCAGTTTCGGT-1 PT16 Control 0.0285032447064084
M52_CTCCCTCTCTTCCCAG-1 PT16 Control -0.0428539875658404
M52_CTCCGATAGCGTGTCC-1 PT16 Control 0.0201310913434939
M52_CTCCGATGTCTCCCTA-1 PT16 Control -0.00416105719434989
M52_CTCCGATTCTGATTCT-1 PT16 Control -0.00644334487768872
M52_CTCCTCCAGATCACCT-1 PT16 Control -0.0361118277154891
M52_CTCCTCCAGGCTGGAT-1 PT16 Control -0.0477500101085146
M52_CTCCTCCCACCCATAA-1 PT16 Control -0.00526664243848135
M52_CTCCTCCGTTGTAAAG-1 PT16 Control -0.0171810007767549
M52_CTCCTCCTCGAGTCTA-1 PT16 Control -0.000229819553776878
M52_CTCCTTTCATGAATCC-1 PT16 Control -0.0347352186427531
M52_CTCTCAGAGATGCGAC-1 PT16 Control -0.0464800160982972
M52_CTCTCAGAGATTGCGG-1 PT16 Control 0.0250684172040896
M52_CTCTCAGAGGGTACAC-1 PT16 Control 0.00718325743286272
M52_CTCTCAGGTCCTCCTA-1 PT16 Control 0.0206154172931454
M52_CTCTCGACAGGAATCG-1 PT16 Control 0.000314557447473607
M52_CTCTCGAGTCAAATCC-1 PT16 Control -0.0262734512224361
M52_CTCTGGTAGCTTAGTC-1 PT16 Control -0.029124526036689
M52_CTCTGGTGTGCCTGCA-1 PT16 Control -0.024532333581298
M52_CTGAATGGTGCACAAG-1 PT16 Control -0.00678155837212835
M52_CTGAGCGCACTTGTGA-1 PT16 Control 0.0164779815229833
M52_CTGAGCGTCTTAGGAC-1 PT16 Control -0.0342439038476795
M52_CTGAGGCAGTGGTTAA-1 PT16 Control -0.0090442990217966
M52_CTGAGGCCAGGTTACT-1 PT16 Control -0.0202906939561796
M52_CTGAGGCTCTCTCGAC-1 PT16 Control -0.0244504001038993
M52_CTGAGGCTCTTGTGCC-1 PT16 Control -0.0307034802511412
M52_CTGATCCCACGCGCTA-1 PT16 Control -0.0316311294150741
M52_CTGCAGGTCAGCTGAT-1 PT16 Control 0.0113634003615537
M52_CTGCAGGTCATTATCC-1 PT16 Control -0.0305350112167986
M52_CTGCAGGTCTAAGGAA-1 PT16 Control -0.0509889812620486
M52_CTGCATCAGGCACGAT-1 PT16 Control -0.0180565672778862
M52_CTGCCTACAATCGTCA-1 PT16 Control -0.0396554529126646
M52_CTGCGAGGTCTAACGT-1 PT16 Control -0.0379521699736807
M52_CTGCGAGTCCATTGCC-1 PT16 Control -0.000966575955867383
M52_CTGGACGAGACTTGTC-1 PT16 Control -0.00364928340059145
M52_CTGGACGAGAGTCTTC-1 PT16 Control 0.0101075894348086
M52_CTGGACGAGGAATCGC-1 PT16 Control 0.0665532483303906
M52_CTGGACGCACTATCGA-1 PT16 Control -0.0104842749780136
M52_CTGGACGTCAACTGAC-1 PT16 Control 0.0085962355581503
M52_CTGGACGTCCGCTAGG-1 PT16 Control 0.015614785538355
M52_CTGGACGTCGCTTGAA-1 PT16 Control -0.0264615996569822
M52_CTGGCAGAGACATATG-1 PT16 Control 0.00571756324119943
M52_CTGGCAGCATGACACT-1 PT16 Control -0.0391010877296434
M52_CTGGCAGGTGTACGCC-1 PT16 Control -0.0444377259001073
M52_CTGGCAGGTTCCTAAG-1 PT16 Control 0.0342236426129671
M52_CTGGCAGTCAACTTTC-1 PT16 Control 0.0240890787398214
M52_CTGGCAGTCAGAGTGG-1 PT16 Control -0.00917838787402769
M52_CTGGTCTAGCCGATCC-1 PT16 Control -0.0041586588027385
M52_CTGGTCTCACTGAATC-1 PT16 Control -0.0127504438965173
M52_CTGTACCAGAGAGGTA-1 PT16 Control 0.000837067624843896
M52_CTGTACCAGGGTACAC-1 PT16 Control -0.0135104259412497
M52_CTGTACCCATACCGTA-1 PT16 Control -0.0322261638991609
M52_CTGTAGAGTGTCTCCT-1 PT16 Control -0.0360087462712297
M52_CTGTAGATCCGCAAAT-1 PT16 Control -0.0272716228331378
M52_CTGTCGTTCCCGAGGT-1 PT16 Control -0.0556418059213658
M52_CTGTGAAAGCCGATTT-1 PT16 Control -0.00853137249024938
M52_CTGTGAAAGTCCCTAA-1 PT16 Control -0.0153929822659915
M52_CTGTGAAGTCTGTCCT-1 PT16 Control -0.0228987883669943
M52_CTGTGGGCAATTGAGA-1 PT16 Control -0.0220630377041275
M52_CTGTGGGCAGAGTCAG-1 PT16 Control -0.00249591431297763
M52_CTTACCGCACTAGGCC-1 PT16 Control 0.00551380757474759
M52_CTTAGGAAGCCGATTT-1 PT16 Control 0.00310003762597363
M52_CTTAGGAAGGCGTTGA-1 PT16 Control -0.0073497709010675
M52_CTTAGGACAGCAGAAC-1 PT16 Control -0.000147808233557145
M52_CTTAGGATCTGTTCAT-1 PT16 Control -0.0319767527213422
M52_CTTCAATAGGGTTAAT-1 PT16 Control -0.00457361336596998
M52_CTTCAATCAGCCGTTG-1 PT16 Control -0.0340227972278191
M52_CTTCAATGTCGTGCCA-1 PT16 Control -0.0197526141939613
M52_CTTCAATTCATTTCCA-1 PT16 Control -0.046413201264742
M52_CTTCCGAAGGAATTAC-1 PT16 Control -0.0134072158566995
M52_CTTCCGACAGCTAACT-1 PT16 Control 0.0012067926370348
M52_CTTCCGAGTCCGACGT-1 PT16 Control -0.0286071749542574
M52_CTTCCGATCAACCTTT-1 PT16 Control 0.0192449418826891
M52_CTTCCTTCAGATCACT-1 PT16 Control -0.0119500067030313
M52_CTTCGGTCACGAGGAT-1 PT16 Control -0.0247179416206792
M52_CTTCGGTCACTTGACA-1 PT16 Control -0.0408969154946324
M52_CTTCGGTTCGCCCAGA-1 PT16 Control -0.0284440732337483
M52_CTTCTAACATTGTGCA-1 PT16 Control 0.00331415704055013
M52_CTTCTCTAGTGCGTCC-1 PT16 Control -0.0157397071396951
M52_CTTGAGAAGCCGAACA-1 PT16 Control -0.0013357450642591
M52_CTTGAGATCAAGCCAT-1 PT16 Control -0.033684748559424
M52_CTTGATTAGGAGGGTG-1 PT16 Control -0.0288986250403717
M52_CTTGATTCAACTGTGT-1 PT16 Control -0.0239041807870452
M52_CTTGATTGTAGTTACC-1 PT16 Control -0.0179461881692468
M52_CTTGATTTCACTAGCA-1 PT16 Control -0.00247374703073602
M52_CTTTCGGGTAATGCGG-1 PT16 Control -0.0249378305226718
M52_GAAACCTAGCAGTACG-1 PT16 Control -0.0104106543969724
M52_GAAATGAAGGTTGAGC-1 PT16 Control -0.0350538198902482
M52_GAAATGACAACCCTAA-1 PT16 Control 0.029244567586333
M52_GAAATGAGTGACCGAA-1 PT16 Control 0.0152256549405283
M52_GAACACTCAACGTTAC-1 PT16 Control -0.0220813573242483
M52_GAACACTCAGTAGTGG-1 PT16 Control -0.0166520794310286
M52_GAACACTTCAGGGATG-1 PT16 Control -0.0412120470347275
M52_GAACGTTAGCGATGCA-1 PT16 Control 0.0194982286314825
M52_GAACGTTCATATGAAG-1 PT16 Control 0.00517299772761326
M52_GAAGAATGTCGCGTTG-1 PT16 Control -0.0211728501958955
M52_GAAGAATGTTTACTGG-1 PT16 Control 0.030356552099684
M52_GAAGCCCTCAACCTCC-1 PT16 Control -0.0449009376156055
M52_GAAGCGACAGCTCTGG-1 PT16 Control -0.0259869130559123
M52_GAAGGACCATTGGGAG-1 PT16 Control -0.000505976285385457
M52_GAAGGACGTATACAGA-1 PT16 Control -0.00900550211298648
M52_GAAGGGTAGGGAGATA-1 PT16 Control -0.00260459291871741
M52_GAAGGGTAGGTTCACT-1 PT16 Control -0.0242089560223828
M52_GAAGGGTCACAGAAGC-1 PT16 Control -0.0405928127833836
M52_GAAGGGTCAGGACTTT-1 PT16 Control -0.0386530735165683
M52_GAAGTAACACCCTCTA-1 PT16 Control 0.00765462714980261
M52_GAAGTAATCCAGTACA-1 PT16 Control -0.00785141604506834
M52_GAATCACAGCCTCGTG-1 PT16 Control -0.0120598228726764
M52_GAATCACAGGACATCG-1 PT16 Control 0.00304589825639176
M52_GAATCACCAATGTTGC-1 PT16 Control -0.017796250043628
M52_GAATCACGTAGAGTTA-1 PT16 Control 0.000677008546666524
M52_GAATCACTCTTAGCCC-1 PT16 Control -0.0114984054740045
M52_GAATCGTAGAAGCGAA-1 PT16 Control -0.0265798878108183
M52_GAATCGTTCGGACGTC-1 PT16 Control -0.0370935860319912
M52_GACACGCTCAAGAGTA-1 PT16 Control -0.0203900996515511
M52_GACACGCTCATCGACA-1 PT16 Control 0.00566033675760241
M52_GACATCAAGGCCACCT-1 PT16 Control 0.0174710740702808
M52_GACATCAAGGGTTAAT-1 PT16 Control 0.000569717758389127
M52_GACATCAAGTCTGGTT-1 PT16 Control -0.00535112553352282
M52_GACATCAGTCGAACAG-1 PT16 Control -0.0168782278994697
M52_GACATCAGTGGACTAG-1 PT16 Control -0.0181836999927817
M52_GACATCATCAAGATAG-1 PT16 Control 0.00707077106740825
M52_GACCAATCATGCACTA-1 PT16 Control 0.0238678847017391
M52_GACCAATTCTATGTGG-1 PT16 Control -0.00276790725631448
M52_GACCAATTCTCTTCAA-1 PT16 Control -0.015212907848931
M52_GACCCAGAGCCTGTGC-1 PT16 Control -0.0108340563383958
M52_GACCCAGGTACGACAG-1 PT16 Control -0.0128121527214623
M52_GACCCAGTCTACCAGA-1 PT16 Control -0.0420876387331284
M52_GACCCAGTCTGGGTCG-1 PT16 Control -0.0206710248076747
M52_GACCCTTAGCTGAAGC-1 PT16 Control 0.0216217650621304
M52_GACCCTTAGGGCCCTT-1 PT16 Control 0.00469704801263732
M52_GACCCTTCATCCGTGG-1 PT16 Control -0.0307155445575489
M52_GACCCTTTCGTAGGGA-1 PT16 Control -0.0284036439923181
M52_GACCTTCAGAGTAACT-1 PT16 Control -0.00294030915913068
M52_GACCTTCGTAGCGAGT-1 PT16 Control -0.0406040032077546
M52_GACCTTCGTCCCGCAA-1 PT16 Control 0.000811005610054483
M52_GACGTTAAGTTATGGA-1 PT16 Control -0.0331514779682493
M52_GACGTTATCAACCTCC-1 PT16 Control -0.00187541108563424
M52_GACTCAACATCGATGT-1 PT16 Control -0.00296647379961376
M52_GACTCAATCCTAGCGG-1 PT16 Control -0.0353920188190263
M52_GACTCTCAGGTGAGAA-1 PT16 Control -0.0101866023087791
M52_GACTGATAGCACTCGC-1 PT16 Control -0.0310923090170054
M52_GACTGATAGGTATCTC-1 PT16 Control -0.0178755232613971
M52_GACTTCCAGCCGATCC-1 PT16 Control -0.0449717197602509
M52_GACTTCCCACGCTTAA-1 PT16 Control 0.0105303577224413
M52_GACTTCCCACTCTCGT-1 PT16 Control 0.0110958122613407
M52_GACTTCCCAGCATTGT-1 PT16 Control -0.0193937276737943
M52_GACTTCCGTAGCACAG-1 PT16 Control -0.0065377554276409
M52_GACTTCCGTATCCCTC-1 PT16 Control -0.0412531294838684
M52_GAGAAATAGTGGCGAT-1 PT16 Control 0.0116396719539342
M52_GAGAAATCACCTAAAC-1 PT16 Control 0.0151644530632269
M52_GAGAAATCATACTGAC-1 PT16 Control 0.00343437209813804
M52_GAGAAATTCGTAGGAG-1 PT16 Control -0.0291523318815046
M52_GAGAAATTCTATGTGG-1 PT16 Control -0.0354562863135741
M52_GAGACCCAGCCTGAAG-1 PT16 Control -0.0766741824231266
M52_GAGACCCCATAACTCG-1 PT16 Control 0.00818943326630484
M52_GAGACTTAGAACTCCT-1 PT16 Control -0.00527101417204393
M52_GAGACTTAGGCTCAAG-1 PT16 Control -0.00312539620786348
M52_GAGACTTCAATAGTGA-1 PT16 Control -0.0190820003531033
M52_GAGAGGTTCCTAGCTC-1 PT16 Control -0.0257724703823321
M52_GAGATGGGTCTACATG-1 PT16 Control -0.00190467123448632
M52_GAGATGGGTTAGAGTA-1 PT16 Control 0.000715547735784028
M52_GAGATGGTCACTAGCA-1 PT16 Control -0.00561069316382357
M52_GAGCCTGAGTTGGCGA-1 PT16 Control -0.0360274246828721
M52_GAGCCTGTCAGTGCGC-1 PT16 Control -0.0342026997897191
M52_GAGCCTGTCTGAGCAT-1 PT16 Control -0.046403105228435
M52_GAGCTGCGTACCAGAG-1 PT16 Control -0.0254064448612109
M52_GAGGCAACACTAGGTT-1 PT16 Control -0.00175301912391662
M52_GAGGCAATCAGACATC-1 PT16 Control -0.0330493926541801
M52_GAGGCCTGTCAGCTTA-1 PT16 Control -0.00238011133479454
M52_GAGGCCTGTGCATGTT-1 PT16 Control 0.00491672468551452
M52_GAGGGATAGGCATGGT-1 PT16 Control -0.0160614957385654
M52_GAGGGATAGGCCTGCT-1 PT16 Control 0.000847304238762503
M52_GAGGGATTCCCAAGCG-1 PT16 Control -0.0326652458044847
M52_GAGGGTACAGCGACAA-1 PT16 Control -0.0273252163183812
M52_GAGGGTATCTAGCCTC-1 PT16 Control -0.0526018947329659
M52_GAGTCATCAAGAGAGA-1 PT16 Control -0.0491404837803955
M52_GAGTCATTCGCACTCT-1 PT16 Control -0.0211860628805477
M52_GAGTCTAAGTACCGGA-1 PT16 Control -0.0244017492028985
M52_GAGTCTACAGCACCCA-1 PT16 Control 0.00730602739349628
M52_GAGTCTACAGCTGTAT-1 PT16 Control 0.00501951286259328
M52_GAGTCTAGTGCAGATG-1 PT16 Control 0.0148677549829577
M52_GAGTCTAGTTGGAGGT-1 PT16 Control -0.0247365218825569
M52_GAGTCTATCACCGGTG-1 PT16 Control -0.0195566406882575
M52_GAGTGAGCAGGCGAAT-1 PT16 Control 0.00470359576991689
M52_GAGTGAGTCAAATGAG-1 PT16 Control -0.0145318687466649
M52_GAGTGTTAGACAAGCC-1 PT16 Control 0.0165204262360087
M52_GAGTGTTCAAAGAGTT-1 PT16 Control -0.0460776214387779
M52_GAGTTACAGAGTGAAG-1 PT16 Control -0.0451295618061244
M52_GAGTTACCACGCGCTA-1 PT16 Control -0.00531078795127286
M52_GAGTTACTCGGATTAC-1 PT16 Control 0.0118602236927376
M52_GAGTTGTCATCTATCT-1 PT16 Control 0.00171049377175539
M52_GAGTTGTTCTTCCAGC-1 PT16 Control -0.0250477964027113
M52_GAGTTTGTCATACGGT-1 PT16 Control -0.0411293122159935
M52_GAGTTTGTCCCAACTC-1 PT16 Control -0.0125926375335209
M52_GATAGAAAGATACAGT-1 PT16 Control 0.000449995094468303
M52_GATAGAAAGGATACCG-1 PT16 Control -0.0090548326749019
M52_GATAGCTCATGGACAG-1 PT16 Control 0.0113347164116321
M52_GATCACAGTATGCGGA-1 PT16 Control -0.02363543710709
M52_GATCAGTGTGGTAATA-1 PT16 Control -0.00693205230956873
M52_GATCAGTTCAAATGAG-1 PT16 Control -0.0127611076544828
M52_GATCAGTTCGCCGTGA-1 PT16 Control -0.00270822177170782
M52_GATCCCTAGGAACGTC-1 PT16 Control -0.0192644749687438
M52_GATCCCTAGTCGAATA-1 PT16 Control -0.00545913615469826
M52_GATCCCTGTCATGCAT-1 PT16 Control -0.0354569005131836
M52_GATCCCTGTGCATGTT-1 PT16 Control -0.0410016297859456
M52_GATCCCTTCTATTTCG-1 PT16 Control 0.0253370206136896
M52_GATCGTAGTGCAATGG-1 PT16 Control -0.0170145789594935
M52_GATCGTAGTTCTCGTC-1 PT16 Control 0.0398599882126703
M52_GATGACTCACTACCGG-1 PT16 Control -0.0362440892555633
M52_GATGACTGTGCCTTCT-1 PT16 Control -0.0492726527313602
M52_GATGAGGGTTGCTCAA-1 PT16 Control 0.00206264811714701
M52_GATGATCTCCTCACGT-1 PT16 Control -0.0333704143790793
M52_GATGCTAAGTTAACAG-1 PT16 Control -0.0275500235792638
M52_GATGCTACAGACGGAT-1 PT16 Control -0.048958249915873
M52_GATGCTACAGACTGCC-1 PT16 Control -0.0100113384766657
M52_GATGCTATCCTACACC-1 PT16 Control 0.0417558540603823
M52_GATGGAGAGTAGGATT-1 PT16 Control 0.00375559376830523
M52_GATGTTGAGGAGGGTG-1 PT16 Control -0.0501177173909825
M52_GATGTTGCATGGAAGC-1 PT16 Control -0.0310910728530698
M52_GATGTTGGTGTTTGCA-1 PT16 Control -0.0145688358331863
M52_GATGTTGTCCAGCACG-1 PT16 Control -0.044766641909999
M52_GATTCTTAGACTTGTC-1 PT16 Control -0.034069954671583
M52_GATTCTTAGTTCCAGT-1 PT16 Control -0.0532216731058543
M52_GATTCTTAGTTCTCTT-1 PT16 Control -0.0210695029742324
M52_GATTCTTGTGGCATCC-1 PT16 Control -0.025629825280625
M52_GATTTCTCAACCGACC-1 PT16 Control -0.010682229915419
M52_GATTTCTCATCAGCGC-1 PT16 Control -0.0201533190999462
M52_GATTTCTCATGATAGA-1 PT16 Control -0.0200841635912743
M52_GATTTCTCATTGTAGC-1 PT16 Control 0.0154345375635383
M52_GATTTCTTCATGAGTC-1 PT16 Control -0.0207443673376263
M52_GATTTCTTCTTGGTGA-1 PT16 Control -0.0192613134617117
M52_GCAACATAGCTAAGTA-1 PT16 Control 0.0483356346075753
M52_GCAACATAGGTAAGTT-1 PT16 Control -0.0286477304052196
M52_GCAACATCACAAATGA-1 PT16 Control -0.0288882240459725
M52_GCAACATGTATCAAGA-1 PT16 Control -0.0131634565563075
M52_GCAACCGCAGCGGATA-1 PT16 Control 0.0243282739243378
M52_GCAACCGCATGGAATA-1 PT16 Control -0.0284611219598374
M52_GCACATAGTTTGTTCT-1 PT16 Control -0.0151612318865258
M52_GCACATATCCATAGAC-1 PT16 Control 0.00543508404810913
M52_GCACGGTCACTGTGTA-1 PT16 Control 0.00639677804628805
M52_GCACGGTGTAAGTTGA-1 PT16 Control -0.0209971691582391
M52_GCACGTGGTTTCCCAC-1 PT16 Control 0.00701804814113982
M52_GCACTAACACGTAGTT-1 PT16 Control 0.0354068542313393
M52_GCACTAACATGTGACT-1 PT16 Control -0.0176346364862013
M52_GCAGCCAGTGCATTAC-1 PT16 Control -0.0428345790975414
M52_GCAGCTGCAGTCAACT-1 PT16 Control -0.0260765235859469
M52_GCAGCTGCATGAGAAT-1 PT16 Control -0.0231172365662245
M52_GCAGCTGTCTGCCTGT-1 PT16 Control -0.0360564215585466
M52_GCAGGCTAGGCTTAGG-1 PT16 Control -0.00616442566655082
M52_GCAGGCTAGTCCCGAC-1 PT16 Control 0.000390305518222445
M52_GCAGGCTTCACACGAT-1 PT16 Control -0.0115383341843125
M52_GCAGTTACATGGTACT-1 PT16 Control -0.041449804509113
M52_GCATCGGCACCTGTCT-1 PT16 Control 0.00787068182422643
M52_GCATCTCTCTGAGGTT-1 PT16 Control -0.00828279764447529
M52_GCATGATAGACTGGGT-1 PT16 Control -0.0138794390718022
M52_GCATGATAGGGTCAAC-1 PT16 Control -0.0204378779243445
M52_GCATGATGTGGTACAG-1 PT16 Control -0.0126600029527303
M52_GCATGATTCTGCTGAA-1 PT16 Control -0.0474891007117491
M52_GCATTAGTCAGTGGGA-1 PT16 Control -0.0422144456410153
M52_GCCAACGCAGAGATGC-1 PT16 Control 0.0268706223097335
M52_GCCAGCAAGCGTTAGG-1 PT16 Control 0.0168002114389474
M52_GCCAGCATCACTGAAC-1 PT16 Control 0.0313549073311427
M52_GCCAGGTAGTGGACGT-1 PT16 Control -0.0156119284675028
M52_GCCAGGTCAAATCAAG-1 PT16 Control -0.0137991166092667
M52_GCCAGGTTCGGTAAGG-1 PT16 Control -0.00556309104008459
M52_GCCAGTGAGCTGCCAC-1 PT16 Control -0.0192141602106648
M52_GCCAGTGCAACAAGTA-1 PT16 Control 0.0121026113807438
M52_GCCAGTGCAAGTCGTT-1 PT16 Control -0.000682095611384576
M52_GCCAGTGCACGGATCC-1 PT16 Control -0.0309313724738976
M52_GCCAGTGGTTTAGTCG-1 PT16 Control -0.0320114941644647
M52_GCCAGTGTCAGTGTCA-1 PT16 Control 0.00912431452502499
M52_GCCATGGAGCACTCCG-1 PT16 Control -0.00699809204758006
M52_GCCATGGGTTCGGTTA-1 PT16 Control -0.0327954063651992
M52_GCCATGGTCTTGCGCT-1 PT16 Control 0.0414193407831355
M52_GCCATTCAGGCTTTCA-1 PT16 Control -0.015447891691812
M52_GCCATTCCAACCGACC-1 PT16 Control -0.00554599903961181
M52_GCCCAGATCAACACGT-1 PT16 Control -0.0190913392551774
M52_GCCCGAAAGTCATACC-1 PT16 Control -0.000775882625187574
M52_GCCCGAACATAGTCGT-1 PT16 Control -0.0319825400826358
M52_GCCCGAAGTCGGAACA-1 PT16 Control -0.0274432460654095
M52_GCCCGAAGTGAAGCGT-1 PT16 Control 0.00441977841614333
M52_GCCCGAATCACCTGTC-1 PT16 Control -0.0242851750628688
M52_GCCGATGGTGATGGCA-1 PT16 Control 0.0100392685370541
M52_GCCGTGATCCGATAGT-1 PT16 Control -0.0124751976365473
M52_GCCTGTTCAGGGAGAG-1 PT16 Control 0.0127841221856722
M52_GCCTGTTGTGATCATC-1 PT16 Control -0.0258363807307284
M52_GCCTGTTTCAACTGGT-1 PT16 Control 0.00833643037974374
M52_GCCTGTTTCCGCAACG-1 PT16 Control -0.0117308725516745
M52_GCGAGAAAGGCCGCTT-1 PT16 Control -0.0138756097249493
M52_GCGAGAACAAGTCATC-1 PT16 Control -0.0422510063704127
M52_GCGAGAATCGTTGTAG-1 PT16 Control 0.0190865903882079
M52_GCGATCGAGAAGTCCG-1 PT16 Control -0.0168877051047286
M52_GCGATCGAGACCGCCT-1 PT16 Control 0.013025458284614
M52_GCGATCGCAAAGGGCT-1 PT16 Control 0.0329888235984305
M52_GCGATCGCAGCCCAGT-1 PT16 Control -0.0120486530508311
M52_GCGATCGCATAATGAG-1 PT16 Control -0.0368131985740614
M52_GCGGAAAGTCATCGCG-1 PT16 Control -0.0658350554660461
M52_GCGGAAATCGAGAACG-1 PT16 Control -0.0371641281497544
M52_GCGGATCAGATGACAT-1 PT16 Control 0.00859698697338224
M52_GCGGATCAGTGTTGTC-1 PT16 Control 0.0343199670422777
M52_GCGTGCATCCTACCAC-1 PT16 Control -0.0174576829297159
M52_GCGTGCATCGCTAATG-1 PT16 Control -0.0457237348443762
M52_GCGTGCATCGTGTTCC-1 PT16 Control -0.014036899591606
M52_GCGTGCATCTGACAGT-1 PT16 Control -0.0106244045484896
M52_GCGTTTCGTGTCTCCT-1 PT16 Control -0.0201524011206404
M52_GCGTTTCTCCACTTTA-1 PT16 Control -0.0363977051021301
M52_GCTACAAAGAGTGTTA-1 PT16 Control 0.0208097939526428
M52_GCTACAAAGCCTATTG-1 PT16 Control 0.000318186409419025
M52_GCTACAAAGCGACTTT-1 PT16 Control -0.021698336323128
M52_GCTACAAAGGTAAGGA-1 PT16 Control 0.00238194953744938
M52_GCTACAACACGCGCAT-1 PT16 Control -0.0312800333363931
M52_GCTACAAGTAGGAGTC-1 PT16 Control -0.00943183251800964
M52_GCTACAAGTGTAAATG-1 PT16 Control -0.0321865495209383
M52_GCTACAAGTTATCTTC-1 PT16 Control 0.0176769173344934
M52_GCTACCTAGACAACTA-1 PT16 Control -0.0578482287463414
M52_GCTACCTAGTAGTCAA-1 PT16 Control -0.0286088383586398
M52_GCTACCTCAAACTCGT-1 PT16 Control -0.0409831871361226
M52_GCTACCTCACCGGAAA-1 PT16 Control -0.0349850277516083
M52_GCTACCTTCCGTGACG-1 PT16 Control -0.0278864770427323
M52_GCTACCTTCTATTGTC-1 PT16 Control 0.0287853414540478
M52_GCTGAATCAGCTACAT-1 PT16 Control -0.00936867425184534
M52_GCTGAATCATACTGTG-1 PT16 Control -0.0191180227505496
M52_GCTGGGTGTGTGTACT-1 PT16 Control 0.00970210590024703
M52_GCTGGGTTCAAGTCTG-1 PT16 Control -0.0330027583132909
M52_GCTTCACAGTGTTCAC-1 PT16 Control -0.0224120068666385
M52_GCTTCACCAATGAGCG-1 PT16 Control 0.0398561608342712
M52_GCTTCACCACCTCGTT-1 PT16 Control -0.00909507398210793
M52_GCTTGGGAGTAGTGCG-1 PT16 Control 0.0107239994273503
M52_GCTTGGGGTGGGATTG-1 PT16 Control 0.0221527225447468
M52_GCTTGGGTCGGACGTC-1 PT16 Control -0.0327256700754275
M52_GCTTTCGTCACCTACC-1 PT16 Control -0.0386088597454976
M52_GCTTTCGTCATAGGCT-1 PT16 Control -0.0355948123845902
M52_GGAACCCGTTAGGGTG-1 PT16 Control 0.0023641214762494
M52_GGAAGTGCAAATGGAT-1 PT16 Control -0.0172505661853264
M52_GGAAGTGCACTGAGTT-1 PT16 Control -0.0154629918991112
M52_GGAAGTGCAGGGTTGA-1 PT16 Control -0.0129564756888157
M52_GGAAGTGGTACTCAAC-1 PT16 Control 0.0254348962161506
M52_GGAAGTGGTTCTCCTG-1 PT16 Control 0.0178792886610092
M52_GGAATCTCATTCTCTA-1 PT16 Control -0.0193386032204546
M52_GGAATGGCAACCAATC-1 PT16 Control -0.00101268524360254
M52_GGAATGGCACGTTGGC-1 PT16 Control 0.0460992490535608
M52_GGAATGGGTTAGAAGT-1 PT16 Control -0.00681355468487546
M52_GGACGTCAGGTAGGCT-1 PT16 Control -0.0025656259069059
M52_GGACGTCCAAGGCGTA-1 PT16 Control 0.000945002971318998
M52_GGACGTCGTCAACACT-1 PT16 Control -0.00240264372807633
M52_GGACGTCGTTGCTCGG-1 PT16 Control 0.00181222074378753
M52_GGACGTCTCGTACCTC-1 PT16 Control -0.0190801139837734
M52_GGAGAACGTGTCCCTT-1 PT16 Control -0.0458124995539274
M52_GGAGAACGTTCGCGTG-1 PT16 Control -0.00930733030192289
M52_GGAGATGCAGGCCTGT-1 PT16 Control 0.0252234979465744
M52_GGAGATGGTGGCTACC-1 PT16 Control -0.0398979587555592
M52_GGAGGATAGCACTTTG-1 PT16 Control -0.0298454036084513
M52_GGAGGATGTCGCATGC-1 PT16 Control -0.0282519577456327
M52_GGAGGTATCCGTAATG-1 PT16 Control -0.0238629354559412
M52_GGATCTAGTAAGTAGT-1 PT16 Control -0.0266306209204365
M52_GGATGTTAGGGCTGAT-1 PT16 Control -0.0255737537989347
M52_GGATGTTCAGGGTCTC-1 PT16 Control 0.0226654330460405
M52_GGATGTTGTTGGGAAC-1 PT16 Control 0.00745457347960771
M52_GGATGTTTCTCACGAA-1 PT16 Control -0.00675070818363453
M52_GGCACGTCAAAGAGTT-1 PT16 Control 0.0232906386831732
M52_GGCACGTGTATCATGC-1 PT16 Control 0.00445496212092786
M52_GGCACGTTCAGCCTCT-1 PT16 Control 0.00121019843181139
M52_GGCAGTCCAATTGGTC-1 PT16 Control 0.0459174711114476
M52_GGCGTCAAGCGACTTT-1 PT16 Control 0.00780130555286507
M52_GGCGTCACATATCTCT-1 PT16 Control -0.0221600057482006
M52_GGCGTCATCGGTAGAG-1 PT16 Control -0.0322261112520912
M52_GGCTGTGAGTAGGATT-1 PT16 Control -0.0209975497341564
M52_GGCTGTGAGTCTGGTT-1 PT16 Control -0.0222751025994445
M52_GGCTGTGGTGGTCCGT-1 PT16 Control -0.0218341045688268
M52_GGCTTGGAGAATCGTA-1 PT16 Control -0.0345721854289151
M52_GGCTTGGTCCTCTAAT-1 PT16 Control 0.0395991908966697
M52_GGCTTGGTCTCAGGCG-1 PT16 Control -0.0245028466691271
M52_GGCTTTCAGTGATCGG-1 PT16 Control -0.00739394573592606
M52_GGCTTTCTCAGACCGC-1 PT16 Control -0.0505411080262752
M52_GGGAAGTCAACAGATA-1 PT16 Control 0.020205732361798
M52_GGGAAGTCAGCGTATT-1 PT16 Control -0.00948083138255112
M52_GGGAAGTCATCGGAAG-1 PT16 Control -0.0222090187677742
M52_GGGAAGTGTCCAAGAG-1 PT16 Control -0.00622812428596572
M52_GGGAAGTGTTGTACGT-1 PT16 Control -0.00204559109850899
M52_GGGACAATCTGTCCCA-1 PT16 Control -0.0148949173033197
M52_GGGACCTAGACCATTC-1 PT16 Control -0.010432280107224
M52_GGGACCTAGCAGAAAG-1 PT16 Control 0.0250411666731052
M52_GGGACCTAGGTAAAGG-1 PT16 Control -0.0408002540091927
M52_GGGACCTAGTACGAGC-1 PT16 Control -0.0329013760495184
M52_GGGACCTCAAGTCGTT-1 PT16 Control -0.00509457968580856
M52_GGGACCTCACCAGGTC-1 PT16 Control -0.029127308611571
M52_GGGACCTCACTTCAAG-1 PT16 Control -0.00356805224705209
M52_GGGACCTGTAACTGCT-1 PT16 Control -0.042791450718718
M52_GGGACTCAGAGGGTGG-1 PT16 Control -0.0132599687510353
M52_GGGACTCAGTCAAGCG-1 PT16 Control -0.0147496525541778
M52_GGGACTCCACATCATG-1 PT16 Control -0.00427858754845797
M52_GGGAGATAGGACTATA-1 PT16 Control 0.0275923562817944
M52_GGGAGATGTCGTGTTA-1 PT16 Control -0.00587596690823924
M52_GGGAGTAAGACTCGAG-1 PT16 Control -0.0420104775653543
M52_GGGAGTAGTAGTGTGG-1 PT16 Control -0.0170499411312034
M52_GGGAGTATCAAATGCC-1 PT16 Control 0.0126575534579121
M52_GGGATCCGTCATGACT-1 PT16 Control -0.0230757783964286
M52_GGGATGAGTCTACTGA-1 PT16 Control -0.0287729009375916
M52_GGGATGAGTTAGGCCC-1 PT16 Control 0.0321138498069381
M52_GGGATGATCGCTAATG-1 PT16 Control -0.00970536009537629
M52_GGGCCATGTATACGGG-1 PT16 Control 0.00422898918301171
M52_GGGTAGAAGCTAGAAT-1 PT16 Control -0.0110660736833984
M52_GGGTATTAGGAATGTT-1 PT16 Control -0.00944921414948757
M52_GGGTATTAGTCATTGC-1 PT16 Control -0.0527420077458481
M52_GGGTATTCAGCATGCC-1 PT16 Control -0.00648191278821425
M52_GGGTCACGTCTGTAAC-1 PT16 Control 0.0212621743193664
M52_GGGTCTGGTGCTGTCG-1 PT16 Control -0.0230691921062369
M52_GGGTGAACACAGAGAC-1 PT16 Control -0.0311028455562883
M52_GGGTGAACACTAGAGG-1 PT16 Control 0.0107316724093831
M52_GGGTGAACAGACCATT-1 PT16 Control 0.0128574159493625
M52_GGGTGAACAGCGCGTT-1 PT16 Control 0.0528202675314783
M52_GGGTGAATCCCAAGCG-1 PT16 Control -0.0142761105321545
M52_GGGTGTCCAACCCTCT-1 PT16 Control -0.0271925678159495
M52_GGGTGTCCACCCGTAG-1 PT16 Control -0.00893384062831931
M52_GGGTGTCTCGCTACGG-1 PT16 Control -0.000289038821547599
M52_GGGTTATCAGAAACCG-1 PT16 Control -0.00733216858781111
M52_GGGTTATGTGATGGCA-1 PT16 Control 0.0029017746751418
M52_GGGTTTACATCAGCGC-1 PT16 Control -0.00315481361261613
M52_GGTAACTGTCCCGGTA-1 PT16 Control -0.00329872400489281
M52_GGTAATCAGAGTGTTA-1 PT16 Control 0.00668433319338965
M52_GGTAATCTCAGAGCGA-1 PT16 Control -0.00969090233691029
M52_GGTAGAGAGTCATCCA-1 PT16 Control -0.0131985031504507
M52_GGTAGAGAGTGGTGAC-1 PT16 Control -0.0548388087679266
M52_GGTAGAGCAATAGTAG-1 PT16 Control -0.017022819173536
M52_GGTAGAGCACAAAGCG-1 PT16 Control -0.00534515830314036
M52_GGTAGAGGTAGTCTTG-1 PT16 Control 0.00246322823065254
M52_GGTCACGAGGAGATAG-1 PT16 Control -0.0110122008841785
M52_GGTCACGTCTACAGGT-1 PT16 Control 0.00770754960638462
M52_GGTCTGGCATTAGGCT-1 PT16 Control -0.00842433214031446
M52_GGTCTGGGTCAGTCTA-1 PT16 Control 0.004840298618047
M52_GGTCTGGGTTTGGCTA-1 PT16 Control -0.0537996922333792
M52_GGTGAAGCAGAAATCA-1 PT16 Control -0.032185324356591
M52_GGTGATTAGAGTTGAT-1 PT16 Control -0.028230884609815
M52_GGTGATTAGTGGACTG-1 PT16 Control -0.0467853845918807
M52_GGTGATTAGTTAACAG-1 PT16 Control -0.0181546417841491
M52_GGTGATTCACAAATAG-1 PT16 Control -0.0080776158983058
M52_GGTGATTCACCATTCC-1 PT16 Control -0.0202225026212896
M52_GGTGTCGGTAAGATCA-1 PT16 Control 0.0175857845276249
M52_GGTGTCGTCACTCGAA-1 PT16 Control 0.00892914191956423
M52_GGTGTCGTCTCGCCTA-1 PT16 Control -0.0163042287217375
M52_GGTGTTACATAATCCG-1 PT16 Control 0.000727747825486763
M52_GGTGTTAGTGCCCAGT-1 PT16 Control -0.0143860844679326
M52_GGTGTTAGTTACGATC-1 PT16 Control -0.0266833870221223
M52_GGTTAACAGTAATACG-1 PT16 Control -0.019581450674951
M52_GGTTAACCAACTCCCT-1 PT16 Control -0.012881888287818
M52_GGTTAACGTAGTGGCA-1 PT16 Control -0.0108096587497532
M52_GGTTAACTCCACTAGA-1 PT16 Control -0.0182323141269056
M52_GGTTAACTCTAGTGAC-1 PT16 Control -0.0139822244377975
M52_GGTTCTCCAGATACTC-1 PT16 Control 0.015777885097963
M52_GGTTGTAAGCGTCTGC-1 PT16 Control -0.0166130286108211
M52_GTAACACAGAGGCGGA-1 PT16 Control -0.0116009939501078
M52_GTAACCACAGAGAAAG-1 PT16 Control -0.00601930456135755
M52_GTAACCAGTCCACATA-1 PT16 Control 0.00176007781062626
M52_GTAACCAGTTACACTG-1 PT16 Control -0.0197558638457059
M52_GTAACCATCACCGACG-1 PT16 Control 0.0167193791615665
M52_GTAAGTCCATAATCGC-1 PT16 Control -0.0226157535181821
M52_GTAAGTCGTTAAAGTG-1 PT16 Control 0.00143201174319504
M52_GTAATCGAGCTGAGCA-1 PT16 Control -0.0320498530953984
M52_GTAATCGAGGACGCAT-1 PT16 Control 0.0317837384745507
M52_GTAATCGCAGGACTTT-1 PT16 Control -0.00704778728231703
M52_GTAATCGGTTACGTAC-1 PT16 Control -0.0246268272352963
M52_GTAATCGGTTCTCTCG-1 PT16 Control -0.0117323122647356
M52_GTAATCGTCCAAGCTA-1 PT16 Control 0.00867831345664977
M52_GTAATGCTCCTCATAT-1 PT16 Control -0.0256250858399776
M52_GTACAACAGTTCATGC-1 PT16 Control 0.00310143336378774
M52_GTACAACGTACAATAG-1 PT16 Control -0.0206366356297043
M52_GTACAACTCCAATCTT-1 PT16 Control -0.0317293755348909
M52_GTACAGTGTAACACCT-1 PT16 Control -0.0340550730014925
M52_GTACAGTGTTCTAAGC-1 PT16 Control -0.0421128723616426
M52_GTACAGTGTTCTGAGT-1 PT16 Control 0.00270650310750936
M52_GTACAGTTCGCTCTCA-1 PT16 Control -0.0327337403345375
M52_GTAGAAACAACTCATG-1 PT16 Control -0.0279294428749955
M52_GTAGAAAGTCGATTTG-1 PT16 Control -0.0167252944266668
M52_GTAGAGGAGAGTAACT-1 PT16 Control 0.00196410862461505
M52_GTAGAGGCAATTAGGA-1 PT16 Control -0.0042201657105469
M52_GTAGATCTCCAACTGA-1 PT16 Control -0.028584328279519
M52_GTAGCTAGTCAGACGA-1 PT16 Control -0.04310905913892
M52_GTAGGAGCAATCGCAT-1 PT16 Control 0.00496269188768916
M52_GTAGGTTGTAGATTAG-1 PT16 Control -0.00447826347775196
M52_GTAGGTTGTATACAGA-1 PT16 Control -0.00933628899771781
M52_GTAGTACAGAGCCCAA-1 PT16 Control 0.0116872636844433
M52_GTAGTACGTCATGCAT-1 PT16 Control -0.056136775562376
M52_GTAGTACGTGTCCTAA-1 PT16 Control 0.0509131856410706
M52_GTATTGGCAGAGAAAG-1 PT16 Control -0.0343247318645576
M52_GTATTGGCATTGAGCT-1 PT16 Control -0.0330756011686514
M52_GTCAAACGTTCACGAT-1 PT16 Control 0.0236831975610975
M52_GTCAAGTAGATCCAAA-1 PT16 Control -0.0111900752652646
M52_GTCAAGTAGCACCGTC-1 PT16 Control -0.0496697538249303
M52_GTCACGGAGAAACTGT-1 PT16 Control -0.0179928271971692
M52_GTCACGGAGTGTGTTC-1 PT16 Control -0.0307148375718971
M52_GTCACGGCATATTCGG-1 PT16 Control -0.00282310591171944
M52_GTCACGGTCGTGGGTC-1 PT16 Control -0.0230749242754418
M52_GTCACTCCACCGCTAG-1 PT16 Control -0.0251973807749433
M52_GTCACTCGTCCAAAGG-1 PT16 Control -0.00895244241500434
M52_GTCACTCTCTTCTGGC-1 PT16 Control -0.0218205574376259
M52_GTCAGCGTCCACGTCT-1 PT16 Control -0.00171173650914433
M52_GTCATCCCACAGCCAC-1 PT16 Control -0.021074897107726
M52_GTCATCCCACCGCTAG-1 PT16 Control -0.0157442611110249
M52_GTCATCCTCGACCATA-1 PT16 Control -0.00782281683677583
M52_GTCATCCTCGATAACC-1 PT16 Control -0.021398835806973
M52_GTCATGAAGTATGACA-1 PT16 Control 0.00807924487716971
M52_GTCATGACACAGTCAT-1 PT16 Control 0.0193040144000333
M52_GTCATGAGTCCGGACT-1 PT16 Control 0.0148948212931378
M52_GTCATGAGTGATGTAA-1 PT16 Control -0.0297665936510712
M52_GTCATGATCCAATGCA-1 PT16 Control -0.00603126212679744
M52_GTCATTTAGATTACCC-1 PT16 Control 0.0347573684621647
M52_GTCCACTAGGTCGCCT-1 PT16 Control -0.016631832195827
M52_GTCCACTGTTCGAAGG-1 PT16 Control -0.0370812004129913
M52_GTCCCATGTGACCGTC-1 PT16 Control -0.00998631375931355
M52_GTCCCATTCCTCAGGG-1 PT16 Control -0.0474718158315834
M52_GTCCTCAAGCCTTTGA-1 PT16 Control -0.018017130563089
M52_GTCCTCAAGGTAAAGG-1 PT16 Control 0.00728110349401057
M52_GTCCTCAGTAGGACTG-1 PT16 Control -0.020879745715455
M52_GTCGAATGTCTGTTAG-1 PT16 Control -0.0168199357182083
M52_GTCGCGAAGACTTCGT-1 PT16 Control 0.00745935150426907
M52_GTCGCGACAATTCTCT-1 PT16 Control -0.0208235395427135
M52_GTCGCGAGTGAGATCG-1 PT16 Control -0.0327055985859621
M52_GTCGCGATCGCCGAAC-1 PT16 Control -0.0376664722884382
M52_GTCGTAAAGTCCTGTA-1 PT16 Control -0.020269442855314
M52_GTCGTAATCGGTCAGC-1 PT16 Control -0.0164114620801481
M52_GTCGTAATCTTACTGT-1 PT16 Control -0.0158858115781156
M52_GTCTACCGTGCTAGCC-1 PT16 Control -0.00383380494980087
M52_GTCTACCGTTCGGCGT-1 PT16 Control 0.045235513375979
M52_GTCTACCTCTGAACGT-1 PT16 Control -0.00453222169483453
M52_GTCTAGAGTGCAACAG-1 PT16 Control -0.0400129559062808
M52_GTCTAGAGTGTGCCTG-1 PT16 Control 0.0135060205884536
M52_GTCTAGATCATTCTTG-1 PT16 Control -0.0307708437670644
M52_GTCTAGATCGAGCCTG-1 PT16 Control -0.0238745346015963
M52_GTCTAGATCGAGCTGC-1 PT16 Control -0.0235943281347623
M52_GTCTCACAGGAAACGA-1 PT16 Control -0.00492297080581672
M52_GTCTCACCATGACGTT-1 PT16 Control -0.0440568910455954
M52_GTCTCACGTCCTACGG-1 PT16 Control -0.0215703354787696
M52_GTCTCACGTTCAAACC-1 PT16 Control -0.0133706236398905
M52_GTCTGTCGTGATAGAT-1 PT16 Control -0.0188763152814842
M52_GTCTTTAGTCGAGCTC-1 PT16 Control -0.0241562465830716
M52_GTCTTTAGTGCGCTCA-1 PT16 Control -0.0179222188409991
M52_GTGACGCTCCGTATAG-1 PT16 Control -0.0102241187879799
M52_GTGACGCTCTCATTAC-1 PT16 Control -0.0375043104401495
M52_GTGAGCCCACGCTATA-1 PT16 Control -0.00995429842156845
M52_GTGAGGAGTTGTGCCG-1 PT16 Control -0.0412156360713119
M52_GTGATGTAGCTGACAG-1 PT16 Control -0.0105661793664409
M52_GTGATGTCATTGACAC-1 PT16 Control -0.0294226280566345
M52_GTGATGTGTTGATGTC-1 PT16 Control -0.0362425124260122
M52_GTGATGTTCAAATGCC-1 PT16 Control -0.0302709266479196
M52_GTGATGTTCAAGCCTA-1 PT16 Control -0.0351303230749814
M52_GTGATGTTCTCACGAA-1 PT16 Control 0.0217776672662997
M52_GTGATGTTCTGCTTTA-1 PT16 Control -0.0236693087952945
M52_GTGCACGGTCGGTGTC-1 PT16 Control 0.0183636661211546
M52_GTGCAGCCACCTCGTT-1 PT16 Control -0.0270325453939909
M52_GTGCAGCGTGTGACCC-1 PT16 Control -0.0415656956526677
M52_GTGCGTGCATGACAAA-1 PT16 Control -0.0144347485381588
M52_GTGCTGGAGTACTGGG-1 PT16 Control 0.00624173948022133
M52_GTGCTGGCAATAGGGC-1 PT16 Control 0.0586606211135556
M52_GTGCTTCAGACGCAGT-1 PT16 Control 0.0130390893764771
M52_GTGCTTCGTCTAACTG-1 PT16 Control -0.0143084377279548
M52_GTGCTTCGTGGGACAT-1 PT16 Control -0.0253635376040468
M52_GTGCTTCTCACTGATG-1 PT16 Control -0.0201793344341912
M52_GTGCTTCTCTCATTGT-1 PT16 Control -0.0244587249999858
M52_GTGGAGACAACGGGTA-1 PT16 Control -0.0275958730076464
M52_GTGGAGACACTGCGAC-1 PT16 Control -0.0341289099031784
M52_GTGGAGACAGATTCGT-1 PT16 Control -0.0137015255400748
M52_GTGGAGAGTGGCTGAA-1 PT16 Control 0.00752342101673503
M52_GTGGCGTCAGGCTATT-1 PT16 Control -0.0154813954048088
M52_GTGGCGTGTGAGACCA-1 PT16 Control -0.0251737580828036
M52_GTGGGAAAGGTTCCGC-1 PT16 Control -0.0235639540082541
M52_GTGGTTACAGCTCCTT-1 PT16 Control -0.00301867230863345
M52_GTGTAACAGACCATGG-1 PT16 Control 0.0115248829049616
M52_GTGTAACAGGCTATCT-1 PT16 Control -0.00349087210139515
M52_GTGTAACGTGTTACTG-1 PT16 Control 0.00380145835603282
M52_GTGTAACTCCGAGTGC-1 PT16 Control -0.0414397262961682
M52_GTGTAACTCGGACTGC-1 PT16 Control -0.00708389546938759
M52_GTGTCCTCAGAACGCA-1 PT16 Control -0.0362822236166921
M52_GTGTCCTCATGGTACT-1 PT16 Control -0.0125850201284245
M52_GTGTCCTGTATGGAGC-1 PT16 Control -0.0314386624898849
M52_GTGTCCTGTCGGTAAG-1 PT16 Control -0.0175134502028835
M52_GTGTCCTTCTCCGTGT-1 PT16 Control 0.00788382058133763
M52_GTGTGATAGTTACGGG-1 PT16 Control -0.0445182040635158
M52_GTGTGATCATGGCTAT-1 PT16 Control -0.0354314121924909
M52_GTGTGATGTCGCTCGA-1 PT16 Control -0.0243876733563587
M52_GTGTGATTCCTAGCCT-1 PT16 Control 0.0291937507593648
M52_GTGTGGCAGCAAGTCG-1 PT16 Control -0.0185666920558625
M52_GTGTGGCAGCCACTCG-1 PT16 Control -0.00207622773891583
M52_GTGTGGCGTGGATGAC-1 PT16 Control 0.0284229401295103
M52_GTGTTAGAGAGAACCC-1 PT16 Control -0.0218044685389424
M52_GTGTTAGGTTCATCTT-1 PT16 Control -0.0176603377538822
M52_GTGTTAGTCATTCTTG-1 PT16 Control -0.0265368295504106
M52_GTGTTCCAGGCTCACC-1 PT16 Control -0.0197513390752114
M52_GTGTTCCAGTATGATG-1 PT16 Control -0.0322489320433878
M52_GTGTTCCTCGCCGTGA-1 PT16 Control -0.0412802080624902
M52_GTTACAGAGTATGAGT-1 PT16 Control -0.00476845203366624
M52_GTTACAGCAGTAACCT-1 PT16 Control -0.022581482746381
M52_GTTACAGGTATGCGGA-1 PT16 Control -0.021251430165509
M52_GTTACCCGTAAGGCTG-1 PT16 Control 0.0445613225807334
M52_GTTACCCGTTGAATCC-1 PT16 Control 0.0211490994252982
M52_GTTACGACACCCAAGC-1 PT16 Control 0.0117833751823291
M52_GTTACGACACCTGTCT-1 PT16 Control -0.0237242797230145
M52_GTTACGACACTAGTAC-1 PT16 Control 0.0220397454824141
M52_GTTACGATCCGTGGCA-1 PT16 Control -0.0346655129553769
M52_GTTAGACAGGTTGACG-1 PT16 Control 0.0117513243249094
M52_GTTAGACTCTGCGATA-1 PT16 Control 0.00278270288345858
M52_GTTAGACTCTGGGAGA-1 PT16 Control 0.02117763765264
M52_GTTAGTGAGAAGGCTC-1 PT16 Control -0.0263348012550789
M52_GTTAGTGTCGTTGTAG-1 PT16 Control -0.0369261544942023
M52_GTTATGGCAACGGCCT-1 PT16 Control -0.00779907464026766
M52_GTTATGGGTAGCTCGC-1 PT16 Control 0.00675288527388945
M52_GTTCCGTAGGTGTGAC-1 PT16 Control -0.00979336864698209
M52_GTTCCGTAGTGTCATC-1 PT16 Control -0.024777997420288
M52_GTTCCGTGTCAATCTG-1 PT16 Control -0.0132599699226003
M52_GTTCCGTGTTCAGCTA-1 PT16 Control -0.0286684470845133
M52_GTTCCGTTCCACGGAC-1 PT16 Control -0.0176553716087931
M52_GTTCGCTAGCTGTCCG-1 PT16 Control -0.054404944991574
M52_GTTCGCTCAGGCACAA-1 PT16 Control -0.0139787169462927
M52_GTTCTATCAACCAGAG-1 PT16 Control -0.0343900254605614
M52_GTTGAACCAGCTGTAT-1 PT16 Control -0.0406533908554408
M52_GTTGAACGTTATCTTC-1 PT16 Control 0.030267908792553
M52_GTTGAACTCTCTCTAA-1 PT16 Control 0.000925171414391829
M52_GTTGCGGAGTCACTGT-1 PT16 Control 0.00196663161194505
M52_GTTGCGGCATCCGTGG-1 PT16 Control -0.00067310077351293
M52_GTTGCGGTCTACCACC-1 PT16 Control -0.012407082868009
M52_GTTGCGGTCTACTGCC-1 PT16 Control 0.0584488903519194
M52_GTTGCGGTCTTCGGTC-1 PT16 Control -0.0325230630924561
M52_GTTGCTCCAAAGGCTG-1 PT16 Control -0.00887033442803725
M52_GTTGCTCCAGGCCCTA-1 PT16 Control -0.0126118332624874
M52_GTTGCTCGTTCTTGTT-1 PT16 Control -0.0300957324674305
M52_GTTGTAGCAATTTCCT-1 PT16 Control -0.0278137386085472
M52_GTTGTAGGTCCATCTC-1 PT16 Control -0.0207353212905296
M52_GTTGTGAAGGGCAGTT-1 PT16 Control -0.0585322421304591
M52_GTTGTGAAGTACCCTA-1 PT16 Control -0.0190531910403741
M52_GTTGTGACACCAGGTC-1 PT16 Control -0.0149447634087488
M52_GTTTACTTCGAACCAT-1 PT16 Control -0.0279208205531264
M52_GTTTGGAAGAGTGACC-1 PT16 Control -0.00541735170502813
M52_TAACCAGTCCTAACAG-1 PT16 Control -0.0325221221768859
M52_TAACGACAGGCCACCT-1 PT16 Control -0.0301859871729381
M52_TAACGACAGGCCGCTT-1 PT16 Control -0.0266880821641828
M52_TAACGACGTCCAGCGT-1 PT16 Control -0.0340571122458829
M52_TAACGACTCGAATGCT-1 PT16 Control 0.0134273085063359
M52_TAAGCACAGGTAACTA-1 PT16 Control 0.000934909040859799
M52_TAAGCACCAGAGACTG-1 PT16 Control 0.00431637785664857
M52_TAAGCACGTATTTCTC-1 PT16 Control -0.00920258541946795
M52_TAAGCACTCCAAATGC-1 PT16 Control -0.0382307137789871
M52_TAAGCACTCCCGAGGT-1 PT16 Control -0.0328634795702784
M52_TAAGCCAAGTGAGGTC-1 PT16 Control -0.0590033190173938
M52_TAAGCCATCATCGACA-1 PT16 Control -0.0129987634113621
M52_TAAGCGTAGCAGCCCT-1 PT16 Control -0.0124812846177947
M52_TAAGCGTAGCTAAGTA-1 PT16 Control -0.00689113106674719
M52_TAAGCGTGTGCCTTCT-1 PT16 Control -0.0265958974232168
M52_TAAGCGTGTGTCTTCC-1 PT16 Control -0.0403534885161244
M52_TAAGCGTTCCTATTGT-1 PT16 Control -0.00384286501738187
M52_TAAGTCGAGATACATG-1 PT16 Control -0.0178539429216797
M52_TAATCTCGTTGCCATA-1 PT16 Control -0.018098983084657
M52_TAATCTCTCTAACACG-1 PT16 Control -0.0282100386388339
M52_TAATTCCCAACGTAAA-1 PT16 Control -0.0283253510846397
M52_TAATTCCGTCAGCGTC-1 PT16 Control 0.0443638221490298
M52_TAATTCCGTTCGTAAC-1 PT16 Control -0.0234812876796077
M52_TAATTCCTCATTTCCA-1 PT16 Control -0.0293452644952627
M52_TACAACGAGATTGATG-1 PT16 Control 0.00735439314576339
M52_TACAACGCAGGCTATT-1 PT16 Control 0.03501955911635
M52_TACAACGGTATGGTTC-1 PT16 Control 0.0293587112139266
M52_TACAACGTCCATAAGC-1 PT16 Control 0.01365747013875
M52_TACACCCCAACACGAG-1 PT16 Control -0.023878081656685
M52_TACAGGTGTCCCTAAA-1 PT16 Control -0.0164306256884162
M52_TACAGGTGTCTTCGAA-1 PT16 Control -0.0146551472797333
M52_TACATTCCACTACTTT-1 PT16 Control -0.0346922612584324
M52_TACCGAAAGAGTGGCT-1 PT16 Control 0.0125887479024853
M52_TACCGAATCGTTGCCT-1 PT16 Control -0.0443499996123286
M52_TACCGGGAGTTGCTGT-1 PT16 Control -0.00604614792563823
M52_TACCTGCGTTCTTGTT-1 PT16 Control -0.00849100602533323
M52_TACGCTCGTCGGTGAA-1 PT16 Control 0.00203255396097371
M52_TACGCTCTCAAGTGTC-1 PT16 Control -0.00424048277120165
M52_TACGCTCTCTACGGTA-1 PT16 Control -0.0717390662027288
M52_TACGGGCAGTAGGATT-1 PT16 Control 0.0129675300861457
M52_TACGGGCAGTAGGGTC-1 PT16 Control -0.0191695037287915
M52_TACGGTAGTCGCCACA-1 PT16 Control -0.0114627362005434
M52_TACGTCCTCGCCTCTA-1 PT16 Control -0.042349937227186
M52_TACGTCCTCTCATAGG-1 PT16 Control -0.0171874044256361
M52_TACGTCCTCTGCGGCA-1 PT16 Control -0.00983523377852111
M52_TACTGCCGTGCTATTG-1 PT16 Control -0.0246271556251071
M52_TACTGCCGTTCAGCGC-1 PT16 Control -0.0408249733504704
M52_TACTGCCTCCGAGAAG-1 PT16 Control -0.0282401626512385
M52_TACTGCCTCCTTCAGC-1 PT16 Control 0.0499925503895643
M52_TACTTCAAGACATAGT-1 PT16 Control 0.0138032368772563
M52_TACTTCAGTAGAGGAA-1 PT16 Control -0.0175342911112274
M52_TACTTCAGTGCTCCGA-1 PT16 Control 0.00652540521775072
M52_TAGACCAGTCAGCTTA-1 PT16 Control 0.00212097888086935
M52_TAGACTGAGACTACGG-1 PT16 Control -0.0160003745008491
M52_TAGAGTCAGGGTAGCT-1 PT16 Control -0.000664453181222963
M52_TAGAGTCAGGTTAGTA-1 PT16 Control -0.0454651958044397
M52_TAGAGTCCATCTTTCA-1 PT16 Control -0.0134014235163048
M52_TAGATCGGTCATGGCC-1 PT16 Control -0.00337431089011972
M52_TAGATCGGTGACCGTC-1 PT16 Control -0.0056814732644823
M52_TAGATCGTCTCTGCTG-1 PT16 Control -0.00734469202170882
M52_TAGCACAAGTGTAGAT-1 PT16 Control -0.0026082001140718
M52_TAGCACATCAAGATAG-1 PT16 Control -0.04392391357622
M52_TAGGAGGAGCGCCTTG-1 PT16 Control 0.0350858083597266
M52_TAGGAGGTCCGAGCTG-1 PT16 Control -0.0155717556022244
M52_TAGGTACCACGTTCGG-1 PT16 Control -0.00670773559029568
M52_TAGGTTGTCCTCTCGA-1 PT16 Control 0.0306486231370161
M52_TAGTGCACACAACGAG-1 PT16 Control -0.0322522674111132
M52_TATACCTGTGTCTAAC-1 PT16 Control 0.00772269576717782
M52_TATATCCAGTTTAGGA-1 PT16 Control 0.010415805060058
M52_TATATCCGTGTCGATT-1 PT16 Control 0.0286729235310188
M52_TATATCCTCGTGAGAG-1 PT16 Control -0.0249686724869087
M52_TATATCCTCTCCTACG-1 PT16 Control -0.00851595887312687
M52_TATCAGGCAGACAAAT-1 PT16 Control -0.0252962893725672
M52_TATCGCCAGCGATCGA-1 PT16 Control -0.0280031113095551
M52_TATCGCCTCTCATGCC-1 PT16 Control 0.00837454121211073
M52_TATCTGTTCCATCTCG-1 PT16 Control -0.0128881927252179
M52_TATCTGTTCGAGAAGC-1 PT16 Control -0.00997709140463586
M52_TATGTTCAGTGAATAC-1 PT16 Control -0.0203679324191731
M52_TATGTTCCAGTTGGTT-1 PT16 Control -0.0358063928675502
M52_TATGTTCGTCGTCGGT-1 PT16 Control -0.0650127495949583
M52_TATTCCATCCTTCGAC-1 PT16 Control -0.0220121698539282
M52_TATTGCTAGCGTTGTT-1 PT16 Control -0.0179079175504141
M52_TATTGCTAGGAAGTGA-1 PT16 Control -0.00181340707719174
M52_TATTGGGAGATGAATC-1 PT16 Control -0.0169737797470422
M52_TATTGGGAGCTCGACC-1 PT16 Control -0.00762648978816971
M52_TATTGGGGTTGGGTTT-1 PT16 Control 0.00364167049092612
M52_TCAAGACGTATGGTTC-1 PT16 Control -0.0239133152801999
M52_TCAAGCAAGACAGCGT-1 PT16 Control -0.022666131564674
M52_TCAAGCACAACTTCTT-1 PT16 Control -0.0383634534550312
M52_TCAAGCAGTGACGCCT-1 PT16 Control -0.00950329317309855
M52_TCAAGTGAGTGCGCTC-1 PT16 Control -0.0478105826536062
M52_TCAAGTGTCAGTGCGC-1 PT16 Control -0.014484646395324
M52_TCAATCTGTAGTGATA-1 PT16 Control -0.00832441753356317
M52_TCAATCTTCATAGGCT-1 PT16 Control -0.0294740178563201
M52_TCAATTCAGCGGTAAC-1 PT16 Control -0.0304027121914835
M52_TCAATTCCAATGTTGC-1 PT16 Control 0.017607262370723
M52_TCAATTCCACTTCAGA-1 PT16 Control -0.0185827677849657
M52_TCAATTCTCGATGGAG-1 PT16 Control -0.00972660535239311
M52_TCACAAGTCATCGCTC-1 PT16 Control 0.000457057497313063
M52_TCACAAGTCCCTTTGG-1 PT16 Control -0.0321565325608329
M52_TCACACCAGACGGATC-1 PT16 Control -0.0184490701241927
M52_TCACATTCAGTCTACA-1 PT16 Control 0.0449811902178529
M52_TCACATTGTATGCTAC-1 PT16 Control -0.0346237631845396
M52_TCACATTGTGTTGATC-1 PT16 Control -0.0136044251590007
M52_TCACATTTCATTGCTT-1 PT16 Control -0.0400093687221292
M52_TCACGCTAGAGGATGA-1 PT16 Control -0.00865619311592614
M52_TCACTATTCATGGCCG-1 PT16 Control -0.0379654681029691
M52_TCACTCGAGCATCGAG-1 PT16 Control -0.0375203247417199
M52_TCACTCGAGGACACTG-1 PT16 Control 0.00789401162479164
M52_TCACTCGCACTCCTGT-1 PT16 Control -0.0214389222304541
M52_TCACTCGGTTTCGATG-1 PT16 Control 0.0111102753361085
M52_TCAGCAAAGGTAATCA-1 PT16 Control -0.00650003580320058
M52_TCAGCAAGTTATGTGC-1 PT16 Control -0.0191058728485769
M52_TCAGCCTAGAAGGATG-1 PT16 Control -0.0166557988018918
M52_TCAGCCTTCAAGATAG-1 PT16 Control -0.0227029759091394
M52_TCAGCCTTCATAGAGA-1 PT16 Control -0.0210670648847726
M52_TCAGTCCGTCTTCATT-1 PT16 Control -0.0273445930069728
M52_TCAGTCCTCCTGATAG-1 PT16 Control -0.0381490366770223
M52_TCAGTGAGTAGACTGG-1 PT16 Control -0.0560398879731589
M52_TCAGTGAGTGCTCTCT-1 PT16 Control -0.018621223583388
M52_TCATACTCAACCGACC-1 PT16 Control -0.00800147081830954
M52_TCATATCGTCGCCTAG-1 PT16 Control 0.0272749004457686
M52_TCATATCTCAGCAGAG-1 PT16 Control -0.0159973096385342
M52_TCATATCTCCCGAGGT-1 PT16 Control -0.0143701294522678
M52_TCATCCGTCAGCGCAC-1 PT16 Control -0.0216433943467566
M52_TCATCCGTCCCGGTAG-1 PT16 Control -0.0289135766849134
M52_TCATGAGAGACCATAA-1 PT16 Control -0.0242332123998072
M52_TCATGAGAGATGGTCG-1 PT16 Control -0.00374824152582431
M52_TCATGCCTCAAGCGTT-1 PT16 Control -0.00193966392019121
M52_TCATGCCTCTACCTTA-1 PT16 Control 0.00348432395126122
M52_TCATGGACATTCAGGT-1 PT16 Control -0.0188852741412708
M52_TCATGGAGTCCAACGC-1 PT16 Control -0.0239478146696342
M52_TCATGGATCTCTAGGA-1 PT16 Control -0.0338232478108402
M52_TCATGTTTCCAAGGGA-1 PT16 Control -0.0114048386116528
M52_TCATGTTTCTGCCTGT-1 PT16 Control -0.0354679455836512
M52_TCATTACAGCTGAGCA-1 PT16 Control -0.0213886353754267
M52_TCATTACAGTGGACGT-1 PT16 Control -0.0139006538874481
M52_TCATTACTCAGAGTTC-1 PT16 Control -0.0464140070964842
M52_TCATTCACAGAGGGTT-1 PT16 Control -0.0164435682669809
M52_TCATTCAGTAACATAG-1 PT16 Control -0.0369808625065554
M52_TCATTCATCGCTTGCT-1 PT16 Control -0.0102636783437574
M52_TCATTGTGTGGCTGAA-1 PT16 Control -0.0251019676463135
M52_TCATTTGCAGACCATT-1 PT16 Control 0.00890292500705001
M52_TCATTTGGTCAAACGG-1 PT16 Control 0.00944128718774767
M52_TCATTTGTCCACCCTA-1 PT16 Control 0.0416866412784855
M52_TCATTTGTCGCGCTGA-1 PT16 Control 0.0041900328639364
M52_TCATTTGTCTTCACGC-1 PT16 Control -0.0257047284701343
M52_TCCACCATCACATCAG-1 PT16 Control -0.0120417193111018
M52_TCCACGTCATGAGTAA-1 PT16 Control -0.0240832476613668
M52_TCCACGTGTTACAGCT-1 PT16 Control -0.0100819888328371
M52_TCCACGTTCTTAGCAG-1 PT16 Control -0.0214532668770397
M52_TCCAGAAAGGGCCTCT-1 PT16 Control 0.0060947517644786
M52_TCCAGAAGTATGAGAT-1 PT16 Control -0.003976411819203
M52_TCCAGAATCTACGCGG-1 PT16 Control -0.0183892125416315
M52_TCCATCGCATGCCATA-1 PT16 Control -0.0449035771000309
M52_TCCATGCAGGAAACGA-1 PT16 Control -0.0320380904139685
M52_TCCATGCAGGCTTAAA-1 PT16 Control -0.0130516956226297
M52_TCCATGCGTAGTTACC-1 PT16 Control -0.0306044061403265
M52_TCCATGCGTGTGAGCA-1 PT16 Control -0.0381158168343693
M52_TCCATGCTCCACTGGG-1 PT16 Control 0.00671818052132284
M52_TCCCACAAGGGCAGTT-1 PT16 Control -0.0273190221490409
M52_TCCCACAAGTATAGGT-1 PT16 Control -0.0416188918852576
M52_TCCCACACATACTTTC-1 PT16 Control -0.0127864963013724
M52_TCCCACATCAAGGTGG-1 PT16 Control -0.0376302409332017
M52_TCCCACATCTACTGCC-1 PT16 Control -0.0259520760821537
M52_TCCCAGTGTCGAGTTT-1 PT16 Control -0.0271682507502409
M52_TCCCATGCAATGTGGG-1 PT16 Control -0.00920179490085379
M52_TCCCATGCACTTGAAC-1 PT16 Control -0.0131650423887897
M52_TCCCATGGTTCCGCGA-1 PT16 Control 0.0053762358431205
M52_TCCCATGTCGACATTG-1 PT16 Control -0.02913298179679
M52_TCCCATGTCGCATTAG-1 PT16 Control -0.0508046614300837
M52_TCCGAAATCCTACTGC-1 PT16 Control -0.0532992483194734
M52_TCCGATCCACGCCAGT-1 PT16 Control -0.0121536845077034
M52_TCCGATCCATCGCCTT-1 PT16 Control 0.00607980278805853
M52_TCCGATCTCTAGGCAT-1 PT16 Control -0.0330153579016022
M52_TCCGGGAAGAGAGGGC-1 PT16 Control -0.026875158390108
M52_TCCGGGACAATCAGCT-1 PT16 Control -0.00957593213169738
M52_TCCGGGACACAGCGCT-1 PT16 Control 0.0104309308130454
M52_TCCTAATAGACCATTC-1 PT16 Control -0.0399901133254869
M52_TCCTAATCACAATCTG-1 PT16 Control -0.0209428829674223
M52_TCCTAATGTCATCCGG-1 PT16 Control -0.0413129446698405
M52_TCCTCCCCAACCACGC-1 PT16 Control -0.0380935548994972
M52_TCCTCCCCACAAATAG-1 PT16 Control -0.00857734225691661
M52_TCCTCCCGTAACAGTA-1 PT16 Control -0.00768256023399502
M52_TCCTCCCTCTCTCGCA-1 PT16 Control 0.0113079291144382
M52_TCCTCGACACCTGAAT-1 PT16 Control 0.0200197497643122
M52_TCCTCGACAGCACACC-1 PT16 Control -0.0110338057289705
M52_TCCTCGATCCGATCGG-1 PT16 Control 0.0149864973100477
M52_TCCTCGATCTCTAGGA-1 PT16 Control 0.037097117746025
M52_TCCTCTTCAATGAAAC-1 PT16 Control 0.00620102050976878
M52_TCCTGCACACAAATCC-1 PT16 Control -0.0231027456766916
M52_TCCTGCACACGTACTA-1 PT16 Control -0.00156967796012897
M52_TCCTTCTAGTGGACGT-1 PT16 Control -0.000153497847162204
M52_TCCTTCTCAGTTGAAA-1 PT16 Control 0.0259758136418975
M52_TCCTTCTGTGATTCAC-1 PT16 Control -0.02715642968079
M52_TCCTTCTTCCACAGCG-1 PT16 Control -0.0128860277037327
M52_TCCTTCTTCCACATAG-1 PT16 Control 0.00730236090260472
M52_TCCTTTCTCTTCCAGC-1 PT16 Control -0.0534655894889556
M52_TCGAACACACCAAAGG-1 PT16 Control -0.00318702431827317
M52_TCGAACATCCCATGGG-1 PT16 Control 0.0243807698897336
M52_TCGAACATCCCGATCT-1 PT16 Control -0.0269586141153172
M52_TCGAAGTCAAGGCTTT-1 PT16 Control -0.0354154319966193
M52_TCGAAGTCACGACGTC-1 PT16 Control -0.0295663124897826
M52_TCGAAGTCATACACCA-1 PT16 Control -0.0154585460728082
M52_TCGACCTGTACGACAG-1 PT16 Control 0.017174119575399
M52_TCGACCTTCTCTCAAT-1 PT16 Control -0.0179781346186509
M52_TCGACGGCAAATCAAG-1 PT16 Control -0.034048122434068
M52_TCGACGGCACTGTGAT-1 PT16 Control -0.0192212946305846
M52_TCGACGGGTTTGGGTT-1 PT16 Control 0.0112065474632608
M52_TCGACGGTCTAACACG-1 PT16 Control 0.0143670341163613
M52_TCGATTTGTTGGAGGT-1 PT16 Control -0.0194317147890956
M52_TCGATTTTCGACCTAA-1 PT16 Control -0.00633931139881352
M52_TCGCACTAGGAACTAT-1 PT16 Control -0.00563252913308596
M52_TCGCACTCACATTCGA-1 PT16 Control -0.0364915457826018
M52_TCGCACTCAGATCATC-1 PT16 Control -0.00954334183486397
M52_TCGCACTGTTAGAGAT-1 PT16 Control -0.00844877455964049
M52_TCGCAGGGTACAGTTC-1 PT16 Control -0.0227685753913805
M52_TCGCTCAGTATGAGAT-1 PT16 Control -0.0141028089318138
M52_TCGCTCAGTTCTCACC-1 PT16 Control -0.00503071869929844
M52_TCGCTTGCAAGTTCGT-1 PT16 Control -0.0254593754312236
M52_TCGCTTGCAGCGTAGA-1 PT16 Control 7.70340898035293e-05
M52_TCGGATAGTTGGGCCT-1 PT16 Control -0.041659296415141
M52_TCGGATATCTGATGGT-1 PT16 Control -0.0263407531965183
M52_TCGGGACAGGTTGACG-1 PT16 Control -0.0253512520337133
M52_TCGGGACAGTCACTCA-1 PT16 Control -0.032995565299481
M52_TCGGGACGTTTAAGGA-1 PT16 Control 0.0218981419589037
M52_TCGGGACTCCTAAACG-1 PT16 Control -0.033847282558721
M52_TCGGGCAAGTAACCGG-1 PT16 Control -0.00522317163444203
M52_TCGGGCAAGTCGAAAT-1 PT16 Control -0.0076677229761016
M52_TCGGGCACAACTACGT-1 PT16 Control 0.0524581734929416
M52_TCGGGCAGTCTACTGA-1 PT16 Control -0.0265561906059936
M52_TCGGGTGAGTTAGTAG-1 PT16 Control -0.0507217580470438
M52_TCGGGTGCACCGTACG-1 PT16 Control 0.0103117224628715
M52_TCGGGTGGTAATCAGA-1 PT16 Control -0.0375350802809472
M52_TCGGTCTCAACAAGTA-1 PT16 Control -0.0053561153455941
M52_TCGGTCTCAAGTGGAC-1 PT16 Control -0.0193524464272049
M52_TCGGTCTTCACGATCA-1 PT16 Control -0.0041242397079003
M52_TCGTAGAGTACTAGCT-1 PT16 Control 0.0283049164420819
M52_TCGTAGAGTGCTGTCG-1 PT16 Control 0.012937776809797
M52_TCGTAGATCAGGGATG-1 PT16 Control -0.032058713649348
M52_TCGTCCAAGCCGAATG-1 PT16 Control -0.0141943125940585
M52_TCGTCCAAGTCTGCAT-1 PT16 Control 0.0066340772452175
M52_TCGTCCATCGGTCTGG-1 PT16 Control 0.0214806285779536
M52_TCGTGCTGTGTAGCAG-1 PT16 Control -0.0478493825104778
M52_TCGTGGGAGTGACCTT-1 PT16 Control -0.0136569988986162
M52_TCGTGGGCAGCTACTA-1 PT16 Control -0.0315985550673607
M52_TCGTGGGGTGACATCT-1 PT16 Control -0.0166201058478004
M52_TCTAACTAGTCAGCCC-1 PT16 Control -0.00367743450823108
M52_TCTAACTGTCCTGTCT-1 PT16 Control -0.0541981055768506
M52_TCTACCGAGGGAGGAC-1 PT16 Control -0.00487932300731736
M52_TCTACCGCAGTGTGCC-1 PT16 Control -0.00311083184323407
M52_TCTACCGGTGTTACAC-1 PT16 Control -0.0103360073333338
M52_TCTACCGTCGTTACCC-1 PT16 Control 0.0190339479834567
M52_TCTACCGTCTGAGATC-1 PT16 Control -0.0205670739151575
M52_TCTATCAGTCAGGAGT-1 PT16 Control -0.0227374372256346
M52_TCTATCATCGTTTACT-1 PT16 Control -0.0482617572822748
M52_TCTCACGAGACCAGAC-1 PT16 Control -0.0303568923770155
M52_TCTCACGAGATAGTGT-1 PT16 Control 0.0171921590393079
M52_TCTCACGGTCATCCGG-1 PT16 Control 0.0288808348954327
M52_TCTCAGCCATATACCG-1 PT16 Control 0.0103177538338453
M52_TCTCAGCCATTCGGGC-1 PT16 Control -0.00375456049572689
M52_TCTCAGCTCCTAGAGT-1 PT16 Control -0.0325252783351178
M52_TCTCAGCTCTAATTCC-1 PT16 Control 0.000711372839093338
M52_TCTCCGACAATTCGTG-1 PT16 Control -0.0149934470958074
M52_TCTCTGGAGTGAGCCA-1 PT16 Control 0.00791826420403596
M52_TCTGCCACAATTCTTC-1 PT16 Control 0.000642486844240925
M52_TCTGCCACACCCTCTA-1 PT16 Control -0.0324163725771956
M52_TCTGCCAGTGCATGTT-1 PT16 Control -0.0111082712357021
M52_TCTGGCTAGTGCGTCC-1 PT16 Control -0.0389127741725434
M52_TCTGGCTCACGGTGAA-1 PT16 Control 0.0162536425234491
M52_TCTGGCTTCCTAACAG-1 PT16 Control -0.0210168397553622
M52_TCTGTCGAGAGGTCAC-1 PT16 Control -0.0190363150972705
M52_TCTTAGTAGTGACCTT-1 PT16 Control -0.00373444282036103
M52_TCTTAGTCAGTAGGAC-1 PT16 Control -0.0557157865449502
M52_TCTTAGTGTAATGTGA-1 PT16 Control -0.0533971522951751
M52_TCTTCCTAGCATCGAG-1 PT16 Control 0.057405951146974
M52_TCTTCCTCAAACCACT-1 PT16 Control 0.0264792410565914
M52_TCTTCCTTCGAGTCCG-1 PT16 Control -0.00734246837690306
M52_TCTTTGAAGCCGTTAT-1 PT16 Control -0.0110784378529729
M52_TCTTTGACACAGAGAC-1 PT16 Control -0.0338596496335007
M52_TCTTTGACATTGTGCA-1 PT16 Control -0.00639260712790998
M52_TCTTTGAGTTCTCAGA-1 PT16 Control -0.000122648897076777
M52_TCTTTGATCCTAGCTC-1 PT16 Control -0.0373768708590208
M52_TCTTTGATCGCCGTGA-1 PT16 Control 0.0177849600386813
M52_TGAATCGCACAGTGTT-1 PT16 Control -0.0199560253564995
M52_TGAATCGCAGACCATT-1 PT16 Control -0.0453796366539295
M52_TGAATCGCATGAATCC-1 PT16 Control -0.0198741709842542
M52_TGAATCGGTGTATTGC-1 PT16 Control -0.000214367240277902
M52_TGAATGCAGTGATAAC-1 PT16 Control 0.00395026225966327
M52_TGAATGCGTGCCTACG-1 PT16 Control 0.0204937782171715
M52_TGACAGTTCGTGCAGC-1 PT16 Control -0.0455614535062635
M52_TGACCCTAGCTGCCTG-1 PT16 Control -0.0183921820100932
M52_TGACCCTCAATCGCCG-1 PT16 Control 0.00874024492682374
M52_TGACGCGAGGCTCACC-1 PT16 Control -0.0170678352723997
M52_TGACGCGCAAATTAGG-1 PT16 Control -0.0287012876866135
M52_TGACGCGCAAGTATAG-1 PT16 Control -0.0114713369186552
M52_TGACGCGCAATACGAA-1 PT16 Control -0.00730404673055077
M52_TGACGCGTCAACCTCC-1 PT16 Control 0.00130531875032358
M52_TGACGCGTCCCGAACG-1 PT16 Control -0.0246201571859899
M52_TGACTCCAGATTAGAC-1 PT16 Control 0.00253000783827567
M52_TGAGACTAGCCATTTG-1 PT16 Control -0.0296617891441473
M52_TGAGACTCATGATAGA-1 PT16 Control -0.000494315066967788
M52_TGAGACTGTATCGCAT-1 PT16 Control -0.0428865762909195
M52_TGAGACTTCCTACTGC-1 PT16 Control -0.00532910850888116
M52_TGAGCATAGTCCCAAT-1 PT16 Control -0.0205213538014157
M52_TGAGCATCAAGAGGTC-1 PT16 Control -0.0234715197322583
M52_TGAGCATGTGACACGA-1 PT16 Control -0.0157671705489778
M52_TGAGCATTCGGCTTGG-1 PT16 Control -0.0220009130692088
M52_TGAGCGCCAGTCAGCC-1 PT16 Control -0.0311894697288167
M52_TGAGGAGAGTGGAAGA-1 PT16 Control -0.00834732252090611
M52_TGAGGAGAGTGTACAA-1 PT16 Control 0.00118975979451488
M52_TGAGGAGCACGGATCC-1 PT16 Control -0.0370678084337338
M52_TGAGGAGCAGAGTTGG-1 PT16 Control -0.0285785128362826
M52_TGAGGAGGTGAATATG-1 PT16 Control 0.00874533052554999
M52_TGAGGTTTCGTAACAC-1 PT16 Control -0.054399441416673
M52_TGAGTCAGTAATTAGG-1 PT16 Control -0.0035006992209034
M52_TGAGTCAGTTCTTCAT-1 PT16 Control 0.00521370171707167
M52_TGATCAGAGACGTCCC-1 PT16 Control -0.0509402576177042
M52_TGATCAGGTCACCTTC-1 PT16 Control -0.0159532963989252
M52_TGATCAGGTGTCCAAT-1 PT16 Control 0.00737586637604708
M52_TGATCTTAGCGACCCT-1 PT16 Control -0.0195999255472369
M52_TGATCTTGTTCCTACC-1 PT16 Control 0.00767035103612471
M52_TGATGCAAGTAGGATT-1 PT16 Control -0.0040638750250892
M52_TGATGCACACGATAGG-1 PT16 Control -0.0129906428381774
M52_TGATGGTAGACCATGG-1 PT16 Control -0.0238123494931543
M52_TGATGGTAGGATAATC-1 PT16 Control -0.0306275111995478
M52_TGATGGTAGGGAGGAC-1 PT16 Control -0.0373952484136327
M52_TGATGGTAGGTAGTAT-1 PT16 Control -0.0216544405200273
M52_TGATGGTAGTGCCAGA-1 PT16 Control -0.0123692078982242
M52_TGATGGTGTATGAAAC-1 PT16 Control -0.0296141505677282
M52_TGATTCTCACATATCG-1 PT16 Control -0.0467621599950902
M52_TGATTCTCACGGCCAT-1 PT16 Control -0.00142703751840637
M52_TGATTCTGTAGCGCTC-1 PT16 Control -0.0101907163535391
M52_TGATTCTGTTGCACGC-1 PT16 Control -0.0195385223086749
M52_TGATTTCCATCGAAGG-1 PT16 Control -0.0139222531205416
M52_TGCACGGGTGTGAGCA-1 PT16 Control -0.00652611871462463
M52_TGCACGGTCCTTCTGG-1 PT16 Control -0.0142973110951327
M52_TGCAGGCGTACTGAGG-1 PT16 Control -0.0387550163822575
M52_TGCAGGCGTGCAACGA-1 PT16 Control 0.0131445125106454
M52_TGCAGTAGTGTCTTAG-1 PT16 Control -0.00781442780097352
M52_TGCATCCCACTCCACT-1 PT16 Control 0.026903973694836
M52_TGCATCCCAGAACTAA-1 PT16 Control 0.0500859698414558
M52_TGCATCCGTCACCTTC-1 PT16 Control -0.00194586688871615
M52_TGCATGAAGAAACTCA-1 PT16 Control -0.0225777596268044
M52_TGCATGAAGCTGAAAT-1 PT16 Control -0.0212070320091171
M52_TGCATGAAGTTGTAGA-1 PT16 Control -0.0348850343410222
M52_TGCATGATCTGCGGAC-1 PT16 Control -0.00812040937934352
M52_TGCATGATCTTGGATG-1 PT16 Control 0.019681796881681
M52_TGCCGAGAGATCGACG-1 PT16 Control 0.0210444046364285
M52_TGCCGAGGTACAAGCG-1 PT16 Control 0.00466400132868791
M52_TGCCGAGTCAGTGTGT-1 PT16 Control -0.0501905468931083
M52_TGCGATAAGAGTGAAG-1 PT16 Control -0.00659436399842911
M52_TGCGGCAGTACTAACC-1 PT16 Control -0.0314433372996943
M52_TGCGGCAGTCTTACAG-1 PT16 Control -0.0190003054729798
M52_TGCGGCATCCGAGATT-1 PT16 Control -0.00876550839377799
M52_TGCGGCATCGCCGAAC-1 PT16 Control -0.0254229682364145
M52_TGCGGGTAGATGCTAA-1 PT16 Control 0.0261970587602832
M52_TGCGGGTTCCTTCTAA-1 PT16 Control -0.0337241688812728
M52_TGCTCCAAGTGACACG-1 PT16 Control -0.0114539452684794
M52_TGCTCCACAGAGGACT-1 PT16 Control -0.0205400968583153
M52_TGCTCGTAGGGTATAT-1 PT16 Control -0.0143006760848658
M52_TGCTCGTGTGCCTATA-1 PT16 Control 0.007495848760666
M52_TGCTGAACAATGAACA-1 PT16 Control 0.0181271628232347
M52_TGCTGAACACTATCCC-1 PT16 Control 0.00605668332423073
M52_TGCTTCGCATCTGGGC-1 PT16 Control -0.0261473614124918
M52_TGCTTCGCATTCGATG-1 PT16 Control -0.0238275243737871
M52_TGCTTCGTCCGCAAAT-1 PT16 Control -0.0392848153960173
M52_TGCTTGCCATTACTCT-1 PT16 Control -0.0281027151920888
M52_TGCTTGCGTGGAAATT-1 PT16 Control -0.0324587686869247
M52_TGGAACTCAGAGGACT-1 PT16 Control 0.00644530748313416
M52_TGGAACTGTGATCATC-1 PT16 Control 0.0235884699362202
M52_TGGAGAGAGGCACCAA-1 PT16 Control -0.0285159443668334
M52_TGGAGAGCAAAGGGCT-1 PT16 Control -0.00317468336729498
M52_TGGAGAGTCCGTGGTG-1 PT16 Control -0.0212655747773837
M52_TGGAGGACAGCGAGTA-1 PT16 Control -0.0281758818030692
M52_TGGATCAAGGCTTAAA-1 PT16 Control -0.0203275664282813
M52_TGGATGTGTAGCTAAA-1 PT16 Control -0.0520424260715318
M52_TGGATGTTCGCAATTG-1 PT16 Control -0.0211027454820931
M52_TGGCGTGGTTAATGAG-1 PT16 Control -0.0242952104478331
M52_TGGCGTGGTTTCTTAC-1 PT16 Control 0.0132267566692884
M52_TGGGAAGAGGATACCG-1 PT16 Control 0.00413456671623583
M52_TGGGAAGCAGTTGAAA-1 PT16 Control 0.00632326737853978
M52_TGGGAAGCATGTGCCG-1 PT16 Control 0.00517533883769603
M52_TGGGAAGTCAGCTAGT-1 PT16 Control -0.0331540771238174
M52_TGGGAGAAGAGTGACC-1 PT16 Control -0.0208624823926941
M52_TGGGAGATCGCATGAT-1 PT16 Control -0.0113971137544681
M52_TGGGATTAGTGTTCCA-1 PT16 Control -0.0270067854892091
M52_TGGGATTCAGAGGTTG-1 PT16 Control 0.0165183953518123
M52_TGGGATTCAGTTCACA-1 PT16 Control -0.00597860832937605
M52_TGGGCGTCAACCGATT-1 PT16 Control -0.000145841626523036
M52_TGGGCTGCAGGACATG-1 PT16 Control -0.0193412814641595
M52_TGGGCTGCAGTTACCA-1 PT16 Control -0.0273550599492101
M52_TGGGTTAAGAGTCCGA-1 PT16 Control -0.0277751307023757
M52_TGGGTTAGTACCTAAC-1 PT16 Control -0.0194403129160682
M52_TGGGTTAGTTACGATC-1 PT16 Control -0.0505584575308256
M52_TGGGTTATCCCAGGAC-1 PT16 Control 0.0136797518945311
M52_TGGTACAAGGCAATGC-1 PT16 Control -0.0106607859144705
M52_TGGTACAAGTTACGAA-1 PT16 Control -0.0396715377092179
M52_TGGTACACATGGAGAC-1 PT16 Control -0.0022035075780571
M52_TGGTACATCATGTCAG-1 PT16 Control 0.0220229030139233
M52_TGGTAGTCAACCAACT-1 PT16 Control -0.0331494455519904
M52_TGGTAGTGTGCTCCGA-1 PT16 Control 0.0249882685069035
M52_TGGTGATAGGTTCCGC-1 PT16 Control -0.0277219244961691
M52_TGGTTAGGTGCGCTCA-1 PT16 Control -0.0110188801045346
M52_TGGTTAGGTGCTGATT-1 PT16 Control -0.0100896030860599
M52_TGGTTAGTCCTCTTTC-1 PT16 Control -0.0253195205584349
M52_TGGTTAGTCGGAAGGT-1 PT16 Control 0.0325069624044852
M52_TGTAAGCCACAAGCAG-1 PT16 Control -0.0220653934952325
M52_TGTACAGGTGAACCGA-1 PT16 Control -0.0272009468777903
M52_TGTACAGGTGATACTC-1 PT16 Control -0.00549291283592801
M52_TGTACAGGTGCTCTTC-1 PT16 Control -0.00175790999077591
M52_TGTACAGTCAGTCACA-1 PT16 Control -0.00512798901600517
M52_TGTACAGTCGCTTAAG-1 PT16 Control -0.00396003967331725
M52_TGTACAGTCTAACACG-1 PT16 Control 0.00333547860041275
M52_TGTACAGTCTTGGAAC-1 PT16 Control -0.0286767056781313
M52_TGTAGACAGATCGACG-1 PT16 Control 0.00469344984836864
M52_TGTAGACAGATTCGCT-1 PT16 Control -0.0466820249015213
M52_TGTAGACAGGTGAGAA-1 PT16 Control -0.0182187340376753
M52_TGTAGACCAAGGAGTC-1 PT16 Control -0.00750983027689162
M52_TGTAGACGTACTCGAT-1 PT16 Control -0.0209374997806065
M52_TGTAGACGTCTACAAC-1 PT16 Control -0.0175139007338967
M52_TGTAGACTCAGCCTTC-1 PT16 Control -0.0434354986492592
M52_TGTCAGAAGACACACG-1 PT16 Control -0.0330601931753426
M52_TGTCCACAGGATTCAA-1 PT16 Control -0.000669407842721181
M52_TGTCCCACAACCTAAC-1 PT16 Control -0.0314900386816767
M52_TGTCCCAGTAGACTGG-1 PT16 Control 0.0363565658100592
M52_TGTCCCAGTGACCGTC-1 PT16 Control -0.00674314567808826
M52_TGTCCCAGTGGGCTTC-1 PT16 Control -0.0618101309583691
M52_TGTCCTGAGAACTCCT-1 PT16 Control -0.0139639993572128
M52_TGTCCTGCAACGTATC-1 PT16 Control -0.0132794402053076
M52_TGTCCTGCACTCCCTA-1 PT16 Control -0.0268296278396119
M52_TGTCCTGCATGGGATG-1 PT16 Control -0.0195250552529686
M52_TGTCCTGGTACAGGTG-1 PT16 Control -0.0064157794541525
M52_TGTGAGTCATCGATGT-1 PT16 Control -0.0342343756272398
M52_TGTGAGTTCACGATAC-1 PT16 Control -0.0104739800657285
M52_TGTGAGTTCATTACGG-1 PT16 Control -0.048689328826294
M52_TGTGAGTTCTTTGCAT-1 PT16 Control 0.0322769846223681
M52_TGTGATGAGATACAGT-1 PT16 Control -0.00360645549503358
M52_TGTGATGCAGCGACCT-1 PT16 Control -0.000218628033853863
M52_TGTGATGGTCAGCTTA-1 PT16 Control -0.00640166735174927
M52_TGTGATGGTTTATGCG-1 PT16 Control 0.00877258846492804
M52_TGTGATGTCGCATGAT-1 PT16 Control -0.0141946088157016
M52_TGTGCGGTCGAACACT-1 PT16 Control 0.00531608164198302
M52_TGTGCGGTCGAGCCAC-1 PT16 Control -0.0174728183237747
M52_TGTGGCGAGAGGGTCT-1 PT16 Control -0.0026025992560943
M52_TGTGGCGGTGTATCCA-1 PT16 Control 0.0386967173652732
M52_TGTGTGAAGTGGCCTC-1 PT16 Control -0.0116178777613405
M52_TGTGTGACACTGGCGT-1 PT16 Control 0.000308799937542514
M52_TGTTACTAGATGCTTC-1 PT16 Control -0.0240441470786242
M52_TGTTACTCAAGGTCGA-1 PT16 Control 0.00420397458793287
M52_TGTTCATGTCAGGTGA-1 PT16 Control 0.0177248543822884
M52_TGTTCATGTTCGTAAC-1 PT16 Control -0.0134524079684211
M52_TGTTCATGTTCGTACA-1 PT16 Control 0.0213670087404287
M52_TGTTCATTCATTGCTT-1 PT16 Control -0.0433525908323806
M52_TGTTCCGAGCCTGGAA-1 PT16 Control -0.0349933816146283
M52_TGTTCCGCAGAATGTA-1 PT16 Control -0.0351437670099055
M52_TGTTCCGCATTCAGGT-1 PT16 Control 0.0492745074768416
M52_TGTTGAGCAAATCGGG-1 PT16 Control 0.0171389332296472
M52_TGTTGAGCAGACAATA-1 PT16 Control -0.0179929665292322
M52_TGTTGGAAGTACTCGT-1 PT16 Control -0.0366532953809019
M52_TGTTGGAAGTCAATCC-1 PT16 Control 0.0375046196692035
M52_TGTTGGATCGGTAGAG-1 PT16 Control -0.00929037217072301
M52_TGTTTGTCAGTATTCG-1 PT16 Control -0.0271033581919942
M52_TGTTTGTGTAGAGATT-1 PT16 Control -0.0324368065199758
M52_TTAATCCTCAGATGCT-1 PT16 Control -0.00438944620045917
M52_TTACCGCCAAGAAATC-1 PT16 Control -0.0349666569383413
M52_TTACCGCCACTGGATT-1 PT16 Control -0.0449837615733843
M52_TTACCGCTCACATACG-1 PT16 Control -0.0250787501753568
M52_TTACGCCTCCGGTAGC-1 PT16 Control -0.00981124342590062
M52_TTACGCCTCGCCGTGA-1 PT16 Control -0.0268287707549376
M52_TTACGTTAGCCGATAG-1 PT16 Control -0.0156970915303901
M52_TTACGTTTCTTACCGC-1 PT16 Control -0.038961131578633
M52_TTACTGTCACCCTGTT-1 PT16 Control -0.0345471336804132
M52_TTACTGTTCTACTTCA-1 PT16 Control -0.022781619871278
M52_TTAGGCACAAGGCCTC-1 PT16 Control -0.0162961090922084
M52_TTAGGCAGTTGGAGAC-1 PT16 Control 0.0233284172368369
M52_TTAGGGTGTTTGAAAG-1 PT16 Control -0.0166204897358126
M52_TTAGGGTTCCTTTAGT-1 PT16 Control -0.0245749459871435
M52_TTAGTCTAGACAACTA-1 PT16 Control -0.0428714684962355
M52_TTAGTCTAGGTGAGAA-1 PT16 Control 0.000617859627391637
M52_TTAGTCTCAGGCACAA-1 PT16 Control 0.000319900230639741
M52_TTATTGCGTTCATCGA-1 PT16 Control -0.0231885218173083
M52_TTATTGCTCCAATCTT-1 PT16 Control -0.00264283424643677
M52_TTCAATCCATAGTCGT-1 PT16 Control 0.00738736713068666
M52_TTCAATCCATATAGCC-1 PT16 Control 0.00631496150540903
M52_TTCACCGAGGTAGCAC-1 PT16 Control -0.0227362533190474
M52_TTCACCGGTACGTTCA-1 PT16 Control 0.0137090425125165
M52_TTCACGCAGCCTTTCC-1 PT16 Control -0.00523244746295629
M52_TTCAGGACACATGACT-1 PT16 Control -0.0333610731672989
M52_TTCAGGATCAAGTCGT-1 PT16 Control -0.0230211768203811
M52_TTCATGTAGAATACAC-1 PT16 Control 0.00863054963712032
M52_TTCATGTAGTGAACAT-1 PT16 Control 0.0109390840220782
M52_TTCATGTGTGACTAAA-1 PT16 Control -0.0179866067144741
M52_TTCCAATGTGGGATTG-1 PT16 Control -0.0181182118889373
M52_TTCCACGAGTGGTTCT-1 PT16 Control 0.0183516742957668
M52_TTCCACGTCCACGTGG-1 PT16 Control -0.00370860823887945
M52_TTCCACGTCCTAGCTC-1 PT16 Control -0.00888840440333036
M52_TTCCGGTAGGGACTGT-1 PT16 Control -0.0190033908133155
M52_TTCCGGTTCAACACGT-1 PT16 Control -0.038587387890707
M52_TTCCGGTTCGCAGTTA-1 PT16 Control -0.0125650834681863
M52_TTCCGTGAGCGTCAGA-1 PT16 Control 0.0133678824444974
M52_TTCCTAAGTCTAGGTT-1 PT16 Control 0.04313615533638
M52_TTCCTCTAGGAACGAA-1 PT16 Control -0.0434957250571607
M52_TTCCTCTGTTGCGTAT-1 PT16 Control -0.0246788739518718
M52_TTCCTTCCACACGTGC-1 PT16 Control -0.0105653010707347
M52_TTCCTTCCATGCACTA-1 PT16 Control -0.0422268644882913
M52_TTCCTTCGTTCGGTTA-1 PT16 Control -0.0367214321169006
M52_TTCCTTCTCTCAGAAC-1 PT16 Control -0.00886819799214542
M52_TTCGATTCACATATCG-1 PT16 Control 0.0311497393625042
M52_TTCGATTGTATAGGGC-1 PT16 Control 0.0186478913989775
M52_TTCGATTTCCTCATAT-1 PT16 Control -0.00613404711506427
M52_TTCGATTTCTGGGCGT-1 PT16 Control -0.0409445666101733
M52_TTCGCTGAGCCAGAGT-1 PT16 Control 0.00786704357158705
M52_TTCGCTGGTAGTCGGA-1 PT16 Control 0.00494782034758773
M52_TTCGGTCTCTTCGATT-1 PT16 Control -0.0413832484244938
M52_TTCTAACGTGACTAAA-1 PT16 Control -0.00765843289987428
M52_TTCTAACTCCATTTAC-1 PT16 Control -0.0419184649353746
M52_TTCTAGTTCCATCAGA-1 PT16 Control -0.0338319574098325
M52_TTCTCTCCAATAAGGT-1 PT16 Control -0.0513793084007619
M52_TTCTCTCCACCAAATC-1 PT16 Control -0.032597056375489
M52_TTCTCTCCACTCATAG-1 PT16 Control -0.0337602237709462
M52_TTCTCTCCATGAATCC-1 PT16 Control -0.0152957041568569
M52_TTCTCTCGTTGTCCCT-1 PT16 Control -0.0480092571206598
M52_TTCTCTCTCAATCTCT-1 PT16 Control -0.0030104034029079
M52_TTCTCTCTCGATTCCC-1 PT16 Control 0.00132371250662497
M52_TTCTGTAAGTAACAGT-1 PT16 Control 0.0126861930786324
M52_TTCTGTACAGAATCGG-1 PT16 Control -0.0327930180711633
M52_TTCTGTAGTATCTTCT-1 PT16 Control 0.00682454672230903
M52_TTCTGTATCTCTCGCA-1 PT16 Control -0.0189364837363314
M52_TTCTTCCAGCCTGTGC-1 PT16 Control -0.0103664455043629
M52_TTCTTCCGTAGCTTGT-1 PT16 Control -0.0154213100013943
M52_TTCTTCCTCGTGGGTC-1 PT16 Control -0.025324126303342
M52_TTGACCCGTATTTCTC-1 PT16 Control -0.0270597875893794
M52_TTGAGTGCACGACGCT-1 PT16 Control -0.0328502879603788
M52_TTGAGTGGTGGCAACA-1 PT16 Control 0.0233037051045012
M52_TTGATGGCACATCCCT-1 PT16 Control -0.00879171720027205
M52_TTGATGGCAGTTAGGG-1 PT16 Control 0.000191004976980172
M52_TTGATGGTCATTCGTT-1 PT16 Control -0.00750332977540691
M52_TTGCATTTCGTGGGTC-1 PT16 Control 0.00197184536607609
M52_TTGCCTGAGTTGTCAC-1 PT16 Control -0.0347432008378816
M52_TTGCCTGTCGGTCGGT-1 PT16 Control -0.0138621373125936
M52_TTGCTGCCAAGCGAAC-1 PT16 Control 0.056205352321723
M52_TTGCTGCGTATGACAA-1 PT16 Control 0.0091295497929848
M52_TTGCTGCGTGACTAAA-1 PT16 Control -0.00252046530724279
M52_TTGGATGCAATGAAAC-1 PT16 Control -0.0247469230264252
M52_TTGGGATGTCTCCCTA-1 PT16 Control -0.000461457959124834
M52_TTGGGCGAGATCCAAA-1 PT16 Control -0.053019616884569
M52_TTGGGCGGTAGTTACC-1 PT16 Control -0.0328395049534666
M52_TTGGGTAAGTGGACTG-1 PT16 Control -0.00234993642184295
M52_TTGGTTTAGGTTGGTG-1 PT16 Control -0.0106518510950384
M52_TTGGTTTCACGTGAGA-1 PT16 Control -0.0148359109120834
M52_TTGGTTTTCCTCGATC-1 PT16 Control -0.0202293269968215
M52_TTGTGGAAGGTTGTTC-1 PT16 Control 0.0234284607459187
M52_TTGTGGAGTTTGTTGG-1 PT16 Control -0.0231981396545758
M52_TTGTGTTAGCGTGTTT-1 PT16 Control -0.0409182025270177
M52_TTGTGTTTCTGCCTCA-1 PT16 Control 0.0469520532435815
M52_TTGTTCAAGGCGTTAG-1 PT16 Control -0.0335420104290231
M52_TTGTTCAAGTGTCATC-1 PT16 Control -0.00952114664003359
M52_TTGTTGTAGCCATATC-1 PT16 Control -0.0151034854365751
M52_TTGTTGTCAAGGGTCA-1 PT16 Control 0.0339801941982842
M52_TTGTTTGCACAAGTTC-1 PT16 Control -0.0178270146936808
M52_TTGTTTGTCCCTTCCC-1 PT16 Control -0.0409291766103081
M52_TTTACGTAGAGTTCGG-1 PT16 Control -0.0163593346745245
M52_TTTACGTAGGCATCGA-1 PT16 Control -0.0267529876094387
M52_TTTACGTCAAGAGGTC-1 PT16 Control -0.0371821262174442
M52_TTTACTGGTCGTCAGC-1 PT16 Control -0.0165939928856109
M52_TTTAGTCTCGCCAGAC-1 PT16 Control 0.019793546167775
M52_TTTCACAAGTTCATGC-1 PT16 Control 0.00201555453300858
M52_TTTCAGTAGGCTCAAG-1 PT16 Control -0.0113025956594181
M52_TTTCAGTCAACCGCTG-1 PT16 Control -0.0111621457198249
M52_TTTCATGAGTCTGCGC-1 PT16 Control -0.00751092287270269
M52_TTTCATGCAATGGCCC-1 PT16 Control -0.0415562833785145
M52_TTTCATGCATCCGGTG-1 PT16 Control -0.0154156867552162
M52_TTTCATGCATGGGAAC-1 PT16 Control -0.0303699324622733
M52_TTTCCTCAGATGTTCC-1 PT16 Control -0.0173410340567326
M52_TTTCCTCCAGGCACTC-1 PT16 Control -0.00973416020561743
M52_TTTCCTCTCTACTTCA-1 PT16 Control -0.0272550527795654
M52_TTTCGATAGTCTAGAA-1 PT16 Control -0.0768659474976041
M52_TTTCGATGTCGTCATA-1 PT16 Control 0.0012645248836213
M52_TTTCGATGTGAGACCA-1 PT16 Control -0.0132673062904056
M52_TTTGACTGTCTTGAAC-1 PT16 Control -0.0220037741269411
M52_TTTGACTTCGAAATCC-1 PT16 Control -0.0394563042593422
M52_TTTGATCCATGAATCC-1 PT16 Control 0.00559529538104098
M52_TTTGATCGTAGGTCAG-1 PT16 Control 0.0173272897317066
M52_TTTGGAGCATGCCGGT-1 PT16 Control 0.0289736837851116
M52_TTTGGAGCATGTACGT-1 PT16 Control 0.0189257445876703
M52_TTTGGAGTCTTGGGCG-1 PT16 Control -0.00723323895576636
M52_TTTGGTTTCTGCATAG-1 PT16 Control 0.0023609400930602
M52_TTTGTTGGTCATAGTC-1 PT16 Control -0.0411842887659065
M52_TTTGTTGGTCTAACTG-1 PT16 Control -0.0130135946318641
M52_AAACCCAAGCGTTGTT-1 PT16 Control -0.0399622517108622
M52_AAACCCAAGTCCCGAC-1 PT16 Control -0.0229476940402682
M52_AAACCCACAAGGATGC-1 PT16 Control -0.0421674740768934
M52_AAACCCACAGGTTTAC-1 PT16 Control -0.0283521677173318
M52_AAACCCATCGACGATT-1 PT16 Control -0.0212015156262187
M52_AAACGAAAGTAACGTA-1 PT16 Control -0.0246452783508607
M52_AAACGAACATGGCCAC-1 PT16 Control -0.0082352096369227
M52_AAACGCTAGGAACGCT-1 PT16 Control -0.0119020534595436
M52_AAACGCTTCCTAACAG-1 PT16 Control -0.0216594669010967
M52_AAAGAACCAGGTTCAT-1 PT16 Control -0.041686764330491
M52_AAAGAACGTCTCAAGT-1 PT16 Control -0.0281412122611145
M52_AAAGAACTCTCTGCCA-1 PT16 Control -0.0299264781048064
M52_AAAGGATCAATGTTGC-1 PT16 Control -0.032706478767801
M52_AAAGGGCAGGAGTCTG-1 PT16 Control -0.0165113957209286
M52_AAAGGGCCATCAGTCA-1 PT16 Control -0.00382908155022041
M52_AAAGGTAAGCTAATCC-1 PT16 Control -0.0411576801132279
M52_AAAGTCCCAAATCCCA-1 PT16 Control 0.0135904852331174
M52_AAAGTCCGTGTTCCTC-1 PT16 Control -0.00121743043232478
M52_AAAGTGAAGAGAAGGT-1 PT16 Control -0.0261206171027739
M52_AAAGTGAAGGTACCTT-1 PT16 Control -0.0399123771169418
M52_AAAGTGACACCACATA-1 PT16 Control -0.0412500749046912
M52_AAAGTGATCCGTTTCG-1 PT16 Control -0.0171100147694404
M52_AAATGGACACTAGTAC-1 PT16 Control -0.0377816475902865
M52_AAATGGAGTTAAGAAC-1 PT16 Control 0.0344343986397731
M52_AAATGGATCCTTTGAT-1 PT16 Control 0.00506608928499211
M52_AACAAAGTCTACGCAA-1 PT16 Control -0.0263155180963406
M52_AACAACCAGGGCAAGG-1 PT16 Control -0.0136503238869456
M52_AACAACCAGTGCAGGT-1 PT16 Control -0.0181355922374608
M52_AACAACCGTCCTACGG-1 PT16 Control -0.0193666281124686
M52_AACAACCTCCTCACCA-1 PT16 Control -0.0501395687177008
M52_AACAAGAAGTGACCTT-1 PT16 Control -0.0395422931630966
M52_AACAAGAGTTCCGCAG-1 PT16 Control -0.0132170131473629
M52_AACAAGATCATGGTAC-1 PT16 Control -0.020910820964108
M52_AACAAGATCCACTAGA-1 PT16 Control -0.00926989180180768
M52_AACAAGATCCTGGGAC-1 PT16 Control -0.0530774051232622
M52_AACACACTCACCTACC-1 PT16 Control -0.0507608274062589
M52_AACAGGGAGTCAAGCG-1 PT16 Control -0.0440676497262343
M52_AACCAACAGAATCGTA-1 PT16 Control -0.0621311891649614
M52_AACCAACAGTATGGAT-1 PT16 Control -0.0314207040220268
M52_AACCAACCAAGAATAC-1 PT16 Control -0.00818925775664078
M52_AACCAACTCACTGTCC-1 PT16 Control -0.0490437409328092
M52_AACCACAAGTAAAGCT-1 PT16 Control -0.00884560070813842
M52_AACCACACACCTGCGA-1 PT16 Control 0.015443067986613
M52_AACCACATCCGAGAAG-1 PT16 Control -0.00630271576981983
M52_AACCACATCGCAGTTA-1 PT16 Control -0.00754329865808656
M52_AACCATGCACACGGAA-1 PT16 Control -0.0107897157646192
M52_AACCATGTCCCAGGAC-1 PT16 Control -0.0111584799322017
M52_AACCCAAAGTCAGGGT-1 PT16 Control -0.0383823509425241
M52_AACCCAACACATAGCT-1 PT16 Control -0.00815263706707464
M52_AACCTGAAGGCCACTC-1 PT16 Control 0.0553907842282993
M52_AACCTGAAGTTGAATG-1 PT16 Control -0.0387391463561715
M52_AACCTGAGTGCCGTAC-1 PT16 Control -0.0103155816960406
M52_AACCTGATCCACGTGG-1 PT16 Control -0.0315408903308341
M52_AACCTTTAGAACTCCT-1 PT16 Control -0.0330943717023568
M52_AACCTTTAGGTTCCAT-1 PT16 Control 0.00118950946376284
M52_AACCTTTGTTGTTGTG-1 PT16 Control -0.0499022860304264
M52_AACCTTTTCTACCCAC-1 PT16 Control -0.0559861108678683
M52_AACCTTTTCTCCTGTG-1 PT16 Control 0.0176235360326424
M52_AACGAAAAGCGAAACC-1 PT16 Control -0.0194171022975837
M52_AACGAAAGTCATGACT-1 PT16 Control -0.0319980569886999
M52_AACGAAAGTTAAGTCC-1 PT16 Control -0.0110465474106311
M52_AACGTCAAGGTTCTAC-1 PT16 Control -0.0248047825591772
M52_AACGTCACAACAAGTA-1 PT16 Control -0.0139791954986669
M52_AACGTCAGTACCATAC-1 PT16 Control -0.00783599677316538
M52_AAGAACAAGGTTACAA-1 PT16 Control 0.00665706024957607
M52_AAGAACATCTAGCATG-1 PT16 Control -0.0366904721396976
M52_AAGACAAAGCCTTTCC-1 PT16 Control -0.0259417814443865
M52_AAGACTCAGCGAACTG-1 PT16 Control 0.022819469599563
M52_AAGACTCAGGAATGTT-1 PT16 Control -0.0299064578555518
M52_AAGACTCCAGATACTC-1 PT16 Control -0.0222297487791984
M52_AAGACTCCAGCTACAT-1 PT16 Control -0.0243451030407209
M52_AAGATAGAGCAATAGT-1 PT16 Control -0.0444784373711877
M52_AAGATAGAGTGCCGAA-1 PT16 Control -0.0312640406889146
M52_AAGCATCAGACGACGT-1 PT16 Control -0.0206950199000483
M52_AAGCATCAGCTCCATA-1 PT16 Control 0.00181319028228025
M52_AAGCATCGTGCATGTT-1 PT16 Control -0.0042175689655994
M52_AAGCCATAGTGGTTGG-1 PT16 Control -0.0255108601398842
M52_AAGCCATCAGGAATAT-1 PT16 Control -0.00401183097755003
M52_AAGCCATTCAAGTCGT-1 PT16 Control -0.0111001335599884
M52_AAGCGAGAGCCTAGGA-1 PT16 Control -0.0552764736858136
M52_AAGCGAGGTTCGTTCC-1 PT16 Control -0.00433930873290672
M52_AAGCGTTTCAGCAATC-1 PT16 Control -0.0236491383558199
M52_AAGGTAAGTGGCACTC-1 PT16 Control -0.0201351206563516
M52_AAGGTAAGTTGGACCC-1 PT16 Control -0.0350056538952592
M52_AAGGTAATCAGATGCT-1 PT16 Control -0.00544174617720139
M52_AAGGTAATCTGTCAGA-1 PT16 Control -0.0243320124138532
M52_AAGTACCAGCAAGTGC-1 PT16 Control -0.0245995955538509
M52_AAGTACCCACTCCCTA-1 PT16 Control -0.0345305998575428
M52_AAGTACCGTGGCAACA-1 PT16 Control -0.0575946938409795
M52_AAGTACCTCCAGTGTA-1 PT16 Control -0.0473135116702732
M52_AAGTCGTCATCGCCTT-1 PT16 Control -0.025712792686319
M52_AAGTGAAGTATAATGG-1 PT16 Control -0.0382229063647354
M52_AAGTGAAGTCTCAGGC-1 PT16 Control -0.0461394010007242
M52_AATAGAGAGATTGATG-1 PT16 Control -0.0490946246968683
M52_AATAGAGGTGACCGAA-1 PT16 Control 0.0178267528948459
M52_AATCACGCACACCGCA-1 PT16 Control -0.0221984859381659
M52_AATCGACAGGCACTAG-1 PT16 Control -0.0323810392741001
M52_AATCGACCACTACTTT-1 PT16 Control -0.0484763269266651
M52_AATCGACTCGTCGATA-1 PT16 Control -0.0190485996065465
M52_AATCGTGAGATTACCC-1 PT16 Control -0.0380365692960097
M52_AATGAAGCATGACAGG-1 PT16 Control -0.0130133250941912
M52_AATGAAGGTGCATGTT-1 PT16 Control 0.000426717719243658
M52_AATGACCAGACAAGCC-1 PT16 Control 0.0130629688915913
M52_AATGACCCAATCCAGT-1 PT16 Control -0.0210080115695215
M52_AATGACCCATATGGCT-1 PT16 Control -0.0496984888245375
M52_AATGACCTCAAAGAAC-1 PT16 Control -0.0235024622717589
M52_AATGCCAAGCGTTACT-1 PT16 Control -0.00883277423350037
M52_AATGCCAGTTCCACAA-1 PT16 Control -0.0453595570905373
M52_AATGGAAAGTTGCTCA-1 PT16 Control -0.0397233372644234
M52_AATGGAAAGTTTCTTC-1 PT16 Control -0.00675498492371154
M52_AATGGAACAAGGCTTT-1 PT16 Control -0.0198022138890961
M52_AATGGAACAGACTCTA-1 PT16 Control -0.0387191373449629
M52_AATGGAAGTCCACGCA-1 PT16 Control -0.00422464511079579
M52_AATGGAAGTGCCTACG-1 PT16 Control -0.0184847433275458
M52_AATTCCTCAACCAATC-1 PT16 Control -0.0237166338323564
M52_AATTCCTCATTGACAC-1 PT16 Control -0.0404964151482658
M52_AATTCCTGTCTGTTAG-1 PT16 Control -0.0147503603641599
M52_AATTCCTGTTATAGAG-1 PT16 Control 0.033421414279638
M52_AATTCCTTCGAGTTGT-1 PT16 Control 0.0133237364299897
M52_AATTTCCTCAGCAATC-1 PT16 Control -0.0254728670438064
M52_ACAAAGAAGGAAAGGT-1 PT16 Control -0.0100996560266653
M52_ACAACCAAGATGCGAC-1 PT16 Control -0.0295863793475149
M52_ACAACCACAGCTCCTT-1 PT16 Control -0.0032239185436406
M52_ACAACCACATTGGGAG-1 PT16 Control -0.0348647447670653
M52_ACAAGCTGTCAGATTC-1 PT16 Control -0.000846792111429573
M52_ACAAGCTGTTTACTTC-1 PT16 Control -0.0206768564167683
M52_ACACAGTCAGCAGACA-1 PT16 Control -0.0185905979821418
M52_ACACGCGTCCGGGACT-1 PT16 Control -0.0236537014677052
M52_ACACGCGTCTGATTCT-1 PT16 Control -0.00489772885221171
M52_ACACTGAAGTGCTCGC-1 PT16 Control -0.0452761599378575
M52_ACACTGACATAGGTTC-1 PT16 Control -0.0113971709338533
M52_ACAGAAAGTGCCCAGT-1 PT16 Control -0.0268461137839852
M52_ACAGCCGCACCCTAAA-1 PT16 Control -0.0494781904510068
M52_ACAGGGAGTGCCTTCT-1 PT16 Control -0.0157457199235513
M52_ACAGGGAGTTTACACG-1 PT16 Control -0.0187399305314978
M52_ACAGGGATCATTTCGT-1 PT16 Control -0.0145757174963899
M52_ACATCCCAGCACTCAT-1 PT16 Control 0.0167001062630545
M52_ACATCCCCATCGTCCT-1 PT16 Control -0.0201069944896188
M52_ACATCGAAGCCACTCG-1 PT16 Control -0.0204255243814754
M52_ACATCGACACCTCAGG-1 PT16 Control -0.0288596474638032
M52_ACATGCAAGCAAACAT-1 PT16 Control 0.0361513528192355
M52_ACATGCATCCGAGATT-1 PT16 Control -0.0103999084960049
M52_ACATTTCCAGGCGTTC-1 PT16 Control 0.0108104119274479
M52_ACATTTCTCTCCCATG-1 PT16 Control -0.0345911675911348
M52_ACCAAACCAAGCTGCC-1 PT16 Control -0.0259807619286082
M52_ACCAAACCAATCTAGC-1 PT16 Control 0.00642449163170133
M52_ACCAAACGTGCCCACA-1 PT16 Control -0.0378449510377051
M52_ACCAAACTCCCAGGAC-1 PT16 Control -0.0389266202445419
M52_ACCAACATCCCGTTCA-1 PT16 Control -0.015311118195317
M52_ACCACAAGTCAGGTAG-1 PT16 Control -0.0365493469082308
M52_ACCACAATCAAGTGGG-1 PT16 Control -0.0145731940105952
M52_ACCACAATCGCTTGCT-1 PT16 Control -0.021465930351738
M52_ACCATTTCAGAGACTG-1 PT16 Control -0.0260122870589703
M52_ACCATTTCAGGGAGAG-1 PT16 Control -0.0488729877152227
M52_ACCATTTCATGGCTGC-1 PT16 Control -0.0305573636874123
M52_ACCCAAATCTCGAGTA-1 PT16 Control -0.024184925847533
M52_ACCCTCACAGCTGCCA-1 PT16 Control -0.0311881254746977
M52_ACCCTCAGTCTCACGG-1 PT16 Control -0.00887342972786082
M52_ACCCTCATCATTGGTG-1 PT16 Control -0.00485928043131362
M52_ACCCTTGGTAGCTTTG-1 PT16 Control -0.0140020555511885
M52_ACCGTTCAGATGGGCT-1 PT16 Control 0.0234040490923673
M52_ACCGTTCAGCGATGCA-1 PT16 Control -0.0147991716609793
M52_ACCGTTCGTCATCTAG-1 PT16 Control -0.0247444909722918
M52_ACCGTTCTCACCTGGG-1 PT16 Control -0.00833817154376842
M52_ACCTACCGTCGGTAAG-1 PT16 Control 0.0124252200800942
M52_ACCTGAAGTACCCAGC-1 PT16 Control -0.0293643523845079
M52_ACCTGAATCAAGGCTT-1 PT16 Control -0.017679264798145
M52_ACCTGAATCGTGTTCC-1 PT16 Control -0.0182520939943952
M52_ACCTGTCTCGAGAGAC-1 PT16 Control 0.0163522562375033
M52_ACCTGTCTCTGAACGT-1 PT16 Control -0.0492197504536817
M52_ACGATGTAGCAGGCAT-1 PT16 Control -0.0189541377394858
M52_ACGATGTTCGGTCATA-1 PT16 Control -0.0419944993829024
M52_ACGCACGAGCACCTGC-1 PT16 Control -0.0359142411584036
M52_ACGCACGTCTAGACAC-1 PT16 Control 0.00585961948287475
M52_ACGGAAGAGTCACACT-1 PT16 Control -0.0379493279879682
M52_ACGGAAGTCATCGGGC-1 PT16 Control -0.0352454235174138
M52_ACGGAAGTCTCTAAGG-1 PT16 Control 0.001509667348458
M52_ACGGGTCGTTCCATTT-1 PT16 Control -0.00488778358076068
M52_ACGGGTCTCAGACAAA-1 PT16 Control 0.00270430287597251
M52_ACGGGTCTCTCGCGTT-1 PT16 Control -0.0098089364852863
M52_ACGGTCGAGATCCTAC-1 PT16 Control -0.046849600231225
M52_ACGGTCGGTCACTTCC-1 PT16 Control 0.0100205877109831
M52_ACGGTCGTCTCGAACA-1 PT16 Control -0.024200226556727
M52_ACGTAACAGATTGATG-1 PT16 Control -0.0466281402750741
M52_ACGTAACCACCTGCTT-1 PT16 Control -0.0263332687546184
M52_ACGTAACTCCTCTAAT-1 PT16 Control 0.00867025115967554
M52_ACGTACACAACGCATT-1 PT16 Control -0.0401498957243235
M52_ACGTAGTGTGATACCT-1 PT16 Control -0.00496133748187969
M52_ACGTAGTTCTGAATCG-1 PT16 Control 0.0148022252070143
M52_ACGTCCTAGCCTGAAG-1 PT16 Control -0.0337534720946906
M52_ACGTCCTGTTGCTCAA-1 PT16 Control 0.00128455494664328
M52_ACGTTCCAGCCTATCA-1 PT16 Control 0.0123328357376989
M52_ACGTTCCCAGTTGTTG-1 PT16 Control 0.00429748651893594
M52_ACTACGAAGTCCCGAC-1 PT16 Control -0.0213194217022
M52_ACTACGACAGTGGTGA-1 PT16 Control -0.0224137625984108
M52_ACTACGAGTACCAATC-1 PT16 Control -0.0386688652865919
M52_ACTATCTAGGACTAAT-1 PT16 Control -0.0492485659206381
M52_ACTATCTCACATATGC-1 PT16 Control -0.0224257042476839
M52_ACTATCTGTAATACCC-1 PT16 Control -0.0182924930848617
M52_ACTATCTGTCTTGGTA-1 PT16 Control -0.0122687404945774
M52_ACTATGGTCACCTCTG-1 PT16 Control -0.0117199129412191
M52_ACTATTCAGGACAGCT-1 PT16 Control -0.0338489439981016
M52_ACTATTCGTGATACCT-1 PT16 Control -0.0172298152627401
M52_ACTATTCGTGGCCTCA-1 PT16 Control -0.0563000413653408
M52_ACTATTCTCAACGCTA-1 PT16 Control 0.0014962747366031
M52_ACTATTCTCATTTCCA-1 PT16 Control -0.050063150597164
M52_ACTCTCGCATAACAGA-1 PT16 Control -0.0471748959393445
M52_ACTGATGCAAGTGGGT-1 PT16 Control 0.000478880035389539
M52_ACTGATGGTGACCTGC-1 PT16 Control -0.0463666535516261
M52_ACTGCAACAGCGTGCT-1 PT16 Control -0.022122872342141
M52_ACTGCAAGTAGCGCTC-1 PT16 Control -0.0191942347084159
M52_ACTGCAATCCCACAGG-1 PT16 Control -0.0319876775523038
M52_ACTGCAATCGAAGGAC-1 PT16 Control -0.0256148307048376
M52_ACTGTCCAGTGCGTCC-1 PT16 Control -0.00507963123985106
M52_ACTGTCCCAACATCGT-1 PT16 Control 0.00251549199942129
M52_ACTGTCCTCATGAGAA-1 PT16 Control -0.0128293005051465
M52_ACTGTGAAGAGGTATT-1 PT16 Control -0.00954374899449448
M52_ACTGTGAAGCAGGCTA-1 PT16 Control -0.00996778772447271
M52_ACTGTGACACGCAAAG-1 PT16 Control -0.0423217197317022
M52_ACTTAGGCACCGTACG-1 PT16 Control -0.0298475179356399
M52_ACTTAGGCACTTCAGA-1 PT16 Control -0.0126966947844879
M52_ACTTAGGTCCAAGCTA-1 PT16 Control -0.00647860038445039
M52_ACTTAGGTCTTGGGCG-1 PT16 Control 0.00167825175261188
M52_ACTTATCAGGTCTTTG-1 PT16 Control -0.0213813633109147
M52_ACTTATCGTGAGGCAT-1 PT16 Control -0.00913690598315398
M52_ACTTATCGTTCTCGTC-1 PT16 Control 0.00287058095173257
M52_ACTTCCGAGGAATGTT-1 PT16 Control -0.0342025057103789
M52_ACTTCCGTCAGCGCAC-1 PT16 Control -0.0312485593215425
M52_ACTTCCGTCTAACACG-1 PT16 Control -0.0703951125893272
M52_ACTTCCGTCTTCGTAT-1 PT16 Control -0.0366897663101936
M52_ACTTCGCGTTTGGCTA-1 PT16 Control -0.0259120179761171
M52_ACTTCGCTCATAGACC-1 PT16 Control 0.0262937940079572
M52_ACTTTCAGTTGCTGAT-1 PT16 Control 0.00862146333295344
M52_ACTTTGTAGACTCGAG-1 PT16 Control -0.00594166645032587
M52_AGAAATGCAGAAACCG-1 PT16 Control -0.0262666142010368
M52_AGAAATGTCGTAATGC-1 PT16 Control -0.0449790545323322
M52_AGAACAACAGCGCTTG-1 PT16 Control -0.0271985341808888
M52_AGAAGCGTCGGTAACT-1 PT16 Control -0.0470346161728914
M52_AGAAGTAAGGTAGCAC-1 PT16 Control -0.0255460141456338
M52_AGACAAAAGTCAGCGA-1 PT16 Control -0.0216947582953533
M52_AGACAAACAGCCTACG-1 PT16 Control -0.0153206077110225
M52_AGACAAACATCGTGGC-1 PT16 Control -0.0535642274762602
M52_AGACACTGTACTGACT-1 PT16 Control -0.0140525759182046
M52_AGACACTTCATTATCC-1 PT16 Control -0.0270088514860733
M52_AGACAGGTCTCACCCA-1 PT16 Control -0.0363159439878391
M52_AGACCCGTCAGCTAGT-1 PT16 Control -0.0318808090986368
M52_AGAGAATAGTCCTACA-1 PT16 Control -0.012547351266022
M52_AGAGAATGTACAGGTG-1 PT16 Control -0.0481926252646102
M52_AGAGAGCAGAGAGGTA-1 PT16 Control -0.010339261735201
M52_AGAGAGCAGGTTCAGG-1 PT16 Control 0.013133941709664
M52_AGAGAGCAGTGCAGCA-1 PT16 Control -0.0102961544736078
M52_AGAGAGCCACGGTAGA-1 PT16 Control -0.00185888112488727
M52_AGAGAGCCACGTCATA-1 PT16 Control -0.0311129466405136
M52_AGAGCAGCACGCGCTA-1 PT16 Control -0.0437474697710818
M52_AGAGCAGTCGGACAAG-1 PT16 Control -0.0324977373410367
M52_AGATAGACACTCTCGT-1 PT16 Control -0.0617118617731695
M52_AGATAGACAGTAGAAT-1 PT16 Control -0.00421559954986317
M52_AGATAGATCACCGGTG-1 PT16 Control -0.0123572141309614
M52_AGATCCAAGACGAGCT-1 PT16 Control -0.0372203574581804
M52_AGATCCACAACTAGAA-1 PT16 Control 0.00802068095272404
M52_AGATCCAGTTCCACAA-1 PT16 Control -0.0342056055684502
M52_AGATCGTCATGTTCGA-1 PT16 Control -0.0359697056103308
M52_AGATCGTTCCTTCAGC-1 PT16 Control -0.0276677442980662
M52_AGATGAAGTCGCGGTT-1 PT16 Control -0.00660068410163478
M52_AGATGCTCACACACTA-1 PT16 Control -0.0229045262138467
M52_AGATGCTCATTCTCCG-1 PT16 Control -0.0128176525698918
M52_AGATGCTGTAGCCCTG-1 PT16 Control 0.00670057807984348
M52_AGATGCTTCTATCGGA-1 PT16 Control -0.0181695327271284
M52_AGCATCAGTTAAGGAT-1 PT16 Control -0.0228650869133719
M52_AGCATCATCCACGTGG-1 PT16 Control 0.00132577447331012
M52_AGCATCATCGATACGT-1 PT16 Control -0.0269663301884291
M52_AGCCAATGTCAAAGCG-1 PT16 Control 0.0354620534844669
M52_AGCCAATTCCGAGATT-1 PT16 Control -0.0168346606713484
M52_AGCCACGCACCAGGTC-1 PT16 Control -0.0127111392371956
M52_AGCCACGTCTTCGATT-1 PT16 Control 0.0133073437528368
M52_AGCCAGCGTATGAAAC-1 PT16 Control -0.0217106031973504
M52_AGCGCCAAGGCACCAA-1 PT16 Control -0.00481402675711276
M52_AGCGCCACAATACGCT-1 PT16 Control -0.010521319058929
M52_AGCGCCAGTTCTTAGG-1 PT16 Control -0.0171047859440479
M52_AGCGCCATCAATCTCT-1 PT16 Control 0.00414032124611721
M52_AGCGCCATCGGTGTTA-1 PT16 Control -0.00184925023326835
M52_AGCGCCATCTACGGTA-1 PT16 Control -0.00477072440117216
M52_AGCGCTGTCACCTTGC-1 PT16 Control 0.0344777107583142
M52_AGCGTCGGTACCGGCT-1 PT16 Control -0.0158839229820422
M52_AGCGTCGGTTCCGCTT-1 PT16 Control -0.0038937700289777
M52_AGCTACAAGCCATTTG-1 PT16 Control -0.0185108396713235
M52_AGCTCAATCAAATGCC-1 PT16 Control 0.0180676482769391
M52_AGCTCAATCCATCGTC-1 PT16 Control -0.0186705817812326
M52_AGCTCAATCGCACTCT-1 PT16 Control -0.0300097707399032
M52_AGCTCAATCTCGCAGG-1 PT16 Control -0.0232614529482897
M52_AGCTTCCAGGAACTCG-1 PT16 Control -0.0137295481556969
M52_AGGAAATCACCTCGTT-1 PT16 Control -0.0378782264161178
M52_AGGAAATTCGTAATGC-1 PT16 Control -0.0321889169834945
M52_AGGAATAAGGTAGACC-1 PT16 Control -0.0257577630230945
M52_AGGAATACACTCCACT-1 PT16 Control 0.0489370321297855
M52_AGGAATAGTGACCGTC-1 PT16 Control -0.0200270107800639
M52_AGGACGATCGCGTGAC-1 PT16 Control -0.0169182996259775
M52_AGGACGATCTCAGAAC-1 PT16 Control -0.00670986506851143
M52_AGGACTTCAAGCTACT-1 PT16 Control -0.00151435722477405
M52_AGGACTTGTATGCTAC-1 PT16 Control -0.0350843456270215
M52_AGGACTTGTGATGGCA-1 PT16 Control -0.00631816245549766
M52_AGGAGGTAGCAGCACA-1 PT16 Control -0.0298865927351473
M52_AGGAGGTAGCTAAATG-1 PT16 Control -0.0134630309119061
M52_AGGAGGTCATCGGTTA-1 PT16 Control -0.0207758893029654
M52_AGGAGGTGTCGCCACA-1 PT16 Control -0.018249217544045
M52_AGGATCTCAATAGTCC-1 PT16 Control 0.013832355499953
M52_AGGCCACAGGAAGTCC-1 PT16 Control 0.00934476308963469
M52_AGGCTGCAGCAAGTCG-1 PT16 Control -0.0451489838620777
M52_AGGGAGTAGACGAAGA-1 PT16 Control -0.0307724045119901
M52_AGGGAGTAGCGCTGCT-1 PT16 Control 0.0348770012864663
M52_AGGGAGTCACCCATAA-1 PT16 Control -0.00972075503055903
M52_AGGGAGTCAGCGGTTC-1 PT16 Control -0.0405003719284075
M52_AGGGCCTAGATCCCAT-1 PT16 Control -0.0180915656274715
M52_AGGGCTCAGATAGCAT-1 PT16 Control -0.0280693196213114
M52_AGGGCTCCAGCAGTCC-1 PT16 Control -0.0370229915832488
M52_AGGGTCCCACCAGCCA-1 PT16 Control -0.00629221697830504
M52_AGGGTGAAGGTGCTTT-1 PT16 Control -0.0440366784880889
M52_AGGGTGACAGCTGTTA-1 PT16 Control -0.0122968521356248
M52_AGGGTTTGTCGTTGCG-1 PT16 Control -0.0437165155319914
M52_AGGGTTTGTTAAACCC-1 PT16 Control -0.00647017926494775
M52_AGGTAGGTCAGGACAG-1 PT16 Control -0.0476268236942701
M52_AGGTCATTCGATCCCT-1 PT16 Control -0.00901932920198983
M52_AGGTCATTCGCTGATA-1 PT16 Control -0.0451554368033419
M52_AGGTCTAAGATGGCAC-1 PT16 Control -0.018112312111672
M52_AGGTCTACACTCCTGT-1 PT16 Control -0.033654010950765
M52_AGGTCTATCAAGGAGC-1 PT16 Control -0.0167687925384026
M52_AGGTGTTAGGGCAACT-1 PT16 Control 0.00597098036559011
M52_AGGTGTTGTAGACTGG-1 PT16 Control -0.0283017128691874
M52_AGGTTACAGATGGCGT-1 PT16 Control -0.0281499118776917
M52_AGGTTGTAGCTAATGA-1 PT16 Control -0.0137369090313205
M52_AGGTTGTTCGGCTCTT-1 PT16 Control -0.020666523369301
M52_AGTAACCAGACCAGAC-1 PT16 Control -0.00443652027859881
M52_AGTACCATCAGACCTA-1 PT16 Control -0.0390697995690937
M52_AGTACTGAGTTGTAGA-1 PT16 Control -0.0474317421626198
M52_AGTACTGCAAGGCAAC-1 PT16 Control -0.0224972904444537
M52_AGTACTGCATCCCACT-1 PT16 Control -0.047645286839097
M52_AGTACTGGTGATACCT-1 PT16 Control -0.0363866017196207
M52_AGTACTGGTTTCACAG-1 PT16 Control -0.0230571472619165
M52_AGTAGCTCACGTACAT-1 PT16 Control -0.0144899552318991
M52_AGTAGCTCAGGACGAT-1 PT16 Control -0.0106798069960315
M52_AGTAGCTTCCTATGGA-1 PT16 Control -0.0161247155946333
M52_AGTAGTCGTCGTCAGC-1 PT16 Control -0.00525908046921109
M52_AGTAGTCTCCCATAAG-1 PT16 Control -0.0259774051162855
M52_AGTCAACGTCCTCATC-1 PT16 Control -0.0203468332879041
M52_AGTCACAAGTTAGTAG-1 PT16 Control -0.0433090263336391
M52_AGTCATGGTCCTGGTG-1 PT16 Control 0.00633676724054669
M52_AGTCATGTCAGGACAG-1 PT16 Control -0.0218717315321393
M52_AGTCTCCCAACAACAA-1 PT16 Control -0.0302448423630485
M52_AGTGACTGTGTTTACG-1 PT16 Control -0.0285237665674575
M52_AGTGACTGTTGTGGCC-1 PT16 Control -0.0208464632498789
M52_AGTGATCCATTATGCG-1 PT16 Control -0.0386885173122677
M52_AGTGCCGCACAAGTGG-1 PT16 Control -0.02366768365492
M52_AGTGTTGGTCGAAGCA-1 PT16 Control -0.00482934018741488
M52_AGTTAGCAGACAGCGT-1 PT16 Control -2.1989963208402e-06
M52_AGTTAGCGTATCGCAT-1 PT16 Control 0.0186275367523695
M52_AGTTAGCGTTGCGTAT-1 PT16 Control 0.0159981290954087
M52_AGTTAGCTCAGGAACG-1 PT16 Control -0.00453845470762451
M52_AGTTCCCGTCGACTTA-1 PT16 Control -0.048951278014709
M52_AGTTCCCGTTTGAACC-1 PT16 Control -0.0221480058181855
M52_AGTTCCCTCCATTTGT-1 PT16 Control -0.0144166084652161
M52_AGTTCGACAAGACGAC-1 PT16 Control -0.0361749518090667
M52_AGTTCGAGTTTAGTCG-1 PT16 Control -0.0167523367977948
M52_AGTTCGATCTCCCAAC-1 PT16 Control -0.0234214790976954
M52_ATACCGAGTAGGGAGG-1 PT16 Control -0.0603212009280997
M52_ATACTTCAGTAGTGCG-1 PT16 Control -0.0209677463313933
M52_ATACTTCCAGACAATA-1 PT16 Control -0.0290837313966945
M52_ATAGACCAGGATACAT-1 PT16 Control -0.0274199794522084
M52_ATAGACCCATTGTGCA-1 PT16 Control -0.0134742430690306
M52_ATAGACCGTAAGGCTG-1 PT16 Control -0.0284096430670967
M52_ATAGAGAAGAGGGTGG-1 PT16 Control -0.0206278948816421
M52_ATAGAGAAGGTGCTGA-1 PT16 Control -0.0469863613165221
M52_ATAGAGACACAAATAG-1 PT16 Control -0.0165777940854716
M52_ATAGAGACACTAGGTT-1 PT16 Control -0.0281740823410715
M52_ATAGAGAGTAGTGTGG-1 PT16 Control 0.00753480163007059
M52_ATAGAGAGTCAGGTAG-1 PT16 Control 0.0284682442977134
M52_ATAGAGATCGAATGCT-1 PT16 Control -0.0221124412336062
M52_ATAGGCTCATGGAAGC-1 PT16 Control -0.0127689825480952
M52_ATATCCTAGAGCCGTA-1 PT16 Control -0.0263530309333128
M52_ATATCCTCAGTCCCGA-1 PT16 Control -0.0263246504389675
M52_ATATCCTGTCTGGTTA-1 PT16 Control 0.0142392218655168
M52_ATATCCTGTTCACGAT-1 PT16 Control -0.0220680165328118
M52_ATATCCTTCAACTCTT-1 PT16 Control 0.0293797577046954
M52_ATCACGAAGGAGGTTC-1 PT16 Control -0.0199459317387188
M52_ATCACGAGTGTGAGCA-1 PT16 Control -0.0187842808285788
M52_ATCACTTCAGCCTATA-1 PT16 Control -0.037251382254626
M52_ATCACTTGTGCAACAG-1 PT16 Control -0.0306983886839412
M52_ATCAGGTCACCTAAAC-1 PT16 Control -0.0367021909347309
M52_ATCATTCAGAGTGACC-1 PT16 Control -0.0130517064468424
M52_ATCATTCCACGTATAC-1 PT16 Control 0.0127296721096347
M52_ATCCACCGTCCTTTGC-1 PT16 Control 0.0147356407629978
M52_ATCCATTAGGTTATAG-1 PT16 Control -0.0145683985471424
M52_ATCCATTCAGGTGGAT-1 PT16 Control -0.0356761488623936
M52_ATCCATTGTGCAACGA-1 PT16 Control -0.0198294590820031
M52_ATCCATTTCACCTTAT-1 PT16 Control -0.0137912669831106
M52_ATCCCTGCACCAACAT-1 PT16 Control -0.0250435362055055
M52_ATCCCTGGTACAAGCG-1 PT16 Control 0.00465920117707047
M52_ATCCCTGGTGAGTAGC-1 PT16 Control -0.0489545072652569
M52_ATCCCTGTCGAAGCAG-1 PT16 Control -0.0208468453861124
M52_ATCCCTGTCGATCCAA-1 PT16 Control -0.0204578741855434
M52_ATCCCTGTCGCGGTAC-1 PT16 Control -0.0436189641180083
M52_ATCCGTCAGACCTTTG-1 PT16 Control -0.0251702244984708
M52_ATCCGTCCAGGTTCAT-1 PT16 Control -0.0516083153886475
M52_ATCCGTCGTATCCTCC-1 PT16 Control -0.0358582202398293
M52_ATCCGTCTCCTTACCG-1 PT16 Control -0.0451732475762774
M52_ATCCGTCTCTTGTGCC-1 PT16 Control -0.0211961408588529
M52_ATCCTATCAGGTAGTG-1 PT16 Control -0.0557628375668741
M52_ATCCTATCATTGAAGA-1 PT16 Control -0.00138503843244146
M52_ATCGATGGTAGCTTGT-1 PT16 Control -0.025055379328686
M52_ATCGATGGTATGAAGT-1 PT16 Control 0.00277382916275115
M52_ATCGATGGTCACAATC-1 PT16 Control -0.0389666462464255
M52_ATCGATGGTCCAGTTA-1 PT16 Control 0.0197117054351798
M52_ATCGATGTCTCGCTCA-1 PT16 Control -0.023294284650126
M52_ATCGCCTAGGAGGCAG-1 PT16 Control -0.02631835989253
M52_ATCGCCTCAAAGCGTG-1 PT16 Control -0.00264198698618578
M52_ATCGCCTCAGAGCTAG-1 PT16 Control -0.00896577758721762
M52_ATCGCCTGTCTGCAAT-1 PT16 Control -0.0380062644316603
M52_ATCGGATTCGAGAGCA-1 PT16 Control -0.00578500203423603
M52_ATCGGCGCAGCACACC-1 PT16 Control -0.0535368929238006
M52_ATCGTAGCAGTAGAAT-1 PT16 Control 0.0339730635083684
M52_ATCGTAGCATCTTCGC-1 PT16 Control -0.041971925506411
M52_ATCGTGAAGAGGTTAT-1 PT16 Control -0.0521480085044618
M52_ATCTCTATCGTAGGGA-1 PT16 Control -0.0247685769952022
M52_ATCTTCACACAAAGCG-1 PT16 Control -0.00335225496332736
M52_ATCTTCATCACCCTTG-1 PT16 Control 0.0108768370202161
M52_ATGAAAGAGTGCGACA-1 PT16 Control -0.0011659933394077
M52_ATGAAAGCATAATCGC-1 PT16 Control -0.0408697413008952
M52_ATGACCAGTAGACGGT-1 PT16 Control -0.0452898938356654
M52_ATGACCAGTGACCGTC-1 PT16 Control -0.017808885921696
M52_ATGAGTCCAACTGATC-1 PT16 Control -0.0244576099841186
M52_ATGAGTCCACCCAAGC-1 PT16 Control -0.00450286987491594
M52_ATGAGTCTCACTGAAC-1 PT16 Control -0.00810044399437715
M52_ATGCATGAGGCGCTCT-1 PT16 Control -0.0286919944868361
M52_ATGCATGAGTAGCAAT-1 PT16 Control -0.0281947973799822
M52_ATGCCTCAGGTAAGGA-1 PT16 Control -0.00964075553820221
M52_ATGCCTCAGTCTTCGA-1 PT16 Control -0.0212346510495875
M52_ATGCCTCCAAACCACT-1 PT16 Control -0.00888395072130296
M52_ATGCCTCCACAATCTG-1 PT16 Control 0.00155023736372259
M52_ATGCCTCGTAGCTTAC-1 PT16 Control -0.00735341947842214
M52_ATGCCTCTCCAGCAAT-1 PT16 Control -0.00596723778065816
M52_ATGCCTCTCTCACGAA-1 PT16 Control -0.034556341728029
M52_ATGGAGGCACGTGTGC-1 PT16 Control -0.0152749316000657
M52_ATGGAGGCATGATGCT-1 PT16 Control -0.010204138021995
M52_ATGGATCAGAGTACCG-1 PT16 Control -0.0360694034348918
M52_ATGGATCAGTCGGGAT-1 PT16 Control -0.00753997934110714
M52_ATGGGAGAGGGTACAC-1 PT16 Control -0.0100339883000123
M52_ATGGGTTCACTCCGAG-1 PT16 Control 0.0548654101263509
M52_ATGGGTTCATGGCACC-1 PT16 Control -0.0210564618352308
M52_ATGGGTTGTGAGACCA-1 PT16 Control -0.0066537417741758
M52_ATGGGTTGTGCACATT-1 PT16 Control -0.00227666339189889
M52_ATGTCCCCATCGGAAG-1 PT16 Control -0.0140602781102671
M52_ATGTCTTTCGAACTCA-1 PT16 Control -0.0198124332834055
M52_ATTACCTCAAATGCTC-1 PT16 Control -0.0127624876021903
M52_ATTACCTCAGGAGACT-1 PT16 Control -0.0739243049916027
M52_ATTACCTCATACCAGT-1 PT16 Control 0.0393039790165967
M52_ATTACCTTCCTCACGT-1 PT16 Control -0.0153555304694431
M52_ATTACTCCAACACAGG-1 PT16 Control -0.0290530951652232
M52_ATTACTCGTCCCGGTA-1 PT16 Control -0.0233267687726935
M52_ATTACTCGTTGCTAGT-1 PT16 Control -0.0150175569407393
M52_ATTATCCAGATAACAC-1 PT16 Control -0.00856940615654353
M52_ATTATCCAGCAGCGAT-1 PT16 Control -0.000743349920289793
M52_ATTCAGGTCCACGAAT-1 PT16 Control 0.0221844541779817
M52_ATTCAGGTCTGCAGCG-1 PT16 Control -0.0305161050794276
M52_ATTCATCAGTCAGCCC-1 PT16 Control -0.01336538884632
M52_ATTCATCTCGCCATAA-1 PT16 Control -0.0132450762733456
M52_ATTCCATAGGAAGTCC-1 PT16 Control -0.0190410950328985
M52_ATTCCATGTGGTAATA-1 PT16 Control -0.0161394190583213
M52_ATTCCCGAGATAGCAT-1 PT16 Control -0.0138186879862858
M52_ATTCCCGAGCGTGTTT-1 PT16 Control -0.0331316747501108
M52_ATTCCCGCAAATGAGT-1 PT16 Control -0.0207173272991435
M52_ATTCCTAAGAGTTGAT-1 PT16 Control -0.0305108439949042
M52_ATTCCTATCGGACTGC-1 PT16 Control -0.0435444480845232
M52_ATTCGTTCAGTTACCA-1 PT16 Control -0.0251118137571073
M52_ATTCTACAGGTCACTT-1 PT16 Control -0.0349984811916579
M52_ATTCTACGTCGATTTG-1 PT16 Control -0.0485754000255553
M52_ATTCTACGTGAACCGA-1 PT16 Control -0.0270443465918367
M52_ATTCTTGAGGATCACG-1 PT16 Control -0.0290375327359975
M52_ATTCTTGCACACAGAG-1 PT16 Control -0.0242257322663618
M52_ATTCTTGTCTCCGAAA-1 PT16 Control -0.0104343583291721
M52_ATTGGGTTCAAGGACG-1 PT16 Control 0.00549309137329687
M52_ATTGTTCAGTCATGAA-1 PT16 Control -0.0396212929393999
M52_ATTGTTCCATCTCCCA-1 PT16 Control -0.0224153354480766
M52_ATTGTTCGTAATCAAG-1 PT16 Control -0.0219917535327037
M52_ATTTACCAGGGCCCTT-1 PT16 Control -0.0567593181752513
M52_ATTTACCCAAGTGGTG-1 PT16 Control -0.0157345419392271
M52_ATTTACCCACGCACCA-1 PT16 Control -0.0271750926613063
M52_ATTTACCGTATCACGT-1 PT16 Control -0.038944077581902
M52_ATTTCACAGCGATCGA-1 PT16 Control 0.0248322218878868
M52_ATTTCACAGTTTCTTC-1 PT16 Control -0.0530868629661465
M52_ATTTCACCAATACGCT-1 PT16 Control -0.0226987784624928
M52_ATTTCACTCTTACTGT-1 PT16 Control -0.0194460419208283
M52_ATTTCTGAGGATACCG-1 PT16 Control -0.0351503230791033
M52_ATTTCTGCAGACCTAT-1 PT16 Control 0.00348233303806719
M52_ATTTCTGGTGATACTC-1 PT16 Control -0.00733338827761709
M52_ATTTCTGGTGTCTCCT-1 PT16 Control -0.0387873865860894
M52_CAAAGAATCCTTGAAG-1 PT16 Control -0.0429609359785221
M52_CAACAACCAAGCAGGT-1 PT16 Control 0.00485570569653399
M52_CAACAACCAAGTCCAT-1 PT16 Control -0.0351660954540978
M52_CAACAACGTGGTCTAT-1 PT16 Control -0.000261999151441705
M52_CAACAGTGTTGTCTAG-1 PT16 Control -0.0126014324524321
M52_CAACCAACACAGTACT-1 PT16 Control -0.0261357917060982
M52_CAACCAATCAAGTAAG-1 PT16 Control 0.00387235354819318
M52_CAACCTCAGGTAAACT-1 PT16 Control -0.0233394196143669
M52_CAACCTCTCCATTTCA-1 PT16 Control 0.000675033377746992
M52_CAACGATAGAAGTCCG-1 PT16 Control -0.017744956108883
M52_CAACGATAGATGACCG-1 PT16 Control -0.0245943898087744
M52_CAACGGCAGAACGCGT-1 PT16 Control -0.0247938387495949
M52_CAAGACTGTATAGCTC-1 PT16 Control 0.0243674826564631
M52_CAAGACTTCGAGAAGC-1 PT16 Control -3.57654210254021e-05
M52_CAAGAGGCAATACGCT-1 PT16 Control -0.0495681379195177
M52_CAAGAGGGTTGTAAAG-1 PT16 Control -0.0214982000498444
M52_CAAGCTACACAATCTG-1 PT16 Control 0.011144627128356
M52_CAAGGGACAGACCGCT-1 PT16 Control -0.00692044489028351
M52_CAATCGACAAAGGCGT-1 PT16 Control -0.0393505001033637
M52_CAATCGAGTACCTAAC-1 PT16 Control -0.0138986848111132
M52_CAATCGAGTATCCCTC-1 PT16 Control -0.0222453140115759
M52_CAATCGAGTTGCCATA-1 PT16 Control 0.00379456739895623
M52_CAATGACCACACCTTC-1 PT16 Control -0.0125839969128638
M52_CAATTTCTCGTTTACT-1 PT16 Control -0.0496063977566212
M52_CACAACAAGATGCTGG-1 PT16 Control -0.0128683672553039
M52_CACAACACAAGGACAC-1 PT16 Control -0.0354532488722062
M52_CACAACACATTGTAGC-1 PT16 Control 0.0149917755105954
M52_CACAACAGTAACAAGT-1 PT16 Control -0.0160154650083895
M52_CACAACATCAGTCAGT-1 PT16 Control -0.00459867907373274
M52_CACAACATCGTTTACT-1 PT16 Control -0.0153580789324261
M52_CACAACATCTCTGGTC-1 PT16 Control 0.0143526167197675
M52_CACACAAGTTTGGGTT-1 PT16 Control 0.00855184552230376
M52_CACAGATTCGACATCA-1 PT16 Control -0.0342485359673206
M52_CACAGGCTCTTTCAGT-1 PT16 Control -0.0374059366915159
M52_CACATGAGTAGATTAG-1 PT16 Control -0.0134795867354519
M52_CACATGATCTCATTAC-1 PT16 Control -0.0142342314920024
M52_CACCAAAGTGAGGAAA-1 PT16 Control -0.00917768084724133
M52_CACCAAAGTGCTTATG-1 PT16 Control 0.00243922594476853
M52_CACCAAAGTGTGTCGC-1 PT16 Control -0.0280248827812952
M52_CACCGTTAGCATGATA-1 PT16 Control -0.0294078633807252
M52_CACCGTTCAAACGGCA-1 PT16 Control -0.00629655995343986
M52_CACCGTTGTCGAATGG-1 PT16 Control -0.0166798965634627
M52_CACGAATCAGAAGTGC-1 PT16 Control 0.014837980302054
M52_CACGTGGAGCGTCTGC-1 PT16 Control -0.00617197293392735
M52_CACGTTCTCGAGCCAC-1 PT16 Control -0.0592862064096616
M52_CACTAAGCAGTAACGG-1 PT16 Control -0.0455533503549766
M52_CACTAAGTCGTTTACT-1 PT16 Control -0.03216778515183
M52_CACTGAATCCGTAGGC-1 PT16 Control -0.0313829070351907
M52_CACTGGGCAATATCCG-1 PT16 Control -0.0391219068115718
M52_CACTGGGGTGTCACAT-1 PT16 Control -0.0209665271555581
M52_CACTGGGTCAAATGAG-1 PT16 Control -0.00845708558458014
M52_CACTGGGTCCGCTAGG-1 PT16 Control -0.0180662288589031
M52_CACTGTCAGTAAGAGG-1 PT16 Control -0.0388550768385507
M52_CACTGTCCAGTGGCTC-1 PT16 Control -0.0239861874530825
M52_CACTGTCTCCTAGCTC-1 PT16 Control -0.0190788116584527
M52_CACTTCGTCGAAGAAT-1 PT16 Control 0.00677023349247496
M52_CAGAGCCAGAGAATCT-1 PT16 Control 0.00251839278396246
M52_CAGATACAGTGATCGG-1 PT16 Control -0.0165344234929248
M52_CAGATCACAGAGGTAC-1 PT16 Control -0.0110508838647508
M52_CAGATCACATCTTCGC-1 PT16 Control -0.0317008226684743
M52_CAGATTGAGTGGAATT-1 PT16 Control -0.0142702718503708
M52_CAGCAATTCCACGTGG-1 PT16 Control 0.000145445510225578
M52_CAGCAGCAGAATCGAT-1 PT16 Control -0.0401661865697379
M52_CAGCAGCCAATTGGTC-1 PT16 Control -0.0265095031151275
M52_CAGCAGCTCGCTACAA-1 PT16 Control -0.027421224853655
M52_CAGCCAGCAGCCGTCA-1 PT16 Control -0.0263555211152896
M52_CAGCCAGTCTCGCTTG-1 PT16 Control -0.00237101986904265
M52_CAGCGTGAGAGTTGTA-1 PT16 Control -0.0430944119794451
M52_CAGCGTGCACTGTCGG-1 PT16 Control -0.0264121970230949
M52_CAGCGTGGTGACTGTT-1 PT16 Control -0.0544693640716254
M52_CAGCGTGTCATTATCC-1 PT16 Control -0.0302065110934079
M52_CAGGCCAAGTATCCTG-1 PT16 Control -0.0586131866254571
M52_CAGGCCAGTAGGTAGC-1 PT16 Control -0.0117898978719764
M52_CAGTGCGAGCCTCAGC-1 PT16 Control -0.000466036831413469
M52_CAGTGCGGTATGCGTT-1 PT16 Control -0.0362341118114014
M52_CAGTGCGTCAAAGAAC-1 PT16 Control -0.00450749772215286
M52_CAGTGCGTCAACGAGG-1 PT16 Control -0.0462258527511833
M52_CAGTTCCAGACTTCCA-1 PT16 Control -0.0308257275510554
M52_CAGTTCCCAAATGAAC-1 PT16 Control -0.0471386201297268
M52_CAGTTCCGTATGACAA-1 PT16 Control -0.000396185784594771
M52_CATACAGAGCCAGACA-1 PT16 Control -0.0172139752325162
M52_CATACAGCAGCAGGAT-1 PT16 Control -0.0183988765380112
M52_CATACAGGTAACTGCT-1 PT16 Control -0.0360348259870255
M52_CATACAGGTACAGAAT-1 PT16 Control -0.0386181379983054
M52_CATACAGGTTGTTGAC-1 PT16 Control -0.0164724987225661
M52_CATACAGTCGGAACTT-1 PT16 Control -0.00573969838463598
M52_CATACCCAGAGCATAT-1 PT16 Control 0.00520751431980548
M52_CATACTTCAAACCACT-1 PT16 Control -0.039797574726131
M52_CATACTTGTGCACGCT-1 PT16 Control -0.0205285699107791
M52_CATAGACCACTGTGTA-1 PT16 Control -0.0112012054578139
M52_CATAGACTCACCATGA-1 PT16 Control -0.0386563779025877
M52_CATCAAGAGAGGGTCT-1 PT16 Control -0.00258587548424385
M52_CATCAAGAGGGTGGGA-1 PT16 Control -0.0150931203930164
M52_CATCCACCACGTATAC-1 PT16 Control -0.0425807229076619
M52_CATCCCAAGGAACATT-1 PT16 Control -0.0172126664122043
M52_CATCCCACACAGGATG-1 PT16 Control -0.0246857056101516
M52_CATCCCACAGCCGGTT-1 PT16 Control -0.0268146748944394
M52_CATCCCATCGTAATGC-1 PT16 Control 0.0155980393285384
M52_CATCCGTGTCGAGATG-1 PT16 Control -0.0175610095556079
M52_CATCCGTTCGGAAGGT-1 PT16 Control 0.0508912001398038
M52_CATCGCTAGGATGGCT-1 PT16 Control -0.0366959027131411
M52_CATCGCTCAGGTTTAC-1 PT16 Control -0.0432619561048309
M52_CATCGCTGTACAAGTA-1 PT16 Control -0.0151461659976213
M52_CATCGCTGTGGCAGAT-1 PT16 Control -0.0297466034939008
M52_CATCGCTGTGTTAACC-1 PT16 Control 0.000965413060855458
M52_CATCGCTTCGCTATTT-1 PT16 Control -0.0181205947306022
M52_CATCGGGAGTGTTCCA-1 PT16 Control -0.0194080327475216
M52_CATCGGGCACAGTGAG-1 PT16 Control -0.00517495378571983
M52_CATCGGGCAGGTGTGA-1 PT16 Control -0.0221804639836288
M52_CATCGGGGTAGACGTG-1 PT16 Control -0.0104860095422217
M52_CATCGGGTCCGGTTCT-1 PT16 Control -0.0408399078895776
M52_CATCGTCAGTTGTCGT-1 PT16 Control 0.0170751935120171
M52_CATCGTCCAATTGCTG-1 PT16 Control -0.0218050224640591
M52_CATCGTCCAGACAATA-1 PT16 Control -0.0220604552220041
M52_CATCGTCGTACTGCGC-1 PT16 Control 0.00333899756811296
M52_CATCGTCTCTATCCAT-1 PT16 Control -0.0199879780132549
M52_CATGAGTGTGTTACTG-1 PT16 Control -0.0171038192463464
M52_CATGAGTGTTCTTGTT-1 PT16 Control 0.00324424407381269
M52_CATGAGTTCAGTGTCA-1 PT16 Control -0.0181546983228512
M52_CATGCAACAATGGCAG-1 PT16 Control 0.000149965853248724
M52_CATGCCTAGAAGCGGG-1 PT16 Control -0.00802751158707421
M52_CATGCCTAGATGCCGA-1 PT16 Control -0.0348252691132893
M52_CATGCCTAGCTAGATA-1 PT16 Control -0.000652710607483342
M52_CATGCCTCAGAGCTAG-1 PT16 Control -0.0443717152808256
M52_CATGCCTCATGACAAA-1 PT16 Control -0.0294334472514601
M52_CATGCCTTCGACGATT-1 PT16 Control -0.0347880952238202
M52_CATGCGGCAGCTTCCT-1 PT16 Control -0.00823496409743124
M52_CATGGATAGGATGGCT-1 PT16 Control -0.0100448607543346
M52_CATGGATCATGGCCCA-1 PT16 Control -0.0570951383111629
M52_CATGGATTCCGACGGT-1 PT16 Control -0.0156466851515481
M52_CATGGTACACTCATAG-1 PT16 Control -0.0227269826412588
M52_CATGGTATCAGACAAA-1 PT16 Control 0.013277204317525
M52_CATGGTATCATCGACA-1 PT16 Control -0.0207199030632608
M52_CATTCATGTAGGTCAG-1 PT16 Control -0.00991947265325117
M52_CATTCATGTATACGGG-1 PT16 Control -0.00726038651504388
M52_CATTCATTCAGTCATG-1 PT16 Control -0.0307736074613903
M52_CATTCCGCAAAGAGTT-1 PT16 Control -0.0216917473259254
M52_CATTCCGGTAGAGATT-1 PT16 Control 0.0179557988833952
M52_CATTCCGGTCGCACGT-1 PT16 Control -0.0281059127599769
M52_CATTCTAGTTCTCACC-1 PT16 Control -0.00436945880552364
M52_CATTGAGAGCTTCTAG-1 PT16 Control -0.0426469729274104
M52_CATTGAGTCAAACCTG-1 PT16 Control -0.0227468858986766
M52_CATTGCCGTCATCGCG-1 PT16 Control 0.00386766420515944
M52_CATTGCCGTCTGTGCG-1 PT16 Control 0.0108460401767788
M52_CATTGTTAGACTTCCA-1 PT16 Control -0.0179159747850773
M52_CATTGTTGTGAATGTA-1 PT16 Control -0.0522543569902531
M52_CATTGTTGTTCAGTAC-1 PT16 Control -0.0326311876544628
M52_CATTTCAAGGGTGAGG-1 PT16 Control 0.0180259335617455
M52_CATTTCAAGTTGCCTA-1 PT16 Control -0.0536020275251295
M52_CATTTCAGTCATAACC-1 PT16 Control -0.0128486547843615
M52_CCAAGCGTCCGTGTCT-1 PT16 Control 0.019804671230956
M52_CCAAGCGTCTAAGCCA-1 PT16 Control -0.0131717993794401
M52_CCAATGAAGAAACTAC-1 PT16 Control -0.0533289514625242
M52_CCAATGAAGGTAAAGG-1 PT16 Control 0.00906592689206959
M52_CCACACTAGAGAATCT-1 PT16 Control -0.0288166255572314
M52_CCACACTGTACCTGTA-1 PT16 Control 0.0149537195139383
M52_CCACCATAGTATGTAG-1 PT16 Control -0.00798491721678596
M52_CCACCATCAGCAGTCC-1 PT16 Control -0.0055354405665394
M52_CCACCATGTGCTCTTC-1 PT16 Control 0.011615400157087
M52_CCACCATTCGAACGCC-1 PT16 Control -0.0291769615085624
M52_CCACGAGGTACGTTCA-1 PT16 Control -0.0390743877246281
M52_CCACGTTGTGTGAATA-1 PT16 Control -0.00368837933467761
M52_CCACTTGGTCTAGGTT-1 PT16 Control -0.0212452056088827
M52_CCACTTGGTTCACCGG-1 PT16 Control 0.0130412399917063
M52_CCACTTGTCATATGGC-1 PT16 Control -0.0383314210978196
M52_CCACTTGTCATGAGTC-1 PT16 Control -0.00965445487049685
M52_CCATCACCATGAAGGC-1 PT16 Control -0.0345231575221882
M52_CCATCACTCGGAGATG-1 PT16 Control 0.0116032926237889
M52_CCCAACTGTACATACC-1 PT16 Control -0.0473600547061947
M52_CCCAACTTCAGCCTCT-1 PT16 Control -0.0262623748605688
M52_CCCAACTTCATTCGTT-1 PT16 Control -0.00670288797075402
M52_CCCAACTTCTTCCAGC-1 PT16 Control -0.0318998659893513
M52_CCCATTGCACTGCTTC-1 PT16 Control 0.023078997976281
M52_CCCGGAAGTACCTAGT-1 PT16 Control -0.00343654025797308
M52_CCCTAACAGACTTCAC-1 PT16 Control -0.0304669762395052
M52_CCCTAACCAACCACGC-1 PT16 Control -0.0184774674176659
M52_CCCTAACTCACCATCC-1 PT16 Control -0.0447872116467454
M52_CCCTAACTCTGGGCCA-1 PT16 Control -0.0218245445340151
M52_CCCTCAACAAATAGCA-1 PT16 Control -0.0461598622356667
M52_CCCTCAACACTGAATC-1 PT16 Control -0.0169887659100256
M52_CCCTCTCAGCCGAACA-1 PT16 Control -0.0383023815576847
M52_CCCTCTCGTGAACCGA-1 PT16 Control -0.00667812776509727
M52_CCCTCTCTCGTCACCT-1 PT16 Control -0.0434861433039906
M52_CCCTGATAGAATTCAG-1 PT16 Control -0.0369413015976576
M52_CCCTGATAGTCATAGA-1 PT16 Control -0.0353026530740606
M52_CCCTGATTCTGCGGCA-1 PT16 Control -0.0148555993937877
M52_CCGAACGAGTCCTGCG-1 PT16 Control -0.0322111788845781
M52_CCGAACGTCTTTGCGC-1 PT16 Control -0.0488850002735571
M52_CCGATCTAGACCTCAT-1 PT16 Control -0.0293631294902948
M52_CCGATGGGTAGCGTTT-1 PT16 Control -0.0277726588302397
M52_CCGATGGTCGTTTACT-1 PT16 Control 0.0118920542745314
M52_CCGCAAGAGTGTTGTC-1 PT16 Control 0.00507215036049621
M52_CCGGACAAGGTTCACT-1 PT16 Control 0.0357105704805078
M52_CCGGACAAGTTGCTCA-1 PT16 Control 0.00447038319899562
M52_CCGGACACAAAGGGTC-1 PT16 Control 0.00412323106583504
M52_CCGGACACAAGGATGC-1 PT16 Control -0.0200366527878935
M52_CCGGACACATCGTGGC-1 PT16 Control -0.014064787506142
M52_CCGGACAGTATCTCGA-1 PT16 Control -0.0222790498970472
M52_CCGGTAGAGATACCAA-1 PT16 Control -0.0240712169463262
M52_CCGGTAGCAAGACGGT-1 PT16 Control -0.0176518927806668
M52_CCGGTGAAGGGCTAAC-1 PT16 Control 0.0370958909990241
M52_CCGGTGAAGTGCAAAT-1 PT16 Control -0.0251203732411579
M52_CCGGTGATCCGTGACG-1 PT16 Control -0.0236699944918288
M52_CCGGTGATCGATACGT-1 PT16 Control -0.0235490701690727
M52_CCGTAGGCAAGCGCAA-1 PT16 Control -0.0184732083376671
M52_CCGTAGGGTGGTTTGT-1 PT16 Control -0.025615904085443
M52_CCGTAGGTCAGGAGAC-1 PT16 Control -0.0547595884534855
M52_CCGTAGGTCGCCTATC-1 PT16 Control -0.0577707131784367
M52_CCGTGAGAGCATCAGG-1 PT16 Control -0.00644381343980457
M52_CCGTGAGCACACCTTC-1 PT16 Control -0.00253953029960319
M52_CCTAACCCATTCAGCA-1 PT16 Control -0.0417187780664392
M52_CCTAACCTCGTCCTCA-1 PT16 Control -0.0311495006064148
M52_CCTAAGATCAGAGCGA-1 PT16 Control -0.0460998749159034
M52_CCTAAGATCGGTTAGT-1 PT16 Control -0.0390807651548336
M52_CCTAAGATCGTCGATA-1 PT16 Control -0.0327954768512873
M52_CCTAAGATCTGGTTGA-1 PT16 Control -0.02872476090871
M52_CCTACGTCAGACCGCT-1 PT16 Control -0.0360990865888014
M52_CCTATCGAGAGAGAAC-1 PT16 Control -0.0417986776020743
M52_CCTCAACCATTGTACG-1 PT16 Control -0.0117991478947151
M52_CCTCAACGTTGCATTG-1 PT16 Control -0.0220053755343861
M52_CCTCACAAGCATCTTG-1 PT16 Control -0.0204171329523413
M52_CCTCACAAGGATTCCT-1 PT16 Control -0.00130814132508672
M52_CCTCACAAGGCCTGAA-1 PT16 Control -0.00243097098376285
M52_CCTCACATCAGAATAG-1 PT16 Control -0.0418775947315664
M52_CCTCACATCCAGCCTT-1 PT16 Control -0.0178213140465053
M52_CCTCACATCTTACGGA-1 PT16 Control 0.0238747531404346
M52_CCTCACATCTTAGTTC-1 PT16 Control -0.025408184496441
M52_CCTCAGTCAGGCTCTG-1 PT16 Control -0.00850736158839022
M52_CCTCAGTGTATCAGGG-1 PT16 Control -0.0333353214246444
M52_CCTCAGTGTCATCAGT-1 PT16 Control -0.00690574595639021
M52_CCTCATGAGTGTACCT-1 PT16 Control -0.00791907069135425
M52_CCTCCAAAGCGAACTG-1 PT16 Control -0.00822010686425147
M52_CCTCCTCGTCGGCTAC-1 PT16 Control -0.0363630760478915
M52_CCTCCTCTCATCGTAG-1 PT16 Control -0.0350253774828383
M52_CCTCTAGGTGGATCGA-1 PT16 Control -0.0124892956768875
M52_CCTCTAGTCTGAATCG-1 PT16 Control -0.0290894726718042
M52_CCTGCATGTTTGAAAG-1 PT16 Control -0.0233857527065069
M52_CCTGTTGCAATACCTG-1 PT16 Control -0.00541705129392475
M52_CCTGTTGGTCGTACTA-1 PT16 Control 0.00126459315362853
M52_CCTGTTGGTGTTCGAT-1 PT16 Control -0.0264093269869411
M52_CCTTCAGTCCTGCTAC-1 PT16 Control -0.0544484212529275
M52_CCTTCAGTCGAGTTGT-1 PT16 Control -0.000755415356066907
M52_CCTTGTGCAAGTGGGT-1 PT16 Control -0.0134976066873096
M52_CCTTGTGGTGGCAACA-1 PT16 Control 0.0365674752956822
M52_CCTTTGGAGGTTGGAC-1 PT16 Control -0.0372351006367544
M52_CCTTTGGCAACCACGC-1 PT16 Control -0.0565981862286848
M52_CCTTTGGCACTTGGCG-1 PT16 Control -0.0482004879537519
M52_CCTTTGGTCGCCGAGT-1 PT16 Control -0.0440417165348327
M52_CGAAGGACATCAGTCA-1 PT16 Control -0.00867568639388985
M52_CGAAGTTAGTAGTCTC-1 PT16 Control 0.00256520144615199
M52_CGAAGTTGTCAGTCCG-1 PT16 Control -0.0404849052321032
M52_CGAATTGAGACGCAGT-1 PT16 Control -0.0212643639054904
M52_CGAATTGTCCAAACCA-1 PT16 Control -0.00352022490520754
M52_CGACAGCAGAGAGTTT-1 PT16 Control -0.0343498933277009
M52_CGACAGCCAGGCTACC-1 PT16 Control -0.0142622233670099
M52_CGAGAAGCACAAGCTT-1 PT16 Control 0.00806432998012632
M52_CGAGAAGTCTACTGCC-1 PT16 Control -0.0290640165788719
M52_CGAGGAATCCTCAGGG-1 PT16 Control -0.0150892952896503
M52_CGAGGAATCTTGGGCG-1 PT16 Control -0.0283500161771465
M52_CGAGGCTAGTCGAAGC-1 PT16 Control 0.000900143442833568
M52_CGAGGCTCACAGCATT-1 PT16 Control -0.0556273523897954
M52_CGAGGCTCAGCAGGAT-1 PT16 Control -0.0106345968134869
M52_CGAGTGCTCAGGACAG-1 PT16 Control -0.0502726848639315
M52_CGAGTTAAGCTGGAGT-1 PT16 Control 0.0171233872748448
M52_CGAGTTAAGTAATTGG-1 PT16 Control 0.000472574897087019
M52_CGAGTTAAGTCGCGAA-1 PT16 Control 0.00812483824318797
M52_CGATCGGCATCGAAGG-1 PT16 Control -0.0358884018847798
M52_CGATCGGGTCTCACGG-1 PT16 Control -0.037439046784365
M52_CGATCGGTCAAGATAG-1 PT16 Control -0.0172646218752924
M52_CGATCGGTCACTTGTT-1 PT16 Control -0.0294980156524123
M52_CGATCGGTCAGTCATG-1 PT16 Control -0.0216979546163776
M52_CGATGCGGTTCTTGTT-1 PT16 Control 0.0246879207820111
M52_CGATGCGTCTGGGCAC-1 PT16 Control -0.0462572927497478
M52_CGATGGCCATCCGGCA-1 PT16 Control -0.0228220679713759
M52_CGATGGCTCCAACACA-1 PT16 Control -0.0253977788377681
M52_CGATGGCTCTCCTGTG-1 PT16 Control -0.0402934222565356
M52_CGCAGGTAGTTGTCGT-1 PT16 Control 0.0135555083210945
M52_CGCAGGTCAGAGTTCT-1 PT16 Control -0.0295614491594838
M52_CGCAGGTTCGAAGCAG-1 PT16 Control -0.0250124475968068
M52_CGCATGGAGACGTCGA-1 PT16 Control -0.0453526077010176
M52_CGCATGGCACGCTGTG-1 PT16 Control -0.0361852394312766
M52_CGCATGGGTTCACGAT-1 PT16 Control -0.0186596752089967
M52_CGCATGGTCAGACATC-1 PT16 Control -0.0407921255860962
M52_CGCCAGACAACTGGTT-1 PT16 Control 0.0086530204964578
M52_CGCCAGACACAGCCAC-1 PT16 Control -0.0160838058529197
M52_CGCCAGAGTAGGAGGG-1 PT16 Control 0.00334028385425036
M52_CGCCATTGTGTGATGG-1 PT16 Control 0.0183465024646352
M52_CGCGTGAAGTTTGAGA-1 PT16 Control -0.0164524616910307
M52_CGCGTGAGTAGCTGAG-1 PT16 Control -0.00630118616676403
M52_CGGAACCAGACCGCCT-1 PT16 Control -0.0456239926765843
M52_CGGAATTAGCCTTTCC-1 PT16 Control -0.00168228299410336
M52_CGGACACAGATTGCGG-1 PT16 Control -0.0159250677063896
M52_CGGACACCAATAAGGT-1 PT16 Control -0.0293998809295715
M52_CGGACACGTGCAAGAC-1 PT16 Control -0.0191544347574046
M52_CGGAGAAAGGAGCAAA-1 PT16 Control -0.0284048197307283
M52_CGGAGAACATGATAGA-1 PT16 Control 0.00808419078093581
M52_CGGAGAAGTATGACAA-1 PT16 Control 0.00432563581465656
M52_CGGAGAAGTATGCTTG-1 PT16 Control -0.00144888980986557
M52_CGGAGAAGTTTCCCAC-1 PT16 Control -0.00719620716538083
M52_CGGAGAATCCTACCGT-1 PT16 Control -0.01151170479397
M52_CGGCAGTCACAATGTC-1 PT16 Control -0.0143319695211486
M52_CGGCAGTCAGCACCCA-1 PT16 Control -0.0324405409187786
M52_CGGCAGTCATCTGTTT-1 PT16 Control -0.00214758335015008
M52_CGGCAGTGTTGACGGA-1 PT16 Control -0.0167254009060542
M52_CGGGACTCACCTGCTT-1 PT16 Control -0.039173833418969
M52_CGGGACTGTATCACCA-1 PT16 Control -0.00896390412695398
M52_CGGGACTTCCATCTGC-1 PT16 Control -0.0352473984678633
M52_CGGGACTTCGCTAAAC-1 PT16 Control -0.0290170035727089
M52_CGGGACTTCGCTTGCT-1 PT16 Control -0.0122160172692251
M52_CGGGCATAGAAGTATC-1 PT16 Control -0.0166204938009426
M52_CGGGCATAGCTTCGTA-1 PT16 Control -0.0350600242555185
M52_CGGGCATAGGCCCAAA-1 PT16 Control -0.0280329117724541
M52_CGGGCATCACTGCGAC-1 PT16 Control -0.0124353688029255
M52_CGGGCATGTAACCCGC-1 PT16 Control 0.00510666630242587
M52_CGGGTGTAGTCCCTAA-1 PT16 Control -0.000426614595815111
M52_CGGGTGTCACGAAAGC-1 PT16 Control 0.030490186346762
M52_CGGGTGTTCGGCCAAC-1 PT16 Control -0.012541884698463
M52_CGGTCAGCAACTCCCT-1 PT16 Control -0.00519981717086987
M52_CGTAAGTCACCTAAAC-1 PT16 Control -0.037952165150494
M52_CGTAAGTCAGAGGACT-1 PT16 Control -0.0141326116865594
M52_CGTAATGCAGCTGAGA-1 PT16 Control -0.00656028641942205
M52_CGTAGTAAGTCCCGAC-1 PT16 Control -0.0211479594614311
M52_CGTAGTAGTGGTCCGT-1 PT16 Control 0.0159419603290928
M52_CGTCAAATCTACTATC-1 PT16 Control 0.103119071907073
M52_CGTCCATAGCATTGAA-1 PT16 Control 0.0152417278164194
M52_CGTCCATCAGGAGGTT-1 PT16 Control 0.0100687365688116
M52_CGTCCATTCCACTTTA-1 PT16 Control 0.00817969045403644
M52_CGTGAATCACGCTGTG-1 PT16 Control -0.0365233795134483
M52_CGTGAATTCACCTCGT-1 PT16 Control -0.00736000568032974
M52_CGTGAATTCATCTACT-1 PT16 Control -0.00114035507395524
M52_CGTGATAAGCACTCCG-1 PT16 Control 0.018256430459062
M52_CGTGATACAGCAGTCC-1 PT16 Control -0.0163690329325525
M52_CGTGATAGTGTGTTTG-1 PT16 Control -0.0194495428081086
M52_CGTGATAGTTTCTTAC-1 PT16 Control -0.0112069832937895
M52_CGTGCTTCAAACTCGT-1 PT16 Control 0.00862025825815046
M52_CGTGCTTGTGCTCTCT-1 PT16 Control -0.00136684122346328
M52_CGTTAGACACAACGTT-1 PT16 Control -0.00282524204708484
M52_CGTTAGATCTGCGAGC-1 PT16 Control -0.017909330711899
M52_CGTTCTGCAAGTGGGT-1 PT16 Control -0.0164729063738218
M52_CGTTGGGGTAGGCTCC-1 PT16 Control -0.0489873091998822
M52_CTAACCCGTCTAGTGT-1 PT16 Control -0.00798971685166722
M52_CTAACCCGTGGTCTAT-1 PT16 Control 0.00106642059869441
M52_CTAAGTGAGAAACTGT-1 PT16 Control 0.00746479773363229
M52_CTAAGTGCATACCAGT-1 PT16 Control -0.017994662017763
M52_CTACAGAAGTTATGGA-1 PT16 Control -0.0176075196762371
M52_CTACAGACAAACCACT-1 PT16 Control 0.00772585742241252
M52_CTACAGACAACCACAT-1 PT16 Control -0.0257517830614579
M52_CTACAGAGTTTAAGGA-1 PT16 Control -0.0338389429489125
M52_CTACATTCACGGCGTT-1 PT16 Control -0.0142160658409214
M52_CTACCCACATAACCCA-1 PT16 Control -0.0371599192183773
M52_CTACCTGAGCCTGACC-1 PT16 Control -0.0388855519347881
M52_CTACCTGAGGCATCTT-1 PT16 Control -0.0240823309081573
M52_CTACGGGGTACCGTCG-1 PT16 Control -0.0567996877318352
M52_CTACGGGGTGAGATCG-1 PT16 Control -0.0345372620622897
M52_CTACGGGTCATTTGCT-1 PT16 Control 0.0233904291269492
M52_CTACTATCATGACAGG-1 PT16 Control -0.0105623098534622
M52_CTACTATGTAGGTGCA-1 PT16 Control 0.00773262008991771
M52_CTACTATTCATTTGGG-1 PT16 Control -0.035023975957311
M52_CTAGACAAGTCATGAA-1 PT16 Control -0.000498222236549162
M52_CTAGACATCGTACCTC-1 PT16 Control -0.0489890322890867
M52_CTATAGGCAACGTTAC-1 PT16 Control 0.0795593745333542
M52_CTATAGGGTAGCCCTG-1 PT16 Control -0.0384075986113468
M52_CTATCCGAGACTCAAA-1 PT16 Control -0.0242083709519905
M52_CTATCCGAGTCTGTAC-1 PT16 Control -0.0128529606336611
M52_CTATCCGCACATGAAA-1 PT16 Control -0.0138393551444537
M52_CTATCTATCCCAAGCG-1 PT16 Control -0.00980793598360555
M52_CTATCTATCGGAAACG-1 PT16 Control -0.0302088231214895
M52_CTCAACCAGTGAGTGC-1 PT16 Control -0.0256446047270012
M52_CTCAACCCAGTATACC-1 PT16 Control -0.0167729211824892
M52_CTCAACCCATCACCAA-1 PT16 Control 0.00397076296714644
M52_CTCAACCTCGCCAGAC-1 PT16 Control 0.00850774041732413
M52_CTCAAGAGTACGAGTG-1 PT16 Control -0.0124939426752214
M52_CTCAATTAGATCCAAA-1 PT16 Control -0.0301130224544304
M52_CTCAATTGTGCGGATA-1 PT16 Control -0.0365169665250729
M52_CTCAATTTCTCTAGGA-1 PT16 Control -0.0127986598875845
M52_CTCAATTTCTTGTTAC-1 PT16 Control 0.02915339914284
M52_CTCACTGAGTCACGCC-1 PT16 Control -0.0227490279917689
M52_CTCAGAACAGACAATA-1 PT16 Control -0.0303833663952877
M52_CTCAGAAGTAAGACCG-1 PT16 Control -0.011102658080514
M52_CTCAGGGAGAGTGTTA-1 PT16 Control -0.0034928270695806
M52_CTCAGGGCAGTATGAA-1 PT16 Control -0.0190332415108825
M52_CTCAGGGTCCTCATAT-1 PT16 Control -0.0347477854461211
M52_CTCAGGGTCTTCGTGC-1 PT16 Control -0.033460693675559
M52_CTCAGTCAGTTAGTAG-1 PT16 Control -0.0374092546944717
M52_CTCATCGAGCAACAAT-1 PT16 Control -0.0132572093064978
M52_CTCATCGCACTTACAG-1 PT16 Control -0.0145085914878277
M52_CTCATGCAGTCAAGCG-1 PT16 Control 0.00315074927065373
M52_CTCATGCCATCCGTGG-1 PT16 Control 0.00807740533435775
M52_CTCATTACACTGGCGT-1 PT16 Control -0.0306564613221792
M52_CTCATTAGTTCCCAAA-1 PT16 Control -0.0478824675212264
M52_CTCATTAGTTGACGGA-1 PT16 Control -0.0199142613448175
M52_CTCCAACCAGCACAGA-1 PT16 Control 0.00949698768150389
M52_CTCCAACGTGTCTTCC-1 PT16 Control -0.0392668290913565
M52_CTCCATGGTCTACACA-1 PT16 Control -0.039669399120238
M52_CTCCATGGTTTGGGTT-1 PT16 Control -0.029576718870605
M52_CTCCATGTCAAGAGGC-1 PT16 Control -0.0515028449760013
M52_CTCCCAAAGCGCGTTC-1 PT16 Control -0.00149322832865056
M52_CTCCCAATCAACACGT-1 PT16 Control -0.0517016553528117
M52_CTCCCAATCGCCTTGT-1 PT16 Control -0.0092751817781436
M52_CTCCCTCAGCCAAGTG-1 PT16 Control -0.00985783900102902
M52_CTCCCTCCAAGGCTTT-1 PT16 Control -0.0356917006474426
M52_CTCCCTCGTTCTCCTG-1 PT16 Control -0.00694475786783055
M52_CTCCGATAGGGCAGGA-1 PT16 Control 0.0347135674545287
M52_CTCCTCCAGACCTCAT-1 PT16 Control 0.016672969528676
M52_CTCCTCCCATCTCATT-1 PT16 Control -0.0291192358285947
M52_CTCCTCCTCTATCCAT-1 PT16 Control 0.00647691941205983
M52_CTCCTTTCACTGCACG-1 PT16 Control -0.0246099909156777
M52_CTCCTTTTCACACCGG-1 PT16 Control -0.0236774104004359
M52_CTCGAGGAGTCTACCA-1 PT16 Control 0.0280582736644548
M52_CTCGAGGCAGTCAACT-1 PT16 Control -0.0182711564729637
M52_CTCTCGACATGTCGTA-1 PT16 Control -0.0365809596991016
M52_CTCTCGAGTGATCATC-1 PT16 Control -0.0209712715657067
M52_CTCTCGATCTGCGTCT-1 PT16 Control -0.0278876665913118
M52_CTGAATGAGCATCTTG-1 PT16 Control 0.0280698167453976
M52_CTGAATGAGCCGAACA-1 PT16 Control -0.0130792952827689
M52_CTGAGCGAGCTACGTT-1 PT16 Control -0.00857365515296768
M52_CTGAGCGCACCGTCGA-1 PT16 Control -0.0275012206883662
M52_CTGAGCGGTTGGGCCT-1 PT16 Control -0.0128904542959602
M52_CTGAGGCCACTTTAGG-1 PT16 Control -0.00438354935561383
M52_CTGATCCCAAGACGGT-1 PT16 Control -0.0269789394773336
M52_CTGATCCTCATTCCTA-1 PT16 Control -0.00868451940930148
M52_CTGATCCTCCATTTGT-1 PT16 Control -0.0379094677720001
M52_CTGATCCTCCGTTGAA-1 PT16 Control -0.0193197243998977
M52_CTGCAGGAGTATGTAG-1 PT16 Control -0.0393619495857538
M52_CTGCAGGTCATACGAC-1 PT16 Control 0.00830578445479663
M52_CTGCAGGTCCACGTGG-1 PT16 Control -0.025514983781692
M52_CTGCAGGTCCTACGAA-1 PT16 Control 0.00542736988511533
M52_CTGCAGGTCCTCTAGC-1 PT16 Control -0.0228071431275592
M52_CTGCATCAGACCAAAT-1 PT16 Control -0.0449744638592175
M52_CTGCATCTCATAGAGA-1 PT16 Control -0.0233451141588766
M52_CTGCATCTCATGGGAG-1 PT16 Control -0.00835104359264738
M52_CTGCATCTCCGCACTT-1 PT16 Control -0.0204444799330412
M52_CTGCATCTCTCTCTAA-1 PT16 Control -0.0355810926286575
M52_CTGCCATAGTTGGACG-1 PT16 Control -0.0201127240824619
M52_CTGCCTAAGTGCTCGC-1 PT16 Control -0.0288024687663684
M52_CTGCCTACAGGGAATC-1 PT16 Control -0.0214116329861457
M52_CTGCTCACATGTGGTT-1 PT16 Control -0.0288955666831146
M52_CTGCTCAGTGTTTCTT-1 PT16 Control -0.0216582765629545
M52_CTGGACGAGACCAACG-1 PT16 Control -0.0420507148483972
M52_CTGGACGAGCTTGTTG-1 PT16 Control 0.00310604283290922
M52_CTGGACGTCATGCCGG-1 PT16 Control -0.00398817857909509
M52_CTGGACGTCCCATAGA-1 PT16 Control 0.0325103220809228
M52_CTGGCAGAGCAACCAG-1 PT16 Control -0.0328955981955255
M52_CTGGCAGGTCTTGCGG-1 PT16 Control -0.0655931737357644
M52_CTGGCAGTCTATGCCC-1 PT16 Control -0.0122082872300633
M52_CTGTACCAGATGACAT-1 PT16 Control -0.0146585189466059
M52_CTGTACCAGGCCACCT-1 PT16 Control 0.00716403995863141
M52_CTGTACCCATCTCCCA-1 PT16 Control -0.0345104341554491
M52_CTGTACCGTCATAAAG-1 PT16 Control 0.0295163638336491
M52_CTGTAGAAGTATGTAG-1 PT16 Control -0.0447949870815902
M52_CTGTAGACAGGCCTGT-1 PT16 Control -0.0247975949253746
M52_CTGTAGAGTGTATCCA-1 PT16 Control 0.0179346075719127
M52_CTGTAGAGTTCTGAGT-1 PT16 Control -0.0282800854835023
M52_CTGTAGAGTTGTGCCG-1 PT16 Control -0.0327999874240185
M52_CTGTATTAGGTACAAT-1 PT16 Control -0.0101806393396661
M52_CTGTATTGTTCTTGTT-1 PT16 Control -0.00130740800295812
M52_CTGTATTGTTTACGAC-1 PT16 Control -0.0344101059028068
M52_CTGTATTTCGCCAGAC-1 PT16 Control -0.0230017593104665
M52_CTGTATTTCGTCGGGT-1 PT16 Control -0.0124785197505597
M52_CTGTCGTCAGCCCAGT-1 PT16 Control -0.00738051294285627
M52_CTGTCGTCATGCCGGT-1 PT16 Control -0.0294117888087405
M52_CTGTCGTGTCAACATC-1 PT16 Control -0.00754296414150357
M52_CTGTCGTTCCACCTGT-1 PT16 Control -0.012424007049586
M52_CTGTCGTTCCTCTAAT-1 PT16 Control -0.04363518038464
M52_CTGTGGGAGGTGCCAA-1 PT16 Control -0.0122774281281204
M52_CTTACCGCAACAGTGG-1 PT16 Control 0.015312693325329
M52_CTTAGGACAGTAGAAT-1 PT16 Control -0.0115834762692169
M52_CTTAGGACATGACGGA-1 PT16 Control -0.00325720623975992
M52_CTTCAATTCAGCCTTC-1 PT16 Control -0.0220521175824341
M52_CTTCCTTTCGGCATCG-1 PT16 Control 0.019174292477321
M52_CTTCGGTGTGACACGA-1 PT16 Control -0.0386260633592188
M52_CTTCTAAAGTTTCAGC-1 PT16 Control 0.0132312421549054
M52_CTTCTAACAGGTATGG-1 PT16 Control -0.0597663809038912
M52_CTTCTCTGTATCGAAA-1 PT16 Control -0.0160419100618853
M52_CTTGAGATCAACCTCC-1 PT16 Control -0.0253868565241088
M52_CTTGATTCAGTCGAGA-1 PT16 Control -0.0292179400783712
M52_CTTGATTCAGTTGTTG-1 PT16 Control -0.0183693213948108
M52_CTTGATTGTCAACGCC-1 PT16 Control 0.0183742588527059
M52_CTTTCAATCGCTCCTA-1 PT16 Control -0.0111262293565293
M52_CTTTCAATCGCTTGCT-1 PT16 Control 0.0226112039748177
M52_CTTTCGGTCCAAGCAT-1 PT16 Control -0.0394391102334362
M52_GAAACCTCAGCACAGA-1 PT16 Control -0.0357695397174657
M52_GAAACCTGTTCTAACG-1 PT16 Control -0.0447092745981534
M52_GAAACCTGTTCTCGCT-1 PT16 Control 0.0137004985351257
M52_GAAACCTGTTTAAGGA-1 PT16 Control -0.013763612918207
M52_GAAATGACACGGGTAA-1 PT16 Control -0.0231512468210059
M52_GAACACTAGGGTTAGC-1 PT16 Control -0.039178057517231
M52_GAACGTTGTCTGATCA-1 PT16 Control -0.05589802442952
M52_GAACGTTTCCTACGAA-1 PT16 Control -0.00320125827095288
M52_GAACTGTTCAGCTAGT-1 PT16 Control -0.0364258051430787
M52_GAAGAATAGCCTGCCA-1 PT16 Control -0.0461357489209241
M52_GAAGAATAGGTTCTAC-1 PT16 Control -0.0243461617287113
M52_GAAGAATCAATACCCA-1 PT16 Control -0.0195674133038761
M52_GAAGAATGTGTCCGGT-1 PT16 Control 0.0464634946903953
M52_GAAGCCCCAACCGGAA-1 PT16 Control -0.0305621700700318
M52_GAAGCCCCACGTCGTG-1 PT16 Control -0.0247927190940692
M52_GAAGCCCTCTTCTCAA-1 PT16 Control -0.0489247079952211
M52_GAAGCGAAGAAGGGAT-1 PT16 Control -0.0246528429633321
M52_GAAGCGACACGCGCTA-1 PT16 Control -0.0266537563653119
M52_GAAGCGACAGAGGTTG-1 PT16 Control -0.0481798924385322
M52_GAAGGACCAACGACAG-1 PT16 Control 0.0097569998344729
M52_GAAGGACCAATCTCGA-1 PT16 Control -0.0024079393545435
M52_GAAGGACCAGAGCCCT-1 PT16 Control -0.0399431417597534
M52_GAAGGGTCACGTCTCT-1 PT16 Control -0.0164785082321031
M52_GAAGGGTCATCTAGAC-1 PT16 Control -0.0264568283285732
M52_GAAGGGTTCATACAGC-1 PT16 Control 0.025046631755722
M52_GAAGGGTTCTAGATCG-1 PT16 Control -0.0193555511913456
M52_GAAGTAAAGAACAGGA-1 PT16 Control -0.0243534478379019
M52_GAAGTAAGTCGATTAC-1 PT16 Control 0.0433176066387075
M52_GAAGTAAGTTCTCCAC-1 PT16 Control 0.00934236666319851
M52_GAATAGAAGACTCTAC-1 PT16 Control -0.0402597690911053
M52_GAATAGACAAATGCTC-1 PT16 Control -0.0191023736722797
M52_GAATAGACAGAGGCAT-1 PT16 Control -0.00166701641409978
M52_GAATCACAGACTACCT-1 PT16 Control -0.0560007026452161
M52_GAATCACAGTGTAGTA-1 PT16 Control -0.00303408500906113
M52_GAATCACCAAGTACCT-1 PT16 Control -0.0659107079950166
M52_GAATCACCAGAAATTG-1 PT16 Control -0.016538677008673
M52_GAATCACGTCCTGTCT-1 PT16 Control -0.00250092640680852
M52_GAATCACTCTCGGGAC-1 PT16 Control -0.0496013816940989
M52_GAATCGTAGACTTCCA-1 PT16 Control 0.0235177847696295
M52_GAATCGTAGCCGATTT-1 PT16 Control 0.0158535604035102
M52_GAATCGTGTACGAAAT-1 PT16 Control 0.0285502250511251
M52_GAATCGTTCGCTTGAA-1 PT16 Control 0.00726210311627951
M52_GACACGCGTTTAGAGA-1 PT16 Control 0.0123294342129487
M52_GACAGCCAGCGGTATG-1 PT16 Control -0.00984623682230522
M52_GACAGCCCATTGCAAC-1 PT16 Control 0.028650410643214
M52_GACAGCCGTTTGACAC-1 PT16 Control -0.0475780267056305
M52_GACATCAAGCGGACAT-1 PT16 Control -0.0279650214435127
M52_GACATCACAGACAAAT-1 PT16 Control -0.0166803290877624
M52_GACCAATAGAGCTTTC-1 PT16 Control 0.0424214652373681
M52_GACCAATGTTCTCCCA-1 PT16 Control 0.0171160848265461
M52_GACCAATTCGGATACT-1 PT16 Control -0.0440685697161378
M52_GACCCAGGTGCGAGTA-1 PT16 Control -0.000667579332714663
M52_GACCCAGTCGTAATGC-1 PT16 Control -0.0260749431291572
M52_GACCCTTCAAGTGGAC-1 PT16 Control -0.0081414823523327
M52_GACCTTCAGCTGAAAT-1 PT16 Control -0.0253108887746351
M52_GACCTTCCAAGCGAAC-1 PT16 Control -0.0203537586268526
M52_GACCTTCCAGCCTTCT-1 PT16 Control -0.0284616857147438
M52_GACGCTGGTCGTACAT-1 PT16 Control 0.0232397622088338
M52_GACGTTAAGTGGCAGT-1 PT16 Control 0.00418730429128872
M52_GACGTTATCAAGTCGT-1 PT16 Control 0.00754322232135568
M52_GACTATGTCTCGTGGG-1 PT16 Control -0.0393118344976883
M52_GACTCAACACCGTCTT-1 PT16 Control -0.0147352544270306
M52_GACTCAATCTATCCAT-1 PT16 Control 0.0391227129200502
M52_GACTCTCGTCAGATTC-1 PT16 Control 0.000470776125775785
M52_GACTCTCGTCGCATTA-1 PT16 Control -0.0456127542108154
M52_GACTCTCGTGACTCTA-1 PT16 Control -0.00517666694638866
M52_GACTGATCAGCACGAA-1 PT16 Control -0.026419357983615
M52_GACTTCCAGTGTTGTC-1 PT16 Control -0.0259291043763608
M52_GACTTCCTCGGCAGTC-1 PT16 Control 0.0374933688730001
M52_GAGACCCCAATAGTGA-1 PT16 Control -0.0109649267129123
M52_GAGACCCCAGAACTCT-1 PT16 Control -0.0167046000404179
M52_GAGACCCCATCGATGT-1 PT16 Control 0.0353007442902947
M52_GAGACTTCAATACCTG-1 PT16 Control -0.0146674110731635
M52_GAGACTTGTCCCGCAA-1 PT16 Control 0.00162584609596017
M52_GAGATGGAGGCATCTT-1 PT16 Control -0.00967582421562022
M52_GAGATGGTCTGGCCTT-1 PT16 Control -0.0562164508555938
M52_GAGCCTGAGGTGGTTG-1 PT16 Control -0.0149651885927653
M52_GAGCCTGTCTAAGCCA-1 PT16 Control 0.0102597774121369
M52_GAGCCTGTCTTTCGAT-1 PT16 Control 0.0397858211886679
M52_GAGCTGCTCAACGTGT-1 PT16 Control -0.0326536617808611
M52_GAGCTGCTCAAGAGGC-1 PT16 Control 0.00284140161230667
M52_GAGGCAACACTCCCTA-1 PT16 Control -0.0237137512056811
M52_GAGGCAACAGGCTATT-1 PT16 Control -0.0254215624846111
M52_GAGGCAAGTAGGAGTC-1 PT16 Control -0.0266092745212673
M52_GAGGCAAGTCCAGAAG-1 PT16 Control -0.0183486923982821
M52_GAGGCAATCTGAGGCC-1 PT16 Control -0.0129558648067603
M52_GAGGCCTCAGGACTTT-1 PT16 Control -0.0434861003562572
M52_GAGGGATCACTAGGCC-1 PT16 Control 0.042917070661036
M52_GAGGGATGTTCGTACA-1 PT16 Control -0.0499675504667942
M52_GAGGGATGTTCTCCTG-1 PT16 Control -0.0334817264020425
M52_GAGTCATAGGTTCTTG-1 PT16 Control -0.0259003882202768
M52_GAGTCATGTCTGTGAT-1 PT16 Control -0.00912818783918298
M52_GAGTCATGTTGCCGCA-1 PT16 Control -0.0347361201936652
M52_GAGTCTACATCTGCGG-1 PT16 Control -0.0222961776722397
M52_GAGTCTAGTGAAAGTT-1 PT16 Control -0.0277744408144012
M52_GAGTGAGAGAACAAGG-1 PT16 Control -0.0159269997640588
M52_GAGTGAGAGCGTATAA-1 PT16 Control -0.00989768155630474
M52_GAGTGAGTCTATTCGT-1 PT16 Control -0.0369189163053195
M52_GAGTGTTAGCAACTTC-1 PT16 Control -0.0316509549908082
M52_GAGTGTTCAGCGTTGC-1 PT16 Control -0.0264257907889392
M52_GAGTGTTCATTGCTTT-1 PT16 Control -0.00826896145164741
M52_GAGTGTTGTACCTATG-1 PT16 Control -0.0329052485305346
M52_GAGTTACAGACATACA-1 PT16 Control -0.0349623493226852
M52_GAGTTACAGATACCAA-1 PT16 Control 0.0227827080624614
M52_GAGTTACCAGGCGAAT-1 PT16 Control -0.0133429293287783
M52_GAGTTACTCACCGGTG-1 PT16 Control -0.0135943244946776
M52_GAGTTGTAGGTCATAA-1 PT16 Control -0.0114327876046459
M52_GAGTTGTCAACCAACT-1 PT16 Control -0.0327827821488507
M52_GAGTTGTTCGGCTATA-1 PT16 Control 0.00235893552390584
M52_GAGTTTGAGTGTACCT-1 PT16 Control -0.0340726255195816
M52_GATCACAAGTGAGGCT-1 PT16 Control -0.00870071395391817
M52_GATCCCTAGCATCCCG-1 PT16 Control -0.0186447979110126
M52_GATCCCTCAAAGAACT-1 PT16 Control -0.0302585187856982
M52_GATCCCTCAGCACACC-1 PT16 Control -0.039982005484607
M52_GATCCCTGTTAGCTAC-1 PT16 Control -0.00650581256216898
M52_GATCGTAAGGTAAAGG-1 PT16 Control -0.0239113286557362
M52_GATGACTCAATCTGCA-1 PT16 Control -0.0505647794517179
M52_GATGACTGTTAAGGAT-1 PT16 Control -0.0418662237541142
M52_GATGAGGCAGCTGTGC-1 PT16 Control -0.0277600116704557
M52_GATGAGGTCACCGGGT-1 PT16 Control -0.0433165306204926
M52_GATGATCAGAAGCGAA-1 PT16 Control -0.0136609507049084
M52_GATGATCAGCTTGTGT-1 PT16 Control -0.00586048679088402
M52_GATGATCCAAGAAACT-1 PT16 Control 0.0125083490240203
M52_GATGCTAAGAGGTGCT-1 PT16 Control -0.00701743907206809
M52_GATGGAGAGCCGAACA-1 PT16 Control 0.00178390662345496
M52_GATGGAGAGCGTATAA-1 PT16 Control -0.0358839494187689
M52_GATGGAGGTGTCCGTG-1 PT16 Control -0.024036911393173
M52_GATGGAGTCTCAGTCC-1 PT16 Control -0.0391259592626042
M52_GATGTTGGTAGGCTGA-1 PT16 Control 0.0182316620484014
M52_GATGTTGGTTCCCACT-1 PT16 Control -0.00290710201229072
M52_GATTCGACACCAGTAT-1 PT16 Control -0.0259687233213393
M52_GATTCGACATGGCTGC-1 PT16 Control -0.0351882398681402
M52_GATTCGATCCACATAG-1 PT16 Control 0.0038732599239623
M52_GATTCTTGTCTCACAA-1 PT16 Control -0.0360988370416311
M52_GATTCTTGTGCATGTT-1 PT16 Control -0.0231606183697694
M52_GATTCTTGTTGTTGTG-1 PT16 Control -0.0577719794948026
M52_GATTGGTAGACGAGCT-1 PT16 Control -0.0344882350696489
M52_GATTGGTAGAGTGACC-1 PT16 Control -0.00430956691254036
M52_GATTGGTAGCACCGTC-1 PT16 Control -0.0390895433940574
M52_GATTGGTAGGATATAC-1 PT16 Control 0.0145403939774682
M52_GATTGGTGTTAACCTG-1 PT16 Control -0.0479343138640176
M52_GATTGGTGTTCTCTAT-1 PT16 Control -0.0455837765056807
M52_GATTGGTTCCAGCTCT-1 PT16 Control -0.0299476243859405
M52_GATTTCTAGAGTGGCT-1 PT16 Control -0.0403629163206761
M52_GATTTCTAGTCGAAGC-1 PT16 Control 0.00713351978079607
M52_GCAACATCAACGACAG-1 PT16 Control -0.0205090775080681
M52_GCAACATCAATCGCGC-1 PT16 Control -0.0181925451858105
M52_GCAACATTCCATCACC-1 PT16 Control -0.0128626358145462
M52_GCAACCGAGGTGATCG-1 PT16 Control -0.0428485800958561
M52_GCAACCGAGGTGCTAG-1 PT16 Control -0.0212339627989332
M52_GCAACCGAGTAAACTG-1 PT16 Control -0.0197578482528872
M52_GCAACCGCAAGCACCC-1 PT16 Control 0.0321213743665522
M52_GCAACCGCACCGCTAG-1 PT16 Control -0.0175490870060407
M52_GCACATACACGAAAGC-1 PT16 Control -0.00812826689911303
M52_GCACATAGTAGGAGGG-1 PT16 Control 0.00854705277517759
M52_GCACGGTCACATTGTG-1 PT16 Control -0.0544362160044782
M52_GCACGGTGTGGTATGG-1 PT16 Control -0.0313566677121378
M52_GCACGTGAGTGTTCCA-1 PT16 Control -0.0102481345951237
M52_GCACGTGTCCTCGATC-1 PT16 Control -0.0104520462738112
M52_GCACTAAAGTCCCGAC-1 PT16 Control 0.000173841492910748
M52_GCACTAACACTGGCGT-1 PT16 Control -0.0300873688305441
M52_GCACTAACATCATCTT-1 PT16 Control -0.00833749026489777
M52_GCACTAATCTGCGAGC-1 PT16 Control -0.0357237010619716
M52_GCAGCCAAGCCTAGGA-1 PT16 Control -0.00214684646603139
M52_GCAGCCAGTACATTGC-1 PT16 Control 0.0183072770333285
M52_GCAGCCAGTATGAGAT-1 PT16 Control -0.00543844612018105
M52_GCAGCCAGTTGCTAGT-1 PT16 Control -0.0208282182674675
M52_GCAGCTGAGTAACAGT-1 PT16 Control -0.00316928144885276
M52_GCAGCTGGTGGGTCAA-1 PT16 Control -0.0235282977866428
M52_GCAGGCTTCTTCCACG-1 PT16 Control -0.0120667227085392
M52_GCAGTTATCAATCTCT-1 PT16 Control -0.0313380277762857
M52_GCATCGGAGTAAATGC-1 PT16 Control -0.0129433441477417
M52_GCATCGGAGTTGGGAC-1 PT16 Control -0.0140279018620369
M52_GCATCGGTCATTACGG-1 PT16 Control -0.0167005265315377
M52_GCATCTCAGGTTACAA-1 PT16 Control 0.0549927494570188
M52_GCATCTCGTAGAATAC-1 PT16 Control -0.0229861504831018
M52_GCATGATAGCTTAGTC-1 PT16 Control 0.0142584910166159
M52_GCATGATCACACACGC-1 PT16 Control -0.0156603514887168
M52_GCATGATGTCCCTCAT-1 PT16 Control -0.0160188769748884
M52_GCATGATGTCTCCTGT-1 PT16 Control -0.043971085649411
M52_GCCAACGAGCATCAAA-1 PT16 Control -0.0110698160759165
M52_GCCAACGTCTTCTTCC-1 PT16 Control -0.00196347232802052
M52_GCCAGCAAGCCTCTCT-1 PT16 Control -0.0132680070073079
M52_GCCAGCACATTCGATG-1 PT16 Control -0.0495927549889596
M52_GCCAGGTAGATAGGGA-1 PT16 Control 0.0177372890635017
M52_GCCAGGTGTTCTTGCC-1 PT16 Control -0.0224153841839426
M52_GCCAGGTTCAACTTTC-1 PT16 Control -0.019880422504015
M52_GCCAGTGAGATGGCAC-1 PT16 Control -0.00423602581317009
M52_GCCAGTGGTGGTATGG-1 PT16 Control -0.0221000526637938
M52_GCCATGGTCCCTCGAT-1 PT16 Control 0.00851565526113554
M52_GCCATTCCACACTGGC-1 PT16 Control -0.0256375228589071
M52_GCCATTCCACTTCAGA-1 PT16 Control 0.0118891064079407
M52_GCCATTCGTTTAGACC-1 PT16 Control -0.0400463188895667
M52_GCCATTCTCGCAAGAG-1 PT16 Control -0.00172476708637552
M52_GCCATTCTCTATCACT-1 PT16 Control 0.0330694706672487
M52_GCCCAGAAGACGCCCT-1 PT16 Control -0.0107134536924403
M52_GCCCAGAGTATTGGCT-1 PT16 Control -0.0128718938412199
M52_GCCCGAACAGCGCTTG-1 PT16 Control -0.0442237738579467
M52_GCCCGAACATTGCAAC-1 PT16 Control -0.00974338556397689
M52_GCCGATGGTCTCAGGC-1 PT16 Control -0.00923930480099813
M52_GCCGATGTCGAAGCAG-1 PT16 Control -0.00530433505799871
M52_GCCTGTTAGCCACCGT-1 PT16 Control -0.028855466399042
M52_GCGATCGCAATAGTAG-1 PT16 Control -0.0235726016787266
M52_GCGATCGCATCCCACT-1 PT16 Control -0.0202696035452573
M52_GCGGAAAGTCGTCAGC-1 PT16 Control -0.0280526138646921
M52_GCGGAAATCGTTTACT-1 PT16 Control -0.0289104406027626
M52_GCGGATCAGTGTCATC-1 PT16 Control -0.035160352155838
M52_GCGGATCCAGTAGAAT-1 PT16 Control -0.0293870334716586
M52_GCGGATCGTGGAGGTT-1 PT16 Control -0.0245553321243537
M52_GCGTGCAAGGCCTAAG-1 PT16 Control 0.00184668489008144
M52_GCGTGCACATCCAATG-1 PT16 Control -0.000430281894300083
M52_GCGTGCAGTGGAATGC-1 PT16 Control 0.0253653085392561
M52_GCGTGCAGTTCTTGTT-1 PT16 Control -0.0356266291892995
M52_GCGTGCATCAATGCAC-1 PT16 Control -0.0285003413774879
M52_GCGTGCATCCTATGGA-1 PT16 Control -0.0271357105730853
M52_GCGTGCATCTAGTTCT-1 PT16 Control -0.0308473170709587
M52_GCGTTTCTCGTAGCCG-1 PT16 Control -0.00725565836856448
M52_GCTACAAAGATGCTGG-1 PT16 Control -0.0183177449311237
M52_GCTACAATCACGGAGA-1 PT16 Control -0.0212899417647821
M52_GCTACAATCTACCACC-1 PT16 Control -0.0272332929996697
M52_GCTACCTAGGTAACTA-1 PT16 Control -0.00206862886636169
M52_GCTACCTGTTCGAACT-1 PT16 Control -0.0752265352723431
M52_GCTACCTTCGACACTA-1 PT16 Control -0.0254594265158955
M52_GCTACCTTCTCTATGT-1 PT16 Control 0.000139583759186435
M52_GCTCAAAAGCTGTACT-1 PT16 Control -0.0158241539148817
M52_GCTCAAAAGGCAGTCA-1 PT16 Control -0.0172045418268258
M52_GCTCAAACACTAACGT-1 PT16 Control -0.0245649172787472
M52_GCTCAAATCCAACCAA-1 PT16 Control -0.0405517211212437
M52_GCTCAAATCGTCCTTG-1 PT16 Control -0.0199280932646037
M52_GCTGAATAGGGTGGGA-1 PT16 Control -0.0147139536408356
M52_GCTGAATAGTGTACAA-1 PT16 Control -0.0217155219315066
M52_GCTGCAGTCGTCAAAC-1 PT16 Control -0.0274619654489096
M52_GCTGGGTGTTGAGTCT-1 PT16 Control -0.00367267801992155
M52_GCTGGGTTCGTGTGGC-1 PT16 Control -0.00687028917810562
M52_GCTTCACCAACCAATC-1 PT16 Control -0.0380130956684236
M52_GCTTCACTCTCTTCAA-1 PT16 Control -0.0455960409133684
M52_GCTTGGGAGGTAAGGA-1 PT16 Control -0.0078657343764614
M52_GCTTGGGAGTATCCTG-1 PT16 Control -0.0159295682308167
M52_GCTTTCGTCACCATAG-1 PT16 Control -0.0197743371083603
M52_GGAACCCAGCACCGTC-1 PT16 Control -0.0319501436790385
M52_GGAACCCCAGCCGGTT-1 PT16 Control -0.0129019482985402
M52_GGAACCCTCCGTAGTA-1 PT16 Control 0.00698540959647162
M52_GGAATCTAGGCCTTGC-1 PT16 Control -0.0264461055140084
M52_GGAATCTCAACACTAC-1 PT16 Control -0.0038077706979131
M52_GGAATCTCACCTATCC-1 PT16 Control 0.00805070734345054
M52_GGAATCTCATTGCTGA-1 PT16 Control -0.0303786552180947
M52_GGAATCTTCCACTGAA-1 PT16 Control 0.0295911059974402
M52_GGAATGGGTATCAAGA-1 PT16 Control -0.0412400736120333
M52_GGAATGGGTGGAACAC-1 PT16 Control -0.0383529551870565
M52_GGACGTCGTAACAAGT-1 PT16 Control 0.00780834640561334
M52_GGACGTCGTAAGATTG-1 PT16 Control 0.0102926913258677
M52_GGACGTCGTGCGTTTA-1 PT16 Control -0.0202642567138768
M52_GGAGAACGTCACCCTT-1 PT16 Control 0.028960648523154
M52_GGAGAACTCTCCAATT-1 PT16 Control 0.0108050407883568
M52_GGAGATGAGATCGCCC-1 PT16 Control -0.0206326293974543
M52_GGAGATGGTGGGCTTC-1 PT16 Control -0.0493088402703382
M52_GGAGCAAAGTCATGCT-1 PT16 Control -0.0359645293440298
M52_GGAGCAACAGCTATAC-1 PT16 Control 0.0407475552290516
M52_GGAGCAAGTATAATGG-1 PT16 Control -0.0192143667039882
M52_GGAGGATCACAGACGA-1 PT16 Control -0.0183391908702652
M52_GGAGGATCACTTGGCG-1 PT16 Control -0.0740911464223823
M52_GGAGGATGTACGGATG-1 PT16 Control -0.0211091318831567
M52_GGAGGATGTTCAGGTT-1 PT16 Control -0.0141075616771757
M52_GGAGGTAAGGATGCGT-1 PT16 Control -0.00359967437936132
M52_GGAGGTAGTACTGAGG-1 PT16 Control -0.0178862610292765
M52_GGAGGTAGTGCCTATA-1 PT16 Control -0.0137141900053143
M52_GGAGGTATCTGCGTCT-1 PT16 Control -0.0213396353401724
M52_GGATCTACAGAGTGAC-1 PT16 Control -0.0137910586407429
M52_GGATGTTGTCCATCTC-1 PT16 Control -0.0253879907417279
M52_GGCACGTAGAGATCGC-1 PT16 Control 0.00290790427073828
M52_GGCAGTCAGCGATTCT-1 PT16 Control -0.0486588866769203
M52_GGCAGTCGTTGTGGCC-1 PT16 Control -0.0351565198917011
M52_GGCGTCATCCCTCTTT-1 PT16 Control -0.0139080340473682
M52_GGCTGTGGTCGTTTCC-1 PT16 Control -0.0292567107862662
M52_GGCTGTGGTTGACTGT-1 PT16 Control -0.0292277083853601
M52_GGCTTGGAGTCAGAGC-1 PT16 Control -0.0424137397809895
M52_GGCTTGGCAACTCGTA-1 PT16 Control -0.0241506338914518
M52_GGCTTTCAGCACCCAC-1 PT16 Control -0.00554599414507248
M52_GGGAAGTAGCAAATCA-1 PT16 Control -0.014507760316574
M52_GGGAAGTCAAAGGGTC-1 PT16 Control 0.00901477313453969
M52_GGGACAACACATGACT-1 PT16 Control 0.0110015501738973
M52_GGGACAACACGCGTCA-1 PT16 Control -0.0169813586261054
M52_GGGACAACATCAGTCA-1 PT16 Control 0.0188738881279632
M52_GGGACAATCGGAATTC-1 PT16 Control -0.0111293829021882
M52_GGGACCTGTGCACAAG-1 PT16 Control -0.00630850412188688
M52_GGGACCTTCGAGATGG-1 PT16 Control -0.0122070537727732
M52_GGGACTCAGCCGCTTG-1 PT16 Control -0.0355371652049476
M52_GGGACTCAGTGTTCAC-1 PT16 Control -0.00390667747980183
M52_GGGACTCCAACCACAT-1 PT16 Control -0.037864717039173
M52_GGGACTCCACAACGTT-1 PT16 Control -0.00537747755641071
M52_GGGACTCGTCAATCTG-1 PT16 Control -0.0387630078186803
M52_GGGAGATCAGCTATAC-1 PT16 Control -0.0218002998825289
M52_GGGAGATCAGTGGGTA-1 PT16 Control -0.0384826647432002
M52_GGGAGATGTGTGTGGA-1 PT16 Control -0.00754930622838443
M52_GGGAGATGTGTTCCTC-1 PT16 Control -0.0290679710711296
M52_GGGAGATTCTCCTGTG-1 PT16 Control -0.0474784868976612
M52_GGGAGTAAGACAACTA-1 PT16 Control -0.0383312848522435
M52_GGGAGTATCTCGAGTA-1 PT16 Control -0.00951894992680319
M52_GGGATCCCATGACGGA-1 PT16 Control -0.0162692129492863
M52_GGGATCCGTTCCACAA-1 PT16 Control -0.0294842308931245
M52_GGGATGAAGTGTTGAA-1 PT16 Control -0.0459237119187108
M52_GGGATGAGTGTCCACG-1 PT16 Control -0.0191482089565877
M52_GGGCCATGTCACTCAA-1 PT16 Control -0.0237273184857385
M52_GGGCCATTCCTTACCG-1 PT16 Control -0.022363391789285
M52_GGGCTACTCGATGGAG-1 PT16 Control -0.0211090994863035
M52_GGGCTCACAGAACATA-1 PT16 Control -0.014858550018276
M52_GGGCTCACATATAGCC-1 PT16 Control -0.0203753307315957
M52_GGGTAGAGTTTAGAGA-1 PT16 Control -0.0174350036049665
M52_GGGTATTCACCCTGAG-1 PT16 Control -0.0289238807146827
M52_GGGTATTGTGCGGTAA-1 PT16 Control -0.0287291624257457
M52_GGGTATTTCGCGTGCA-1 PT16 Control -0.00501465043614818
M52_GGGTCTGAGAGGTTTA-1 PT16 Control -0.030843784006965
M52_GGGTCTGAGAGTATAC-1 PT16 Control 0.000703608085585367
M52_GGGTCTGAGTTTCGAC-1 PT16 Control -0.0124799900592491
M52_GGGTCTGCATCGCCTT-1 PT16 Control -0.0201437676031063
M52_GGGTCTGGTCTGTAGT-1 PT16 Control -0.0388954740953035
M52_GGGTCTGGTTGGGATG-1 PT16 Control -0.011462102354264
M52_GGGTGTCAGCTGGAGT-1 PT16 Control -0.0193016982798942
M52_GGGTTATAGTAGACCG-1 PT16 Control -0.0412927428598633
M52_GGGTTATAGTTAGTAG-1 PT16 Control -0.0246506360196334
M52_GGGTTATGTAGGTCAG-1 PT16 Control -0.0144074525034135
M52_GGGTTTATCGAGAGAC-1 PT16 Control 0.000549437334821129
M52_GGTAATCAGGGTATAT-1 PT16 Control -0.0187086736524526
M52_GGTAATCAGTAAACTG-1 PT16 Control -0.0426243485871048
M52_GGTAATCAGTAACAGT-1 PT16 Control -0.00853161908405434
M52_GGTAATCGTGTTAAAG-1 PT16 Control -0.0247225792617911
M52_GGTAATCTCGCTCTCA-1 PT16 Control -0.00393866929021552
M52_GGTAGAGAGCACTCCG-1 PT16 Control -0.036735032369848
M52_GGTAGAGGTGGCTACC-1 PT16 Control -0.0167068123925372
M52_GGTAGAGTCATCCTAT-1 PT16 Control -0.0311481464060799
M52_GGTCTGGCAATCTGCA-1 PT16 Control -0.0395074295999026
M52_GGTCTGGGTTGCATGT-1 PT16 Control -0.0246615561800182
M52_GGTGAAGAGAATAACC-1 PT16 Control -0.0181926969767642
M52_GGTGAAGAGCCGCACT-1 PT16 Control -0.0220128687249352
M52_GGTGAAGCATAGAGGC-1 PT16 Control 0.0322531632947234
M52_GGTGGCTCAGTCCCGA-1 PT16 Control -0.0187504434721026
M52_GGTGGCTGTTTGACAC-1 PT16 Control -0.0248562962384185
M52_GGTGTCGAGCTAGAAT-1 PT16 Control -0.0162040101697028
M52_GGTGTCGCACCGCTAG-1 PT16 Control -0.0209532172184932
M52_GGTGTTACAACCACAT-1 PT16 Control -0.0248873069593482
M52_GGTGTTACACATGAAA-1 PT16 Control -0.0437069784239735
M52_GGTGTTAGTTGCCAAT-1 PT16 Control -0.00772880911277582
M52_GGTGTTATCCCGAGAC-1 PT16 Control -0.0214137687922865
M52_GGTTAACAGGATCACG-1 PT16 Control -0.0137756909254437
M52_GGTTAACCAAATGAGT-1 PT16 Control -0.00681546925244114
M52_GGTTAACGTAGCTTTG-1 PT16 Control -0.0526445532568254
M52_GGTTAACTCTATTGTC-1 PT16 Control -0.0107597955995881
M52_GGTTAACTCTGTCCGT-1 PT16 Control -0.0350960178991264
M52_GTAACACAGTGTACCT-1 PT16 Control 0.0252213006522665
M52_GTAACACGTATGTCCA-1 PT16 Control -0.0248696906285867
M52_GTAACACTCACTGAAC-1 PT16 Control -0.0256496887876952
M52_GTAACACTCCCACAGG-1 PT16 Control -0.0169979018779771
M52_GTAACACTCGAGTCTA-1 PT16 Control -0.0238270558705673
M52_GTAACCAAGACGTCGA-1 PT16 Control -0.0381180088821775
M52_GTAACCAAGATGACCG-1 PT16 Control -0.0143745833043727
M52_GTAACCACATAGACTC-1 PT16 Control -0.0386071679338506
M52_GTAACCAGTTGGACCC-1 PT16 Control 0.0304155630365844
M52_GTAAGTCAGGATGCGT-1 PT16 Control 0.00225687757462489
M52_GTAAGTCAGTCACACT-1 PT16 Control -0.0329729925626955
M52_GTAAGTCCAGATCACT-1 PT16 Control -0.0254235682189291
M52_GTAAGTCGTAAGGCCA-1 PT16 Control -0.00747813072962641
M52_GTAAGTCGTAGAGTTA-1 PT16 Control -0.0366058057597245
M52_GTAAGTCTCCTTCTTC-1 PT16 Control -0.0249187805193404
M52_GTAATCGAGGGTAGCT-1 PT16 Control -0.0381912547825687
M52_GTAATGCCATCCGTTC-1 PT16 Control 0.00780756733077601
M52_GTAATGCGTAACTAAG-1 PT16 Control -0.0276957753948172
M52_GTAATGCGTGTTACAC-1 PT16 Control -0.0154464575342688
M52_GTACAACCATCATCCC-1 PT16 Control -0.00945125776279876
M52_GTACAACGTCCAAAGG-1 PT16 Control -0.0342884837311928
M52_GTACAGTAGAGAGTTT-1 PT16 Control -0.0455690665638479
M52_GTACAGTAGGATTCAA-1 PT16 Control -0.0135625536894747
M52_GTACAGTCATAGAATG-1 PT16 Control -0.0669583501938937
M52_GTACAGTTCGTGCACG-1 PT16 Control -0.0399434997517942
M52_GTAGAAAAGGGTTGCA-1 PT16 Control -0.0132894005146289
M52_GTAGAGGAGCAGATAT-1 PT16 Control -0.0242440025800427
M52_GTAGAGGCACTCTCGT-1 PT16 Control 0.00266364838523331
M52_GTAGAGGCACTTGTCC-1 PT16 Control -0.0315910044996465
M52_GTAGAGGCAGAGATTA-1 PT16 Control -0.0145297827898407
M52_GTAGAGGGTGGTCCCA-1 PT16 Control 0.0155422833274127
M52_GTAGATCAGGGATGTC-1 PT16 Control -0.0100734108783246
M52_GTAGATCCACCCAATA-1 PT16 Control 0.0387667461593745
M52_GTAGATCTCGCTGTCT-1 PT16 Control -0.0464494013480312
M52_GTAGCTAGTAGAAACT-1 PT16 Control -0.0354584040028574
M52_GTAGCTAGTGTCGCTG-1 PT16 Control -0.0436111104339252
M52_GTAGGAGCATCCGAGC-1 PT16 Control -0.0315734425264863
M52_GTAGGTTGTACAAGTA-1 PT16 Control 0.0217591113558741
M52_GTAGTACTCCCGATCT-1 PT16 Control -0.0303337194097243
M52_GTATTGGAGACATAAC-1 PT16 Control 0.0329999489735053
M52_GTATTGGCAATACCTG-1 PT16 Control 0.0248277284205517
M52_GTATTGGGTAGAAACT-1 PT16 Control -0.0191474037270313
M52_GTATTGGGTGAGCCAA-1 PT16 Control 0.0364331965732898
M52_GTATTGGTCGTTCCCA-1 PT16 Control -0.0278472676915579
M52_GTATTTCGTCGACTTA-1 PT16 Control 0.00872306983302931
M52_GTATTTCGTTGTTTGG-1 PT16 Control -0.00823346139005868
M52_GTATTTCTCAGCAGAG-1 PT16 Control -0.0246738910181367
M52_GTCAAACAGGGAGGGT-1 PT16 Control -0.0297631516344258
M52_GTCACGGGTCCCAAAT-1 PT16 Control -0.0251264884186631
M52_GTCACTCGTGTTAACC-1 PT16 Control -0.0520089702022982
M52_GTCAGCGAGATGCCGA-1 PT16 Control -0.0235847712958113
M52_GTCAGCGAGTTACGTC-1 PT16 Control -0.0165654016644737
M52_GTCAGCGCAAGTCATC-1 PT16 Control -0.0357757498666351
M52_GTCAGCGCAATGGGTG-1 PT16 Control -0.0344295686334533
M52_GTCATCCTCCGTAGTA-1 PT16 Control -0.0265983093470939
M52_GTCATGAAGCTAGATA-1 PT16 Control -0.0215780106734341
M52_GTCATGAGTACTCGTA-1 PT16 Control -0.00695309997754717
M52_GTCATGAGTCTTACTT-1 PT16 Control -0.0396409885319374
M52_GTCATGAGTGTAGGAC-1 PT16 Control -0.0181354625897699
M52_GTCATTTCAGATGCGA-1 PT16 Control -0.0322218918765348
M52_GTCCACTGTAGCTTGT-1 PT16 Control 0.00247473792539896
M52_GTCCACTTCCACGTGG-1 PT16 Control -0.0254619834961794
M52_GTCCCATCAGAGATTA-1 PT16 Control 0.00288692266696719
M52_GTCCTCAAGGTAAGTT-1 PT16 Control -0.0134249691301989
M52_GTCGAATAGTATTGCC-1 PT16 Control -0.0121813585346154
M52_GTCGAATCAAGTGGAC-1 PT16 Control -0.018851829240415
M52_GTCGAATCAATAGAGT-1 PT16 Control -0.0133383690694927
M52_GTCGCGACACCCAAGC-1 PT16 Control 0.0215121985854528
M52_GTCGCGAGTCGGTAAG-1 PT16 Control -0.0280326488679848
M52_GTCGTAAGTACTTCCC-1 PT16 Control -0.0382815832565907
M52_GTCGTAAGTATGTCTG-1 PT16 Control 0.00289514851638316
M52_GTCGTAAGTCTTCATT-1 PT16 Control -0.0478801660276493
M52_GTCGTTCCAAGTCCAT-1 PT16 Control -0.0131951075964732
M52_GTCGTTCTCATTCGTT-1 PT16 Control -0.0181000782077457
M52_GTCTACCAGCTAGTTC-1 PT16 Control -0.051338095498469
M52_GTCTACCGTGATACCT-1 PT16 Control -0.01634638081665
M52_GTCTACCTCTTCGTAT-1 PT16 Control -0.0421131032913194
M52_GTCTAGAAGTAAACTG-1 PT16 Control -0.0553676684996503
M52_GTCTAGACACGACGCT-1 PT16 Control -0.0295498822301203
M52_GTCTAGACAGGACTTT-1 PT16 Control -0.0185867870860357
M52_GTCTAGATCATGCCGG-1 PT16 Control -0.0387389180813219
M52_GTCTCACGTCACGCTG-1 PT16 Control -0.0382756180432082
M52_GTCTCACTCTCGCGTT-1 PT16 Control -0.00457067315579113
M52_GTCTTTAAGCCACTCG-1 PT16 Control 0.00321910479031495
M52_GTGACGCCAGGTCTCG-1 PT16 Control -0.0276976436223699
M52_GTGACGCGTTAGGACG-1 PT16 Control -0.000821396799036478
M52_GTGACGCGTTGTGGAG-1 PT16 Control -0.0362920020256249
M52_GTGACGCGTTTAGACC-1 PT16 Control -0.00440589924173432
M52_GTGACGCTCGCAACAT-1 PT16 Control -0.0495270583529448
M52_GTGAGCCTCGTGGTAT-1 PT16 Control -0.0328878640088645
M52_GTGAGGAGTAGCACAG-1 PT16 Control -0.0325859426401463
M52_GTGCACGAGGATGAGA-1 PT16 Control -0.00716112097371593
M52_GTGCAGCGTCTTTATC-1 PT16 Control -0.0557834292577417
M52_GTGCGTGAGACGACTG-1 PT16 Control -0.0288624218132547
M52_GTGCGTGAGCAGATAT-1 PT16 Control 0.0323839840019627
M52_GTGCGTGTCCATATGG-1 PT16 Control -0.0179378544652906
M52_GTGCTGGAGAGTTCGG-1 PT16 Control 0.0525673397083276
M52_GTGCTGGAGGTTATAG-1 PT16 Control -0.0266791693517233
M52_GTGCTTCTCGCCACTT-1 PT16 Control -0.0327787682592101
M52_GTGGAAGTCTCTGGTC-1 PT16 Control -0.0279613152057819
M52_GTGGAGATCCTGTTAT-1 PT16 Control 0.0144806758502325
M52_GTGGCGTCAAACCACT-1 PT16 Control -0.0149158670926339
M52_GTGGCGTCAACACGAG-1 PT16 Control -0.0245364818584818
M52_GTGGCGTTCGTTCAGA-1 PT16 Control -0.0150018883271898
M52_GTGGCGTTCTAGTGAC-1 PT16 Control -0.0196953097528873
M52_GTGGGAACACCACATA-1 PT16 Control -0.0236390079659614
M52_GTGGGAACAGTAACCT-1 PT16 Control 0.000752293112848967
M52_GTGGGAAGTCAACCTA-1 PT16 Control -0.0428885262189022
M52_GTGGTTAGTGAGCGAT-1 PT16 Control -0.0312624089495168
M52_GTGGTTAGTGGCCCAT-1 PT16 Control 0.0162923320326338
M52_GTGTAACTCCCGATCT-1 PT16 Control -0.0193447191577152
M52_GTGTAACTCCGCACGA-1 PT16 Control -0.0399548243911352
M52_GTGTAACTCTCAGGCG-1 PT16 Control -0.0188261615098974
M52_GTGTCCTCACATGACT-1 PT16 Control -0.0282029749782776
M52_GTGTCCTGTGATGAAT-1 PT16 Control -0.0176120856435129
M52_GTGTCCTTCGAGAAAT-1 PT16 Control 0.00144302381636169
M52_GTGTCCTTCTAGACAC-1 PT16 Control -0.00356388818889092
M52_GTGTGATTCAGTGGGA-1 PT16 Control -0.0316511484685176
M52_GTGTGGCAGACTTGTC-1 PT16 Control -0.011021927969018
M52_GTGTGGCTCTTCTGGC-1 PT16 Control -0.052211416167565
M52_GTGTTAGCAAGTTTGC-1 PT16 Control -0.0459092226587602
M52_GTGTTAGGTTCGTGCG-1 PT16 Control 0.00879210042473777
M52_GTGTTAGTCATCGTAG-1 PT16 Control -0.0371539868748192
M52_GTTACAGTCAACTACG-1 PT16 Control -0.0107676649031547
M52_GTTACCCAGTCCCGAC-1 PT16 Control -0.0259543822959528
M52_GTTACCCCAGAGTTCT-1 PT16 Control -0.0274534446327337
M52_GTTACCCTCGGCCAAC-1 PT16 Control -0.0220771701742627
M52_GTTACGACAATCGCCG-1 PT16 Control 0.00586888837027927
M52_GTTACGAGTGCATCTA-1 PT16 Control -0.0249744068353821
M52_GTTACGATCTGGCCAG-1 PT16 Control -0.00350648203850501
M52_GTTAGACCACTAACCA-1 PT16 Control 0.0110810365687829
M52_GTTAGTGTCGGTCACG-1 PT16 Control 0.0132536913964177
M52_GTTAGTGTCGTGCGAC-1 PT16 Control -0.0265948263660604
M52_GTTATGGGTAGCTTGT-1 PT16 Control -0.0459835311751978
M52_GTTCATTAGCCTATTG-1 PT16 Control -0.0095608196064613
M52_GTTCATTAGTATAGGT-1 PT16 Control 0.0127648824129118
M52_GTTCATTGTGTACAGG-1 PT16 Control -0.00834908362924924
M52_GTTCATTTCTACCACC-1 PT16 Control -0.0170370860659784
M52_GTTCCGTAGTCTGGAG-1 PT16 Control -0.0584336299921391
M52_GTTCCGTCAATTCTTC-1 PT16 Control -0.0348575716163722
M52_GTTCCGTGTTGCCGAC-1 PT16 Control 0.00738528208530564
M52_GTTCGCTAGTTGGGAC-1 PT16 Control -0.00606860086153457
M52_GTTCGCTCATCCTCAC-1 PT16 Control -0.0144133365589275
M52_GTTCGCTGTAACTAAG-1 PT16 Control -0.00848493517018303
M52_GTTCGCTGTTCTTGCC-1 PT16 Control -0.0532595295170691
M52_GTTCGCTGTTGGGTTT-1 PT16 Control -0.0190334571958075
M52_GTTGAACAGGACACTG-1 PT16 Control -0.00571176749752611
M52_GTTGAACTCCCAGGCA-1 PT16 Control -0.00650793268883668
M52_GTTGAACTCTCTCCGA-1 PT16 Control 0.100419217049692
M52_GTTGCGGAGGGATCAC-1 PT16 Control -0.0193273654693829
M52_GTTGCTCAGGCCTAGA-1 PT16 Control -0.0752481872489906
M52_GTTGCTCCAATTGCAC-1 PT16 Control 0.0088455471179206
M52_GTTGCTCCACTGAGTT-1 PT16 Control -0.0486069168917424
M52_GTTGCTCCATCGTTCC-1 PT16 Control -0.02829235102127
M52_GTTGTAGAGCTGCGAA-1 PT16 Control -0.039660002652718
M52_GTTGTAGCAGCTTTGA-1 PT16 Control -0.0244328793890923
M52_GTTGTAGTCTCGGTCT-1 PT16 Control -0.0225457749434651
M52_GTTGTGACAGCTATAC-1 PT16 Control -0.0399330553585836
M52_GTTGTGAGTAGACACG-1 PT16 Control 0.0260096869203723
M52_GTTGTGAGTGCCGTTG-1 PT16 Control -0.0113633078397225
M52_GTTTACTTCCCACAGG-1 PT16 Control -0.00733656975415892
M52_GTTTGGAGTGCTCCGA-1 PT16 Control 0.0179014232353252
M52_TAACACGCACATTGTG-1 PT16 Control -0.0442060093775009
M52_TAACACGCACTGCATA-1 PT16 Control 0.010698902073336
M52_TAACACGCATCTTCGC-1 PT16 Control 0.0067862321176789
M52_TAACACGGTTGGCTAT-1 PT16 Control -0.000590306918704375
M52_TAACCAGAGGATTTCC-1 PT16 Control 0.0412476636783789
M52_TAACCAGCAGATACTC-1 PT16 Control -0.00237943232504015
M52_TAACGACCACTGAATC-1 PT16 Control -0.0168615801185839
M52_TAACGACTCCGGACGT-1 PT16 Control 0.0285702672148809
M52_TAACGACTCTAGTGAC-1 PT16 Control -0.00911561828497962
M52_TAACTTCCAAACGAGC-1 PT16 Control -0.0375467724354836
M52_TAACTTCCAGAGTGAC-1 PT16 Control -0.0394843220008376
M52_TAACTTCCAGTCGTTA-1 PT16 Control -0.0538955009007489
M52_TAAGCACAGGACACTG-1 PT16 Control 0.0222732067730904
M52_TAAGCACAGTTCCGTA-1 PT16 Control -0.0101579283451942
M52_TAAGCACGTGCAACAG-1 PT16 Control -0.00236448764137931
M52_TAAGCACTCGCCGAAC-1 PT16 Control -0.00721062162203465
M52_TAAGCCACATCGGAGA-1 PT16 Control 0.00578055678824016
M52_TAAGCGTAGACTAGAT-1 PT16 Control -0.035725526335095
M52_TAAGCGTCAATTAGGA-1 PT16 Control -0.0414448300671658
M52_TAAGCGTTCACACCCT-1 PT16 Control 0.0135837262906537
M52_TAAGTCGTCACGGAGA-1 PT16 Control -0.0181978434077485
M52_TAAGTCGTCCTTATAC-1 PT16 Control -0.0110677664694621
M52_TAATCTCGTCAACGCC-1 PT16 Control -0.0163886715627589
M52_TAATCTCGTGAGCTCC-1 PT16 Control -0.0306245543668468
M52_TAATTCCAGCTCGACC-1 PT16 Control -0.0190281723280077
M52_TAATTCCAGTCGCCAC-1 PT16 Control -0.0243820235163264
M52_TAATTCCCACACCTTC-1 PT16 Control -0.0491725516469156
M52_TAATTCCCACTGTGTA-1 PT16 Control -0.0247039802498088
M52_TAATTCCCAGCGTGCT-1 PT16 Control 0.0274358130330357
M52_TAATTCCTCAGAGCAG-1 PT16 Control -0.00176632291600487
M52_TACACCCAGCGTCAAG-1 PT16 Control -0.0261124307405362
M52_TACACCCAGTTACTCG-1 PT16 Control -0.00821527880734399
M52_TACACCCCAATGAGCG-1 PT16 Control -0.00926179595156351
M52_TACACCCGTCTAGGTT-1 PT16 Control -0.0215426564602088
M52_TACAGGTAGGACTAAT-1 PT16 Control 0.0210101664868385
M52_TACAGGTAGTGGTTAA-1 PT16 Control -0.034960288206764
M52_TACAGGTCAAACTCTG-1 PT16 Control -0.0339600922782444
M52_TACAGGTCACTCGATA-1 PT16 Control -0.0409883565339043
M52_TACAGGTGTGACACGA-1 PT16 Control 0.0103137502856498
M52_TACAGGTTCGCCTATC-1 PT16 Control -0.0361387237131918
M52_TACAGGTTCTAGCCTC-1 PT16 Control -0.0210964651066077
M52_TACAGGTTCTGCCTGT-1 PT16 Control -0.0241244012369626
M52_TACCCACCATCTAACG-1 PT16 Control -0.0405324106826097
M52_TACCCGTAGTTAGTGA-1 PT16 Control -0.0313911240367186
M52_TACCCGTTCGTAGGGA-1 PT16 Control 0.015948170591386
M52_TACCGAAGTCAACATC-1 PT16 Control -0.0258080030800972
M52_TACCGGGAGGATGTTA-1 PT16 Control -0.0522284227628386
M52_TACCGGGTCTGCCTGT-1 PT16 Control -0.0220494641292687
M52_TACCTCGGTGAGTCAG-1 PT16 Control -0.0287895656724823
M52_TACCTGCAGTGAGCCA-1 PT16 Control -0.0127543816168652
M52_TACCTGCCACTCCACT-1 PT16 Control -0.0132998641342094
M52_TACCTGCCAGATCATC-1 PT16 Control -0.019292330168467
M52_TACCTGCGTCTACACA-1 PT16 Control -0.0233036424658153
M52_TACGCTCCACTCTAGA-1 PT16 Control -0.0224589602594357
M52_TACGCTCGTCCAGCAC-1 PT16 Control 0.00938578265367088
M52_TACGCTCTCGTAGCTA-1 PT16 Control 0.0278017331951514
M52_TACGGGCAGAAGGGAT-1 PT16 Control -0.0509490000940286
M52_TACGGGCAGCTCGTGC-1 PT16 Control -0.0419285290342513
M52_TACGGGCAGGACAAGA-1 PT16 Control -0.0276377124973974
M52_TACGGGCAGTTGCATC-1 PT16 Control 0.00228618538579659
M52_TACGGGCCAATTGCTG-1 PT16 Control -0.0187514959879658
M52_TACGGGCCACGCTATA-1 PT16 Control -0.0103619235977053
M52_TACGGTACAAGAGAGA-1 PT16 Control -0.0475853454724179
M52_TACGGTAGTACTGCCG-1 PT16 Control -0.0242273184057518
M52_TACGGTAGTAGTATAG-1 PT16 Control -0.0387337544246715
M52_TACGGTAGTATGCAAA-1 PT16 Control -0.0423279278024687
M52_TACGGTAGTGTCCAAT-1 PT16 Control -0.00153180375561379
M52_TACGGTATCCTGGGAC-1 PT16 Control -0.0348020493441617
M52_TACGTCCGTATCCTTT-1 PT16 Control 0.000188814613706345
M52_TACTGCCAGGTTTGAA-1 PT16 Control -0.0110244642444233
M52_TACTTACCAATCCTAG-1 PT16 Control -0.0461194593932888
M52_TACTTCACAGAAATCA-1 PT16 Control -0.00543056933761399
M52_TACTTGTAGTGTTCCA-1 PT16 Control -0.0491472121619056
M52_TACTTGTCAGACATCT-1 PT16 Control -0.0406348642744382
M52_TACTTGTGTCCGACGT-1 PT16 Control -0.0323989858043928
M52_TACTTGTGTTAATGAG-1 PT16 Control -0.00827128606976296
M52_TACTTGTTCAGCTAGT-1 PT16 Control -0.0260323294478574
M52_TAGACCAGTATCAAGA-1 PT16 Control -0.0326350942309643
M52_TAGACCAGTCCACGCA-1 PT16 Control -0.0481109321021777
M52_TAGACCATCCGTGCGA-1 PT16 Control -0.0565332292753401
M52_TAGACTGAGTCGAAGC-1 PT16 Control -0.0354827542101941
M52_TAGAGTCAGCACCAGA-1 PT16 Control -0.0174463710358866
M52_TAGAGTCCAAATGAGT-1 PT16 Control 0.0121681720409938
M52_TAGATCGAGGAACTCG-1 PT16 Control -0.0417891850987462
M52_TAGATCGGTTTCTATC-1 PT16 Control -0.0451694607452547
M52_TAGGAGGGTTAGGACG-1 PT16 Control 1.83529667824034e-05
M52_TAGGGTTCATTGAGCT-1 PT16 Control -0.0207607490028857
M52_TAGGGTTGTCGCGGTT-1 PT16 Control -0.00892461525776431
M52_TAGGGTTGTTCAGCTA-1 PT16 Control 0.0305892370934724
M52_TAGGTACAGGTAATCA-1 PT16 Control -0.00951112044942701
M52_TAGGTTGAGGAACTCG-1 PT16 Control -0.0215804468346224
M52_TAGGTTGCACAGCCAC-1 PT16 Control 0.00447389392374065
M52_TAGGTTGGTCCTGAAT-1 PT16 Control -0.0293229584008799
M52_TAGGTTGGTTGACTAC-1 PT16 Control 0.00143462514082163
M52_TAGGTTGTCCAACTGA-1 PT16 Control -0.0428803949655655
M52_TAGGTTGTCCCGAGTG-1 PT16 Control -0.00452463721977364
M52_TAGTGCAAGAGGGTAA-1 PT16 Control -0.0266316584244885
M52_TAGTGCACAGGACATG-1 PT16 Control -0.0131572180238945
M52_TAGTGCATCCTCTAGC-1 PT16 Control -0.0302705699444499
M52_TATACCTCAGAGATTA-1 PT16 Control -0.0379267093586535
M52_TATACCTGTCAGGAGT-1 PT16 Control -0.0373114888700581
M52_TATATCCAGCCACAAG-1 PT16 Control 0.0131963249200266
M52_TATATCCAGGTAGTCG-1 PT16 Control -0.021789178144044
M52_TATATCCCAGGTGTTT-1 PT16 Control -0.00833227013242185
M52_TATATCCCATTGAAAG-1 PT16 Control -0.0405327540136664
M52_TATATCCGTGCATCTA-1 PT16 Control -0.0410082082931388
M52_TATATCCGTGGACAGT-1 PT16 Control -0.0107701013595456
M52_TATCAGGGTGCCGTAC-1 PT16 Control -0.0321685070681492
M52_TATCCTACAGTTCCAA-1 PT16 Control 0.00769964837376502
M52_TATCCTAGTAGGTAGC-1 PT16 Control -0.0200820389071224
M52_TATCCTATCAACGAGG-1 PT16 Control -0.0296526902105942
M52_TATCGCCCAGCCGTCA-1 PT16 Control -0.0365784158558739
M52_TATCGCCCAGCTTTCC-1 PT16 Control -0.00253805858989983
M52_TATCGCCGTACCGTCG-1 PT16 Control -0.0129110913650746
M52_TATCGCCGTCCGGATC-1 PT16 Control -0.0139938760283027
M52_TATCGCCGTCGAACGA-1 PT16 Control 0.0279560216069713
M52_TATCGCCTCGTCCATC-1 PT16 Control -0.0154019081352286
M52_TATCTGTCAATCGCCG-1 PT16 Control -0.0093191529967778
M52_TATCTGTCAATTGCTG-1 PT16 Control -0.0591921175589686
M52_TATCTGTCATCAACCA-1 PT16 Control -0.0379394939801047
M52_TATCTTGCAAGGTCTT-1 PT16 Control -0.0255140689575712
M52_TATCTTGTCCTTCACG-1 PT16 Control -0.00436378618596334
M52_TATGTTCAGGTTGACG-1 PT16 Control -0.00321415226818744
M52_TATGTTCTCCACTAGA-1 PT16 Control -0.0510625690524052
M52_TATTGCTAGCCTCTTC-1 PT16 Control -0.0119341474207818
M52_TATTGCTTCAAGGACG-1 PT16 Control 0.0125389741173859
M52_TATTGCTTCGTTCTAT-1 PT16 Control -0.0427780900045586
M52_TATTGGGCATGACGTT-1 PT16 Control 0.00711269170711171
M52_TCAAGACAGTGGCCTC-1 PT16 Control 0.015795316863379
M52_TCAAGACGTGTGGACA-1 PT16 Control -0.0321596639281007
M52_TCAAGACGTTAGAGTA-1 PT16 Control 0.0122560548880956
M52_TCAAGCAAGATCGACG-1 PT16 Control -0.0298579201076195
M52_TCAAGCATCTCATAGG-1 PT16 Control -0.00858868740597435
M52_TCAAGTGAGATCGACG-1 PT16 Control -0.0321326596984815
M52_TCAAGTGCAGCTATAC-1 PT16 Control -0.0089545983638071
M52_TCACAAGTCCGCTGTT-1 PT16 Control -0.0189343145168683
M52_TCACACCCAACCGCTG-1 PT16 Control -0.0266482618697978
M52_TCACACCTCGCTTGCT-1 PT16 Control -0.0320851475570267
M52_TCACATTCAGCCCAGT-1 PT16 Control -0.0384123506472063
M52_TCACGCTTCCAGTACA-1 PT16 Control -0.0151045505130064
M52_TCACGGGGTATGAAGT-1 PT16 Control -0.038002320824762
M52_TCACGGGTCATTGCGA-1 PT16 Control -0.0194656654732635
M52_TCACTATCATTGGCAT-1 PT16 Control 0.0282566110008862
M52_TCACTATGTATCGTTG-1 PT16 Control -0.00883446857226597
M52_TCACTCGAGGCCACTC-1 PT16 Control 0.00144725561798292
M52_TCACTCGCAAAGGGCT-1 PT16 Control -0.0254424332447329
M52_TCACTCGCAGTGTACT-1 PT16 Control -0.0140300435702148
M52_TCAGCAAGTACCAGAG-1 PT16 Control -0.0487358384089703
M52_TCAGCAATCAATCTCT-1 PT16 Control -0.0137263297210184
M52_TCAGCAATCGCATTAG-1 PT16 Control -0.0418572519503356
M52_TCAGCCTAGAGCGACT-1 PT16 Control -0.0477587310197833
M52_TCAGCCTAGGATACAT-1 PT16 Control -0.0404703893378848
M52_TCAGCCTGTTCCCAAA-1 PT16 Control -0.00810155781065194
M52_TCAGCCTTCTCGTGGG-1 PT16 Control -0.0409326066442055
M52_TCAGGGCAGCGATCGA-1 PT16 Control 0.0137635298753505
M52_TCAGGGCCAGCTCGGT-1 PT16 Control 0.00987155470711532
M52_TCAGGGCGTTCAGCGC-1 PT16 Control -0.0148797115480153
M52_TCAGGTACACCGCTGA-1 PT16 Control -0.00919369971990422
M52_TCAGTGAAGGGCTGAT-1 PT16 Control -0.0317546361201161
M52_TCAGTTTAGACATCCT-1 PT16 Control -0.0197046440000305
M52_TCAGTTTAGCCTTTCC-1 PT16 Control 0.0169635193614036
M52_TCAGTTTCATCCTGTC-1 PT16 Control -0.0424335732218196
M52_TCATACTCAATAACCC-1 PT16 Control -0.0309599464045923
M52_TCATACTCAGATAAAC-1 PT16 Control 0.0119022078691734
M52_TCATACTCATAGAGGC-1 PT16 Control -0.041595951502998
M52_TCATATCAGGTCGTGA-1 PT16 Control -0.0277712644500546
M52_TCATATCCAGAATGTA-1 PT16 Control -0.00312281074801132
M52_TCATATCCATTACGGT-1 PT16 Control 0.00752393137013674
M52_TCATCATTCTAACGGT-1 PT16 Control 0.000251570522517869
M52_TCATCATTCTCTGACC-1 PT16 Control -0.0591201411623304
M52_TCATGAGTCGCCGATG-1 PT16 Control 0.0341645695512383
M52_TCATGCCAGATTAGTG-1 PT16 Control -0.0412469578582498
M52_TCATGCCTCGCAATTG-1 PT16 Control -0.0206402011788496
M52_TCATGGAAGCATCCCG-1 PT16 Control -0.0297083614689091
M52_TCATGGACACACTGGC-1 PT16 Control 0.00180889477607241
M52_TCATGTTAGGCGTCCT-1 PT16 Control -0.0452819641882277
M52_TCATGTTGTTCAAGTC-1 PT16 Control -0.00533092638884916
M52_TCATGTTTCTGTCTCG-1 PT16 Control -0.000713589902312933
M52_TCATTACAGAGATTCA-1 PT16 Control -0.011487240798354
M52_TCATTACCAAATAGCA-1 PT16 Control -0.039025156337855
M52_TCATTACCACAAATAG-1 PT16 Control -0.0141409023484568
M52_TCATTACCACAAGCAG-1 PT16 Control -0.0320299414695991
M52_TCATTACCAGAACGCA-1 PT16 Control 0.00442293178448047
M52_TCATTACCAGAGAATT-1 PT16 Control 0.00320603238199452
M52_TCATTACGTCGCACAC-1 PT16 Control -0.0200429214809607
M52_TCATTACGTTCATCTT-1 PT16 Control -0.00910573884286264
M52_TCATTACTCCGAACGC-1 PT16 Control -0.0328811222793581
M52_TCATTCAGTAGTCTGT-1 PT16 Control -0.0371545735288116
M52_TCATTCAGTTGTGCCG-1 PT16 Control -0.0485253685579523
M52_TCATTCATCCCTTGTG-1 PT16 Control -0.0394608842285911
M52_TCATTGTGTTCTTAGG-1 PT16 Control -0.0466661788083458
M52_TCATTGTTCAAGGCTT-1 PT16 Control -0.0300180019227613
M52_TCATTTGTCCTTCTGG-1 PT16 Control -0.0356479867430728
M52_TCCACGTAGTCAAGCG-1 PT16 Control -0.0283501529200762
M52_TCCACGTAGTGATTCC-1 PT16 Control -0.0158012235480038
M52_TCCAGAAAGGCTGAAC-1 PT16 Control -0.0404363264623567
M52_TCCAGAATCATCGCAA-1 PT16 Control -0.0165496325172617
M52_TCCATCGAGCTACGTT-1 PT16 Control -0.0172527316295943
M52_TCCATCGCACCTGCTT-1 PT16 Control -0.000919914731356719
M52_TCCATCGCAGAAGCGT-1 PT16 Control -0.00577171369250062
M52_TCCATGCAGGGAGGTG-1 PT16 Control -0.0150123420064247
M52_TCCATGCCAACTGTGT-1 PT16 Control -0.0306519941641941
M52_TCCATGCGTCATGCAT-1 PT16 Control 0.0226843036911498
M52_TCCCAGTGTCTACAGT-1 PT16 Control -0.0479865772135318
M52_TCCCAGTGTGCAACGA-1 PT16 Control -0.0248884935519019
M52_TCCCATGAGACGAAGA-1 PT16 Control -0.0191798616885281
M52_TCCCATGTCTCAGTCC-1 PT16 Control -0.0343581193935177
M52_TCCGAAATCCGGCAAC-1 PT16 Control -0.00335100208490169
M52_TCCGATCTCCACACAA-1 PT16 Control -0.0701111116761608
M52_TCCGATCTCGATGCAT-1 PT16 Control 0.00284215952661157
M52_TCCGGGACACGTTCGG-1 PT16 Control -0.00499250097727788
M52_TCCGGGATCTGTCAGA-1 PT16 Control -0.051671002337411
M52_TCCGTGTCACTGTGAT-1 PT16 Control -0.0105854327369686
M52_TCCTAATCACCGGAAA-1 PT16 Control -0.0436170396967331
M52_TCCTAATCAGACACCC-1 PT16 Control -0.010878691188599
M52_TCCTAATCAGCAGTAG-1 PT16 Control -0.0230434412435912
M52_TCCTCGACAATAGAGT-1 PT16 Control -0.0216200233481438
M52_TCCTCGAGTCTCGACG-1 PT16 Control -0.0269974572100851
M52_TCCTCGATCGAGTTGT-1 PT16 Control 0.0132321860749908
M52_TCCTCTTAGATCCAAA-1 PT16 Control -0.00107057625571519
M52_TCCTCTTAGCATACTC-1 PT16 Control 0.00908266552496773
M52_TCCTCTTAGGTCATTC-1 PT16 Control 0.0265680473634469
M52_TCCTCTTCAAACTAGA-1 PT16 Control -0.0210775078431049
M52_TCCTCTTTCACATACG-1 PT16 Control -0.00349935011708341
M52_TCCTCTTTCTAGCATG-1 PT16 Control -0.00942086557489183
M52_TCCTGCAAGAAGATCT-1 PT16 Control -0.0386111905763211
M52_TCCTGCACAAGTTCGT-1 PT16 Control -0.0233045462311121
M52_TCCTGCATCAAACGTC-1 PT16 Control -0.0150825386864643
M52_TCCTTCTCATTCTCCG-1 PT16 Control -0.0250229688946314
M52_TCCTTTCAGCTAAGTA-1 PT16 Control -0.0220571842192619
M52_TCCTTTCCATAATGAG-1 PT16 Control -0.00786500139116808
M52_TCGAACAAGACTACGG-1 PT16 Control 0.0401584676303307
M52_TCGAACAGTCCTCAGG-1 PT16 Control -0.0488678902258788
M52_TCGAAGTGTCGATTTG-1 PT16 Control -0.0260201286025345
M52_TCGAAGTGTGGACCTC-1 PT16 Control -0.0242129603506598
M52_TCGAAGTTCAAGGAGC-1 PT16 Control -0.0481567220306801
M52_TCGAAGTTCAGACCTA-1 PT16 Control -0.00495727618649311
M52_TCGAAGTTCTTGCAAG-1 PT16 Control -0.0142930983506476
M52_TCGACCTCATGTGTCA-1 PT16 Control -0.00580844584555197
M52_TCGACCTGTTCGGTCG-1 PT16 Control 0.00657570905889995
M52_TCGACGGAGACGTCCC-1 PT16 Control -0.00835501694809418
M52_TCGATTTAGAATCGTA-1 PT16 Control -0.058668621677175
M52_TCGATTTCAGCTTTCC-1 PT16 Control -0.00046956251869526
M52_TCGATTTGTAGTTCCA-1 PT16 Control -0.00756333516326424
M52_TCGATTTGTATCCTTT-1 PT16 Control -0.0262066405672103
M52_TCGCACTGTCAGGTAG-1 PT16 Control -0.0325922113406314
M52_TCGCACTGTGTGTTTG-1 PT16 Control -0.0175615568689238
M52_TCGCAGGCATGGAACG-1 PT16 Control -0.0108358465563529
M52_TCGCAGGGTGGAAGTC-1 PT16 Control -0.0135505963313714
M52_TCGCTCAGTTGGATCT-1 PT16 Control -0.0309727348010057
M52_TCGCTTGAGTGTAGAT-1 PT16 Control -0.0118363995177205
M52_TCGCTTGTCTCATAGG-1 PT16 Control -0.0272036478621207
M52_TCGGATAAGTTTCGGT-1 PT16 Control -0.0484942160258778
M52_TCGGATACATGCCATA-1 PT16 Control -0.0121838536955031
M52_TCGGGACCACCCTTGT-1 PT16 Control 0.0112665876189205
M52_TCGGGACGTGACGTCC-1 PT16 Control -0.0112259922707656
M52_TCGGGACTCCGTGTGG-1 PT16 Control 0.0103769300641354
M52_TCGGGCAAGCTAGAGC-1 PT16 Control -0.0179981651253221
M52_TCGGGCATCTATCACT-1 PT16 Control -0.0150503926005075
M52_TCGGGCATCTCTCGAC-1 PT16 Control -0.00586742722909234
M52_TCGGGTGCAAGTGACG-1 PT16 Control -0.0108096409701466
M52_TCGGGTGTCTTGCAGA-1 PT16 Control -0.0332164692133485
M52_TCGGTCTCATCTCGTC-1 PT16 Control -0.0175913780373963
M52_TCGGTCTGTGCCTTCT-1 PT16 Control 0.00736870990941155
M52_TCGTAGAGTCTGCATA-1 PT16 Control 0.0639270801888995
M52_TCGTAGAGTGTTACAC-1 PT16 Control 0.000215590009148114
M52_TCGTCCAAGACAGCTG-1 PT16 Control -0.0180321120513564
M52_TCGTCCATCAAGCTGT-1 PT16 Control -0.0279243315655012
M52_TCGTGCTCAGACAATA-1 PT16 Control -0.0254149724223151
M52_TCGTGCTTCAGGACAG-1 PT16 Control -0.0232539724527347
M52_TCGTGGGCAATGAAAC-1 PT16 Control -0.0336707668928261
M52_TCGTGGGGTCAACATC-1 PT16 Control -0.0275097536396992
M52_TCTAACTCAACGAGGT-1 PT16 Control -0.0244243899108599
M52_TCTAACTTCAGTCATG-1 PT16 Control -0.0401354480476186
M52_TCTAACTTCTGAATGC-1 PT16 Control 0.00322790293064254
M52_TCTACCGCACGAGGAT-1 PT16 Control -0.0126116414749339
M52_TCTACCGGTTGCCTAA-1 PT16 Control -0.0393299884441084
M52_TCTACCGTCGACACCG-1 PT16 Control -0.00181965976110546
M52_TCTATACGTATCGCAT-1 PT16 Control -0.00588262582173571
M52_TCTATACGTGGTCTCG-1 PT16 Control 0.0142951312236056
M52_TCTATACGTTAAACAG-1 PT16 Control -0.0218106642817536
M52_TCTATACTCACGGTCG-1 PT16 Control -0.00484128172016665
M52_TCTATCAAGGTGCGAT-1 PT16 Control 0.0138519526827943
M52_TCTATCAGTTTCTATC-1 PT16 Control -0.0145476973141245
M52_TCTCACGAGTTTGAGA-1 PT16 Control -0.0376893717159964
M52_TCTCACGCAAACTCGT-1 PT16 Control -0.013742484791528
M52_TCTCAGCAGACCGCCT-1 PT16 Control 0.0164947135319111
M52_TCTCAGCAGTCGTCTA-1 PT16 Control -0.0324613767204143
M52_TCTCAGCGTCTGATCA-1 PT16 Control 0.0256752418857822
M52_TCTCTGGGTGGAAATT-1 PT16 Control -0.00212783917530565
M52_TCTGCCACACCCAATA-1 PT16 Control -0.015790147654532
M52_TCTGCCACAGTATTCG-1 PT16 Control 0.00450789285040112
M52_TCTGCCATCAGCTTCC-1 PT16 Control -0.0293872311816512
M52_TCTGGCTAGACATCAA-1 PT16 Control -0.0337139588078238
M52_TCTGGCTCAACCCTCT-1 PT16 Control 0.00673253460046136
M52_TCTGGCTCAAGGTCTT-1 PT16 Control -0.0242855988613497
M52_TCTGTCGAGGGTAGCT-1 PT16 Control -0.032764488059829
M52_TCTGTCGGTTAAGCAA-1 PT16 Control -0.0187805714907162
M52_TCTGTCGTCTAGCCTC-1 PT16 Control -0.0266253547647598
M52_TCTTAGTCACAATGTC-1 PT16 Control -0.00134580129614101
M52_TCTTAGTGTTCAGCGC-1 PT16 Control 0.00011946969910126
M52_TCTTAGTTCATTCTTG-1 PT16 Control -0.0273439921969225
M52_TCTTCCTAGGAACGCT-1 PT16 Control -0.00627219502447046
M52_TCTTCCTGTGCGTTTA-1 PT16 Control -0.0151576009722874
M52_TCTTGCGCAAGTGGCA-1 PT16 Control -0.00193684475693146
M52_TCTTTGAAGAGTGAAG-1 PT16 Control 0.000456204492921719
M52_TCTTTGACAGAGCGTA-1 PT16 Control -0.0334948073615811
M52_TCTTTGAGTATGGTAA-1 PT16 Control 0.0264567714784821
M52_TCTTTGAGTCGTCAGC-1 PT16 Control -0.0108003271354374
M52_TCTTTGATCCGCGATG-1 PT16 Control -0.0146778053945185
M52_TGAACGTGTGTTTGCA-1 PT16 Control -0.00121451115236401
M52_TGAATCGAGCAAGGAA-1 PT16 Control -0.0346095202846018
M52_TGAATCGCAGGCTCTG-1 PT16 Control -0.0268213722719999
M52_TGAATCGTCGCCTTGT-1 PT16 Control -0.0107016967611859
M52_TGAATGCCACACACTA-1 PT16 Control -0.0394313928635859
M52_TGAATGCCAGACACAG-1 PT16 Control -0.0607938531482724
M52_TGAATGCCATCGGCCA-1 PT16 Control 0.00450423243893353
M52_TGAATGCTCGAGAACG-1 PT16 Control -0.0343043542362742
M52_TGACAGTAGGCACCAA-1 PT16 Control -0.00848885558140322
M52_TGACCCTAGGTGCCTC-1 PT16 Control -0.0188412412196302
M52_TGACCCTCATGATGCT-1 PT16 Control -0.000594306315930937
M52_TGACGCGAGTCAGGGT-1 PT16 Control -0.0080436248289944
M52_TGACGCGCAAGGGTCA-1 PT16 Control -0.0369653428997051
M52_TGACGCGCAGACTGCC-1 PT16 Control -0.0309181695686725
M52_TGACGCGCAGTTAAAG-1 PT16 Control -0.0346052202048419
M52_TGACGCGTCTGCTTTA-1 PT16 Control -0.0329806368582599
M52_TGACTCCAGTGCTCAT-1 PT16 Control -0.0209676569381504
M52_TGACTCCTCAGCGGAA-1 PT16 Control 0.0099580302433
M52_TGAGCATAGGTCCTGC-1 PT16 Control 0.000371654111206821
M52_TGAGCATCAGTCGCAC-1 PT16 Control -0.0287073066763505
M52_TGAGCATGTAGGAGTC-1 PT16 Control -0.00831581016208517
M52_TGAGCGCAGCCTCTTC-1 PT16 Control -0.0210683701136
M52_TGAGCGCAGTTACTCG-1 PT16 Control -0.0195507504708569
M52_TGAGCGCTCTGTGCAA-1 PT16 Control 0.0290008065793062
M52_TGAGGAGAGGCTCCCA-1 PT16 Control -0.0118861176349739
M52_TGAGGAGCACTTGGGC-1 PT16 Control -0.0215168562663344
M52_TGAGGAGGTCCACAGC-1 PT16 Control 0.00119928345466397
M52_TGAGGGAAGTAAATGC-1 PT16 Control -0.00620329633569486
M52_TGAGGGACACTAGGTT-1 PT16 Control 0.0368387210850625
M52_TGAGGGACAGAGGCAT-1 PT16 Control -0.0162419321866306
M52_TGAGGTTTCGCTTGAA-1 PT16 Control -0.017249000893415
M52_TGAGGTTTCGGTCTGG-1 PT16 Control -0.0540492129009016
M52_TGAGTCACAGGTCAGA-1 PT16 Control -0.0262294498240238
M52_TGAGTCACAGTGTACT-1 PT16 Control -0.00760548885511182
M52_TGAGTCATCATTTCCA-1 PT16 Control 0.0232403618602502
M52_TGATCAGCATTCACAG-1 PT16 Control -0.0117285546242077
M52_TGATCAGGTTCCCAAA-1 PT16 Control 0.0205663258051408
M52_TGATCAGTCCACTTCG-1 PT16 Control -0.00929341745487217
M52_TGATCTTCAAGTCCAT-1 PT16 Control -0.0416588155233446
M52_TGATGCAAGCATTGAA-1 PT16 Control 0.00598075507503029
M52_TGATGCAAGTGTAGTA-1 PT16 Control -0.020255387812589
M52_TGATGCACAGCGGATA-1 PT16 Control 0.00916187624722042
M52_TGATGGTAGAGTCAGC-1 PT16 Control -0.0547993124186129
M52_TGATGGTAGATTCGCT-1 PT16 Control 0.00327001658816947
M52_TGATTCTCAGGCGATA-1 PT16 Control -0.00861187934695307
M52_TGATTTCCAGGTAGTG-1 PT16 Control 0.0291429442085833
M52_TGATTTCCATCCTCAC-1 PT16 Control -0.0258578754733355
M52_TGATTTCTCGACATAC-1 PT16 Control 0.00436209525638395
M52_TGCACGGTCACTAGCA-1 PT16 Control -0.0317727014308842
M52_TGCAGATCATCTCCCA-1 PT16 Control -0.0288865258458371
M52_TGCAGATCATGATCTG-1 PT16 Control -0.0562272458671858
M52_TGCAGATGTAGCTTTG-1 PT16 Control -0.0171937969143949
M52_TGCAGATGTCGTCGGT-1 PT16 Control -0.0382214924263323
M52_TGCAGATTCCATCCGT-1 PT16 Control -0.0188034429884403
M52_TGCAGGCCAGCAATTC-1 PT16 Control -0.0153508409103432
M52_TGCAGTAAGACCAACG-1 PT16 Control 0.00165141735578919
M52_TGCAGTAAGTGAGGTC-1 PT16 Control 0.0059155720699775
M52_TGCAGTACAAGTGACG-1 PT16 Control 0.0159961482337227
M52_TGCAGTAGTCGCATCG-1 PT16 Control -0.00315108623530011
M52_TGCATCCCAGTCGGTC-1 PT16 Control 0.0336641240111683
M52_TGCATCCGTATGAAAC-1 PT16 Control -0.0307223586075122
M52_TGCATCCGTTAAACCC-1 PT16 Control -0.0135466340912629
M52_TGCATCCTCGCATAGT-1 PT16 Control 0.0305589857697805
M52_TGCCGAGGTTATCTTC-1 PT16 Control -0.0197838855071621
M52_TGCGACGAGCAATAGT-1 PT16 Control -0.0120664660716923
M52_TGCGACGAGCCGATCC-1 PT16 Control 0.015118232744446
M52_TGCGACGAGCGTGTCC-1 PT16 Control -0.0225906902951529
M52_TGCGATATCATGAGAA-1 PT16 Control -0.0381559231593029
M52_TGCGGCAAGCATGAAT-1 PT16 Control -0.0388454993490293
M52_TGCGGCAAGGGAGAAT-1 PT16 Control -0.0255354417334485
M52_TGCGGGTAGAGTAACT-1 PT16 Control -0.0319860029741321
M52_TGCGGGTAGTACCGGA-1 PT16 Control -0.0110128295006711
M52_TGCGGGTCAACGTAAA-1 PT16 Control -0.0196808183361586
M52_TGCGGGTTCGCAACAT-1 PT16 Control -0.0237858669465849
M52_TGCTCCAAGACGAAGA-1 PT16 Control -0.0344683364051462
M52_TGCTCCAAGGGTGGGA-1 PT16 Control -0.0221902070340179
M52_TGCTCCACAAAGCAAT-1 PT16 Control 0.082227963296585
M52_TGCTCGTAGGTAGCCA-1 PT16 Control 0.0188858088838225
M52_TGCTGAACATGTGTCA-1 PT16 Control -0.00799319978478558
M52_TGCTGAATCAAGTCTG-1 PT16 Control -0.0119429523472063
M52_TGCTGAATCAGACCGC-1 PT16 Control -0.0212197273097893
M52_TGCTGAATCATCTCTA-1 PT16 Control -0.0354428366507042
M52_TGCTGAATCCAGTTCC-1 PT16 Control -0.0435069297506049
M52_TGCTGAATCGGAGATG-1 PT16 Control -0.032688718249158
M52_TGCTTCGAGAGGATCC-1 PT16 Control -0.014462873880801
M52_TGCTTCGAGGATTACA-1 PT16 Control -0.00987862219982841
M52_TGCTTCGCAAGATCCT-1 PT16 Control 0.00119350481588548
M52_TGCTTCGCATTCAGCA-1 PT16 Control 0.00358319926800707
M52_TGCTTCGTCAGGAAGC-1 PT16 Control 0.0122142960641874
M52_TGCTTGCAGGATTCCT-1 PT16 Control -0.00715052340665223
M52_TGCTTGCCAACTCCAA-1 PT16 Control 0.00802601711528136
M52_TGCTTGCGTTCCACGG-1 PT16 Control -0.0196505903607839
M52_TGGAACTGTAACGCGA-1 PT16 Control -0.0397621267107618
M52_TGGAGAGCAAATACAG-1 PT16 Control -0.0183969221357837
M52_TGGAGAGTCCGCTGTT-1 PT16 Control 0.0287376566925354
M52_TGGAGAGTCGCGTGAC-1 PT16 Control 0.00213355442997559
M52_TGGAGAGTCTAGAGCT-1 PT16 Control -0.00794719722215467
M52_TGGAGGACAGATTCGT-1 PT16 Control -0.0289389698693766
M52_TGGATCAAGATGACCG-1 PT16 Control -0.0240174328896636
M52_TGGATCAGTTCGCGTG-1 PT16 Control -0.0399395912849557
M52_TGGATCATCAACCCGG-1 PT16 Control -0.0442866802576875
M52_TGGATGTTCGATACTG-1 PT16 Control -0.0183543788356582
M52_TGGCGTGAGATCACTC-1 PT16 Control -0.0272160089282765
M52_TGGCGTGAGGAACGCT-1 PT16 Control -0.041218252474634
M52_TGGCGTGGTAGCGTAG-1 PT16 Control -0.0360874243903967
M52_TGGGAGAAGACCTTTG-1 PT16 Control -0.0427725243283377
M52_TGGGAGAAGCGAACTG-1 PT16 Control 0.0118260033845644
M52_TGGGAGATCAGCACCG-1 PT16 Control -0.000916761696132445
M52_TGGGATTCAGGTTTAC-1 PT16 Control -0.0271414955633556
M52_TGGGCGTAGAGAGCCT-1 PT16 Control -0.0403048605635579
M52_TGGGCGTAGCTGTACT-1 PT16 Control -0.0244484413438638
M52_TGGGCGTGTTCCGCGA-1 PT16 Control -0.0304077395234131
M52_TGGGCTGCAGTAGGAC-1 PT16 Control -0.0185114868762754
M52_TGGGTTAAGGCAGGTT-1 PT16 Control -0.0190893260467021
M52_TGGGTTACAAGGAGTC-1 PT16 Control -0.0202267510216411
M52_TGGTACAGTGCATACT-1 PT16 Control -0.00449037847756312
M52_TGGTGATGTAGTACGG-1 PT16 Control -0.077890505898148
M52_TGGTGATTCGTAATGC-1 PT16 Control -0.0492469473200951
M52_TGGTTAGCACGGTGTC-1 PT16 Control 0.0493710331164443
M52_TGTAACGAGGCGTTGA-1 PT16 Control -0.0119390182077088
M52_TGTAACGGTCGAATTC-1 PT16 Control 0.0205870462507821
M52_TGTAAGCCAACACAAA-1 PT16 Control 0.0114681701344565
M52_TGTAAGCGTCGGATTT-1 PT16 Control -0.0346518428277746
M52_TGTACAGAGAGAACCC-1 PT16 Control -0.0140416770845179
M52_TGTACAGCATGTCTAG-1 PT16 Control -0.00739281989421872
M52_TGTACAGGTTAATCGC-1 PT16 Control -0.029402644425057
M52_TGTACAGGTTAGGAGC-1 PT16 Control -0.0188213352806304
M52_TGTACAGTCTCCTGTG-1 PT16 Control -0.0153020076534685
M52_TGTAGACAGCGTTACT-1 PT16 Control -0.0782628088190874
M52_TGTAGACCATCCGAGC-1 PT16 Control -0.0220728400122174
M52_TGTAGACGTCACTTCC-1 PT16 Control 0.0327275350639621
M52_TGTAGACGTGTAGTGG-1 PT16 Control -0.0288884295514922
M52_TGTCCACAGACCACGA-1 PT16 Control 0.00101863434661847
M52_TGTCCACGTCAAAGAT-1 PT16 Control -0.0301688492618124
M52_TGTCCACGTGGGCTCT-1 PT16 Control -0.0237021048420774
M52_TGTCCCAAGCACACCC-1 PT16 Control -0.0136924357892557
M52_TGTCCTGAGGTCATTC-1 PT16 Control -0.0133702797661647
M52_TGTCCTGCATCGTTCC-1 PT16 Control 0.047234700131069
M52_TGTCCTGGTAGAATGT-1 PT16 Control -0.0668881867798366
M52_TGTGAGTCACGGTGTC-1 PT16 Control -0.0369710754758306
M52_TGTGAGTGTGCTGCAC-1 PT16 Control 0.0243031349359853
M52_TGTGAGTTCTCGCCTA-1 PT16 Control -0.0172054795819889
M52_TGTGATGAGGTTAAAC-1 PT16 Control 0.0064899711356266
M52_TGTGATGTCCACACCT-1 PT16 Control -0.00363283555295801
M52_TGTGATGTCTTCGGTC-1 PT16 Control -0.0495407702501424
M52_TGTGCGGCACTACTTT-1 PT16 Control -0.011272331901559
M52_TGTGGCGCAGGTTACT-1 PT16 Control -0.0300635204900793
M52_TGTGTGAGTGTCCGTG-1 PT16 Control 0.0290212074407813
M52_TGTGTGAGTTGAATCC-1 PT16 Control -0.0224882246177062
M52_TGTTACTAGGAGGCAG-1 PT16 Control -0.0208744673012334
M52_TGTTACTGTATCAGCT-1 PT16 Control -0.0335362747240808
M52_TGTTCATAGCCTTTCC-1 PT16 Control -0.0185582965408836
M52_TGTTCATCATGGCCCA-1 PT16 Control -0.022585599898295
M52_TGTTCCGTCCGCACTT-1 PT16 Control -0.016638046285366
M52_TGTTCTAAGTCAGCGA-1 PT16 Control 0.0412637330025867
M52_TGTTCTAAGTCATAGA-1 PT16 Control -0.0309384542908968
M52_TGTTGAGCATCCCACT-1 PT16 Control -0.0394120926328149
M52_TGTTGAGCATCGGCCA-1 PT16 Control -0.0502609133994314
M52_TGTTGAGGTCACCCTT-1 PT16 Control -0.0407144884246309
M52_TGTTGAGGTGTGAATA-1 PT16 Control -0.025064948562822
M52_TGTTGAGGTTAGAGAT-1 PT16 Control -0.00681938284793078
M52_TGTTGAGTCCTTCTTC-1 PT16 Control -0.000575710989344017
M52_TGTTGAGTCTCGTCAC-1 PT16 Control 0.0459852609138836
M52_TGTTTGTAGGAGGTTC-1 PT16 Control -0.0449141050827271
M52_TGTTTGTGTATATGGA-1 PT16 Control 0.00193015178728403
M52_TGTTTGTGTGGCTGAA-1 PT16 Control -0.0144430733640429
M52_TTAATCCAGCAACAGC-1 PT16 Control -0.0237837108909113
M52_TTAATCCAGCGACTTT-1 PT16 Control -0.0371568622633074
M52_TTAATCCAGTAACGTA-1 PT16 Control 0.00191234061215056
M52_TTACAGGCATACCATG-1 PT16 Control -0.0295650252575198
M52_TTACAGGTCGGTCGGT-1 PT16 Control -0.0244418514354892
M52_TTACCATTCTCCATAT-1 PT16 Control -0.0453941904286205
M52_TTACCGCAGATTGACA-1 PT16 Control -0.0420839975072159
M52_TTACCGCAGCGTATGG-1 PT16 Control -0.0293199161996008
M52_TTACCGCTCGCTACGG-1 PT16 Control 0.029101853924095
M52_TTACGCCCAAGACCTT-1 PT16 Control -0.0145501947666919
M52_TTACGCCTCCCGTTGT-1 PT16 Control 0.000756615701670627
M52_TTACGTTGTAGTTAGA-1 PT16 Control -0.00256409218380368
M52_TTACTGTGTCATCAGT-1 PT16 Control -0.0397478952143073
M52_TTAGGCACACTCTAGA-1 PT16 Control -0.00526525831512395
M52_TTAGGCACAGAACCGA-1 PT16 Control -0.0156143412320967
M52_TTAGGCAGTCCATCTC-1 PT16 Control -0.0223001863856689
M52_TTAGGCAGTGCCGTAC-1 PT16 Control -0.0148502203835574
M52_TTAGGCAGTGGCTAGA-1 PT16 Control 0.0403132573789617
M52_TTAGGGTAGCCTTGAT-1 PT16 Control -0.0274744156465142
M52_TTAGGGTGTCGTCATA-1 PT16 Control 0.0319175503774668
M52_TTAGGGTTCTATGTGG-1 PT16 Control -0.00118005688014167
M52_TTAGTCTGTGATTGGG-1 PT16 Control -0.0330024692875801
M52_TTAGTCTGTGCGAGTA-1 PT16 Control 0.000832497227332279
M52_TTATTGCAGGGATCGT-1 PT16 Control -0.00377647012765178
M52_TTATTGCTCGCGTAGC-1 PT16 Control -0.000100651812585728
M52_TTCAATCAGACGCCAA-1 PT16 Control 0.0154710285938991
M52_TTCAATCAGCAAATGT-1 PT16 Control -0.0243928782839674
M52_TTCAATCCACAAACGG-1 PT16 Control -0.0221595659034364
M52_TTCAATCCAGACATCT-1 PT16 Control -0.0237011080687956
M52_TTCAATCCAGCACAAG-1 PT16 Control -0.0451799973616734
M52_TTCACCGTCGACATCA-1 PT16 Control -0.00811380498940736
M52_TTCACCGTCTACGCGG-1 PT16 Control -0.0227660240646264
M52_TTCACGCCATGACTTG-1 PT16 Control -0.0271322610136123
M52_TTCAGGAAGCGAGTCA-1 PT16 Control -0.0458728676737759
M52_TTCAGGAAGCGTGCCT-1 PT16 Control -0.00341378711695725
M52_TTCAGGACAAGGCTTT-1 PT16 Control -0.0269973585735445
M52_TTCAGGAGTCTTCGAA-1 PT16 Control -0.0231481340273505
M52_TTCATTGCACCTGCTT-1 PT16 Control -0.0317902792896739
M52_TTCCAATCACCGTCTT-1 PT16 Control -0.020603854626746
M52_TTCCAATTCGTTATCT-1 PT16 Control -0.0398671920526129
M52_TTCCACGGTGCGACAA-1 PT16 Control -0.0337343232803977
M52_TTCCACGTCAATGTCG-1 PT16 Control 0.0119502034869478
M52_TTCCACGTCCAGTTCC-1 PT16 Control -0.0466599891344661
M52_TTCCACGTCTCTAGGA-1 PT16 Control -0.0327955445247245
M52_TTCCGTGCAGAAATCA-1 PT16 Control -0.0235267255530126
M52_TTCCGTGCATAGAATG-1 PT16 Control 0.024441347596351
M52_TTCCTAAGTGGTCTTA-1 PT16 Control 0.000542821211833355
M52_TTCCTCTAGCCATCCG-1 PT16 Control -0.000121994111321105
M52_TTCCTCTTCTACTTCA-1 PT16 Control -0.0247605917633369
M52_TTCCTTCAGGATGGCT-1 PT16 Control 0.0036900834114236
M52_TTCCTTCAGTTAGAAC-1 PT16 Control -0.00698299183105383
M52_TTCCTTCGTATGAGAT-1 PT16 Control 0.00984513041238108
M52_TTCCTTCGTTGCATTG-1 PT16 Control 0.00262511363797871
M52_TTCGATTTCATTTGTC-1 PT16 Control 0.0145487359447042
M52_TTCGATTTCTCTATGT-1 PT16 Control -0.0374497729730889
M52_TTCGCTGGTCTTGCGG-1 PT16 Control -0.00924552882470624
M52_TTCGGTCGTCACTTCC-1 PT16 Control -0.0231711278596305
M52_TTCGGTCGTTGGTAGG-1 PT16 Control -0.0254879461125408
M52_TTCGGTCTCGCGTGAC-1 PT16 Control -0.0107671400081671
M52_TTCTAACAGGGTCTTT-1 PT16 Control -0.0259124779507109
M52_TTCTAACCAGTCTGGC-1 PT16 Control 0.0127682984060467
M52_TTCTAACCAGTGGTGA-1 PT16 Control -0.016743415161556
M52_TTCTCTCTCGTCGATA-1 PT16 Control -0.0246284984363427
M52_TTCTGTAAGTTCATGC-1 PT16 Control 0.0134431340493777
M52_TTCTGTAGTGTTTGCA-1 PT16 Control -0.0137796563960785
M52_TTCTGTATCGTCTAAG-1 PT16 Control -0.031577463477503
M52_TTCTTCCAGCCGTTGC-1 PT16 Control -0.0032409851382641
M52_TTCTTCCCAAGAAATC-1 PT16 Control -0.0108695315803103
M52_TTCTTCCGTAGGTAGC-1 PT16 Control -0.0153397032851269
M52_TTCTTGAAGAGCCCAA-1 PT16 Control -0.0146817685096166
M52_TTCTTGAAGTTCCGTA-1 PT16 Control -0.0244429614054239
M52_TTCTTGATCCACTTTA-1 PT16 Control -0.00300500962418115
M52_TTCTTGATCCTGTAGA-1 PT16 Control 0.00628745354536067
M52_TTGAACGGTGACGCCT-1 PT16 Control -0.0133365158857404
M52_TTGAACGTCGAACGCC-1 PT16 Control 0.0220346158106856
M52_TTGAGTGGTATAGCTC-1 PT16 Control 0.0171861212588005
M52_TTGAGTGTCAAGTGTC-1 PT16 Control -0.0246602086833704
M52_TTGATGGAGTAAATGC-1 PT16 Control 0.0447669780249291
M52_TTGATGGCACCAACAT-1 PT16 Control -0.00133706596992642
M52_TTGATGGGTTGGTAGG-1 PT16 Control -0.0307649629797078
M52_TTGATGGGTTTAGACC-1 PT16 Control 0.0139728157216536
M52_TTGATGGTCAAGCGTT-1 PT16 Control -0.0307247945216537
M52_TTGCCTGAGCCAAGTG-1 PT16 Control -0.00406252774413762
M52_TTGCCTGAGGTTTGAA-1 PT16 Control 0.0108923991516743
M52_TTGCCTGCAGGTCTCG-1 PT16 Control -0.0351147875338989
M52_TTGCGTCAGAGCTGCA-1 PT16 Control -0.0137342429857391
M52_TTGCGTCAGGGTACGT-1 PT16 Control -0.0457259199477565
M52_TTGCGTCCAACATACC-1 PT16 Control -0.0537393302170446
M52_TTGCGTCGTTAGGACG-1 PT16 Control -0.0161482461122234
M52_TTGCTGCCATGACTCA-1 PT16 Control -0.00678043382111942
M52_TTGGATGAGGCTAAAT-1 PT16 Control 0.0368091029214951
M52_TTGGATGAGGTCACCC-1 PT16 Control 0.00329664872905
M52_TTGGATGAGGTCCGAA-1 PT16 Control 0.00893187884272034
M52_TTGGATGCAGAATGTA-1 PT16 Control -0.0275672962040763
M52_TTGGGATCAGCACAAG-1 PT16 Control -0.0406586645340077
M52_TTGGGCGAGGCTGTAG-1 PT16 Control -0.0209743600633908
M52_TTGTGGAAGTGGATAT-1 PT16 Control 0.00795214657808599
M52_TTGTGGATCGTAACCA-1 PT16 Control -0.022835128069437
M52_TTGTGGATCTGGTTGA-1 PT16 Control -0.0301289290237925
M52_TTGTGTTCAGGACAGT-1 PT16 Control -0.0224178751416618
M52_TTGTGTTTCCATCTCG-1 PT16 Control -0.0598270285450595
M52_TTGTGTTTCTCGTGAA-1 PT16 Control 0.00110321792267132
M52_TTTACCAAGAACCGCA-1 PT16 Control -0.0329669237138589
M52_TTTACCAAGTTACGAA-1 PT16 Control -0.0182011293316922
M52_TTTACCACAACGTTAC-1 PT16 Control 0.0157518441334915
M52_TTTACCATCGCGTGCA-1 PT16 Control -0.00490692179929708
M52_TTTACGTCACCATATG-1 PT16 Control -0.0198695261678369
M52_TTTACGTCAGAGAGGG-1 PT16 Control 0.00374046200554951
M52_TTTACGTTCCGATAGT-1 PT16 Control -0.011967898742726
M52_TTTAGTCAGACTGAGC-1 PT16 Control 0.00342024105980804
M52_TTTAGTCAGCGTCTGC-1 PT16 Control 0.00698163505123617
M52_TTTAGTCGTTGTAAAG-1 PT16 Control -0.024947556008263
M52_TTTATGCCAATCTAGC-1 PT16 Control 0.0282375665612594
M52_TTTATGCGTGCGAACA-1 PT16 Control 0.000395490851358593
M52_TTTCACAAGCGTCTCG-1 PT16 Control -0.031246870181625
M52_TTTCAGTAGAAACTAC-1 PT16 Control -0.0393376499787959
M52_TTTCAGTCAGGCTACC-1 PT16 Control -0.0159842423363267
M52_TTTCAGTGTCCCTAAA-1 PT16 Control -0.0267988652610038
M52_TTTCAGTGTCCTCCTA-1 PT16 Control 0.0209106487080814
M52_TTTCAGTGTCGGTGAA-1 PT16 Control 0.0225188806458142
M52_TTTCAGTTCACCTTAT-1 PT16 Control -0.00686650759920623
M52_TTTCATGAGCCGGATA-1 PT16 Control 0.00808720481767702
M52_TTTCATGCAAATCGTC-1 PT16 Control -0.00838270708645
M52_TTTCCTCGTCTCTCTG-1 PT16 Control -0.036346570957522
M52_TTTCCTCGTTAGCGGA-1 PT16 Control 0.0103188211288876
M52_TTTCGATCACGAAAGC-1 PT16 Control -0.0425161795229665
M52_TTTCGATTCATTCGGA-1 PT16 Control 0.00184710740455324
M52_TTTCGATTCCTCAGAA-1 PT16 Control 0.0136992930977219
M52_TTTGACTAGGGTTAAT-1 PT16 Control -0.0258664577189255
M52_TTTGACTGTCTGATCA-1 PT16 Control -0.00386434084735632
M52_TTTGATCCATACTGAC-1 PT16 Control -0.0241984551386108
M52_TTTGGAGAGCTGTGCC-1 PT16 Control -0.00527546583086924
M52_TTTGGAGAGTATGGAT-1 PT16 Control 0.0313660716801817
M52_TTTGGAGGTTGGAGGT-1 PT16 Control -0.060857580599949
M52_TTTGGTTCATAGAAAC-1 PT16 Control -0.0068026753713285
M52_TTTGGTTGTAGACAGC-1 PT16 Control -0.0120817847325806
M52_TTTGGTTTCAAGGTGG-1 PT16 Control -0.00964757628056429
M52_TTTGGTTTCGCTGACG-1 PT16 Control 0.0051942391355623
M52_TTTGGTTTCTACCAGA-1 PT16 Control 0.0198782695583059
M52_TTTGGTTTCTTAGCTT-1 PT16 Control -0.00692704270592676
M52_TTTGTTGAGAGTTCGG-1 PT16 Control -0.0443216558770129
M52_TTTGTTGCAAACACCT-1 PT16 Control -0.0473695359460998
M52_TTTGTTGGTCCAAATC-1 PT16 Control -0.0196524721414693
M52_TTTGTTGTCCGTGGTG-1 PT16 Control -0.0155269874029829
M52_AAACCCAAGAGTCTTC-1 PT16 Control 0.0152935066547095
M52_AAACCCATCGCATTAG-1 PT16 Control -0.0235965446688741
M52_AAACGAAAGTCGAATA-1 PT16 Control -0.0133208275492444
M52_AAACGCTCACTGTGTA-1 PT16 Control -0.0228443486513718
M52_AAACGCTTCCTACACC-1 PT16 Control -0.0122698988180518
M52_AAAGAACCAAGTGATA-1 PT16 Control -0.019717081854709
M52_AAAGAACTCCTGATAG-1 PT16 Control 0.00475805232213039
M52_AAAGAACTCGGAATTC-1 PT16 Control 0.00794338844636527
M52_AAAGGATGTAGGGAGG-1 PT16 Control -0.0012951834097529
M52_AAAGGATTCACGATAC-1 PT16 Control -0.0681677738714844
M52_AAAGGATTCGCACGAC-1 PT16 Control -0.0403732933099267
M52_AAAGGATTCTTGCGCT-1 PT16 Control 0.0115293697768217
M52_AAAGGGCGTATAGGAT-1 PT16 Control 0.00530520805713053
M52_AAAGGTACAAACGTGG-1 PT16 Control -0.0323986351189925
M52_AAAGGTACATACAGGG-1 PT16 Control 0.00655664843043863
M52_AAAGTCCAGTTGTAAG-1 PT16 Control -0.0159000796950324
M52_AAAGTCCCAAATACGA-1 PT16 Control -0.0131639306888801
M52_AAAGTGACAGACCTGC-1 PT16 Control -0.0351624559865952
M52_AAAGTGAGTACTCCCT-1 PT16 Control -0.0326456994210226
M52_AAAGTGAGTCCCAAAT-1 PT16 Control -0.002121358245537
M52_AAAGTGATCGCTTAAG-1 PT16 Control -0.00788317473980854
M52_AAATGGACACACCGCA-1 PT16 Control -0.020774421467973
M52_AAATGGACAGTCTACA-1 PT16 Control 0.0111424298813621
M52_AAATGGAGTATCGCGC-1 PT16 Control 0.0602062792471098
M52_AAATGGAGTGTCTTCC-1 PT16 Control -0.0548850704813445
M52_AAATGGAGTTATGACC-1 PT16 Control -0.0365638860564763
M52_AACAAAGCAAGCGCTC-1 PT16 Control 0.00213827003898981
M52_AACAAAGTCGACCCAG-1 PT16 Control -0.0246894345820421
M52_AACAACCCACTTCCTG-1 PT16 Control -0.0531510992056895
M52_AACAACCCAGGACTAG-1 PT16 Control -0.00805453183263322
M52_AACAAGAAGACTTAAG-1 PT16 Control -0.0377386420716673
M52_AACAAGACAGCGATTT-1 PT16 Control -0.0437303053230106
M52_AACAAGAGTCACTTAG-1 PT16 Control -0.0204185886287583
M52_AACAGGGAGAGTCAAT-1 PT16 Control -0.0100408807443353
M52_AACAGGGAGGATAATC-1 PT16 Control -0.0221685660348669
M52_AACAGGGCAATTGCTG-1 PT16 Control -0.0391674218600103
M52_AACAGGGTCCGACATA-1 PT16 Control -0.041018195721244
M52_AACCAACGTAATACCC-1 PT16 Control -0.0358464697360795
M52_AACCACAAGACAACAT-1 PT16 Control 0.0249911286342511
M52_AACCACAAGAGGATCC-1 PT16 Control -0.0189977515899527
M52_AACCACAAGTGCTCGC-1 PT16 Control -0.0127838556672203
M52_AACCACAGTACGTAGG-1 PT16 Control -0.0267672424896593
M52_AACCATGAGCGGTAGT-1 PT16 Control -0.0104301873047534
M52_AACCATGCACAGCCAC-1 PT16 Control 0.00252551824100028
M52_AACCATGTCAAGCCAT-1 PT16 Control -0.0159481222495079
M52_AACCCAAAGGAGAATG-1 PT16 Control -0.041826000513884
M52_AACCCAACACCCTATC-1 PT16 Control -0.0219428489661243
M52_AACCCAAGTCTGCAAT-1 PT16 Control 0.0313821857616949
M52_AACCTTTGTCTACACA-1 PT16 Control -0.0127519615537194
M52_AACGAAACAAGGCGTA-1 PT16 Control -0.0191690161749469
M52_AACGAAACAGTGTGCC-1 PT16 Control -0.0410058452192227
M52_AACGAAAGTCGATTTG-1 PT16 Control -0.0115816456005169
M52_AACGAAATCGATAACC-1 PT16 Control -0.0328822817899167
M52_AACGTCAAGGCCTGCT-1 PT16 Control -0.0358311725574169
M52_AACGTCAAGGGAGGTG-1 PT16 Control -0.0115267425653301
M52_AACGTCACATTGACCA-1 PT16 Control -0.0308805263465676
M52_AACGTCATCCGTACGG-1 PT16 Control -0.0275118218619863
M52_AACTTCTAGCTTTGTG-1 PT16 Control -0.0282956723113484
M52_AACTTCTCACCAGCCA-1 PT16 Control 0.028638298995447
M52_AACTTCTCATTCGGGC-1 PT16 Control -0.0207280960946802
M52_AACTTCTGTCTACGTA-1 PT16 Control -0.0508690515789304
M52_AACTTCTTCCTTGAAG-1 PT16 Control -0.0148270302754794
M52_AAGAACAAGGTGCTAG-1 PT16 Control -0.0264475093996358
M52_AAGAACATCCTTTAGT-1 PT16 Control -0.0134806638210766
M52_AAGACTCCACGGGTAA-1 PT16 Control -0.0207736140119674
M52_AAGACTCGTATAGGGC-1 PT16 Control -0.0116538580086548
M52_AAGATAGAGACTCCGC-1 PT16 Control -0.0418519552567738
M52_AAGATAGAGTAACCTC-1 PT16 Control 0.00492660212321974
M52_AAGATAGCATCAGTCA-1 PT16 Control -0.0313776189013456
M52_AAGATAGGTATTGCCA-1 PT16 Control -0.000329045064752814
M52_AAGATAGTCCAATGCA-1 PT16 Control -0.031705459638572
M52_AAGATAGTCGGCCAAC-1 PT16 Control 0.00225336167808154
M52_AAGCATCAGCCTCAAT-1 PT16 Control -0.0266504757491689
M52_AAGCATCTCTCCTGTG-1 PT16 Control 0.00359501361257683
M52_AAGCCATAGGAGAGTA-1 PT16 Control -0.049178188613529
M52_AAGCCATCAGAGGCAT-1 PT16 Control -0.0458800873808767
M52_AAGCCATTCTATACGG-1 PT16 Control -0.0385743741904333
M52_AAGCGAGAGCTAATGA-1 PT16 Control -0.0187684354103642
M52_AAGCGAGCACTAAACC-1 PT16 Control 0.0346490723247582
M52_AAGCGTTCACAGCGCT-1 PT16 Control -0.0356911059554386
M52_AAGCGTTCATACTGAC-1 PT16 Control -0.0268198886282011
M52_AAGCGTTTCCATCTCG-1 PT16 Control -0.0544174310602641
M52_AAGGTAAGTATGCTTG-1 PT16 Control -0.0311971623389504
M52_AAGTACCAGCGATCGA-1 PT16 Control 0.0198394956353162
M52_AAGTACCAGTTGAATG-1 PT16 Control -0.0380434197501534
M52_AAGTACCGTCGAGATG-1 PT16 Control -0.0387290155547078
M52_AAGTACCTCTTCCGTG-1 PT16 Control -0.0252275679255216
M52_AAGTCGTAGCTAATCC-1 PT16 Control -0.020126608982523
M52_AAGTGAACATGACAAA-1 PT16 Control 0.0347926754698358
M52_AAGTGAAGTAATGCGG-1 PT16 Control -0.0489600374242928
M52_AAGTTCGGTTGCCATA-1 PT16 Control -0.00381701400749998
M52_AAGTTCGTCCTCTCGA-1 PT16 Control -0.0457223408361775
M52_AATAGAGAGAATAGTC-1 PT16 Control 0.0632366110482168
M52_AATAGAGCAAATAAGC-1 PT16 Control 0.0530027788879393
M52_AATAGAGGTTCGGCTG-1 PT16 Control -0.0487153056518337
M52_AATAGAGTCGGTCATA-1 PT16 Control -0.0116223560029825
M52_AATCACGCACTGTCCT-1 PT16 Control -0.00741039961979442
M52_AATCGACGTACAGGTG-1 PT16 Control 0.00925131184991354
M52_AATCGACGTCATGCAT-1 PT16 Control -0.00466132684887724
M52_AATCGACTCTGCTAGA-1 PT16 Control -0.00986794649652381
M52_AATCGTGCAGTAGATA-1 PT16 Control -0.0458089103589308
M52_AATCGTGTCACCATCC-1 PT16 Control -0.0505778067789698
M52_AATCGTGTCGTGGCTG-1 PT16 Control -0.0352012266266258
M52_AATGAAGCACCAGACC-1 PT16 Control 0.00758075278492706
M52_AATGAAGCATCTCCCA-1 PT16 Control -0.0236246688385252
M52_AATGAAGTCATCCTGC-1 PT16 Control -0.0213868795450032
M52_AATGAAGTCGCAGTCG-1 PT16 Control -0.0285211054566117
M52_AATGACCAGGTAGCAC-1 PT16 Control -0.000423065422186314
M52_AATGACCTCACTAGCA-1 PT16 Control -0.0147430264191275
M52_AATGCCAAGATCCAAA-1 PT16 Control -0.000242779161548773
M52_AATGCCAAGGCCATAG-1 PT16 Control -0.00294389934649544
M52_AATGCCAGTAGACACG-1 PT16 Control -0.0180652724836426
M52_AATGGAAAGTTTCAGC-1 PT16 Control -0.0180744616179275
M52_AATGGAATCGAGAAGC-1 PT16 Control 0.0486840291846236
M52_AATTCCTCACGAGAAC-1 PT16 Control -0.00233468992598909
M52_AATTCCTTCGTTCCCA-1 PT16 Control 0.0136577290286853
M52_ACAAAGAAGCAGCCCT-1 PT16 Control -0.00173895751394487
M52_ACAAAGAAGCTGCGAA-1 PT16 Control -0.013689268875412
M52_ACAAAGAAGGTTGCCC-1 PT16 Control -0.0335515518967547
M52_ACAACCAAGGCAGGTT-1 PT16 Control -0.00100482984570055
M52_ACAACCACAAAGGGCT-1 PT16 Control 0.0291027304666664
M52_ACAAGCTAGCATCGAG-1 PT16 Control 0.0373982398645303
M52_ACACAGTAGCTAATGA-1 PT16 Control -0.0173520160579713
M52_ACACAGTAGTTGGAAT-1 PT16 Control -0.0472557908912729
M52_ACACCAACACAGCCTG-1 PT16 Control -0.0133594390830353
M52_ACACCAACATGACTAC-1 PT16 Control -0.0314110575610553
M52_ACACCAAGTCACAGTT-1 PT16 Control -0.0495084179230682
M52_ACACCAATCGCTTACC-1 PT16 Control -0.0236602420030031
M52_ACACGCGAGATGCTTC-1 PT16 Control -0.00341758186810617
M52_ACACGCGGTTGACGGA-1 PT16 Control -0.0365368083808173
M52_ACACTGACATTGGGAG-1 PT16 Control -0.0292063216667418
M52_ACACTGATCAGATGCT-1 PT16 Control 0.0027510080501007
M52_ACAGAAACACACCAGC-1 PT16 Control 0.0206962585956303
M52_ACAGAAATCCGCACTT-1 PT16 Control -0.0298947067213486
M52_ACAGAAATCTAAGGAA-1 PT16 Control 0.00351635251790794
M52_ACAGCCGCAATTTCCT-1 PT16 Control 0.00470735080452081
M52_ACAGCCGGTAATTGGA-1 PT16 Control -0.0128141465455542
M52_ACAGCCGGTATACGGG-1 PT16 Control -0.0184020667576691
M52_ACAGGGATCGCTATTT-1 PT16 Control -0.015769222887416
M52_ACATCCCGTCTTCAAG-1 PT16 Control 0.00951698327492914
M52_ACATCGAAGAAACCCG-1 PT16 Control -0.00986320834883714
M52_ACATCGAAGGCATCTT-1 PT16 Control -0.0279572766352695
M52_ACATCGAGTCACTTAG-1 PT16 Control -0.0340761870725512
M52_ACCAAACAGATCGACG-1 PT16 Control -0.0437329405581237
M52_ACCAAACCACAAGCCC-1 PT16 Control -0.0268518166629394
M52_ACCAAACTCAGGTAAA-1 PT16 Control 0.0100744811192093
M52_ACCAACACAGCGGATA-1 PT16 Control -0.0340362655215068
M52_ACCAACATCCCTATTA-1 PT16 Control -0.0270795462095983
M52_ACCAACATCTTTCAGT-1 PT16 Control -0.0381313734532435
M52_ACCACAAGTCACTAGT-1 PT16 Control -0.0412966544890488
M52_ACCACAATCATTGGTG-1 PT16 Control -0.0191297172502408
M52_ACCATTTCAGGTGTGA-1 PT16 Control -0.0341997317567751
M52_ACCCAAAAGGTCATTC-1 PT16 Control -0.0104878634505339
M52_ACCCAAAGTAGCTAAA-1 PT16 Control 0.0132965035595654
M52_ACCCAAATCGAGGCAA-1 PT16 Control 0.027944353738977
M52_ACCCAAATCGGCTGTG-1 PT16 Control -0.0299984047040297
M52_ACCCTCAGTGTATACC-1 PT16 Control -0.0116779481639044
M52_ACCCTCATCATAGACC-1 PT16 Control -0.00710902665217542
M52_ACCCTCATCGCCAGAC-1 PT16 Control -0.00419380594241212
M52_ACCCTCATCTTGCAAG-1 PT16 Control -0.0234203493138208
M52_ACCCTTGCATTCTTCA-1 PT16 Control -0.0185912962039698
M52_ACCCTTGGTCTATGAC-1 PT16 Control -0.0227647057446817
M52_ACCGTTCCACACCTGG-1 PT16 Control -0.0202752453744536
M52_ACCGTTCCAGCTTCGG-1 PT16 Control -0.0369912472380461
M52_ACCGTTCGTGCCGTTG-1 PT16 Control -0.00839657615338138
M52_ACCGTTCTCGAGTCTA-1 PT16 Control -0.0222944808197307
M52_ACCTACCAGATCGACG-1 PT16 Control 0.0443384728327871
M52_ACCTACCCAATACGCT-1 PT16 Control 0.0681205508554617
M52_ACCTACCGTAGCTTGT-1 PT16 Control -0.0268001648211786
M52_ACCTACCGTGTCATCA-1 PT16 Control -0.032532272906087
M52_ACCTACCTCCTTGGAA-1 PT16 Control 0.0231380552980701
M52_ACCTGAATCCACGTAA-1 PT16 Control -0.0233451825762437
M52_ACCTGTCGTAAGGCTG-1 PT16 Control -0.0270415583464515
M52_ACCTGTCTCGACGACC-1 PT16 Control 0.0335167880827252
M52_ACGATCATCACCTCAC-1 PT16 Control -0.00819438603295142
M52_ACGCACGCACTGCATA-1 PT16 Control 0.00631857580207909
M52_ACGCACGCACTTTAGG-1 PT16 Control -0.0379291591793205
M52_ACGCACGGTAACGTTC-1 PT16 Control 0.0788187984794917
M52_ACGCACGGTATACCCA-1 PT16 Control -0.00891487155909072
M52_ACGCACGGTTGCGTAT-1 PT16 Control -0.0202032234661201
M52_ACGCACGTCGAGTGGA-1 PT16 Control 0.0232333181756151
M52_ACGGAAGAGTCCCAAT-1 PT16 Control -0.017825707962231
M52_ACGGAAGAGTCGAAGC-1 PT16 Control -0.0320314350642814
M52_ACGGAAGCACAATGTC-1 PT16 Control -0.00975471626822225
M52_ACGGAAGCAGATCCAT-1 PT16 Control -0.0251338874124321
M52_ACGGGTCCACGTCGGT-1 PT16 Control 0.00315831252306586
M52_ACGGGTCGTAAGCTCT-1 PT16 Control -0.0147259545101816
M52_ACGGGTCTCGTCGGGT-1 PT16 Control -0.0550533266754628
M52_ACGGTCGAGGCCACTC-1 PT16 Control 0.00969728070462872
M52_ACGGTTATCTCTATGT-1 PT16 Control -0.0253137952412854
M52_ACGTAACGTATAGGGC-1 PT16 Control 0.00894819870772623
M52_ACGTAACGTTTCGATG-1 PT16 Control -0.00341243271364175
M52_ACGTAACTCAAGCCTA-1 PT16 Control -0.0347411305585203
M52_ACGTACAAGTCTGGAG-1 PT16 Control 0.00577155403928409
M52_ACGTACACAAAGGAGA-1 PT16 Control 0.0066042684065567
M52_ACGTACATCAATGCAC-1 PT16 Control 0.0113053202811461
M52_ACGTAGTAGGGAGTGG-1 PT16 Control -0.0354323720486522
M52_ACGTAGTCAGACTCTA-1 PT16 Control 0.0136469300894273
M52_ACGTAGTTCTTGCGCT-1 PT16 Control -0.0243384869125588
M52_ACGTCCTCAACACAAA-1 PT16 Control -0.0166747986474426
M52_ACGTCCTCACTGCGTG-1 PT16 Control 0.000590058984503428
M52_ACGTCCTCATAGTCAC-1 PT16 Control -0.0465202908083161
M52_ACGTTCCAGTAATACG-1 PT16 Control 0.0329394730898472
M52_ACGTTCCGTTCCTAGA-1 PT16 Control -0.0380881329426746
M52_ACTACGAAGGATTTGA-1 PT16 Control -0.0273479377770769
M52_ACTACGAAGGTTAGTA-1 PT16 Control 0.00758358296775735
M52_ACTACGACACGGTGAA-1 PT16 Control -0.00932461920890318
M52_ACTACGATCTCCTGAC-1 PT16 Control -0.0395863905356244
M52_ACTATCTAGATCGCCC-1 PT16 Control 0.0104153863490544
M52_ACTATCTAGCAGAAAG-1 PT16 Control -0.0295907580956561
M52_ACTATCTAGGCCTAAG-1 PT16 Control -0.0381758361696583
M52_ACTATCTGTCCAACGC-1 PT16 Control -0.0509898539003352
M52_ACTATCTGTCGTTTCC-1 PT16 Control 0.093194976475919
M52_ACTATCTTCACAAGGG-1 PT16 Control -0.0126585303276658
M52_ACTATCTTCGACCCAG-1 PT16 Control 0.0124900743803447
M52_ACTATGGAGAATTCAG-1 PT16 Control -0.0242137001831577
M52_ACTATGGTCATTGTGG-1 PT16 Control 0.0192304251773366
M52_ACTATTCAGGCAATGC-1 PT16 Control -0.0116488582811745
M52_ACTCCCAAGGATGAGA-1 PT16 Control -0.00724819395693468
M52_ACTCCCAGTAACAGGC-1 PT16 Control -0.0399933381214642
M52_ACTCCCAGTCATAGTC-1 PT16 Control -0.0174272020049087
M52_ACTCTCGAGACTACCT-1 PT16 Control 0.00191732451328874
M52_ACTCTCGAGATTCGCT-1 PT16 Control -0.0136790669195087
M52_ACTCTCGAGGGCATGT-1 PT16 Control -0.0389825674486775
M52_ACTCTCGAGTGTTGAA-1 PT16 Control -0.00964464474153992
M52_ACTCTCGCAAGTTCCA-1 PT16 Control -0.042137987784315
M52_ACTCTCGCACGCTGTG-1 PT16 Control -0.00315772981834495
M52_ACTGATGCAGTCTACA-1 PT16 Control -0.0298740213703254
M52_ACTGATGTCATTTCGT-1 PT16 Control -0.00450083338061458
M52_ACTGCAATCGCCACTT-1 PT16 Control -0.00613063946604478
M52_ACTGTCCAGTTGCGAG-1 PT16 Control -0.00588861176362576
M52_ACTGTGACAAGTGGGT-1 PT16 Control -0.0272134465595715
M52_ACTGTGAGTATCGAAA-1 PT16 Control -0.0167471938400972
M52_ACTGTGAGTTGAATCC-1 PT16 Control 0.0391859600655659
M52_ACTTAGGGTACAGAAT-1 PT16 Control -0.0155818905734678
M52_ACTTAGGGTCTTCAAG-1 PT16 Control -0.0174011536736334
M52_ACTTATCAGGTAAGTT-1 PT16 Control 0.000520254776169626
M52_ACTTATCTCCGATTAG-1 PT16 Control 0.00678995631088852
M52_ACTTCCGCAACGTTAC-1 PT16 Control -0.0379254886808737
M52_ACTTCCGGTTATCTTC-1 PT16 Control -0.0289537531952411
M52_ACTTCGCGTACAGGTG-1 PT16 Control -0.00442026881845067
M52_ACTTTCACATGACGAG-1 PT16 Control -0.0361187890489733
M52_ACTTTCATCGAGTCCG-1 PT16 Control -0.000753282193343544
M52_ACTTTGTGTAGAATAC-1 PT16 Control -0.00937587510516252
M52_ACTTTGTGTCAGACGA-1 PT16 Control -0.0229474939992002
M52_ACTTTGTTCTTGCAGA-1 PT16 Control -0.0296753134275106
M52_AGAAATGAGGTTCCGC-1 PT16 Control 0.0070392854882321
M52_AGAACAATCAGTGATC-1 PT16 Control -0.0269206696127626
M52_AGAACAATCCTATGGA-1 PT16 Control -0.0104941284991321
M52_AGAACAATCGCTAAAC-1 PT16 Control -0.0351471315443567
M52_AGAACAATCGGAGTAG-1 PT16 Control -0.020482164761718
M52_AGAACCTAGGCTAAAT-1 PT16 Control -0.00762666962036179
M52_AGAACCTAGTAGAGTT-1 PT16 Control -0.00782189616842915
M52_AGAACCTCACATTCTT-1 PT16 Control -0.000879082593725211
M52_AGAACCTCAGCAGACA-1 PT16 Control -0.0213984184028639
M52_AGAACCTGTACGGCAA-1 PT16 Control -0.0244084499920953
M52_AGAAGCGAGGCAGTCA-1 PT16 Control -0.0420698246293723
M52_AGAAGCGGTACGTGAG-1 PT16 Control -0.0152562876089567
M52_AGACAAAAGTACTGGG-1 PT16 Control -0.028326722607421
M52_AGACAAACATCCTTCG-1 PT16 Control -0.0151536492783292
M52_AGACAGGGTCGAAACG-1 PT16 Control -0.0228694961521339
M52_AGACAGGTCAGCTTCC-1 PT16 Control -0.0162290371649342
M52_AGACCATAGAATCGAT-1 PT16 Control -0.0355010568822325
M52_AGACCCGCACCACATA-1 PT16 Control -0.0200711070950743
M52_AGACCCGTCTAACACG-1 PT16 Control -0.00143828855945122
M52_AGACCCGTCTACTGCC-1 PT16 Control 0.0053386722545252
M52_AGAGAATCAGCTCTGG-1 PT16 Control -0.0204912604250576
M52_AGAGAATGTACCGTGC-1 PT16 Control -0.0109353438960659
M52_AGAGAGCAGAATCGAT-1 PT16 Control -0.0101992661226
M52_AGAGAGCGTGATAGAT-1 PT16 Control -0.0360711682440643
M52_AGAGAGCTCCGTCCTA-1 PT16 Control -0.0331323010482014
M52_AGAGCAGAGAAGTCCG-1 PT16 Control 0.0107457690644889
M52_AGAGCAGTCTTTGGAG-1 PT16 Control -0.000215456139991577
M52_AGAGCCCCAGCCGTCA-1 PT16 Control -0.0141791368291637
M52_AGAGCCCCATGCCGCA-1 PT16 Control -0.0150441537269535
M52_AGATAGAAGAGGTCAC-1 PT16 Control -0.0135181130347591
M52_AGATAGACACAACATC-1 PT16 Control -0.0311771488129794
M52_AGATAGACATCGAGCC-1 PT16 Control -0.0482408298970617
M52_AGATAGATCTGATTCT-1 PT16 Control -0.0257991786936977
M52_AGATCCAAGTCAACAA-1 PT16 Control 0.0396088765632953
M52_AGATCCATCGTTTACT-1 PT16 Control -0.0434849602806177
M52_AGATCGTGTCGGATTT-1 PT16 Control -0.0103854717219381
M52_AGATGAACATGTGGTT-1 PT16 Control -0.0281107452792294
M52_AGATGCTAGCAAGTGC-1 PT16 Control -0.0302884986713129
M52_AGATGCTGTCACTCAA-1 PT16 Control 0.0187668499739811
M52_AGCCAATCAAGGTCGA-1 PT16 Control -0.013675597958672
M52_AGCCAATGTGAATTGA-1 PT16 Control -0.0162279089631848
M52_AGCCAGCTCAGGCGAA-1 PT16 Control -0.00726130838063435
M52_AGCGATTAGTGCGCTC-1 PT16 Control -0.039098692771747
M52_AGCGATTCAATAGGGC-1 PT16 Control -0.0138083438706501
M52_AGCGATTCAGAGTGTG-1 PT16 Control 0.00896062335617212
M52_AGCGCCAAGGTCTTTG-1 PT16 Control -0.00816474416835747
M52_AGCGCCATCTCATAGG-1 PT16 Control -0.0104260092190728
M52_AGCGCTGCAACTAGAA-1 PT16 Control 0.00851454852746994
M52_AGCGCTGTCCACAGCG-1 PT16 Control 0.0256770241435324
M52_AGCGCTGTCGCCTATC-1 PT16 Control 0.012083010214392
M52_AGCGTATCATCAGCAT-1 PT16 Control -0.013279875773981
M52_AGCGTATGTACGTGAG-1 PT16 Control -0.0423009858516473
M52_AGCGTATGTATGAGGC-1 PT16 Control -0.0163841272304307
M52_AGCGTCGCAACCCTAA-1 PT16 Control -0.0327928108219061
M52_AGCTACAAGCATCAAA-1 PT16 Control -0.0183313809062328
M52_AGCTACAAGCCTCATA-1 PT16 Control -0.0638876647188804
M52_AGCTACAAGTCTGTAC-1 PT16 Control -0.00960687847145808
M52_AGCTACACATACAGGG-1 PT16 Control -0.0435844958314996
M52_AGCTACATCCTCCACA-1 PT16 Control -0.0392145610333847
M52_AGCTTCCAGTTGCCCG-1 PT16 Control -0.039924849087615
M52_AGCTTCCTCTTTCTAG-1 PT16 Control -0.00255304468133666
M52_AGGAAATCACTGAGGA-1 PT16 Control -0.00761837473269786
M52_AGGAAATGTTATCTTC-1 PT16 Control -0.0318195213930739
M52_AGGAAATTCCAACCGG-1 PT16 Control 0.00734617718147118
M52_AGGAAATTCCTTCGAC-1 PT16 Control -0.0452384892512051
M52_AGGAATAAGGTCTTTG-1 PT16 Control -0.00853497035948195
M52_AGGAATACACCTAAAC-1 PT16 Control -0.0341797528331755
M52_AGGACGAAGATTGATG-1 PT16 Control -0.031773226027031
M52_AGGACGAAGTGATAAC-1 PT16 Control -0.0200155522746211
M52_AGGACGAGTGGTAACG-1 PT16 Control -0.0163388774544047
M52_AGGACTTAGACTCTAC-1 PT16 Control -0.0648407267693867
M52_AGGACTTCAGGGAATC-1 PT16 Control 0.0195441463074534
M52_AGGACTTCAGGTCCGT-1 PT16 Control 0.00942657658882118
M52_AGGACTTGTTCGAGCC-1 PT16 Control -0.0201556804185267
M52_AGGATAACAATCGAAA-1 PT16 Control 0.00305266928100625
M52_AGGATCTCAACCGGAA-1 PT16 Control -0.0211031026866506
M52_AGGCCACCACCCTTAC-1 PT16 Control -0.039809616444126
M52_AGGCCACTCCACACCT-1 PT16 Control -0.0313554896107997
M52_AGGCTGCAGAGCAAGA-1 PT16 Control -0.0457603112851872
M52_AGGCTGCTCCCTAGGG-1 PT16 Control -0.0225977674353263
M52_AGGCTGCTCGGCTCTT-1 PT16 Control 0.0116954188979682
M52_AGGGAGTCAAGTGGGT-1 PT16 Control 0.0317161757532455
M52_AGGGAGTCAGCTGTCG-1 PT16 Control -0.0400170391983979
M52_AGGGAGTGTAACTGCT-1 PT16 Control -0.0154412715044629
M52_AGGGAGTTCTGGACCG-1 PT16 Control 0.000721922421803939
M52_AGGGCCTCAGGTTCGC-1 PT16 Control -0.0318830799859618
M52_AGGGCCTGTGAGATCG-1 PT16 Control -0.0461752293607494
M52_AGGGCCTTCCAGGACC-1 PT16 Control -0.0174556155139773
M52_AGGGCCTTCTACGGGC-1 PT16 Control -0.0143809273414142
M52_AGGGTCCCAGCCCACA-1 PT16 Control -0.0148752241210854
M52_AGGGTCCCATAAGATG-1 PT16 Control -0.0289792887433022
M52_AGGGTGAAGATCGACG-1 PT16 Control -0.0162804735911891
M52_AGGGTGACAGACAATA-1 PT16 Control -0.0423245226424414
M52_AGGGTGACAGGCAATG-1 PT16 Control 0.00771724911102434
M52_AGGGTGATCCACAAGT-1 PT16 Control -0.0169284375349877
M52_AGGTAGGAGCCACTCG-1 PT16 Control -0.023000059855763
M52_AGGTAGGGTATTTCGG-1 PT16 Control -0.0137962582741414
M52_AGGTAGGTCTGCGGAC-1 PT16 Control -0.0255430048631214
M52_AGGTAGGTCTGGCCAG-1 PT16 Control -0.0369815923449614
M52_AGGTCATGTACTTGTG-1 PT16 Control 0.0154594353348393
M52_AGGTCTAAGTGCTCGC-1 PT16 Control 0.0144454554375557
M52_AGGTCTAAGTTCATGC-1 PT16 Control -0.0335669993097439
M52_AGGTCTACACTGTCCT-1 PT16 Control -0.0243994484101299
M52_AGGTGTTCAAGCGATG-1 PT16 Control -0.0250303347514384
M52_AGGTGTTCACTCTAGA-1 PT16 Control -0.0540098929212534
M52_AGGTGTTTCGTTAGAC-1 PT16 Control -0.0332307252487831
M52_AGGTTACAGGCCTGCT-1 PT16 Control -0.00133747534612202
M52_AGGTTACTCGACGCTG-1 PT16 Control -0.0334047344584695
M52_AGGTTGTGTATCGAAA-1 PT16 Control 0.090438604951788
M52_AGGTTGTGTTGCTGAT-1 PT16 Control -0.0382079394789322
M52_AGGTTGTTCAAAGCCT-1 PT16 Control -0.0259120135099622
M52_AGGTTGTTCGATCCCT-1 PT16 Control -0.0489335472975605
M52_AGTAACCGTATCGATC-1 PT16 Control -0.0296452325643059
M52_AGTAACCGTCGCATTA-1 PT16 Control -0.000687535442042558
M52_AGTAACCGTGATTGGG-1 PT16 Control -0.0139894636672698
M52_AGTACCAAGGCCTAAG-1 PT16 Control -0.0155951862748084
M52_AGTACCACAAGATTGA-1 PT16 Control -0.0124228203330736
M52_AGTACCACAGGTGACA-1 PT16 Control -0.0183397706081965
M52_AGTACCATCTCAGGCG-1 PT16 Control -0.0197959114935029
M52_AGTACTGGTATATGGA-1 PT16 Control -0.0115286281951255
M52_AGTACTGGTTCGTTCC-1 PT16 Control -0.0259107690881892
M52_AGTAGCTAGACAACAT-1 PT16 Control -0.0314698293566903
M52_AGTAGCTGTCGCTTGG-1 PT16 Control 0.0166104556489098
M52_AGTAGCTTCAGTGATC-1 PT16 Control -0.0398668402508656
M52_AGTAGTCAGTCCCAAT-1 PT16 Control 0.0140918772496666
M52_AGTAGTCAGTGTTGTC-1 PT16 Control -0.00648039133735145
M52_AGTAGTCCAATTGAGA-1 PT16 Control -0.0409642525478916
M52_AGTCAACAGAACAAGG-1 PT16 Control 0.0137299143420758
M52_AGTCAACGTGTAACGG-1 PT16 Control 0.0271353532873595
M52_AGTCAACGTTCCGCTT-1 PT16 Control -0.0158635806466556
M52_AGTCACACAGGCATGA-1 PT16 Control 0.008162141729045
M52_AGTCACATCAGACCGC-1 PT16 Control 0.00485993443883409
M52_AGTCACATCTGTTCAT-1 PT16 Control -0.017159058322902
M52_AGTCACATCTTCCGTG-1 PT16 Control -0.0147911940309723
M52_AGTCATGCAAGTATCC-1 PT16 Control -0.00788218629829546
M52_AGTCATGCATGTACGT-1 PT16 Control -0.0183691503854852
M52_AGTCATGGTATGGAGC-1 PT16 Control 0.0472702283782893
M52_AGTCATGGTCGTTGGC-1 PT16 Control 0.0222404922466108
M52_AGTCATGTCCAACCAA-1 PT16 Control -0.0338799416256753
M52_AGTCTCCAGAGCGACT-1 PT16 Control -0.0217722519267537
M52_AGTCTCCTCGACGAGA-1 PT16 Control 0.00364266686174494
M52_AGTGACTAGGTAAGGA-1 PT16 Control -0.00578057615088695
M52_AGTGACTCACGGAAGT-1 PT16 Control -0.000230405052610544
M52_AGTGACTCATATCTCT-1 PT16 Control -0.0391189642492226
M52_AGTGACTCATCGTGGC-1 PT16 Control -0.00427512358346785
M52_AGTGACTGTACAGGTG-1 PT16 Control -0.0085233690762869
M52_AGTGATCGTTTACTGG-1 PT16 Control -0.0316618538429763
M52_AGTGATCTCAGAGCAG-1 PT16 Control -0.0176064334540976
M52_AGTGATCTCCCACAGG-1 PT16 Control -0.0410505131428202
M52_AGTGCCGAGTTAACGA-1 PT16 Control -0.0436632382890342
M52_AGTGCCGCAAGCGATG-1 PT16 Control -0.0265736865812254
M52_AGTGTTGCACCATAAC-1 PT16 Control -0.0208175943876371
M52_AGTGTTGCAGCTGTCG-1 PT16 Control -0.00119884778327833
M52_AGTTAGCCAACGACAG-1 PT16 Control -0.0146725983236394
M52_AGTTCCCAGGTTTACC-1 PT16 Control -0.0392358324079912
M52_ATACCGAAGCGGTAGT-1 PT16 Control -0.0338562703766621
M52_ATACTTCCAAATGCTC-1 PT16 Control -0.0277391627611347
M52_ATACTTCCACAAGCAG-1 PT16 Control -0.0298104548496277
M52_ATACTTCGTGCTCGTG-1 PT16 Control 0.0395628199900969
M52_ATACTTCTCGTCGATA-1 PT16 Control -0.0101895375182996
M52_ATAGAGACATTCTCTA-1 PT16 Control 0.00922835229609092
M52_ATAGAGAGTTCCAAAC-1 PT16 Control -0.027034844493271
M52_ATAGGCTCAACTCATG-1 PT16 Control -0.0167203914243795
M52_ATAGGCTTCAAGCCCG-1 PT16 Control 0.0029754759680225
M52_ATCACAGCATGACGTT-1 PT16 Control -0.0163511516837405
M52_ATCACAGTCATTACGG-1 PT16 Control 0.00521083867150052
M52_ATCACAGTCCGTTGGG-1 PT16 Control -0.00947455153610094
M52_ATCACGAAGTTACGAA-1 PT16 Control -0.0531126447322478
M52_ATCACGATCAGAGCGA-1 PT16 Control 0.000334735054373259
M52_ATCACGATCTATGCCC-1 PT16 Control -0.00586032696531333
M52_ATCACTTAGGTTACCT-1 PT16 Control -0.0104252810984309
M52_ATCACTTTCGACCCAG-1 PT16 Control -0.0113008567735501
M52_ATCAGGTGTCGGTGTC-1 PT16 Control -0.0110010627732338
M52_ATCATTCAGACCCGCT-1 PT16 Control -0.0184292673165967
M52_ATCATTCTCGGCTCTT-1 PT16 Control -0.0214422581657042
M52_ATCCACCAGTTGCCTA-1 PT16 Control -0.0114644857260555
M52_ATCCATTCAGGCATTT-1 PT16 Control 0.0446455474169402
M52_ATCCCTGAGTGCGACA-1 PT16 Control 0.00145453045785277
M52_ATCCCTGCACATCCCT-1 PT16 Control -0.0277137446569642
M52_ATCCCTGGTCGGCCTA-1 PT16 Control -0.0304736761476114
M52_ATCCCTGGTGAGTGAC-1 PT16 Control -0.0401375727545428
M52_ATCCGTCTCAAACGTC-1 PT16 Control -0.0125387001889149
M52_ATCCGTCTCATAAGGA-1 PT16 Control 0.00121745316557356
M52_ATCCGTCTCTCCCATG-1 PT16 Control 0.0180129204765581
M52_ATCGATGAGGCCTAAG-1 PT16 Control 0.054878570058925
M52_ATCGATGCAGTAGATA-1 PT16 Control -0.0074608649684175
M52_ATCGCCTCAAGGATGC-1 PT16 Control -0.0100700377658562
M52_ATCGCCTCATGGCTAT-1 PT16 Control -0.0378598712666714
M52_ATCGCCTGTACAAACA-1 PT16 Control -0.0184991732522631
M52_ATCGCCTTCATCAGTG-1 PT16 Control -0.0180662253144164
M52_ATCGGATCAGTGAGCA-1 PT16 Control -0.0264837096260714
M52_ATCGGATGTCATCGGC-1 PT16 Control -0.0273550928886675
M52_ATCGGCGCAAACTAGA-1 PT16 Control -0.0168174099330692
M52_ATCGTAGAGATTCGAA-1 PT16 Control -0.0158742901381577
M52_ATCGTAGAGTAAGCAT-1 PT16 Control 0.0239261330074099
M52_ATCGTAGGTCATTGCA-1 PT16 Control 0.0142475718472796
M52_ATCGTCCCAGGACAGT-1 PT16 Control -0.0414636785697526
M52_ATCGTCCGTTCGTTCC-1 PT16 Control -0.00522047475436188
M52_ATCGTGAAGGACATCG-1 PT16 Control -0.0149092791163165
M52_ATCGTGAGTTCTCGTC-1 PT16 Control 0.0314369309113626
M52_ATCGTGATCAGCAGAG-1 PT16 Control -0.0427806997972993
M52_ATCGTGATCGATGGAG-1 PT16 Control -0.00734951058687686
M52_ATCTTCAAGGTTTACC-1 PT16 Control 0.0170083451841083
M52_ATCTTCAGTTTCAGAC-1 PT16 Control -0.0247435973915839
M52_ATCTTCATCCAGTGCG-1 PT16 Control -0.016226737680734
M52_ATGAAAGCACCAATTG-1 PT16 Control 0.0117090314848352
M52_ATGACCAGTCAAGCGA-1 PT16 Control -0.0226914488280002
M52_ATGAGTCAGATAGTGT-1 PT16 Control 0.0541285034515295
M52_ATGAGTCAGTCACAGG-1 PT16 Control -0.0344596908305278
M52_ATGAGTCCAGCTGTCG-1 PT16 Control -0.0150133690113863
M52_ATGATCGCACAATGCT-1 PT16 Control -0.0153451037298764
M52_ATGCATGCATTCCTCG-1 PT16 Control 0.00992119904677741
M52_ATGCATGGTCACCGAC-1 PT16 Control -0.0235991221345847
M52_ATGCATGGTTGATCGT-1 PT16 Control -0.0146929114738326
M52_ATGCCTCCAGGTGAGT-1 PT16 Control -0.046679470286195
M52_ATGCGATGTTCGGTTA-1 PT16 Control -0.021554085854076
M52_ATGCGATTCGCGGTAC-1 PT16 Control -0.0387853404767012
M52_ATGGAGGAGAAATTGC-1 PT16 Control -0.00112788926579441
M52_ATGGATCCACTTTAGG-1 PT16 Control -0.0154760553401783
M52_ATGGATCGTTGTCATG-1 PT16 Control 0.0258351007226072
M52_ATGGGAGAGTAAACAC-1 PT16 Control -0.0357432364666167
M52_ATGGGAGCAAATGGCG-1 PT16 Control 0.030707382798785
M52_ATGGGAGTCAGCTGAT-1 PT16 Control -0.0188000131080537
M52_ATGGGAGTCTCTCTTC-1 PT16 Control -0.043373856378839
M52_ATGGGAGTCTTGATTC-1 PT16 Control -0.00350037488179233
M52_ATGGGTTCATCCGTGG-1 PT16 Control -0.021669012641153
M52_ATGGTTGGTCCATACA-1 PT16 Control 0.0225710077970928
M52_ATGTCCCCATACCACA-1 PT16 Control 0.0299354406109387
M52_ATGTCTTCAATGAACA-1 PT16 Control -0.00650049233601133
M52_ATTACCTCATCTCATT-1 PT16 Control -0.0433125706065004
M52_ATTACCTTCGAACTCA-1 PT16 Control -0.0539096369142259
M52_ATTACTCCACCAGACC-1 PT16 Control 0.022228664234843
M52_ATTATCCAGAAGGGAT-1 PT16 Control 0.0363624465592707
M52_ATTATCCTCGATCCCT-1 PT16 Control -0.00914610918455552
M52_ATTATCCTCTAACACG-1 PT16 Control 0.0166898496397585
M52_ATTATCCTCTTCTCAA-1 PT16 Control -0.00997783046153397
M52_ATTCACTAGCCTGTGC-1 PT16 Control -0.0168473565721883
M52_ATTCACTCACGACTAT-1 PT16 Control -0.0392389521533412
M52_ATTCACTGTTGCGTAT-1 PT16 Control -0.00927792500376093
M52_ATTCACTTCTGCCTCA-1 PT16 Control -0.00367943418143316
M52_ATTCCATAGATGAACT-1 PT16 Control -0.0470489652439999
M52_ATTCCCGGTACGTTCA-1 PT16 Control 0.00814946403147265
M52_ATTCCTAAGATACCAA-1 PT16 Control 0.00717435668000899
M52_ATTCCTAAGTACCCTA-1 PT16 Control -0.0335282919014031
M52_ATTCCTAGTAGACAAT-1 PT16 Control 0.0106520257349907
M52_ATTCCTAGTCCACATA-1 PT16 Control -0.0249391487162146
M52_ATTCCTATCCGGCTTT-1 PT16 Control -0.0333405771320849
M52_ATTCGTTTCCGTAGTA-1 PT16 Control -0.0208050362681498
M52_ATTCTACAGTAGATCA-1 PT16 Control 0.00320239691971291
M52_ATTCTACGTATGGAGC-1 PT16 Control 0.0126729085296793
M52_ATTCTTGAGGTTATAG-1 PT16 Control -0.000670797065779993
M52_ATTCTTGCAAGTATAG-1 PT16 Control -0.0241262215619047
M52_ATTCTTGTCATTTGGG-1 PT16 Control -0.0326852147110811
M52_ATTCTTGTCGGAGATG-1 PT16 Control -0.026577253871873
M52_ATTGGGTGTTTACCTT-1 PT16 Control -0.0355645946719165
M52_ATTGGGTTCGCATAGT-1 PT16 Control -0.0247718719572419
M52_ATTGTTCAGCTGTCCG-1 PT16 Control 0.00719310190220471
M52_ATTGTTCCAACAGATA-1 PT16 Control -0.0222922337391329
M52_ATTGTTCTCAGCTTGA-1 PT16 Control -0.00655518843239031
M52_ATTTACCCACAACCGC-1 PT16 Control -0.0325349979195492
M52_ATTTCACAGCGACATG-1 PT16 Control -0.0327007525320436
M52_ATTTCACCAGACCGCT-1 PT16 Control 0.00466855461984239
M52_ATTTCTGCAACTTGCA-1 PT16 Control -0.00847754330964759
M52_CAAAGAACACGACCTG-1 PT16 Control -0.0318881459893451
M52_CAACAACGTCCAATCA-1 PT16 Control -0.0665472672264298
M52_CAACAACTCATTTCGT-1 PT16 Control -0.0252268931294003
M52_CAACCAAAGTCACTGT-1 PT16 Control -0.0330402390345566
M52_CAACCTCAGGAGCAAA-1 PT16 Control -0.0338456603389683
M52_CAACCTCCACAACATC-1 PT16 Control -0.00846071135665707
M52_CAACCTCCACGACGAA-1 PT16 Control -0.0122966705143178
M52_CAACCTCTCCTATTTG-1 PT16 Control 0.00121335290455291
M52_CAACGATAGTCTGTAC-1 PT16 Control -0.0121006986558977
M52_CAACGGCGTATGCTTG-1 PT16 Control -0.0217321729785663
M52_CAAGAGGAGAACGTGC-1 PT16 Control -0.0490360103223608
M52_CAAGAGGAGACCAAGC-1 PT16 Control -0.0357320502080124
M52_CAAGCTAAGTCTGCAT-1 PT16 Control -0.0205478222081067
M52_CAAGGGACACAGCGCT-1 PT16 Control -0.0058955381819126
M52_CAAGGGAGTCCCAAAT-1 PT16 Control -0.0358906086983922
M52_CAAGGGATCTCATAGG-1 PT16 Control -0.0273273116988614
M52_CAATACGGTCGAGCTC-1 PT16 Control 0.0224585828922435
M52_CAATACGTCGTGGGAA-1 PT16 Control -0.0428810834477781
M52_CAATGACCAGGGTCTC-1 PT16 Control -0.0126368801739977
M52_CAATGACGTCTCACGG-1 PT16 Control -0.0167094522345147
M52_CAATGACTCACCTACC-1 PT16 Control -0.031333762715055
M52_CAATGACTCTTCACAT-1 PT16 Control -0.00704295478515549
M52_CAATTTCAGAATAGTC-1 PT16 Control -0.00357840404390194
M52_CAATTTCAGCTCCACG-1 PT16 Control -0.034611655843453
M52_CAATTTCCACAGTACT-1 PT16 Control -0.0346940521794437
M52_CAATTTCGTAGGCAAC-1 PT16 Control 0.0186247210756451
M52_CAATTTCGTCGCGTCA-1 PT16 Control 0.0251163736081727
M52_CAATTTCGTTCAAAGA-1 PT16 Control -0.0372620458077549
M52_CACAACACATCGGATT-1 PT16 Control -0.0176698943043934
M52_CACACAAGTGAACTAA-1 PT16 Control -0.0443155855479255
M52_CACACAAGTGCACAAG-1 PT16 Control -0.00331884565875046
M52_CACACAATCGCACTCT-1 PT16 Control 0.0565640597738587
M52_CACAGATAGGAGTATT-1 PT16 Control -0.0305456311548311
M52_CACAGGCAGGTTGGAC-1 PT16 Control -0.000272120008337373
M52_CACAGGCCAATAGAGT-1 PT16 Control -0.0291065241099483
M52_CACATGACAGGCACTC-1 PT16 Control -0.0299169557050166
M52_CACATGAGTATCCCTC-1 PT16 Control -0.0233374785113372
M52_CACCAAACAACAAGTA-1 PT16 Control -0.0338227776026877
M52_CACCAAAGTACAAGTA-1 PT16 Control -0.0181718729964018
M52_CACCGTTAGCGTGTTT-1 PT16 Control -0.00395973768952596
M52_CACCGTTGTGTTCAGT-1 PT16 Control -0.0206080992254782
M52_CACGAATAGCACCGAA-1 PT16 Control -0.00861381056652016
M52_CACGAATCATTGCTTT-1 PT16 Control 0.0143499398417515
M52_CACGAATGTTTGGCTA-1 PT16 Control -0.0448760439253583
M52_CACGGGTAGGAGACCT-1 PT16 Control -0.013345717988592
M52_CACGGGTCAATGGCAG-1 PT16 Control -0.0317703611646222
M52_CACGGGTGTTATCTTC-1 PT16 Control 0.0127800508009458
M52_CACGGGTTCCAGTTCC-1 PT16 Control -0.0574921206687997
M52_CACGGGTTCTGGACCG-1 PT16 Control -0.0137543011686621
M52_CACGTGGAGGTCGACA-1 PT16 Control -0.014922789808909
M52_CACGTGGGTGGAAGTC-1 PT16 Control -0.0149167522815213
M52_CACGTGGGTTGGGAAC-1 PT16 Control -0.0471473388892494
M52_CACGTGGTCAGAGCAG-1 PT16 Control -0.0499125014743526
M52_CACGTTCAGCCTCACG-1 PT16 Control 0.022067533414676
M52_CACGTTCGTGGCAACA-1 PT16 Control -0.000981566040428983
M52_CACGTTCTCTGAGCAT-1 PT16 Control -0.0078696289411774
M52_CACTGAAAGCCTGGAA-1 PT16 Control -0.0371357548805645
M52_CACTGAACAGCACGAA-1 PT16 Control -0.0165775182604062
M52_CACTGAACATCTTAGG-1 PT16 Control -0.0356053058122813
M52_CACTGAATCCTCTGCA-1 PT16 Control -0.0202326179756733
M52_CACTGGGAGCACCGTC-1 PT16 Control -0.0179715164063427
M52_CACTGGGAGCGACATG-1 PT16 Control -0.0622498032223753
M52_CACTGGGCAAAGCACG-1 PT16 Control -0.0031230831532193
M52_CACTTCGGTATGTCCA-1 PT16 Control -0.00853630889503734
M52_CACTTCGGTCACGCTG-1 PT16 Control -0.00827983649632394
M52_CAGAGCCAGAATCTAG-1 PT16 Control -0.040355696223173
M52_CAGATACAGATGTTAG-1 PT16 Control -0.0153804385838311
M52_CAGATACAGCCAGAGT-1 PT16 Control -0.0117005441940825
M52_CAGATACAGCTAATGA-1 PT16 Control -0.0274632591307171
M52_CAGATACAGTGCTCGC-1 PT16 Control -0.0166724051633601
M52_CAGATACTCTATACGG-1 PT16 Control 0.0196951585895793
M52_CAGATCAAGCCTGACC-1 PT16 Control 0.00923218893647587
M52_CAGATCAAGGCAGTCA-1 PT16 Control 0.00311419952708514
M52_CAGATTGAGCGGGTTA-1 PT16 Control -0.0175213455750154
M52_CAGATTGCACAAGTTC-1 PT16 Control -0.0420704725651384
M52_CAGATTGGTCCTACAA-1 PT16 Control -0.0159943055783009
M52_CAGATTGTCCAACCGG-1 PT16 Control 0.0123450887902712
M52_CAGCAATCATCAGCAT-1 PT16 Control -0.0219693720363269
M52_CAGCACGGTAAGGCTG-1 PT16 Control 0.00535110588426649
M52_CAGCACGGTCTCAGAT-1 PT16 Control -0.0127893452532495
M52_CAGCAGCCATGTCAGT-1 PT16 Control -0.034607532279127
M52_CAGCAGCGTGACGTCC-1 PT16 Control 0.00692937288531958
M52_CAGCAGCTCCTCTAAT-1 PT16 Control -0.0335824416291306
M52_CAGCAGCTCTGTAACG-1 PT16 Control 0.00633798577147313
M52_CAGCCAGAGGGCAGAG-1 PT16 Control -0.0284958980086
M52_CAGCCAGAGTTCCTGA-1 PT16 Control -0.0320691288393742
M52_CAGCCAGCAGAGTGTG-1 PT16 Control -0.00154892188792469
M52_CAGCGTGCAAAGACTA-1 PT16 Control -0.0406875643011285
M52_CAGCGTGCAAGTCCCG-1 PT16 Control -0.00864406686342239
M52_CAGCGTGCACGCGTCA-1 PT16 Control -0.0284160764468593
M52_CAGGCCAGTCAAGCGA-1 PT16 Control -0.0291429393546269
M52_CAGGCCATCCATCCGT-1 PT16 Control -0.0322469066618534
M52_CAGGCCATCTTAGGAC-1 PT16 Control -0.00436492236828434
M52_CAGGGCTGTTAGGCTT-1 PT16 Control 0.0059111659420592
M52_CAGGTATCAGTTACCA-1 PT16 Control -0.00730965294603778
M52_CAGTGCGGTAGCCAGA-1 PT16 Control 0.0587587210130699
M52_CAGTTAGCATCATCTT-1 PT16 Control -0.0181837273719979
M52_CAGTTAGGTCCCACGA-1 PT16 Control -0.000183515034448078
M52_CAGTTAGTCTTCCAGC-1 PT16 Control -0.00133369218997406
M52_CAGTTCCCATGGAGAC-1 PT16 Control -0.0258880182119284
M52_CAGTTCCGTATTGAGA-1 PT16 Control 0.0725741124311373
M52_CAGTTCCTCCCGTGTT-1 PT16 Control -0.00329112423180591
M52_CATAAGCAGGTGCCTC-1 PT16 Control -0.0240780547963916
M52_CATAAGCGTGCATGAG-1 PT16 Control -0.0139971643710844
M52_CATAAGCTCCTTCTGG-1 PT16 Control -0.0171281143243763
M52_CATACAGTCGTCAAAC-1 PT16 Control 0.0102304349009029
M52_CATACCCGTACACTCA-1 PT16 Control 0.0173859592212892
M52_CATACCCGTTAAAGTG-1 PT16 Control -0.0497515446060509
M52_CATACCCTCAGTAGGG-1 PT16 Control -0.0404758755664991
M52_CATACTTAGAAGCGGG-1 PT16 Control 0.00761464993396166
M52_CATACTTGTACATTGC-1 PT16 Control 0.0526268644552279
M52_CATAGACAGTTTCGGT-1 PT16 Control 0.0192457936206654
M52_CATAGACCAAGTGGGT-1 PT16 Control -0.00600152994059647
M52_CATAGACTCATGGGAG-1 PT16 Control -0.0141260955936886
M52_CATCAAGCACTCACTC-1 PT16 Control -0.00796753310858728
M52_CATCAAGCAGGATGAC-1 PT16 Control 0.0213817790544477
M52_CATCAAGGTATTCTCT-1 PT16 Control -0.0308204699104939
M52_CATCAAGTCTAACGGT-1 PT16 Control -0.0217608461196998
M52_CATCCACAGAGGTCGT-1 PT16 Control -0.0124434731719394
M52_CATCCACAGTTACGTC-1 PT16 Control -0.00382718120549425
M52_CATCCACAGTTTCAGC-1 PT16 Control -0.0187796811402354
M52_CATCCACGTATACCCA-1 PT16 Control -0.0274789787834985
M52_CATCCCAAGATTGAGT-1 PT16 Control -0.00152747079426799
M52_CATCCCACACAGTGAG-1 PT16 Control -0.00605186156797136
M52_CATCCGTCAGTTGGTT-1 PT16 Control -0.0366765798926214
M52_CATCCGTTCGTCCTTG-1 PT16 Control -0.0306051904352915
M52_CATCGCTAGCACAAAT-1 PT16 Control -0.0482084053422407
M52_CATCGTCAGGAGTACC-1 PT16 Control 0.0167169535926135
M52_CATCGTCGTTGGACTT-1 PT16 Control -0.0280935349108023
M52_CATGAGTAGGCTTAGG-1 PT16 Control -0.0449686103329396
M52_CATGAGTAGTACAGCG-1 PT16 Control -0.000133007104312188
M52_CATGCAAAGCATATGA-1 PT16 Control -0.0334673819101844
M52_CATGCAACACCATATG-1 PT16 Control -0.0183324339173939
M52_CATGCAAGTGGCATCC-1 PT16 Control -0.0361695090739335
M52_CATGCAATCGCTCATC-1 PT16 Control -0.0121779147437221
M52_CATGCAATCGGACTTA-1 PT16 Control 0.00395332579972521
M52_CATGCCTTCAAGAAAC-1 PT16 Control -0.0254782629433049
M52_CATGCGGAGAGTTGTA-1 PT16 Control -0.0298358409741918
M52_CATGCGGAGTAGCCAG-1 PT16 Control -0.0317056174530131
M52_CATGCGGTCTGGACTA-1 PT16 Control -0.0372936463603324
M52_CATGCTCCATGGAAGC-1 PT16 Control -0.00642228124039013
M52_CATGCTCGTCCAGCCA-1 PT16 Control 0.0114698266421789
M52_CATGCTCGTGTTGACT-1 PT16 Control 0.00453413987405557
M52_CATGGATAGTGTTCAC-1 PT16 Control 0.0158877127620633
M52_CATGGATCAGTCGAGA-1 PT16 Control -0.00393258369480529
M52_CATGGATCATCACAGT-1 PT16 Control -0.076051448387956
M52_CATGGATTCCGCATAA-1 PT16 Control 0.00525700976179019
M52_CATGGTAGTTACAGCT-1 PT16 Control -0.0454205630619206
M52_CATTCCGCATGGAACG-1 PT16 Control -0.00138558957346768
M52_CATTCCGTCGACGAGA-1 PT16 Control 0.0084416854920272
M52_CATTCTAAGCTGGCTC-1 PT16 Control -0.0208011616955932
M52_CATTCTACATACAGAA-1 PT16 Control -0.000322921528073367
M52_CATTCTAGTCGGCCTA-1 PT16 Control -0.0114932977528148
M52_CATTCTATCGCGTGAC-1 PT16 Control 0.00374291740403601
M52_CATTCTATCTTACGGA-1 PT16 Control -0.017595371993522
M52_CATTGAGAGAAGAACG-1 PT16 Control -0.0256080746606938
M52_CATTGAGCAAGACTGG-1 PT16 Control -0.0245973032675647
M52_CATTGAGCAGAGTGAC-1 PT16 Control 0.00287441105071082
M52_CATTGAGGTGACCTGC-1 PT16 Control -0.0278650266855463
M52_CATTGAGTCGTGAGAG-1 PT16 Control -0.00818977268064647
M52_CATTGCCGTAGTCTGT-1 PT16 Control -0.0253522452832888
M52_CATTGCCTCCCGTTGT-1 PT16 Control 0.00508352294658886
M52_CATTGCCTCTCAGAAC-1 PT16 Control -0.0154047995783793
M52_CATTGTTAGGAACATT-1 PT16 Control -0.00136308539107441
M52_CATTGTTCACTAAACC-1 PT16 Control -0.0150465859956294
M52_CATTTCACAATCAAGA-1 PT16 Control -0.0186430844205694
M52_CATTTCATCCTGTACC-1 PT16 Control -0.0508602193948824
M52_CATTTCATCTCTATGT-1 PT16 Control -0.0288273961476546
M52_CCAAGCGTCTCATTAC-1 PT16 Control 0.0273362283632019
M52_CCAATGACAGACGGAT-1 PT16 Control 0.0106564029345198
M52_CCAATGAGTGCAGATG-1 PT16 Control 0.0167333708139138
M52_CCAATGATCGGTTGTA-1 PT16 Control -0.0313874482651538
M52_CCAATTTAGCCTGAAG-1 PT16 Control -0.0363856568099476
M52_CCAATTTCAGCGTTTA-1 PT16 Control -0.0365991751579798
M52_CCAATTTCATGAAGGC-1 PT16 Control -0.0161051680520247
M52_CCACAAACACTTCTCG-1 PT16 Control -0.0192844023536494
M52_CCACAAACATATGGCT-1 PT16 Control -0.0162863090046937
M52_CCACAAAGTGTCCGGT-1 PT16 Control -0.0252017215033272
M52_CCACAAATCGCCGTGA-1 PT16 Control 0.00520555664471076
M52_CCACACTAGCTGGAGT-1 PT16 Control -0.00325761999034141
M52_CCACACTCACAAGCCC-1 PT16 Control -0.00962039391136577
M52_CCACACTGTCACATTG-1 PT16 Control -0.0214262388399085
M52_CCACACTGTGAACGGT-1 PT16 Control -0.0109454790710841
M52_CCACACTGTTGTCAGT-1 PT16 Control -0.0485168388490722
M52_CCACCATAGTACTGGG-1 PT16 Control -0.0164104827324801
M52_CCACCATCAAGCCCAC-1 PT16 Control 0.0294540318376241
M52_CCACCATCACTACGGC-1 PT16 Control 0.0757807785316557
M52_CCACCATGTCAGGAGT-1 PT16 Control 0.00562405285462247
M52_CCACCATTCACTCTTA-1 PT16 Control -0.0241311421253849
M52_CCACGAGAGAAGGCTC-1 PT16 Control -0.0222456860797172
M52_CCACGAGAGTCTGGAG-1 PT16 Control -0.000987408570953086
M52_CCACGAGTCGAATCCA-1 PT16 Control 0.00207157227275667
M52_CCACGTTCAGTTGTCA-1 PT16 Control -0.00677140035805512
M52_CCACGTTGTCTCTCCA-1 PT16 Control -0.0357004271884569
M52_CCACGTTTCGCGGACT-1 PT16 Control -0.0153078062898816
M52_CCACTTGAGACAAGCC-1 PT16 Control 0.0211636344681498
M52_CCACTTGAGTGATTCC-1 PT16 Control -0.0239914774762619
M52_CCACTTGCATTGACCA-1 PT16 Control -0.0098075493897036
M52_CCACTTGTCCATCTCG-1 PT16 Control -0.0183584459842432
M52_CCACTTGTCTACACTT-1 PT16 Control -0.0324825660331064
M52_CCACTTGTCTGCTTAT-1 PT16 Control -0.0362244639226298
M52_CCATCACGTTGTACGT-1 PT16 Control -0.0139440980758143
M52_CCATCACTCGGCTCTT-1 PT16 Control -0.00226401297192091
M52_CCCAACTTCGTTCTCG-1 PT16 Control -0.0338991832818439
M52_CCCATTGAGATGCAGC-1 PT16 Control -0.0404130411661184
M52_CCCATTGTCACCATCC-1 PT16 Control -0.0525670065785749
M52_CCCATTGTCCGCACTT-1 PT16 Control -0.00458475363562974
M52_CCCATTGTCGGCGATC-1 PT16 Control -0.0157889085936153
M52_CCCATTGTCGTCACCT-1 PT16 Control 0.0102456503948237
M52_CCCATTGTCTCTGCCA-1 PT16 Control -0.00592548839873377
M52_CCCGGAAAGTTGGACG-1 PT16 Control -0.0114447447788524
M52_CCCTAACAGAGTTGAT-1 PT16 Control -0.0391520824270525
M52_CCCTAACCAAGCTGCC-1 PT16 Control 0.0308126260221389
M52_CCCTAACCATGCCGAC-1 PT16 Control 0.0072756911898835
M52_CCCTAACGTACCTATG-1 PT16 Control -0.0225951606393452
M52_CCCTAACTCGTCAACA-1 PT16 Control 0.0588089853640014
M52_CCCTCAAAGGTAGATT-1 PT16 Control -0.0207384074122048
M52_CCCTCAAAGTAATACG-1 PT16 Control -0.0444111847714059
M52_CCCTCAAGTGTACAGG-1 PT16 Control -0.0292243117660278
M52_CCCTCAATCTTACCGC-1 PT16 Control 0.0369539554755258
M52_CCCTCTCAGACTTCCA-1 PT16 Control -0.0152752949245482
M52_CCCTCTCAGTGCTCGC-1 PT16 Control -0.0385328033542077
M52_CCCTCTCCAACTAGAA-1 PT16 Control -0.0244775582316993
M52_CCCTCTCCAGGCCCTA-1 PT16 Control -0.030388145524724
M52_CCCTCTCGTACGAGTG-1 PT16 Control -0.0260811663505367
M52_CCCTCTCTCCTAGAGT-1 PT16 Control -0.0281985340432457
M52_CCCTGATGTTTCTATC-1 PT16 Control -0.00787528954803568
M52_CCCTTAGAGCGCCGTT-1 PT16 Control -0.0185495937252464
M52_CCCTTAGTCGATGGAG-1 PT16 Control 0.00127557326770736
M52_CCGAACGCAGCTGTGC-1 PT16 Control -0.00815563868457499
M52_CCGAACGCATCCCGTT-1 PT16 Control -0.0180284257510946
M52_CCGAACGGTATCCTCC-1 PT16 Control -0.0312603972515262
M52_CCGAACGTCCATCTAT-1 PT16 Control -0.0056973578859994
M52_CCGATCTGTATCCCAA-1 PT16 Control 0.000598653795684106
M52_CCGATCTGTTTGGAAA-1 PT16 Control -0.0181697661276226
M52_CCGATGGAGTTCAACC-1 PT16 Control -0.0376548023334161
M52_CCGCAAGAGATGCGAC-1 PT16 Control -0.0150960384650241
M52_CCGCAAGAGTTACGAA-1 PT16 Control 0.000317899540052707
M52_CCGCAAGAGTTGGGAC-1 PT16 Control -0.0277723084440994
M52_CCGGACAGTAATGCGG-1 PT16 Control -0.0308961441484722
M52_CCGGACATCTCATGCC-1 PT16 Control 0.0144903496446311
M52_CCGGGTAAGCGAATGC-1 PT16 Control 0.00864383287769901
M52_CCGGGTACAGGTTCCG-1 PT16 Control 0.0183068611210235
M52_CCGGGTAGTGTTAGCT-1 PT16 Control -0.0425918523069848
M52_CCGGTAGCATGGAGAC-1 PT16 Control -0.00826898710810223
M52_CCGGTGAGTTACGATC-1 PT16 Control -0.0110463884546333
M52_CCGTGAGCAGTATACC-1 PT16 Control -0.0279172512429127
M52_CCGTGAGGTATCCCTC-1 PT16 Control -0.0267063204216797
M52_CCGTGAGTCAAGCCCG-1 PT16 Control -0.0142209375151834
M52_CCTAACCGTTGCAACT-1 PT16 Control -0.0248687282953655
M52_CCTAAGAAGGTGCTTT-1 PT16 Control -0.0382606118607242
M52_CCTATCGAGGAGATAG-1 PT16 Control 0.0229074453163835
M52_CCTATCGAGGGACTGT-1 PT16 Control -0.0252158619958694
M52_CCTATCGAGTGCTACT-1 PT16 Control -0.04847363660814
M52_CCTATCGTCGATCCCT-1 PT16 Control -0.02228639327078
M52_CCTCAACCATACTGTG-1 PT16 Control -0.0318048978740065
M52_CCTCAACGTAGACGGT-1 PT16 Control -0.00679231724433907
M52_CCTCAACGTAGCCAGA-1 PT16 Control -0.0375418845137905
M52_CCTCAACGTCCGAAGA-1 PT16 Control -0.0123432870412337
M52_CCTCACAGTAATCAGA-1 PT16 Control -0.05077843276202
M52_CCTCAGTAGTGCAGCA-1 PT16 Control 0.0213925012049364
M52_CCTCAGTAGTGTTCCA-1 PT16 Control -0.0270933117590616
M52_CCTCAGTCACTCAGAT-1 PT16 Control -0.00870577062007044
M52_CCTCATGAGTTAGAAC-1 PT16 Control 0.0362852157875111
M52_CCTCATGCAGTTCACA-1 PT16 Control 0.0179648456259474
M52_CCTCCAAAGTAGAGTT-1 PT16 Control -0.0290897818361363
M52_CCTCCAACATAGTCAC-1 PT16 Control 0.0120063659940995
M52_CCTCCTCAGACCGCCT-1 PT16 Control -0.0270543578484439
M52_CCTCCTCCAAGCGAGT-1 PT16 Control -0.0210580138272581
M52_CCTCCTCTCCCGTGTT-1 PT16 Control -8.46293815232046e-06
M52_CCTCTAGGTAATGCGG-1 PT16 Control -0.00394006978457173
M52_CCTCTCCCAGCTGCCA-1 PT16 Control -0.0236985817795445
M52_CCTGCATAGACATAAC-1 PT16 Control 0.0297484995530174
M52_CCTGCATCAAGGACAC-1 PT16 Control -0.0013456723740623
M52_CCTGCATCAATAGAGT-1 PT16 Control 0.0130123018731509
M52_CCTGCATGTGTCCAAT-1 PT16 Control 0.0161293381634243
M52_CCTGCATTCTTTCCGG-1 PT16 Control -0.0053580764554203
M52_CCTTCAGAGATCCTAC-1 PT16 Control -0.0151011358457717
M52_CCTTCAGCAAACACGG-1 PT16 Control -0.00915588944665707
M52_CCTTCAGCATGAAAGT-1 PT16 Control -0.00899449311853123
M52_CCTTTGGAGCGTGCTC-1 PT16 Control -0.0272301601086521
M52_CCTTTGGAGTCTAGCT-1 PT16 Control -0.0195797694005689
M52_CCTTTGGTCGGTGCAC-1 PT16 Control -0.0244771305032844
M52_CGAAGTTAGAAACACT-1 PT16 Control -0.0290789229483622
M52_CGAAGTTAGGAGAGTA-1 PT16 Control -0.0313511221018999
M52_CGAATTGAGCCGAACA-1 PT16 Control 0.00777693876909796
M52_CGAATTGCAGACCATT-1 PT16 Control -0.0137543246487569
M52_CGAATTGCAGATCATC-1 PT16 Control -0.020441509575727
M52_CGACAGCGTGTACATC-1 PT16 Control -0.0364648544727388
M52_CGAGAAGAGCCGTTGC-1 PT16 Control 0.0363458243467512
M52_CGAGAAGCAGGAACCA-1 PT16 Control -0.02614200722682
M52_CGAGAAGGTACCCGAC-1 PT16 Control -0.0253888317907565
M52_CGAGGAAAGAGCACTG-1 PT16 Control -0.0456005944001559
M52_CGAGGAAGTGGTACAG-1 PT16 Control -0.0304408996169056
M52_CGAGGAATCGGTAGAG-1 PT16 Control 0.0375657547902054
M52_CGAGGCTAGATCCCAT-1 PT16 Control -0.0213127051503545
M52_CGAGGCTAGCGAGTAC-1 PT16 Control -0.0141252972835969
M52_CGAGGCTCAAGCCATT-1 PT16 Control -0.0266053772867268
M52_CGAGTGCAGATACATG-1 PT16 Control -0.00556679772558963
M52_CGAGTGCAGCATTGTC-1 PT16 Control 0.0124944907146003
M52_CGAGTGCGTCATAGTC-1 PT16 Control -0.0185657784902249
M52_CGAGTGCGTCTCCTGT-1 PT16 Control -0.0011444175845276
M52_CGAGTTACAGACCAAG-1 PT16 Control -0.0237304216389883
M52_CGATCGGAGTAACAGT-1 PT16 Control 0.00217858352921879
M52_CGATCGGGTAGCCAGA-1 PT16 Control -0.0395764842198637
M52_CGATCGGGTTGGAGGT-1 PT16 Control -0.0450985390505157
M52_CGATGCGTCTCTGCTG-1 PT16 Control -0.0461178192689507
M52_CGATGGCAGATGGTCG-1 PT16 Control 0.0259250007836186
M52_CGCAGGTAGCCTCGTG-1 PT16 Control -0.00376338535609366
M52_CGCAGGTCAATTCACG-1 PT16 Control -0.00979427553650275
M52_CGCATAAAGGGTTAGC-1 PT16 Control -0.0171523198058757
M52_CGCATAACAGGTCTCG-1 PT16 Control -0.0157108562001241
M52_CGCCAGACACATATGC-1 PT16 Control -0.0260654117080344
M52_CGCCAGACAGGCGATA-1 PT16 Control -0.0391111580425919
M52_CGCCATTAGAGTTGTA-1 PT16 Control -0.0161276843410223
M52_CGCCATTGTACTCGCG-1 PT16 Control -0.00704524550705482
M52_CGCGTGAGTACACGCC-1 PT16 Control 0.000834825263856254
M52_CGCGTGAGTTAAACCC-1 PT16 Control -0.0311562371620844
M52_CGGAACCCAAGCACAG-1 PT16 Control -0.042552011988368
M52_CGGAATTCATCACGGC-1 PT16 Control -0.0245853741653812
M52_CGGAATTGTTGTTTGG-1 PT16 Control 0.0348532753304567
M52_CGGAATTTCACGAACT-1 PT16 Control 0.00618291850575833
M52_CGGAATTTCCATCCGT-1 PT16 Control 0.0421526424749541
M52_CGGACACAGATGCCGA-1 PT16 Control -0.000901672169736412
M52_CGGACACGTGAGCCAA-1 PT16 Control -0.00480325985811014
M52_CGGACACTCCCATTTA-1 PT16 Control 0.0198432079974236
M52_CGGAGAATCCGCACTT-1 PT16 Control -0.0321402524818665
M52_CGGGACTAGCCTTTCC-1 PT16 Control -0.0566030285979855
M52_CGGGACTCATACAGCT-1 PT16 Control 0.00834804723999696
M52_CGGGCATAGAAGGCTC-1 PT16 Control -0.00652674749227009
M52_CGGGCATCATACCAGT-1 PT16 Control -0.00439642983169033
M52_CGGGCATGTGCTAGCC-1 PT16 Control -0.00864355558123084
M52_CGGGTCAAGGCGCTCT-1 PT16 Control -0.0342816173573227
M52_CGGGTCACAAGCAGGT-1 PT16 Control -0.0153544770109048
M52_CGGGTGTCACTTGACA-1 PT16 Control -0.0094735336795897
M52_CGGTCAGAGCTTTCCC-1 PT16 Control 0.0455183234223887
M52_CGGTCAGTCCATATGG-1 PT16 Control -0.00346793672048379
M52_CGGTCAGTCGGTCGAC-1 PT16 Control -0.0275962467129516
M52_CGTAAGTCAACTTGCA-1 PT16 Control 0.0117751621727193
M52_CGTAATGAGATGGTCG-1 PT16 Control -0.0167326596692751
M52_CGTAATGCACGCTGCA-1 PT16 Control -0.0250626404692455
M52_CGTAGTACAAAGGGTC-1 PT16 Control -0.0508811085272721
M52_CGTAGTACAAGACAAT-1 PT16 Control -0.0217685858679369
M52_CGTAGTATCACTCGAA-1 PT16 Control 0.0181356593378599
M52_CGTCAAAAGGATAATC-1 PT16 Control -0.039326973593328
M52_CGTCCATAGGATTTAG-1 PT16 Control 0.00449382635976711
M52_CGTCCATCAGTACTAC-1 PT16 Control 0.0226261575522067
M52_CGTCCATTCCTGTTAT-1 PT16 Control -0.0523274763492972
M52_CGTCCATTCGACACTA-1 PT16 Control 0.0210287829141335
M52_CGTGAATCAATAGGGC-1 PT16 Control 0.0513195746704114
M52_CGTGAATTCAATCCAG-1 PT16 Control 0.0150798043121186
M52_CGTGATACAAAGGCGT-1 PT16 Control 0.00768893364707857
M52_CGTGATAGTCACGACC-1 PT16 Control -0.0366430591987078
M52_CGTGATATCATGTCAG-1 PT16 Control 0.0372504011776626
M52_CGTGATATCCTAGCCT-1 PT16 Control -0.0249003275597417
M52_CGTGCTTAGGGAACAA-1 PT16 Control -0.0368877183717902
M52_CGTGCTTTCGGCTGGT-1 PT16 Control -0.0169403367095983
M52_CGTGCTTTCGTGTGAT-1 PT16 Control -0.0280934546945423
M52_CGTGCTTTCGTTCAGA-1 PT16 Control 0.0200997988323474
M52_CGTGTCTCAAATAAGC-1 PT16 Control -0.0200867676413236
M52_CGTGTCTTCTATGTGG-1 PT16 Control -0.015209674212209
M52_CGTTAGAAGGTCACAG-1 PT16 Control -0.0354263640059086
M52_CGTTAGAAGTATTCCG-1 PT16 Control -0.00904148116609865
M52_CGTTAGACACGCAGTC-1 PT16 Control -0.00423457824878706
M52_CGTTCTGCATCATTGG-1 PT16 Control -0.0394969140180158
M52_CGTTCTGTCATGCATG-1 PT16 Control -0.0134658148945525
M52_CGTTGGGGTGGCGTAA-1 PT16 Control -0.0501834290089024
M52_CTAACCCGTCACTCGG-1 PT16 Control -0.0431791972161365
M52_CTAACCCGTCTAGATC-1 PT16 Control -0.0282951365654522
M52_CTAACTTCAGCTAACT-1 PT16 Control -0.0178705003499747
M52_CTAAGTGTCCATACAG-1 PT16 Control 0.00375320058157738
M52_CTACATTAGAGCCGTA-1 PT16 Control -0.042480274818226
M52_CTACATTAGTGGGAAA-1 PT16 Control -0.0116028251731774
M52_CTACATTGTCTTTCAT-1 PT16 Control 0.0215041504155123
M52_CTACCTGCACACTGGC-1 PT16 Control -0.0182097547766159
M52_CTACCTGGTGCCCTTT-1 PT16 Control 0.0244044652862904
M52_CTACGGGTCTAAACGC-1 PT16 Control -0.00797991184028096
M52_CTACTATAGCAGTAAT-1 PT16 Control 0.00486184858230757
M52_CTACTATCACCTGCGA-1 PT16 Control 0.0495367748326524
M52_CTACTATGTACACGCC-1 PT16 Control -0.0402800303733978
M52_CTACTATGTACCGGAA-1 PT16 Control -0.0180947886556206
M52_CTACTATGTAGGACTG-1 PT16 Control 0.0368836243023576
M52_CTAGACATCCGGTTCT-1 PT16 Control 0.000302300036631509
M52_CTAGACATCTGCATGA-1 PT16 Control -0.0464158464274657
M52_CTAGGTAAGCTCTGTA-1 PT16 Control -0.0285982250103631
M52_CTAGGTACATTGAAAG-1 PT16 Control -0.00635966660171336
M52_CTAGGTAGTGATTCTG-1 PT16 Control -0.0506006081935143
M52_CTATAGGTCATAGACC-1 PT16 Control -0.00813219591542436
M52_CTATCCGTCGAATCCA-1 PT16 Control -0.0326403244727999
M52_CTATCTAGTTTCGTAG-1 PT16 Control 0.0111780890185073
M52_CTATCTATCTCCATAT-1 PT16 Control 0.0223838926965972
M52_CTCAACCAGAAGCTCG-1 PT16 Control 0.0340838824278151
M52_CTCAACCAGGCCACCT-1 PT16 Control -0.0220009229127549
M52_CTCAACCTCGTTGTTT-1 PT16 Control 0.0128729866178654
M52_CTCAATTGTACAATAG-1 PT16 Control 0.00669128119897794
M52_CTCAATTTCTACGGGC-1 PT16 Control -0.0287158302091251
M52_CTCACTGCATCAGCGC-1 PT16 Control -0.0373456108919119
M52_CTCACTGGTGTGCCTG-1 PT16 Control -0.0385814374306481
M52_CTCACTGTCAGACCCG-1 PT16 Control -0.0178812060816866
M52_CTCACTGTCGGCACTG-1 PT16 Control 0.0236218416118674
M52_CTCAGAAAGGAGCTGT-1 PT16 Control -0.0194885236475687
M52_CTCAGAAGTCCAGGTC-1 PT16 Control -0.0342724528207328
M52_CTCAGGGAGGTGCTGA-1 PT16 Control 0.0107136169741881
M52_CTCAGGGTCTCTCTTC-1 PT16 Control 0.00389825419798998
M52_CTCAGTCAGCTGACTT-1 PT16 Control 0.00589922301473092
M52_CTCAGTCGTATGACAA-1 PT16 Control -0.0177807734355414
M52_CTCAGTCTCAGAGCAG-1 PT16 Control -0.0364731932871739
M52_CTCATCGAGGTTGACG-1 PT16 Control 0.043629783146283
M52_CTCATCGCACTACAGT-1 PT16 Control -0.0184365571774541
M52_CTCATCGGTTCAAAGA-1 PT16 Control -0.00855685128811215
M52_CTCATCGGTTCTATCT-1 PT16 Control -0.0323334906257677
M52_CTCATCGTCGGAGTAG-1 PT16 Control -0.00468879666923366
M52_CTCATGCAGATCACCT-1 PT16 Control -0.0289953465455144
M52_CTCATTACACAATTCG-1 PT16 Control 0.0724974372558175
M52_CTCATTAGTCTCACAA-1 PT16 Control -0.0489406392541843
M52_CTCATTATCACCCATC-1 PT16 Control 0.0274460302439904
M52_CTCATTATCATACGGT-1 PT16 Control -0.0151804545286878
M52_CTCCAACCAAACTGCT-1 PT16 Control -0.00358476844241465
M52_CTCCACACATGACGGA-1 PT16 Control -0.0211036356193976
M52_CTCCACACATGAGAAT-1 PT16 Control -0.0228229866078867
M52_CTCCCAAAGACAGCGT-1 PT16 Control -0.00742804837452674
M52_CTCCCAAAGCTTTCTT-1 PT16 Control -0.00304246650057208
M52_CTCCCAACACTAAACC-1 PT16 Control -0.0475999142515802
M52_CTCCCAAGTCCAACGC-1 PT16 Control 0.0090708198783207
M52_CTCCCTCGTCTCCCTA-1 PT16 Control -0.0119612589066239
M52_CTCCGATGTTTAGACC-1 PT16 Control -0.000593180389568931
M52_CTCCGATTCACCATCC-1 PT16 Control -0.00871868907296133
M52_CTCCTCCAGAGGCGGA-1 PT16 Control -0.0595004953893193
M52_CTCCTCCCATGAGATA-1 PT16 Control -0.0424174637356077
M52_CTCCTCCGTACTGAGG-1 PT16 Control 0.0130466394799221
M52_CTCCTCCGTTCCAAAC-1 PT16 Control -0.0181554129273928
M52_CTCCTCCTCCACTGGG-1 PT16 Control -0.00770647062228003
M52_CTCCTTTAGGTAAGGA-1 PT16 Control -0.025850577944147
M52_CTCCTTTAGTATAGAC-1 PT16 Control -0.00994961391399526
M52_CTCGAGGCAGAAGCTG-1 PT16 Control -0.0513565503115679
M52_CTCGAGGCATGGAATA-1 PT16 Control -0.0432037683506196
M52_CTCGAGGTCACGAACT-1 PT16 Control -0.0309159882893667
M52_CTCGAGGTCCGTCACT-1 PT16 Control 0.0033737392250493
M52_CTCGAGGTCCTCACGT-1 PT16 Control 0.062168279541304
M52_CTCGAGGTCTGGCCTT-1 PT16 Control -0.0079194432419725
M52_CTCTCAGAGTATAACG-1 PT16 Control 0.0165715154182582
M52_CTCTCAGAGTTGGAGC-1 PT16 Control -0.0307672386549602
M52_CTCTCAGTCGGACAAG-1 PT16 Control -0.0411749687038318
M52_CTCTCGAAGATTAGCA-1 PT16 Control 0.00172776141754399
M52_CTCTCGACATAGGCGA-1 PT16 Control -0.0238929589887821
M52_CTCTCGATCGATACAC-1 PT16 Control -0.00396299993722685
M52_CTCTGGTAGAGGCGTT-1 PT16 Control -0.00655955016542151
M52_CTCTGGTGTGGATGAC-1 PT16 Control -0.0115911022771505
M52_CTGAGCGGTCGTGATT-1 PT16 Control -0.0655752250454012
M52_CTGAGGCCACGCTATA-1 PT16 Control -0.0157039292547971
M52_CTGAGGCCAGACCCGT-1 PT16 Control -0.00438683268003004
M52_CTGAGGCTCACGAACT-1 PT16 Control -0.0266737271432572
M52_CTGAGGCTCAGCTTCC-1 PT16 Control -0.0119544988259443
M52_CTGATCCTCATGGAGG-1 PT16 Control 0.0128670439287939
M52_CTGATCCTCCCTGTTG-1 PT16 Control -0.0323957360478664
M52_CTGCAGGAGCAACCAG-1 PT16 Control -0.000643719626862493
M52_CTGCATCGTACGGGAT-1 PT16 Control -0.0205882355209889
M52_CTGCATCGTTATGACC-1 PT16 Control -0.0166552702578909
M52_CTGCCATAGACTTGTC-1 PT16 Control -0.0299167863695171
M52_CTGCCATTCATTTACC-1 PT16 Control -0.0453037931587274
M52_CTGCGAGTCAAAGACA-1 PT16 Control -0.0435085404066505
M52_CTGCTCAGTTACGATC-1 PT16 Control -0.0289597729741301
M52_CTGGACGAGAGGATCC-1 PT16 Control -0.0211826845679536
M52_CTGGACGAGATGATTG-1 PT16 Control -0.0209522124041514
M52_CTGGACGCATGTGGCC-1 PT16 Control -0.036591174953509
M52_CTGGACGGTTCGTTCC-1 PT16 Control -0.00857306276373831
M52_CTGGACGTCGTTATCT-1 PT16 Control -0.0211688385941908
M52_CTGGTCTCAGCACAGA-1 PT16 Control -0.00938096559235194
M52_CTGGTCTGTCACAATC-1 PT16 Control 0.00153813084368321
M52_CTGGTCTGTTAAGTCC-1 PT16 Control -0.00123049936488182
M52_CTGGTCTGTTGGCTAT-1 PT16 Control 0.00172141877280027
M52_CTGTACCAGGGACACT-1 PT16 Control 0.00669266435403526
M52_CTGTACCCAACACGTT-1 PT16 Control -0.0250049158476794
M52_CTGTACCCACCGGCTA-1 PT16 Control -0.0434009059719425
M52_CTGTAGAAGAGTGAAG-1 PT16 Control -0.0268397810529342
M52_CTGTAGACAGCTGAGA-1 PT16 Control -0.0106736745111607
M52_CTGTAGAGTAACAAGT-1 PT16 Control -0.0285114962038996
M52_CTGTATTAGGGTTAAT-1 PT16 Control -0.0185015242988608
M52_CTGTATTAGGTCGAGT-1 PT16 Control -0.0340165833416949
M52_CTGTATTCAGTAGATA-1 PT16 Control -0.00504447064454802
M52_CTGTATTGTGACCGAA-1 PT16 Control -0.0205291211770927
M52_CTGTATTTCAAGCCAT-1 PT16 Control -0.00678949267050397
M52_CTGTATTTCAGCATTG-1 PT16 Control -0.00862449872117674
M52_CTGTCGTCACAATGAA-1 PT16 Control -0.0323293576635354
M52_CTGTCGTCACCGTACG-1 PT16 Control 0.00981197880341272
M52_CTGTCGTCACGACCTG-1 PT16 Control 0.0132250074514253
M52_CTGTCGTTCCGGCAAC-1 PT16 Control -0.0461920214545671
M52_CTGTGAACAATTGAAG-1 PT16 Control -0.0288711553010683
M52_CTGTGAAGTTGGCCGT-1 PT16 Control -0.00738532019115824
M52_CTGTGAATCAACTACG-1 PT16 Control -0.0132011402843327
M52_CTGTGGGCATAACAGA-1 PT16 Control 0.0182068871030048
M52_CTGTGGGCATGAGATA-1 PT16 Control -0.0159332873271364
M52_CTTACCGGTTCTCACC-1 PT16 Control -0.00207889010190065
M52_CTTAGGACATTGTACG-1 PT16 Control -0.0144339468667317
M52_CTTAGGAGTGGCCCAT-1 PT16 Control -0.00749344881148464
M52_CTTAGGATCCAGGACC-1 PT16 Control -0.0319651703628235
M52_CTTCAATCACATTACG-1 PT16 Control -0.0211426396163784
M52_CTTCAATCAGTCAGCC-1 PT16 Control -0.0285670020749192
M52_CTTCCGAAGCTCGCAC-1 PT16 Control -0.0357099102451484
M52_CTTCCGACAGCTTCGG-1 PT16 Control -0.0251143662604525
M52_CTTCCGAGTCAATGGG-1 PT16 Control -0.0182469697065567
M52_CTTCCGATCTAGTACG-1 PT16 Control -0.0384026392441121
M52_CTTCCGATCTCTGGTC-1 PT16 Control -0.000504709173439838
M52_CTTCCTTGTCGTTGCG-1 PT16 Control -0.00399547573678699
M52_CTTCCTTGTGAGATTA-1 PT16 Control -0.0052226543246584
M52_CTTCCTTTCCGTGGGT-1 PT16 Control -0.015457924406479
M52_CTTCGGTAGCGAGTAC-1 PT16 Control -0.0301406459785525
M52_CTTCGGTAGGTTCAGG-1 PT16 Control -0.012225111397418
M52_CTTCGGTCACAGCATT-1 PT16 Control 0.0214257073882453
M52_CTTCGGTCACTAACGT-1 PT16 Control 0.034309109136192
M52_CTTCTAACACAGCGCT-1 PT16 Control -0.0134731952883016
M52_CTTCTCTAGATGCAGC-1 PT16 Control 0.000100388056173933
M52_CTTCTCTAGGCCCACT-1 PT16 Control -0.01834653977648
M52_CTTCTCTCAGGCCCTA-1 PT16 Control -0.0326489653788959
M52_CTTGAGACATTCAGCA-1 PT16 Control -0.0262585018389667
M52_CTTGAGAGTCAGTCTA-1 PT16 Control -0.0286101291656808
M52_CTTGAGATCCGTGGGT-1 PT16 Control 0.0345242409666926
M52_CTTGATTTCTAGCATG-1 PT16 Control -0.0231491311491496
M52_CTTTCAACAGTAGATA-1 PT16 Control -0.0117585368634268
M52_CTTTCAATCGTTGTGA-1 PT16 Control -0.0337999878813028
M52_CTTTCGGAGGTCCGAA-1 PT16 Control -0.0107540097664761
M52_CTTTCGGTCACCTCTG-1 PT16 Control -0.0358643309486966
M52_CTTTCGGTCATCGTAG-1 PT16 Control -0.0408018720912869
M52_GAAACCTAGGCACTCC-1 PT16 Control 0.0110509171871352
M52_GAAACCTTCTACGCAA-1 PT16 Control 0.00704800372530259
M52_GAAATGAAGAACAGGA-1 PT16 Control -0.0222533069195825
M52_GAAATGAAGTAGACCG-1 PT16 Control 0.0205118407956564
M52_GAAATGAGTTATTCCT-1 PT16 Control -0.0338828267323637
M52_GAAATGATCTCCTGAC-1 PT16 Control -0.0136910616782267
M52_GAACACTGTACCACGC-1 PT16 Control -0.0313496438183433
M52_GAACGTTCAGTTACCA-1 PT16 Control -0.0227853552244894
M52_GAACGTTGTAGCTTAC-1 PT16 Control -0.0220746347682878
M52_GAACGTTGTCGAGCAA-1 PT16 Control 0.00183981721333523
M52_GAACTGTCAAACAGGC-1 PT16 Control 0.00528468070868604
M52_GAACTGTTCCGGCTTT-1 PT16 Control -0.00136127504773875
M52_GAACTGTTCTTACTGT-1 PT16 Control -0.0384396197118489
M52_GAAGAATAGATTCGAA-1 PT16 Control -0.00348937542993458
M52_GAAGAATAGCCATCCG-1 PT16 Control 0.0102949652702498
M52_GAAGAATAGGGATCAC-1 PT16 Control -0.0327469831166569
M52_GAAGAATCACATAGCT-1 PT16 Control -0.0328541888686339
M52_GAAGAATGTCATCCGG-1 PT16 Control -0.0263782988088736
M52_GAAGCCCAGCAGCACA-1 PT16 Control -0.0351994460254886
M52_GAAGCCCCAACCCTAA-1 PT16 Control 0.00187322138981233
M52_GAAGCCCCACTCCCTA-1 PT16 Control -0.0373280834507387
M52_GAAGCCCTCCAAGCAT-1 PT16 Control -0.00137308416125989
M52_GAAGCCCTCCCGAACG-1 PT16 Control -0.0242197219725241
M52_GAAGCCCTCTAAGAAG-1 PT16 Control 0.0195119171498436
M52_GAAGCGAAGTATGACA-1 PT16 Control 0.0396466196263247
M52_GAAGCGACAAATCAGA-1 PT16 Control -0.012628625227439
M52_GAAGCGACAAGACAAT-1 PT16 Control -0.0277826688290246
M52_GAAGGACTCTCGTTTA-1 PT16 Control -0.000538383767621831
M52_GAAGGGTTCGTTGTAG-1 PT16 Control 0.0263606444613949
M52_GAAGTAACACCCATAA-1 PT16 Control -0.0149273978025802
M52_GAAGTAAGTGGCTTGC-1 PT16 Control -0.038858566508556
M52_GAATAGATCAGCTGAT-1 PT16 Control -0.00184827374332339
M52_GAATAGATCTCTCGAC-1 PT16 Control -0.0401289331675822
M52_GAATCACCACAGCGCT-1 PT16 Control -0.0425466991809253
M52_GAATCACTCGTCCTTG-1 PT16 Control -0.0549296622661162
M52_GAATCGTTCGCAAGAG-1 PT16 Control 0.0726356273503696
M52_GACACGCGTGCCTATA-1 PT16 Control -0.0117234149951814
M52_GACAGCCCAACCCTAA-1 PT16 Control 0.0190853123142395
M52_GACAGCCCATCTCATT-1 PT16 Control 0.0310424277610328
M52_GACATCAAGACTTGTC-1 PT16 Control -0.0344129298104013
M52_GACATCACAATGAACA-1 PT16 Control -0.0388832458394862
M52_GACCAATAGTTGTAAG-1 PT16 Control -0.000547654760033545
M52_GACCAATCATCGAAGG-1 PT16 Control 0.0166928950668961
M52_GACCAATGTGTCGCTG-1 PT16 Control 0.0165522710830665
M52_GACCAATTCCGTGGCA-1 PT16 Control -0.0380904425926783
M52_GACCCAGAGGCAGGGA-1 PT16 Control -0.0369021510790668
M52_GACCCAGAGTGTGTTC-1 PT16 Control -0.0287690919099068
M52_GACCCAGTCTTCCGTG-1 PT16 Control 0.0214688007941481
M52_GACCCTTAGCATCCTA-1 PT16 Control -0.0220661357257562
M52_GACCCTTAGGACGCTA-1 PT16 Control -0.00327576416040753
M52_GACCCTTCAGACCGCT-1 PT16 Control -0.0223179901994133
M52_GACCCTTGTTCCATTT-1 PT16 Control -0.00579052595961696
M52_GACCGTGTCTCATTTG-1 PT16 Control -0.0454616308972602
M52_GACCTTCCACTACGGC-1 PT16 Control -0.00647850375643613
M52_GACCTTCGTTGTGTAC-1 PT16 Control -0.00909746420714919
M52_GACCTTCTCTTCCGTG-1 PT16 Control -0.0110091012509934
M52_GACGCTGCAACCACGC-1 PT16 Control -0.022870921016076
M52_GACGTTAAGAAGTCAT-1 PT16 Control -0.0207958197886018
M52_GACGTTAGTGCATTTG-1 PT16 Control -0.0446723478846649
M52_GACGTTAGTTGGTGTT-1 PT16 Control -0.0128360202783578
M52_GACGTTAGTTGTCCCT-1 PT16 Control -0.0283792752778044
M52_GACGTTATCCAATGCA-1 PT16 Control -0.0196517037258788
M52_GACTATGCAGGCACAA-1 PT16 Control 0.00227925705854104
M52_GACTCAACACCGGTCA-1 PT16 Control 0.0268215005041559
M52_GACTCAACATCCGTGG-1 PT16 Control -0.0268835772736901
M52_GACTGATTCATCGCCT-1 PT16 Control -0.0216048780205234
M52_GACTTCCCAGTACTAC-1 PT16 Control 0.00651580968752766
M52_GACTTCCCATGGAGAC-1 PT16 Control -0.0214033908283517
M52_GACTTCCGTTACCGTA-1 PT16 Control -0.00469642865493403
M52_GAGAAATCAGCTGTTA-1 PT16 Control -0.00196888735923836
M52_GAGAAATTCAGACCTA-1 PT16 Control -0.0132798350454837
M52_GAGACCCAGGGAACAA-1 PT16 Control 0.0242492984567183
M52_GAGACCCTCTTACCAT-1 PT16 Control -0.00600795870948337
M52_GAGACTTGTAGTGTGG-1 PT16 Control -0.00419358766999028
M52_GAGAGGTAGGTTACCT-1 PT16 Control 0.00126974373271921
M52_GAGAGGTGTACATACC-1 PT16 Control -0.021967305526619
M52_GAGATGGAGATAGCTA-1 PT16 Control 0.0160778267562872
M52_GAGATGGAGCTGGTGA-1 PT16 Control -0.0133071920253276
M52_GAGATGGCAACTTCTT-1 PT16 Control 0.0275499064927379
M52_GAGCTGCAGTCATGCT-1 PT16 Control -0.0121248287248065
M52_GAGCTGCCAGCTTTCC-1 PT16 Control 0.00732384236273137
M52_GAGCTGCGTAAGATTG-1 PT16 Control -0.0325756832271787
M52_GAGCTGCTCGTTGTGA-1 PT16 Control -0.0177438015356308
M52_GAGGCAAAGGAGAATG-1 PT16 Control 0.0152640208692552
M52_GAGGCCTAGTCGTCTA-1 PT16 Control 0.069259887687089
M52_GAGGCCTTCGATACTG-1 PT16 Control -0.00221109507208195
M52_GAGGGATCAGAGTCAG-1 PT16 Control 0.0143070593795444
M52_GAGGGTAAGGTAGACC-1 PT16 Control -0.0366140543848244
M52_GAGGGTACACCTGAAT-1 PT16 Control -0.0166608033592446
M52_GAGGGTACATGACTAC-1 PT16 Control 0.0269442370265723
M52_GAGTCATAGACTCTAC-1 PT16 Control 0.00412677046143589
M52_GAGTCATAGAGGGCGA-1 PT16 Control 0.00428135452819392
M52_GAGTCATCATAAGCGG-1 PT16 Control -0.0448082485809915
M52_GAGTCTAAGCGCCTCA-1 PT16 Control -0.0382422377889802
M52_GAGTCTACAGTAGTTC-1 PT16 Control 0.10403391149907
M52_GAGTCTACATTCTCTA-1 PT16 Control 0.00351847299410679
M52_GAGTGAGAGTGTAGTA-1 PT16 Control -0.023510946498884
M52_GAGTGAGCACAGCTTA-1 PT16 Control -0.014484444453879
M52_GAGTGTTAGCGGTAAC-1 PT16 Control 0.0181318067716778
M52_GAGTGTTAGTCTTCCC-1 PT16 Control 0.0220676400387801
M52_GAGTGTTGTCGACGCT-1 PT16 Control 0.00843028962435355
M52_GAGTGTTGTGTTTACG-1 PT16 Control 0.012338716770195
M52_GAGTTGTGTAAGGCTG-1 PT16 Control 0.000918060914270713
M52_GAGTTGTGTTAGAAAC-1 PT16 Control -0.0183674250948599
M52_GAGTTGTTCTTCGATT-1 PT16 Control 0.0139855675596466
M52_GAGTTTGCATTGTGCA-1 PT16 Control -0.0441596084044649
M52_GAGTTTGGTACAGTCT-1 PT16 Control -0.00910065799769133
M52_GATAGAAAGCTCATAC-1 PT16 Control -0.0224306581957831
M52_GATAGCTAGACGCATG-1 PT16 Control 0.00669315873897772
M52_GATAGCTCATAGTCAC-1 PT16 Control -0.0442131712407041
M52_GATCACAAGCATGCGA-1 PT16 Control -0.00570803522395122
M52_GATCACAAGTCGAGGT-1 PT16 Control -0.0446180720393829
M52_GATCACAAGTGCCTCG-1 PT16 Control -0.0449913509692563
M52_GATCACATCACGGGAA-1 PT16 Control -0.0175853072277332
M52_GATCATGCACAGCTGC-1 PT16 Control 0.001567314204067
M52_GATCATGCACCTATCC-1 PT16 Control -0.0238755775732408
M52_GATCATGGTCGCATGC-1 PT16 Control -0.0110821006020492
M52_GATCATGGTCTGTCAA-1 PT16 Control 0.011431938749934
M52_GATCCCTAGTTCAACC-1 PT16 Control 0.0358499521256177
M52_GATCCCTGTCTTGAAC-1 PT16 Control 0.0103780582540397
M52_GATCCCTGTGCGACAA-1 PT16 Control -0.00965081807083182
M52_GATCGTAAGCCACCGT-1 PT16 Control -0.0321331888641368
M52_GATCGTAGTCCATCTC-1 PT16 Control -0.0375680454438564
M52_GATGACTCAGCTGTCG-1 PT16 Control 0.0232508126613694
M52_GATGACTTCCTTATCA-1 PT16 Control -0.0147164600890481
M52_GATGACTTCTTCCCGA-1 PT16 Control -0.0341921126779869
M52_GATGAGGAGAGCCCAA-1 PT16 Control -0.0326138860415695
M52_GATGAGGCACTGTTCC-1 PT16 Control -0.0421275818267425
M52_GATGAGGCATGTACGT-1 PT16 Control -0.0193484192550212
M52_GATGAGGGTCAGATTC-1 PT16 Control -0.0341391383462123
M52_GATGAGGGTCGCATTA-1 PT16 Control -0.00600881088467062
M52_GATGATCGTGTACGCC-1 PT16 Control -0.0500150449798964
M52_GATGATCTCATCACAG-1 PT16 Control -0.0522281713583244
M52_GATGCTACATGGACAG-1 PT16 Control -0.0340808239185069
M52_GATGCTAGTACACTCA-1 PT16 Control 0.0069826638628053
M52_GATGCTAGTTAGGAGC-1 PT16 Control 0.012737921511486
M52_GATGCTATCCACAAGT-1 PT16 Control 0.0431205404572323
M52_GATGGAGCATGACAGG-1 PT16 Control -0.00265389369381888
M52_GATGGAGGTTAGCGGA-1 PT16 Control 0.0332615834588975
M52_GATGTTGAGAGTGAAG-1 PT16 Control 0.0580330793474375
M52_GATTCGATCAGCCCAG-1 PT16 Control 0.00998171867054939
M52_GATTCTTAGTCAAGCG-1 PT16 Control -0.0025696517853252
M52_GATTCTTGTCACTCGG-1 PT16 Control -0.036093499952806
M52_GATTCTTGTTCTTGCC-1 PT16 Control -0.00420341835281282
M52_GATTCTTTCGATTGGT-1 PT16 Control 0.0225392426262437
M52_GATTCTTTCTATCCAT-1 PT16 Control -0.0489048339576501
M52_GATTGGTAGCCTGCCA-1 PT16 Control -0.0180845368873454
M52_GATTGGTCATGTGCCG-1 PT16 Control 0.0134747050220743
M52_GATTGGTGTACTGACT-1 PT16 Control 0.0228138296497761
M52_GATTGGTTCAAGCTGT-1 PT16 Control -0.0311673002450622
M52_GATTTCTAGTAAAGCT-1 PT16 Control -0.0169559437738319
M52_GATTTCTGTCCGACGT-1 PT16 Control -0.0210514495312173
M52_GCAACATAGTATTCCG-1 PT16 Control -0.036603993781189
M52_GCAACATCACACCTAA-1 PT16 Control -0.00295129896962833
M52_GCACGGTAGACTCTTG-1 PT16 Control -0.0192024554162107
M52_GCACGGTAGCTGTGCC-1 PT16 Control 0.0360272204956474
M52_GCACGGTAGTCTACCA-1 PT16 Control -0.021759132957807
M52_GCACGGTCAGCCGGTT-1 PT16 Control 0.00849038792614237
M52_GCACGTGAGAGGGTAA-1 PT16 Control -0.0414819693270255
M52_GCACGTGCATCCCACT-1 PT16 Control -0.006044185068694
M52_GCACGTGGTTCCGTTC-1 PT16 Control -0.0369304015554186
M52_GCACTAAGTCTAGGTT-1 PT16 Control -0.0349359749708995
M52_GCAGCCACATCATCTT-1 PT16 Control 0.0300497849490337
M52_GCAGCCAGTCGTTTCC-1 PT16 Control 0.00134235718254178
M52_GCAGCCAGTGAAGCGT-1 PT16 Control -0.0314470131941553
M52_GCAGCCAGTTGCATCA-1 PT16 Control -0.0356376622201081
M52_GCAGCTGCAAGTCATC-1 PT16 Control -0.00998445839010928
M52_GCAGCTGCACACGGAA-1 PT16 Control -0.034466757052689
M52_GCAGCTGGTAGTTCCA-1 PT16 Control -0.0303305678602297
M52_GCAGGCTAGGTGCAGT-1 PT16 Control -0.0215130603210911
M52_GCAGGCTGTCATCTAG-1 PT16 Control 0.0317715374494916
M52_GCAGTTACACAATGCT-1 PT16 Control -0.0200796052348425
M52_GCATCGGGTACGTGTT-1 PT16 Control -0.0184261273495118
M52_GCATGATAGGCGACAT-1 PT16 Control -0.00920071603796227
M52_GCATTAGAGTGAGCCA-1 PT16 Control -0.046754274442415
M52_GCATTAGTCCTAAGTG-1 PT16 Control -0.0412356555895675
M52_GCATTAGTCGGAGCAA-1 PT16 Control 0.0477420581202272
M52_GCCAACGCACAGCTTA-1 PT16 Control -0.0161391220703943
M52_GCCAACGTCTGGCCGA-1 PT16 Control -0.0070921269348829
M52_GCCAGCAAGTAGAATC-1 PT16 Control 0.0300055789521517
M52_GCCAGCATCATTTGCT-1 PT16 Control 0.0187577024064705
M52_GCCAGGTCATAGGCGA-1 PT16 Control -0.0127054934792646
M52_GCCAGTGCACTGCGAC-1 PT16 Control -0.00191794444403998
M52_GCCATGGAGCTATCCA-1 PT16 Control 0.0517529514934393
M52_GCCATGGGTTATGTCG-1 PT16 Control -0.0160520231447094
M52_GCCATTCCAACTGCCG-1 PT16 Control -0.00755309792476397
M52_GCCATTCGTTGAGGAC-1 PT16 Control -0.0390216831274999
M52_GCCCAGACAATCTCGA-1 PT16 Control -0.0199933276792853
M52_GCCCAGACACCGCTAG-1 PT16 Control 0.0065321743861522
M52_GCCCAGATCTTCACGC-1 PT16 Control -0.0263905457158406
M52_GCCCGAACAGCACAGA-1 PT16 Control 0.0444638795078601
M52_GCCCGAAGTCGAAACG-1 PT16 Control 0.0131644048292908
M52_GCCCGAAGTCGAACGA-1 PT16 Control -0.00949329879003197
M52_GCCCGAATCCGCTGTT-1 PT16 Control -0.0157344237170025
M52_GCCGATGCAAGTCGTT-1 PT16 Control -0.0435171765812348
M52_GCCGATGGTGTTACTG-1 PT16 Control -0.0375288446717128
M52_GCCGATGGTTTACGAC-1 PT16 Control 0.0212908964202317
M52_GCCGTGAGTAACCAGG-1 PT16 Control 0.0132590782452116
M52_GCCGTGAGTACGATTC-1 PT16 Control -0.0102520399034177
M52_GCCGTGAGTCACTTAG-1 PT16 Control -0.0295351363149502
M52_GCCGTGAGTGGACCAA-1 PT16 Control -0.0061063458864139
M52_GCCTGTTAGGACTAAT-1 PT16 Control -0.018094292153119
M52_GCCTGTTGTCAAGGCA-1 PT16 Control -0.0265635840581585
M52_GCCTGTTGTCTACACA-1 PT16 Control 0.0208693917642757
M52_GCCTGTTTCATAGCAC-1 PT16 Control -0.0043746202005891
M52_GCGAGAAAGCATTTCG-1 PT16 Control -0.0345510975060226
M52_GCGAGAAGTTAAACCC-1 PT16 Control -0.0222294974922375
M52_GCGGAAATCATGCTAG-1 PT16 Control -0.033626488996314
M52_GCGGATCCATCCTAAG-1 PT16 Control 0.0150858706796448
M52_GCGGATCGTATGTGTC-1 PT16 Control -0.0243134977164676
M52_GCGTGCAAGGAGGTTC-1 PT16 Control -0.0241813743259224
M52_GCGTGCACACGTCGGT-1 PT16 Control 0.00258461253171857
M52_GCGTGCATCACCGCTT-1 PT16 Control 0.0451704256432749
M52_GCGTTTCTCCAAACCA-1 PT16 Control -0.0521874786677235
M52_GCTACCTCACCTAAAC-1 PT16 Control 0.0332085959669555
M52_GCTACCTGTAGCTTGT-1 PT16 Control 0.0559894541752898
M52_GCTCAAAAGCACTTTG-1 PT16 Control -0.0337260174819709
M52_GCTCAAAGTTACGATC-1 PT16 Control -0.0204772057997566
M52_GCTGAATCAATGTGGG-1 PT16 Control -0.0201830772589104
M52_GCTGAATCACCGTCTT-1 PT16 Control -0.0280349451143145
M52_GCTGAATCAGGGACTA-1 PT16 Control -0.0198958079965876
M52_GCTGAATCATTCCTCG-1 PT16 Control -0.040242176311615
M52_GCTGCAGTCACTTTGT-1 PT16 Control -0.0361637863075642
M52_GCTGGGTCAGACTGCC-1 PT16 Control -0.00909836176595222
M52_GCTTCACAGACTACGG-1 PT16 Control -0.0440368634768856
M52_GCTTCACCACTCGATA-1 PT16 Control 0.0066771700195366
M52_GCTTGGGAGCACACAG-1 PT16 Control 0.0113747017891834
M52_GCTTGGGCAAGTGGTG-1 PT16 Control -0.0102918652402985
M52_GCTTGGGCACAAGCCC-1 PT16 Control -0.0511096830519076
M52_GCTTGGGGTGTAAATG-1 PT16 Control -0.0525420254726364
M52_GCTTTCGAGCGAGGAG-1 PT16 Control -0.0077300275129116
M52_GCTTTCGCACTTCATT-1 PT16 Control -0.0333093066483748
M52_GCTTTCGGTACTAACC-1 PT16 Control 0.0702602561311986
M52_GGAACCCCAACTGCCG-1 PT16 Control 0.0607576237730575
M52_GGAACCCCACATCATG-1 PT16 Control -0.0513144218795048
M52_GGAACCCCACTGAGTT-1 PT16 Control -0.0273761208390338
M52_GGAACCCTCACTTCTA-1 PT16 Control -0.0179747765053399
M52_GGAACCCTCTAGTTCT-1 PT16 Control -0.0158450727730965
M52_GGAAGTGCACTGCACG-1 PT16 Control -0.0321282730978229
M52_GGAAGTGGTGGATACG-1 PT16 Control -0.0283486425666432
M52_GGAATCTAGGTTCCAT-1 PT16 Control 0.0116114708523663
M52_GGAATGGTCTCATAGG-1 PT16 Control -0.0310524608238408
M52_GGACGTCAGCGTCTGC-1 PT16 Control 0.000464321175895205
M52_GGACGTCCAGTAGAAT-1 PT16 Control -0.0274116628740185
M52_GGACGTCGTAGGAAAG-1 PT16 Control -0.00829355103934765
M52_GGACGTCGTTGGGTAG-1 PT16 Control 0.0122898166657478
M52_GGACGTCTCATTACTC-1 PT16 Control -0.0211266548930033
M52_GGACGTCTCTGAATCG-1 PT16 Control -0.0115475117351809
M52_GGAGAACCAATTCGTG-1 PT16 Control 0.0378546818500896
M52_GGAGATGAGGCTTAAA-1 PT16 Control 0.0024665430176741
M52_GGAGATGTCTTTCAGT-1 PT16 Control -0.0465293727696557
M52_GGAGCAAAGAAGGCTC-1 PT16 Control -0.0193012502975229
M52_GGAGCAAGTAGGCAGT-1 PT16 Control -0.00352599012881971
M52_GGAGCAAGTGTTTACG-1 PT16 Control -0.025076167561818
M52_GGAGCAATCATTGTGG-1 PT16 Control 0.00694734593273813
M52_GGAGGATTCATAAGGA-1 PT16 Control -0.0255632397157421
M52_GGAGGTAAGAATCCCT-1 PT16 Control -0.0306597745392358
M52_GGAGGTAAGGGATCGT-1 PT16 Control -0.0392896385594618
M52_GGAGGTAGTAAGTTGA-1 PT16 Control -0.0207738906203943
M52_GGAGGTAGTACCGGCT-1 PT16 Control 0.0158739203910033
M52_GGAGGTATCCACTTCG-1 PT16 Control 0.0203857654132582
M52_GGATCTACAGCCGTTG-1 PT16 Control -0.0357087916509106
M52_GGATCTAGTTCAAGTC-1 PT16 Control -0.0150237728671734
M52_GGATCTATCGTGGAAG-1 PT16 Control -0.0367976550575015
M52_GGATGTTAGGCAATGC-1 PT16 Control -0.00651162019388679
M52_GGCACGTTCTTAGCTT-1 PT16 Control -0.0481383905646057
M52_GGCAGTCCAAAGGCTG-1 PT16 Control 0.00242767104321742
M52_GGCAGTCCAAGTGACG-1 PT16 Control 0.00209340835068278
M52_GGCGTCAAGACATACA-1 PT16 Control -0.0128245949373132
M52_GGCGTCAAGACCAAGC-1 PT16 Control -0.0100464612158818
M52_GGCGTCAAGAGAGCAA-1 PT16 Control -0.0317758382935217
M52_GGCGTCAAGGACAACC-1 PT16 Control -0.0232340650259776
M52_GGCGTCAAGGTCACAG-1 PT16 Control -0.0217706396807952
M52_GGCTGTGGTAGAAACT-1 PT16 Control -0.0473333571705877
M52_GGCTGTGGTTCATCGA-1 PT16 Control -0.036993863053054
M52_GGCTTGGAGCTTACGT-1 PT16 Control -0.00594180984720658
M52_GGCTTGGCAGCACACC-1 PT16 Control -0.000818394687492063
M52_GGGAAGTCAATACGAA-1 PT16 Control -0.0326654563458965
M52_GGGAAGTCACACGGTC-1 PT16 Control -0.0189238995423112
M52_GGGAAGTCATCGTGCG-1 PT16 Control -0.0198721004007615
M52_GGGACAAAGTGAGTTA-1 PT16 Control -0.0311014405576302
M52_GGGACAAAGTGATAGT-1 PT16 Control -0.0299014016698525
M52_GGGACAACACACGGTC-1 PT16 Control -0.0450350739627313
M52_GGGACAATCGGAGCAA-1 PT16 Control 0.0253938516000802
M52_GGGACCTAGCTGGAGT-1 PT16 Control 0.0471357655688618
M52_GGGACCTGTACGTTCA-1 PT16 Control -0.0250406288498296
M52_GGGACCTTCCCTTTGG-1 PT16 Control -0.0419709541122273
M52_GGGACTCCAGTGTATC-1 PT16 Control -0.0283191409613819
M52_GGGACTCGTAGCTCGC-1 PT16 Control -0.0120660537354802
M52_GGGACTCTCCACACCT-1 PT16 Control -0.0381803265298813
M52_GGGAGATAGTCATGGG-1 PT16 Control -0.0399497110145706
M52_GGGAGATAGTGCCTCG-1 PT16 Control -0.00869934761087907
M52_GGGAGTAGTGCACGCT-1 PT16 Control -0.0227678866938895
M52_GGGATGAGTATACGGG-1 PT16 Control 0.00498789472141117
M52_GGGATGAGTTATAGAG-1 PT16 Control 0.0014026130925196
M52_GGGATGATCCATCCGT-1 PT16 Control -0.0345489129465425
M52_GGGCCATAGCAAATCA-1 PT16 Control -0.0120255565360231
M52_GGGCCATAGTCCGCGT-1 PT16 Control -0.0213106484840456
M52_GGGCCATCACAGCCAC-1 PT16 Control -0.0287392816994192
M52_GGGCCATTCTTGGATG-1 PT16 Control 0.0393748260322844
M52_GGGCGTTGTCACTCGG-1 PT16 Control -0.00175425470002163
M52_GGGCGTTTCTTACCAT-1 PT16 Control -0.0328744617384376
M52_GGGCTACAGTCCTGCG-1 PT16 Control -0.00794019099561052
M52_GGGCTCAAGTTAGTAG-1 PT16 Control 0.00490094447635983
M52_GGGCTCAGTCCTACAA-1 PT16 Control -0.00841703068902189
M52_GGGTAGACAGTCCGTG-1 PT16 Control 0.0235962918571483
M52_GGGTAGATCGGCACTG-1 PT16 Control 0.0247240914150365
M52_GGGTATTCATCGATGT-1 PT16 Control -0.0313659913969773
M52_GGGTATTTCAGGACGA-1 PT16 Control -0.00379061256089122
M52_GGGTATTTCTGCATAG-1 PT16 Control 0.00450203247312764
M52_GGGTCACCAATCGCCG-1 PT16 Control -0.0325153176670282
M52_GGGTCACCAATGCTCA-1 PT16 Control -0.030319274657448
M52_GGGTCACTCGGTGTTA-1 PT16 Control -0.0126966865977543
M52_GGGTCTGTCCCGTTGT-1 PT16 Control -0.0138165297103382
M52_GGGTCTGTCTACTTCA-1 PT16 Control 0.0024149306766087
M52_GGGTCTGTCTTGTGCC-1 PT16 Control -0.0386820301695336
M52_GGGTGAAGTCAAGCCC-1 PT16 Control -0.00629755989671205
M52_GGGTGTCGTATCGAAA-1 PT16 Control 0.041710046365997
M52_GGGTGTCGTTATCCAG-1 PT16 Control 0.0273233704207578
M52_GGGTGTCGTTTCGATG-1 PT16 Control 0.0202801619573658
M52_GGGTGTCTCTAAGGAA-1 PT16 Control -0.0108292667647945
M52_GGGTTATAGAATAGTC-1 PT16 Control -0.0184633886488849
M52_GGGTTATCACAGTACT-1 PT16 Control -0.00931528353784772
M52_GGGTTATGTCGACTTA-1 PT16 Control 0.0280477702674942
M52_GGGTTATTCCGCAGTG-1 PT16 Control -0.0604103701552434
M52_GGGTTATTCCGTCAAA-1 PT16 Control -0.0415268311832133
M52_GGGTTTAAGCGCTGCT-1 PT16 Control -0.00521210326572588
M52_GGGTTTAGTCATAAAG-1 PT16 Control 0.0219325186253124
M52_GGGTTTATCAGCTAGT-1 PT16 Control -0.0532658900714871
M52_GGTAACTAGTCCCAGC-1 PT16 Control -0.0249832458116652
M52_GGTAATCAGTGTGTTC-1 PT16 Control 0.00782486257616216
M52_GGTAATCGTCCCAAAT-1 PT16 Control 0.00310631369557132
M52_GGTAATCGTGCGAACA-1 PT16 Control -0.0148603261355836
M52_GGTAGAGGTACCACGC-1 PT16 Control -0.0414623600281312
M52_GGTAGAGGTAGGGAGG-1 PT16 Control -0.00992662839972239
M52_GGTAGAGTCGCAAGAG-1 PT16 Control -0.00738799088007522
M52_GGTCACGTCTTGTTAC-1 PT16 Control 0.0121265074175474
M52_GGTCTGGAGCATTGAA-1 PT16 Control -0.0118230244533027
M52_GGTCTGGAGGCGTCCT-1 PT16 Control -0.00362884844920319
M52_GGTCTGGCACCTCAGG-1 PT16 Control -0.0408637126863377
M52_GGTGAAGCATGGACAG-1 PT16 Control 0.0291887606883104
M52_GGTGAAGTCTCCGAAA-1 PT16 Control -0.012796614105669
M52_GGTGAAGTCTCGCAGG-1 PT16 Control -0.025227939382492
[truncated: 4,198,841 more chars]
