# Supplementary material for: Longitudinal single-cell profiling of chemotherapy response in acute myeloid leukemia
Source: Nat Commun. 2023 Mar 8;14:1285. doi: 10.1038/s41467-023-36969-0 (PMC9995364; doi:10.1038/s41467-023-36969-0)
Supplement: Supplementary file 12 — Source Data Files [file 41467_2023_36969_MOESM12_ESM.zip › Source Data file.xlsx]

## Sheet: Figure 3b
Figure 3b
Limiting dilution transplantation assay LIC frequency estimates per 1E5 cells for GFPlow and GFPhigh subpopulations of each PDX
Patient	Group	Estimate	Upper 95% CI estimate	Lower 95% CI estimate
PT01	GFP_HIGH	0.207638	0.649524	0.066377
PT01	GFP_LOW	4.25215	11.3828	1.5884
PT02	GFP_HIGH	14.6572	31.4814	6.82411
PT02	GFP_LOW	100000	100000	156.998
PT03	GFP_HIGH	4.08682	13.2982	1.25592
PT03	GFP_LOW	25.9827	9.47513	71.2397
PT16	GFP_HIGH	5.67523	13.6628	2.35738
PT16	GFP_LOW	16.1567	47.2259	5.52749

## Sheet: Figure 3c
Figure 3c
Correlation between miR-126 acitivty (1/Transgene Ratio) and LIC frequency per 1E5 cells
Sample	Patient	Condition	miR-126 activity	LIC frequency / 1E5 cells
PT03H	PT03	GFP_High	0.466462	4.0868
PT02H	PT02	GFP_High	1.48929	14.6563
PT01H	PT01	GFP_High	0.407383	0.207638
PT03L	PT03	GFP_Low	3.46903	25.9808
PT01L	PT01	GFP_Low	1.15932	4.25206
PT03C	PT03	Control	0.783773	4.97512
PT02C	PT02	Control	2.63158	29.8507
PT01C	PT01	Control	0.553074	0.43086
PT16H	PT16	GFP_High	0.584545	5.67505
PT16L	PT16	GFP_Low	1.83487	16.1551

## Sheet: Figure 3e
Figure 3e
Absolute count of AML blasts in treated or control PDX BM
Patient	Mouse	Sample	Treatment	Abs_AML	Experiment_Replicate
PT01	A0	BM	Control	7.25267e+06	A
PT01	A1	BM	Treated	1.30357e+06	A
PT01	A2	BM	Control	1.99715e+07	A
PT01	A3	BM	Treated	1.40881e+06	A
PT01	B0	BM	Treated	902581	A
PT01	B1	BM	Control	1.36098e+07	A
PT01	B2	BM	Control	9.91255e+06	A
PT01	B3	BM	Control	1.05541e+07	A
PT01	B4	BM	Treated	466318	A
PT01	B0	BM	Treated	94105.4	B
PT01	B1	BM	Control	3.71268e+07	B
PT01	C0	BM	Control	5.92764e+06	B
PT01	C2	BM	Treated	471802	B
PT01	C3	BM	Control	2.5329e+07	B
PT01	C4	BM	Treated	649020	B
PT01	D0	BM	Control	1.4348e+07	B
PT01	D3	BM	Treated	110630	B
PT02	A0	BM	Treated	2.40687e+06	A
PT02	A1	BM	Treated	1.73487e+06	A
PT02	A2	BM	Treated	1.58387e+06	A
PT02	A3	BM	Control	3.70814e+07	A
PT02	A4	BM	Control	2.7607e+07	A
PT02	B0	BM	Control	4.10815e+07	A
PT02	B1	BM	Treated	1.70271e+06	A
PT02	B2	BM	Control	3.21812e+07	A
PT02	B3	BM	Treated	1.41104e+06	A
PT02	B4	BM	Control	3.74279e+07	A
PT03	A0	BM	Treated	1.57604e+07	A
PT03	A1	BM	Treated	4.63348e+06	A
PT03	A2	BM	Control	1.00022e+07	A
PT03	A3	BM	Treated	25847.7	A
PT03	A4	BM	Control	2.91516e+07	A
PT03	A5	BM	Control	3.75009e+07	A
PT03	B0	BM	Control	5.86918e+07	A
PT03	B1	BM	Treated	1.96437e+06	A
PT03	B2	BM	Control	3.17659e+07	A
PT03	B4	BM	Treated	9.47791e+06	A
PT03	B5	BM	Treated	1.54634e+07	A
PT03	B0	BM	Treated	1007760	B
PT03	B1	BM	Treated	45140	B
PT03	B2	BM	Control	2637600	B
PT03	B3	BM	Control	141180	B
PT03	B4	BM	Control	4004280	B
PT03	C0	BM	Treated	1568070	B
PT03	C1	BM	Control	8624700	B
PT03	C2	BM	Control	20734720	B
PT03	C3	BM	Treated	720480	B
PT03	C4	BM	Control	24157980	B
PT03	D0	BM	Treated	634200	B
PT03	D1	BM	Control	9690300	B
PT03	D2	BM	Treated	1151780	B
PT03	D3	BM	Treated	1072800	B
PT15	B0	BM	Control	103178400	A
PT15	B1	BM	Treated	7083560	A
PT15	B2	BM	Control	97871280	A
PT15	B3	BM	Treated	4748304	A
PT15	B4	BM	Control	75620000	A
PT15	C0	BM	Treated	10592620	A
PT15	C1	BM	Control	58463100	A
PT15	C2	BM	Treated	26393400	A
PT15	C4	BM	Treated	11503730	A
PT15	D0	BM	Treated	20157200	A
PT15	D1	BM	Control	60329000	A
PT15	D2	BM	Treated	15733840	A
PT15	D3	BM	Control	49216370	A
PT15	D4	BM	Treated	7826280	A
PT16	A0	BM	Control	54132070	A
PT16	A1	BM	Treated	246330	A
PT16	A2	BM	Treated	531369	A
PT16	A3	BM	Treated	882640	A
PT16	A4	BM	Control	52504848	A
PT16	A5	BM	Treated	1069696	A
PT16	B0	BM	Treated	612092	A
PT16	B1	BM	Treated	1510272	A
PT16	B2	BM	Control	45309760	A
PT16	B3	BM	Treated	399126	A
PT16	B4	BM	Control	58324344	A
PT16	B5	BM	Control	48834240	A

## Sheet: Figure 3f
Figure 3f
Percent of CD34+38- AML blasts in treated or control PDX BM
Patient	Mouse	Sample	Treatment	Pc_hCD34pos38neg	Experiment_Replicate
PT01	A0	BM	Control	1.42	A
PT01	A1	BM	Treated	0.9	A
PT01	A2	BM	Control	0.18	A
PT01	A3	BM	Treated	1.8	A
PT01	B0	BM	Treated	3.07	A
PT01	B1	BM	Control	0.05	A
PT01	B2	BM	Control	1.99	A
PT01	B3	BM	Control	1.43	A
PT01	B4	BM	Treated	7.58	A
PT01	B0	BM	Treated	3.35	B
PT01	B1	BM	Control	1.23	B
PT01	C0	BM	Control	1.93	B
PT01	C2	BM	Treated	3.56	B
PT01	C3	BM	Control	1.01	B
PT01	C4	BM	Treated	2.88	B
PT01	D0	BM	Control	0.72	B
PT01	D3	BM	Treated	1.39	B
PT02	A0	BM	Treated	15.27	A
PT02	A1	BM	Treated	14.05	A
PT02	A2	BM	Treated	13.32	A
PT02	A3	BM	Control	0.34	A
PT02	A4	BM	Control	0.57	A
PT02	B0	BM	Control	0.7	A
PT02	B1	BM	Treated	12.55	A
PT02	B2	BM	Control	0.43	A
PT02	B3	BM	Treated	13.42	A
PT02	B4	BM	Control	0.25	A
PT03	A0	BM	Treated	3.6	A
PT03	A1	BM	Treated	13.29	A
PT03	A2	BM	Control	0.57	A
PT03	A3	BM	Treated	60.2	A
PT03	A4	BM	Control	1.38	A
PT03	A5	BM	Control	0.45	A
PT03	B0	BM	Control	0.52	A
PT03	B1	BM	Treated	11.34	A
PT03	B2	BM	Control	0.29	A
PT03	B4	BM	Treated	11.92	A
PT03	B5	BM	Treated	16.45	A
PT03	B0	BM	Treated	4.8	B
PT03	B1	BM	Treated	18.45	B
PT03	B2	BM	Control	0.26	B
PT03	B3	BM	Control	3.2	B
PT03	B4	BM	Control	0.65	B
PT03	C0	BM	Treated	6.08	B
PT03	C1	BM	Control	1.43	B
PT03	C2	BM	Control	1.86	B
PT03	C3	BM	Treated	8.91	B
PT03	C4	BM	Control	3.33	B
PT03	D0	BM	Treated	7.92	B
PT03	D1	BM	Control	1.52	B
PT03	D2	BM	Treated	6.49	B
PT03	D3	BM	Treated	7.51	B
PT15	B0	BM	Control	4.45	A
PT15	B1	BM	Treated	5.89	A
PT15	B2	BM	Control	3.04	A
PT15	B3	BM	Treated	8.85	A
PT15	B4	BM	Control	1.57	A
PT15	C0	BM	Treated	7.83	A
PT15	C1	BM	Control	1	A
PT15	C2	BM	Treated	7.13	A
PT15	C4	BM	Treated	8.81	A
PT15	D0	BM	Treated	11.4	A
PT15	D1	BM	Control	1.7	A
PT15	D2	BM	Treated	5.36	A
PT15	D3	BM	Control	1.8	A
PT15	D4	BM	Treated	20.44	A
PT16	A0	BM	Control	5.93	A
PT16	A1	BM	Treated	14.71	A
PT16	A2	BM	Treated	19.86	A
PT16	A3	BM	Treated	14.28	A
PT16	A4	BM	Control	2.84	A
PT16	A5	BM	Treated	17.63	A
PT16	B0	BM	Treated	7.33	A
PT16	B1	BM	Treated	0.02	A
PT16	B2	BM	Control	2.66	A
PT16	B3	BM	Treated	8.77	A
PT16	B4	BM	Control	3.62	A
PT16	B5	BM	Control	3.24	A

## Sheet: Figure 3h
Figure 3h
Limiting dilution transplantation of AML BM from treated or control PDX, evaluated in BM or spleen of recipiernt mice
	PT01
	BM				SPLEEN
	TREATED		CONTROL		TREATED		CONTROL
DOSE	ENGRAFTED	TRANSPLANTED	ENGRAFTED	TRANSPLANTED	ENGRAFTED	TRANSPLANTED	ENGRAFTED	TRANSPLANTED
156000	3	3	1	3	3	3	0	3
20000	1	4	1	4	1	4	0	4
2000	1	5	0	5	0	5	0	5
500	0	6	0	6	0	6	0	6
	PT02
	BM				SPLEEN
	TREATED		CONTROL		TREATED		CONTROL
DOSE	ENGRAFTED	TRANSPLANTED	ENGRAFTED	TRANSPLANTED	ENGRAFTED	TRANSPLANTED	ENGRAFTED	TRANSPLANTED
5000	2	3	3	4	2	3	3	4
1500	0	3	2	4	0	3	2	4
750	0	6	1	6	0	6	0	6
150	0	6	0	6	0	6	0	6
	PT03
	BM				SPLEEN
	TREATED		CONTROL		TREATED		CONTROL
DOSE	ENGRAFTED	TRANSPLANTED	ENGRAFTED	TRANSPLANTED	ENGRAFTED	TRANSPLANTED	ENGRAFTED	TRANSPLANTED
50000	na	0	3	3	na	0	3	3
20000	3	3	2	5	3	3	2	5
5000	3	4	1	6	4	4	1	6
2000	1	6	2	6	4	6	2	6
1000	0	6	na	0	0	6	na	0
	PT15
	BM				SPLEEN
	TREATED		CONTROL		TREATED		CONTROL
DOSE	ENGRAFTED	TRANSPLANTED	ENGRAFTED	TRANSPLANTED	ENGRAFTED	TRANSPLANTED	ENGRAFTED	TRANSPLANTED
500000	3	3	na	0	3	3	na	0
100000	5	5	0	3	5	5	0	3
50000	5	5	2	5	5	5	2	5
10000	na	0	0	5	na	0	0	5
	PT16
	BM				SPLEEN
	TREATED		CONTROL		TREATED		CONTROL
DOSE	ENGRAFTED	TRANSPLANTED	ENGRAFTED	TRANSPLANTED	ENGRAFTED	TRANSPLANTED	ENGRAFTED	TRANSPLANTED
50000	na	0	3	4	na	0	2	4
20000	na	0	1	6	na	0	0	6
20000	1	6	na	0	0	6	na	0
5000	0	8	na	0	0	8	na	0

## Sheet: Figure 4a
Figure 4a left panel										Figure 4a right panel
PCA of bulk RNA sequencing of GFPhigh and GFPlow AML subpopulations from control or in-vivo treated PDX										Batch corrected PCA of bulk RNA sequencing of GFPhigh and GFPlow AML subpopulations from control or in-vivo treated PDX
row.names	PC1	PC2	group	condition	name	Patient	Gate	Treatment		row.names	PC1	PC2	group	condition	name	Patient	Gate	Treatment
PT16A0CH	-12.311	29.6225	H	H	PT16A0CH	PT16	GFP_HIGH	Control		PT16A0CH	-3.4875	6.17862	H	H	PT16A0CH	PT16	GFP_HIGH	Control
PT16A1TH	9.88446	38.0287	H	H	PT16A1TH	PT16	GFP_HIGH	Treated		PT16A1TH	-15.7501	-7.56259	H	H	PT16A1TH	PT16	GFP_HIGH	Treated
PT16A2TH	11.1981	37.2284	H	H	PT16A2TH	PT16	GFP_HIGH	Treated		PT16A2TH	-13.2294	-6.25309	H	H	PT16A2TH	PT16	GFP_HIGH	Treated
PT16A3TH	17.637	36.9722	H	H	PT16A3TH	PT16	GFP_HIGH	Treated		PT16A3TH	-11.8926	-7.62506	H	H	PT16A3TH	PT16	GFP_HIGH	Treated
PT16A4CH	18.3485	28.2188	H	H	PT16A4CH	PT16	GFP_HIGH	Control		PT16A4CH	9.61291	18.3284	H	H	PT16A4CH	PT16	GFP_HIGH	Control
PT16A5TH	12.9545	38.126	H	H	PT16A5TH	PT16	GFP_HIGH	Treated		PT16A5TH	-14.0905	-5.87951	H	H	PT16A5TH	PT16	GFP_HIGH	Treated
PT16B0TH	9.53222	40.7344	H	H	PT16B0TH	PT16	GFP_HIGH	Treated		PT16B0TH	-17.8101	-8.8048	H	H	PT16B0TH	PT16	GFP_HIGH	Treated
PT16B1TH	16.0837	40.391	H	H	PT16B1TH	PT16	GFP_HIGH	Treated		PT16B1TH	-17.9747	-4.93313	H	H	PT16B1TH	PT16	GFP_HIGH	Treated
PT16B2CH	8.64543	29.7832	H	H	PT16B2CH	PT16	GFP_HIGH	Control		PT16B2CH	3.34165	12.811	H	H	PT16B2CH	PT16	GFP_HIGH	Control
PT16B3TH	18.7477	37.9052	H	H	PT16B3TH	PT16	GFP_HIGH	Treated		PT16B3TH	-12.748	1.91436	H	H	PT16B3TH	PT16	GFP_HIGH	Treated
PT16B4CH	13.6119	27.453	H	H	PT16B4CH	PT16	GFP_HIGH	Control		PT16B4CH	11.248	13.9769	H	H	PT16B4CH	PT16	GFP_HIGH	Control
PT16B5CH	14.1396	26.4829	H	H	PT16B5CH	PT16	GFP_HIGH	Control		PT16B5CH	10.0376	16.0465	H	H	PT16B5CH	PT16	GFP_HIGH	Control
PT16A0CL	10.5491	24.7469	L	L	PT16A0CL	PT16	GFP_LOW	Control		PT16A0CL	13.7648	13.3874	L	L	PT16A0CL	PT16	GFP_LOW	Control
PT16A1TL	17.4953	26.5571	L	L	PT16A1TL	PT16	GFP_LOW	Treated		PT16A1TL	14.7909	-5.4302	L	L	PT16A1TL	PT16	GFP_LOW	Treated
PT16A2TL	19.7083	34.854	L	L	PT16A2TL	PT16	GFP_LOW	Treated		PT16A2TL	-1.67863	-12.8675	L	L	PT16A2TL	PT16	GFP_LOW	Treated
PT16A3TL	9.6579	34.3885	L	L	PT16A3TL	PT16	GFP_LOW	Treated		PT16A3TL	-0.37884	-13.4487	L	L	PT16A3TL	PT16	GFP_LOW	Treated
PT16A4CL	16.3596	27.2534	L	L	PT16A4CL	PT16	GFP_LOW	Control		PT16A4CL	13.238	10.8123	L	L	PT16A4CL	PT16	GFP_LOW	Control
PT16A5TL	20.3959	32.6564	L	L	PT16A5TL	PT16	GFP_LOW	Treated		PT16A5TL	1.65719	-13.3581	L	L	PT16A5TL	PT16	GFP_LOW	Treated
PT16B0TL	24.17	34.511	L	L	PT16B0TL	PT16	GFP_LOW	Treated		PT16B0TL	0.221398	-14.9788	L	L	PT16B0TL	PT16	GFP_LOW	Treated
PT16B1TL	16.7255	38.3136	L	L	PT16B1TL	PT16	GFP_LOW	Treated		PT16B1TL	-6.24819	-9.17091	L	L	PT16B1TL	PT16	GFP_LOW	Treated
PT16B2CL	17.447	25.1487	L	L	PT16B2CL	PT16	GFP_LOW	Control		PT16B2CL	16.7643	10.1156	L	L	PT16B2CL	PT16	GFP_LOW	Control
PT16B3TL	13.6402	35.2438	L	L	PT16B3TL	PT16	GFP_LOW	Treated		PT16B3TL	-4.3591	-10.1109	L	L	PT16B3TL	PT16	GFP_LOW	Treated
PT16B4CL	38.4077	20.8245	L	L	PT16B4CL	PT16	GFP_LOW	Control		PT16B4CL	23.4575	20.4074	L	L	PT16B4CL	PT16	GFP_LOW	Control
PT16B5CL	-10.6351	29.9011	L	L	PT16B5CL	PT16	GFP_LOW	Control		PT16B5CL	1.51325	-3.55537	L	L	PT16B5CL	PT16	GFP_LOW	Control
PT01A0CH	-35.3693	-26.8006	H	H	PT01A0CH	PT01	GFP_HIGH	Control		PT01A0CH	-31.7097	10.1146	H	H	PT01A0CH	PT01	GFP_HIGH	Control
PT01A0CL	-4.48238	-25.6353	L	L	PT01A0CL	PT01	GFP_LOW	Control		PT01A0CL	37.9211	5.92827	L	L	PT01A0CL	PT01	GFP_LOW	Control
PT01B0TH	-33.3617	-35.151	H	H	PT01B0TH	PT01	GFP_HIGH	Treated		PT01B0TH	-46.8485	16.5163	H	H	PT01B0TH	PT01	GFP_HIGH	Treated
PT01B0TL	-21.586	-18.5328	L	L	PT01B0TL	PT01	GFP_LOW	Treated		PT01B0TL	31.4743	-25.768	L	L	PT01B0TL	PT01	GFP_LOW	Treated
PT01B2CH	-23.6423	-35.502	H	H	PT01B2CH	PT01	GFP_HIGH	Control		PT01B2CH	-26.0635	16.1385	H	H	PT01B2CH	PT01	GFP_HIGH	Control
PT01B2CL	-39.4469	-11.2526	L	L	PT01B2CL	PT01	GFP_LOW	Control		PT01B2CL	17.393	-20.6963	L	L	PT01B2CL	PT01	GFP_LOW	Control
PT01B3CH	-16.441	-32.6662	H	H	PT01B3CH	PT01	GFP_HIGH	Control		PT01B3CH	-20.4821	16.1704	H	H	PT01B3CH	PT01	GFP_HIGH	Control
PT01B3CL	-0.560548	-22.1895	L	L	PT01B3CL	PT01	GFP_LOW	Control		PT01B3CL	34.0699	-11.2762	L	L	PT01B3CL	PT01	GFP_LOW	Control
PT01B4TH	-23.2949	-32.3726	H	H	PT01B4TH	PT01	GFP_HIGH	Treated		PT01B4TH	-33.876	16.7742	H	H	PT01B4TH	PT01	GFP_HIGH	Treated
PT01B4TL	-8.26037	-21.1774	L	L	PT01B4TL	PT01	GFP_LOW	Treated		PT01B4TL	38.1215	-23.9018	L	L	PT01B4TL	PT01	GFP_LOW	Treated
PT02A0TH	12.8009	-31.7102	H	H	PT02A0TH	PT02	GFP_HIGH	Treated		PT02A0TH	-46.2341	-26.7232	H	H	PT02A0TH	PT02	GFP_HIGH	Treated
PT02A0TL	31.4512	-30.5224	L	L	PT02A0TL	PT02	GFP_LOW	Treated		PT02A0TL	13.8329	-20.8305	L	L	PT02A0TL	PT02	GFP_LOW	Treated
PT02A2TH	22.243	-28.296	H	H	PT02A2TH	PT02	GFP_HIGH	Treated		PT02A2TH	-28.7781	-18.4386	H	H	PT02A2TH	PT02	GFP_HIGH	Treated
PT02A2TL	30.4358	-31.0842	L	L	PT02A2TL	PT02	GFP_LOW	Treated		PT02A2TL	11.808	-20.5297	L	L	PT02A2TL	PT02	GFP_LOW	Treated
PT02A3CH	20.4727	-33.2802	H	H	PT02A3CH	PT02	GFP_HIGH	Control		PT02A3CH	-10.3638	11.5444	H	H	PT02A3CH	PT02	GFP_HIGH	Control
PT02A3CL	29.9239	-30.4491	L	L	PT02A3CL	PT02	GFP_LOW	Control		PT02A3CL	19.5193	6.28597	L	L	PT02A3CL	PT02	GFP_LOW	Control
PT02A4CH	20.1898	-25.12	H	H	PT02A4CH	PT02	GFP_HIGH	Control		PT02A4CH	-16.4333	9.78863	H	H	PT02A4CH	PT02	GFP_HIGH	Control
PT02A4CL	32.5358	-27.924	L	L	PT02A4CL	PT02	GFP_LOW	Control		PT02A4CL	18.231	13.2401	L	L	PT02A4CL	PT02	GFP_LOW	Control
PT02B0CH	30.3036	-27.6333	H	H	PT02B0CH	PT02	GFP_HIGH	Control		PT02B0CH	5.97369	40.9426	H	H	PT02B0CH	PT02	GFP_HIGH	Control
PT02B0CL	37.7422	-30.5865	L	L	PT02B0CL	PT02	GFP_LOW	Control		PT02B0CL	24.3497	15.8668	L	L	PT02B0CL	PT02	GFP_LOW	Control
PT02B1TH	22.9614	-28.3996	H	H	PT02B1TH	PT02	GFP_HIGH	Treated		PT02B1TH	-23.5342	-16.7629	H	H	PT02B1TH	PT02	GFP_HIGH	Treated
PT02B1TL	30.7343	-31.253	L	L	PT02B1TL	PT02	GFP_LOW	Treated		PT02B1TL	13.9462	-15.2334	L	L	PT02B1TL	PT02	GFP_LOW	Treated
PT02B2CH	36.0016	-29.2819	H	H	PT02B2CH	PT02	GFP_HIGH	Control		PT02B2CH	7.73424	25.8183	H	H	PT02B2CH	PT02	GFP_HIGH	Control
PT02B2CL	36.1033	-26.1509	L	L	PT02B2CL	PT02	GFP_LOW	Control		PT02B2CL	20.5237	17.0752	L	L	PT02B2CL	PT02	GFP_LOW	Control
PT02B3TH	25.1549	-31.6729	H	H	PT02B3TH	PT02	GFP_HIGH	Treated		PT02B3TH	-26.8057	-20.5341	H	H	PT02B3TH	PT02	GFP_HIGH	Treated
PT02B3TL	32.4304	-26.1468	L	L	PT02B3TL	PT02	GFP_LOW	Treated		PT02B3TL	8.39355	-29.5999	L	L	PT02B3TL	PT02	GFP_LOW	Treated
PT02B4CH	20.6091	-29.7895	H	H	PT02B4CH	PT02	GFP_HIGH	Control		PT02B4CH	-12.2791	14.5197	H	H	PT02B4CH	PT02	GFP_HIGH	Control
PT02B4CL	33.8047	-28.4079	L	L	PT02B4CL	PT02	GFP_LOW	Control		PT02B4CL	20.1161	13.5706	L	L	PT02B4CL	PT02	GFP_LOW	Control
PT03A1TH	-79.9024	-2.27818	H	H	PT03A1TH	PT03	GFP_HIGH	Treated		PT03A1TH	-25.1504	-2.18917	H	H	PT03A1TH	PT03	GFP_HIGH	Treated
PT03A1TL	-52.6552	0.777023	L	L	PT03A1TL	PT03	GFP_LOW	Treated		PT03A1TL	26.1881	-10.946	L	L	PT03A1TL	PT03	GFP_LOW	Treated
PT03A2CH	-66.8079	-0.748176	H	H	PT03A2CH	PT03	GFP_HIGH	Control		PT03A2CH	-8.10279	14.0763	H	H	PT03A2CH	PT03	GFP_HIGH	Control
PT03A2CL	-55.1609	4.91555	L	L	PT03A2CL	PT03	GFP_LOW	Control		PT03A2CL	14.5769	0.395984	L	L	PT03A2CL	PT03	GFP_LOW	Control
PT03B1TH	-70.229	-7.93959	H	H	PT03B1TH	PT03	GFP_HIGH	Treated		PT03B1TH	-26.8801	7.28061	H	H	PT03B1TH	PT03	GFP_HIGH	Treated
PT03B1TL	-89.9561	12.6312	L	L	PT03B1TL	PT03	GFP_LOW	Treated		PT03B1TL	3.29478	-26.4954	L	L	PT03B1TL	PT03	GFP_LOW	Treated
PT03B2CH	-56.6467	4.81461	H	H	PT03B2CH	PT03	GFP_HIGH	Control		PT03B2CH	-5.72181	16.6948	H	H	PT03B2CH	PT03	GFP_HIGH	Control
PT03B2CL	-56.6462	7.17966	L	L	PT03B2CL	PT03	GFP_LOW	Control		PT03B2CL	10.631	-0.135005	L	L	PT03B2CL	PT03	GFP_LOW	Control
PT03B4TH	-82.3414	-0.169561	H	H	PT03B4TH	PT03	GFP_HIGH	Treated		PT03B4TH	-31.683	-1.82114	H	H	PT03B4TH	PT03	GFP_HIGH	Treated
PT03B4TL	-21.5007	-5.53946	L	L	PT03B4TL	PT03	GFP_LOW	Treated		PT03B4TL	42.8472	3.13901	L	L	PT03B4TL	PT03	GFP_LOW	Treated

## Sheet: Figure 5e
Figure 5e
Change in AML cluster compositions after in vivo chemotherapy reported as Log2FC(Treated/Control)
Cluster	PTCl	ID	Value	PT	AvgCtrl	logFC	Category
0	PT01_0	PT01_Treated_H1	1.66	PT01	11.4735	-1.93322	Prog
0	PT01_0	PT01_Treated_H3	0.339	PT01	11.4735	-3.5218	Prog
0	PT01_0	PT01_Treated_H2	0.646	PT01	11.4735	-2.877	Prog
0	PT01_0	PT01_Treated_H4	0.803	PT01	11.4735	-2.65944	Prog
0	PT16_0	PT16_Treated_H4	2.426	PT16	32.889	-2.60689	Prog
0	PT03_0	PT03_Treated_H3	3.343	PT03	20.3008	-1.80379	Prog
0	PT16_0	PT16_Treated_H1	2.878	PT16	32.889	-2.43604	Prog
0	PT16_0	PT16_Treated_H6	2.347	PT16	32.889	-2.64	Prog
0	PT03_0	PT03_Treated_H1	5.914	PT03	20.3008	-1.23334	Prog
0	PT16_0	PT16_Treated_H3	2.135	PT16	32.889	-2.73467	Prog
0	PT03_0	PT03_Treated_H2	4.922	PT03	20.3008	-1.41694	Prog
0	PT03_0	PT03_Treated_H4	5.747	PT03	20.3008	-1.26198	Prog
0	PT03_0	PT03_Treated_H5	4.101	PT03	20.3008	-1.59943	Prog
0	PT15_0	PT15_Treated_H2	4.106	PT15	29.437	-1.9698	Prog
0	PT16_0	PT16_Treated_H2	3.323	PT16	32.889	-2.29227	Prog
0	PT15_0	PT15_Treated_H1	5.591	PT15	29.437	-1.66109	Prog
0	PT15_0	PT15_Treated_H4	3.541	PT15	29.437	-2.11784	Prog
0	PT16_0	PT16_Treated_H7	2.616	PT16	32.889	-2.53149	Prog
0	PT16_0	PT16_Treated_H5	2.144	PT16	32.889	-2.73047	Prog
1	PT01_1	PT01_Treated_H2	4.197	PT01	11.6485	-1.02081	126High
1	PT03_1	PT03_Treated_H5	13.633	PT03	7.73375	0.566899	126High
1	PT01_1	PT01_Treated_H4	2.208	PT01	11.6485	-1.66309	126High
1	PT01_1	PT01_Treated_H3	3.555	PT01	11.6485	-1.18682	126High
1	PT03_1	PT03_Treated_H2	14.517	PT03	7.73375	0.629727	126High
1	PT03_1	PT03_Treated_H3	10.313	PT03	7.73375	0.287811	126High
1	PT16_1	PT16_Treated_H5	9.242	PT16	7.108	0.262537	126High
1	PT03_1	PT03_Treated_H4	12.406	PT03	7.73375	0.472586	126High
1	PT16_1	PT16_Treated_H2	10.121	PT16	7.108	0.353392	126High
1	PT15_1	PT15_Treated_H4	5.597	PT15	11.744	-0.741112	126High
1	PT01_1	PT01_Treated_H1	4.151	PT01	11.6485	-1.03183	126High
1	PT03_1	PT03_Treated_H1	15.921	PT03	7.73375	0.722045	126High
1	PT15_1	PT15_Treated_H2	6.158	PT15	11.744	-0.64559	126High
1	PT16_1	PT16_Treated_H7	5.572	PT16	7.108	-0.243467	126High
1	PT16_1	PT16_Treated_H3	9.205	PT16	7.108	0.258526	126High
1	PT16_1	PT16_Treated_H4	8.994	PT16	7.108	0.235337	126High
1	PT15_1	PT15_Treated_H1	7.742	PT15	11.744	-0.416682	126High
1	PT16_1	PT16_Treated_H1	8.034	PT16	7.108	0.122462	126High
1	PT16_1	PT16_Treated_H6	10.24	PT16	7.108	0.365081	126High
10	PT01_10	PT01_Treated_H3	24.831	PT01	1.08725	3.12844	Mye
10	PT01_10	PT01_Treated_H2	26.069	PT01	1.08725	3.1771	Mye
10	PT16_10	PT16_Treated_H5	0.037	PT16	0.0148	0.916291	Mye
10	PT01_10	PT01_Treated_H4	13.046	PT01	1.08725	2.48483	Mye
10	PT01_10	PT01_Treated_H1	44.317	PT01	1.08725	3.70772	Mye
10	PT15_10	PT15_Treated_H4	0.114	PT15	0.031	1.30221	Mye
10	PT16_10	PT16_Treated_H2	0.403	PT16	0.0148	3.30431	Mye
10	PT16_10	PT16_Treated_H1	0.12	PT16	0.0148	2.09286	Mye
10	PT16_10	PT16_Treated_H6	0.053	PT16	0.0148	1.27566	Mye
10	PT16_10	PT16_Treated_H7	0.097	PT16	0.0148	1.88008	Mye
11	PT15_11	PT15_Treated_H4	0.343	PT15	0.283	0.192284	pDC
11	PT01_11	PT01_Treated_H4	1.455	PT01	7.1315	-1.58952	pDC
11	PT15_11	PT15_Treated_H1	0.215	PT15	0.283	-0.274809	pDC
11	PT01_11	PT01_Treated_H2	0.161	PT01	7.1315	-3.79087	pDC
11	PT01_11	PT01_Treated_H1	1.916	PT01	7.1315	-1.31428	pDC
11	PT01_11	PT01_Treated_H3	4.74	PT01	7.1315	-0.408484	pDC
12	PT03_12	PT03_Treated_H5	0.576	PT03	10.4027	-2.89372	CMP
12	PT03_12	PT03_Treated_H1	0.303	PT03	10.4027	-3.53609	CMP
12	PT16_12	PT16_Treated_H4	0.296	PT16	0.718	-0.88611	CMP
12	PT16_12	PT16_Treated_H7	0.291	PT16	0.718	-0.903146	CMP
12	PT16_12	PT16_Treated_H6	0.853	PT16	0.718	0.17229	CMP
12	PT03_12	PT03_Treated_H3	0.498	PT03	10.4027	-3.03923	CMP
12	PT16_12	PT16_Treated_H2	0.403	PT16	0.718	-0.577533	CMP
12	PT16_12	PT16_Treated_H1	0.48	PT16	0.718	-0.402683	CMP
12	PT03_12	PT03_Treated_H4	0.269	PT03	10.4027	-3.65511	CMP
12	PT16_12	PT16_Treated_H5	0.185	PT16	0.718	-1.35611	CMP
12	PT15_12	PT15_Treated_H1	1.792	PT15	0.799	0.807727	CMP
12	PT03_12	PT03_Treated_H2	0.748	PT03	10.4027	-2.63242	CMP
12	PT01_12	PT01_Treated_H1	0.958	PT01	0.441	0.775803	CMP
12	PT15_12	PT15_Treated_H4	0.171	PT15	0.799	-1.5417	CMP
12	PT16_12	PT16_Treated_H3	0.074	PT16	0.718	-2.2724	CMP
12	PT01_12	PT01_Treated_H4	0.702	PT01	0.441	0.464889	CMP
12	PT15_12	PT15_Treated_H2	0.587	PT15	0.799	-0.308336	CMP
12	PT01_12	PT01_Treated_H3	0.056	PT01	0.441	-2.06369	CMP
12	PT01_12	PT01_Treated_H2	1.049	PT01	0.441	0.866548	CMP
2	PT01_2	PT01_Treated_H3	0.734	PT01	6.792	-2.22499	Cycle
2	PT16_2	PT16_Treated_H2	18.278	PT16	18.8976	-0.0333368	Cycle
2	PT01_2	PT01_Treated_H4	0.803	PT01	6.792	-2.13515	Cycle
2	PT16_2	PT16_Treated_H1	16.307	PT16	18.8976	-0.14744	Cycle
2	PT16_2	PT16_Treated_H3	10.898	PT16	18.8976	-0.550456	Cycle
2	PT01_2	PT01_Treated_H2	1.533	PT01	6.792	-1.48852	Cycle
2	PT15_2	PT15_Treated_H4	6.796	PT15	17.19	-0.927994	Cycle
2	PT15_2	PT15_Treated_H1	12.115	PT15	17.19	-0.349883	Cycle
2	PT15_2	PT15_Treated_H2	9.384	PT15	17.19	-0.605322	Cycle
2	PT16_2	PT16_Treated_H4	15.858	PT16	18.8976	-0.175361	Cycle
2	PT03_2	PT03_Treated_H4	5.639	PT03	5.3785	0.0472972	Cycle
2	PT03_2	PT03_Treated_H1	4.17	PT03	5.3785	-0.254493	Cycle
2	PT03_2	PT03_Treated_H2	7.975	PT03	5.3785	0.393902	Cycle
2	PT01_2	PT01_Treated_H1	1.405	PT01	6.792	-1.57571	Cycle
2	PT03_2	PT03_Treated_H5	3.705	PT03	5.3785	-0.372726	Cycle
2	PT16_2	PT16_Treated_H7	9.641	PT16	18.8976	-0.67301	Cycle
2	PT16_2	PT16_Treated_H6	14.027	PT16	18.8976	-0.298051	Cycle
2	PT16_2	PT16_Treated_H5	12.348	PT16	18.8976	-0.425541	Cycle
2	PT03_2	PT03_Treated_H3	3.841	PT03	5.3785	-0.336677	Cycle
3	PT16_3	PT16_Treated_H5	5.915	PT16	1.6968	1.24875	Mye
3	PT16_3	PT16_Treated_H1	4.197	PT16	1.6968	0.905626	Mye
3	PT16_3	PT16_Treated_H2	4.683	PT16	1.6968	1.01519	Mye
3	PT16_3	PT16_Treated_H4	5.562	PT16	1.6968	1.18721	Mye
3	PT15_3	PT15_Treated_H1	21.649	PT15	10.467	0.726732	Mye
3	PT15_3	PT15_Treated_H2	19.208	PT15	10.467	0.607099	Mye
3	PT16_3	PT16_Treated_H6	8.587	PT16	1.6968	1.62151	Mye
3	PT01_3	PT01_Treated_H4	38.535	PT01	36.539	0.0531867	Mye
3	PT03_3	PT03_Treated_H1	2.274	PT03	3.3345	-0.382782	Mye
3	PT03_3	PT03_Treated_H4	2.793	PT03	3.3345	-0.177206	Mye
3	PT03_3	PT03_Treated_H5	2.878	PT03	3.3345	-0.147227	Mye
3	PT03_3	PT03_Treated_H3	2.347	PT03	3.3345	-0.351185	Mye
3	PT15_3	PT15_Treated_H4	23.644	PT15	10.467	0.814882	Mye
3	PT01_3	PT01_Treated_H1	19.029	PT01	36.539	-0.652416	Mye
3	PT01_3	PT01_Treated_H2	17.918	PT01	36.539	-0.712574	Mye
3	PT03_3	PT03_Treated_H2	4.486	PT03	3.3345	0.296639	Mye
3	PT16_3	PT16_Treated_H3	6.259	PT16	1.6968	1.30528	Mye
3	PT16_3	PT16_Treated_H7	5.669	PT16	1.6968	1.20627	Mye
3	PT01_3	PT01_Treated_H3	41.591	PT01	36.539	0.129504	Mye
4	PT03_4	PT03_Treated_H3	2.916	PT03	7.602	-0.958199	Cycle
4	PT15_4	PT15_Treated_H2	34.457	PT15	9.013	1.34104	Cycle
4	PT15_4	PT15_Treated_H1	28.459	PT15	9.013	1.1498	Cycle
4	PT03_4	PT03_Treated_H4	6.122	PT03	7.602	-0.216523	Cycle
4	PT03_4	PT03_Treated_H1	4.852	PT03	7.602	-0.44902	Cycle
4	PT03_4	PT03_Treated_H2	8.91	PT03	7.602	0.158763	Cycle
4	PT15_4	PT15_Treated_H4	34.723	PT15	9.013	1.34873	Cycle
4	PT01_4	PT01_Treated_H2	23.083	PT01	4.57975	1.61745	Cycle
4	PT01_4	PT01_Treated_H3	9.312	PT01	4.57975	0.709659	Cycle
4	PT01_4	PT01_Treated_H1	7.663	PT01	4.57975	0.514759	Cycle
4	PT16_4	PT16_Treated_H6	9.973	PT16	12.6412	-0.23708	Cycle
4	PT03_4	PT03_Treated_H5	4.568	PT03	7.602	-0.509336	Cycle
4	PT16_4	PT16_Treated_H2	8.56	PT16	12.6412	-0.389861	Cycle
4	PT16_4	PT16_Treated_H1	12.83	PT16	12.6412	0.0148249	Cycle
4	PT01_4	PT01_Treated_H4	21.576	PT01	4.57975	1.54994	Cycle
4	PT16_4	PT16_Treated_H5	12.939	PT16	12.6412	0.0232847	Cycle
4	PT16_4	PT16_Treated_H7	15.746	PT16	12.6412	0.219625	Cycle
4	PT16_4	PT16_Treated_H3	9.941	PT16	12.6412	-0.240294	Cycle
4	PT16_4	PT16_Treated_H4	7.515	PT16	12.6412	-0.52006	Cycle
5	PT15_5	PT15_Treated_H2	5.425	PT15	0.940333	1.75254	Ery
5	PT03_5	PT03_Treated_H1	19.409	PT03	4.775	1.40234	Ery
5	PT15_5	PT15_Treated_H4	3.084	PT15	0.940333	1.18775	Ery
5	PT15_5	PT15_Treated_H1	2.867	PT15	0.940333	1.11479	Ery
5	PT16_5	PT16_Treated_H5	39.852	PT16	2.8782	2.62801	Ery
5	PT01_5	PT01_Treated_H2	7.345	PT01	0.0625	4.76661	Ery
5	PT01_5	PT01_Treated_H4	0.251	PT01	0.0625	1.39029	Ery
5	PT01_5	PT01_Treated_H1	2.937	PT01	0.0625	3.84998	Ery
5	PT03_5	PT03_Treated_H5	21.583	PT03	4.775	1.50851	Ery
5	PT01_5	PT01_Treated_H3	2.427	PT01	0.0625	3.65924	Ery
5	PT16_5	PT16_Treated_H3	42.268	PT16	2.8782	2.68687	Ery
5	PT16_5	PT16_Treated_H2	35.498	PT16	2.8782	2.51231	Ery
5	PT16_5	PT16_Treated_H1	39.089	PT16	2.8782	2.60868	Ery
5	PT16_5	PT16_Treated_H4	39.29	PT16	2.8782	2.6138	Ery
5	PT03_5	PT03_Treated_H2	17.445	PT03	4.775	1.29566	Ery
5	PT03_5	PT03_Treated_H4	24.544	PT03	4.775	1.63707	Ery
5	PT03_5	PT03_Treated_H3	24.751	PT03	4.775	1.64547	Ery
5	PT16_5	PT16_Treated_H7	40.746	PT16	2.8782	2.65019	Ery
5	PT16_5	PT16_Treated_H6	37.28	PT16	2.8782	2.56129	Ery
6	PT15_6	PT15_Treated_H2	4.839	PT15	1.021	1.55593	Ery
6	PT15_6	PT15_Treated_H1	5.09	PT15	1.021	1.6065	Ery
6	PT16_6	PT16_Treated_H4	8.402	PT16	2.5492	1.19269	Ery
6	PT15_6	PT15_Treated_H4	3.484	PT15	1.021	1.2274	Ery
6	PT03_6	PT03_Treated_H2	29.221	PT03	18.201	0.473411	Ery
6	PT03_6	PT03_Treated_H3	46.515	PT03	18.201	0.938298	Ery
6	PT03_6	PT03_Treated_H5	41.259	PT03	18.201	0.818393	Ery
6	PT03_6	PT03_Treated_H1	38.211	PT03	18.201	0.741647	Ery
6	PT01_6	PT01_Treated_H2	4.197	PT01	0.78275	1.67931	Ery
6	PT01_6	PT01_Treated_H4	1.606	PT01	0.78275	0.718689	Ery
6	PT01_6	PT01_Treated_H1	5.683	PT01	0.78275	1.98242	Ery
6	PT16_6	PT16_Treated_H7	8.963	PT16	2.5492	1.25733	Ery
6	PT16_6	PT16_Treated_H3	10.825	PT16	2.5492	1.44608	Ery
6	PT16_6	PT16_Treated_H5	8.244	PT16	2.5492	1.17371	Ery
6	PT16_6	PT16_Treated_H1	7.674	PT16	2.5492	1.10206	Ery
6	PT16_6	PT16_Treated_H2	6.898	PT16	2.5492	0.995452	Ery
6	PT03_6	PT03_Treated_H4	33.136	PT03	18.201	0.599144	Ery
6	PT01_6	PT01_Treated_H3	3.442	PT01	0.78275	1.48099	Ery
6	PT16_6	PT16_Treated_H6	8.907	PT16	2.5492	1.25106	Ery
7	PT16_7	PT16_Treated_H5	3.586	PT16	6.7704	-0.635523	MyProg
7	PT16_7	PT16_Treated_H1	3.597	PT16	6.7704	-0.63246	MyProg
7	PT16_7	PT16_Treated_H6	5.493	PT16	6.7704	-0.209086	MyProg
7	PT16_7	PT16_Treated_H3	3.314	PT16	6.7704	-0.714404	MyProg
7	PT16_7	PT16_Treated_H2	5.388	PT16	6.7704	-0.228386	MyProg
7	PT03_7	PT03_Treated_H2	5.421	PT03	16.5403	-1.11552	MyProg
7	PT03_7	PT03_Treated_H4	6.66	PT03	16.5403	-0.909677	MyProg
7	PT03_7	PT03_Treated_H5	6.079	PT03	16.5403	-1.00096	MyProg
7	PT15_7	PT15_Treated_H2	11.73	PT15	8.276	0.34879	MyProg
7	PT01_7	PT01_Treated_H4	16.959	PT01	14.2003	0.177539	MyProg
7	PT16_7	PT16_Treated_H7	4.167	PT16	6.7704	-0.485364	MyProg
7	PT16_7	PT16_Treated_H4	6.213	PT16	6.7704	-0.0859163	MyProg
7	PT15_7	PT15_Treated_H4	14.62	PT15	8.276	0.569031	MyProg
7	PT03_7	PT03_Treated_H3	2.987	PT03	16.5403	-1.71153	MyProg
7	PT03_7	PT03_Treated_H1	6.368	PT03	16.5403	-0.954511	MyProg
7	PT15_7	PT15_Treated_H1	11.971	PT15	8.276	0.369127	MyProg
7	PT01_7	PT01_Treated_H2	11.622	PT01	14.2003	-0.20036	MyProg
7	PT01_7	PT01_Treated_H3	7.675	PT01	14.2003	-0.615291	MyProg
7	PT01_7	PT01_Treated_H1	7.599	PT01	14.2003	-0.625243	MyProg
8	PT03_8	PT03_Treated_H4	2.202	PT03	4.59875	-0.736418	Prog
8	PT03_8	PT03_Treated_H2	5.358	PT03	4.59875	0.152806	Prog
8	PT03_8	PT03_Treated_H5	1.043	PT03	4.59875	-1.48368	Prog
8	PT03_8	PT03_Treated_H3	1.565	PT03	4.59875	-1.0779	Prog
8	PT15_8	PT15_Treated_H2	3.372	PT15	4.155	-0.208806	Prog
8	PT16_8	PT16_Treated_H6	1.867	PT16	5.2096	-1.02617	Prog
8	PT01_8	PT01_Treated_H4	1.806	PT01	3.6705	-0.709213	Prog
8	PT03_8	PT03_Treated_H1	1.592	PT03	4.59875	-1.06079	Prog
8	PT16_8	PT16_Treated_H3	2.504	PT16	5.2096	-0.732614	Prog
8	PT15_8	PT15_Treated_H4	2.342	PT15	4.155	-0.573307	Prog
8	PT01_8	PT01_Treated_H1	2.299	PT01	3.6705	-0.467854	Prog
8	PT16_8	PT16_Treated_H7	4.07	PT16	5.2096	-0.24686	Prog
8	PT15_8	PT15_Treated_H1	1.362	PT15	4.155	-1.11536	Prog
8	PT01_8	PT01_Treated_H3	1.072	PT01	3.6705	-1.2308	Prog
8	PT01_8	PT01_Treated_H2	1.937	PT01	3.6705	-0.639188	Prog
8	PT16_8	PT16_Treated_H4	2.426	PT16	5.2096	-0.764259	Prog
8	PT16_8	PT16_Treated_H2	3.273	PT16	5.2096	-0.464796	Prog
8	PT16_8	PT16_Treated_H5	3.327	PT16	5.2096	-0.448432	Prog
8	PT16_8	PT16_Treated_H1	1.918	PT16	5.2096	-0.99922	Prog
9	PT03_9	PT03_Treated_H1	0.607	PT03	1.10725	-0.601106	Cycle
9	PT03_9	PT03_Treated_H3	0.569	PT03	1.10725	-0.665754	Cycle
9	PT15_9	PT15_Treated_H4	1.542	PT15	6.64333	-1.46053	Cycle
9	PT03_9	PT03_Treated_H2	0.498	PT03	1.10725	-0.799035	Cycle
9	PT15_9	PT15_Treated_H2	0.733	PT15	6.64333	-2.20422	Cycle
9	PT15_9	PT15_Treated_H1	1.147	PT15	6.64333	-1.75646	Cycle
9	PT01_9	PT01_Treated_H1	0.383	PT01	1.59175	-1.42455	Cycle
9	PT03_9	PT03_Treated_H4	0.43	PT03	1.10725	-0.94585	Cycle
9	PT01_9	PT01_Treated_H2	0.242	PT01	1.59175	-1.88365	Cycle
9	PT01_9	PT01_Treated_H4	0.251	PT01	1.59175	-1.84714	Cycle
9	PT03_9	PT03_Treated_H5	0.18	PT03	1.10725	-1.81668	Cycle
9	PT01_9	PT01_Treated_H3	0.226	PT01	1.59175	-1.95205	Cycle
9	PT16_9	PT16_Treated_H4	3.018	PT16	8.6024	-1.04745	Cycle
9	PT16_9	PT16_Treated_H3	2.577	PT16	8.6024	-1.20542	Cycle
9	PT16_9	PT16_Treated_H1	2.878	PT16	8.6024	-1.09495	Cycle
9	PT16_9	PT16_Treated_H6	0.373	PT16	8.6024	-3.13822	Cycle
9	PT16_9	PT16_Treated_H5	2.144	PT16	8.6024	-1.38937	Cycle
9	PT16_9	PT16_Treated_H2	3.172	PT16	8.6024	-0.997679	Cycle
9	PT16_9	PT16_Treated_H7	2.326	PT16	8.6024	-1.30789	Cycle

## Sheet: Figure 5i
Figure 5i
Percent of EdU+ AML blasts within GFPhigh and GFPlow subpopulations at day 8 after in vivo chemotherapy
Patient	PDX	Condition	Timepoint	Population	pct_EdU_pos
PT16	PDX_0	POST-treatment	Day8	GFPhigh	4.37
PT16	PDX_0	POST-treatment	Day8	GFPlow	8.52
PT16	PDX_1	POST-treatment	Day8	GFPhigh	2.46
PT16	PDX_1	POST-treatment	Day8	GFPlow	11.77
PT16	PDX_2	POST-treatment	Day8	GFPhigh	1.76
PT16	PDX_2	POST-treatment	Day8	GFPlow	7.31
PT16	PDX_3	POST-treatment	Day8	GFPhigh	1.83
PT16	PDX_3	POST-treatment	Day8	GFPlow	11.79
PT16	PDX_4	POST-treatment	Day8	GFPhigh	2
PT16	PDX_4	POST-treatment	Day8	GFPlow	8.48
PT01	PDX_16	POST-treatment	Day8	GFPhigh	24.31
PT01	PDX_16	POST-treatment	Day8	GFPlow	14.22
PT01	PDX_17	POST-treatment	Day8	GFPhigh	23.84
PT01	PDX_17	POST-treatment	Day8	GFPlow	14.21
PT01	PDX_18	POST-treatment	Day8	GFPhigh	28.2
PT01	PDX_18	POST-treatment	Day8	GFPlow	16.75
PT01	PDX_19	POST-treatment	Day8	GFPhigh	21.09
PT01	PDX_19	POST-treatment	Day8	GFPlow	19.18
PT01	PDX_21	POST-treatment	Day8	GFPhigh	32.87
PT01	PDX_21	POST-treatment	Day8	GFPlow	20.86
PT03	PDX_23	POST-treatment	Day8	GFPhigh	10.18
PT03	PDX_23	POST-treatment	Day8	GFPlow	23.98
PT03	PDX_24	POST-treatment	Day8	GFPhigh	8.98
PT03	PDX_24	POST-treatment	Day8	GFPlow	20.29
PT03	PDX_25	POST-treatment	Day8	GFPhigh	8.47
PT03	PDX_25	POST-treatment	Day8	GFPlow	19.76
PT03	PDX_26	POST-treatment	Day8	GFPhigh	14.92
PT03	PDX_26	POST-treatment	Day8	GFPlow	29.32
PT03	PDX_27	POST-treatment	Day8	GFPhigh	6.26
PT03	PDX_27	POST-treatment	Day8	GFPlow	12.04
PT03	PDX_28	POST-treatment	Day8	GFPhigh	8.95
PT03	PDX_28	POST-treatment	Day8	GFPlow	19.57

## Sheet: Figure 5j
Figure 5j
Percent of G0 blasts within GFPlow BM blasts at baseline and after in vivo chemotherapy
Patient	PDX	Condition	Population	pct_G0
PT16	PDX_0	Baseline	GFPlow	28.47
PT16	PDX_1	Baseline	GFPlow	26.24
PT16	PDX_2	Baseline	GFPlow	28.71
PT16	PDX_3	Baseline	GFPlow	27.47
PT16	PDX_4	Baseline	GFPlow	40.09
PT16	PDX_0	POST-treatment	GFPlow	52.3
PT16	PDX_1	POST-treatment	GFPlow	38.12
PT16	PDX_2	POST-treatment	GFPlow	57.82
PT16	PDX_3	POST-treatment	GFPlow	25.5
PT16	PDX_4	POST-treatment	GFPlow	35
PT01	PDX_16	Baseline	GFPlow	61.15
PT01	PDX_17	Baseline	GFPlow	64.45
PT01	PDX_18	Baseline	GFPlow	60.95
PT01	PDX_19	Baseline	GFPlow	80.47
PT01	PDX_21	Baseline	GFPlow	62.15
PT01	PDX_16	POST-treatment	GFPlow	68.82
PT01	PDX_17	POST-treatment	GFPlow	70.64
PT01	PDX_18	POST-treatment	GFPlow	68.7
PT01	PDX_19	POST-treatment	GFPlow	69.71
PT01	PDX_21	POST-treatment	GFPlow	65.52
PT03	PDX_23	Baseline	GFPlow	48.3
PT03	PDX_24	Baseline	GFPlow	47.22
PT03	PDX_25	Baseline	GFPlow	48.57
PT03	PDX_26	Baseline	GFPlow	32.9
PT03	PDX_27	Baseline	GFPlow	48.33
PT03	PDX_28	Baseline	GFPlow	45.12
PT03	PDX_23	POST-treatment	GFPlow	39.03
PT03	PDX_24	POST-treatment	GFPlow	44.23
PT03	PDX_25	POST-treatment	GFPlow	49.16
PT03	PDX_26	POST-treatment	GFPlow	38.1
PT03	PDX_27	POST-treatment	GFPlow	62.22
PT03	PDX_28	POST-treatment	GFPlow	48.72

## Sheet: Figure 5l
Figure 5l
Change in AML LSC subcluster compositions after in vivo chemotherapy reported as Log2FC(Treated/Control)
PTCl	Cl	ID	Value	PT	AvgCtrl	logFC	Category
PT01_19	19	PT01_Treated_H3	0.056	PT01	0.018	1.13498	LSC subclusters
PT01_19	19	PT01_Treated_H1	0.064	PT01	0.018	1.26851	LSC subclusters
PT01_19	19	PT01_Treated_H4	0.05	PT01	0.018	1.02165	LSC subclusters
PT01_5	5	PT01_Treated_H1	0.702	PT01	9.99925	-2.65633	LSC subclusters
PT01_5	5	PT01_Treated_H3	0.056	PT01	9.99925	-5.18491	LSC subclusters
PT01_5	5	PT01_Treated_H4	0.401	PT01	9.99925	-3.2163	LSC subclusters
PT01_6	6	PT01_Treated_H1	3.384	PT01	0.606	1.71993	LSC subclusters
PT01_6	6	PT01_Treated_H3	3.499	PT01	0.606	1.75335	LSC subclusters
PT01_6	6	PT01_Treated_H2	4.197	PT01	0.606	1.93525	LSC subclusters
PT01_6	6	PT01_Treated_H4	1.555	PT01	0.606	0.942351	LSC subclusters
PT03_19	19	PT03_Treated_H4	0.054	PT03	0.01475	1.29774	LSC subclusters
PT03_19	19	PT03_Treated_H1	0.076	PT03	0.01475	1.63949	LSC subclusters
PT03_19	19	PT03_Treated_H3	0.071	PT03	0.01475	1.57144	LSC subclusters
PT03_19	19	PT03_Treated_H5	0.108	PT03	0.01475	1.99089	LSC subclusters
PT03_19	19	PT03_Treated_H2	0.062	PT03	0.01475	1.43589	LSC subclusters
PT03_5	5	PT03_Treated_H2	1.121	PT03	4.0755	-1.29077	LSC subclusters
PT03_5	5	PT03_Treated_H4	2.148	PT03	4.0755	-0.640456	LSC subclusters
PT03_5	5	PT03_Treated_H3	0.711	PT03	4.0755	-1.74608	LSC subclusters
PT03_5	5	PT03_Treated_H5	1.043	PT03	4.0755	-1.36289	LSC subclusters
PT03_5	5	PT03_Treated_H1	1.213	PT03	4.0755	-1.2119	LSC subclusters
PT03_6	6	PT03_Treated_H2	13.645	PT03	2.018	1.91127	LSC subclusters
PT03_6	6	PT03_Treated_H4	10.043	PT03	2.018	1.60477	LSC subclusters
PT03_6	6	PT03_Treated_H3	9.815	PT03	2.018	1.5818	LSC subclusters
PT03_6	6	PT03_Treated_H1	15.239	PT03	2.018	2.02175	LSC subclusters
PT03_6	6	PT03_Treated_H5	12.734	PT03	2.018	1.84217	LSC subclusters
PT15_19	19	PT15_Treated_H2	1.906	PT15	2.045	-0.070391	LSC subclusters
PT15_19	19	PT15_Treated_H4	1.371	PT15	2.045	-0.399857	LSC subclusters
PT15_19	19	PT15_Treated_H1	3.513	PT15	2.045	0.541073	LSC subclusters
PT15_5	5	PT15_Treated_H1	0.502	PT15	5.194	-2.33666	LSC subclusters
PT15_5	5	PT15_Treated_H2	0.147	PT15	5.194	-3.56483	LSC subclusters
PT15_5	5	PT15_Treated_H4	0.228	PT15	5.194	-3.12591	LSC subclusters
PT15_6	6	PT15_Treated_H1	4.516	PT15	5.51067	-0.199059	LSC subclusters
PT15_6	6	PT15_Treated_H2	3.959	PT15	5.51067	-0.330694	LSC subclusters
PT15_6	6	PT15_Treated_H4	4.169	PT15	5.51067	-0.279009	LSC subclusters
PT16_19	19	PT16_Treated_H6	4.107	PT16	2.0978	0.671804	LSC subclusters
PT16_19	19	PT16_Treated_H5	1.146	PT16	2.0978	-0.604612	LSC subclusters
PT16_19	19	PT16_Treated_H3	3.829	PT16	2.0978	0.601714	LSC subclusters
PT16_19	19	PT16_Treated_H7	1.647	PT16	2.0978	-0.241934	LSC subclusters
PT16_19	19	PT16_Treated_H4	4.615	PT16	2.0978	0.788423	LSC subclusters
PT16_19	19	PT16_Treated_H1	0.959	PT16	2.0978	-0.782753	LSC subclusters
PT16_19	19	PT16_Treated_H2	2.467	PT16	2.0978	0.162114	LSC subclusters
PT16_5	5	PT16_Treated_H4	0.178	PT16	3.3694	-2.94071	LSC subclusters
PT16_5	5	PT16_Treated_H3	0.221	PT16	3.3694	-2.72433	LSC subclusters
PT16_5	5	PT16_Treated_H7	0.097	PT16	3.3694	-3.54778	LSC subclusters
PT16_5	5	PT16_Treated_H6	0.213	PT16	3.3694	-2.7612	LSC subclusters
PT16_5	5	PT16_Treated_H1	0.48	PT16	3.3694	-1.9487	LSC subclusters
PT16_5	5	PT16_Treated_H5	0.148	PT16	3.3694	-3.12528	LSC subclusters
PT16_5	5	PT16_Treated_H2	0.151	PT16	3.3694	-3.10521	LSC subclusters
PT16_6	6	PT16_Treated_H4	4.734	PT16	1.957	0.883358	LSC subclusters
PT16_6	6	PT16_Treated_H3	5.523	PT16	1.957	1.03751	LSC subclusters
PT16_6	6	PT16_Treated_H5	7.763	PT16	1.957	1.37796	LSC subclusters
PT16_6	6	PT16_Treated_H2	7.905	PT16	1.957	1.39608	LSC subclusters
PT16_6	6	PT16_Treated_H1	6.954	PT16	1.957	1.2679	LSC subclusters
PT16_6	6	PT16_Treated_H7	4.07	PT16	1.957	0.73223	LSC subclusters
PT16_6	6	PT16_Treated_H6	6.453	PT16	1.957	1.19313	LSC subclusters

[truncated: 15 more sheets: Figure 5n, Figure 6h, Supp. Fig. 1d, Supp. Fig. 3b, Supp. Fig. 3c, Supp. Fig. 3d, Supp. Fig. 3e, Supp. Fig. 3f, Supp. Fig. 3h, Supp. Fig. 4b, Supp. Fig. 4c, Supp. Fig 5e, Supp. Fig. 5f, Supp. Fig. 5g, Others]
